# Supplementary material for: Global impact of dietary risks on cancers: burdens across regions from 1990 to 2021 and the projection to 2035
Source: Front Nutr. 2025 Jul 4;12:1585305. doi: 10.3389/fnut.2025.1585305 (PMC12271164; doi:10.3389/fnut.2025.1585305)
Supplement: Supplementary file 1 [file Data_Sheet_1.zip › Supplementary data/Fig 1/download2015u227.txt]

PT J
AU Wu, QJ
   Xiang, YB
   Yang, G
   Li, HL
   Lan, Q
   Gao, YT
   Zheng, W
   Shu, XO
   Fowke, JH
AF Wu, Qi-Jun
   Xiang, Yong-Bing
   Yang, Gong
   Li, Hong-Lan
   Lan, Qing
   Gao, Yu-Tang
   Zheng, Wei
   Shu, Xiao-Ou
   Fowke, Jay H.
TI Vitamin E intake and the lung cancer risk among female nonsmokers: A report from the Shanghai Women's Health Study
SO INTERNATIONAL JOURNAL OF CANCER
LA English
DT Article
DE diet; dietary supplements; lung neoplasm; prospective study; tocopherols; women
ID alpha-tocopherol; beta-carotene; gamma-tocopherol; delta-tocopherol; prostate-cancer; smoking; cohort; antioxidant; consumption; prevention
AB Vitamin E includes several tocopherol isoforms, which may reduce lung cancer risk, but past studies evaluating the association between vitamin E intake and lung cancer risk were inconsistent. We prospectively investigated the associations between tocopherol intake from diet and from supplements with lung cancer risk among 72,829 Chinese female nonsmokers aged 40-70 years and participating in the Shanghai Women's Health Study (SWHS). Dietary and supplement tocopherol exposure was assessed by a validated food-frequency questionnaire at baseline and reassessed for change in intake during follow-up. Cox proportional hazards models with time-dependent covariates were used to calculate multivariate-adjusted hazard ratios (HRs) and 95% confidence interval (CIs) for lung cancer. After 12.02 years of follow-up, 481 women were diagnosed with lung cancer. Total dietary tocopherol was inversely associated with lung cancer risk among women meeting dietary guidelines for adequate intake (AI) of tocopherol (14 mg/day or more: HR: 0.78; 95% CI 0.60-0.99; compared with the category less than AI). The protective association between dietary tocopherol intake and lung cancer was restricted to women exposed to side-stream smoke in the home and workplace [HR=0.53 (0.29-0.97), p-trend=0.04]. In contrast, vitamin E supplement use was associated with increased lung cancer risk (HR: 1.33; 95% CI: 1.01-1.73), more so for lung adenocarcinoma risk (HR: 1.79; 95% CI: 1.23-2.60). In summary, dietary tocopherol intake may reduce the risk of lung cancer among female nonsmokers; however, supplements may increase lung adenocarcinoma risk and requires further investigation. What's new? While some studies have suggested that vitamin E may reduce lung-cancer risk among non-smokers, results have been inconsistent. In this large, prospective study, the authors found that increasing vitamin E in the diet was significantly associated with a decreased risk of lung cancer. However, vitamin E from supplements was significantly associated with an increase in lung cancer risk. This suggests that caution is warranted when recommending vitamin E supplementation for lung cancer prevention among non-smoking women.
C1 [Wu, Qi-Jun; Xiang, Yong-Bing; Li, Hong-Lan] Shanghai Jiao Tong Univ, Sch Med, Shanghai Canc Inst, State Key Lab Oncogene & Related Genes,Renji Hosp, Shanghai 200030, Peoples R China.
   [Wu, Qi-Jun; Xiang, Yong-Bing; Li, Hong-Lan; Gao, Yu-Tang] Shanghai Jiao Tong Univ, Sch Med, Shanghai Canc Inst, Dept Epidemiol,Renji Hosp, Shanghai 200030, Peoples R China.
   [Wu, Qi-Jun; Yang, Gong; Zheng, Wei; Shu, Xiao-Ou; Fowke, Jay H.] Vanderbilt Univ, Sch Med, Vanderbilt Ingram Canc Ctr, Div Epidemiol,Vanderbilt Epidemiol Ctr, Nashville, TN 37203 USA.
   [Wu, Qi-Jun; Yang, Gong; Zheng, Wei; Shu, Xiao-Ou; Fowke, Jay H.] Vanderbilt Univ, Sch Med, Vanderbilt Ingram Canc Ctr, Dept Med,Vanderbilt Epidemiol Ctr, Nashville, TN 37203 USA.
   [Lan, Qing] NCI, Div Canc Epidemiol & Genet, Rockville, MD USA.
C3 Shanghai Jiao Tong University; Shanghai Jiao Tong University; Vanderbilt University; Vanderbilt University; National Institutes of Health (NIH) - USA; NIH National Cancer Institute (NCI); NIH National Cancer Institute- Division of Cancer Epidemiology & Genetics
RP Fowke, JH (corresponding author), Vanderbilt Univ, Med Ctr, Sch Med, Vanderbilt Epidemiol Ctr, 2525 West End Ave,12th Floor,Suite 1200, Nashville, TN 37203 USA.
EM Jay.fowke@vanderbilt.edu
FU United States National Institutes of Health [R37 CA070867, R01 CA82729, R01 HL095931]; State Key Project Specialized for Infectious Diseases of China [2008ZX10002-015, 2012ZX10002008-002]
CR AMES BN, 1983, SCIENCE, V221, P1256, DOI 10.1126/science.6351251
   Bandera EV, 1997, CANCER CAUSE CONTROL, V8, P828, DOI 10.1023/A:1018456127018
   Chen JG, 2006, INT J CANCER, V119, P1447, DOI 10.1002/ijc.21952
   CONNETT JE, 1989, CANCER-AM CANCER SOC, V64, P126, DOI 10.1002/1097-0142(19890701)64:1<126::AID-CNCR2820640122>3.0.CO;2-H
   Constantinou C, 2008, INT J CANCER, V123, P739, DOI 10.1002/ijc.23689
   Dai Q, 2013, BMJ OPEN, V0, P3
   Ezzati M, 2003, LANCET, V362, P847, DOI 10.1016/S0140-6736(03)14338-3
   Goodman GE, 2003, CANCER EPIDEM BIOMAR, V12, P518
   HEINONEN OP, 1994, NEW ENGL J MED, V330, P1029
   Hirao T, 2001, CANCER RES, V61, P612
   Hosmer DW, 1999, APPL SURVIVAL ANAL R, V0, P0
   Ito Y, 2003, CANCER SCI, V94, P57, DOI 10.1111/j.1349-7006.2003.tb01352.x
   JEMAL A, 2011, CA-CANCER J CLIN, V61, P69, DOI 10.3322/CAAC.20107
   Ju J, 2010, CARCINOGENESIS, V31, P533, DOI 10.1093/carcin/bgp205
   KNEKT P, 1993, ANN NY ACAD SCI, V686, P280, DOI 10.1111/j.1749-6632.1993.tb39187.x
   KNEKT P, 1991, ANN MED, V23, P3, DOI 10.3109/07853899109147923
   Knekt P, 1993, ANN NY ACAD SCI, V686, P280, DOI 10.1111/J.1749-6632.1993.TB39187.X
   Lee IM, 2005, JAMA-J AM MED ASSOC, V294, P56, DOI 10.1001/jama.294.1.56
   Li GX, 2011, CANCER PREV RES, V4, P404, DOI 10.1158/1940-6207.CAPR-10-0130
   Lippman SM, 2009, JAMA-J AM MED ASSOC, V301, P39, DOI 10.1001/jama.2008.864
   Lippman SM, 2005, JNCI-J NATL CANCER I, V97, P94, DOI 10.1093/jnci/dji009
   Lonn E, 2005, JAMA-J AM MED ASSOC, V293, P1338, DOI 10.1001/jama.293.11.1338
   Lu G, 2010, CARCINOGENESIS, V31, P687, DOI 10.1093/carcin/bgp332
   MACHLIN LJ, 1987, FASEB J, V1, P441, DOI 10.1096/fasebj.1.6.3315807
   Mahabir S, 2008, INT J CANCER, V123, P1173, DOI 10.1002/ijc.23649
   Ocke MC, 1997, AM J EPIDEMIOL, V145, P358, DOI 10.1093/oxfordjournals.aje.a009113
   Ratnasinghe DL, 2003, ANTICANCER RES, V23, P627
   SHIBATA A, 1992, BRIT J CANCER, V66, P673, DOI 10.1038/bjc.1992.336
   Shklar G, 1996, ORAL ONCOL, V32B, P114, DOI 10.1016/0964-1955(95)00077-1
   Shu XO, 2004, EUR J CLIN NUTR, V58, P17, DOI 10.1038/sj.ejcn.1601738
   Sigounas G, 1997, NUTR CANCER, V28, P30, DOI 10.1080/01635589709514549
   Speizer FE, 1999, CANCER CAUSE CONTROL, V10, P475, DOI 10.1023/A:1008931526525
   Stone WL, 1997, JNCI-J NATL CANCER I, V89, P1006, DOI 10.1093/jnci/89.14.1006
   Sun S, 2007, NAT REV CANCER, V7, P778, DOI 10.1038/nrc2190
   Takata Y, 2013, CANCER EPIDEM BIOMAR, V22, P50, DOI 10.1158/1055-9965.EPI-12-0915-T
   Traber MG, 2006, PRESENT KNOWLEDGE NU, V9th, P211
   Virtamo J, 2003, JAMA-J AM MED ASSOC, V290, P476, DOI 10.1001/jama.290.4.476
   Voorrips LE, 2000, CANCER EPIDEM BIOMAR, V9, P357
   Woodson K, 1999, JNCI-J NATL CANCER I, V91, P1738, DOI 10.1093/jnci/91.20.1738
   Wu QJ, 2013, ANN ONCOL, V24, P1918, DOI 10.1093/annonc/mdt119
   Yang CS, 2012, CANCER PREV RES, V5, P701, DOI 10.1158/1940-6207.CAPR-12-0045
   Yang G, 2002, CHINESE FOOD COMPOSI, V0, P0
   Yang G, 2013, J CLIN ONCOL, V31, P1548, DOI 10.1200/JCO.2012.43.0942
   Yong LC, 1997, AM J EPIDEMIOL, V146, P231, DOI 10.1093/oxfordjournals.aje.a009258
   Yuan JM, 2003, CANCER EPIDEM BIOMAR, V12, P890
   Yuan JM, 2001, CANCER EPIDEM BIOMAR, V10, P767
   Zhang W, 2012, J NATL CANCER I, V104, P1173, DOI 10.1093/jnci/djs277
   Zheng W, 2005, AM J EPIDEMIOL, V162, P1123, DOI 10.1093/aje/kwi322
NR 50
TC 29
Z9 34
U1 1
U2 45
PU WILEY
PI HOBOKEN
PA 111 RIVER ST, HOBOKEN 07030-5774, NJ USA
SN 0020-7136
EI 1097-0215
J9 INT J CANCER
JI Int. J. Cancer
PD FEB 15
PY 2015
VL 136
IS 3
BP 610
EP 617
DI 10.1002/ijc.29016
PG 8
WC Oncology
SC Oncology
GA AT2XD
UT WOS:000344796700012
PM 24916784
DA 2025-02-23
ER

PT J
AU Wang, YZ
   Wu, QJ
   Zhu, JJ
   Wu, L
AF Wang, Ya-Zhu
   Wu, Qi-Jun
   Zhu, Jingjing
   Wu, Lang
TI Fish consumption and risk of myeloma: a meta-analysis of epidemiological studies
SO CANCER CAUSES & CONTROL
LA English
DT Article
DE Diet; Epidemiology; Fish; Myeloma
ID vitamin-d-3 analog eb1089; dietary fatty-acids; multiple-myeloma; cancer-risk; heart-failure; colorectal-cancer; omega-3-fatty-acids; association; stroke; cells
AB The relationship between fish consumption and multiple myeloma (MM) risk has not been consistent across epidemiological studies. We quantitatively assessed the aforementioned association through a systematic review and meta-analysis. PubMed was searched through the end of March 2015 for eligible studies. Fixed or random effects models were used to pool risk estimates. Five case-control studies that involved 1,366 cases and 8,259 controls were identified. Three studies had high methodological quality, and two studies had low quality based on the Newcastle-Ottawa Quality Assessment Scale. After pooling all risk estimates, a significant inverse association was found between the highest category versus lowest category of fish consumption and MM risk (relative risk = 0.65, 95 % confidence interval = 0.46-0.91), with relatively high heterogeneity (I (2) = 55.6 %). No evidence of publication bias was detected. The inverse association persisted in all subgroups according to study quality, type, location, and whether there were adjustments for confounders, although statistical significance was not detected in all strata. The dose-response analysis suggested a nonlinear dose-response relationship for the association, with the lowest risk linked to fish consumption once per week. This meta-analysis suggests that the highest versus lowest category of fish consumption is inversely associated with MM risk. Furthermore, a nonlinear dose-response relationship was suggested for the association. Because this evidence is based on a small number of retrospective studies with mixed quality and because high heterogeneity was detected, further prospective studies are warranted to validate our findings and better characterize the relationship.
C1 [Wang, Ya-Zhu] China Med Univ, Affiliated Hosp 1, Dept Hematol, Shenyang 110001, Liaoning, Peoples R China.
   [Wu, Qi-Jun] China Med Univ, Shengjing Hosp, Dept Clin Epidemiol, Shenyang 110001, Liaoning, Peoples R China.
   [Zhu, Jingjing] Univ Minnesota, Program Quantitat Methods Educ, Minneapolis, MN USA.
   [Wu, Lang] Mayo Clin, Ctr Clin & Translat Sci, Rochester, MN 55905 USA.
C3 China Medical University; China Medical University; University of Minnesota System; University of Minnesota Twin Cities; Mayo Clinic
RP Wang, YZ (corresponding author), China Med Univ, Affiliated Hosp 1, Dept Hematol, 155 Nan Jing Bei St, Shenyang 110001, Liaoning, Peoples R China.
EM yzwang_first@163.com; Wu.Lang@mayo.edu
FU Liaoning Provincial Natural Science Foundation [201202288]; Younger research fund of Shengjing Hospital [2014sj09]
CR Alexander DD, 2007, INT J CANCER, V0, PP40, DOI 10.1002/ijc.22718
   Becker N, 2011, RECENT RESULTS CANC, V183, P25, DOI 10.1007/978-3-540-85772-3_2
   BEGG CB, 1994, BIOMETRICS, V50, P1088, DOI 10.2307/2533446
   Bender N, 2014, OBES REV, V15, P657, DOI 10.1111/obr.12189
   Brown LM, 2001, CANCER CAUSE CONTROL, V12, P117, DOI 10.1023/A:1008937901586
   Calder PC, 1999, LIPIDS, V34, PS137, DOI 10.1007/BF02562264
   Calder PC, 1998, NUTR REV, V56, P0
   Chowdhury R, 2012, BMJ-BRIT MED J, V345, P0, DOI 10.1136/bmj.e6698
   DERSIMONIAN R, 1986, CONTROL CLIN TRIALS, V7, P177, DOI 10.1016/0197-2456(86)90046-2
   Djoussé L, 2012, CLIN NUTR, V31, P846, DOI 10.1016/j.clnu.2012.05.010
   Egger M, 1997, BMJ-BRIT MED J, V315, P629, DOI 10.1136/bmj.315.7109.629
   Fernandez E, 1999, AM J CLIN NUTR, V70, P85
   Fritschi L, 2004, CANCER EPIDEM BIOMAR, V13, P532
   GA Wells BS, 2011, NEWCASTLEOTTAWA SCAL, V0, P0
   Gao M, 2015, CANCER CAUSE CONTROL, V26, P367, DOI 10.1007/s10552-014-0512-1
   Geelen A, 2007, AM J EPIDEMIOL, V166, P1116, DOI 10.1093/aje/kwm197
   GIRAO LA, 1986, ANTICANCER RES, V6, P241
   GREENLAND S, 1992, AM J EPIDEMIOL, V135, P1301, DOI 10.1093/oxfordjournals.aje.a116237
   Guan HB, 2014, PLOS ONE, V9, P0, DOI 10.1371/journal.pone.0092738
   He K, 2004, STROKE, V35, P1538, DOI 10.1161/01.STR.0000130856.31468.47
   Higgins JPT, 2003, BMJ-BRIT MED J, V327, P557, DOI 10.1136/bmj.327.7414.557
   HIRANO T, 1991, INT J CELL CLONING, V9, P166, DOI 10.1002/stem.5530090303
   Jiang GX, 2016, ASIA-PAC J CLIN ONCO, V12, PE82, DOI 10.1111/ajco.12114
   Kolahdooz F, 2010, AM J CLIN NUTR, V91, P1752, DOI 10.3945/ajcn.2009.28415
   Kuang D, 2014, ASIAN PAC J CANCER P, V15, P6855, DOI 10.7314/APJCP.2014.15.16.6855
   Larsson SC, 2011, STROKE, V42, P3621, DOI 10.1161/STROKEAHA.111.630319
   Li YH, 2013, CHINESE MED J-PEKING, V126, P942, DOI 10.3760/cma.j.issn.0366-6999.20121943
   Lu Z, 2007, J STEROID BIOCHEM, V103, P642, DOI 10.1016/j.jsbmb.2006.12.010
   Luan NN, 2015, CANCER CAUSE CONTROL, V26, P65, DOI 10.1007/s10552-014-0483-2
   Miles EA, 1998, P NUTR SOC, V57, P277, DOI 10.1079/PNS19980042
   Morgan GJ, 2002, BIOMED PHARMACOTHER, V56, P223, DOI 10.1016/S0753-3322(02)00194-4
   Park WH, 2000, BRIT J HAEMATOL, V109, P576, DOI 10.1046/j.1365-2141.2000.02046.x
   Park WH, 2000, EXP CELL RES, V254, P279, DOI 10.1006/excr.1999.4735
   Puthier D, 1996, BLOOD, V88, P4659, DOI 10.1182/blood.V88.12.4659.bloodjournal88124659
   Rose DP, 1999, PHARMACOL THERAPEUT, V83, P217, DOI 10.1016/S0163-7258(99)00026-1
   Salehi M, 2013, NUTR REV, V71, P257, DOI 10.1111/nure.12028
   Song J, 2014, NUTR CANCER, V66, P539, DOI 10.1080/01635581.2014.894102
   Tavani A, 1997, NUTR CANCER, V27, P256, DOI 10.1080/01635589709514535
   Torpy Janet M, 2006, JAMA, V296, P1926, DOI 10.1001/jama.296.15.1926
   Wang QX, 2012, CANCER EPIDEMIOL, V36, P439, DOI 10.1016/j.canep.2012.05.002
   Wu L, 2014, INT J CARDIOL, V174, P857, DOI 10.1016/j.ijcard.2014.04.176
   Wu SJ, 2012, AM J MED, V125, P551, DOI 10.1016/j.amjmed.2012.01.022
   Xun P, 2012, EUR J CLIN NUTR, V66, P1199, DOI 10.1038/ejcn.2012.133
   Yang H, 2013, PLOS ONE, V8, P0, DOI 10.1371/journal.pone.0080048
   Yu XF, 2014, WORLD J GASTROENTERO, V20, P15398, DOI 10.3748/wjg.v20.i41.15398
   Zheng JS, 2013, BMJ-BRIT MED J, V346, P0, DOI 10.1136/bmj.f3706
NR 47
TC 19
Z9 20
U1 0
U2 16
PU SPRINGER
PI DORDRECHT
PA VAN GODEWIJCKSTRAAT 30, 3311 GZ DORDRECHT, NETHERLANDS
SN 0957-5243
EI 1573-7225
J9 CANCER CAUSE CONTROL
JI Cancer Causes Control
PD SEP 15
PY 2015
VL 26
IS 9
BP 1307
EP 1314
DI 10.1007/s10552-015-0625-1
PG 8
WC Oncology; Public, Environmental & Occupational Health
SC Oncology; Public, Environmental & Occupational Health
GA CP5RO
UT WOS:000359941800009
PM 26156047
DA 2025-02-23
ER

PT J
AU Li, YT
   Sen, A
   Ren, JW
   Askew, LM
   Sidahmed, E
   Brenner, DE
   Ruffin, MT
   Turgeon, DK
   Djuric, Z
AF Li, Yiting
   Sen, Ananda
   Ren, Jianwei
   Askew, Leah M.
   Sidahmed, Elkhansa
   Brenner, Dean E.
   Ruffin, Mack T.
   Turgeon, D. Kim
   Djuric, Zora
TI Effects of Vitamin E From Supplements and Diet on Colonic α- and γ-tocopherol Concentrations in Persons at Increased Colon Cancer Risk
SO NUTRITION AND CANCER-AN INTERNATIONAL JOURNAL
LA English
DT Article
ID beta-carotene; plasma-concentrations; serum concentrations; adipose-tissue; fatty-acids; intervention; decrease; smoking; retinol
AB The available evidence indicates that gamma-tocopherol has more potential for colon cancer prevention than alpha-tocopherol, but little is known about the effects of foods and supplements on tocopherol levels in human colon. This study randomized 120 subjects at increased colon cancer risk to either a Mediterranean or a Healthy Eating diet for 6 mo. Supplement use was reported by 39% of the subjects, and vitamin E intake from supplements was twofold higher than that from foods. Serum alpha-tocopherol at baseline was positively predicted by dietary intakes of synthetic vitamin E in foods and supplements but not by natural alpha-tocopherol from foods. For serum gamma-tocopherol, dietary gamma-tocopherol was not a predictor, but dietary alpha-tocopherol was a negative predictor. Unlike with serum, the data supported a role for metabolic factors, and not a direct effect of diet, in governing concentrations of both alpha- and gamma-tocopherol in colon. The Mediterranean intervention increased intakes of natural alpha-tocopherol, which is high in nuts, and decreased intakes of gamma-tocopherol, which is low in olive oil. These dietary changes had no significant effects on colon tocopherols. The impact of diet on colon tocopherols therefore appears to be limited.
C1 [Li, Yiting; Sen, Ananda; Ren, Jianwei; Askew, Leah M.; Sidahmed, Elkhansa; Ruffin, Mack T.; Djuric, Zora] Univ Michigan, Dept Family Med, Ann Arbor, MI 48109 USA.
   [Sen, Ananda] Univ Michigan, Dept Stat, Ann Arbor, MI 48109 USA.
   [Brenner, Dean E.; Turgeon, D. Kim] Univ Michigan, Dept Internal Med, Ann Arbor, MI 48109 USA.
   [Brenner, Dean E.] Univ Michigan, Dept Pharmacol, Ann Arbor, MI 48109 USA.
   [Djuric, Zora] Univ Michigan, Dept Environm Hlth Sci, Ann Arbor, MI 48109 USA.
C3 University of Michigan System; University of Michigan; University of Michigan System; University of Michigan; University of Michigan System; University of Michigan; University of Michigan System; University of Michigan; University of Michigan System; University of Michigan
RP Djuric, Z (corresponding author), Univ Michigan, 1500 E Med Ctr Dr,Room 2150 Canc Ctr, Ann Arbor, MI 48109 USA.
EM zoralong@umich.edu
FU NIH [RO1 CA120381, P30 CA130810 S1]; Cancer Center Support Grant [P30 CA046592]; Clinical Translational Science Award, NIH [UL1RR024986]; Michigan Diabetes Research and Training Center NIH [5P60 DK20572]; Michigan Nutrition and Obesity Research Center NIH [P30 DK089503]; National Cancer Institute [P30CA046592] Funding Source: NIH RePORTER; National Institute of Diabetes and Digestive and Kidney Diseases [P30DK089503, P30DK034933, P30DK020572] Funding Source: NIH RePORTER
CR ASCHERIO A, 1992, J NUTR, V122, P1792, DOI 10.1093/jn/122.9.1792
   Bates CJ, 2004, BRIT J NUTR, V92, P137, DOI 10.1079/BJN20041156
   Chai WW, 2010, NUTR RES, V30, P227, DOI 10.1016/j.nutres.2010.04.006
   Devaraj S, 2005, NUTR REV, V63, P290, DOI 10.1301/nr.2005.aug.290-293
   Djuric Z, 2012, CONTEMP CLIN TRIALS, V33, P881, DOI 10.1016/j.cct.2012.05.006
   Djuric Z, 2009, NUTR RES, V29, P156, DOI 10.1016/j.nutres.2009.03.001
   El-Sohemy A, 2001, AM J CLIN NUTR, V74, P356
   Faure H, 2006, EUR J CLIN NUTR, V60, P706, DOI 10.1038/sj.ejcn.1602372
   Gahche Jamie, 2011, NCHS DATA BRIEF, V0, P1
   Galan P, 2005, EUR J CLIN NUTR, V59, P1181, DOI 10.1038/sj.ejcn.1602230
   HANDELMAN GJ, 1994, AM J CLIN NUTR, V59, P1025, DOI 10.1093/ajcn/59.5.1025
   HANDELMAN GJ, 1985, J NUTR, V115, P807, DOI 10.1093/jn/115.6.807
   Kabat GC, 2012, EUR J CLIN NUTR, V66, P549, DOI 10.1038/ejcn.2011.207
   Ma YL, 2013, PLOS ONE, V8, P0, DOI 10.1371/journal.pone.0053916
   McKay DL, 2000, J AM COLL NUTR, V19, P613, DOI 10.1080/07315724.2000.10718959
   MOBARHAN S, 1994, CANCER EPIDEM BIOMAR, V3, P501
   Nair S, 2001, AM J GASTROENTEROL, V96, P3400, DOI 10.1111/j.1572-0241.2001.05341.x
   Niki E, 2012, ANN NUTR METAB, V61, P207, DOI 10.1159/000343106
   Sen A, 2013, CANCER PREV RES, V6, P558, DOI 10.1158/1940-6207.CAPR-13-0019
   Sidahmed E, 2014, J HUM NUTR DIET, V27, P413, DOI 10.1111/jhn.12158
   Simone F, 2002, EUR J CLIN NUTR, V56, P546, DOI 10.1038/sj.ejcn.1601354
   Traber MG, 2007, ANNU REV NUTR, V27, P347, DOI 10.1146/annurev.nutr.27.061406.093819
   Traber MG, 2010, AM J CLIN NUTR, V92, P1378, DOI 10.3945/ajcn.2010.30017
   Vioque J, 2007, BRIT J NUTR, V97, P977, DOI 10.1017/S0007114507659017
   Wallström P, 2001, AM J CLIN NUTR, V73, P777
   Wolf G, 2006, NUTR REV, V64, P295, DOI 10.1301/nr.2006.jun.295-299
   Yang CS, 2013, TOP CURR CHEM, V329, P21, DOI 10.1007/128_2012_345
NR 27
TC 10
Z9 12
U1 0
U2 14
PU ROUTLEDGE JOURNALS, TAYLOR & FRANCIS LTD
PI ABINGDON
PA 2-4 PARK SQUARE, MILTON PARK, ABINGDON OX14 4RN, OXON, ENGLAND
SN 0163-5581
EI 1532-7914
J9 NUTR CANCER
JI Nutr. Cancer
PD JAN 2
PY 2015
VL 67
IS 1
BP 73
EP 81
DI 10.1080/01635581.2015.965333
PG 9
WC Oncology; Nutrition & Dietetics
SC Oncology; Nutrition & Dietetics
GA AX6PI
UT WOS:000347043500007
PM 25372556
DA 2025-02-23
ER

PT J
AU Liu, Y
   Yu, QY
   Zhu, ZL
   Zhang, J
   Chen, ML
   Tang, PY
   Li, K
AF Liu, Yan
   Yu, Qiuyan
   Zhu, Zhenli
   Zhang, Jun
   Chen, Meilan
   Tang, Pingyi
   Li, Ke
TI Vitamin and multiple-vitamin supplement intake and incidence of colorectal cancer: a meta-analysis of cohort studies
SO MEDICAL ONCOLOGY
LA English
DT Article
DE Colorectal cancer; Vitamin; Incidence; Cohort study; Meta-analyses
ID iowa womens health; colon-cancer; publication bias; united-states; multivitamin use; dietary calcium; rectal-cancer; folic-acid; multiethnic cohort; dairy-products
AB This paper systematically evaluated the association of intake of different vitamins and multiple-vitamin supplements and the incidence of colorectal cancer. Relevant studies were identified in MEDLINE via PubMed (published up to April 2014). We extracted data from articles on vitamins A, C, D, E, B9 (folate), B2, B3, B6, and B12 and multiple-vitamin supplements. We used multivariable-adjusted relative risks (RRs) and a random-effects model for analysis and random effects. With heterogeneity, we looked for the source of heterogeneity or performed sensitivity and stratified analyses. We found 47 articles meeting the inclusion criteria. The multivariable-adjusted RR for pooled studies for the association between the highest versus lowest vitamin B9 (folate) intake and colorectal cancer was 0.88 [95 % confidence interval (95 % CI) 0.81-0.95]. Vitamin D was 0.87 (95 % CI 0.77-0.99); vitamin B6, 0.88 (95 % CI 0.79-0.99); vitamin B2, 0.86 (95 % CI, 0.76-0.97); vitamin A, 0.87 (95 % CI, 0.75-1.03); vitamin C, 0.92 (95 % CI, 0.80-1.06); vitamin E, 0.94 (95 % CI, 0.82-1.07); vitamin B12, 1.10 (95 % CI, 0.92-1.32); vitamin B3, 1.18 (95 % CI, 0.76-1.84). Vitamin B9 (folate), D, B6, and B2 intake was inversely associated with risk of colorectal cancer, but further study is needed. Our study featured unacceptable heterogeneity for studies of multiple-vitamin supplements, so findings were inconclusive.
C1 [Liu, Yan; Yu, Qiuyan; Zhu, Zhenli; Zhang, Jun; Chen, Meilan; Li, Ke] Shantou Univ, Coll Med, Dept Publ Hlth, Shantou 515041, Guangdong, Peoples R China.
   [Tang, Pingyi] Univ S Australia, Sch Business, Zhuzhou 412300, Hunan, Peoples R China.
C3 Shantou University
RP Li, K (corresponding author), Shantou Univ, Coll Med, Dept Publ Hlth, 22 Xinling Rd, Shantou 515041, Guangdong, Peoples R China.
EM huajianrui6666@126.com; qy_yu@sohu.com; zzccfl@126.com; hczhangjun88@126.com; mellan@yeah.net; tangpingyi88@hotmail.com; ke_18@hotmail.com
CR Bardou M, 2013, GUT, V62, P933, DOI 10.1136/gutjnl-2013-304701
   Bassett JK, 2013, NUTR CANCER, V65, P659, DOI 10.1080/01635581.2013.789114
   BEGG CB, 1994, BIOMETRICS, V50, P1088, DOI 10.2307/2533446
   Bollheimer LC, 2005, CRIT REV ONCOL HEMAT, V55, P13, DOI 10.1016/j.critrevonc.2004.12.008
   BOSTICK RM, 1993, CANCER RES, V53, P4230
   BOSTICK RM, 1993, AM J EPIDEMIOL, V137, P1302, DOI 10.1093/oxfordjournals.aje.a116640
   Center MM, 2009, CA-CANCER J CLIN, V59, P366, DOI 10.3322/caac.20038
   de Leon MP, 2000, DIGEST LIVER DIS, V32, P426, DOI 10.1016/S1590-8658(00)80265-0
   de Vogel S, 2008, J NUTR, V138, P2372, DOI 10.3945/jn.108.091157
   Deeks JJ, 2011, COCHRANE HANDBOOK FOR SYSTEMATIC REVIEWS OF INTERVENTIONS VERSION 5.1.0, V0, P0
   DERSIMONIAN R, 1986, CONTROL CLIN TRIALS, V7, P177, DOI 10.1016/0197-2456(86)90046-2
   Duval S, 2000, J AM STAT ASSOC, V95, P89, DOI 10.2307/2669529
   Duval S, 2000, BIOMETRICS, V56, P455, DOI 10.1111/j.0006-341X.2000.00455.x
   Ebbing M, 2009, JAMA-J AM MED ASSOC, V302, P2119, DOI 10.1001/jama.2009.1622
   Flood A, 2002, CANCER CAUSE CONTROL, V13, P551, DOI 10.1023/A:1016330609603
   Fuchs CS, 2002, CANCER EPIDEM BIOMAR, V11, P227
   Gao QY, 2013, CANCER PREV RES, V6, P744, DOI 10.1158/1940-6207.CAPR-13-0013
   Gibson TM, 2011, AM J CLIN NUTR, V94, P1053, DOI 10.3945/ajcn.110.002659
   Giovannucci E, 1998, ANN INTERN MED, V129, P517, DOI 10.7326/0003-4819-129-7-199810010-00002
   Harnack L, 2002, NUTR CANCER, V43, P152, DOI 10.1207/S15327914NC432_5
   Huncharek M, 2009, NUTR CANCER, V61, P47, DOI 10.1080/01635580802395733
   Ishihara J, 2008, AM J CLIN NUTR, V88, P1576, DOI 10.3945/ajcn.2008.26195
   Ishihara J, 2007, J NUTR, V137, P1808, DOI 10.1093/jn/137.7.1808
   Jacobs EJ, 2003, AM J EPIDEMIOL, V158, P621, DOI 10.1093/aje/kwg190
   Jacobs EJ, 2001, CANCER EPIDEM BIOMAR, V10, P17
   Järvinen R, 2001, EUR J CLIN NUTR, V55, P1000, DOI 10.1038/sj.ejcn.1601260
   Jenab M, 2010, BMJ, V0, P340
   KAMPMAN E, 1994, AM J EPIDEMIOL, V139, P16, DOI 10.1093/oxfordjournals.aje.a116931
   Kearney J, 1996, AM J EPIDEMIOL, V143, P907, DOI 10.1093/oxfordjournals.aje.a008834
   Kesse E, 2005, INT J CANCER, V117, P137, DOI 10.1002/ijc.21148
   Kim DH, 2010, CANCER CAUSE CONTROL, V21, P1919, DOI 10.1007/s10552-010-9620-8
   Konings EJM, 2002, CANCER-AM CANCER SOC, V95, P1421, DOI 10.1002/cncr.10866
   Larsson SC, 2005, JNCI-J NATL CANCER I, V97, P1679, DOI 10.1093/jnci/dji375
   Larsson SC, 2005, GASTROENTEROLOGY, V128, P1830, DOI 10.1053/j.gastro.2005.03.005
   Larsson SC, 2005, CANCER EPIDEM BIOMAR, V14, P740, DOI 10.1158/1055-9965.EPI-04-0581
   Larsson SC, 2010, JAMA-J AM MED ASSOC, V303, P1077, DOI 10.1001/jama.2010.263
   Le Marchand L, 2005, CANCER EPIDEM BIOMAR, V14, P1198, DOI 10.1158/1055-9965.EPI-04-0840
   Lee JE, 2011, AM J CLIN NUTR, V93, P817, DOI 10.3945/ajcn.110.007781
   Lin J, 2005, AM J EPIDEMIOL, V161, P755, DOI 10.1093/aje/kwi101
   Malila N, 2002, EUR J CLIN NUTR, V56, P615, DOI 10.1038/sj.ejcn.1601366
   Martinez ME, 1996, J NATL CANC I, V88, P1375
   McCullough ML, 2003, CANCER CAUSE CONTROL, V14, P1, DOI 10.1023/A:1022591007673
   Park SY, 2007, AM J EPIDEMIOL, V165, P784, DOI 10.1093/aje/kwk069
   Peters JL, 2008, J CLIN EPIDEMIOL, V61, P991, DOI 10.1016/j.jclinepi.2007.11.010
   Pietinen P, 1999, CANCER CAUSE CONTROL, V10, P387, DOI 10.1023/A:1008962219408
   Razzak AA, 2012, NUTR CANCER, V64, P899, DOI 10.1080/01635581.2012.714833
   Robert KM, 2000, HARPERS BIOCH, V0, P869
   Roswall N, 2010, CANCER EPIDEMIOL, V34, P40, DOI 10.1016/j.canep.2009.12.012
   Sellers TA, 1998, CANCER CAUSE CONTROL, V9, P357
   SHIBATA A, 1992, BRIT J CANCER, V66, P673, DOI 10.1038/bjc.1992.336
   Shin A, 2006, INT J CANCER, V119, P2938, DOI 10.1002/ijc.22196
   Shrubsole MJ, 2009, CANCER EPIDEM BIOMAR, V18, P1003, DOI 10.1158/1055-9965.EPI-08-1200
   Siegel R, 2013, CA-CANCER J CLIN, V63, P11, DOI 10.3322/caac.21166
   Song FJ, 1998, BRIT MED J, V316, P471
   Song YQ, 2012, J NATL CANCER I, V104, P1562, DOI 10.1093/jnci/djs370
   Stevens VL, 2011, GASTROENTEROLOGY, V141, P98, DOI 10.1053/j.gastro.2011.04.004
   Stroup DF, 2000, JAMA-J AM MED ASSOC, V283, P2008, DOI 10.1001/jama.283.15.2008
   Su LJ, 2001, ANN EPIDEMIOL, V11, P65, DOI 10.1016/S1047-2797(00)00188-5
   Terry P, 2002, NUTR CANCER, V43, P39, DOI 10.1207/S15327914NC431_4
   Touvier M, 2011, CANCER EPIDEM BIOMAR, V20, P1003, DOI 10.1158/1055-9965.EPI-10-1141
   Wactawski-Wende J, 2006, NEW ENGL J MED, V354, P684, DOI 10.1056/NEJMoa055222
   Watson AJM, 2006, CRIT REV ONCOL HEMAT, V57, P107, DOI 10.1016/j.critrevonc.2005.06.005
   Wei EK, 2004, INT J CANCER, V108, P433, DOI 10.1002/ijc.11540
   Winkels RM, 2014, BMC CANCER, V14, P0, DOI 10.1186/1471-2407-14-374
   WU AH, 1987, BRIT J CANCER, V55, P687, DOI 10.1038/bjc.1987.140
   Wu K, 2002, CANCER EPIDEM BIOMAR, V11, P1298
   Zhang SM, 2006, AM J EPIDEMIOL, V163, P108, DOI 10.1093/aje/kwj016
   Zhang XH, 2013, WORLD J GASTROENTERO, V19, P1005, DOI 10.3748/wjg.v19.i7.1005
   Zheng W, 1998, CANCER EPIDEM BIOMAR, V7, P221
   Zschäbitz S, 2013, AM J CLIN NUTR, V97, P332, DOI 10.3945/ajcn.112.034736
NR 71
TC 43
Z9 48
U1 0
U2 32
PU HUMANA PRESS INC
PI TOTOWA
PA 999 RIVERVIEW DRIVE SUITE 208, TOTOWA, NJ 07512 USA
SN 1357-0560
EI 1559-131X
J9 MED ONCOL
JI Med. Oncol.
PD JAN 15
PY 2015
VL 32
IS 1
BP 
EP 
DI 10.1007/s12032-014-0434-5
PG 10
WC Oncology
SC Oncology
GA AY7ZW
UT WOS:000347775200092
PM 25491145
DA 2025-02-23
ER

PT J
AU Shivappa, N
   Zucchetto, A
   Serraino, D
   Rossi, M
   La Vecchia, C
   Hébert, JR
AF Shivappa, Nitin
   Zucchetto, Antonella
   Serraino, Diego
   Rossi, Marta
   La Vecchia, Carlo
   Hebert, James R.
TI Dietary inflammatory index and risk of esophageal squamous cell cancer in a case-control study from Italy
SO CANCER CAUSES & CONTROL
LA English
DT Article
DE Dietary inflammatory index; Esophageal cancer; Italy
ID food-frequency questionnaire; endothelial function; colorectal-cancer; meat intake; association; carcinoma; markers; consumption; population; validation
AB Diet and inflammation have been suggested to be important risk factors for esophageal squamous cell cancer (ESCC). In this study, we examined the association between the dietary inflammatory index (DII) and ESCC in a case-control study conducted between 1992 and 1997 in Italy. This study included 304 ESCC cases and 743 controls hospitalized for acute non-neoplastic diseases. The DII was computed based on dietary intake assessed by a reproducible and valid 78-item food frequency questionnaire. Logistic regression models were used to estimate odds ratios (ORs) conditioned on age, sex, year of interview, and area of residence and adjusted for education, smoking, alcohol drinking, BMI, physical activity, and aspirin use. Energy adjustment was performed using the residual method. Subjects with higher DII scores (i.e., with a more pro-inflammatory diet) had a higher risk of ESCC, with the DII being used as both a continuous variable (ORcontinuous 1.39, 95 % confidence interval, CI, 1.25-1.54; one-unit increase corresponding to a parts per thousand 12 % of its range in the current study) and a categorical variable (ORquintile5vs1 2.46, 95 % CI 1.40-4.36; p (trend) < 0.001). These results indicate that a pro-inflammatory diet is associated with a higher risk of ESCC, even after controlling for alcohol and tobacco exposure.
C1 [Shivappa, Nitin; Hebert, James R.] Univ S Carolina, Canc Prevent & Control Program, Columbia, SC 29208 USA.
   [Shivappa, Nitin; Hebert, James R.] Univ S Carolina, Arnold Sch Publ Hlth, Dept Epidemiol & Biostat, Columbia, SC 29208 USA.
   [Zucchetto, Antonella; Serraino, Diego] Ctr Riferimento Oncol, SOC Epidemiol & Biostat, Aviano, PN, Italy.
   [Zucchetto, Antonella; Rossi, Marta; La Vecchia, Carlo] Univ Milan, Dept Clin Sci & Community Hlth, Milan, Italy.
C3 University of South Carolina System; University of South Carolina Columbia; University of South Carolina System; University of South Carolina Columbia; IRCCS Aviano (CRO); University of Milan
RP Shivappa, N (corresponding author), Univ S Carolina, Canc Prevent & Control Program, Columbia, SC 29208 USA.
EM shivappa@email.sc.edu
FU Italian Foundation for Research on Cancer (FIRC); National Cancer Institute [R01 CA39742]; Italian Ministry of Health, General Directorat of European and International Relations; United States National Institute of Diabetes and Digestive and Kidney Diseases [R44DK103377]; Associazione Italiana per la Ricerca sul Cancro Funding Source: Custom
CR Bonomi M, 2014, ADV EXP MED BIOL, V816, P107, DOI 10.1007/978-3-0348-0837-8_5
   Bosetti C, 2000, INT J CANCER, V87, P289, DOI 10.1002/1097-0215(20000715)87:2<289::AID-IJC22>3.0.CO;2-9
   Chen WG, 2014, ASIA PAC J CLIN NUTR, V23, P488, DOI 10.6133/apjcn.2014.23.3.11
   Corley DA, 2003, GASTROENTEROLOGY, V124, P47, DOI 10.1053/gast.2003.50008
   Defagó MD, 2014, J CLIN HYPERTENS, V16, P907, DOI 10.1111/jch.12431
   de Mello VDF, 2011, DIABETOLOGIA, V54, P2755, DOI 10.1007/s00125-011-2285-3
   Decarli A, 1996, ANN EPIDEMIOL, V6, P110, DOI 10.1016/1047-2797(95)00129-8
   FRANCESCHI S, 1993, EUR J CANCER, V29A, P2298, DOI 10.1016/0959-8049(93)90225-5
   García M, 2005, INT J CANCER, V117, P132, DOI 10.1002/ijc.21091
   Garcia-Arellano A, 2015, NUTRIENTS, V7, P4124, DOI 10.3390/nu7064124
   Giacosa A, 2013, EUR J CANCER PREV, V22, P90, DOI 10.1097/CEJ.0b013e328354d2d7
   Hsieh C C, 1991, EPIDEMIOLOGY, V2, P137, DOI 10.1097/00001648-199103000-00008
   Jessri M, 2012, J AM COLL NUTR, V31, P338, DOI 10.1080/07315724.2012.10720437
   Keibel A, 2009, CURR PHARM DESIGN, V15, P1949, DOI 10.2174/138161209788453167
   Khoo J, 2011, J SEX MED, V8, P2868, DOI 10.1111/j.1743-6109.2011.02417.x
   La Vecchia C, 2014, EUR J CANCER PREV, V23, P319, DOI 10.1097/CEJ.0b013e32836562f1
   Lin YL, 2012, CANCER CAUSE CONTROL, V23, P837, DOI 10.1007/s10552-012-9952-7
   Liu JZ, 2012, TUMOR BIOL, V33, P495, DOI 10.1007/s13277-011-0281-3
   Lopez-Garcia E, 2004, AM J CLIN NUTR, V80, P1029, DOI 10.1093/ajcn/80.4.1029
   Lu YX, 2016, EUR J NUTR, V55, P1683, DOI 10.1007/s00394-015-0987-x
   Luciano M, 2012, BRAIN BEHAV IMMUN, V26, P717, DOI 10.1016/j.bbi.2011.10.007
   OSullivan KE, 2014, EXPERT REV GASTROENT, V8, P749, DOI 10.1586/17474124.2014.913478
   Pan MH, 2009, J AGR FOOD CHEM, V57, P4467, DOI 10.1021/jf900612n
   Pelucchi C, 2010, EUR J CLIN NUTR, V64, P1052, DOI 10.1038/ejcn.2010.158
   Pelucchi C, 2011, CURR PHARM DESIGN, V17, P805, DOI 10.2174/138161211795428920
   Qu XD, 2013, ANN EPIDEMIOL, V23, P762, DOI 10.1016/j.annepidem.2013.09.003
   Salehi M, 2013, NUTR REV, V71, P257, DOI 10.1111/nure.12028
   Shivappa N, 2014, CANCER EPIDEM BIOMAR, V23, P2383, DOI 10.1158/1055-9965.EPI-14-0537
   Shivappa N, 2016, EUR J NUTR, V55, P1491, DOI 10.1007/s00394-015-0967-1
   Shivappa N, 2015, NUTR CANCER, V67, P941, DOI 10.1080/01635581.2015.1062117
   Shivappa N, 2015, BRIT J NUTR, V114, P152, DOI 10.1017/S0007114515001828
   Shivappa N, 2015, BRIT J NUTR, V113, P292, DOI 10.1017/S0007114514003626
   Shivappa N, 2015, BRIT J NUTR, V113, P278, DOI 10.1017/S0007114514003572
   Shivappa N, 2015, BRIT J NUTR, V113, P665, DOI 10.1017/S000711451400395X
   Shivappa N, 2014, PUBLIC HEALTH NUTR, V17, P1825, DOI 10.1017/S1368980013002565
   Shivappa N, 2014, PUBLIC HEALTH NUTR, V17, P1689, DOI 10.1017/S1368980013002115
   Tabung FK, 2015, ANN EPIDEMIOL, V25, P398, DOI 10.1016/j.annepidem.2015.03.009
   Tabung FK, 2015, CANCER CAUSE CONTROL, V26, P399, DOI 10.1007/s10552-014-0515-y
   Tavani A, 2000, INT J CANCER, V86, P425, DOI 10.1002/(SICI)1097-0215(20000501)86:3<425::AID-IJC19>3.0.CO;2-S
   Terry P, 2001, GASTROENTEROLOGY, V120, P387, DOI 10.1053/gast.2001.21171
   WILLETT W, 1986, AM J EPIDEMIOL, V124, P17, DOI 10.1093/oxfordjournals.aje.a114366
   Wirth MD, 2014, J OCCUP ENVIRON MED, V56, P986, DOI 10.1097/JOM.0000000000000213
   Wirth MD, 2014, J OCCUP ENVIRON MED, V56, P145, DOI 10.1097/JOM.0000000000000088
   Wood LG, 2015, CLIN EXP ALLERGY, V45, P177, DOI 10.1111/cea.12323
   Zamora-Ros R, 2015, GENES NUTR, V10, P0, DOI 10.1007/s12263-014-0447-x
NR 46
TC 57
Z9 61
U1 0
U2 15
PU SPRINGER
PI DORDRECHT
PA VAN GODEWIJCKSTRAAT 30, 3311 GZ DORDRECHT, NETHERLANDS
SN 0957-5243
EI 1573-7225
J9 CANCER CAUSE CONTROL
JI Cancer Causes Control
PD OCT 15
PY 2015
VL 26
IS 10
BP 1439
EP 1447
DI 10.1007/s10552-015-0636-y
PG 9
WC Oncology; Public, Environmental & Occupational Health
SC Oncology; Public, Environmental & Occupational Health
GA CR1FD
UT WOS:000361068800007
PM 26208592
DA 2025-02-23
ER

PT J
AU Asbaghi, S
   Saedisomeolia, A
   Hosseini, M
   Mohammadzadeh Honarvar, N
   Khosravi, A
   Azargashb, E
AF Asbaghi, Somayeh
   Saedisomeolia, Ahmad
   Hosseini, Mostafa
   Mohammadzadeh Honarvar, Niyaz
   Khosravi, Adnan
   Azargashb, Eznollah
TI Dietary Intake and Serum Level of Carotenoids in Lung Cancer Patients: A Case-Control Study
SO NUTRITION AND CANCER-AN INTERNATIONAL JOURNAL
LA English
DT Article
ID body-mass index; oxidative stress; beta-carotene; alpha-tocopherol; free-radicals; risk; antioxidants; lycopene; women; fat
AB The aim of this study was to compare the dietary intake and serum levels of some selected carotenoids of lung cancer patients with healthy subjects. Thirty-five lung cancer patients and 33 healthy people were enrolled into this case-control study. Daily intake of nutrients was estimated using a semiquantitative food frequency questionnaire and a 3-day 24-h food recall questionnaire. The concentration of serum beta-carotene and lycopene were analyzed using a high performance liquid chromatography method. Case and control groups did not differ by the means of age, gender, smoking habits, weight, body mass index, mean daily energy intake, mean daily fat intake, and the percentage of daily energy provided by fat to total daily energy intake. The beta-carotene and lycopene intake of the case subjects was 96% and 195% greater than that of the control subjects. Daily intake of fruits and vegetables in the cancer group was higher than the control group. However, the serum concentration of 118% beta-carotene and 60% lycopene were higher in the control group. Despite a higher daily dietary intake of beta-carotene and lycopene by lung cancer patients, serum beta-carotene and lycopene concentrations were significantly lower than the group without cancer.
C1 [Asbaghi, Somayeh; Saedisomeolia, Ahmad; Mohammadzadeh Honarvar, Niyaz] Univ Tehran Med Sci, Dept Cellular & Mol Nutr, Sch Nutr Sci & Dietet, Tehran, Iran.
   [Hosseini, Mostafa] Univ Tehran Med Sci, Dept Epidemiol & Biostat, Sch Publ Hlth, Tehran, Iran.
   [Khosravi, Adnan] Shahid Beheshti Univ Med Sci, Masih Daneshvari Hosp, Tehran, Iran.
   [Azargashb, Eznollah] Shahid Beheshti Univ Med Sci, Sch Publ Hlth, Tehran, Iran.
C3 Tehran University of Medical Sciences; Tehran University of Medical Sciences; Shahid Beheshti University Medical Sciences; Shahid Beheshti University Medical Sciences
RP Saedisomeolia, A (corresponding author), Univ Tehran Med Sci, Dept Cellular & Mol Nutr, Sch Nutr Sci & Dietet, Tehran, Iran.
EM a_saedi@tums.ac.ir
FU Tehran University of Medical Science, Tehran, Iran [16334]
CR ALAVANJA MCR, 1993, J NATL CANCER I, V85, P1906, DOI 10.1093/jnci/85.23.1906
   Albanes D, 1997, AM J CLIN NUTR, V66, P366, DOI 10.1093/ajcn/66.2.366
   Butts C, 2011, J CANCER RES CLIN, V137, P1337, DOI 10.1007/s00432-011-1003-3
   Chaiyasit W, 2005, J AGR FOOD CHEM, V53, P4982, DOI 10.1021/jf0501239
   Comstock GW, 2008, AM J EPIDEMIOL, V168, P831, DOI 10.1093/aje/kwn328
   Cooper DA, 1999, NUTR REV, V57, P201, DOI 10.1111/j.1753-4887.1999.tb06944.x
   DeStefani E, 1997, CANCER CAUSE CONTROL, V8, P913, DOI 10.1023/A:1018424614723
   DIMITROV NV, 1988, AM J CLIN NUTR, V48, P298, DOI 10.1093/ajcn/48.2.298
   Eastwood MA, 1999, QJM-MON J ASSOC PHYS, V92, P527, DOI 10.1093/qjmed/92.9.527
   El-Agamey A, 2004, ARCH BIOCHEM BIOPHYS, V430, P37, DOI 10.1016/j.abb.2004.03.007
   Ermakov IV, 2013, J BIOMED OPT, V18, P0, DOI 10.1117/1.JBO.18.11.117006
   Fang YZ, 2002, NUTRITION, V18, P872, DOI 10.1016/S0899-9007(02)00916-4
   Faulks RM, 2005, BBA-MOL BASIS DIS, V1740, P95, DOI 10.1016/j.bbadis.2004.11.012
   Giovannucci E, 1999, JNCI-J NATL CANCER I, V91, P317, DOI 10.1093/jnci/91.4.317
   Gupta P, 2013, CHEM-BIOL INTERACT, V206, P364, DOI 10.1016/j.cbi.2013.10.010
   Hitchon CA, 2004, ARTHRITIS RES THER, V6, P265, DOI 10.1186/ar1447
   Hosseini M, 2009, TANAFFOS - JOURNAL OF RESPIRATORY DISEASE, V0, P0
   Jemal A, 2007, CA-CANCER J CLIN, V57, P43, DOI 10.3322/canjclin.57.1.43
   Kotake-Nara E, 2011, MAR DRUGS, V9, P1024, DOI 10.3390/md9061024
   Linnewiel-Hermoni K, 2014, FREE RADICAL BIO MED, V75, P105, DOI 10.1016/j.freeradbiomed.2014.07.024
   Lowe FJ, 2013, BIOMARKERS, V18, P183, DOI 10.3109/1354750X.2013.777116
   Männistö S, 2004, CANCER EPIDEM BIOMAR, V13, P40, DOI 10.1158/1055-9965.EPI-038-3
   Neuhouser ML, 2003, CANCER EPIDEM BIOMAR, V12, P350
   Nunomura A, 2006, J NEUROPATH EXP NEUR, V65, P631, DOI 10.1097/01.jnen.0000228136.58062.bf
   Olson JE, 2002, AM J EPIDEMIOL, V156, P606, DOI 10.1093/aje/kwf084
   Omenn GS, 1996, J NATL CANCER I, V88, P1550, DOI 10.1093/jnci/88.21.1550
   Omidvar Nasrin, 2002, FOOD AND NUTRITION BULLETIN, V23, P73
   Radzikowska E, 2002, ANN ONCOL, V13, P1087, DOI 10.1093/annonc/mdf187
   Rao AV, 2007, PHARMACOL RES, V55, P207, DOI 10.1016/j.phrs.2007.01.012
   Rao AVR, 2000, J AM COLL NUTR, V19, P563, DOI 10.1080/07315724.2000.10718953
   Ratnasinghe D, 2000, ALCOHOL ALCOHOLISM, V35, P355, DOI 10.1093/alcalc/35.4.355
   Rauscher GH, 2000, AM J EPIDEMIOL, V152, P506, DOI 10.1093/aje/152.6.506
   Reddy KS, 2004, NEW ENGL J MED, V350, P2438, DOI 10.1056/NEJMp048024
   Saedisomeolia A, 2008, J FOOD LIPIDS, V15, P421, DOI 10.1111/j.1745-4522.2008.00130.x
   Saedisomeolia A, 2009, J NUTR BIOCHEM, V20, P577, DOI 10.1016/j.jnutbio.2008.06.001
   Sies H, 1997, EXP PHYSIOL, V82, P291, DOI 10.1113/expphysiol.1997.sp004024
   Sticozzi C, 2014, FREE RADICAL BIO MED, V69, P50, DOI 10.1016/j.freeradbiomed.2014.01.007
   Takeshima M, 2014, CANCER SCI, V105, P252, DOI 10.1111/cas.12349
   Valko M, 2006, CHEM-BIOL INTERACT, V160, P1, DOI 10.1016/j.cbi.2005.12.009
   Vertuani S, 2004, CURR PHARM DESIGN, V10, P1677, DOI 10.2174/1381612043384655
   Wakai K, 2005, J EPIDEMIOL, V15, PS134, DOI 10.2188/jea.15.S134
   Ziegler RG, 1996, CANCER CAUSE CONTROL, V7, P157, DOI 10.1007/BF00115646
NR 42
TC 10
Z9 11
U1 0
U2 14
PU ROUTLEDGE JOURNALS, TAYLOR & FRANCIS LTD
PI ABINGDON
PA 2-4 PARK SQUARE, MILTON PARK, ABINGDON OX14 4RN, OXON, ENGLAND
SN 0163-5581
EI 1532-7914
J9 NUTR CANCER
JI Nutr. Cancer
PD AUG 18
PY 2015
VL 67
IS 6
BP 893
EP 898
DI 10.1080/01635581.2015.1055365
PG 6
WC Oncology; Nutrition & Dietetics
SC Oncology; Nutrition & Dietetics
GA CP2QG
UT WOS:000359721500003
PM 26168284
DA 2025-02-23
ER

PT J
AU Ji, J
   Sundquist, J
   Sundquist, K
AF Ji, J.
   Sundquist, J.
   Sundquist, K.
TI Lactose intolerance and risk of lung, breast and ovarian cancers: aetiological clues from a population-based study in Sweden
SO BRITISH JOURNAL OF CANCER
LA English
DT Article
DE lactose intolerance; first-degree relative; cohort study; Mendelian randomisation
ID growth-factor-i; adult-type hypolactasia; igf binding protein-3; caloric restriction; isoflavone intake; prostate-cancer; pooled analysis; dairy-products; factor (igf)-i; dietary-fat
AB Background: Individuals with lactose intolerance are recommended to avoid milk or dairy products, which may affect the development of cancer. Methods: We identified individuals with lactose intolerance from several Swedish Registers linked to the Swedish Cancer Registry to calculate standardised incidence ratios (SIRs) for cancers in the breast, lung, and ovary. Results: A total of 22 788 individuals with lactose intolerance were identified, and their risks of lung (SIR = 0.55), breast (SIR = 0.79), and ovarian (SIR = 0.61) cancers were significantly decreased. Cancer incidences in the siblings and parents of individuals with lactose intolerance were similar to those in the general population. Conclusions: In this large cohort study, people with lactose intolerance, characterised by low consumption of milk and other dairy products, had decreased risks of lung, breast, and ovarian cancers, but the decreased risks were not found in their family members, suggesting that the protective effects against these cancers may be related to their specific dietary pattern.
C1 [Ji, J.; Sundquist, J.; Sundquist, K.] Lund Univ, Ctr Primary Hlth Care Res, Malmo, Sweden.
   [Sundquist, J.; Sundquist, K.] Stanford Univ, Sch Med, Stanford Prevent Res Ctr, Stanford, CA 94305 USA.
C3 Lund University; Stanford University
RP Ji, J (corresponding author), Lund Univ, Ctr Primary Hlth Care Res, Malmo, Sweden.
EM Jianguang.ji@med.lu.se
FU Swedish Research Council [K2009-70X-15428-05-3, K2012-70X-15428-08-3]; Region Skane
CR Axelsson G, 2002, NUTR CANCER, V44, P145, DOI 10.1207/S15327914NC4402_04
   BOYD NF, 1993, BRIT J CANCER, V68, P627, DOI 10.1038/bjc.1993.398
   CRAMER DW, 1989, AM J EPIDEMIOL, V130, P904, DOI 10.1093/oxfordjournals.aje.a115423
   David LA, 2014, NATURE, V505, P559, DOI 10.1038/nature12820
   Dong JY, 2011, BREAST CANCER RES TR, V127, P23, DOI 10.1007/s10549-011-1467-5
   Ekbom A, 2011, METHODS MOL BIOL, V675, P215, DOI 10.1007/978-1-59745-423-0_10
   Enattah NS, 2002, NAT GENET, V30, P233, DOI 10.1038/ng826
   Esteve J, 1994, STAT METHODS CANC RE, V0, P0
   Genkinger JM, 2006, CANCER EPIDEM BIOMAR, V15, P364, DOI 10.1158/1055-9965.EPI-05-0484
   Gennigens C, 2006, CRIT REV ONCOL HEMAT, V58, P124, DOI 10.1016/j.critrevonc.2005.10.003
   Goodwin PJ, 2002, BREAST CANCER RES TR, V74, P65, DOI 10.1023/A:1016075709022
   Holmes MD, 2002, CANCER EPIDEM BIOMAR, V11, P852
   Ji J, 2007, BREAST CANCER RES TR, V105, P229, DOI 10.1007/s10549-006-9445-z
   Khandwala HM, 2000, ENDOCR REV, V21, P215, DOI 10.1210/er.21.3.215
   Kubík AK, 2004, EUR J CANCER PREV, V13, P471, DOI 10.1097/00008469-200412000-00002
   Larsson SC, 2006, INT J CANCER, V118, P431, DOI 10.1002/ijc.21305
   Larsson SC, 2004, AM J CLIN NUTR, V80, P1353, DOI 10.1093/ajcn/80.5.1353
   Leosdottir M, 2005, J INTERN MED, V258, P153, DOI 10.1111/j.1365-2796.2005.01520.x
   Ludvigsson JF, 2011, BMC PUBLIC HEALTH, V11, P0, DOI 10.1186/1471-2458-11-450
   Mao JJ, 2004, JAMA-J AM MED ASSOC, V291, P2704, DOI 10.1001/jama.291.22.2704-a
   Michels KB, 2004, JAMA-J AM MED ASSOC, V291, P1226, DOI 10.1001/jama.291.10.1226
   Missmer SA, 2002, INT J EPIDEMIOL, V31, P78, DOI 10.1093/ije/31.1.78
   Moorman PG, 2004, AM J CLIN NUTR, V80, P5
   Morimoto LM, 2005, CANCER CAUSE CONTROL, V16, P917, DOI 10.1007/s10552-005-2702-3
   Ollberding NJ, 2012, JNCI-J NATL CANCER I, V104, P67, DOI 10.1093/jnci/djr475
   Qi L, 2009, NUTR REV, V67, P439, DOI 10.1111/j.1753-4887.2009.00218.x
   Renehan AG, 2006, ENDOCR-RELAT CANCER, V13, P273, DOI 10.1677/erc.1.01219
   Renehan AG, 2004, LANCET, V363, P1346, DOI 10.1016/S0140-6736(04)16044-3
   Rothman KJ, 1998, MODERN EPIDEMIOLOGY, V0, P0
   SAHI T, 1994, SCAND J GASTROENTERO, V29, P7, DOI 10.3109/00365529409091740
   Schouten LJ, 2011, PLOS ONE, V6, P0, DOI 10.1371/journal.pone.0027960
   Stattin P, 2004, J CLIN ONCOL, V22, P3104, DOI 10.1200/JCO.2004.10.105
   van der Pols JC, 2007, AM J CLIN NUTR, V86, P1722
   Vesa TH, 2000, J AM COLL NUTR, V19, P165S, DOI 10.1080/07315724.2000.10718086
   Wada K, 2013, INT J CANCER, V133, P952, DOI 10.1002/ijc.28088
   Wilt Timothy J, 2010, EVID REP TECHNOL ASSESS (FULL REP), V0, P1
   World Cancer Research Fund / American Institute for Cancer research, 2007, FOOD, V0, Physical Activity
   Yu H, 2000, JNCI-J NATL CANCER I, V92, P1472, DOI 10.1093/jnci/92.18.1472
   Zagouri F, 2012, BREAST J, V18, P628, DOI 10.1111/tbj.12019
NR 40
TC 40
Z9 42
U1 0
U2 38
PU NATURE PUBLISHING GROUP
PI LONDON
PA MACMILLAN BUILDING, 4 CRINAN ST, LONDON N1 9XW, ENGLAND
SN 0007-0920
EI 1532-1827
J9 BRIT J CANCER
JI Br. J. Cancer
PD JAN 6
PY 2015
VL 112
IS 1
BP 149
EP 152
DI 10.1038/bjc.2014.544
PG 4
WC Oncology
SC Oncology
GA AZ5SW
UT WOS:000348280900021
PM 25314053
DA 2025-02-23
ER

PT J
AU Boeke, CE
   Tamimi, RM
   Berkey, CS
   Colditz, GA
   Giovannucci, E
   Malspeis, S
   Willett, WC
   Frazier, AL
AF Boeke, Caroline E.
   Tamimi, Rulla M.
   Berkey, Catherine S.
   Colditz, Graham A.
   Giovannucci, Edward
   Malspeis, Susan
   Willett, Walter C.
   Frazier, A. Lindsay
TI Adolescent dietary vitamin D and sun exposure in relation to benign breast disease
SO CANCER CAUSES & CONTROL
LA English
DT Article
DE Vitamin D; Sun; Cancer; Adolescent health; Diet; Breast
ID life-style; risk; cancer; prevention; children; models
AB Vitamin D may reduce cell proliferation and tumor growth in breast tissue, and exposure may be most important during adolescence when breast tissue is developing. In the Nurses' Health Study II, higher recalled adolescent vitamin D intake was associated with a lower risk of benign breast disease (BBD). Our study aimed to assess adolescent vitamin D exposure in relation to BBD in young women. Vitamin D was assessed in 6,593 adolescent girls (9-15 years of age at baseline) in the prospective Growing Up Today Study cohort using the mean energy-adjusted intakes from food frequency questionnaires in 1996, 1997, and 1998. In 1999, 5,286 girls reported skin color, sunscreen use, tanning bed use, and number of sunburns in the past year, and we used state of residence to assess low versus high ultraviolet index. Biopsy-confirmed BBD was reported on questionnaires in 2005, 2007, and 2010 (n = 122). Dietary vitamin D, tanning behaviors, and other sun exposure variables were not significantly associated with BBD in logistic regression models adjusted for age, family history of breast cancer or BBD, age at menarche, nulliparity, alcohol intake, body mass index, and physical activity. The relative risk for the top (> 467 IU/day) versus bottom (< 243 IU/day) quartile of vitamin D intake was 0.76 (95 % CI 0.47, 1.23). Sun exposure was not significantly associated with BBD in this prospective cohort. However, a suggestive inverse association between dietary vitamin D and BBD was observed that merits further study.
C1 [Boeke, Caroline E.; Tamimi, Rulla M.; Giovannucci, Edward; Willett, Walter C.] Harvard Univ, Sch Publ Hlth, Dept Epidemiol, Boston, MA 02115 USA.
   [Boeke, Caroline E.; Tamimi, Rulla M.; Berkey, Catherine S.; Giovannucci, Edward; Malspeis, Susan; Willett, Walter C.] Brigham & Womens Hosp, Dept Med, Channing Div Network Med, Boston, MA 02115 USA.
   [Tamimi, Rulla M.; Berkey, Catherine S.; Giovannucci, Edward; Willett, Walter C.] Harvard Univ, Sch Med, Dept Med, Boston, MA 02115 USA.
   [Colditz, Graham A.] Washington Univ, Sch Med, Alvin J Siteman Canc Ctr, St Louis, MO USA.
   [Giovannucci, Edward; Willett, Walter C.] Harvard Univ, Sch Publ Hlth, Dept Nutr, Boston, MA 02115 USA.
   [Frazier, A. Lindsay] Dana Farber Canc Inst, Div Pediat Oncol, Boston, MA 02115 USA.
C3 Harvard University; Harvard T.H. Chan School of Public Health; Harvard University; Harvard University Medical Affiliates; Brigham & Women's Hospital; Harvard University; Harvard Medical School; Washington University (WUSTL); Siteman Cancer Center; Harvard University; Harvard T.H. Chan School of Public Health; Harvard University; Harvard University Medical Affiliates; Dana-Farber Cancer Institute
RP Boeke, CE (corresponding author), Harvard Univ, Sch Publ Hlth, Dept Epidemiol, 677 Huntington Ave, Boston, MA 02115 USA.
EM caroline.boeke@mail.harvard.edu
FU NIH [R01 DK084001, UM1 CA176726, R01 CA 050385]; Breast Cancer Research Foundation; American Institute for Cancer Research;  [T32 CA 09001]
CR Bertrand KA, 2012, BRIT J NUTR, V108, P1889, DOI 10.1017/S0007114511007409
   Colditz GA, 2005, NAT REV CANCER, V5, P388, DOI 10.1038/nrc1608
   COLDITZ GA, 1995, CANCER EPIDEM BIOMAR, V4, P567
   de Gruijl Frank R, 2012, PHOTOCHEM PHOTOBIOL SCI, V11, P1848, DOI 10.1039/c2pp25179e
   Geller AC, 2002, PEDIATRICS, V109, P1009, DOI 10.1542/peds.109.6.1009
   Holick MF, 2007, NEW ENGL J MED, V357, P266, DOI 10.1056/NEJMra070553
   Kim Y, 2014, BRIT J CANCER, V110, P2772, DOI 10.1038/bjc.2014.175
   Long CS, 1996, B AM METEOROL SOC, V77, P729, DOI 10.1175/1520-0477(1996)077<0729:UIFIBT>2.0.CO;2
   Lopes N, 2012, BREAST CANCER RES, V14, P0, DOI 10.1186/bcr3178
   Muñoz-Ortego J, 2012, SCAND J RHEUMATOL, V41, P472, DOI 10.3109/03009742.2012.697189
   Nakamura K, 2015, BONE, V74, P10, DOI 10.1016/j.bone.2014.12.064
   Neinstein LS, 1999, PEDIATR CLIN N AM, V46, P607, DOI 10.1016/S0031-3955(05)70140-1
   PIKE MC, 1983, NATURE, V303, P767, DOI 10.1038/303767a0
   ROCKETT HRH, 1995, J AM DIET ASSOC, V95, P336, DOI 10.1016/S0002-8223(95)00086-0
   Rockett HRH, 1997, PREV MED, V26, P808, DOI 10.1006/pmed.1997.0200
   Rockett HRH, 2001, PREV MED, V33, P27, DOI 10.1006/pmed.2001.0850
   Rohan TE, 2009, BREAST CANCER RES TR, V116, P339, DOI 10.1007/s10549-008-0213-0
   Schnitt SJ, 2010, PATHOLOGY BENIGN BRE, V0, P0
   Sperati F, 2013, PLOS ONE, V8, P0, DOI 10.1371/journal.pone.0069269
   Su XF, 2012, BREAST CANCER RES TR, V134, P783, DOI 10.1007/s10549-012-2091-8
   Su XF, 2010, INT J CANCER, V126, P180, DOI 10.1002/ijc.24674
   van der Rhee H, 2013, EUR J CANCER, V49, P1422, DOI 10.1016/j.ejca.2012.11.001
NR 22
TC 5
Z9 5
U1 0
U2 15
PU SPRINGER
PI DORDRECHT
PA VAN GODEWIJCKSTRAAT 30, 3311 GZ DORDRECHT, NETHERLANDS
SN 0957-5243
EI 1573-7225
J9 CANCER CAUSE CONTROL
JI Cancer Causes Control
PD AUG 15
PY 2015
VL 26
IS 8
BP 1181
EP 1187
DI 10.1007/s10552-015-0612-6
PG 7
WC Oncology; Public, Environmental & Occupational Health
SC Oncology; Public, Environmental & Occupational Health
GA CM4LX
UT WOS:000357657200013
PM 26084210
DA 2025-02-23
ER

PT J
AU Ben, QW
   Wang, LF
   Liu, J
   Qian, AH
   Wang, Q
   Yuan, YZ
AF Ben, Qiwen
   Wang, Lifu
   Liu, Jun
   Qian, Aihua
   Wang, Qi
   Yuan, Yaozong
TI Alcohol drinking and the risk of colorectal adenoma: a dose-response meta-analysis
SO EUROPEAN JOURNAL OF CANCER PREVENTION
LA English
DT Article
ID index increases risk; cigarette-smoking; folate intake; life-style; hyperplastic polyps; physical-activity; trend estimation; dietary factors; sigmoid colon; cancer risk
AB The International Agency for Research on Cancer concluded that alcohol consumption was positively related to colorectal cancer. However, the association between alcohol consumption and colorectal adenoma (CRA), the established precancerous lesion of colorectal cancer, remains unclear. We identified studies from a literature search of MEDLINE, EMBASE, and ISI Web of Science through 31 October 2013, and by searching reference lists of pertinent articles. Summary relative risks with 95% confidence intervals were calculated using a random-effects model. A total of 30 studies with 26 145 incident CRA cases were included. Overall, an increase of 25 g (two drinks) per day of alcohol consumption was related to an increased risk of CRA (summary relative risk=1.27, 95% confidence interval: 1.17-1.37). There was considerable heterogeneity between studies not explained by study design, sex, geographic location, publication year, site or size of the lesions, type of adenoma, number of cases, endoscopic assessment, or adjustment for main confounders. The positive association was evident for both men and women and for colonic adenoma, but not for rectal adenoma. Increased alcohol consumption is associated with an increased risk of CRA for both men and women and for adenoma in the colon, but not in the rectum.
C1 [Ben, Qiwen; Wang, Lifu; Qian, Aihua; Wang, Qi; Yuan, Yaozong] Shanghai Jiao Tong Univ, Ruijin Hosp, Dept Gastroenterol, Shanghai 200025, Peoples R China.
   [Liu, Jun] Fudan Univ, Zhongshan Hosp, Dept Integrat Med, Shanghai 200025, Peoples R China.
C3 Shanghai Jiao Tong University; Fudan University
RP Yuan, YZ (corresponding author), Shanghai Jiao Tong Univ, Ruijin Hosp, Dept Gastroenterol, 197 Ruijin Er Rd, Shanghai 200025, Peoples R China.
EM yaozongyuan28@126.com
FU National Science Foundation of China [81072025, 81170347]
CR Almendingen K, 2002, SCAND J GASTROENTERO, V37, P80, DOI 10.1080/003655202753387400
   Anderson JC, 2005, AM J GASTROENTEROL, V100, P2049, DOI 10.1111/j.1572-0241.2005.41832.x
   Baron JA, 1998, J NATL CANCER I, V90, P57, DOI 10.1093/jnci/90.1.57
   BEGG CB, 1994, BIOMETRICS, V50, P1088, DOI 10.2307/2533446
   Ben QW, 2012, GASTROENTEROLOGY, V142, P762, DOI 10.1053/j.gastro.2011.12.050
   Boffetta P, 2006, LANCET ONCOL, V7, P149, DOI 10.1016/S1470-2045(06)70577-0
   Boffetta P, 2006, INT J CANCER, V119, P884, DOI 10.1002/ijc.21903
   Botma A, 2010, J CLIN ONCOL, V28, P4346, DOI 10.1200/JCO.2010.28.0453
   Botteri E, 2008, GASTROENTEROLOGY, V134, P388, DOI 10.1053/j.gastro.2007.11.007
   BOUTRON MC, 1995, AM J EPIDEMIOL, V141, P1038
   BoutronRuault MC, 1996, NUTR CANCER, V26, P337, DOI 10.1080/01635589609514489
   Boyapati SM, 2004, CANCER CAUSE CONTROL, V15, P493, DOI 10.1023/B:CACO.0000036447.45446.2c
   Breslow RA, 2010, J AM DIET ASSOC, V110, P551, DOI 10.1016/j.jada.2009.12.026
   Breuer-Katschinski B, 2000, DIGEST DIS SCI, V45, P487, DOI 10.1023/A:1005432804902
   Chen J, 1998, CARCINOGENESIS, V19, P2129, DOI 10.1093/carcin/19.12.2129
   Chen J, 2004, CANCER EPIDEM BIOMAR, V13, P2247
   COPE GF, 1991, GUT, V32, P70, DOI 10.1136/gut.32.1.70
   DERSIMONIAN R, 1986, CONTROL CLIN TRIALS, V7, P177, DOI 10.1016/0197-2456(86)90046-2
   Diergaarde B, 2005, INT J CANCER, V113, P126, DOI 10.1002/ijc.20533
   Fedirko V, 2011, ANN ONCOL, V22, P1958, DOI 10.1093/annonc/mdq653
   GIOVANNUCCI E, 1993, J NATL CANCER I, V85, P875, DOI 10.1093/jnci/85.11.875
   Gondal G, 2005, EUR J CANCER PREV, V14, P373, DOI 10.1097/00008469-200508000-00010
   GREENLAND S, 1992, AM J EPIDEMIOL, V135, P1301, DOI 10.1093/oxfordjournals.aje.a116237
   Hansel B, 2010, EUR J CLIN NUTR, V64, P561, DOI 10.1038/ejcn.2010.61
   Hermann S, 2009, CANCER CAUSE CONTROL, V20, P1397, DOI 10.1007/s10552-009-9366-3
   Higgins JPT, 2002, STAT MED, V21, P1539, DOI 10.1002/sim.1186
   HILLMAN RS, 1982, ANNU REV MED, V33, P345, DOI 10.1146/annurev.me.33.020182.002021
   HONJO S, 1995, JPN J CANCER RES, V86, P1019, DOI 10.1111/j.1349-7006.1995.tb03015.x
   Hoshiyama Yoshiharu, 2000, ASIAN PAC J CANCER PREV, V1, P139
   Huncharek M, 2009, NUTR CANCER, V61, P47, DOI 10.1080/01635580802395733
   JACOBSON JS, 1994, CANCER CAUSE CONTROL, V5, P215, DOI 10.1007/BF01830239
   Jiang X, 2007, INT J CANCER, V121, P839, DOI 10.1002/ijc.22743
   Kahn HS, 1998, J GEN INTERN MED, V13, P303, DOI 10.1046/j.1525-1497.1998.00095.x
   KEARNEY J, 1995, CANCER CAUSE CONTROL, V6, P45, DOI 10.1007/BF00051680
   Kennedy DA, 2011, CANCER EPIDEMIOL, V35, P2, DOI 10.1016/j.canep.2010.11.004
   Kim YI, 2004, CANCER EPIDEM BIOMAR, V13, P511
   KONO S, 1990, INT J EPIDEMIOL, V19, P848, DOI 10.1093/ije/19.4.848
   Lee W C, 1993, ANN EPIDEMIOL, V3, P239, DOI 10.1016/1047-2797(93)90025-Y
   Lieberman DA, 2003, JAMA-J AM MED ASSOC, V290, P2959, DOI 10.1001/jama.290.22.2959
   Lightfoot TJ, 2008, CANCER EPIDEM BIOMAR, V17, P2421, DOI 10.1158/1055-9965.EPI-08-0058
   Longnecker MP, 1996, EPIDEMIOLOGY, V7, P275, DOI 10.1097/00001648-199605000-00010
   Manus B, 1997, EUR J CANCER PREV, V6, P38, DOI 10.1097/00008469-199702000-00007
   Martinez ME, 1997, GASTROENTEROLOGY, V113, P423, DOI 10.1053/gast.1997.v113.pm9247459
   MARTINEZ ME, 1995, JNCI-J NATL CANCER I, V87, P274, DOI 10.1093/jnci/87.4.274
   Morimoto LM, 2002, CANCER EPIDEM BIOMAR, V11, P1012
   OLSEN J, 1993, INT J EPIDEMIOL, V22, P398, DOI 10.1093/ije/22.3.398
   Orsini N, 2006, STATA J, V6, P40, DOI 10.1177/1536867X0600600103
   Paavola M, 2004, J ADOLESCENT HEALTH, V35, P238, DOI 10.1016/j.jadohealth.2003.12.004
   Park Y, 2005, JAMA-J AM MED ASSOC, V294, P2849, DOI 10.1001/jama.294.22.2849
   Rehm J, 2009, LANCET, V373, P2223, DOI 10.1016/S0140-6736(09)60746-7
   RIBOLI E, 1991, AM J EPIDEMIOL, V134, P157, DOI 10.1093/oxfordjournals.aje.a116068
   SANDLER RS, 1993, GASTROENTEROLOGY, V104, P1445, DOI 10.1016/0016-5085(93)90354-F
   Sasaki Y, 2012, CLIN CANCER RES, V18, P392, DOI 10.1158/1078-0432.CCR-11-0896
   Seitz HK, 2007, ALCOHOL RES HEALTH, V30, P38
   Shin A, 2011, AM J EPIDEMIOL, V174, P552, DOI 10.1093/aje/kwr098
   Shrubsole MJ, 2008, AM J EPIDEMIOL, V167, P1050, DOI 10.1093/aje/kwm400
   Stern MC, 2006, CANCER EPIDEM BIOMAR, V15, P2384, DOI 10.1158/1055-9965.EPI-06-0381
   Stroup DF, 2000, JAMA-J AM MED ASSOC, V283, P2008, DOI 10.1001/jama.283.15.2008
   Terry MB, 2002, CANCER EPIDEM BIOMAR, V11, P622
   Terry MB, 2003, BMC CANCER, V3, P0, DOI 10.1186/1471-2407-3-29
   Tiemersma EW, 2003, CANCER EPIDEM BIOMAR, V12, P419
   Todoroki Isao, 1995, ANNALS OF EPIDEMIOLOGY, V5, P478, DOI 10.1016/1047-2797(95)00064-X
   Toyomura K, 2004, CANCER SCI, V95, P72, DOI 10.1111/j.1349-7006.2004.tb03173.x
   Tranah GJ, 2004, CARCINOGENESIS, V25, P1211, DOI 10.1093/carcin/bgh126
   Wallace K, 2009, CANCER EPIDEM BIOMAR, V18, P2310, DOI 10.1158/1055-9965.EPI-09-0211
   Wells GA, 2012, NEWCASTLE OTTAWA SCA, V0, P0
   Winkels RM, 2012, GASTROENTEROLOGY, V142, P241, DOI 10.1053/j.gastro.2011.10.033
   Wolin KY, 2011, BRIT J CANCER, V104, P882, DOI 10.1038/sj.bjc.6606045
   World Cancer Research Fund, 2011, ASS FOOD NUTR PHYS A, V0, P0
   Wu K, 2009, AM J CLIN NUTR, V90, P1623, DOI 10.3945/ajcn.2009.28319
   Yamada K, 1997, CANCER CAUSE CONTROL, V8, P780, DOI 10.1023/A:1018491607454
   Yamaji T, 2009, CANCER EPIDEM BIOMAR, V18, P267, DOI 10.1158/1055-9965.EPI-08-0702
NR 72
TC 18
Z9 20
U1 0
U2 11
PU LIPPINCOTT WILLIAMS & WILKINS
PI PHILADELPHIA
PA TWO COMMERCE SQ, 2001 MARKET ST, PHILADELPHIA, PA 19103 USA
SN 0959-8278
EI 1473-5709
J9 EUR J CANCER PREV
JI Eur. J. Cancer Prev.
PD JUL 15
PY 2015
VL 24
IS 4
BP 286
EP 295
DI 10.1097/CEJ.0000000000000077
PG 10
WC Oncology
SC Oncology
GA CJ7EY
UT WOS:000355658400003
PM 25162969
DA 2025-02-23
ER

PT J
AU Gorczyca, AM
   He, K
   Xun, PC
   Margolis, KL
   Wallace, JP
   Lane, D
   Thomson, C
   Ho, GYF
   Shikany, JM
   Luo, JH
AF Gorczyca, Anna M.
   He, Ka
   Xun, Pencheng
   Margolis, Karen L.
   Wallace, Janet P.
   Lane, Dorothy
   Thomson, Cynthia
   Ho, Gloria Y. F.
   Shikany, James M.
   Luo, Juhua
TI Association between magnesium intake and risk of colorectal cancer among postmenopausal women
SO CANCER CAUSES & CONTROL
LA English
DT Article
DE Magnesium; Colorectal cancer; Colon cancer; Rectal cancer; Postmenopausal
ID oxidative stress; health; homeostasis; deficiency
AB Data relating to magnesium intake and colorectal cancer (CRC) risk in postmenopausal women are incomplete. We investigated the association between total magnesium intake and the risk of CRC in an ethnically diverse cohort of postmenopausal women enrolled in the Women's Health Initiative. Self-reported dietary and supplemental magnesium were combined to form total magnesium intake. Invasive incident CRC was the primary outcome. Cox proportional hazard models were used to estimate hazard ratios (HRs) and 95 % confidence intervals (CI). During an average follow-up of 13 years (1,832,319 person-years), of the 140,601 women included for analysis, 2,381 women were diagnosed with CRC (1,982 colon cancer and 438 rectal cancer). After adjustment for potential confounding variables, an inverse association was observed in the highest quintile of total magnesium intake compared to the lowest quintile for risk of CRC (HR 0.79, 95 % CI 0.67, 0.94, p (trend) < 0.0001) and colon cancer (HR 0.80, 95 % CI 0.66, 0.97, p (trend) < 0.0001). A borderline significant inverse association was detected in the highest versus the lowest quintile of total magnesium intake for rectal cancer (HR 0.76, 95 % CI 0.51, 1.13, p (trend) < 0.001). Findings from this study support the hypothesis that magnesium intake around 400 mg/day from both dietary and supplemental sources is associated with a lower incidence of CRC in postmenopausal women.
C1 [Gorczyca, Anna M.; He, Ka; Xun, Pencheng; Luo, Juhua] Indiana Univ, Sch Publ Hlth Bloomington, Dept Epidemiol & Biostat, Bloomington, IN 47408 USA.
   [Margolis, Karen L.] HealthPartners Inst Educ & Res, Minneapolis, MN USA.
   [Wallace, Janet P.] Indiana Univ, Sch Publ Hlth, Dept Kinesiol, Bloomington, IN 47408 USA.
   [Lane, Dorothy] SUNY Stony Brook, Stony Brook, NY 11794 USA.
   [Thomson, Cynthia] Univ Arizona, Ctr Canc, Tucson, AZ USA.
   [Ho, Gloria Y. F.] Albert Einstein Coll Med, Bronx, NY 10467 USA.
   [Shikany, James M.] Univ Alabama Birmingham, Sch Med, Div Prevent Med, Birmingham, AL USA.
C3 Indiana University System; Indiana University Bloomington; Indiana University System; Indiana University Bloomington; State University of New York (SUNY) System; Stony Brook University; University of Arizona; Yeshiva University; Montefiore Medical Center; Albert Einstein College of Medicine; University of Alabama System; University of Alabama Birmingham
RP Gorczyca, AM (corresponding author), Indiana Univ, Sch Publ Hlth Bloomington, Dept Epidemiol & Biostat, 1025 E 7th St 070B, Bloomington, IN 47408 USA.
EM amgabbar@umail.iu.edu
FU National Heart, Lung, and Blood Institute, National Institutes of Health, US Department of Health and Human Services [HHSN268201100046C, HHSN268201100001C, HHSN2682011 00002C, HHSN268201100003C, HHSN268201100004C]
CR Anderson G, 1998, CONTROL CLIN TRIALS, V19, P61
   [Anonymous], 2013, UNITED STATES CANCER STATISTICS: 1999-2009 INCIDENCE AND MORTALITY WEBBASED REPORT, V0, P0
   Barbagallo Mario, 2003, MOLECULAR ASPECTS OF MEDICINE, V24, P39, DOI 10.1016/S0098-2997(02)00090-0
   Barbagallo M, 2009, MAGNESIUM RES, V22, P235, DOI 10.1684/mrh.2009.0187
   Blau S, 1999, MOL CELL BIOCHEM, V194, P185, DOI 10.1023/A:1006994800272
   Castiglioni S, 2011, MAGNESIUM RES, V24, PS92, DOI 10.1684/mrh.2011.0285
   Chen GC, 2012, EUR J CLIN NUTR, V66, P1182, DOI 10.1038/ejcn.2012.135
   Coussens LM, 2002, NATURE, V420, P860, DOI 10.1038/nature01322
   Curb JD, 2003, ANN EPIDEMIOL, V13, PS122, DOI 10.1016/S1047-2797(03)00048-6
   Dai Q, 2013, BMJ OPEN, V3, P0, DOI 10.1136/bmjopen-2012-002111corr1
   de Baaij JHF, 2015, PHYSIOL REV, V95, P1, DOI 10.1152/physrev.00012.2014
   Folsom AR, 2006, AM J EPIDEMIOL, V163, P232, DOI 10.1093/aje/kwj037
   Franses JW, 2011, REGULATORY ROLES END, V0, P0
   Greenwald P, 2007, AM J CLIN NUTR, V85, P314S, DOI 10.1093/ajcn/85.1.314S
   Hans Chetan Parkash, 2002, INDIAN JOURNAL OF EXPERIMENTAL BIOLOGY, V40, P1275
   Hartwig A, 2001, MUTAT RES-FUND MOL M, V475, P113, DOI 10.1016/S0027-5107(01)00074-4
   Hays J, 2003, ANN EPIDEMIOL, V13, PS18, DOI 10.1016/S1047-2797(03)00042-5
   Heinzl H, 1997, COMPUT METH PROG BIO, V54, P201, DOI 10.1016/S0169-2607(97)00043-6
   Inokuma T, 2009, HEPATO-GASTROENTEROL, V56, P343
   Institute of Medicine FaNB, 1997, DIET REF INT CALC PH, V0, P0
   Ishikado Atsushi, 2007, MICROBIAL ECOLOGY IN HEALTH AND DISEASE, V19, P184, DOI 10.1080/08910600701249145
   Larsson SC, 2005, JAMA-J AM MED ASSOC, V293, P86, DOI 10.1001/jama.293.1.86
   Lin J, 2006, CANCER EPIDEM BIOMAR, V15, P2006, DOI 10.1158/1055-9965.EPI-06-0454
   Ma B, 2006, AM J EPIDEMIOL, V164, P449, DOI 10.1093/aje/kwj246
   Mazur A, 2007, ARCH BIOCHEM BIOPHYS, V458, P48, DOI 10.1016/j.abb.2006.03.031
   Musso CG, 2009, INT UROL NEPHROL, V41, P357, DOI 10.1007/s11255-009-9548-7
   NADLER JL, 1993, HYPERTENSION, V21, P1024, DOI 10.1161/01.HYP.21.6.1024
   PAOLISSO G, 1989, DIABETES CARE, V12, P265, DOI 10.2337/diacare.12.4.265
   Patterson RE, 1999, ANN EPIDEMIOL, V9, P178, DOI 10.1016/S1047-2797(98)00055-6
   Romani A, 2007, ARCH BIOCHEM BIOPHYS, V458, P90, DOI 10.1016/j.abb.2006.07.012
   Rothman KJ, 2008, MODERN EPIDEMIOLOGY, V3rd, P0
   SCHAKEL SF, 1988, J AM DIET ASSOC, V88, P1268
   Seelig MS, 2001, ADVANCES IN MAGNESIUM RESEARCH: NUTRITION AND HEALTH, V0, P177
   Society AC, 2011, COL CANC FACTS FIG 2, V0, P0
   Volpe SL, 2012, MAGNESIUM PRESENT KN, V0, P459
   Wolf FI, 2008, MAGNESIUM RES, V21, P58
   Woodside JV, 2005, P NUTR SOC, V64, P543, DOI 10.1079/PNS2005464
   Zhang X, 2012, BRIT J CANCER, V106, P1335, DOI 10.1038/bjc.2012.76
NR 38
TC 11
Z9 11
U1 0
U2 10
PU SPRINGER
PI DORDRECHT
PA VAN GODEWIJCKSTRAAT 30, 3311 GZ DORDRECHT, NETHERLANDS
SN 0957-5243
EI 1573-7225
J9 CANCER CAUSE CONTROL
JI Cancer Causes Control
PD DEC 15
PY 2015
VL 26
IS 12
BP 1761
EP 1769
DI 10.1007/s10552-015-0669-2
PG 9
WC Oncology; Public, Environmental & Occupational Health
SC Oncology; Public, Environmental & Occupational Health
GA CV0QM
UT WOS:000363956100006
PM 26390877
DA 2025-02-23
ER

PT J
AU Odun-Ayo, F
   Mellem, J
   Naicker, T
   Reddy, L
AF Odun-Ayo, Frederick
   Mellem, John
   Naicker, Thajasvarie
   Reddy, Lalini
TI Chemoprevention of Azoxymethane-induced Colonic Carcinogenesis in Balb/c mice Using a Modified Pectin Alginate Probiotic
SO ANTICANCER RESEARCH
LA English
DT Article
DE Azoxymethane; colonic cancer; modified citrus pectin; probiotic; galectin-3; immunohistochemistry
ID cancer; lactobacillus; microencapsulation; growth; expression; galectins; pathways; survival; rat
AB Background: Increased intake of probiotic dietary fibre reduces colonic cancer risk. Modified citrus pectin (MCP) requires optimal bioactivity to inhibit galectin-3 (GAL-3) and vascular endothelial growth factor (VEGF). This study evaluated the preventative effect of modified pectin alginate (MCPA) probiotic microbeads on azoxymethane (AOM)-induced colonic carcinogenesis in Balb/c mice. Materials and Methods: Optimization of AOM dose duration: 10-15 mg/kg was administered for 2-4 weeks. The optimal AOM dose was initiated prior to intake of MCPA, alginate probiotic (AP) microbeads and MCP in Balb/c mice for 16 weeks; samples were analyzed for colonic histopathology and immunohistochemistry. Results: AOM at 15 mg/kg for 4 weeks induced optimal GAL-3 and VEGF immunostaining. Furthermore, MCPA treatment reduced GAL-3 expression in the colon of AOM-treated mice compared to MCP. Conclusion: MCPA probiotic microbeads increase bioactivity and chemopreventative effect against pre-cancerous colonic lesions and adenocarcinoma through inhibition of GAL-3 and VEGF in the Balb/c mouse model of colonic carcinogenesis.
C1 [Odun-Ayo, Frederick; Mellem, John] Durban Univ Technol, Dept Biotechnol & Food Technol, Steve Biko, Kwazulu Natal, South Africa.
   [Naicker, Thajasvarie] Univ KwaZulu Natal, Doris Duke Med Res Inst, Coll Hlth Sci, Opt & Image Ctr, Kwa Zulu, South Africa.
   [Reddy, Lalini] Cape Peninsula Univ Technol, Fac Sci Appl, Cape Town, South Africa.
C3 Durban University of Technology; University of Kwazulu Natal; Cape Peninsula University of Technology
RP Reddy, L (corresponding author), Cape Peninsula Univ Technol, Fac Sci Appl, Cape Town, South Africa.
EM reddyl@cput.ac.za
FU Research Department, Durban University of Technology, South Africa
CR Alizadeh AM, 2012, EUR J PHARMACOL, V689, P226, DOI 10.1016/j.ejphar.2012.06.016
   Anal AK, 2007, TRENDS FOOD SCI TECH, V18, P240, DOI 10.1016/j.tifs.2007.01.004
   [Anonymous], 2002, WHO WORK GROUP REP D, V0, P0
   [Anonymous], 2012, ESTIMATED CANCER INCIDENCE, V0, P0
   Asteriou C, 2010, WORLD J SURG ONCOL, V8, P0, DOI 10.1186/1477-7819-8-2
   Azemar M, 2007, CLIN MED INSIGHTS-ON, V1, P73
   Bissahoyo A, 2005, TOXICOL SCI, V88, P340, DOI 10.1093/toxsci/kfi313
   Chen JZ, 2009, CANCER BIOL THER, V8, P1313, DOI 10.4161/cbt.8.14.8983
   Ding WK, 2008, INT FOOD RES J, V15, P219
   Escribano M, 2004, CLIN SCI, V106, P83, DOI 10.1042/CS20030192
   Haggar Fatima A, 2009, CLIN COLON RECTAL SURG, V22, P191, DOI 10.1055/s-0029-1242458
   Heidebach T, 2012, CRIT REV FOOD SCI, V52, P291, DOI 10.1080/10408398.2010.499801
   Henningsson ÅM, 2002, J NUTR, V132, P3098, DOI 10.1093/jn/131.10.3098
   Hill M, 2010, J HISTOCHEM CYTOCHEM, V58, P553, DOI 10.1369/jhc.2010.955237
   Homayouni A, 2008, FOOD CHEM, V111, P50, DOI 10.1016/j.foodchem.2008.03.036
   Jemal A, 2006, CA-CANCER J CLIN, V56, P106, DOI 10.3322/canjclin.56.2.106
   Lemasters JJ, 2005, GASTROENTEROLOGY, V129, P351, DOI 10.1053/j.gastro.2005.06.006
   Licht TR, 2012, TRENDS FOOD SCI TECH, V23, P70, DOI 10.1016/j.tifs.2011.08.011
   Lin PW, 2009, FREE RADICAL BIO MED, V47, P1205, DOI 10.1016/j.freeradbiomed.2009.07.033
   Liu CF, 2011, J SCI FOOD AGR, V91, P2284, DOI 10.1002/jsfa.4456
   Liu FT, 2005, NAT REV CANCER, V5, P29, DOI 10.1038/nrc1527
   Liu Fu-Tong, 2002, EXPERT OPIN THER TARGETS, V6, P461, DOI 10.1517/14728222.6.4.461
   Marotta F, 2003, HEPATO-GASTROENTEROL, V50, P1914
   Maxwell EG, 2012, TRENDS FOOD SCI TECH, V24, P64, DOI 10.1016/j.tifs.2011.11.002
   Morris VJ, 2009, AGRO FOOD IND HI TEC, V20, P37
   Nangia-Makker P, 2000, AM J PATHOL, V156, P899, DOI 10.1016/S0002-9440(10)64959-0
   Nazzaro F, 2012, ANAEROBE, V18, P280, DOI 10.1016/j.anaerobe.2012.03.002
   Odun-Ayo FO, 2014, U6 CONS INT C RES IN, V0, P149
   Orii S, 2003, J EXP CLIN CANC RES, V22, P41
   Possemiers S, 2010, INT J FOOD MICROBIOL, V141, P97, DOI 10.1016/j.ijfoodmicro.2010.03.008
   Rathore S, 2013, J FOOD ENG, V116, P369, DOI 10.1016/j.jfoodeng.2012.12.022
   Rice PJ, 2005, J PHARMACOL EXP THER, V314, P1079, DOI 10.1124/jpet.105.085415
   Ruas-Madiedo P, 2010, J APPL MICROBIOL, V109, P2079, DOI 10.1111/j.1365-2672.2010.04839.x
   Sánchez B, 2012, TRENDS FOOD SCI TECH, V26, P56, DOI 10.1016/j.tifs.2012.02.002
   Semenza GL, 2003, NAT REV CANCER, V3, P721, DOI 10.1038/nrc1187
   Smit E, 2001, J MOL BIOL, V305, P245, DOI 10.1006/jmbi.2000.4258
   Tanaka T, 2003, CANCER SCI, V94, P965, DOI 10.1111/j.1349-7006.2003.tb01386.x
   Tsuboi K, 2007, ANTICANCER RES, V27, P2289
   Wild CP, 2014, WORLD CANC REPORT, V0, P16
   Willats WGT, 2006, TRENDS FOOD SCI TECH, V17, P97, DOI 10.1016/j.tifs.2005.10.008
   Yang RY, 1996, P NATL ACAD SCI USA, V93, P6737, DOI 10.1073/pnas.93.13.6737
   Yen WL, 2008, PHYSIOLOGY, V23, P248, DOI 10.1152/physiol.00013.2008
   Yu LG, 2010, WORLD J GASTRO ONCOL, V2, P177, DOI 10.4251/wjgo.v2.i4.177
   Zaia Povegliano Luciana, 2011, J GASTROINTEST CANCER, V42, P217, DOI 10.1007/s12029-010-9189-1
NR 44
TC 17
Z9 17
U1 0
U2 4
PU INT INST ANTICANCER RESEARCH
PI ATHENS
PA EDITORIAL OFFICE 1ST KM KAPANDRITIOU-KALAMOU RD KAPANDRITI, PO BOX 22, ATHENS 19014, GREECE
SN 0250-7005
EI 1791-7530
J9 ANTICANCER RES
JI Anticancer Res.
PD SEP 15
PY 2015
VL 35
IS 9
BP 4765
EP 4775
DI 
PG 11
WC Oncology
SC Oncology
GA CO7AX
UT WOS:000359311000025
PM 26254367
DA 2025-02-23
ER

PT J
AU Maurya, AK
   Vinayak, M
AF Maurya, Akhilendra Kumar
   Vinayak, Manjula
TI Quercetin Regresses Dalton's Lymphoma Growth via Suppression of PI3K/AKT Signaling Leading to Upregulation of p53 and Decrease in Energy Metabolism
SO NUTRITION AND CANCER-AN INTERNATIONAL JOURNAL
LA English
DT Article
ID mediated apoptosis; direct inhibition; lung-cancer; flavonoids; risk; induction; 3-kinase; cells
AB Various oncogenes are associated with deregulation in cell proliferation, apoptosis, and cell survival, which ultimately cause cancerous growth. Phosphatidylinositol 3-kinase (PI3K) mediated signaling plays a key role in malignant transformation. Cell proliferation and cell survival of tumor cell are induced by hyper activation of PI3K, AKT1, glycolytic enzyme LDH-A, and inactivation of tumor suppressor gene p53. Dietary flavonoids such as quercetin are considered a powerful modulator of different cellular signaling pathways. The present study is focused on the role of quercetin on regulation of PI3K/AKT pathways in Dalton's lymphoma mice. Effect of quercetin was analyzed in ascite cells in terms of cell viability, glycolytic metabolism as well as expression, and level of PI3K (regulatory and catalytic subunit), AKT1, and p53 using standard methods. Results reflect hyperactivation of PI3K signaling in ascite cells of Dalton's lymphoma mice, leading to activation of AKT1 and inactivation of p53. Quercetin modulates the pathway toward suppression of lymphoma. Glycolytic metabolism was also downregulated by quercetin. Its tumor suppressor activity was confirmed by morphological parameters and longevity of mice. The findings suggest that quercetin may contribute to lymphoma prevention by downregulating PI3K-AKT1-p53 pathway as well as by glycolytic metabolism.
C1 [Maurya, Akhilendra Kumar; Vinayak, Manjula] Banaras Hindu Univ, Ctr Adv Study Zool, Biochem & Mol Biol Lab, Varanasi 221005, Uttar Pradesh, India.
C3 Banaras Hindu University (BHU)
RP Vinayak, M (corresponding author), Banaras Hindu Univ, Ctr Adv Study Zool, Biochem & Mol Biol Lab, Varanasi 221005, Uttar Pradesh, India.
EM manjulavinayak@rediffmail.com
FU University Grants Commission, India; Council of Scientific and Industrial Research (CSIR), India (CSIR) [09/013(0338)/2010-EMR-I]
CR Aalinkeel R, 2008, PROSTATE, V68, P1773, DOI 10.1002/pros.20845
   Aita K, 2005, EXP MOL PATHOL, V79, P265, DOI 10.1016/j.yexmp.2005.07.001
   Batra P, 2013, 3 BIOTECH, V3, P439, DOI 10.1007/s13205-013-0117-5
   Granado-Serrano AB, 2006, J NUTR, V136, P2715, DOI 10.1093/jn/136.11.2715
   Brisdelli F, 2007, MOL CELL BIOCHEM, V296, P137, DOI 10.1007/s11010-006-9307-3
   Chen WS, 2001, GENE DEV, V15, P2203, DOI 10.1101/gad.913901
   Cho H, 2001, J BIOL CHEM, V276, P38349, DOI 10.1074/jbc.C100462200
   COHEN B, 1990, P NATL ACAD SCI USA, V87, P4458, DOI 10.1073/pnas.87.12.4458
   Cui Y, 2008, CANCER-AM CANCER SOC, V112, P2241, DOI 10.1002/cncr.23398
   Dang CV, 2012, GENE DEV, V26, P877, DOI 10.1101/gad.189365.112
   Das L, 2014, INT IMMUNOPHARMACOL, V20, P141, DOI 10.1016/j.intimp.2014.02.024
   Ferry DR, 1996, CLIN CANCER RES, V2, P659
   Geering B, 2007, P NATL ACAD SCI USA, V104, P7809, DOI 10.1073/pnas.0700373104
   Gibelleni L, 2010, EVID-BASED COMPL ALT, V2011, P1
   GOLDIE H, 1951, CANCER RES, V11, P73
   Gonzalez E, 2009, CELL CYCLE, V8, P2502, DOI 10.4161/cc.8.16.9335
   Hachem A, 2005, BLOOD, V106, P1911, DOI 10.1182/blood-2004-12-4621
   Harwood M, 2007, FOOD CHEM TOXICOL, V45, P2179, DOI 10.1016/j.fct.2007.05.015
   Hirpara KV, 2009, ANTI-CANCER AGENT ME, V9, P138, DOI 10.2174/187152009787313855
   Hwang MK, 2009, INT J BIOCHEM CELL B, V41, P1592, DOI 10.1016/j.biocel.2009.01.014
   Jeong JH, 2009, J CELL BIOCHEM, V106, P73, DOI 10.1002/jcb.21977
   Kato Y, 2013, CANCER CELL INT, V13, P0, DOI 10.1186/1475-2867-13-89
   Kelly GS, 2011, ALTERN MED REV, V16, P263
   Kim HS, 2012, APOPTOSIS, V17, P938, DOI 10.1007/s10495-012-0719-0
   Kim JW, 2006, CANCER RES, V66, P8927, DOI 10.1158/0008-5472.CAN-06-1501
   Lim JH, 2007, APOPTOSIS, V12, P411, DOI 10.1007/s10495-006-0576-9
   Mayo LD, 2002, TRENDS BIOCHEM SCI, V27, P462, DOI 10.1016/S0968-0004(02)02166-7
   Mishra S, 2014, NUTR CANCER, V66, P675, DOI 10.1080/01635581.2013.878735
   Moll UM, 2003, MOL CANCER RES, V1, P1001
   Mulholland PJ, 2001, ANN ONCOL, V12, P245, DOI 10.1023/A:1008372017097
   Neto CC, 2008, MOL NUTR FOOD RES, V52, PS18, DOI 10.1002/mnfr.200700433
   Neuhouser ML, 2004, NUTR CANCER, V50, P1, DOI 10.1207/s15327914nc5001_1
   Nöthlings U, 2008, AM J CLIN NUTR, V88, P1653, DOI 10.3945/ajcn.2008.26398
   Pathak C, 2007, BIOFACTORS, V29, P159, DOI 10.1002/biof.5520290401
   Scheig R, 1996, PRIMARY CARE, V23, P551, DOI 10.1016/S0095-4543(05)70347-X
   Sharma R, 2011, BIOSCIENCE REP, V31, P421, DOI 10.1042/BSR20100137
   Shim H, 1997, P NATL ACAD SCI USA, V94, P6658, DOI 10.1073/pnas.94.13.6658
   Soria EA, 2007, LIFE SCI, V81, P1397, DOI 10.1016/j.lfs.2007.09.008
   Sun ZJ, 2010, APOPTOSIS, V15, P850, DOI 10.1007/s10495-010-0497-5
   Tang NP, 2009, JPN J CLIN ONCOL, V39, P352, DOI 10.1093/jjco/hyp028
   Testa JR, 2001, P NATL ACAD SCI USA, V98, P10983, DOI 10.1073/pnas.211430998
   Vanhaesebroeck B, 2010, NAT REV MOL CELL BIO, V11, P329, DOI 10.1038/nrm2882
   Vidya Priyadarsini R, 2010, EUR J PHARMACOL, V649, P84, DOI 10.1016/j.ejphar.2010.09.020
   Walker EH, 2000, MOL CELL, V6, P909, DOI 10.1016/S1097-2765(05)00089-4
   WARBURG O, 1956, SCIENCE, V123, P309, DOI 10.1126/science.123.3191.309
   Xiao XS, 2011, PLOS ONE, V6, P0, DOI 10.1371/journal.pone.0022934
   Xiao ZP, 2011, MINI-REV MED CHEM, V11, P169, DOI 10.2174/138955711794519546
NR 47
TC 56
Z9 59
U1 0
U2 17
PU ROUTLEDGE JOURNALS, TAYLOR & FRANCIS LTD
PI ABINGDON
PA 2-4 PARK SQUARE, MILTON PARK, ABINGDON OX14 4RN, OXON, ENGLAND
SN 0163-5581
EI 1532-7914
J9 NUTR CANCER
JI Nutr. Cancer
PD FEB 17
PY 2015
VL 67
IS 2
BP 354
EP 363
DI 10.1080/01635581.2015.990574
PG 10
WC Oncology; Nutrition & Dietetics
SC Oncology; Nutrition & Dietetics
GA CC4QP
UT WOS:000350338300017
PM 25658812
DA 2025-02-23
ER

PT J
AU Farvid, MS
   Eliassen, AH
   Cho, E
   Chen, WY
   Willett, WC
AF Farvid, Maryam S.
   Eliassen, A. Heather
   Cho, Eunyoung
   Chen, Wendy Y.
   Willett, Walter C.
TI Adolescent and Early Adulthood Dietary Carbohydrate Quantity and Quality in Relation to Breast Cancer Risk
SO CANCER EPIDEMIOLOGY BIOMARKERS & PREVENTION
LA English
DT Article
ID total-energy-intake; glycemic index; insulin index; united-states; prospective cohort; colorectal-cancer; c-peptide; load; health; women
AB Background: We investigated quantity and quality of dietary carbohydrate as well as insulin load and insulin index during adolescence and also early adulthood in relation to risk of breast cancer in the Nurses' Health Study II. Methods: During 20 years of follow-up of 90,534 premenopausal women who completed a diet questionnaire in 1991, 2,833 invasive breast cancer cases were documented. In 1998, 44,263 of these women also completed a questionnaire about their diet during high school; among these women, we documented 1,118 cases of breast cancer. Multivariable-adjusted Cox proportional hazards regression was used to model relative risks (RR) and 95% confidence intervals (95% CI) for breast cancer across categories of dietary carbohydrate, glycemic index (GI), glycemic load (GL), as well as insulin load and insulin index scores. Results: Adolescent or early adult intakes of GI or GL were not associated with risk of breast cancer. Comparing women in the highest versus lowest quintile, the multivariable-adjusted RRs were 1.14 (0.95-1.38) for adolescent GI scores and 1.03 (0.91-1.16) for early adulthood GI scores. We also did not observe associations with insulin index and insulin load scores in adolescence or early adulthood and breast cancer risk. Conclusions: We found that diets high in GI, GL, insulin index, and insulin load during adolescence or early adulthood were not associated with an increased risk of breast cancer in this cohort study. Impact: Diets with a high glucose or insulin response in adolescence or early adulthood were not significant predictors of breast cancer incidence. (C) 2015 AACR.
C1 [Farvid, Maryam S.; Willett, Walter C.] Harvard Univ, TH Chan Sch Publ Hlth, Dept Nutr, Boston, MA 02115 USA.
   [Farvid, Maryam S.] Shahid Beheshti Univ Med Sci, Fac Nutr Sci & Food Technol, Dept Community Nutr, Tehran, Iran.
   [Eliassen, A. Heather; Cho, Eunyoung; Chen, Wendy Y.; Willett, Walter C.] Brigham & Womens Hosp, Dept Med, Channing Div Network Med, Boston, MA 02115 USA.
   [Eliassen, A. Heather; Cho, Eunyoung; Chen, Wendy Y.; Willett, Walter C.] Harvard Univ, Sch Med, Boston, MA USA.
   [Eliassen, A. Heather; Willett, Walter C.] Harvard Univ, TH Chan Sch Publ Hlth, Dept Epidemiol, Boston, MA 02115 USA.
   [Cho, Eunyoung] Brown Univ, Warren Alpert Med Sch, Dept Dermatol, Providence, RI 02912 USA.
   [Chen, Wendy Y.] Dana Farber Canc Inst, Dept Med Oncol, Boston, MA 02115 USA.
C3 Harvard University; Harvard T.H. Chan School of Public Health; Shahid Beheshti University Medical Sciences; Harvard University; Harvard University Medical Affiliates; Brigham & Women's Hospital; Harvard University; Harvard Medical School; Harvard University; Harvard T.H. Chan School of Public Health; Brown University; Harvard University; Harvard University Medical Affiliates; Dana-Farber Cancer Institute
RP Farvid, MS (corresponding author), Harvard Univ, TH Chan Sch Publ Hlth, Dept Nutr, 655 Huntington Ave, Boston, MA 02115 USA.
EM mfarvid@hsph.harvard.edu
FU NIH [R01 CA050385, UM1 CA176726]; Breast Cancer Research Foundation; Japan Pharmaceutical Manufacturers Association
CR Ahern TP, 2013, CANCER EPIDEM BIOMAR, V22, P1786, DOI 10.1158/1055-9965.EPI-13-0375
   Aune D, 2012, ANN ONCOL, V23, P1394, DOI 10.1093/annonc/mdr589
   Autier P, 2013, CANCER CAUSE CONTROL, V24, P873, DOI 10.1007/s10552-013-0164-6
   Bao JS, 2011, AM J CLIN NUTR, V93, P984, DOI 10.3945/ajcn.110.005033
   Bao JS, 2009, AM J CLIN NUTR, V90, P986, DOI 10.3945/ajcn.2009.27720
   Bao Y, 2011, AM J CLIN NUTR, V94, P862, DOI 10.3945/ajcn.110.011205
   Bao Y, 2010, CANCER EPIDEM BIOMAR, V19, P3020, DOI 10.1158/1055-9965.EPI-10-0833
   Belardi V, 2013, J MAMMARY GLAND BIOL, V18, P277, DOI 10.1007/s10911-013-9303-7
   Bhupathiraju SN, 2014, AM J CLIN NUTR, V100, P218, DOI 10.3945/ajcn.113.079533
   Cho E, 2003, CANCER EPIDEM BIOMAR, V12, P1153
   COLDITZ GA, 1987, AM J EPIDEMIOL, V126, P319, DOI 10.1093/aje/126.2.319
   de Bruijn KMJ, 2013, BRIT J SURG, V100, P1421, DOI 10.1002/bjs.9229
   De Jong V, 2000, P NUTR SOC AUST, V24, P276
   Dial Steve, 1995, P327, V0, P0
   Dong JY, 2011, BREAST CANCER RES TR, V126, P287, DOI 10.1007/s10549-011-1343-3
   ENDOGENOUS H, 2010, LANCET ONCOL, V11, P530, DOI 10.1016/S1470-2045(10)70095-4
   Farvid MS, 2014, BMJ-BRIT MED J, V348, P0, DOI 10.1136/bmj.g3437
   Foster-Powell K, 2002, AM J CLIN NUTR, V76, P5, DOI 10.1093/ajcn/76.1.5
   Giles GG, 2006, INT J CANCER, V118, P1843, DOI 10.1002/ijc.21548
   Giovannucci E, 2003, CANCER EPIDEM BIOMAR, V12, P84
   Gross LS, 2004, AM J CLIN NUTR, V79, P774
   Holland G, 1991, COMPOSITION FOODS, V0, P0
   Holt SHA, 1997, AM J CLIN NUTR, V66, P1264, DOI 10.1093/ajcn/66.5.1264
   Hu J, 2013, ANN ONCOL, V24, P245, DOI 10.1093/annonc/mds235
   Huberman M, 1999, AM J EPIDEMIOL, V150, P1340
   JENKINS DJA, 1981, AM J CLIN NUTR, V34, P362, DOI 10.1093/ajcn/34.3.362
   Jonas CR, 2003, CANCER EPIDEM BIOMAR, V12, P573
   Keast DR, 2013, NUTRIENTS, V5, P283, DOI 10.3390/nu5010283
   Land CE, 2003, RADIAT RES, V160, P707, DOI 10.1667/RR3082
   Lanzino M, 2008, CURR CANCER DRUG TAR, V8, P597, DOI 10.2174/156800908786241104
   Lawlor DA, 2004, CANCER CAUSE CONTROL, V15, P267, DOI 10.1023/B:CACO.0000024225.14618.a8
   Linos E, 2010, CANCER EPIDEM BIOMAR, V19, P689, DOI 10.1158/1055-9965.EPI-09-0802
   LUNN M, 1995, BIOMETRICS, V51, P524, DOI 10.2307/2532940
   Maruti SS, 2006, EPIDEMIOLOGY, V17, P226, DOI 10.1097/01.ede.0000198181.86685.49
   Maruti SS, 2005, AM J EPIDEMIOL, V161, P89, DOI 10.1093/aje/kwi019
   MILLER JB, 1995, BRIT J NUTR, V73, P613, DOI 10.1079/BJN19950063
   Nielsen TG, 2005, J NUTR, V135, P124, DOI 10.1093/jn/135.1.124
   Prescott J, 2014, CANCER EPIDEM BIOMAR, V23, P1512, DOI 10.1158/1055-9965.EPI-14-0157
   Romieu I, 2012, AM J CLIN NUTR, V96, P345, DOI 10.3945/ajcn.111.026724
   Shikany JM, 2011, NUTR CANCER, V63, P899, DOI 10.1080/01635581.2011.587227
   Swerdlow AJ, 2000, J CLIN ONCOL, V18, P498, DOI 10.1200/JCO.2000.18.3.498
   Wahner-Roedler DL, 2003, MAYO CLIN PROC, V78, P708, DOI 10.4065/78.6.708
   Welsh JA, 2011, AM J CLIN NUTR, V94, P726, DOI 10.3945/ajcn.111.018366
   Weroha SJ, 2012, ENDOCRIN METAB CLIN, V41, P335, DOI 10.1016/j.ecl.2012.04.014
   WILLETT W, 1986, AM J EPIDEMIOL, V124, P17, DOI 10.1093/oxfordjournals.aje.a114366
   Willett WC, 1997, AM J CLIN NUTR, V65, P1220, DOI 10.1093/ajcn/65.4.1220S
   WOLEVER TMS, 1991, AM J CLIN NUTR, V54, P846, DOI 10.1093/ajcn/54.5.846
NR 47
TC 13
Z9 14
U1 0
U2 10
PU AMER ASSOC CANCER RESEARCH
PI PHILADELPHIA
PA 615 CHESTNUT ST, 17TH FLOOR, PHILADELPHIA, PA 19106-4404 USA
SN 1055-9965
EI 1538-7755
J9 CANCER EPIDEM BIOMAR
JI Cancer Epidemiol. Biomarkers Prev.
PD JUL 15
PY 2015
VL 24
IS 7
BP 1111
EP 1120
DI 10.1158/1055-9965.EPI-14-1401
PG 10
WC Oncology; Public, Environmental & Occupational Health
SC Oncology; Public, Environmental & Occupational Health
GA CM1FF
UT WOS:000357425700014
PM 25805068
DA 2025-02-23
ER

PT J
AU Lagerlund, M
   Drake, I
   Wirfält, E
   Sontrop, JM
   Zackrisson, S
AF Lagerlund, Magdalena
   Drake, Isabel
   Wirfalt, Elisabet
   Sontrop, Jessica M.
   Zackrisson, Sophia
TI Health-related lifestyle factors and mammography screening attendance in a Swedish cohort study
SO EUROPEAN JOURNAL OF CANCER PREVENTION
LA English
DT Article
DE alcohol; BMI; breast cancer; diet; health behavior; lifestyle; mammography screening; physical activity; self-rated health; smoking
ID breast-cancer; canadian women; risk-factors; malmo diet; physical-activity; cervical-cancer; predictors; population; program; mortality
AB To determine whether health-related lifestyle factors are associated with attendance at a population-based invitational mammography screening program in southern Sweden, data on health-related lifestyle factors (smoking, alcohol use, physical activity, BMI, diet, self-rated health, and stress) were obtained from the Malmo Diet and Cancer Study and linked to the Malmo mammography register (Sweden, 1992-2009). Women (n=11 409) who were free from breast cancer at study entry were included in the cohort, and mammography attendance was followed from cohort entry to 31 December 2009. Generalized estimating equations were used to account for repeated measures within patients. Adjusted odds ratios (OR) and 95% confidence intervals (CI) are reported. Nonattendance occurred in 8% of the 69 746 screening opportunities that were observed. Nonattendance was more common among women who were current or former smokers [OR=1.60 (1.45-1.76) and OR=1.15 (1.05-1.28)], had not used alcohol in the past year [OR=1.55 (1.32-1.83)], were less physically active outside of work [OR=1.10 (1.00-1.20)], had high physical activity at work (OR=1.13, 95% CI: 1.00-1.28), were vegetarians or vegans [OR=1.49 (1.11-1.99)], had not used dietary supplements [OR=1.11 (1.01-1.21)], had poor self-rated health [OR=1.24 (1.14-1.36)], and were experiencing greater stress [OR=1.25 (1.14-1.36)]. In this cohort, nonattendance was associated with smoking, alcohol abstinence, physical activity, poor self-rated health, stress, and following a vegetarian/vegan diet. These findings generally support the notion that women with less healthy lifestyles are less likely to engage in mammography screening. (C) 2014 Wolters Kluwer Health vertical bar Lippincott Williams & Wilkins.
C1 [Lagerlund, Magdalena; Zackrisson, Sophia] Lund Univ, Dept Clin Sci Malmo, Lund, Sweden.
   [Drake, Isabel; Wirfalt, Elisabet] Lund Univ, Dept Clin Sci Malmo, Res Grp Nutr Epidemiol, Lund, Sweden.
   [Sontrop, Jessica M.] Univ Western Ontario, Dept Epidemiol & Biostat, London, ON, Canada.
C3 Lund University; Lund University; Western University (University of Western Ontario)
RP Lagerlund, M (corresponding author), Lund Univ, Skane Univ Hosp Malmo, Dept Clin Sci Malmo, Inga Marie Nilssons Gata 49, SE-20502 Malmo, Sweden.
EM mlagerlu@gmail.com
FU Swedish Cancer Society
CR Aro AR, 1999, J MED SCREEN, V6, P82, DOI 10.1136/jms.6.2.82
   Bancej CM, 2005, CAN J PUBLIC HEALTH, V96, P364, DOI 10.1007/BF03404034
   Beaulieu MD, 1996, CAN MED ASSOC J, V154, P1335
   Caleffi M, 2010, CANCER EPIDEM BIOMAR, V19, P2673, DOI 10.1158/1055-9965.EPI-10-0338
   Calling S, 2006, SCAND J PUBLIC HEALT, V34, P568, DOI 10.1080/14034940600595621
   CALNAN M, 1984, SOC SCI MED, V19, P823, DOI 10.1016/0277-9536(84)90399-X
   Chida Y, 2008, NAT CLIN PRACT ONCOL, V5, P466, DOI 10.1038/ncponc1134
   Cogliano VJ, 2011, JNCI-J NATL CANCER I, V103, P1827, DOI 10.1093/jnci/djr483
   Drake I, 2011, PUBLIC HEALTH NUTR, V14, P835, DOI 10.1017/S1368980010003848
   Edwards N, 1997, AM J PREV MED, V13, P143, DOI 10.1016/S0749-3797(18)30212-5
   FAJARDO LL, 1992, RADIOLOGY, V184, P59, DOI 10.1148/radiology.184.1.1609103
   Feunekes GIJ, 1999, AM J EPIDEMIOL, V150, P105
   Flamant C, 2006, EUR J CANCER PREV, V15, P27, DOI 10.1097/01.cej.0000180666.11958.60
   Fredman L, 1999, PREV MED, V28, P407, DOI 10.1006/pmed.1998.0445
   Gierisch JM, 2009, CANCER EPIDEMIOL, V33, P72, DOI 10.1016/j.cdp.2009.03.001
   Hagoel L, 1999, SOC SCI MED, V48, P1281, DOI 10.1016/S0277-9536(98)00434-1
   Jelinski SE, 2005, AM J PUBLIC HEALTH, V95, P506, DOI 10.2105/AJPH.2003.032656
   Lagerlund M, 2000, EUR J CANCER PREV, V9, P25, DOI 10.1097/00008469-200002000-00004
   Lagerlund M, 2013, CANCER CAUSE CONTROL, V24, P1687, DOI 10.1007/s10552-013-0243-8
   LIN DY, 1993, BIOMETRIKA, V80, P557, DOI 10.1093/biomet/80.3.557
   Lin SJ, 2008, J R SOC PROMO HEALTH, V128, P327, DOI 10.1177/1466424007092802
   López-de-Andrés A, 2010, J WOMENS HEALTH, V19, P1675, DOI 10.1089/jwh.2009.1828
   MACLEAN U, 1984, J EPIDEMIOL COMMUN H, V38, P278, DOI 10.1136/jech.38.4.278
   Manjer J, 2001, EUR J CANCER PREV, V10, P489, DOI 10.1097/00008469-200112000-00003
   Manjer J, 2002, SCAND J PUBLIC HEALT, V30, P103, DOI 10.1080/14034940210133771
   Martin LM, 1996, AM J PREV MED, V12, P82, DOI 10.1016/S0749-3797(18)30349-0
   Matson S, 2001, CANCER DETECT PREV, V25, P132
   Mattisson I, 2004, INT J CANCER, V110, P589, DOI 10.1002/ijc.20166
   Maxwell AE, 1997, CANCER EPIDEM BIOMAR, V6, P719
   Maxwell CJ, 1997, CAN J PUBLIC HEALTH, V88, P346, DOI 10.1007/BF03403903
   Maxwell CJ, 2001, CAN MED ASSOC J, V164, P329
   Michielutte R, 1999, HEALTH EDUC BEHAV, V26, P625, DOI 10.1177/109019819902600505
   Monninkhof EM, 2007, EPIDEMIOLOGY, V18, P137, DOI 10.1097/01.ede.0000251167.75581.98
   Nyström L, 2002, LANCET, V359, P909, DOI 10.1016/S0140-6736(02)08020-0
   Olsson Å, 2009, EJSO-EUR J SURG ONC, V35, P1261, DOI 10.1016/j.ejso.2009.04.012
   Olsson Å, 2009, CANCER EPIDEMIOL, V33, P9, DOI 10.1016/j.canep.2009.04.008
   Olsson S, 2000, J MED SCREEN, V7, P14, DOI 10.1136/jms.7.1.14
   Ore L, 1997, ISRAEL J MED SCI, V33, P103
   RAKOWSKI W, 1993, PUBLIC HEALTH REP, V108, P605
   Reeves GK, 2007, BRIT MED J, V335, P1134, DOI 10.1136/bmj.39367.495995.AE
   Riboli E, 1997, INT J EPIDEMIOL, V26, PS161, DOI 10.1093/ije/26.suppl_1.S161
   Rimer BK, 1996, AM J PREV MED, V12, P351, DOI 10.1016/S0749-3797(18)30292-7
   RODRIGUEZ C, 1995, SOC SCI MED, V40, P1155, DOI 10.1016/0277-9536(94)00184-U
   Staniscia T, 2003, ANN IG, V15, P1063
   Statistics Sweden, 2014, POP MUN MAR STAT SEX, V0, P0
   SUTTON S, 1994, J EPIDEMIOL COMMUN H, V48, P65, DOI 10.1136/jech.48.1.65
   Swedish Association of Local Authorities and Regions, 2013, 4 SWED ASS LOC AUTH, V0, P0
   Tabar L, 2003, LANCET, V361, P1405, DOI 10.1016/S0140-6736(03)13143-1
   TAYLOR HL, 1978, J CHRON DIS, V31, P741, DOI 10.1016/0021-9681(78)90058-9
   Wallström P, 2000, PUBLIC HEALTH NUTR, V3, P263, DOI 10.1017/S1368980000000306
   Wirfält E, 2002, NUTR J, V1, P0, DOI 10.1186/1475-2891-1-3
   World Cancer Research Fund/American Institute for Cancer Research, 2010, 2010 CONT UPD PROJ R, V0, P0
   Zackrisson S, 2004, INT J CANCER, V108, P754, DOI 10.1002/ijc.11622
NR 53
TC 22
Z9 23
U1 0
U2 15
PU LIPPINCOTT WILLIAMS & WILKINS
PI PHILADELPHIA
PA 530 WALNUT ST, PHILADELPHIA, PA 19106-3621 USA
SN 0959-8278
EI 1473-5709
J9 EUR J CANCER PREV
JI Eur. J. Cancer Prev.
PD JAN 15
PY 2015
VL 24
IS 1
BP 44
EP 50
DI 10.1097/CEJ.0000000000000025
PG 7
WC Oncology
SC Oncology
GA AW0EO
UT WOS:000345963600007
PM 24787378
DA 2025-02-23
ER

PT J
AU Lin, W
   Cen, YL
   Lin, Y
   Su, FX
   Wu, BH
   Tang, LY
   Ren, ZF
AF Lin, W.
   Cen, Y. L.
   Lin, Y.
   Su, F. X.
   Wu, B. H.
   Tang, L. Y.
   Ren, Z. F.
TI Joint effects between urinary selenium and polymorphisms in methylation related genes on breast cancer risk
SO NEOPLASMA
LA English
DT Article
DE urinary selenium; single nucleotide polymorphism; DNA methyltransferase 1; methylene tetrahydrofolate reductase; methionine synthase; breast cancer
ID aberrant crypt formation; dna methylation; plasma homocysteine; toenail selenium; serum selenium; dietary selenium; common mutation; chinese women; human health; rat-liver
AB The aim of this study was to explore the associations of urinary selenium and polymorphisms in methylation related genes with breast cancer risk and the interactions on the risk. The present study involved in 240 female patients with incident breast cancer and 246 age-matched controls in two affiliated hospitals of Sun Yat-sen University in Guangzhou, China, from October 2009 to July 2010. DNMT1 rs2228611, MTHFR rs1801133, and MTR rs1805087 were genotyped using a matrix-assisted laser desorption/ionization time-of-flight mass spectrometry platform. Urinary concentration of selenium was measured by inductively coupled plasma mass spectrometry Women with urinary selenium in the second tertile had a significant reduced breast cancer risk compared to those with urinary selenium in the lowest tertile [OR (95%CI): 0.50 (0.30, 0.81)]. DNMT1 rs2228611, MTHFR rs1801133, and MTR rs1805087 were not associated with breast cancer risk. Women with the third tertile of urinary selenium had a significant reduced breast cancer risk compared to those with the lowest tertile among women only with CC genotype [OR (95%CI): 0.55 (0.30, 1.00)] but not CT/TT genotypes [OR (95%CI): 1.58 (0.73, 3.42)] of MTHFR rs1801133 (P for interaction=0.044). Our results suggested that selenium was associated with a decreased risk of breast cancer and this beneficial effect was limited to women with CC genotype of MTHFR rs1801133.
C1 [Lin, W.; Cen, Y. L.; Ren, Z. F.] Sun Yat Sen Univ, Sch Publ Hlth, Guangzhou 510080, Guangdong, Peoples R China.
   [Lin, Y.] Sun Yat Sen Univ, Affiliated Hosp 1, Guangzhou 510080, Guangdong, Peoples R China.
   [Su, F. X.] Sun Yat Sen Univ, Affiliated Hosp 2, Guangzhou 510120, Guangdong, Peoples R China.
   [Wu, B. H.] Guangdong Prevent & Treatment Ctr Occupat Dis, Guangzhou 510300, Guangdong, Peoples R China.
   [Tang, L. Y.] Sun Yat Sen Univ, Affiliated Hosp 3, Guangzhou 510630, Guangdong, Peoples R China.
C3 Sun Yat Sen University; Sun Yat Sen University; Sun Yat Sen University; Sun Yat Sen University
RP Ren, ZF (corresponding author), Sun Yat Sen Univ, Sch Publ Hlth, Guangzhou 510080, Guangdong, Peoples R China.
EM tangly@mail.sysu.edu.cn; renzef@mail.sysu.edu.cn
FU National Natural Science Foundation of China [81273147, 81072383]; Guangdong Provincial Natural Science Foundation [S2012010009958]
CR Angelova EA, 2008, EUR NEUROL, V60, P298, DOI 10.1159/000157884
   Barr DB, 2005, ENVIRON HEALTH PERSP, V113, P192, DOI 10.1289/ehp.7337
   Cerne JZ, 2011, MOL MED REP, V4, P175, DOI 10.3892/mmr.2010.406
   Charalabopoulos K, 2006, BRIT J CANCER, V95, P674, DOI 10.1038/sj.bjc.6603292
   Chen YC, 2013, INT J CANCER, V133, P2054, DOI 10.1002/ijc.28224
   Davis CD, 2000, J NUTR, V130, P2903, DOI 10.1093/jn/130.12.2903
   Davis CD, 2003, J NUTR, V133, P2907, DOI 10.1093/jn/133.9.2907
   Davis CD, 2002, J NUTR, V132, P292, DOI 10.1093/jn/132.2.292
   Ferguson LR, 2012, MUTAT RES-FUND MOL M, V733, P100, DOI 10.1016/j.mrfmmm.2011.12.011
   Fiala ES, 1998, CARCINOGENESIS, V19, P597, DOI 10.1093/carcin/19.4.597
   Friso S, 2002, P NATL ACAD SCI USA, V99, P5606, DOI 10.1073/pnas.062066299
   FROSST P, 1995, NAT GENET, V10, P111, DOI 10.1038/ng0595-111
   Gao XA, 2010, CLIN BREAST CANCER, V10, P373, DOI 10.3816/CBC.2010.n.049
   Gaudet F, 2003, SCIENCE, V300, P489, DOI 10.1126/science.1083558
   Ghadirian P, 2000, CANCER DETECT PREV, V24, P305
   González S, 2004, J NUTR, V134, P1736, DOI 10.1093/jn/134.7.1736
   HARDELL L, 1993, BIOL TRACE ELEM RES, V36, P99, DOI 10.1007/BF02783168
   Harris HR, 2012, BREAST CANCER RES TR, V134, P1269, DOI 10.1007/s10549-012-2139-9
   He JR, 2011, CANCER LETT, V309, P128, DOI 10.1016/j.canlet.2011.05.012
   HOJO Y, 1981, B ENVIRON CONTAM TOX, V27, P213, DOI 10.1007/BF01611010
   Hol PJ, 2002, BIOL TRACE ELEM RES, V85, P137, DOI 10.1385/BTER:85:2:137
   Hosseini M, 2013, POL J PATHOL, V64, P191, DOI 10.5114/PJP.2013.38138
   Hu YC, 2013, PLOS GENET, V9, P0, DOI 10.1371/journal.pgen.1003629
   HUNTER DJ, 1990, JAMA-J AM MED ASSOC, V264, P1128, DOI 10.1001/jama.264.9.1128
   Kuo HW, 2002, BIOL TRACE ELEM RES, V89, P1, DOI 10.1385/BTER:89:1:1
   Lee SO, 2005, CANCER RES, V65, P3487, DOI 10.1158/0008-5472.CAN-04-3267
   Li K, 2014, PLOS ONE, V9, P0, DOI 10.1371/journal.pone.0071290
   Liao XH, 2014, FEBS J, V281, P927, DOI 10.1111/febs.12658
   Lin J, 2010, CANCER RES, V70, P2397, DOI 10.1158/0008-5472.CAN-09-3648
   Lin WY, 2004, ANTICANCER RES, V24, P3863
   Longnecker MP, 1996, EPIDEMIOLOGY, V7, P384, DOI 10.1097/00001648-199607000-00008
   Lopez-Saez JB, 2003, ONCOLOGY-BASEL, V64, P227, DOI 10.1159/000069312
   Lu MP, 2010, BREAST CANCER RES TR, V123, P213, DOI 10.1007/s10549-010-0755-9
   MacDonald HM, 2005, PUBLIC HEALTH NUTR, V8, P409, DOI 10.1079/PHN2005705
   Männistö S, 2000, EUR J CLIN NUTR, V54, P98, DOI 10.1038/sj.ejcn.1600902
   Mehdi Y, 2013, MOLECULES, V18, P3292, DOI 10.3390/molecules18033292
   Metes-Kosik N, 2012, MOL NUTR FOOD RES, V56, P1812, DOI 10.1002/mnfr.201200386
   Miller Alan L, 2003, ALTERN MED REV, V8, P7
   Misra UK, 2010, BIOCHEM GENET, V48, P229, DOI 10.1007/s10528-009-9312-9
   Naushad SM, 2014, CELL BIOCHEM BIOPHYS, V68, P397, DOI 10.1007/s12013-013-9720-7
   Needham LL, 2007, INT J HYG ENVIR HEAL, V210, P229, DOI 10.1016/j.ijheh.2006.11.002
   Nordgren KKS, 2011, DRUG METAB DISPOS, V39, P2135, DOI 10.1124/dmd.111.040857
   Platet N, 2004, CRIT REV ONCOL HEMAT, V51, P55, DOI 10.1016/j.critrevonc.2004.02.001
   Rayman MP, 2012, LANCET, V379, P1256, DOI 10.1016/S0140-6736(11)61452-9
   Rejali Lokman, 2007, ENVIRONMENTAL HEALTH AND PREVENTIVE MEDICINE, V12, P105, DOI 10.1007/BF02898024
   Roman M, 2014, METALLOMICS, V6, P25, DOI 10.1039/c3mt00185g
   Sanchez AM, 2010, MOL ENDOCRINOL, V24, P2114, DOI 10.1210/me.2010-0252
   SCHRAUZER GN, 1985, JPN J CANCER RES, V76, P374
   Selhub J, 1999, ANNU REV NUTR, V19, P217, DOI 10.1146/annurev.nutr.19.1.217
   Shah YM, 2005, BREAST CANCER RES TR, V92, P239, DOI 10.1007/s10549-005-3203-5
   Shi ZM, 2011, BRIT J NUTR, V105, P1047, DOI 10.1017/S0007114510004630
   Shrubsole MJ, 2006, CANCER EPIDEM BIOMAR, V15, P586, DOI 10.1158/1055-9965.EPI-05-0576
   Singh Preeti, 2005, ASIAN PAC J CANCER PREV, V6, P177
   Soules MR, 2001, J WOMEN HEALTH GEN-B, V10, P843, DOI 10.1089/152460901753285732
   Su Y, 2011, CLIN CHIM ACTA, V412, P2305, DOI 10.1016/j.cca.2011.08.035
   Sun MY, 2012, GENET MOL RES, V11, P4330, DOI 10.4238/2012.September.26.1
   Suzana S, 2009, SINGAP MED J, V50, P265
   Thomson CD, 2001, J TRACE ELEM MED BIO, V14, P210, DOI 10.1016/S0946-672X(01)80004-3
   Uthus E, 2011, BIOL TRACE ELEM RES, V142, P223, DOI 10.1007/s12011-010-8764-4
   VANDENBRANDT PA, 1994, AM J EPIDEMIOL, V140, P20, DOI 10.1093/oxfordjournals.aje.a117155
   VANTVEER P, 1990, AM J EPIDEMIOL, V131, P987, DOI 10.1093/oxfordjournals.aje.a115619
   WACHOLDER S, 1992, AM J EPIDEMIOL, V135, P1029, DOI 10.1093/oxfordjournals.aje.a116397
   Wu XY, 2014, HERED CANCER CLIN PR, V12, P0, DOI 10.1186/1897-4287-12-2
   Xiang N, 2008, CARCINOGENESIS, V29, P2175, DOI 10.1093/carcin/bgn179
   Yu CP, 2007, ANTICANCER RES, V27, P1727
   Zeng HW, 2011, J NUTR, V141, P1464, DOI 10.3945/jn.111.140715
   Zhang J, 2010, BREAST CANCER RES TR, V123, P549, DOI 10.1007/s10549-010-0783-5
   Zhong SL, 2013, GENE, V527, P510, DOI 10.1016/j.gene.2013.06.054
NR 68
TC 11
Z9 12
U1 0
U2 17
PU AEPRESS SRO
PI BRATISLAVA
PA BAJZOVA 7, BRATISLAVA, 821 08, SLOVAKIA
SN 0028-2685
EI 1338-4317
J9 NEOPLASMA
JI Neoplasma
PD JUN 15
PY 2015
VL 62
IS 3
BP 491
EP 499
DI 10.4149/neo_2015_059
PG 9
WC Oncology
SC Oncology
GA CM5CV
UT WOS:000357705300019
PM 25869796
DA 2025-02-23
ER

PT J
AU Song, JM
   Qian, XM
   Teferi, F
   Pan, J
   Wang, Y
   Kassie, F
AF Song, Jung Min
   Qian, Xuemin
   Teferi, Fitsum
   Pan, Jing
   Wang, Yian
   Kassie, Fekadu
TI Dietary Diindolylmethane Suppresses Inflammation-Driven Lung Squamous Cell Carcinoma in Mice
SO CANCER PREVENTION RESEARCH
LA English
DT Article
ID phospho-akt; cancer; p53; expression; chemoprevention; tumorigenesis; model; risk; proliferation; dysplasia
AB Inflammatory conditions of the lung such as chronic obstructive pulmonary disease (COPD) are known to increase lung cancer risk, particularly lung squamous cell carcinoma (LSCC). In the present study, we developed a mouse model of inflammation-driven LSCC that was induced by N-nitroso-trischloroethylurea (NTCU) and enhanced by lipopolysaccharide (LPS), a potent proinflammatory agent contained in tobacco and tobacco smoke, and determined the chemopreventive effects of Bio-Response diindolylmethane (DIM) in the same model. Compared with mice treated with NTCU alone, mice treated with the combination of NTCU and LPS had a 9-fold increase in the number of bronchioles with LSCC. Also, compared with mice treated with LPS alone, mice treated with NTCU plus LPS showed significantly increased expression of the inflammatory cytokines IL1 alpha, IL6, and TNF alpha (all three increased about 7-fold). Parallel to the increased cytokine gene expression, the NTCU plus LPS-treated group exhibited significantly enhanced activation of NF-kappa B, STAT3, ERK, p-38, and Akt, expression of p53, COX-2, and Mcl-1, and NF-kappa B- and STAT3-DNA binding in the lung. Dietary administration of DIM (10 mu mol/g diet or 2,460 ppm) to mice treated with NTCU plus LPS reduced the incidence of LSCC by 2-fold, suppressed activation/expression of proinflammatory and procarcinogenic proteins and NF-kappa B- and STAT3-DNA binding, but not the expression of cytokines and p53. This study highlights the potential significance of our mouse model to identify promising drugs or dietary agents for the chemoprevention of human LSCC and that DIM is a very good candidate for clinical lung cancer chemoprevention trials. (C) 2014 AACR.
C1 [Song, Jung Min; Qian, Xuemin; Teferi, Fitsum; Kassie, Fekadu] Univ Minnesota, Masonic Canc Ctr, Minneapolis, MN 55455 USA.
   [Pan, Jing; Wang, Yian] Med Coll Wisconsin, Dept Pharmacol & Toxicol, Milwaukee, WI 53226 USA.
   [Pan, Jing; Wang, Yian] Med Coll Wisconsin, Ctr Canc, Milwaukee, WI 53226 USA.
   [Kassie, Fekadu] Univ Minnesota, Coll Vet Med, St Paul, MN 55108 USA.
C3 University of Minnesota System; University of Minnesota Twin Cities; Medical College of Wisconsin; Medical College of Wisconsin; University of Minnesota System; University of Minnesota Twin Cities
RP Kassie, F (corresponding author), Univ Minnesota, Masonic Canc Ctr, Mayo Mail Code 806,420 Delaware St SE, Minneapolis, MN 55455 USA.
EM kassi012@umn.edu
FU NCI/NIH grant [R21CA164235-01A1]
CR Balansky R, 2007, CARCINOGENESIS, V28, P2236, DOI 10.1093/carcin/bgm122
   Balkwill F, 2009, NAT REV CANCER, V9, P361, DOI 10.1038/nrc2628
   Banerjee S, 2011, MUTAT RES-REV MUTAT, V728, P47, DOI 10.1016/j.mrrev.2011.06.001
   Brambilla E, 2001, EUR RESPIR J, V18, P1059, DOI 10.1183/09031936.01.00275301
   Bromberg JF, 1999, CELL, V98, P295, DOI 10.1016/S0092-8674(00)81959-5
   Caramori G, 2011, INT J BIOCHEM CELL B, V43, P1030, DOI 10.1016/j.biocel.2010.08.022
   Coussens LM, 2002, NATURE, V420, P860, DOI 10.1038/nature01322
   Grivennikov SI, 2010, CELL, V140, P883, DOI 10.1016/j.cell.2010.01.025
   Grivennikov SI, 2010, CYTOKINE GROWTH F R, V21, P11, DOI 10.1016/j.cytogfr.2009.11.005
   Gustafson AM, 2010, SCI TRANSL MED, V2, P0, DOI 10.1126/scitranslmed.3000251
   Hammerman PS, 2012, NATURE, V489, P519, DOI 10.1038/nature11404
   Hasday JD, 1999, CHEST, V115, P829, DOI 10.1378/chest.115.3.829
   Heinrich PC, 2003, BIOCHEM J, V374, P1, DOI 10.1042/BJ20030407
   Hudish TM, 2012, CANCER PREV RES, V5, P283, DOI 10.1158/1940-6207.CAPR-11-0257
   Hussain SP, 2007, INT J CANCER, V121, P2373, DOI 10.1002/ijc.23173
   Hussain SP, 2000, CANCER RES, V60, P3333
   Imielinski M, 2012, CELL, V150, P1107, DOI 10.1016/j.cell.2012.08.029
   Inage Y, 2001, LUNG CANCER-J IASLC, V34, P351, DOI 10.1016/S0169-5002(01)00262-8
   Inoue K, 2012, MED MOL MORPHOL, V45, P115, DOI 10.1007/s00795-012-0575-6
   Jemal Ahmedin, 2011, CA CANCER J CLIN, V61, P69, DOI 10.3322/caac.20107
   Kharitonov Sergei A, 2007, V14, V0, PP83, DOI 10.1159/000107056
   Korsgren M, 2012, CLIN PHYSIOL FUNCT I, V32, P71, DOI 10.1111/j.1475-097X.2011.01058.x
   Kyriakis JM, 2012, PHYSIOL REV, V92, P689, DOI 10.1152/physrev.00028.2011
   Larsson L, 2012, TOB INDUC DIS, V10, P0, DOI 10.1186/1617-9625-10-13
   Malkinson AM, 2005, EXP LUNG RES, V31, P57, DOI 10.1080/01902140490495020
   Martin B, 2002, ONCOL REP, V9, P223
   Massion PP, 2004, AM J RESP CRIT CARE, V170, P1088, DOI 10.1164/rccm.200404-487OC
   Melkamu T, 2013, VET PATHOL, V50, P895, DOI 10.1177/0300985813476061
   Nicholson KM, 2002, CELL SIGNAL, V14, P381, DOI 10.1016/S0898-6568(01)00271-6
   Pan J, 2013, CANCER PREV RES, V6, P530, DOI 10.1158/1940-6207.CAPR-12-0366
   Papi A, 2004, THORAX, V59, P679, DOI 10.1136/thx.2003.018291
   Piyathilake CJ, 2003, CHEST, V123, P181, DOI 10.1378/chest.123.1.181
   Purdue MP, 2007, THORAX, V62, P51, DOI 10.1136/thx.2006.064196
   Qian XM, 2013, CARCINOGENESIS, V34, P841, DOI 10.1093/carcin/bgs390
   Rakoff-Nahoum Seth, 2006, YALE J BIOL MED, V79, P123
   REHM S, 1991, AM J PATHOL, V139, P413
   Rennard SI, 1998, CHEST, V113, P235S, DOI 10.1378/chest.113.4_Supplement.235S
   Rivlin Noa, 2011, GENES CANCER, V2, P466, DOI 10.1177/1947601911408889
   Schetter AJ, 2010, CARCINOGENESIS, V31, P37, DOI 10.1093/carcin/bgp272
   Siegel R, 2014, CA-CANCER J CLIN, V64, P9
   SKILLRUD DM, 1986, ANN INTERN MED, V105, P503, DOI 10.7326/0003-4819-105-4-503
   Tichelaar JW, 2005, BMC CANCER, V5, P0, DOI 10.1186/1471-2407-5-155
   Tsao AS, 2003, CANCER EPIDEM BIOMAR, V12, P660
   Vernooy JHJ, 2002, AM J RESP CELL MOL, V26, P152, DOI 10.1165/ajrcmb.26.1.4652
   Wang Y, 2004, CANCER RES, V64, P1647, DOI 10.1158/0008-5472.CAN-03-3273
   Wang YA, 2012, PROG MOL BIOL TRANSL, V105, P211, DOI 10.1016/B978-0-12-394596-9.00007-X
   Wang Y, 2009, CANCER PREV RES, V2, P634, DOI 10.1158/1940-6207.CAPR-09-0052
   Weber A, 2010, SCI SIGNAL, V3, P0, DOI 10.1126/scisignal.3105cm2
   Wistuba II, 2005, CLIN CANCER RES, V11, P1358, DOI 10.1158/1078-0432.CCR-04-2156
   Wolf JS, 2001, CLIN CANCER RES, V7, P1812
NR 50
TC 15
Z9 15
U1 0
U2 5
PU AMER ASSOC CANCER RESEARCH
PI PHILADELPHIA
PA 615 CHESTNUT ST, 17TH FLOOR, PHILADELPHIA, PA 19106-4404 USA
SN 1940-6207
EI 1940-6215
J9 CANCER PREV RES
JI Cancer Prev. Res.
PD JAN 15
PY 2015
VL 8
IS 1
BP 86
EP +
DI 10.1158/1940-6207.CAPR-14-0245
PG 9
WC Oncology
SC Oncology
GA AY8CO
UT WOS:000347782300010
PM 25403850
DA 2025-02-23
ER

PT J
AU de Batlle, J
   Ferrari, P
   Chajes, V
   Park, JY
   Slimani, N
   McKenzie, F
   Overvad, K
   Roswall, N
   Tjonneland, A
   Boutron-Ruault, MC
   Clavel-Chapelon, F
   Fagherazzi, G
   Katzke, V
   Kaaks, R
   Bergmann, MM
   Trichopoulou, A
   Lagiou, P
   Trichopoulos, D
   Palli, D
   Sieri, S
   Panico, S
   Tumino, R
   Vineis, P
   Bueno-de-Mesquita, HB
   Peeters, PH
   Hjartåker, A
   Engeset, D
   Weiderpass, E
   Sánchez, S
   Travier, N
   Sánchez, MJ
   Amiano, P
   Chirlaque, MD
   Gurrea, AB
   Khaw, KT
   Key, TJ
   Bradbury, KE
   Ericson, U
   Sonestedt, E
   Van Guelpen, B
   Schneede, J
   Riboli, E
   Romieu, I
AF de Batlle, J.
   Ferrari, P.
   Chajes, V.
   Park, J. Y.
   Slimani, N.
   McKenzie, F.
   Overvad, K.
   Roswall, N.
   Tjonneland, A.
   Boutron-Ruault, M. C.
   Clavel-Chapelon, F.
   Fagherazzi, G.
   Katzke, V.
   Kaaks, R.
   Bergmann, M. M.
   Trichopoulou, A.
   Lagiou, P.
   Trichopoulos, D.
   Palli, D.
   Sieri, S.
   Panico, S.
   Tumino, R.
   Vineis, P.
   Bueno-de-Mesquita, H. B.
   Peeters, P. H.
   Hjartaker, A.
   Engeset, D.
   Weiderpass, E.
   Sanchez, S.
   Travier, N.
   Sanchez, M. J.
   Amiano, P.
   Chirlaque, M. D.
   Barricarte Gurrea, A.
   Khaw, K. T.
   Key, T. J.
   Bradbury, K. E.
   Ericson, U.
   Sonestedt, E.
   Van Guelpen, B.
   Schneede, J.
   Riboli, E.
   Romieu, I.
TI Dietary Folate Intake and Breast Cancer Risk: European Prospective Investigation Into Cancer and Nutrition
SO JNCI-JOURNAL OF THE NATIONAL CANCER INSTITUTE
LA English
DT Article
ID one-carbon metabolism; regression-models; country; metaanalyses; association; consumption; calibration; estrogen; vitamin; alcohol
AB There is limited evidence on the association between dietary folate intake and the risk of breast cancer (BC) by hormone receptor expression in the tumors. We investigated the relationship between dietary folate and BC risk using data from the European Prospective Investigation into Cancer and Nutrition (EPIC). A total of 367993 women age 35 to 70 years were recruited in 10 European countries. During a median follow-up of 11.5 years, 11575 women with BC were identified. Dietary folate intake was estimated from country-specific dietary questionnaires. Cox proportional hazards regression models were used to quantify the association between dietary variables and BC risk. BC tumors were classified by receptor status. Subgroup analyses were performed by menopausal status and alcohol intake. Intake of other B vitamins was considered. All statistical tests were two-sided. A borderline inverse association was observed between dietary folate and BC risk (hazard ratio comparing top vs bottom quintile [HRQ5-Q1] = 0.92, 95% CI = 0.83 to 1.01, P (trend) = .037). In premenopausal women, we observed a statistically significant trend towards lower risk in estrogen receptor-negative BC (HRQ5-Q1 = 0.66, 95% CI = 0.45 to 0.96, P (trend) = .042) and progesterone receptor-negative BC (HRQ5-Q1 = 0.70, 95% CI = 0.51 to 0.97, P (trend) = .021). No associations were found in postmenopausal women. A 14% reduction in BC risk was observed when comparing the highest with the lowest dietary folate tertiles in women having a high (> 12 alcoholic drinks/week) alcohol intake (HRT3-T1 = 0.86, 95% CI = 0.75 to 0.98, P (interaction) = .035). Higher dietary folate intake may be associated with a lower risk of sex hormone receptor-negative BC in premenopausal women.
C1 [de Batlle, J.; Ferrari, P.; Chajes, V.; Park, J. Y.; Slimani, N.; McKenzie, F.; Romieu, I.] Int Agcy Res Canc, F-69008 Lyon, France.
   [Overvad, K.] Aarhus Univ, Dept Publ Hlth, Epidemiol Sect, Aarhus, Denmark.
   [Roswall, N.; Tjonneland, A.] Danish Canc Soc Res Ctr, Copenhagen, Denmark.
   [Boutron-Ruault, M. C.; Clavel-Chapelon, F.; Fagherazzi, G.] INSERM, Ctr Res Epidemiol & Populat Hlth CESP, Villejuif, France.
   [Boutron-Ruault, M. C.; Clavel-Chapelon, F.; Fagherazzi, G.] Univ Paris 11, Villejuif, France.
   [Boutron-Ruault, M. C.; Clavel-Chapelon, F.; Fagherazzi, G.] Inst Gustave Roussy, Villejuif, France.
   [Katzke, V.; Kaaks, R.] German Canc Res Ctr, Dept Canc Epidemiol, Heidelberg, Germany.
   [Bergmann, M. M.] German Inst Human Nutr, Dept Epidemiol, Potsdam, Germany.
   [Trichopoulou, A.; Trichopoulos, D.] Hellen Hlth Fdn, Athens, Greece.
   [Lagiou, P.] Univ Athens, Sch Med, Dept Hyg Epidemiol & Med Stat, GR-11527 Athens, Greece.
   [Lagiou, P.; Trichopoulos, D.] Harvard Univ, Sch Publ Hlth, Dept Epidemiol, Boston, MA 02115 USA.
   [Lagiou, P.; Trichopoulos, D.] Acad Athens, Bur Epidemiol Res, Athens, Greece.
   [Palli, D.] Canc Res & Prevent Inst ISPO, Mol & Nutr Epidemiol Unit, Florence, Italy.
   [Sieri, S.] Ist Nazl Tumori, Fdn IRCCS, Epidemiol & Prevent Unit, I-20133 Milan, Italy.
   [Panico, S.] Univ Naples Federico II, Dipartimento Med Clin & Chirurg, Naples, Italy.
   [Tumino, R.] Civic MP Arezzo Hosp, Canc Registry & Histopathol Unit, Ragusa, Italy.
   [Vineis, P.; Bueno-de-Mesquita, H. B.; Peeters, P. H.; Riboli, E.] Univ London Imperial Coll Sci Technol & Med, Sch Publ Hlth, Dept Epidemiol & Biostat, London, England.
   [Vineis, P.] HuGeF Fdn, Turin, Italy.
   [Bueno-de-Mesquita, H. B.] Natl Inst Publ Hlth & Environm RIVM, Bilthoven, Netherlands.
   [Bueno-de-Mesquita, H. B.] Univ Med Ctr, Dept Gastroenterol & Hepatol, Utrecht, Netherlands.
   [Peeters, P. H.] Univ Med Ctr Utrecht, Julius Ctr Hlth Sci & Primary Care, Dept Epidemiol, Utrecht, Netherlands.
   [Hjartaker, A.] Univ Oslo, Inst Basic Med Sci, Dept Nutr, Oslo, Norway.
   [Engeset, D.; Weiderpass, E.] UiT Arctic Univ Norway, Fac Hlth Sci, Dept Community Med, Tromso, Norway.
   [Weiderpass, E.] Canc Registry Norway, Dept Res, Oslo, Norway.
   [Weiderpass, E.] Karolinska Inst, Dept Med Epidemiol & Biostat, Stockholm, Sweden.
   [Weiderpass, E.] Samfundet Folkhalsan, Helsinki, Finland.
   [Sanchez, S.] Publ Hlth Directorate, Asturias, Spain.
   [Travier, N.] Catalan Inst Oncol ICO, Canc Epidemiol Res Programme, Unit Nutr Environm & Canc, Barcelona, Spain.
   [Sanchez, M. J.] Escuela Andaluza Salud Publ, Granada, Spain.
   [Sanchez, M. J.; Chirlaque, M. D.; Barricarte Gurrea, A.] CIBERESP, Madrid, Spain.
   [Sanchez, M. J.] Inst Invest Biosanit Granada Granada Bs, Granada, Spain.
   [Amiano, P.] Publ Hlth Div Gipuzkoa, Donosita San Sebastian, Spain.
   [Chirlaque, M. D.] Murcia Reg Hlth Author, Dept Epidemiol, Murcia, Spain.
   [Barricarte Gurrea, A.] Navarre Publ Hlth Inst, Pamplona, Spain.
   [Khaw, K. T.] Univ Cambridge, Univ Cambridge & Nick Wareham, MRC Epidemiol Unit, Cambridge, England.
   [Key, T. J.; Bradbury, K. E.] Univ Oxford, Nuffield Dept Populat Hlth, Canc Epidemiol Unit, Oxford, England.
   [Ericson, U.; Sonestedt, E.] Lund Univ, Dept Clin Sci, Malmo, Sweden.
   [Van Guelpen, B.; Schneede, J.] Umea Univ, Dept Pharmacol & Clin Neurosci, Clin Pharmacol Unit, Umea, Sweden.
C3 World Health Organization; International Agency for Research on Cancer (IARC); Aarhus University; Danish Cancer Society; Universite Paris Saclay; Institut National de la Sante et de la Recherche Medicale (Inserm); Universite Paris Saclay; UNICANCER; Gustave Roussy; Helmholtz Association; German Cancer Research Center (DKFZ); Leibniz Association; Deutsches Institut fur Ernahrungsforschung Potsdam-Rehbrucke (DIfE); Athens Medical School; National & Kapodistrian University of Athens; Harvard University; Harvard T.H. Chan School of Public Health; Academy of Athens; ISPRO Istituto per lo studio, la prevenzione e la rete oncologica; Fondazione IRCCS Istituto Nazionale Tumori Milan; University of Naples Federico II; Civile M.P. Arezzo Hospital; Imperial College London; Netherlands National Institute for Public Health & the Environment; Utrecht University; Utrecht University Medical Center; Utrecht University; Utrecht University Medical Center; University of Oslo; UiT The Arctic University of Tromso; University of Oslo; Karolinska Institutet; Samfundet Folkhalsan; Institut Catala d'Oncologia; Escuela Andaluza de Salud Publica; CIBER - Centro de Investigacion Biomedica en Red; CIBERESP; Murcia Regional Health Council; Public Health Institute of Navarra; University of Cambridge; University of Oxford; Lund University; Umea University
RP de Batlle, J (corresponding author), Int Agcy Res Canc, 150 Cours Albert Thomas, F-69008 Lyon, France.
EM jordidebatlle@gmail.com
FU International Agency for Research on Cancer - European Commission FP7 Marie Curie Actions-People; European Commission (DG-SANCO); International Agency for Research on Cancer; Danish Cancer Society (Denmark); Ligue Contre le Cancer (France); Institut Gustave Roussy (France); Mutuelle Generale de l'Education Nationale (France); Institut National de la Sante et de la Recherche Medicale (INSERM) (France); Institut National du Cancer [SHS-4883]; Deutsche Krebshilfe (Germany); Deutsches Krebsforschungszentrum (Germany); Federal Ministry of Education and Research (Germany); Hellenic Health Foundation (Greece); Italian Association for Research on Cancer (AIRC) (Italy); National Research Council (Italy); Dutch Ministry of Public Health, Welfare and Sports (VWS) (the Netherlands); Netherlands Cancer Registry (NKR) (the Netherlands); LK Research Funds (the Netherlands); Dutch Prevention Funds (the Netherlands); Dutch ZON (Zorg Onderzoek Nederland) (the Netherlands); World Cancer Research Fund (WCRF) (the Netherlands); Statistics Netherlands (the Netherlands); Nordforsk (Norway); Nordic Centre of Excellence programme on Food, Nutrition and Health (Norway); Health Research Fund (FIS) of the Spanish Ministry of Health RTICC 'Red Tematica de Investigacion Cooperativa en Cancer (Spain) [C03/10, R06/0020]; Swedish Cancer Society (Sweden); Swedish Scientific Council (Sweden); Regional Government of Skane and Vasterbotten (Sweden); Cancer Research UK (United Kingdom); Medical Research Council (United Kingdom); Stroke Association (United Kingdom); British Heart Foundation (United Kingdom); Department of Health (United Kingdom); Food Standards Agency (United Kingdom); Welcome Trust (United Kingdom); Direction Generale de la Sante (French Ministry of Health);  [ERC-2009-AdG 232997]
CR Althuis MD, 2004, CANCER EPIDEM BIOMAR, V13, P1558
   [Anonymous], 2007, FOOD NUTR PHYS ACT P, V0, P0
   Bingham SA, 1997, INT J EPIDEMIOL, V26, PS137, DOI 10.1093/ije/26.suppl_1.S137
   Boeing H, 1997, INT J EPIDEMIOL, V26, PS82, DOI 10.1093/ije/26.suppl_1.S82
   BohlscheidThomas S, 1997, INT J EPIDEMIOL, V26, PS71, DOI 10.1093/ije/26.suppl_1.S71
   Bouckaert KP, 2011, MOL NUTR FOOD RES, V55, P166, DOI 10.1002/mnfr.201000391
   Clavel-Chapelon F, 1997, EUR J CANCER PREV, V6, P473, DOI 10.1097/00008469-199710000-00007
   Colditz GA, 2004, JNCI-J NATL CANCER I, V96, P218, DOI 10.1093/jnci/djh025
   Duffy CM, 2009, BREAST CANCER RES TR, V116, P551, DOI 10.1007/s10549-008-0167-2
   DURRLEMAN S, 1989, STAT MED, V8, P551, DOI 10.1002/sim.4780080504
   Ericson U, 2007, AM J CLIN NUTR, V86, P434, DOI 10.1093/ajcn/86.2.434
   Ferlay J, 2013, EUR J CANCER, V49, P1374, DOI 10.1016/j.ejca.2012.12.027
   Ferrari P, 2008, INT J EPIDEMIOL, V37, P368, DOI 10.1093/ije/dym242
   Friedenreich C, 2007, CANCER CAUSE CONTROL, V18, P399, DOI 10.1007/s10552-006-0113-8
   Gonzalez CA, 1997, INTERNATIONAL JOURNAL OF EPIDEMIOLOGY, V26, P0
   Halsted CH, 2002, J NUTR, V132, P2367S, DOI 10.1093/jn/132.8.2367S
   Heinzl H, 1997, COMPUT METH PROG BIO, V54, P201, DOI 10.1016/S0169-2607(97)00043-6
   Hjartaker A, 2007, PUBLIC HEALTH NUTR, V10, P1094, DOI 10.1017/S1368980007702872
   Kaaks R, 1997, INT J EPIDEMIOL, V26, PS15, DOI 10.1093/ije/26.suppl_1.S15
   Kaaks R, 1997, INT J EPIDEMIOL, V26, PS26, DOI 10.1093/ije/26.suppl_1.S26
   Kabat GC, 2008, BRIT J CANCER, V99, P816, DOI 10.1038/sj.bjc.6604540
   Kim YI, 2006, GUT, V55, P1387, DOI 10.1136/gut.2006.095463
   Larsson SC, 2007, JNCI-J NATL CANCER I, V99, P64, DOI 10.1093/jnci/djk006
   Larsson SC, 2008, CANCER EPIDEM BIOMAR, V17, P3444, DOI 10.1158/1055-9965.EPI-08-0692
   Lewis SJ, 2006, JNCI-J NATL CANCER I, V98, P1607, DOI 10.1093/jnci/djj440
   Maruti SS, 2009, AM J CLIN NUTR, V89, P624, DOI 10.3945/ajcn.2008.26568
   Mason JB, 2003, J NUTR, V133, P941S, DOI 10.1093/jn/133.3.941S
   Mason JB, 2000, ADV ENZYME REGUL, V40, P127, DOI 10.1016/S0065-2571(99)00037-0
   Negri E, 2000, J NATL CANCER I, V92, P1270, DOI 10.1093/jnci/92.15.1270-a
   Ocke MC, 1997, INT J EPIDEMIOL, V26, PS49, DOI 10.1093/ije/26.suppl_1.S49
   Park JY, 2012, BRIT J NUTR, V108, P552, DOI 10.1017/S0007114511005733
   Pisani P, 1997, INT J EPIDEMIOL, V26, PS152, DOI 10.1093/ije/26.suppl_1.S152
   Riboli E, 2002, PUBLIC HEALTH NUTR, V5, P1113, DOI 10.1079/PHN2002394
   Rohan TE, 2000, J NATL CANCER I, V92, P266, DOI 10.1093/jnci/92.3.266
   Roswall N, 2010, EUR J CANCER PREV, V19, P360, DOI 10.1097/CEJ.0b013e32833ade68
   Sellers TA, 2001, EPIDEMIOLOGY, V12, P420, DOI 10.1097/00001648-200107000-00012
   Shrubsole MJ, 2011, AM J EPIDEMIOL, V173, P1171, DOI 10.1093/aje/kwq491
   Skeie G, 2009, EUR J CLIN NUTR, V63, PS226, DOI 10.1038/ejcn.2009.83
   Slimani N, 2007, EUR J CLIN NUTR, V61, P1037, DOI 10.1038/sj.ejcn.1602679
   Slimani N, 2002, PUBLIC HEALTH NUTR, V5, P1125, DOI 10.1079/PHN2002395
   Stevens VL, 2010, AM J CLIN NUTR, V91, P1708, DOI 10.3945/ajcn.2009.28553
   Szyf M, 2004, BIOCHEM PHARMACOL, V68, P1187, DOI 10.1016/j.bcp.2004.04.030
   Thiébaut ACM, 2004, STAT MED, V23, P3803, DOI 10.1002/sim.2098
   Ulrich CM, 2007, AM J CLIN NUTR, V86, P271, DOI 10.1093/ajcn/86.2.271
   Vollset SE, 2013, LANCET, V381, P1029, DOI 10.1016/S0140-6736(12)62001-7
   World Cancer Research Fund International, 2010, CONT UPD PROJ REP FO, V0, P0
   Xu XR, 2009, J GENET GENOMICS, V36, P203, DOI 10.1016/S1673-8527(08)60108-3
   Yang XR, 2011, JNCI-J NATL CANCER I, V103, P250, DOI 10.1093/jnci/djq526
   Zhang SM, 2005, CANCER EPIDEM BIOMAR, V14, P2004, DOI 10.1158/1055-9965.EPI-05-0083
   Zhang SM, 2003, J NATL CANCER I, V95, P373, DOI 10.1093/jnci/95.5.373
   Zhang SM, 1999, JAMA-J AM MED ASSOC, V281, P1632, DOI 10.1001/jama.281.17.1632
NR 51
TC 25
Z9 27
U1 0
U2 5
PU OXFORD UNIV PRESS INC
PI CARY
PA JOURNALS DEPT, 2001 EVANS RD, CARY, NC 27513 USA
SN 0027-8874
EI 1460-2105
J9 JNCI-J NATL CANCER I
JI JNCI-J. Natl. Cancer Inst.
PD JAN 15
PY 2015
VL 107
IS 1
BP 
EP 
DI 10.1093/jnci/dju367
PG 12
WC Oncology
SC Oncology
GA CC3FW
UT WOS:000350232800018
PM 25505228
DA 2025-02-23
ER

PT J
AU Petrick, JL
   Steck, SE
   Bradshaw, PT
   Trivers, KF
   Abrahamson, PE
   Engel, LS
   He, K
   Chow, WH
   Mayne, ST
   Risch, HA
   Vaughan, TL
   Gammon, MD
AF Petrick, J. L.
   Steck, S. E.
   Bradshaw, P. T.
   Trivers, K. F.
   Abrahamson, P. E.
   Engel, L. S.
   He, K.
   Chow, W-H
   Mayne, S. T.
   Risch, H. A.
   Vaughan, T. L.
   Gammon, M. D.
TI Dietary intake of flavonoids and oesophageal and gastric cancer: incidence and survival in the United States of America (USA)
SO BRITISH JOURNAL OF CANCER
LA English
DT Article
DE diet; epidemiologic studies; oesophageal cancer; flavonoids; gastric cancer; survival
ID gastroesophageal-reflux; risk-factors; adenocarcinoma; polyphenols; berry; epidemiology; metaanalysis; consumption; vegetables; carcinoma
AB Background: Flavonoids, polyphenolic compounds concentrated in fruits and vegetables, have experimentally demonstrated chemopreventive effects against oesophageal and gastric cancer. Few epidemiologic studies have examined flavonoid intake and incidence of these cancers, and none have considered survival. Methods: In this USA multicentre population-based study, case participants (diagnosed during 1993-1995 with oesophageal adenocarcinoma (OEA, n = 274), gastric cardia adenocarcinoma (GCA, n = 248), oesophageal squamous cell carcinoma (OES, n = 191), and other gastric adenocarcinoma (OGA, n = 341)) and frequency-matched controls (n = 662) were interviewed. Food frequency questionnaire responses were linked with USDA Flavonoid Databases and available literature for six flavonoid classes and lignans. Case participants were followed until 2000 for vital status. Multivariable-adjusted odds ratios (ORs) and hazard ratios (HRs) (95% confidence intervals (CIs)) were estimated, comparing highest with lowest intake quartiles, using polytomous logistic and proportional hazards regressions, respectively. Results: Little or no consistent association was found for total flavonoid intake (main population sources: black tea, orange/grapefruit juice, and wine) and incidence or survival for any tumour type. Intake of anthocyanidins, common in wine and fruit juice, was associated with a 57% reduction in the risk of incident OEA (OR = 0.43, 95% CI = 0.29-0.66) and OES (OR = 0.43, 95% CI = 0.26-0.70). The ORs for isoflavones, for which coffee was the main source, were increased for all tumours, except OES. Anthocyanidins were associated with decreased risk of mortality for GCA (HR = 0.63, 95% CI = 0.42-0.95) and modestly for OEA (HR = 0.87, 95% CI = 0.60-1.26), but CIs were wide. Conclusions: Our findings, if confirmed, suggest that increased dietary anthocyanidin intake may reduce incidence and improve survival for these cancers.
C1 [Petrick, J. L.; Engel, L. S.; Gammon, M. D.] Univ N Carolina, Dept Epidemiol, Chapel Hill, NC 27599 USA.
   [Steck, S. E.] Univ S Carolina, Dept Epidemiol & Biostat, Columbia, SC 29208 USA.
   [Bradshaw, P. T.] Univ N Carolina, Dept Nutr, Chapel Hill, NC 27599 USA.
   [Trivers, K. F.] Ctr Dis Control, Div Canc Prevent & Control, Atlanta, GA 30333 USA.
   [Abrahamson, P. E.] Salmon Bay Consulting Inc, Seattle, WA USA.
   [He, K.] Indiana Univ, Dept Epidemiol & Biostat, Bloomington, IN USA.
   [Chow, W-H] Univ Texas MD Anderson Canc Ctr, Dept Epidemiol, Houston, TX 77030 USA.
   [Mayne, S. T.; Risch, H. A.] Yale Univ, Sch Publ Hlth, Dept Chron Dis Epidemiol, New Haven, CT USA.
   [Mayne, S. T.; Risch, H. A.] Yale Canc Ctr, New Haven, CT USA.
   [Vaughan, T. L.] Fred Hutchinson Canc Res Ctr, Div Publ Hlth Sci, Seattle, WA 98104 USA.
C3 University of North Carolina; University of North Carolina Chapel Hill; University of South Carolina System; University of South Carolina Columbia; University of North Carolina; University of North Carolina Chapel Hill; Centers for Disease Control & Prevention - USA; Division of Cancer Prevention & Control (DCPC); Indiana University System; Indiana University Bloomington; University of Texas System; UTMD Anderson Cancer Center; Yale University; Yale University; Yale New Haven Hospital; Fred Hutchinson Cancer Center
RP Petrick, JL (corresponding author), Univ N Carolina, Dept Epidemiol, CB 7435, Chapel Hill, NC 27599 USA.
EM jessica.petrick@unc.edu
FU National Institutes of Health [R03-CA159409, T32-CA009330, T32-ES007018, U01-CA057983, U01-CA057949, U01-CA057923, P30-ES10126]
CR Aiyer HS, 2011, NUTR CANCER, V63, P1256, DOI 10.1080/01635581.2011.609307
   Bhagwat S, 2011, USDA DATABASE FLAVON, V0, P0
   Bhagwat SeemaDavid B Haytowitz Joanne M Holden, 2008, USDA DATABASE ISOFLA, V0, P0
   Bobe G, 2009, INT J CANCER, V125, P1147, DOI 10.1002/ijc.24421
   Bravo L, 1998, NUTR REV, V56, P317, DOI 10.1111/j.1753-4887.1998.tb01670.x
   Brown JE, 2008, NUTRITION THROUGH THE LIFE CYCLE, V3, P0
   DArchivio Massimo, 2007, ANN IST SUPER SANITA, V43, P348
   de Martel C, 2013, GASTROENTEROL CLIN N, V42, P219, DOI 10.1016/j.gtc.2013.01.003
   Devesa SS, 1998, CANCER, V83, P2049, DOI 10.1002/(SICI)1097-0142(19981115)83:10<2049::AID-CNCR1>3.0.CO;2-2
   Drossard C, 2011, AM J CLIN NUTR, V93, P865, DOI 10.3945/ajcn.110.010454
   Ekström AM, 2011, ANN ONCOL, V22, P438, DOI 10.1093/annonc/mdq390
   El-Serag HB, 2005, GUT, V54, P11, DOI 10.1136/gut.2004.040337
   Falk GW, 2009, SURG ONCOL CLIN N AM, V18, P469, DOI 10.1016/j.soc.2009.03.005
   Freedman ND, 2011, GUT, V60, P1029, DOI 10.1136/gut.2010.233866
   Gammon MD, 1997, JNCI-J NATL CANCER I, V89, P1277, DOI 10.1093/jnci/89.17.1277
   Harnly JM, 2006, J AGR FOOD CHEM, V54, P9966, DOI 10.1021/jf061478a
   Hernández-Ramírez RU, 2009, INT J CANCER, V125, P1424, DOI 10.1002/ijc.24454
   Hongo M, 2009, J GASTROEN HEPATOL, V24, P729, DOI 10.1111/j.1440-1746.2009.05824.x
   Howlader N, 2013, SEER CANC STAT REV, V0, P0
   Huang WY, 2010, NUTR CANCER, V62, P1, DOI 10.1080/01635580903191585
   Ko AH, 2008, EVERYONES GUIDE CANC, V5th, P0
   Kresty LA, 2006, NUTR CANCER, V54, P148, DOI 10.1207/s15327914nc5401_15
   Kristal AR, 1997, AM J EPIDEMIOL, V146, P856, DOI 10.1093/oxfordjournals.aje.a009203
   Lagiou P, 2004, CANCER CAUSE CONTROL, V15, P67, DOI 10.1023/B:CACO.0000016619.18041.b0
   Li BL, 2014, EUR J NUTR, V53, P1511, DOI 10.1007/s00394-014-0656-5
   Lunet N, 2007, EUR J CANCER PREV, V16, P312, DOI 10.1097/01.cej.0000236255.95769.22
   Mayne ST, 2001, CANCER EPIDEM BIOMAR, V10, P1055
   Pierini R, 2008, MOL NUTR FOOD RES, V52, P1399, DOI 10.1002/mnfr.200700513
   Rossi M, 2007, INT J CANCER, V120, P1560, DOI 10.1002/ijc.22499
   Rossi M, 2010, CANCER CAUSE CONTROL, V21, P1597, DOI 10.1007/s10552-010-9588-4
   Rothman K J, 1990, EPIDEMIOLOGY, V1, P43, DOI 10.1097/00001648-199001000-00010
   Rothman KJ, 2008, MODERN EPIDEMIOLOGY, V3rd, P0
   Schwartz GK, 2001, J CLIN ONCOL, V19, P1985, DOI 10.1200/JCO.2001.19.7.1985
   Shaheen N, 2002, JAMA-J AM MED ASSOC, V287, P1972, DOI 10.1001/jama.287.15.1972
   Silvera SAN, 2008, INT J CANCER, V123, P852, DOI 10.1002/ijc.23544
   Simard EP, 2012, CA-CANCER J CLIN, V62, P118, DOI 10.3322/caac.20141
   Spencer JPE, 2008, BRIT J NUTR, V99, P12, DOI 10.1017/S0007114507798938
   Stoner GD, 2006, NUTR CANCER, V54, P33, DOI 10.1207/s15327914nc5401_5
   Sun CL, 2002, CARCINOGENESIS, V23, P1497, DOI 10.1093/carcin/23.9.1497
   Thompson LU, 2006, NUTR CANCER, V54, P184, DOI 10.1207/s15327914nc5402_5
   Trivers KF, 2005, CLIN GASTROENTEROL H, V3, P225, DOI 10.1016/S1542-3565(04)00613-5
   Vermeulen E, 2013, AM J EPIDEMIOL, V178, P570, DOI 10.1093/aje/kwt026
   WAKSBERG J, 1978, J AM STAT ASSOC, V73, P40, DOI 10.2307/2286513
   Wijnhoven BPL, 1999, BRIT J SURG, V86, P529, DOI 10.1046/j.1365-2168.1999.01082.x
   Willett W, 2017, NUTRITIONAL EPIDEMIOLOGY, V0, P0, DOI DOI 10.1093/ACPROF:OSO/9780199754038.001.0001
   Willett WC, 1997, AM J CLIN NUTR, V65, P1220, DOI 10.1093/ajcn/65.4.1220S
   Zamora-Ros R, 2012, AM J CLIN NUTR, V96, P1398, DOI 10.3945/ajcn.112.037358
NR 48
TC 61
Z9 70
U1 1
U2 38
PU NATURE PUBLISHING GROUP
PI LONDON
PA MACMILLAN BUILDING, 4 CRINAN ST, LONDON N1 9XW, ENGLAND
SN 0007-0920
EI 1532-1827
J9 BRIT J CANCER
JI Br. J. Cancer
PD MAR 31
PY 2015
VL 112
IS 7
BP 1291
EP 1300
DI 10.1038/bjc.2015.25
PG 10
WC Oncology
SC Oncology
GA CE9DZ
UT WOS:000352145300019
PM 25668011
DA 2025-02-23
ER

PT J
AU Li, YJ
   Roswall, N
   Sandin, S
   Ström, P
   Adami, HO
   Weiderpass, E
AF Li, Yingjun
   Roswall, Nina
   Sandin, Sven
   Strom, Peter
   Adami, Hans-Olov
   Weiderpass, Elisabete
TI Adherence to a healthy Nordic food index and breast cancer risk: results from a Swedish cohort study
SO CANCER CAUSES & CONTROL
LA English
DT Article
DE Healthy Nordic food index; Dietary pattern; Breast cancer; Cohort study
ID baltic sea diet; mediterranean diet; patterns; associations; metaanalysis; consumption; country; nutrition
AB A healthy Nordic dietary pattern has shown beneficial effects in relation to several chronic diseases. However, no study has evaluated the association between a healthy Nordic food index (HNFI) and risk of breast cancer. We conducted a prospective cohort study including 44,296 women, aged 29-49 at baseline in 1991-1992, who completed a food frequency questionnaire at baseline, and have been followed up ever since, through the Swedish Cancer Registry and Cause of Death Registry. Each woman was assigned a HNFI score ranging from 0 to 6. We calculated multivariable relative risks (RRs) and 95 % confidence intervals (CIs) using Poisson regression models with attained age as the underlying timescale. The association between the HNFI and risk of breast cancer was assessed both overall, by menopausal status and by hormone receptor status. A total of 1,464 breast cancer cases were diagnosed during a median follow-up time of 20 years. A higher adherence to the HNFI was not associated with a lower risk of breast cancer overall, nor of varied hormone receptor status, or when we examining premenopausal and postmenopausal women separately. The multivariable RRs (95 % CI) for breast cancer per 1-point increment in the HNFI were 1.02 (95 % CI 0.98-1.06) for all women, 1.01 (95 % CI 0.95-1.08) for premenopausal women, and 1.02 (95 % CI 0.97-1.07) for postmenopausal women. Adherence to a HNFI was not associated with breast cancer incidence in this cohort of relatively young women, regardless of menopausal status or hormone receptor status.
C1 [Li, Yingjun; Roswall, Nina; Sandin, Sven; Strom, Peter; Adami, Hans-Olov; Weiderpass, Elisabete] Karolinska Inst, Dept Med Epidemiol & Biostat, S-17177 Stockholm, Sweden.
   [Li, Yingjun] Zhejiang Univ, Dept Epidemiol & Hlth Stat, Sch Publ Hlth, Hangzhou 310003, Zhejiang, Peoples R China.
   [Roswall, Nina] Danish Canc Soc, Res Ctr, Copenhagen, Denmark.
   [Adami, Hans-Olov] Harvard Univ, TH Chan Sch Publ Hlth, Dept Epidemiol, Boston, MA 02115 USA.
   [Weiderpass, Elisabete] Univ Tromso, Fac Hlth Sci, Dept Community Med, Tromso, Norway.
   [Weiderpass, Elisabete] Folkhalsan Res Ctr, Genet Epidemiol Grp, Helsinki, Finland.
   [Weiderpass, Elisabete] Canc Registry Norway, Oslo, Norway.
C3 Karolinska Institutet; Zhejiang University; Danish Cancer Society; Harvard University; Harvard T.H. Chan School of Public Health; UiT The Arctic University of Tromso; Folkhalsan Research Center; University of Oslo
RP Weiderpass, E (corresponding author), Karolinska Inst, Dept Med Epidemiol & Biostat, POB 281, S-17177 Stockholm, Sweden.
EM yingjunguqing2006@126.com; elisabete.weiderpass@ki.se
FU Swedish Cancer Society; Swedish Research Council (Vetenskapsradet) [K2012-69X-22062-01-3]
CR Åkesson A, 2013, FOOD NUTR RES, V57, P0, DOI 10.3402/fnr.v57i0.22790
   Alexander DD, 2010, NUTR RES REV, V23, P349, DOI 10.1017/S0954422410000235
   Baglietto L, 2011, BRIT J CANCER, V104, P524, DOI 10.1038/sj.bjc.6606044
   Bere E, 2009, PUBLIC HEALTH NUTR, V12, P91, DOI 10.1017/S1368980008001985
   Bergstrom L, 1991, VAR FODA, V43, P439
   Borneo R, 2012, FOOD FUNCT, V3, P110, DOI 10.1039/c1fo10165j
   Brennan SF, 2010, AM J CLIN NUTR, V91, P1294, DOI 10.3945/ajcn.2009.28796
   Brinton LA, 2008, CANCER EPIDEM BIOMAR, V17, P3150, DOI 10.1158/1055-9965.EPI-08-0435
   Buckland G, 2013, INT J CANCER, V132, P2918, DOI 10.1002/ijc.27958
   Colditz GA, 2004, JNCI-J NATL CANCER I, V96, P218, DOI 10.1093/jnci/djh025
   Cottet V, 2009, AM J EPIDEMIOL, V170, P1257, DOI 10.1093/aje/kwp257
   Couto E, 2013, PLOS ONE, V8, P0, DOI 10.1371/journal.pone.0055374
   Duncan Alison M, 2004, AACN CLIN ISSUES, V15, P119, DOI 10.1097/00044067-200401000-00011
   Egeberg R, 2009, INT J CANCER, V124, P745, DOI 10.1002/ijc.23992
   Ferlay J, 2013, EUR J CANCER, V49, P1374, DOI 10.1016/j.ejca.2012.12.027
   Fung TT, 2013, BREAST CANCER RES TR, V138, P925, DOI 10.1007/s10549-013-2484-3
   Fung TT, 2005, INT J CANCER, V116, P116, DOI 10.1002/ijc.20999
   Hanf V, 2005, EUR J OBSTET GYN R B, V123, P139, DOI 10.1016/j.ejogrb.2005.05.011
   Higdon JV, 2007, PHARMACOL RES, V55, P224, DOI 10.1016/j.phrs.2007.01.009
   Hillesund ER, 2014, EUR J EPIDEMIOL, V29, P753, DOI 10.1007/s10654-014-9948-6
   Hirose K, 2007, CANCER SCI, V98, P1431, DOI 10.1111/j.1349-7006.2007.00540.x
   Hu FB, 2002, CURR OPIN LIPIDOL, V13, P3, DOI 10.1097/00041433-200202000-00002
   Johnson IT, 2007, P NUTR SOC, V66, P207, DOI 10.1017/S0029665107005459
   Kanerva N, 2014, ANN MED, V46, P90, DOI 10.3109/07853890.2013.870020
   Kanerva N, 2013, BRIT J NUTR, V109, P520, DOI 10.1017/S0007114512001262
   Link LB, 2013, AM J CLIN NUTR, V98, P1524, DOI 10.3945/ajcn.113.061184
   Ma HY, 2006, BREAST CANCER RES, V8, P0, DOI 10.1186/bcr1512
   Michels KB, 2007, CANCER-AM CANCER SOC, V109, P2712, DOI 10.1002/cncr.22654
   Mithril C, 2012, PUBLIC HEALTH NUTR, V15, P1941, DOI 10.1017/S136898001100351X
   Olsen A, 2011, J NUTR, V141, P639, DOI 10.3945/jn.110.131375
   Ronco AL, 2006, INT J CANCER, V119, P1672, DOI 10.1002/ijc.22021
   Roswall N, 2015, FOOD NUTR RES, V59, P0, DOI 10.3402/fnr.v59.26336
   Sieri S, 2004, CANCER EPIDEM BIOMAR, V13, P567
   Sofi F, 2010, AM J CLIN NUTR, V92, P1189, DOI 10.3945/ajcn.2010.29673
   Thiébaut ACM, 2007, ANN INTERN MED, V146, P65, DOI 10.7326/0003-4819-146-1-200701020-00012
   Velie EM, 2005, AM J CLIN NUTR, V82, P1308, DOI 10.1093/ajcn/82.6.1308
   Weiderpass E, 2014, NUTR CANCER, V66, P1132, DOI 10.1080/01635581.2014.948214
   Willett WC, 2013, ANNU REV PUBL HEALTH, V34, P77, DOI 10.1146/annurev-publhealth-031811-124646
   Wolk A, 1998, ARCH INTERN MED, V158, P41, DOI 10.1001/archinte.158.1.41
   World Cancer Research Fund / American Institute for Cancer Research, 2010, CONT UPD REP SUMM FO, V0, P0
   Zhang CX, 2011, CANCER CAUSE CONTROL, V22, P115, DOI 10.1007/s10552-010-9681-8
   Zheng JS, 2013, BMJ-BRIT MED J, V346, P0, DOI 10.1136/bmj.f3706
NR 42
TC 18
Z9 19
U1 0
U2 5
PU SPRINGER
PI DORDRECHT
PA VAN GODEWIJCKSTRAAT 30, 3311 GZ DORDRECHT, NETHERLANDS
SN 0957-5243
EI 1573-7225
J9 CANCER CAUSE CONTROL
JI Cancer Causes Control
PD JUN 15
PY 2015
VL 26
IS 6
BP 893
EP 902
DI 10.1007/s10552-015-0564-x
PG 10
WC Oncology; Public, Environmental & Occupational Health
SC Oncology; Public, Environmental & Occupational Health
GA CI5QU
UT WOS:000354814500009
PM 25783459
DA 2025-02-23
ER

PT J
AU Inoue-Choi, M
   Jones, RR
   Anderson, KE
   Cantor, KP
   Cerhan, JR
   Krasner, S
   Robien, K
   Weyer, PJ
   Ward, MH
AF Inoue-Choi, Maki
   Jones, Rena R.
   Anderson, Kristin E.
   Cantor, Kenneth P.
   Cerhan, James R.
   Krasner, Stuart
   Robien, Kim
   Weyer, Peter J.
   Ward, Mary H.
TI Nitrate and nitrite ingestion and risk of ovarian cancer among postmenopausal women in Iowa
SO INTERNATIONAL JOURNAL OF CANCER
LA English
DT Article
DE nitrate; nitrite; ovarian cancer; diet; drinking water; disinfection byproducts
ID drinking-water nitrate; older women; dietary nitrate; no association; bladder-cancer; united-states; health; meat; consumption; red
AB Nitrate and nitrite are precursors in the endogenous formation of N-nitroso compounds (NOC), potential human carcinogens. We evaluated the association of nitrate and nitrite ingestion with postmenopausal ovarian cancer risk in the Iowa Women's Health Study. Among 28,555 postmenopausal women, we identified 315 incident epithelial ovarian cancers from 1986 to 2010. Dietary nitrate and nitrite intakes were assessed at baseline using food frequency questionnaire data. Drinking water source at home was obtained in a 1989 follow-up survey. Nitrate-nitrogen (NO3-N) and total trihalomethane (TTHM) levels for Iowa public water utilities were linked to residences and average levels were computed based on each woman's duration at the residence. We computed multivariable-adjusted hazard ratios (HR) and 95% confidence intervals (CI) using Cox proportional hazards regression. We tested interactions of nitrate with TTHMs and dietary factors known to influence NOC formation. Ovarian cancer risk was 2.03 times higher (CI=1.22-3.38, p(trend)=0.003) in the highest quartile (2.98 mg/L) compared with the lowest quartile (0.47 mg/L; reference) of NO3-N in public water, regardless of TTHM levels. Risk among private well users was also elevated (HR=1.53, CI=0.93-2.54) compared with the same reference group. Associations were stronger when vitamin C intake was <median (p(interaction)=0.01 and 0.33 for private well and public supplies, respectively). Dietary nitrate was inversely associated with ovarian cancer risk (p(trend)=0.02); whereas, dietary nitrite from processed meats was positively associated with the risk (p(trend)=0.04). Our findings indicate that high nitrate levels in public drinking water and private well use may increase ovarian cancer risk among postmenopausal women.
C1 [Inoue-Choi, Maki; Jones, Rena R.; Cantor, Kenneth P.; Ward, Mary H.] NCI, Occupat & Environm Epidemiol Branch, Div Canc Epidemiol & Genet, NIH, Bethesda, MD 20892 USA.
   [Inoue-Choi, Maki] Natl Inst Minor Hlth & Hlth Dispar, NIH, Bethesda, MD USA.
   [Anderson, Kristin E.] Univ Minnesota, Sch Publ Hlth, Div Epidemiol & Community Hlth, Minneapolis, MN USA.
   [Anderson, Kristin E.] Univ Minnesota, Masonic Canc Ctr, Minneapolis, MN USA.
   [Cerhan, James R.] Mayo Clin, Div Epidemiol, Rochester, MN USA.
   [Krasner, Stuart] Metropolitan Water Dist Southern Calif, Los Angeles, CA USA.
   [Robien, Kim] George Washington Univ, Milken Inst Sch Publ Hlth, Dept Exercise & Nutr Sci, Washington, DC USA.
   [Weyer, Peter J.] Univ Iowa, Ctr Hlth Effects Environm Contaminat, Iowa City, IA USA.
C3 National Institutes of Health (NIH) - USA; NIH National Cancer Institute (NCI); NIH National Cancer Institute- Division of Cancer Epidemiology & Genetics; National Institutes of Health (NIH) - USA; NIH National Institute on Minority Health & Health Disparities (NIMHD); University of Minnesota System; University of Minnesota Twin Cities; University of Minnesota System; University of Minnesota Twin Cities; Mayo Clinic; George Washington University; University of Iowa
RP Inoue-Choi, M (corresponding author), 9609 Med Ctr Dr, Bethesda, MD 20892 USA.
EM maki.inoue-choi@nih.gov
FU National Cancer Institute of the National Institutes of Health [R01 CA039742]; National Cancer Institute; Division of Intramural Research of the National Institute on Minority Health and Health Disparities of the National Institutes of Health; National Cancer Institute [ZIACP010125] Funding Source: NIH RePORTER
CR American Public Health Association (APHA), 1976, STANDARD METHODS EXA, V0, P0
   Amy G, 2005, IMPROVED EXPOSURE AS, V0, P0
   [Anonymous], 2010, IARC MONOGRAPHS EVAL, V0, P0
   [Anonymous], 2014, CANCER FACTS AND FIGURES 2014, V0, P0
   ARAI M, 1979, GANN, V70, P549
   Aschebrook-Kilfoy B, 2012, EUR J CANCER PREV, V21, P65, DOI 10.1097/CEJ.0b013e328347622f
   BISGARD KM, 1994, AM J EPIDEMIOL, V139, P990, DOI 10.1093/oxfordjournals.aje.a116948
   BOGOVSKI P, 1981, INT J CANCER, V27, P471, DOI 10.1002/ijc.2910270408
   Brody Julia Green, 2006, ENVIRON HEALTH, V5, P28, DOI 10.1186/1476-069X-5-28
   Bryan NS, 2012, FOOD CHEM TOXICOL, V50, P3646, DOI 10.1016/j.fct.2012.07.062
   Cantor KP, 1998, EPIDEMIOLOGY, V9, P21, DOI 10.1097/00001648-199801000-00007
   Cantor KP, 2006, CANC EPIDEMIOLOGY PR, V0, P0
   Cross AJ, 2003, CANCER RES, V63, P2358
   Cross AJ, 2007, PLOS MED, V4, P1973, DOI 10.1371/journal.pmed.0040325
   DAS M, 1987, CANCER RES, V47, P767
   DellaValle CT, 2014, INT J CANCER, V134, P2917, DOI 10.1002/ijc.28612
   DONNA A, 1989, SCAND J WORK ENV HEA, V15, P47, DOI 10.5271/sjweh.1882
   DUNN JE, 1975, CANCER RES, V35, P3240
   EPA. U.S. Environmental Protection Agency (EPA), 2009, 816F092004 US EPA, V0, P0
   FOLSOM AR, 1989, CANCER RES, V49, P6828
   GOMEZ MID, 1988, CANCER LETT, V41, P257, DOI 10.1016/0304-3835(88)90286-8
   HAENSZEL W, 1968, JNCI-J NATL CANCER I, V40, P43
   IARC, 2002, CANC INCIDENCE 5 CON, VVIII, P0
   Inoue-Choi M, 2012, NUTR CANC, V64, P0
   Kim HJ, 2007, NUTR CANCER, V59, P185, DOI 10.1080/01635580701460554
   Koutros S, 2010, J OCCUP ENVIRON MED, V52, P1098, DOI 10.1097/JOM.0b013e3181f72b7c
   KROSS BC, 1993, AM J PUBLIC HEALTH, V83, P270, DOI 10.2105/AJPH.83.2.270
   Kross BC, 1990, IOWA DEP NATURAL RES, V19, P0
   Larsson SC, 2005, CANCER EPIDEM BIOMAR, V14, P1024, DOI 10.1158/1055-9965.EPI-04-0795
   McColl KEL, 2009, AM J GASTROENTEROL, V104, PS5, DOI 10.1038/ajg.2009.45
   Miller BrianRichard, 2013, SPEAKING FOR THEMSELVES: THE BLIND CIVIL RIGHTS MOVEMENT AND THE BATTLE FOR THE IOWA BRAILLE SCHOOL, V0, P0
   MIRVISH SS, 1986, CANCER, V58, P1842, DOI 10.1002/1097-0142(19861015)58:8+<1842::AID-CNCR2820581410>3.0.CO;2-#
   MJ T, 1971, STANDARD METHODS EXA, V0, P0
   MUNGER RG, 1992, AM J EPIDEMIOL, V136, P192, DOI 10.1093/oxfordjournals.aje.a116485
   Schulz M, 2007, CANCER EPIDEM BIOMAR, V16, P852, DOI 10.1158/1055-9965.EPI-07-0054
   Subar AF, 2000, AM J EPIDEMIOL, V152, P279, DOI 10.1093/aje/152.3.279
   Vermeer ITM, 1998, ENVIRON HEALTH PERSP, V106, P459, DOI 10.2307/3434177
   Wallin A, 2011, BRIT J CANCER, V104, P1196, DOI 10.1038/bjc.2011.49
   Ward MH, 2006, EPIDEMIOLOGY, V17, P375, DOI 10.1097/01.ede.0000219675.79395.9f
   Ward MH, 2005, ENVIRON HEALTH PERSP, V113, P1607, DOI 10.1289/ehp.8043
   Ward MH, 2003, EPIDEMIOLOGY, V14, P183, DOI 10.1097/00001648-200303000-00012
   Weyer PJ, 2001, EPIDEMIOLOGY, V12, P327, DOI 10.1097/00001648-200105000-00013
NR 44
TC 66
Z9 79
U1 2
U2 38
PU WILEY-BLACKWELL
PI HOBOKEN
PA 111 RIVER ST, HOBOKEN 07030-5774, NJ USA
SN 0020-7136
EI 1097-0215
J9 INT J CANCER
JI Int. J. Cancer
PD JUL 1
PY 2015
VL 137
IS 1
BP 173
EP 182
DI 10.1002/ijc.29365
PG 10
WC Oncology
SC Oncology
GA CG4ZH
UT WOS:000353297600017
PM 25430487
DA 2025-02-23
ER

PT J
AU Wozniak, MB
   Brennan, P
   Brenner, DR
   Overvad, K
   Olsen, A
   Tjonneland, A
   Boutron-Ruault, MC
   Clavel-Chapelon, F
   Fagherazzi, G
   Katzke, V
   Kühn, T
   Boeing, H
   Bergmann, MM
   Steffen, A
   Naska, A
   Trichopoulou, A
   Trichopoulos, D
   Saieva, C
   Grioni, S
   Panico, S
   Tumino, R
   Vineis, P
   Bueno-de-Mesquita, HB
   Peeters, PH
   Hjartåker, A
   Weiderpass, E
   Arriola, L
   Molina-Montes, E
   Duell, EJ
   Santiuste, C
   de la Torre, RA
   Gurrea, AB
   Stocks, T
   Johansson, M
   Ljungberg, B
   Wareham, N
   Khaw, KT
   Travis, RC
   Cross, AJ
   Murphy, N
   Riboli, E
   Scelo, G
AF Wozniak, Magdalena B.
   Brennan, Paul
   Brenner, Darren R.
   Overvad, Kim
   Olsen, Anja
   Tjonneland, Anne
   Boutron-Ruault, Marie-Christine
   Clavel-Chapelon, Francoise
   Fagherazzi, Guy
   Katzke, Verena
   Kuehn, Tilman
   Boeing, Heiner
   Bergmann, Manuela M.
   Steffen, Annika
   Naska, Androniki
   Trichopoulou, Antonia
   Trichopoulos, Dimitrios
   Saieva, Calogero
   Grioni, Sara
   Panico, Salvatore
   Tumino, Rosario
   Vineis, Paolo
   Bueno-de-Mesquita, H. B(as)
   Peeters, Petra H.
   Hjartaker, Anette
   Weiderpass, Elisabete
   Arriola, Larraitz
   Molina-Montes, Esther
   Duell, Eric J.
   Santiuste, Carmen
   Alonso de la Torre, Ramon
   Barricarte Gurrea, Aurelio
   Stocks, Tanja
   Johansson, Mattias
   Ljungberg, Borje
   Wareham, Nick
   Khaw, Kay-Tee
   Travis, Ruth C.
   Cross, Amanda J.
   Murphy, Neil
   Riboli, Elio
   Scelo, Ghislaine
TI Alcohol consumption and the risk of renal cancers in the European prospective investigation into cancer and nutrition (EPIC)
SO INTERNATIONAL JOURNAL OF CANCER
LA English
DT Article
DE kidney cancer; renal cell carcinoma; risk factors; alcohol consumption; EPIC; cohort study
ID cell carcinoma; kidney cancer; fluid intake; drinking; epidemiology; country; diet; metaanalysis; overweight; mortality
AB Epidemiologic studies have reported that moderate alcohol consumption is inversely associated with the risk of renal cancer. However, there is no information available on the associations in renal cancer subsites. From 1992 through to 2010, 477,325 men and women in the European Prospective Investigation into Cancer and Nutrition cohort were followed for incident renal cancers (n=931). Baseline and lifetime alcohol consumption was assessed by country-specific, validated dietary questionnaires. Information on past alcohol consumption was collected by lifestyle questionnaires. Hazard ratios (HRs) and 95% confidence intervals (CIs) were estimated from Cox proportional hazard models. In multivariate analysis, total alcohol consumption at baseline was inversely associated with renal cancer; the HR and 95% CI for the increasing categories of total alcohol consumption at recruitment versus the light drinkers category were 0.78 (0.62-0.99), 0.82 (0.64-1.04), 0.70 (0.55-0.90), 0.91 (0.63-1.30), respectively, (p(trend)=0.001). A similar relationship was observed for average lifetime alcohol consumption and for all renal cancer subsites combined or for renal parenchyma subsite. The trend was not observed in hypertensive individuals and not significant in smokers. In conclusion, moderate alcohol consumption was associated with a decreased risk of renal cancer. What's new? Previous studies have indicated that environmental or lifestyle factors may be involved in the etiology of renal cancer, and that moderate alcohol consumption may reduce the risk of this type of cancer. In this very large European study (nearly 500,000 subjects), the authors found that, indeed, total alcohol consumption was inversely associated with renal cancer overall (for all subsites combined), and also with cancers of the renal parenchyma.
C1 [Wozniak, Magdalena B.; Brennan, Paul; Brenner, Darren R.; Johansson, Mattias; Scelo, Ghislaine] Int Agcy Res Canc, Genet Epidemiol Grp, F-69372 Lyon 08, France.
   [Brenner, Darren R.] Alberta Hlth Serv, Canc Control Alberta, Dept Populat Hlth Res, Calgary, AB, Canada.
   [Overvad, Kim] Aarhus Univ, Dept Publ Hlth, Epidemiol Sect, Aarhus, Denmark.
   [Olsen, Anja; Tjonneland, Anne] Danish Canc Soc, Res Ctr, Dept Diet Genes & Environm, Copenhagen, Denmark.
   [Boutron-Ruault, Marie-Christine; Clavel-Chapelon, Francoise; Fagherazzi, Guy] INSERM, Ctr Res Epidemiol & Populat Hlth CESP, Villejuif, France.
   [Boutron-Ruault, Marie-Christine; Clavel-Chapelon, Francoise; Fagherazzi, Guy] Univ Paris 11, INSERM, Inst Gustave Roussy, Villejuif, France.
   [Katzke, Verena; Kuehn, Tilman] German Canc Res Ctr, Div Canc Epidemiol, Heidelberg, Germany.
   [Boeing, Heiner; Bergmann, Manuela M.; Steffen, Annika] German Inst Human Nutr DIfE Potsdam Rehbrucke, Dept Epidemiol, Nuthetal, Germany.
   [Naska, Androniki; Trichopoulou, Antonia] Univ Athens, Sch Med, Dept Hyg Epidemiol & Med Stat, GR-11527 Athens, Greece.
   [Naska, Androniki; Trichopoulou, Antonia; Trichopoulos, Dimitrios] Hellen Hlth Fdn, Athens, Greece.
   [Trichopoulou, Antonia; Trichopoulos, Dimitrios] Acad Athens, Bur Epidemiol Res, Athens, Greece.
   [Trichopoulos, Dimitrios] Harvard Univ, Sch Publ Hlth, Dept Epidemiol, Boston, MA 02115 USA.
   [Saieva, Calogero] Canc Res & Prevent Inst ISPO, Mol & Nutr Epidemiol Unit, Florence, Italy.
   [Grioni, Sara] Fdn IRCCS Ist Nazl Tumori, Epidemiol & Prevent Unit, Milan, Italy.
   [Panico, Salvatore] Univ Naples Federico II, Dept Clin & Expt Med, Naples, Italy.
   [Tumino, Rosario] ASP Ragusa, Civ MP Arezzo Hosp, Canc Registry, Naples, Italy.
   [Tumino, Rosario] ASP Ragusa, Civ MP Arezzo Hosp, Histopathol Unit, Naples, Italy.
   [Vineis, Paolo; Bueno-de-Mesquita, H. B(as); Cross, Amanda J.; Murphy, Neil; Riboli, Elio] Univ London Imperial Coll Sci Technol & Med, Sch Publ Hlth, Dept Epidemiol & Biostat, London SW7 2AZ, England.
   [Vineis, Paolo] HuGeF Fdn, Turin, Italy.
   [Bueno-de-Mesquita, H. B(as)] Natl Inst Publ Hlth & Environm RIVM, Dept Determinants Chron Dis DCD, Bilthoven, Netherlands.
   [Bueno-de-Mesquita, H. B(as)] Univ Med Ctr, Dept Gastroenterol & Hepatol, Utrecht, Netherlands.
   [Bueno-de-Mesquita, H. B(as)] Univ Malaya, Fac Med, Dept Social & Prevent Med, Kuala Lumpur, Malaysia.
   [Peeters, Petra H.] Univ London Imperial Coll Sci Technol & Med, Sch Publ Hlth, Dept Epidemiol & Biostat, MRC PHE, London SW7 2AZ, England.
   [Hjartaker, Anette] Univ Oslo, Dept Nutr, Inst Basic Med Sci, Oslo, Norway.
   [Weiderpass, Elisabete] Univ Tromso, Arctic Univ Norway, Fac Hlth Sci, Dept Community Med, Tromso, Norway.
   [Weiderpass, Elisabete] Canc Registry Norway, Oslo, Norway.
   [Weiderpass, Elisabete] Karolinska Inst, Dept Med Epidemiol & Biostat, Stockholm, Sweden.
   [Weiderpass, Elisabete] Folkhalsan Res Ctr, Dept Genet Epidemiol, Helsinki, Finland.
   [Arriola, Larraitz] CIBER Epidemiol & Salud Publ, Basque Govt, Inst BIO Donostia, Publ Hlth Div Gipuzkoa, San Sebastian, Spain.
   [Molina-Montes, Esther] Univ Granada, Inst Invest Biosanitaria, Escuela Andaluza Salud Publ, Granada, Spain.
   [Molina-Montes, Esther] CIBER Epidemiol & Salud Publ, Granada, Spain.
   [Duell, Eric J.] Catalan Inst Oncol ICO, Unit Nutr Environm & Canc, Canc Epidemiol Res Program, Barcelona, Spain.
   [Santiuste, Carmen] IMIB Arrixaca, Murcia Reg Hlth Council, Dept Epidemiol, Murcia, Spain.
   [Alonso de la Torre, Ramon] Publ Hlth Directorate, Asturias, Spain.
   [Barricarte Gurrea, Aurelio] Navarre Publ Hlth Inst, Pamplona, Spain.
   [Barricarte Gurrea, Aurelio] CIBER Epidemiol & Salud Publ, Madrid, Spain.
   [Stocks, Tanja] Lund Univ, Dept Clin Sci, Malmo, Sweden.
   [Stocks, Tanja; Johansson, Mattias; Ljungberg, Borje] Umea Univ, Dept Surg & Perioperat Sci, Urol & Androl, Umea, Sweden.
   [Wareham, Nick] Univ Cambridge, Dept Publ Hlth & Primary Care, MRC, Epidemiol Unit, Cambridge, England.
   [Khaw, Kay-Tee] Univ Cambridge, Sch Clin Med, Cambridge, England.
   [Travis, Ruth C.] Univ Oxford, Canc Epidemiol Unit, Nuffield Dept Populat Hlth, Oxford, England.
C3 World Health Organization; International Agency for Research on Cancer (IARC); University of Calgary; Alberta Health Services (AHS); Aarhus University; Danish Cancer Society; Universite Paris Saclay; Institut National de la Sante et de la Recherche Medicale (Inserm); Institut National de la Sante et de la Recherche Medicale (Inserm); Universite Paris Saclay; UNICANCER; Gustave Roussy; Helmholtz Association; German Cancer Research Center (DKFZ); Leibniz Association; Deutsches Institut fur Ernahrungsforschung Potsdam-Rehbrucke (DIfE); Athens Medical School; National & Kapodistrian University of Athens; Academy of Athens; Harvard University; Harvard T.H. Chan School of Public Health; ISPRO Istituto per lo studio, la prevenzione e la rete oncologica; Fondazione IRCCS Istituto Nazionale Tumori Milan; University of Naples Federico II; Civile M.P. Arezzo Hospital; Civile M.P. Arezzo Hospital; Imperial College London; Netherlands National Institute for Public Health & the Environment; Utrecht University; Utrecht University Medical Center; Universiti Malaya; Imperial College London; University of Oslo; UiT The Arctic University of Tromso; University of Oslo; Karolinska Institutet; Folkhalsan Research Center; Basque Government; CIBER - Centro de Investigacion Biomedica en Red; CIBERESP; Escuela Andaluza de Salud Publica; Instituto de Investigacion Biosanitaria IBS Granada; University of Granada; CIBER - Centro de Investigacion Biomedica en Red; CIBERESP; Institut Catala d'Oncologia; Hospital Clinico Universitario Virgen de la Arrixaca; Murcia Regional Health Council; Public Health Institute of Navarra; CIBER - Centro de Investigacion Biomedica en Red; CIBERESP; Lund University; Umea University; University of Cambridge; University of Cambridge; University of Oxford
RP Scelo, G (corresponding author), Int Agcy Res Canc, WHO, Genet Epidemiol Grp, 150 Cours Albert Thomas, F-69372 Lyon 08, France.
EM SceloG@iarc.fr
FU US National Cancer Institute [U01-CA155309]; European Commission (DG-SANCO); International Agency for Research on Cancer; Danish Cancer Society (Denmark); Ligue Contre le Cancer (France); Institut Gustave Roussy (France); Mutuelle Generale de l'Education Nationale (France); Institut National de la Sante et de la Recherche Medicale (INSERM) (France); Deutsche Krebshilfe (Germany); Deutsches Krebsforschungszentrum (Germany); Federal Ministry of Education and Research (Germany); Stavros Niarchos Foundation (Greece); Hellenic Health Foundation (Greece); Italian Association for Research on Cancer (AIRC) (Italy); National Research Council; HuGeF Foundation; Compagnia di San Paolo; Sicily Regional Government; AIRE ONLUS Ragusa; AVIS Ragusa (Italy); Dutch Ministry of Public Health, Welfare and Sports (VWS); Netherlands Cancer Registry (NKR); LK Research Funds; Dutch Prevention Funds; Dutch ZON (Zorg Onderzoek Nederland); World Cancer Research Funds (WCRF); Statistics Netherlands (The Netherlands); European Research Council [ERC-2009-AdG232997]; Nordforsk (Nordic Center of Excellence programme on Food, Nutrition and Health); Norwegian Research Council; Norwegian Cancer Society; University of Tromso (Norway); Health Research Funds (FIS), Regional Government of Andalusia [6236]; Regional Government of Basque Country [6236]; Regional Government of Murcia [6236]; Regional Government of Navarra, Instituto de Salud Carlos III (Spain) [RETIC RD06/0020]; Swedish Cancer Society; Swedish Scientific Council; Regional Government of Skane Vasterbotten (Sweden); Cancer Research UK; Medical Research Council (United Kingdom); Regional Government of Asturias; MRC [MC_PC_13046, MC_PC_13048, MC_UU_12015/1] Funding Source: UKRI
CR ADAMI HO, 1992, CANCER CAUSE CONTROL, V3, P419, DOI 10.1007/BF00051354
   Allen NE, 2011, BRIT J CANCER, V104, P1487, DOI 10.1038/bjc.2011.90
   Allen NE, 2009, JNCI-J NATL CANCER I, V101, P296, DOI 10.1093/jnci/djn514
   ASAL NR, 1988, CANCER DETECT PREV, V11, P359
   Bellocco R, 2012, ANN ONCOL, V23, P2235, DOI 10.1093/annonc/mds022
   BENHAMOU S, 1993, INT J CANCER, V55, P32, DOI 10.1002/ijc.2910550107
   BINGHAM SA, 1994, BRIT J NUTR, V72, P619, DOI 10.1079/BJN19940064
   Boffetta P, 2006, LANCET ONCOL, V7, P149, DOI 10.1016/S1470-2045(06)70577-0
   BROWNSON RC, 1988, ARCH ENVIRON HEALTH, V43, P238, DOI 10.1080/00039896.1988.9934940
   Calle EE, 2004, NAT REV CANCER, V4, P579, DOI 10.1038/nrc1408
   Cheng G, 2011, ARCH MED SCI, V7, P648, DOI 10.5114/aoms.2011.24135
   Chow WH, 2010, NAT REV UROL, V7, P245, DOI 10.1038/nrurol.2010.46
   Ferlay J, 2013, EUR J CANCER, V49, P1374, DOI 10.1016/j.ejca.2012.12.027
   Ferlay J, 2013, GLOBOCAN 2012 V10 CA, V0, P0
   Fine JP, 1999, J AM STAT ASSOC, V94, P496, DOI 10.2307/2670170
   Gerhäuser C, 2005, EUR J CANCER, V41, P1941, DOI 10.1016/j.ejca.2005.04.012
   GOODMAN MT, 1986, AM J EPIDEMIOL, V124, P926, DOI 10.1093/oxfordjournals.aje.a114482
   Goswami SK, 2009, CANCER LETT, V284, P1, DOI 10.1016/j.canlet.2009.01.041
   Greving JP, 2007, BRIT J CANCER, V97, P429, DOI 10.1038/sj.bjc.6603890
   Haftenberger M, 2002, PUBLIC HEALTH NUTR, V5, P1147, DOI 10.1079/PHN2002396
   Hollingsworth JM, 2006, JNCI-J NATL CANCER I, V98, P1331, DOI 10.1093/jnci/djj362
   Hu JF, 2008, CANCER DETECT PREV, V32, P7, DOI 10.1016/j.cdp.2008.02.001
   Hu JF, 2009, CANCER EPIDEMIOL, V33, P355, DOI 10.1016/j.canep.2009.10.004
   IARC, 2010, ALC CONS ETH CARB, V96, P0
   JENSEN OM, 1979, INT J CANCER, V23, P454, DOI 10.1002/ijc.2910230404
   Klipstein-Grobuschl K, 2002, PUBLIC HEALTH NUTR, V5, P1297, DOI 10.1079/PHN2002406
   Koppes LLJ, 2005, DIABETES CARE, V28, P719, DOI 10.2337/diacare.28.3.719
   Lee JE, 2007, J NATL CANCER I, V99, P801, DOI 10.1093/jnci/djk181
   Lee JE, 2006, CANCER EPIDEM BIOMAR, V15, P1204, DOI 10.1158/1055-9965.EPI-05-0889
   Lew JQ, 2011, BRIT J CANCER, V104, P537, DOI 10.1038/sj.bjc.6606089
   Luciani LG, 2000, UROLOGY, V56, P58, DOI 10.1016/S0090-4295(00)00534-3
   Macleod LC, 2013, J UROLOGY, V190, P1657, DOI 10.1016/j.juro.2013.04.130
   Mahabir S, 2005, CANCER EPIDEM BIOMAR, V14, P170
   Margetts BM, 1997, INT J EPIDEMIOL, V26, PS1, DOI 10.1093/ije/26.suppl_1.S1
   MONSON RR, 1975, CANCER, V36, P1077, DOI 10.1002/1097-0142(197509)36:3<1077::AID-CNCR2820360335>3.0.CO;2-E
   Nicodemus KK, 2004, INT J CANCER, V108, P115, DOI 10.1002/ijc.11532
   Parker AS, 2002, AM J EPIDEMIOL, V155, P455, DOI 10.1093/aje/155.5.455
   Pell S, 1973, J OCCUP MED, V15, P120
   Pelucchi C, 2002, EUR J CANCER PREV, V11, P543, DOI 10.1097/00008469-200212000-00006
   Rashidkhani B, 2005, INT J CANCER, V117, P848, DOI 10.1002/ijc.21231
   Riboli E, 2002, PUBLIC HEALTH NUTR, V5, P1113, DOI 10.1079/PHN2002394
   Scélo G, 2007, NAT CLIN PRACT UROL, V4, P205, DOI 10.1038/ncpuro0760
   Schütze M, 2011, BMJ-BRIT MED J, V342, P0, DOI 10.1136/bmj.d1584
   Setiawan VW, 2007, AM J EPIDEMIOL, V166, P932, DOI 10.1093/aje/kwm170
   Sieri S, 2002, PUBLIC HEALTH NUTR, V5, P1287, DOI 10.1079/PHN2002405
   Slimani N, 2000, EUR J CLIN NUTR, V54, P900, DOI 10.1038/sj.ejcn.1601107
   Song DY, 2012, BRIT J CANCER, V106, P1881, DOI 10.1038/bjc.2012.136
   Thorstenson A, 2014, SCAND J UROL, V48, P231, DOI 10.3109/21681805.2013.864698
   Wolk A, 1996, INT J CANCER, V65, P67, DOI 10.1002/(SICI)1097-0215(19960103)65:1<67::AID-IJC12>3.0.CO;2-F
   Yuan Q, 2011, PLOS ONE, V6, P0, DOI 10.1371/journal.pone.0025811
NR 50
TC 29
Z9 31
U1 0
U2 26
PU WILEY
PI HOBOKEN
PA 111 RIVER ST, HOBOKEN 07030-5774, NJ USA
SN 0020-7136
EI 1097-0215
J9 INT J CANCER
JI Int. J. Cancer
PD OCT 15
PY 2015
VL 137
IS 8
BP 1953
EP 1966
DI 10.1002/ijc.29559
PG 14
WC Oncology
SC Oncology
GA CO7OV
UT WOS:000359350600023
PM 25866035
DA 2025-02-23
ER

PT J
AU Fanidi, A
   Relton, C
   Ueland, PM
   Midttun, O
   Vollset, SE
   Travis, RC
   Trichopoulou, A
   Lagiou, P
   Trichopoulos, D
   Bueno-de-Mesquita, HB
   Ros, M
   Boeing, H
   Tumino, R
   Panico, S
   Palli, D
   Sieri, S
   Vineis, P
   Sánchez, MJ
   Huerta, JM
   Gurrea, AB
   Luján-Barroso, L
   Quirós, JR
   Tjonneland, A
   Halkjær, J
   Boutron-Ruault, MC
   Clavel-Chapelon, F
   Cadeau, C
   Weiderpass, E
   Johansson, M
   Riboli, E
   Brennan, P
   Johansson, M
AF Fanidi, Anouar
   Relton, Caroline
   Ueland, Per Magne
   Midttun, Oivind
   Vollset, Stein Emil
   Travis, Ruth C.
   Trichopoulou, Antonia
   Lagiou, Pagona
   Trichopoulos, Dimitrios
   Bueno-de-Mesquita, H. B(as)
   Ros, Martine
   Boeing, Heiner
   Tumino, Rosario
   Panico, Salvatore
   Palli, Domenico
   Sieri, Sabina
   Vineis, Paolo
   Sanchez, Maria-Jose
   Maria Huerta, Jose
   Barricarte Gurrea, Aurelio
   Lujan-Barroso, Leila
   Ramon Quiros, J.
   Tjonneland, Anne
   Halkjaer, Jytte
   Boutron-Ruault, Marie-Christine
   Clavel-Chapelon, Francoise
   Cadeau, Claire
   Weiderpass, Elisabete
   Johansson, Mikael
   Riboli, Elio
   Brennan, Paul
   Johansson, Mattias
TI A prospective study of one-carbon metabolism biomarkers and cancer of the head and neck and esophagus
SO INTERNATIONAL JOURNAL OF CANCER
LA English
DT Article
DE one-carbon metabolism; head and neck cancer; EPIC
ID squamous-cell carcinoma; colorectal-cancer; cardiovascular-disease; microbiological assay; homocysteine levels; adenoma recurrence; plasma folate; serum folate; b vitamins; risk
AB Experimental and epidemiological data suggest that factors of one-carbon metabolism are important in the pathogenesis of several cancers, but prospective data on head and neck cancer (HNC) and esophagus cancer are limited. The European Prospective Investigation into Cancer and Nutrition (EPIC) study recruited 385,747 participants from 10 countries who donated a blood sample. The current study included 516 cancer cases of the head and neck and esophagus and 516 individually matched controls. Plasma levels of vitamins B2, B6, B9 (folate), B12, and methionine and homocysteine were measured in pre-diagnostic plasma samples and analyzed in relation to HNC and esophagus cancer risk, as well as post-diagnosis all-cause mortality. After controlling for risk factors, study participants with higher levels of homocysteine had elevated risk of HNC, the odds ratio (OR) in conditional analysis when comparing the top and bottom quartiles of homocysteine [ORQ4vs. Q1] being 2.13 (95% confidence interval [95% CI] 1.13-4.00, p for trend 0.009). A slight decrease in HNC risk was also seen among subjects with higher levels of folate (ORQ4vs. Q1 0.63, 95% CI 0.35-1.16, p for trend 0.02). Subgroup analyses by anatomical sub-site indicated particularly strong associations with circulating homocysteine for oral cavity and gum cancer (p for trend 8 x 10(-4)), as well as for oropharynx cancer (p for trend 0.008). Plasma concentrations of the other investigated biomarkers did not display any clear association with risk or survival. In conclusion, study participants with elevated circulating levels of homocysteine had increased risk of developing squamous cell carcinoma of the head and neck. What's new? One-carbon metabolism (OCM) involves the transfer of a carbon unit from methyl donor nutrients to molecules involved in the synthesis and methylation of DNA. As a result, dietary imbalances or deficiencies in nutrients crucial for OCM may affect DNA replication, repair, and regulation, potentially facilitating cancer development. This analysis of circulating levels of OCM nutrients in head and neck cancer and esophageal cancer patients and matched controls reveals an association between elevated levels of the amino acid homocysteine and increased risk of squamous cell carcinoma of the head and neck. Risk was decreased slightly by elevated folate levels.
C1 [Fanidi, Anouar; Brennan, Paul; Johansson, Mattias] Int Agcy Res Canc, F-69372 Lyon, France.
   [Relton, Caroline] Newcastle Univ, Inst Med Genet, Newcastle Upon Tyne NE1 7RU, Tyne & Wear, England.
   [Relton, Caroline] Univ Bristol, MRC Integrat Epidemiol Unit, Sch Social & Community Med, Bristol, Avon, England.
   [Ueland, Per Magne] Univ Bergen, Pharmacol Sect, Inst Med, Bergen, Norway.
   [Ueland, Per Magne] Haukeland Hosp, Lab Clin Biochem, N-5021 Bergen, Norway.
   [Midttun, Oivind] Bevital AS, Bergen, Norway.
   [Vollset, Stein Emil] Univ Bergen, Dept Publ Hlth & Primary Hlth Care, Bergen, Norway.
   [Vollset, Stein Emil] Norwegian Inst Publ Hlth, Div Epidemiol, Bergen, Norway.
   [Travis, Ruth C.] Univ Oxford, Nuffield Dept Clin Med, Canc Epidemiol Unit, Oxford, England.
   [Trichopoulou, Antonia; Lagiou, Pagona] Univ Athens, Sch Med, Dept Hyg Epidemiol & Med Stat, WHO Collaborating Ctr Food & Nutr Policies, GR-11527 Athens, Greece.
   [Trichopoulou, Antonia; Lagiou, Pagona; Trichopoulos, Dimitrios] Harvard Univ, Sch Publ Hlth, Dept Epidemiol, Boston, MA 02115 USA.
   [Lagiou, Pagona; Trichopoulos, Dimitrios] Acad Athens, Bur Epidemiol Res, Athens, Greece.
   [Trichopoulos, Dimitrios] Hellen Hlth Fdn, Athens, Greece.
   [Bueno-de-Mesquita, H. B(as); Ros, Martine] Natl Inst Publ Hlth & Environm RIVM, Bilthoven, Netherlands.
   [Bueno-de-Mesquita, H. B(as); Boeing, Heiner] German Inst Human Nutr Potsdam Rehbrucke, Dept Epidemiol, Nuthetal, Germany.
   [Tumino, Rosario] Civile MP Arezzo Hosp, Canc Registry, Asp Ragusa, Italy.
   [Tumino, Rosario] Civile MP Arezzo Hosp, Histopathol Unit, Asp Ragusa, Italy.
   [Panico, Salvatore] Univ Naples Federico II, Dipartimento Med Clin & Chirurg, Naples, Italy.
   [Palli, Domenico] Canc Res & Prevent Inst ISPO, Mol & Nutr Epidemiol Unit, Florence, Italy.
   [Sieri, Sabina] Fdn IRCCS Ist Nazl Tumori, Epidemiol & Prevent Unit, Milan, Italy.
   [Vineis, Paolo; Riboli, Elio] Univ London Imperial Coll Sci Technol & Med, Sch Publ Hlth, London, England.
   [Vineis, Paolo] HuGeF Fdn, Turin, Italy.
   [Sanchez, Maria-Jose] Andalusian Sch Publ Hlth, Granada, Spain.
   [Sanchez, Maria-Jose; Maria Huerta, Jose] Consortium Biomed Res Epidemiol & Publ Hlth CIBER, Madrid, Spain.
   [Maria Huerta, Jose] Murcia Reg Hlth Council, Dept Epidemiol, Murcia, Spain.
   [Barricarte Gurrea, Aurelio] Consortium Biomed Res Epidemiol & Publ Hlth CIBER, Barcelona, Spain.
   [Barricarte Gurrea, Aurelio] Navarra Publ Hlth Inst, Pamplona, Spain.
   [Lujan-Barroso, Leila] Inst Oncol ICO IDIBELL, Barcelona, Spain.
   [Ramon Quiros, J.] Publ Hlth Directorate Asturias, Oviedo, Spain.
   [Tjonneland, Anne; Halkjaer, Jytte] Danish Canc Soc, Res Ctr, Copenhagen, Denmark.
   [Boutron-Ruault, Marie-Christine] Ctr Res Epidemiol & Populat Hlth CESP, INSERM, U1018, Villejuif, France.
   [Clavel-Chapelon, Francoise] Univ Paris 11, UMRS 1018, Villejuif, France.
   [Cadeau, Claire] Inst Gustave Roussy, Villejuif, France.
   [Weiderpass, Elisabete] Univ Tromso, Dept Community Med, Fac Hlth Sci, Tromso, Norway.
   [Johansson, Mikael] Umea Univ, Dept Radiat Sci, Umea, Sweden.
C3 World Health Organization; International Agency for Research on Cancer (IARC); Newcastle University - UK; University of Bristol; University of Bergen; University of Bergen; Haukeland University Hospital; University of Bergen; Norwegian Institute of Public Health (NIPH); University of Oxford; World Health Organization; National & Kapodistrian University of Athens; Athens Medical School; Harvard University; Harvard T.H. Chan School of Public Health; Academy of Athens; Netherlands National Institute for Public Health & the Environment; Leibniz Association; Deutsches Institut fur Ernahrungsforschung Potsdam-Rehbrucke (DIfE); Civile M.P. Arezzo Hospital; Civile M.P. Arezzo Hospital; University of Naples Federico II; ISPRO Istituto per lo studio, la prevenzione e la rete oncologica; Fondazione IRCCS Istituto Nazionale Tumori Milan; Imperial College London; Escuela Andaluza de Salud Publica; CIBER - Centro de Investigacion Biomedica en Red; CIBERESP; Murcia Regional Health Council; CIBER - Centro de Investigacion Biomedica en Red; CIBERESP; Public Health Institute of Navarra; Institut d'Investigacio Biomedica de Bellvitge (IDIBELL); Danish Cancer Society; Institut National de la Sante et de la Recherche Medicale (Inserm); Universite Paris Saclay; Universite Paris Saclay; Institut National de la Sante et de la Recherche Medicale (Inserm); UNICANCER; Gustave Roussy; UiT The Arctic University of Tromso; Umea University
RP Johansson, M (corresponding author), Int Agcy Res Canc IARC WHO, Genet Epidemiol Grp, 150 Cours Albert Thomas, F-69008 Lyon, France.
EM JohanssonM@iarc.fr
FU World Cancer Research Fund (UK); European Commission (SANCO); Deutsche Krebshilfe; Deutsches Krebsforschungszentrum; German Federal Ministry of Education and Research, Danish Cancer Society; Health Research Fund (FIS) of the Spanish Ministry of Health; Spanish Regional Governments of Andalucia, Asturias, Basque Country; Murcia and Navarra, Catalan Institute of Oncology, Spain; ISCIII of the Spanish Ministry of Health [RETICC DR06/0020]; Cancer Research UK, Medical Research Council, United Kingdom; Greek Ministry of Health, Stavros Niarchos Foundation; Hellenic Health Foundation; Italian Association for Research on Cancer (AIRC); Italian National Research Council; Fondazione-Istituto Banco Napoli, Italy; Associazione Italiana per la Ricerca sul Cancro-AIRC-Milan, Compagnia di San Paolo; Dutch Ministry of Public Health, Welfare and Sports; World Cancer Research Fund; Swedish Cancer Society, Swedish Scientific Council; Regional Government of Vasterbotten, Sweden, NordForsk (Centre of excellence programme HELGA), Norway; French League against Cancer (LNCC), France; National Institute for Health and Medical Research (INSERM), France; Mutuelle Generale de l'Education Nationale (MGEN), France, 3M Co., France; Gustave Roussy Institute (IGR), France; General Councils of France; MRC [MC_UU_12013/2] Funding Source: UKRI
CR Almadori G, 2005, CANCER-AM CANCER SOC, V103, P284, DOI 10.1002/cncr.20772
   Almadori G, 2002, CANCER, V94, P1006, DOI 10.1002/cncr.10343
   [Anonymous], 2007, FOOD NUTR PHYS ACT P, V0, P0
   Blom HJ, 2011, J INHERIT METAB DIS, V34, P75, DOI 10.1007/s10545-010-9177-4
   Bobe G, 2010, CANCER EPIDEM BIOMAR, V19, P1441, DOI 10.1158/1055-9965.EPI-09-1082
   Boeing H, 2006, CANCER CAUSE CONTROL, V17, P957, DOI 10.1007/s10552-006-0036-4
   Cavalieri M, 2012, STROKE, V43, P3266, DOI 10.1161/STROKEAHA.112.665703
   Choi SW, 2000, J NUTR, V130, P129, DOI 10.1093/jn/130.2.129
   Chuang SC, 2012, CANCER CAUSE CONTROL, V23, P69, DOI 10.1007/s10552-011-9857-x
   Clarke R, 2002, JAMA-J AM MED ASSOC, V288, P2015, DOI 10.1001/jama.288.16.2015
   de Vogel S, 2011, CANCER EPIDEM BIOMAR, V20, P1726, DOI 10.1158/1055-9965.EPI-11-0359
   DOLL R, 1981, JNCI-J NATL CANCER I, V66, P1191, DOI 10.1093/jnci/66.6.1192
   Eleftheriadou A, 2006, ANTICANCER RES, V26, P2345
   Fassbender K, 1999, STROKE, V30, P2244
   Freedman ND, 2008, INT J CANCER, V122, P2330, DOI 10.1002/ijc.23319
   Gibson TM, 2010, CANCER CAUSE CONTROL, V21, P1061, DOI 10.1007/s10552-010-9534-5
   Gorgulu O, 2010, J INT MED RES, V38, P2047, DOI 10.1177/147323001003800619
   Jardine MJ, 2012, BMJ-BRIT MED J, V344, P0, DOI 10.1136/bmj.e3533
   Johansson M, 2010, JAMA-J AM MED ASSOC, V303, P2377, DOI 10.1001/jama.2010.808
   Johansson M, 2009, CANCER EPIDEM BIOMAR, V18, P1538, DOI 10.1158/1055-9965.EPI-08-1193
   KELLEHER BP, 1991, J CLIN PATHOL, V44, P592, DOI 10.1136/jcp.44.7.592
   Kim YI, 1999, J NUTR BIOCHEM, V10, P66, DOI 10.1016/S0955-2863(98)00074-6
   Larsson SC, 2010, JAMA-J AM MED ASSOC, V303, P1077, DOI 10.1001/jama.2010.263
   Le Marchand L, 2009, CANCER EPIDEM BIOMAR, V18, P2195, DOI 10.1158/1055-9965.EPI-09-0141
   Lee JE, 2009, CANCER EPIDEM BIOMAR, V18, P1197, DOI 10.1158/1055-9965.EPI-08-1001
   Levine AJ, 2010, CANCER EPIDEM BIOMAR, V19, P2541, DOI 10.1158/1055-9965.EPI-10-0536
   Lurie G, 2012, CANCER EPIDEM BIOMAR, V21, P1942, DOI 10.1158/1055-9965.EPI-12-0717-T
   Martinez ME, 2006, INT J CANCER, V119, P1440, DOI 10.1002/ijc.21978
   Martínez ME, 2004, AM J CLIN NUTR, V79, P691
   Midttun O, 2009, RAPID COMMUN MASS SP, V23, P1371, DOI 10.1002/rcm.4013
   Miller JW, 2013, AM J CLIN NUTR, V97, P827, DOI 10.3945/ajcn.112.049932
   Molloy AM, 1997, METHOD ENZYMOL, V281, P43
   Olsen A, 2009, EUR J CLIN NUTR, V63, PS122, DOI 10.1038/ejcn.2009.78
   Pelucchi C, 2003, ANN ONCOL, V14, P1677, DOI 10.1093/annonc/mdg448
   Riboli E, 2002, PUBLIC HEALTH NUTR, V5, P1113, DOI 10.1079/PHN2002394
   Schernhammer E, 2007, CANCER RES, V67, P5553, DOI 10.1158/0008-5472.CAN-06-4463
   Smith GD, 2003, INT J EPIDEMIOL, V32, P1, DOI 10.1093/ije/dyg070
   Sydow K, 2003, CARDIOVASC RES, V57, P244, DOI 10.1016/S0008-6363(02)00617-X
   Tanaka T, 2009, AM J HUM GENET, V84, P477, DOI 10.1016/j.ajhg.2009.02.011
   Tavani A, 2012, ANN ONCOL, V23, P2737, DOI 10.1093/annonc/mds212
   Tyagi N, 2005, AM J PHYSIOL-HEART C, V289, PH2649, DOI 10.1152/ajpheart.00548.2005
   Ueland PM, 2007, CLIN CHEM LAB MED, V45, P1737, DOI 10.1515/CCLM.2007.339
   United States Department of Health and Human Services USDoA, 2005, DIET GUID AM, V2005, P0
   Van Guelpen B, 2006, GUT, V55, P0, DOI 10.1136/gut.2005.085480
   Wald DS, 2002, BMJ-BRIT MED J, V325, P1202, DOI 10.1136/bmj.325.7374.1202
   Weinstein SJ, 2008, CANCER EPIDEM BIOMAR, V17, P3233, DOI 10.1158/1055-9965.EPI-08-0459
   Zhou YH, 2011, PLOS ONE, V6, P0, DOI 10.1371/journal.pone.0025142
NR 48
TC 17
Z9 21
U1 0
U2 41
PU WILEY
PI HOBOKEN
PA 111 RIVER ST, HOBOKEN 07030-5774, NJ USA
SN 0020-7136
EI 1097-0215
J9 INT J CANCER
JI Int. J. Cancer
PD FEB 15
PY 2015
VL 136
IS 4
BP 915
EP 927
DI 10.1002/ijc.29051
PG 13
WC Oncology
SC Oncology
GA AW2AG
UT WOS:000346089900038
PM 24975698
DA 2025-02-23
ER

PT J
AU Li, JR
   Zhang, Y
   Zheng, JL
AF Li, Jin-Rui
   Zhang, Ye
   Zheng, Jia-Lian
TI Decreased pretreatment serum cholesterol level is related with poor prognosis in resectable non-small cell lung cancer
SO INTERNATIONAL JOURNAL OF CLINICAL AND EXPERIMENTAL PATHOLOGY
LA English
DT Article
DE Cholesterol; non-small cell lung cancer; prognosis; surgery
ID dietary-cholesterol; beta-carotene; classification; chemotherapy; metabolism; risk
AB The cholesterol has been reported to be associated with cancer development. The aim of our study was to investigate the serum cholesterol level (TC) in non-small cell lung cancer (NSCLC) patients and their association with clinicopathologic parameters and the prognosis. The serum cholesterol levels were evaluated in 259 resected NSCLC patients and were correlated with clinicopathologic variables including age, gender, tumor size, regional lymph node metastasis, disease-free survival time and overall survival time. Preoperative serum TC level was significantly associated with gender (P=0.001), smoking history (P=0.016), tumor differentiation (P=0.027), pT stage (P<0.001) and pN stage (P=0.009). Multivariate analyses indicated that decreased serum TC level was an independent prognostic factor for worse outcome. The hazard ratio was 1.89 (95% confidence interval [CI] 1.09-3.26) for disease progression and 2.19 (95% CI 1.01-4.74) for death. Based on this finding, the pretreatment serum cholesterol level is a novel independent prognostic biomarker in resectable NSCLC.
C1 [Li, Jin-Rui; Zhang, Ye; Zheng, Jia-Lian] Jiaxing First Hosp, Dept Med Oncol, Jiaxing 314001, Zhejiang, Peoples R China.
RP Zheng, JL (corresponding author), Jiaxing First Hosp, Dept Med Oncol, 1882 Zhonghuannan Rd, Jiaxing 314001, Zhejiang, Peoples R China.
EM lijinrui00@126.com
CR Carracedo A, 2013, NAT REV CANCER, V13, P227, DOI 10.1038/nrc3483
   Everatt R, 2014, LUNG CANCER, V85, P361, DOI 10.1016/j.lungcan.2014.07.009
   Giovannucci E, 2010, CA-CANCER J CLIN, V60, P207, DOI 10.3322/caac.20078
   GOODMAN MT, 1991, AM J EPIDEMIOL, V134, P543, DOI 10.1093/oxfordjournals.aje.a116127
   Graziano SL, 2013, LUNG CANCER, V82, P149, DOI 10.1016/j.lungcan.2013.06.015
   Grundy SM, 2002, CIRCULATION, V106, P3143, DOI 10.1161/circ.106.25.3143
   Hashmi S, 2015, BBA-GEN SUBJECTS, V1850, P352, DOI 10.1016/j.bbagen.2014.11.004
   Huang CF, 2015, INT J MOL SCI, V16, P924, DOI 10.3390/ijms16010924
   Kalia M, 2015, METABOLISM, V64, PS16, DOI 10.1016/j.metabol.2014.10.027
   Kuroda K, 2007, UROLOGY, V69, P113, DOI 10.1016/j.urology.2006.09.039
   Leong D, 2014, WORLD J CLIN ONCOL, V5, P633, DOI 10.5306/wjco.v5.i4.633
   Liao C, 2014, CANCER BIOMARK, V14, P469, DOI 10.3233/CBM-140423
   Muldoon MF, 1996, FREE RADICAL RES, V25, P239, DOI 10.3109/10715769609149049
   Muldoon MF, 1997, CLIN IMMUNOL IMMUNOP, V84, P145, DOI 10.1006/clin.1997.4382
   Peters S, 2014, J THORAC ONCOL, V9, P1675, DOI 10.1097/JTO.0000000000000320
   Riedel S, 2015, FOOD CHEM TOXICOL, V78, P96, DOI 10.1016/j.fct.2015.01.023
   Roberts PJ, 2010, J CLIN ONCOL, V28, P4769, DOI 10.1200/JCO.2009.27.4365
   SCALI J, 1995, EUR J CANCER PREV, V4, P169, DOI 10.1097/00008469-199504000-00007
   SHEKELLE RB, 1991, AM J EPIDEMIOL, V134, P480, DOI 10.1093/oxfordjournals.aje.a116119
   SHEKELLE RB, 1992, EPIDEMIOLOGY, V3, P282, DOI 10.1097/00001648-199207000-00003
   SHIROEDA O, 1987, CANCER RES, V47, P4630
   Siegel R, 2011, CA-CANCER J CLIN, V61, P212, DOI 10.3322/caac.20121
   Siemianowicz K, 2000, INT J MOL MED, V5, P201
   Sok M, 2009, WIEN KLIN WOCHENSCHR, V121, P314, DOI 10.1007/s00508-009-1169-8
   Travis WD, 2011, J THORAC ONCOL, V6, P244, DOI 10.1097/JTO.0b013e318206a221
   Vallières E, 2009, J THORAC ONCOL, V4, P1049, DOI 10.1097/JTO.0b013e3181b27799
   VITOLS S, 1992, CANCER RES, V52, P6244
   WU Y, 1994, CANCER CAUSE CONTROL, V5, P395, DOI 10.1007/BF01694752
   Xu J, 2010, P NATL ACAD SCI USA, V107, P4764, DOI 10.1073/pnas.0910872107
   Zimmermann S, 2014, CANCER TREAT REV, V40, P716, DOI 10.1016/j.ctrv.2014.03.005
NR 30
TC 26
Z9 26
U1 0
U2 2
PU E-CENTURY PUBLISHING CORP
PI MADISON
PA 40 WHITE OAKS LN, MADISON, WI 53711 USA
SN 1936-2625
EI 
J9 INT J CLIN EXP PATHO
JI Int. J. Clin. Exp. Pathol.
PD JUN 15
PY 2015
VL 8
IS 9
BP 11877
EP 11883
DI 
PG 7
WC Oncology; Pathology
SC Oncology; Pathology
GA DA4ZX
UT WOS:000367812800260
PM 26617943
DA 2025-02-23
ER

PT J
AU Lombardi, C
   Ganguly, A
   Bunin, GR
   Azary, S
   Alfonso, V
   Ritz, B
   Heck, JE
AF Lombardi, Christina
   Ganguly, Arupa
   Bunin, Greta R.
   Azary, Saeedeh
   Alfonso, Vivian
   Ritz, Beate
   Heck, Julia E.
TI Maternal diet during pregnancy and unilateral retinoblastoma
SO CANCER CAUSES & CONTROL
LA English
DT Article
DE Retinoblastoma; Risk factors; Childhood cancer epidemiology; Diet; Fruit; Fried food
ID food frequency questionnaire; acute lymphoblastic-leukemia; childrens-oncology-group; childhood-cancer; paternal allele; air-pollution; united-states; risk; nutrition; exposure
AB Previous studies have suggested a role for parental diet in childhood cancer prevention, but there are few studies of retinoblastoma. The aim of this study was to examine the relation between maternal diet and unilateral retinoblastoma. A case-control study of 163 unilateral RB cases and 136 controls ascertained information on maternal diet during pregnancy using a standardized food frequency questionnaire. Logistic regression was used to assess the relation between retinoblastoma and food groups and dietary patterns. We observed a negative association between retinoblastoma and intake of fruit [odds ratio (OR) 0.38, 95 % confidence interval (CI) 0.14-1.02]. Positive associations were seen with intake of cured meats (OR 5.07, 95 % CI 1.63-15.70) and fried foods (OR 4.89, 95 % CI 1.72-13.89). A food pattern of high fruits and vegetables and low fried food and sweets was negatively associated with disease (OR 0.75, 95 % CI 0.61-0.92). Our study provides preliminary evidence that mothers who consume diets higher in fruit and lower in fried foods and cured meats during pregnancy may reduce the risk of unilateral retinoblastoma in their offspring.
C1 [Lombardi, Christina; Azary, Saeedeh; Alfonso, Vivian; Ritz, Beate; Heck, Julia E.] UCLA Jonathan & Karin Fielding Sch Publ Hlth, Dept Epidemiol, Los Angeles, CA 90095 USA.
   [Ganguly, Arupa] Univ Penn, Dept Genet, Philadelphia, PA 19104 USA.
   [Bunin, Greta R.] Childrens Hosp Philadelphia, Div Oncol, Ctr Childhood Canc Res, Philadelphia, PA 19104 USA.
C3 University of Pennsylvania; University of Pennsylvania; Pennsylvania Medicine; Childrens Hospital of Philadelphia
RP Heck, JE (corresponding author), UCLA Jonathan & Karin Fielding Sch Publ Hlth, Dept Epidemiol, 650 Charles E Young Dr,Box 951772, Los Angeles, CA 90095 USA.
EM jeheck@ucla.edu
FU NIH/NCI [RO1-CA118580]; NIH/NIEHS [R03ES021643, R21ES019986]; ARRA [CA-118580-03S1]; Jonsson Cancer Center Foundation/UCLA; UCLA Career Development Program in Population-Based Cancer Prevention and Control Research (National Cancer Institute) [R25CA087949]
CR [Anonymous], 2010, IARC MONOGR EVAL CAR, V0, P0
   [Anonymous], 2007, FOOD, V0, Physical activity
   Bowman SA, 2004, J AM COLL NUTR, V23, P163, DOI 10.1080/07315724.2004.10719357
   Broaddus E, 2009, BRIT J OPHTHALMOL, V93, P21, DOI 10.1136/bjo.2008.138750
   Bunin GR, 2005, CANCER CAUSE CONTROL, V16, P877, DOI 10.1007/s10552-005-3144-7
   Bunin GR, 2001, AM J EPIDEMIOL, V154, P1136, DOI 10.1093/aje/154.12.1136
   BUNIN GR, 1989, CANCER RES, V49, P5730
   Bunin GR, 2012, ENVIRON MOL MUTAGEN, V53, P451, DOI 10.1002/em.21705
   Bunin GR, 2011, PAEDIATR PERINAT EP, V25, P402, DOI 10.1111/j.1365-3016.2011.01210.x
   Chuang SC, 2012, CANCER CAUSE CONTROL, V23, P69, DOI 10.1007/s10552-011-9857-x
   Dept HSN, 2013, NUTR DEP FIL DOWNL S, V0, P0
   Dietrich M, 2005, CANCER CAUSE CONTROL, V16, P619, DOI 10.1007/s10552-005-0168-y
   Dimaras H, 2012, LANCET, V379, P1436, DOI 10.1016/S0140-6736(11)61137-9
   Dryja TP, 1997, HUM GENET, V100, P446, DOI 10.1007/s004390050531
   Ferguson LR, 2008, ANNU REV NUTR, V28, P313, DOI 10.1146/annurev.nutr.28.061807.155449
   Ghosh JKC, 2013, AM J EPIDEMIOL, V178, P1233, DOI 10.1093/aje/kwt129
   Heck JE, 2015, J EXPO SCI ENV EPID, V25, P182, DOI 10.1038/jes.2013.84
   Heck JE, 2013, ENVIRON HEALTH PERSP, V121, P1385, DOI 10.1289/ehp.1306761
   Heck JE, 2012, CANCER CAUSE CONTROL, V23, P1567, DOI 10.1007/s10552-012-0034-7
   Jensen CD, 2004, CANCER CAUSE CONTROL, V15, P559, DOI 10.1023/B:CACO.0000036161.98734.17
   Kristal AR, 1997, AM J EPIDEMIOL, V146, P856, DOI 10.1093/oxfordjournals.aje.a009203
   Mastrangelo D, 2007, EUR J CANCER, V43, P1596, DOI 10.1016/j.ejca.2007.04.019
   Mosby TT, 2012, ANTICANCER RES, V32, P4171
   Mozaffarian D, 2006, JAMA-J AM MED ASSOC, V296, P1885, DOI 10.1001/jama.296.15.1885
   Musselman JRB, 2011, AM J EPIDEMIOL, V173, P282, DOI 10.1093/aje/kwq365
   Nichols KE, 2009, CURR OPIN OPHTHALMOL, V20, P351, DOI 10.1097/ICU.0b013e32832f7f25
   Orjuela MA, 2005, CANCER EPIDEM BIOMAR, V14, P1433, DOI 10.1158/1055-9965.EPI-04-0427
   Orjuela MA, 2012, CANCER-AM CANCER SOC, V118, P5912, DOI 10.1002/cncr.27621
   Petridou E, 2005, CANCER EPIDEM BIOMAR, V14, P1935, DOI 10.1158/1055-9965.EPI-05-0090
   Pogoda JM, 2009, ANN EPIDEMIOL, V19, P148, DOI 10.1016/j.annepidem.2008.12.011
   Schefler AC, 2008, CURR OPIN OPHTHALMOL, V19, P526, DOI 10.1097/ICU.0b013e328312975b
   USDepartment of Agriculture ARS, 2013, USDA NAT NUTR DAT ST, V0, P0
   Willett W, 2013, NUTR EPIDEMIOLOGY, V0, P0
   WILLETT WC, 1994, AM J CLIN NUTR, V59, P171S, DOI 10.1093/ajcn/59.1.171S
   WILLETT WC, 1985, AM J EPIDEMIOL, V122, P51, DOI 10.1093/oxfordjournals.aje.a114086
   Wilson William G, 2007, PEDIATR REV, V28, P37, DOI 10.1542/pir.28-1-37
   Young JL, 1999, CANC INCIDENCE SURVI, V0, P1975
   ZHU XP, 1989, NATURE, V340, P312, DOI 10.1038/340312a0
NR 38
TC 15
Z9 19
U1 0
U2 9
PU SPRINGER
PI DORDRECHT
PA VAN GODEWIJCKSTRAAT 30, 3311 GZ DORDRECHT, NETHERLANDS
SN 0957-5243
EI 1573-7225
J9 CANCER CAUSE CONTROL
JI Cancer Causes Control
PD MAR 15
PY 2015
VL 26
IS 3
BP 387
EP 397
DI 10.1007/s10552-014-0514-z
PG 11
WC Oncology; Public, Environmental & Occupational Health
SC Oncology; Public, Environmental & Occupational Health
GA CB9OP
UT WOS:000349961500007
PM 25542139
DA 2025-02-23
ER

PT J
AU Su, HJ
   Zhang, Y
   Zhang, L
   Ma, JL
   Li, JY
   Pan, KF
   You, WC
AF Su, Hui-juan
   Zhang, Yang
   Zhang, Lian
   Ma, Jun-ling
   Li, Ji-You
   Pan, Kai-feng
   You, Wei-cheng
TI Methylation status of <i>COX-2</i> in blood leukocyte DNA and risk of gastric cancer in a high-risk Chinese population
SO BMC CANCER
LA English
DT Article
DE DNA methylation; Blood leukocyte; COX-2; Gastric cancer
ID helicobacter-pylori; promoter methylation; cyclooxygenase-2 expression; cpg island; aberrant methylation; gene-expression; overexpression; dietary; binding; sp1
AB Background: Methylation is a common epigenetic modification which may play a crucial role in cancer development. To investigate the association between methylation of COX-2 in blood leukocyte DNA and risk of gastric cancer (GC), a nested case-control study was conducted in Linqu County, Shandong Province, a high risk area of GC in China. Methods: Association between blood leukocyte DNA methylation of COX-2 and risk of GC was investigated in 133 GCs and 285 superficial gastritis (SG)/ chronic atrophic gastritis (CAG). The temporal trend of COX-2 methylation level during GC development was further explored in 74 pre-GC and 95 post-GC samples (including 31 cases with both pre- and post-GC samples). In addition, the association of DNA methylation and risk of progression to GC was evaluated in 74 pre-GC samples and their relevant intestinal metaplasia (IM)/dysplasia (DYS) controls. Methylation level was determined by quantitative methylation-specific PCR (QMSP). Odds ratios (ORs) and 95 % confidence intervals (CIs) were calculated by unconditional logistic regression analysis. Results: The medians of COX-2 methylation levels were 2.3 % and 2.2 % in GC cases and controls, respectively. No significant association was found between COX-2 methylation and risk of GC (OR, 1.15; 95 % CI: 0.70-1.88). However, the temporal trend analysis showed that COX-2 methylation levels were elevated at 1-4 years ahead of clinical GC diagnosis compared with the year of GC diagnosis (3.0 % vs. 2.2 %, p = 0.01). Further validation in 31 GCs with both pre- and post-GC samples indicated that COX-2 methylation levels were significantly decreased at the year of GC diagnosis compared with pre-GC samples (1.5 % vs. 2.5 %, p = 0.02). No significant association between COX-2 methylation and risk of progression to GC was found in subjects with IM (OR, 0.50; 95 % CI: 0.18-1.42) or DYS (OR, 0.70; 95 % CI: 0.23-2.18). Additionally, we found that elder people had increased risk of COX-2 hypermethylation (OR, 1.55; 95 % CI: 1.02-2.36) and subjects who ever infected with H. pylori had decreased risk of COX-2 hypermethylation (OR, 0.54; 95 % CI: 0.34-0.88). Conclusions: COX-2 methylation exists in blood leukocyte DNA but at a low level. COX-2 methylation levels in blood leukocyte DNA may change during GC development.
C1 [Su, Hui-juan; Zhang, Yang; Zhang, Lian; Ma, Jun-ling; Pan, Kai-feng; You, Wei-cheng] Peking Univ, Canc Hosp & Inst, Dept Canc Epidemiol, Key Lab Carcinogenesis & Translat Res,Minist Educ, Beijing 100871, Peoples R China.
   [Li, Ji-You] Peking Univ, Canc Hosp & Inst, Dept Pathol, Beijing 100871, Peoples R China.
C3 Peking University; Peking University
RP Pan, KF (corresponding author), Peking Univ, Canc Hosp & Inst, Dept Canc Epidemiol, Key Lab Carcinogenesis & Translat Res,Minist Educ, Beijing 100871, Peoples R China.
EM pan-kf@263.net; weichengyou@yahoo.com
FU Natural Science Foundation of China [30921140311]; National Natural Science Foundation of China [81171989, 30801346]; National Basic Research Program of China [2010CB529303]
CR Akhtar M, 2001, CANCER RES, V61, P2399
   Al-Moundhri MS, 2010, PLOS ONE, V5, P0, DOI 10.1371/journal.pone.0015585
   APPLEBY SB, 1994, BIOCHEM J, V302, P723, DOI 10.1042/bj3020723
   Chan AOO, 2003, GUT, V52, P502, DOI 10.1136/gut.52.4.502
   Dawsey SP, 2008, CANCER DETECT PREV, V32, P135, DOI 10.1016/j.cdp.2008.05.001
   de Maat MFG, 2007, J CLIN ONCOL, V25, P4887, DOI 10.1200/JCO.2006.09.8921
   Dixon MF, 1996, AM J SURG PATHOL, V20, P1161, DOI 10.1097/00000478-199610000-00001
   Eads CA, 2001, CANCER RES, V61, P3410
   Ellinger J, 2008, PROSTATE, V68, P42, DOI 10.1002/pros.20651
   Fernández-Alvarez A, 2012, ONCOGENESIS, V1, P0, DOI 10.1038/oncsis.2012.23
   Gao Y, 2012, BRIT J CANCER, V106, P585, DOI 10.1038/bjc.2011.562
   Gryzinska M, 2013, BIOCHEM GENET, V51, P554, DOI 10.1007/s10528-013-9586-9
   Herceg Z, 2007, MUTAGENESIS, V22, P91, DOI 10.1093/mutage/gel068
   Hilger-Eversheim K, 2000, GENE, V260, P1, DOI 10.1016/S0378-1119(00)00454-6
   Hur K, 2003, BIOCHEM BIOPH RES CO, V310, P844, DOI 10.1016/j.bbrc.2003.09.095
   JEMAL A, 2011, CA-CANCER J CLIN, V61, P69, DOI 10.3322/CAAC.20107
   Keyes MK, 2007, J NUTR, V137, P1713, DOI 10.1093/jn/137.7.1713
   Li WQ, 2011, CARCINOGENESIS, V32, P406, DOI 10.1093/carcin/bgq259
   Lim Unhee, 2012, METHODS MOL BIOL, V863, P359, DOI 10.1007/978-1-61779-612-8_23
   Liu F, 2006, GASTROENTEROLOGY, V130, P1975, DOI 10.1053/j.gastro.2006.03.021
   Ma XR, 2004, BREAST CANCER RES, V6, PR316, DOI 10.1186/bcr793
   Maekita T, 2006, CLIN CANCER RES, V12, P989, DOI 10.1158/1078-0432.CCR-05-2096
   Marin M, 1997, CELL, V89, P619, DOI 10.1016/S0092-8674(00)80243-3
   Mathers JC, 2010, ADV GENET, V71, P3, DOI 10.1016/S0065-2660(10)71001-4
   Meng XY, 2011, DIS ESOPHAGUS, V24, P444, DOI 10.1111/j.1442-2050.2010.01159.x
   NANUS DM, 1990, GASTROENTEROLOGY, V98, P955, DOI 10.1016/0016-5085(90)90019-W
   Patti R, 2002, CANCER LETT, V180, P13, DOI 10.1016/S0304-3835(02)00003-4
   Richardson B, 2003, AGEING RES REV, V2, P245, DOI 10.1016/S1568-1637(03)00010-2
   Ristimaki A, 1997, CANCER RES, V57, P1276
   Rugge M, 2000, AM J SURG PATHOL, V24, P167, DOI 10.1097/00000478-200002000-00001
   Rusiecki JA, 2011, EPIGENOMICS-UK, V3, P417, DOI 10.2217/epi.11.65
   Samson SLA, 2002, J MOL ENDOCRINOL, V29, P265, DOI 10.1677/jme.0.0290265
   Secchiero P, 2005, AM J PATHOL, V167, P1599, DOI 10.1016/S0002-9440(10)61244-8
   Singh B, 2005, INT J ONCOL, V26, P1393
   Suga Y, 2008, ONCOL REP, V20, P1137, DOI 10.3892/or_00000121
   Sun Y, 2004, CLIN CANCER RES, V10, P5087, DOI 10.1158/1078-0432.CCR-03-0622
   Toyota M, 2000, CANCER RES, V60, P4044
   TSUJII M, 1995, CELL, V83, P493, DOI 10.1016/0092-8674(95)90127-2
   Uefuji K, 2005, ANTICANCER RES, V25, P3225
   Ushijima T, 2006, J GASTROENTEROL, V41, P401, DOI 10.1007/s00535-006-1846-6
   Ushijima T, 2004, CANCER CELL, V5, P121, DOI 10.1016/S1535-6108(04)00033-9
   Wang BC, 2005, WORLD J GASTROENTERO, V11, P3240, DOI 10.3748/wjg.v11.i21.3240
   WILLIAMS T, 1991, SCIENCE, V251, P1067, DOI 10.1126/science.1998122
   WILLIAMS T, 1991, GENE DEV, V5, P670, DOI 10.1101/gad.5.4.670
   WORRAD DM, 1994, DEVELOPMENT, V120, P2347
   Yasuda H, 2005, J GASTROENTEROL, V40, P690, DOI 10.1007/s00535-005-1612-1
   Yegnasubramanian S, 2004, CANCER RES, V64, P1975, DOI 10.1158/0008-5472.CAN-03-3972
   You WC, 2000, J NATL CANCER I, V92, P1607, DOI 10.1093/jnci/92.19.1607
   You WC, 2006, JNCI-J NATL CANCER I, V98, P974, DOI 10.1093/jnci/djj264
   Yuasa Y, 2012, INT J CANCER, V131, P2596, DOI 10.1002/ijc.27554
   Zhang L, 1996, CANCER EPIDEM BIOMAR, V5, P627
   Zou XP, 2009, HUM PATHOL, V40, P1534, DOI 10.1016/j.humpath.2009.01.029
NR 52
TC 6
Z9 7
U1 0
U2 12
PU BMC
PI LONDON
PA CAMPUS, 4 CRINAN ST, LONDON N1 9XW, ENGLAND
SN 
EI 1471-2407
J9 BMC CANCER
JI BMC Cancer
PD DEC 16
PY 2015
VL 15
IS 
BP 
EP 
DI 10.1186/s12885-015-1962-x
PG 8
WC Oncology
SC Oncology
GA CY6VC
UT WOS:000366545900035
PM 26674784
DA 2025-02-23
ER

PT J
AU Marinac, CR
   Natarajan, L
   Sears, DD
   Gallo, LC
   Hartman, SJ
   Arredondo, E
   Patterson, RE
AF Marinac, Catherine R.
   Natarajan, Loki
   Sears, Dorothy D.
   Gallo, Linda C.
   Hartman, Sheri J.
   Arredondo, Elva
   Patterson, Ruth E.
TI Prolonged Nightly Fasting and Breast Cancer Risk: Findings from NHANES (2009-2010)
SO CANCER EPIDEMIOLOGY BIOMARKERS & PREVENTION
LA English
DT Article
ID high-fat diet; diabetes-mellitus; skeletal-muscle; energy-intake; glucose; metabolism; hyperglycemia; restriction; mortality; increase
AB Background: A novel line of research has emerged, suggesting that daily feeding-fasting schedules that are synchronized with sleep-wake cycles have metabolic implications that are highly relevant to breast cancer. We examined associations of nighttime fasting duration with biomarkers of breast cancer risk among women in the 2009-2010 U.S. National Health and Nutrition Examination Survey. Methods: Dietary, anthropometric, and HbA1c data were available for 2,212 women, and 2-hour postprandial glucose concentrations were available for 1,066 women. Nighttime fasting duration was calculated using 24-hour food records. Separate linear regression models examined associations of nighttime fasting with HbA1c and 2-hour glucose concentrations. Logistic regression modeled associations of nighttime fasting with elevated HbA1c (HbA1c >= 39 mmol/mol or 5.7%) and elevated 2-hour glucose (glucose >= 140 mg/dL). All models adjusted for age, education, race/ethnicity, body mass index, total kcal intake, evening kcal intake, and the number of eating episodes per day. Results: Each 3-hour increase in nighttime fasting (roughly 1 SD) was associated with a 4% lower 2-hour glucose measurement [beta, 0.96; 95% confidence interval (CI), 0.93-1.00; P < 0.05], and a nonstatistically significant decrease in HbA1c. Logistic regression models indicate that each 3-hour increase in nighttime fasting duration was associated with roughly a 20% reduced odds of elevated HbA1c (OR, 0.81; 95% CI, 0.68-0.97; P < 0.05) and nonsignificantly reduced odds of elevated 2-hour glucose. Conclusions: A longer nighttime duration was significantly associated with improved glycemic regulation. Impact: Randomized trials are needed to confirm whether prolonged nighttime fasting could improve biomarkers of glucose control, thereby reducing breast cancer risk. (C) 2015 AACR.
C1 [Marinac, Catherine R.; Natarajan, Loki; Sears, Dorothy D.; Hartman, Sheri J.; Patterson, Ruth E.] Univ Calif San Diego, Moores UCSD Canc Ctr, La Jolla, CA 92093 USA.
   [Marinac, Catherine R.; Arredondo, Elva] San Diego State Univ, Grad Sch Publ Hlth, San Diego, CA 92182 USA.
   [Natarajan, Loki; Hartman, Sheri J.; Patterson, Ruth E.] Univ Calif San Diego, Dept Family & Prevent Med, La Jolla, CA 92093 USA.
   [Sears, Dorothy D.] Univ Calif San Diego, Dept Med, Div Endocrinol & Metab, La Jolla, CA 92093 USA.
   [Gallo, Linda C.] San Diego State Univ, Dept Psychol, San Diego, CA 92182 USA.
C3 University of California System; University of California San Diego; California State University System; San Diego State University; University of California System; University of California San Diego; University of California System; University of California San Diego; California State University System; San Diego State University
RP Patterson, RE (corresponding author), Univ Calif San Diego, 3855 Hlth Sci Dr,0901, La Jolla, CA 92093 USA.
EM repatterson@ucsd.edu
FU NCI [1F31CA183125-01A1]; National Cancer Institute [1K07CA181323]; National Cancer Institute Centers for Transdisciplinary Research on Energetics and Cancer [1U54CA155435-01]
CR Adam John M F, 2004, ACTA MED INDONES, V36, P3
   Alberti KGMM, 1998, DIABETIC MED, V15, P539, DOI 10.1002/(SICI)1096-9136(199807)15:7<539::AID-DIA668>3.0.CO;2-S
   Amer Diabet Assoc, 2010, DIABETES CARE, V33, PS62, DOI 10.2337/dc10-s062
   Bandin C, 2014, INT J OBES, V0, P0
   Belkacemi L, 2012, INT J ENDOCRINOL, V2012, P0, DOI 10.1155/2012/962012
   Bonora E, 2006, DIABETOLOGIA, V49, P846, DOI 10.1007/s00125-006-0203-x
   Bull FC, 2009, J PHYS ACT HEALTH, V6, P790, DOI 10.1123/jpah.6.6.790
   Chaix A, 2014, CELL METAB, V20, P991, DOI 10.1016/j.cmet.2014.11.001
   Committee C, 2007, DIABETOLOGIA, V50, P2042, DOI 10.1007/s00125-007-0789-7
   Contiero P, 2013, BREAST CANCER RES TR, V138, P951, DOI 10.1007/s10549-013-2519-9
   de Beer JC, 2014, BRIT J CANCER, V110, P2361, DOI 10.1038/bjc.2014.150
   de Bruijn KMJ, 2013, BRIT J SURG, V100, P1421, DOI 10.1002/bjs.9229
   Farooq N, 2006, BRIT J NUTR, V96, P1087, DOI 10.1017/BJN20061942
   Froy O, 2010, AGING-US, V2, P7, DOI 10.18632/aging.100116
   Giovannucci E, 2010, DIABETES CARE, V33, P1674, DOI 10.2337/dc10-0666
   Hatori M, 2012, CELL METAB, V15, P848, DOI 10.1016/j.cmet.2012.04.019
   Heilbronn LK, 2005, OBES RES, V13, P574, DOI 10.1038/oby.2005.61
   Heilbronn LK, 2005, AM J CLIN NUTR, V81, P69
   Howlader NN, 2021, SEER CANCER STATISTICS REVIEW, V0, P0
   Hsieh EA, 2005, AM J PHYSIOL-ENDOC M, V288, PE965, DOI 10.1152/ajpendo.00368.2004
   Joost HG, 2014, DIABETES VASC DIS RE, V11, P390, DOI 10.1177/1479164114550813
   Kamdar BB, 2013, BREAST CANCER RES TR, V138, P291, DOI 10.1007/s10549-013-2433-1
   Kasznicki J, 2014, ANN TRANSL MED, V2, P0, DOI 10.3978/j.issn.2305-5839.2014.06.01
   Khaw KT, 2001, BMJ-BRIT MED J, V322, P15, DOI 10.1136/bmj.322.7277.15
   Krizova E, 1996, PHYSIOL RES, V45, P379
   LeCheminant JD, 2013, BRIT J NUTR, V110, P2108, DOI 10.1017/S0007114513001359
   Lee C, 2012, SCI TRANSL MED, V4, P0, DOI 10.1126/scitranslmed.3003293
   MIFFLIN MD, 1990, AM J CLIN NUTR, V51, P241, DOI 10.1093/ajcn/51.2.241
   Minicozzi P, 2013, EUR J CANCER, V49, P3881, DOI 10.1016/j.ejca.2013.08.004
   Muti P, 2002, CANCER EPIDEM BIOMAR, V11, P1361
   Pratley RE, 2001, DIABETOLOGIA, V44, P929, DOI 10.1007/s001250100580
   Rothschild J, 2014, NUTR REV, V72, P308, DOI 10.1111/nure.12104
   Sherman H, 2012, FASEB J, V26, P3493, DOI 10.1096/fj.12-208868
   SIEGEL I, 1988, CANCER INVEST, V6, P677, DOI 10.3109/07357908809078034
   Sieri S, 2012, INT J CANCER, V130, P921, DOI 10.1002/ijc.26071
   Stattin P, 2007, DIABETES CARE, V30, P561, DOI 10.2337/dc06-0922
   Summa KC, 2013, PLOS ONE, V8, P0, DOI 10.1371/journal.pone.0067102
   Tsai JY, 2013, J MOL CELL CARDIOL, V55, P147, DOI 10.1016/j.yjmcc.2012.09.010
   Wang JB, 2014, J HUM NUTR DIET, V27, P255, DOI 10.1111/jhn.12141
   Willet W, 1998, NUTR EPIDEMIOLOGY, VSecond, P0
   Zhang LP, 2005, CELL METAB, V2, P141, DOI 10.1016/j.cmet.2005.07.002
NR 42
TC 72
Z9 77
U1 0
U2 19
PU AMER ASSOC CANCER RESEARCH
PI PHILADELPHIA
PA 615 CHESTNUT ST, 17TH FLOOR, PHILADELPHIA, PA 19106-4404 USA
SN 1055-9965
EI 1538-7755
J9 CANCER EPIDEM BIOMAR
JI Cancer Epidemiol. Biomarkers Prev.
PD MAY 15
PY 2015
VL 24
IS 5
BP 783
EP 789
DI 10.1158/1055-9965.EPI-14-1292
PG 7
WC Oncology; Public, Environmental & Occupational Health
SC Oncology; Public, Environmental & Occupational Health
GA CH0IK
UT WOS:000353702800003
PM 25896523
DA 2025-02-23
ER

PT J
AU Pelucchi, C
   Bosetti, C
   Galeone, C
   La Vecchia, C
AF Pelucchi, Claudio
   Bosetti, Cristina
   Galeone, Carlotta
   La Vecchia, Carlo
TI Dietary acrylamide and cancer risk: An updated meta-analysis
SO INTERNATIONAL JOURNAL OF CANCER
LA English
DT Article
DE acrylamide; epidemiologic studies; meta-analysis; neoplasms; review
ID hemoglobin adduct levels; dose-response data; renal-cell cancer; breast-cancer; prospective cohort; prostate-cancer; swedish women; colorectal-cancer; esophageal cancer; trend estimation
AB The debate on the potential carcinogenic effect of dietary acrylamide is open. In consideration of the recent findings from large prospective investigations, we conducted an updated meta-analysis on acrylamide intake and the risk of cancer at several sites. Up to July 2014, we identified 32 publications. We performed meta-analyses to calculate the summary relative risk (RR) of each cancer site for the highest versus lowest level of intake and for an increment of 10 mu g/day of dietary acrylamide, through fixed-effects or random-effects models, depending on the heterogeneity test. Fourteen cancer sites could be examined. No meaningful associations were found for most cancers considered. The summary RRs for high versus low acrylamide intake were 0.87 for oral and pharyngeal, 1.14 for esophageal, 1.03 for stomach, 0.94 for colorectal, 0.93 for pancreatic, 1.10 for laryngeal, 0.88 for lung, 0.96 for breast, 1.06 for endometrial, 1.12 for ovarian, 1.00 for prostate, 0.93 for bladder and 1.13 for lymphoid malignancies. The RR was of borderline significance only for kidney cancer (RR=1.20; 95% confidence interval, CI, 1.00-1.45). All the corresponding continuous estimates ranged between 0.95 and 1.03, and none of them was significant. Among never-smokers, borderline associations with dietary acrylamide emerged for endometrial (RR=1.23; 95% CI, 1.00-1.51) and ovarian (RR=1.39; 95% CI, 0.97-2.00) cancers. This systematic review and meta-analysis of epidemiological studies indicates that dietary acrylamide is not related to the risk of most common cancers. A modest association for kidney cancer, and for endometrial and ovarian cancers in never smokers only, cannot be excluded. What's new? Acrylamide is formed in a variety of foods, and some evidence suggests it may cause cancer. How dangerous is dietary acrylamide? This study collated data from 32 earlier projects evaluating the relationship between acrylamide consumed in foods and cancer risk. Of fourteen cancer sites represented, only kidney cancer showed a possible increase in risk associated with dietary acrylamide. When they narrowed the analysis to people who had never smoked, dietary acrylamide appeared to slightly increase risk of endometrial and ovarian cancer as well.
C1 [Pelucchi, Claudio; Bosetti, Cristina; Galeone, Carlotta] IRCCS Ist Ric Farmacol Mario Negri, Dept Epidemiol, I-20156 Milan, Italy.
   [La Vecchia, Carlo] Univ Milan, Dept Clin Sci & Community Hlth, Milan, Italy.
C3 Istituto di Ricerche Farmacologiche Mario Negri IRCCS; University of Milan
RP Pelucchi, C (corresponding author), IRCCS Ist Ric Farmacol Mario Negri, Dept Epidemiol, Via Giuseppe La Masa 19, I-20156 Milan, Italy.
EM claudio.pelucchi@marionegri.it
FU Italian Foundation for Cancer Research (FIRC); Associazione Italiana per la Ricerca sul Cancro Funding Source: Custom
CR [Anonymous], 1994, SOM IND CHEM, V60, P0
   Besaratinia A, 2007, CARCINOGENESIS, V28, P519, DOI 10.1093/carcin/bgm006
   Bongers ML, 2012, PLOS ONE, V7, P0, DOI 10.1371/journal.pone.0038016
   Burley VJ, 2010, BRIT J CANCER, V103, P1749, DOI 10.1038/sj.bjc.6605956
   DERSIMONIAN R, 1986, CONTROL CLIN TRIALS, V7, P177, DOI 10.1016/0197-2456(86)90046-2
   Granath F, 2003, JNCI-J NATL CANCER I, V95, P842, DOI 10.1093/jnci/95.12.842
   GREENLAND S, 1992, AM J EPIDEMIOL, V135, P1301, DOI 10.1093/oxfordjournals.aje.a116237
   GREENLAND S, 1987, EPIDEMIOL REV, V9, P1
   Hagmar L, 2003, BRIT J CANCER, V89, P774, DOI 10.1038/sj.bjc.6601016
   Hagmar L, 2003, BRIT J CANCER, V89, P75
   Hamling J, 2008, STAT MED, V27, P954, DOI 10.1002/sim.3013
   Hirvonen T, 2010, CANCER CAUSE CONTROL, V21, P2223, DOI 10.1007/s10552-010-9642-2
   Hogervorst J, 2013, EUR J CANCER PREV, V22, P194, DOI 10.1097/CEJ.0b013e328359cbc6
   Hogervorst JG, 2008, AM J CLIN NUTR, V87, P1428, DOI 10.1093/ajcn/87.5.1428
   Hogervorst JG, 2007, CANCER EPIDEM BIOMAR, V16, P2304, DOI 10.1158/1055-9965.EPI-07-0581
   Hogervorst JGF, 2008, J NUTR, V138, P2229, DOI 10.3945/jn.108.092957
   Hogervorst JGF, 2014, CARCINOGENESIS, V35, P1032, DOI 10.1093/carcin/bgu002
   Hogervorst JGF, 2010, CRIT REV TOXICOL, V40, P485, DOI 10.3109/10408440903524254
   Hogervorst JGF, 2009, JNCI-J NATL CANCER I, V101, P651, DOI 10.1093/jnci/djp077
   Hogervorst JGF, 2009, CANCER EPIDEM BIOMAR, V18, P1663, DOI 10.1158/1055-9965.EPI-08-1133
   JOHNSON KA, 1986, TOXICOL APPL PHARM, V85, P154, DOI 10.1016/0041-008X(86)90109-2
   Larsson SC, 2009, CANCER EPIDEM BIOMAR, V18, P1939, DOI 10.1158/1055-9965.EPI-09-0280
   Larsson SC, 2009, EUR J CANCER, V45, P513, DOI 10.1016/j.ejca.2008.12.001
   Larsson SC, 2009, CANCER EPIDEM BIOMAR, V18, P994, DOI 10.1158/1055-9965.EPI-08-0868
   Larsson SC, 2009, INT J CANCER, V124, P1196, DOI 10.1002/ijc.24002
   Larsson SC, 2009, AM J EPIDEMIOL, V169, P376, DOI 10.1093/aje/kwn319
   Lin YL, 2011, INT J CANCER, V128, P676, DOI 10.1002/ijc.25608
   Lipworth L, 2013, EUR J CANCER PREV, V22, P193, DOI 10.1097/CEJ.0b013e328358194d
   Lipworth L, 2012, EUR J CANCER PREV, V21, P375, DOI 10.1097/CEJ.0b013e3283529b64
   Lujan-Barroso L, 2014, CANCER CAUSE CONTROL, V25, P639, DOI 10.1007/s10552-014-0359-5
   Marsh GM, 2007, J OCCUP ENVIRON MED, V49, P82, DOI 10.1097/JOM.0b013e31802db536
   McLaughlin, 2006, CANCER EPIDEMIOLOGY AND PREVENTION, V0, P1087
   Mucci LA, 2003, BRIT J CANCER, V88, P84, DOI 10.1038/sj.bjc.6600726
   Mucci LA, 2006, INT J CANCER, V118, P169, DOI 10.1002/ijc.21309
   Mucci LA, 2005, JAMA-J AM MED ASSOC, V293, P1326, DOI 10.1001/jama.293.11.1326
   Mucci LA, 2004, INT J CANCER, V109, P774, DOI 10.1002/ijc.20011
   Mucci LA, 2003, BRIT J CANCER, V89, P775, DOI 10.1038/sj.bjc.6601180
   Mucci LA, 2008, J AGR FOOD CHEM, V56, P6013, DOI 10.1021/jf703747b
   Obon-Santacana M, 2014, BRIT J CANCER, V111, P987, DOI 10.1038/bjc.2014.328
   Obon-Santacana M, 2013, ANN ONCOL, V24, P2645, DOI 10.1093/annonc/mdt255
   Olesen PT, 2008, INT J CANCER, V122, P2094, DOI 10.1002/ijc.23359
   Olsen A, 2012, TOXICOLOGY, V296, P67, DOI 10.1016/j.tox.2012.03.004
   Orsini N, 2006, STATA J, V6, P40, DOI 10.1177/1536867X0600600103
   Pedersen GS, 2010, BREAST CANCER RES TR, V122, P199, DOI 10.1007/s10549-009-0642-4
   Pelucchi C, 2006, INT J CANCER, V118, P467, DOI 10.1002/ijc.21336
   Pelucchi C, 2011, ANN ONCOL, V22, P1910, DOI 10.1093/annonc/mdq672
   Pelucchi C, 2011, ANN ONCOL, V22, P1487, DOI 10.1093/annonc/mdq610
   Pelucchi C, 2007, INT J CANCER, V120, P1376, DOI 10.1002/ijc.22457
   [Research WCRFAICR. World Cancer Research Fund/American Institute for Cancer Research (WCRF/AICR) World Cancer Research Fund/American Institute for Cancer Research (WCRF/AICR)], 2007, FOOD NUTR PHYS ACT P, V0, P0
   Rice JM, 2005, MUTAT RES-GEN TOX EN, V580, P3, DOI 10.1016/j.mrgentox.2004.09.008
   Schouten LJ, 2009, AM J EPIDEMIOL, V170, P873, DOI 10.1093/aje/kwp213
   Stroup DF, 2000, JAMA-J AM MED ASSOC, V283, P2008, DOI 10.1001/jama.283.15.2008
   Swaen GMH, 2007, OCCUP ENVIRON MED, V64, P396, DOI 10.1136/oem.2006.030130
   Virk-Baker MK, 2014, NUTR CANCER, V66, P774, DOI 10.1080/01635581.2014.916323
   Wilson KM, 2012, INT J CANCER, V131, P479, DOI 10.1002/ijc.26383
   Wilson KM, 2010, CANCER EPIDEM BIOMAR, V19, P2503, DOI 10.1158/1055-9965.EPI-10-0391
   Wilson KM, 2009, INT J CANCER, V124, P2384, DOI 10.1002/ijc.24175
   Wilson KM, 2009, AM J EPIDEMIOL, V169, P954, DOI 10.1093/aje/kwn421
   Xie J, 2013, CANCER EPIDEM BIOMAR, V22, P653, DOI 10.1158/1055-9965.EPI-12-1387
NR 59
TC 110
Z9 114
U1 1
U2 108
PU WILEY
PI HOBOKEN
PA 111 RIVER ST, HOBOKEN 07030-5774, NJ USA
SN 0020-7136
EI 1097-0215
J9 INT J CANCER
JI Int. J. Cancer
PD JUN 15
PY 2015
VL 136
IS 12
BP 2912
EP 2922
DI 10.1002/ijc.29339
PG 11
WC Oncology
SC Oncology
GA CF8FA
UT WOS:000352790300017
PM 25403648
DA 2025-02-23
ER

PT J
AU Song, MY
   Nishihara, R
   Wu, KN
   Qian, ZR
   Kim, SA
   Sukawa, Y
   Mima, K
   Inamura, K
   Masuda, A
   Yang, JH
   Fuchs, CS
   Giovannucci, EL
   Ogino, S
   Chan, AT
AF Song, Mingyang
   Nishihara, Reiko
   Wu, Kana
   Qian, Zhi Rong
   Kim, Sun A.
   Sukawa, Yasutaka
   Mima, Kosuke
   Inamura, Kentaro
   Masuda, Atsuhiro
   Yang, Juhong
   Fuchs, Charles S.
   Giovannucci, Edward L.
   Ogino, Shuji
   Chan, Andrew T.
TI Marine ω-3 Polyunsaturated Fatty Acids and Risk for Colorectal Cancer According to Microsatellite Instability
SO JNCI-JOURNAL OF THE NATIONAL CANCER INSTITUTE
LA English
DT Article
ID dna mismatch repair; food frequency questionnaire; dietary-intake; molecular-features; cell-proliferation; inflammation; n-3; fish; prevention; disease
AB Background: Chronic inflammation is involved in the development of colorectal cancer (CRC) and microsatellite instability (MSI), a distinct phenotype of CRC. Experimental evidence indicates an anti-inflammatory and antineoplastic effect of marine omega-3 polyunsaturated fatty acids (PUFAs). However, epidemiologic data remain inconclusive. Methods: We investigated whether the association between marine omega-3 PUFAs and CRC varies by MSI-defined subtypes of tumors in the Nurses' Health Study and Health Professionals Follow-up Study. We documented and classified 1125 CRC cases into either MSI-high tumors, in which 30% or more of the 10 microsatellite markers demonstrated instability, or microsatellite-stable (MSS) tumors. Cox proportional hazards model was used to estimate the hazard ratios (HRs) and 95% confidence intervals (CIs) of MSS tumors and MSI-high tumors in relation to marine omega-3 PUFA intake. All statistical tests were two-sided. Results: Marine omega-3 PUFA intake was not associated with overall incidence of CRC. However, a statistically significant difference was detected by MSI status (P-heterogeneity = .02): High marine omega-3 PUFA intake was associated with a lower risk for MSI-high tumors (comparing >= 0.30g/d with <0.10g/d: multivariable HR = 0.54, 95% CI = 0.35 to 0.83, P-linearity = .03) but not MSS tumors (HR = 0.97, 95% CI = 0.78 to 1.20, P-linearity = .28). This differential association appeared to be independent of CpG island methylator phenotype and BRAF mutation status. Conclusions: High marine omega-3 PUFA intake is associated with lower risk for MSI-high CRC but not MSS tumors, suggesting a potential role of omega-3 PUFAs in protection against CRC through DNA mismatch repair. Further research is needed to confirm our findings and elucidate potential underlying mechanisms.
C1 [Song, Mingyang; Nishihara, Reiko; Wu, Kana; Giovannucci, Edward L.] Harvard Univ, Sch Publ Hlth, Dept Nutr, Boston, MA 02215 USA.
   [Song, Mingyang; Giovannucci, Edward L.; Ogino, Shuji] Harvard Univ, Sch Publ Hlth, Dept Epidemiol, Boston, MA 02215 USA.
   [Nishihara, Reiko; Qian, Zhi Rong; Kim, Sun A.; Sukawa, Yasutaka; Mima, Kosuke; Masuda, Atsuhiro; Yang, Juhong; Fuchs, Charles S.; Ogino, Shuji] Dana Farber Canc Inst, Dept Med Oncol, Boston, MA 02115 USA.
   [Nishihara, Reiko; Qian, Zhi Rong; Kim, Sun A.; Sukawa, Yasutaka; Mima, Kosuke; Masuda, Atsuhiro; Yang, Juhong; Fuchs, Charles S.; Ogino, Shuji; Chan, Andrew T.] Harvard Univ, Sch Med, Boston, MA 02215 USA.
   [Inamura, Kentaro] NCI, Human Carcinogenesis Lab, NIH, Bethesda, MD 20892 USA.
   [Fuchs, Charles S.; Giovannucci, Edward L.; Ogino, Shuji; Chan, Andrew T.] Harvard Univ, Sch Med, Channing Div Network Med, Dept Med,Brigham & Womens Hosp, Boston, MA 02215 USA.
   [Ogino, Shuji] Harvard Univ, Sch Med, Dept Pathol, Brigham & Womens Hosp, Boston, MA 02215 USA.
   [Chan, Andrew T.] Massachusetts Gen Hosp, Div Gastroenterol, Boston, MA 02114 USA.
C3 Harvard University; Harvard T.H. Chan School of Public Health; Harvard University; Harvard T.H. Chan School of Public Health; Harvard University; Harvard University Medical Affiliates; Dana-Farber Cancer Institute; Harvard University; Harvard Medical School; National Institutes of Health (NIH) - USA; NIH National Cancer Institute (NCI); Harvard University; Harvard Medical School; Harvard University Medical Affiliates; Brigham & Women's Hospital; Harvard University; Harvard Medical School; Harvard University Medical Affiliates; Brigham & Women's Hospital; Harvard University; Harvard University Medical Affiliates; Massachusetts General Hospital
RP Ogino, S (corresponding author), Harvard Univ, Sch Med, Brigham & Womens Hosp, Dana Farber Canc Inst, 450 Brookline Ave,Room M422, Boston, MA 02215 USA.
EM shuji_ogino@dfci.harvard.edu; achan@partners.org
FU National Institutes of Health [P01 CA87969, UM1 CA167552, P50 CA127003, R01 CA137178, R01 CA151993, K24 DK 098311, K07 CA190673, 1U54CA155626]; Agrusa Fund for Colorectal Cancer Research
CR Boland CR, 2010, GASTROENTEROLOGY, V138, P2073, DOI 10.1053/j.gastro.2009.12.064
   Brentnall TA, 1996, CANCER RES, V56, P1237
   Butler LM, 2009, INT J CANCER, V124, P678, DOI 10.1002/ijc.23950
   Campbell EL, 2010, P NATL ACAD SCI USA, V107, P14298, DOI 10.1073/pnas.0914730107
   Chang CL, 2002, AM J PHYSIOL-CELL PH, V283, PC148, DOI 10.1152/ajpcell.00422.2001
   Cockbain AJ, 2012, GUT, V61, P135, DOI 10.1136/gut.2010.233718
   Colditz GA, 1997, J WOMENS HEALTH, V6, P49, DOI 10.1089/jwh.1997.6.49
   Courtney ED, 2007, INT J COLORECTAL DIS, V22, P765, DOI 10.1007/s00384-006-0240-4
   Cunningham D, 2010, LANCET, V375, P1030, DOI 10.1016/S0140-6736(10)60353-4
   Daniel CR, 2009, CANCER EPIDEM BIOMAR, V18, P516, DOI 10.1158/1055-9965.EPI-08-0750
   DURRLEMAN S, 1989, STAT MED, V8, P551, DOI 10.1002/sim.4780080504
   Edwards RA, 2009, CANCER RES, V69, P6423, DOI 10.1158/0008-5472.CAN-09-1285
   Fleisher AS, 2000, CANCER RES, V60, P4864
   Garland M, 1998, AM J CLIN NUTR, V67, P25, DOI 10.1093/ajcn/67.1.25
   Gasche C, 2001, CANCER RES, V61, P7444
   Greene F, 2002, AJCC CANCER STAGING HANDBOOK: FROM THE AJCC CANCER STAGING MANUAL, V6th, P0
   Hall MN, 2008, CANCER EPIDEM BIOMAR, V17, P1136, DOI 10.1158/1055-9965.EPI-07-2803
   Huang YC, 1996, LIPIDS, V31, PS313, DOI 10.1007/BF02637099
   HUNTER DJ, 1992, AM J EPIDEMIOL, V135, P418, DOI 10.1093/oxfordjournals.aje.a116302
   Ishitsuka T, 2001, J CLIN PATHOL, V54, P526, DOI 10.1136/jcp.54.7.526
   Iso H, 2001, JAMA-J AM MED ASSOC, V285, P304, DOI 10.1001/jama.285.3.304
   Jackson AL, 1998, P NATL ACAD SCI USA, V95, P12468, DOI 10.1073/pnas.95.21.12468
   Jass JR, 2007, HISTOPATHOLOGY, V50, P113, DOI 10.1111/j.1365-2559.2006.02549.x
   JEMAL A, 2011, CA-CANCER J CLIN, V61, P69, DOI 10.3322/CAAC.20107
   Jung YJ, 2003, FASEB J, V17, P2115, DOI 10.1096/fj.03-0329fje
   Kambara T, 2004, GUT, V53, P1137, DOI 10.1136/gut.2003.037671
   Kantor ED, 2014, NUTR CANCER, V66, P716, DOI 10.1080/01635581.2013.804101
   Koshiji M, 2005, MOL CELL, V17, P793, DOI 10.1016/j.molcel.2005.02.015
   Larsson SC, 2004, AM J CLIN NUTR, V79, P935
   Lee SH, 2003, J IMMUNOL, V170, P2214, DOI 10.4049/jimmunol.170.4.2214
   Liao XM, 2011, BIOMETRICS, V67, P50, DOI 10.1111/j.1541-0420.2010.01423.x
   Lin J, 2004, AM J EPIDEMIOL, V160, P1011, DOI 10.1093/aje/kwh319
   LUNN M, 1995, BIOMETRICS, V51, P524, DOI 10.2307/2532940
   Manson JE, 2012, CONTEMP CLIN TRIALS, V33, P159, DOI 10.1016/j.cct.2011.09.009
   Norat T, 2005, J NATL CANCER I, V97, P906, DOI 10.1093/jnci/dji164
   Ogino S, 2006, MODERN PATHOL, V19, P59, DOI 10.1038/modpathol.3800482
   Ogino S, 2010, J NATL CANCER I, V102, P365, DOI 10.1093/jnci/djq031
   Popat S, 2005, J CLIN ONCOL, V23, P609, DOI 10.1200/JCO.2005.01.086
   RIMM EB, 1992, AM J EPIDEMIOL, V135, P1114, DOI 10.1093/oxfordjournals.aje.a116211
   RIMM EB, 1991, LANCET, V338, P464, DOI 10.1016/0140-6736(91)90542-W
   Sasazuki S, 2011, INT J CANCER, V129, P1718, DOI 10.1002/ijc.25802
   Serhan CN, 2008, NAT REV IMMUNOL, V8, P349, DOI 10.1038/nri2294
   Shen XJ, 2012, BRIT J NUTR, V108, P1550, DOI 10.1017/S0007114512003546
   Song MY, 2014, INT J CANCER, V135, P2413, DOI 10.1002/ijc.28878
   Terry P, 2001, CANCER EPIDEM BIOMAR, V10, P913
   Terzic J, 2010, GASTROENTEROLOGY, V138, P2101, DOI 10.1053/j.gastro.2010.01.058
   THIBODEAU SN, 1993, SCIENCE, V260, P816, DOI 10.1126/science.8484122
   Ward R, 2001, GUT, V48, P821, DOI 10.1136/gut.48.6.821
   West NJ, 2010, GUT, V59, P918, DOI 10.1136/gut.2009.200642
   Whitehall VLJ, 2002, CANCER RES, V62, P6011
   Willett WC, 1997, AM J CLIN NUTR, V65, P1220, DOI 10.1093/ajcn/65.4.1220S
   WILLETT WC, 1985, AM J EPIDEMIOL, V122, P51, DOI 10.1093/oxfordjournals.aje.a114086
   Xia DR, 2012, NAT MED, V18, P224, DOI 10.1038/nm.2608
   Yamauchi M, 2012, GUT, V61, P847, DOI 10.1136/gutjnl-2011-300865
NR 54
TC 24
Z9 24
U1 0
U2 6
PU OXFORD UNIV PRESS INC
PI CARY
PA JOURNALS DEPT, 2001 EVANS RD, CARY, NC 27513 USA
SN 0027-8874
EI 1460-2105
J9 JNCI-J NATL CANCER I
JI JNCI-J. Natl. Cancer Inst.
PD APR 15
PY 2015
VL 107
IS 4
BP 
EP 
DI 10.1093/jnci/djv007
PG 8
WC Oncology
SC Oncology
GA CI9IB
UT WOS:000355082500010
PM 25810492
DA 2025-02-23
ER

PT J
AU Xie, HJ
   Li, L
   Zhu, GD
   Dang, Q
   Ma, ZK
   He, DL
   Chang, LK
   Song, WB
   Chang, HC
   Krolewski, JJ
   Nastiuk, KL
   Yeh, SY
   Chang, CS
AF Xie, Hongjun
   Li, Lei
   Zhu, Guodong
   Dang, Qiang
   Ma, Zhenkun
   He, Dalin
   Chang, Luke
   Song, Wenbing
   Chang, Hong-Chiang
   Krolewski, John J.
   Nastiuk, Kent L.
   Yeh, Shuyuan
   Chang, Chawnshang
TI Infiltrated pre-adipocytes increase prostate cancer metastasis via modulation of the miR-301a/androgen receptor (AR)/TGF-β1/Smad/MMP9 signals
SO ONCOTARGET
LA English
DT Article
DE prostate cancer; pre-adipocyte; mirna-301a; androgen receptor
ID androgen receptor; tgf-beta; transcriptional regulation; follow-up; cells; proliferation; preadipocytes; expression; protein; mir-301a
AB High fat dietary intake may increase the risk of prostate cancer (PCa). Pre-adipocytes, one of the basic components in the tumor microenvironment (TME), are capable of differentiating into adipose tissues and play key roles to affect PCa progression. Here we found the pre-adipocytes could be recruited more easily to PCa than its surrounding normal prostate tissue. In vitro co-culture system also confirmed PCa has a better capacity than normal prostate to recruit pre-adipocytes. The consequences of recruiting more pre-adipocytes may then increase PCa cell invasion. Mechanism dissection revealed infiltrating pre-adipocytes might function through down-regulation of the androgen receptor (AR) via modulation of miR-301a, and then increase PCa cell invasion via induction of TGF-beta 1/Smad/MMP9 signals. The mouse model with orthotopically xenografted PCa CWR22Rv1 cells with pre-adipocytes also confirmed that infiltrating pre-adipocytes could increase PCa cell invasion via suppressing AR signaling. Together, our results reveal a new mechanism showing pre-adipocytes in the prostate TME can be recruited to PCa to increase PCa metastasis via modulation of the miR-301a/AR/TGF-beta 1/Smad/MMP9 signals. Targeting this newly identified signaling may help us to better inhibit PCa metastasis.
C1 [Xie, Hongjun; Li, Lei; Zhu, Guodong; Dang, Qiang; Ma, Zhenkun; He, Dalin; Chang, Luke; Song, Wenbing] Xi An Jiao Tong Univ, Affiliated Hosp 1, Dept Urol, Sex Hormone Res Ctr, Xian 710049, Peoples R China.
   [Xie, Hongjun; Li, Lei; Zhu, Guodong; Dang, Qiang; Song, Wenbing; Chang, Hong-Chiang; Yeh, Shuyuan; Chang, Chawnshang] Univ Rochester, Med Ctr, George Whipple Lab Canc Res, Dept Pathol, Rochester, NY 14642 USA.
   [Xie, Hongjun; Li, Lei; Zhu, Guodong; Dang, Qiang; Song, Wenbing; Chang, Hong-Chiang; Yeh, Shuyuan; Chang, Chawnshang] Univ Rochester, Med Ctr, George Whipple Lab Canc Res, Dept Urol, Rochester, NY 14642 USA.
   [Xie, Hongjun; Li, Lei; Zhu, Guodong; Dang, Qiang; Song, Wenbing; Chang, Hong-Chiang; Yeh, Shuyuan; Chang, Chawnshang] Univ Rochester, Med Ctr, Wilmot Canc Ctr, Rochester, NY 14642 USA.
   [Krolewski, John J.; Nastiuk, Kent L.] Univ Rochester, Med Ctr, Dept Pathol & Lab Med, Rochester, NY 14642 USA.
   [Chang, Chawnshang] China Med Univ Hosp, Sex Hormone Res Ctr, Taichung, Taiwan.
C3 Xi'an Jiaotong University; University of Rochester; University of Rochester; University of Rochester; University of Rochester; China Medical University Taiwan; China Medical University Hospital - Taiwan
RP Li, L (corresponding author), Xi An Jiao Tong Univ, Affiliated Hosp 1, Dept Urol, Sex Hormone Res Ctr, Xian 710049, Peoples R China.
EM lilydr@163.com; chang@urmc.rochester.edu
FU NIH [CA155477, CA156700]; George Whipple Professorship Endowment; Taiwan Department of Health Clinical Trial, Research Center of Excellence [DOH99-TD-B-111-004]; China 973 Program [2012CB518305]
CR Ambs S, 2008, CANCER RES, V68, P6162, DOI 10.1158/0008-5472.CAN-08-0144
   Andersson SO, 1997, JNCI-J NATL CANCER I, V89, P385, DOI 10.1093/jnci/89.5.385
   Bray GA, 2002, J NUTR, V132, P3451S, DOI 10.1093/jn/132.11.3451S
   Chamras H, 1998, NUTR CANCER, V32, P59, DOI 10.1080/01635589809514719
   CHANG CS, 1988, SCIENCE, V240, P324, DOI 10.1126/science.3353726
   Chen Y, 1996, J BIOL CHEM, V271, P31602, DOI 10.1074/jbc.271.49.31602
   Chen Z, 2012, J CELL BIOCHEM, V113, P3229, DOI 10.1002/jcb.24200
   Derynck R, 1998, CELL, V95, P737, DOI 10.1016/S0092-8674(00)81696-7
   Engeland A, 2003, BRIT J CANCER, V89, P1237, DOI 10.1038/sj.bjc.6601206
   Fang LY, 2013, CANCER RES, V73, P5633, DOI 10.1158/0008-5472.CAN-12-3228
   Flegal KM, 2002, JAMA-J AM MED ASSOC, V288, P1723, DOI 10.1001/jama.288.14.1723
   Freedland SJ, 2006, CANCER CAUSE CONTROL, V17, P5, DOI 10.1007/s10552-005-0378-3
   Heinlein CA, 2004, ENDOCR REV, V25, P276, DOI 10.1210/er.2002-0032
   Hu S, 2015, MOL ONCOL, V9, P44, DOI 10.1016/j.molonc.2014.07.013
   Izumi K, 2013, EMBO MOL MED, V5, P1383, DOI 10.1002/emmm.201202367
   JEMAL A, 2011, CA-CANCER J CLIN, V61, P69, DOI 10.3322/CAAC.20107
   JOHNSTON PG, 1992, CANCER RES, V52, P6860
   Lim LP, 2005, NATURE, V433, P769, DOI 10.1038/nature03315
   Lin TH, 2013, CELL DEATH DIS, V4, P0, DOI 10.1038/cddis.2013.270
   Liu L, 2013, PLOS ONE, V8, P0, DOI 10.1371/journal.pone.0055532
   Lu ZX, 2011, EMBO J, V30, P57, DOI 10.1038/emboj.2010.296
   Luo J, 2014, ONCOGENE, V33, P2768, DOI 10.1038/onc.2013.233
   Massague J, 1996, CELL, V85, P947, DOI 10.1016/S0092-8674(00)81296-9
   Nair S, 2011, REPROD SCI, V18, P1186, DOI 10.1177/1933719111408111
   Qi W, 2008, BIOCHEM J, V416, P453, DOI 10.1042/BJ20080651
   Qu FJ, 2013, MOL CELL BIOCHEM, V377, P121, DOI 10.1007/s11010-013-1576-z
   Rama-Esendagli D, 2014, MOL BIOL REP, V41, P2885, DOI 10.1007/s11033-014-3144-3
   Rosen ED, 2006, NAT REV MOL CELL BIO, V7, P885, DOI 10.1038/nrm2066
   Sengenès C, 2005, J CELL PHYSIOL, V205, P114, DOI 10.1002/jcp.20381
   Shi W, 2011, CANCER RES, V71, P2926, DOI 10.1158/0008-5472.CAN-10-3369
   Shi XB, 2013, ONCOGENE, V32, P4130, DOI 10.1038/onc.2012.425
   SMAS CM, 1993, CELL, V73, P725, DOI 10.1016/0092-8674(93)90252-L
   Tsukazaki T, 1998, CELL, V95, P779, DOI 10.1016/S0092-8674(00)81701-8
   von Hafe P, 2004, OBES RES, V12, P1930, DOI 10.1038/oby.2004.242
   Wang XH, 2013, MOL CANCER THER, V12, P1026, DOI 10.1158/1535-7163.MCT-12-0895
   Xu XD, 2013, J SURG ONCOL, V108, P197, DOI 10.1002/jso.23374
   Zhou P, 2012, DIGEST DIS SCI, V57, P1171, DOI 10.1007/s10620-012-2099-2
NR 37
TC 44
Z9 46
U1 0
U2 4
PU IMPACT JOURNALS LLC
PI ORCHARD PARK
PA 6666 E QUAKER ST, STE 1, ORCHARD PARK, NY 14127 USA
SN 
EI 1949-2553
J9 ONCOTARGET
JI Oncotarget
PD MAY 20
PY 2015
VL 6
IS 14
BP 12326
EP 12339
DI 10.18632/oncotarget.3619
PG 14
WC Oncology; Cell Biology
SC Oncology; Cell Biology
GA CO2SZ
UT WOS:000359008200043
PM 25940439
DA 2025-02-23
ER

PT J
AU Khankari, NK
   Bradshaw, PT
   Steck, SE
   He, K
   Olshan, AF
   Shen, J
   Ahn, J
   Chen, Y
   Ahsan, H
   Terry, MB
   Teitelbaum, SL
   Neugut, AI
   Santella, RM
   Gammon, MD
AF Khankari, Nikhil K.
   Bradshaw, Patrick T.
   Steck, Susan E.
   He, Ka
   Olshan, Andrew F.
   Shen, Jing
   Ahn, Jiyoung
   Chen, Yu
   Ahsan, Habibul
   Terry, Mary Beth
   Teitelbaum, Susan L.
   Neugut, Alfred I.
   Santella, Regina M.
   Gammon, Marilie D.
TI Dietary intake of fish, polyunsaturated fatty acids, and survival after breast cancer: A population-based follow-up study on Long Island, New York
SO CANCER
LA English
DT Article
DE polyunsaturated fatty acids PUFAs; breast cancer; survival; all-cause mortality
ID docosahexaenoic acid; chemotherapy
AB BACKGROUNDIn laboratory experiments, -3 polyunsaturated fatty acids (PUFAs) have been found to reduce inflammatory eicosanoids resulting from -6 PUFA metabolism via competitive inhibition, and the -3-induced cytotoxic environment increases apoptosis and reduces cell growth in breast cancer cells. To the authors' knowledge, epidemiologic investigations regarding whether dietary -3 PUFA intake benefits survival after breast cancer are limited and inconsistent. METHODSThe authors used resources from a population-based follow-up study conducted on Long Island, New York, among 1463 women newly diagnosed with first primary breast cancer who were interviewed an average of approximately 3 months after diagnosis to assess risk and prognostic factors, including dietary intake (using a food frequency questionnaire). Vital status was determined through 2011, yielding a median follow-up of 14.7 years and 485 deaths. Adjusted hazard ratios (HRs) and 95% confidence intervals (95% CIs) were estimated using Cox proportional hazards regression. RESULTSAll-cause mortality was reduced among women with breast cancer reporting the highest quartile of intake (compared with never) for tuna (HR, 0.71; 95% CI, 0.55-0.92), other baked/broiled fish (HR, 0.75; 95% CI, 0.58-0.97), and the dietary long-chain -3 PUFAs docosahexaenoic acid (HR, 0.71; 95% CI, 0.55-0.92) and eicosapentaenoic acid (HR, 0.75; 95% CI, 0.58-0.97). CONCLUSIONSAll-cause mortality was reduced by 16% to 34% among women with breast cancer who reported a high intake of fish and long-chain -3 PUFAs. Long-chain -3 PUFA intake from fish and other dietary sources may provide a potential strategy to improve survival after breast cancer. Cancer 2015;121:2244-2252. (c) 2015 American Cancer Society.
C1 [Khankari, Nikhil K.; Olshan, Andrew F.; Gammon, Marilie D.] Univ N Carolina, Dept Epidemiol, Chapel Hill, NC 27599 USA.
   [Bradshaw, Patrick T.] Univ N Carolina, Dept Nutr, Chapel Hill, NC 27599 USA.
   [Steck, Susan E.] Univ S Carolina, Dept Epidemiol & Biostat, Columbia, SC 29208 USA.
   [He, Ka] Indiana Univ, Dept Epidemiol & Biostat, Bloomington, IN USA.
   [Shen, Jing; Santella, Regina M.] Columbia Univ, Dept Environm Hlth, New York, NY USA.
   [Ahn, Jiyoung; Chen, Yu] NYU, Dept Populat Hlth, New York, NY USA.
   [Ahn, Jiyoung; Chen, Yu] NYU, Dept Environm Med, New York, NY 10016 USA.
   [Ahsan, Habibul] Univ Chicago, Dept Hlth Studies, Chicago, IL 60637 USA.
   [Ahsan, Habibul] Univ Chicago, Ctr Comprehens Canc, Chicago, IL 60637 USA.
   [Terry, Mary Beth; Neugut, Alfred I.] Columbia Univ, Dept Epidemiol, New York, NY USA.
   [Teitelbaum, Susan L.] Mt Sinai Sch Med, Dept Prevent Med, New York, NY USA.
   [Neugut, Alfred I.] Columbia Univ, Dept Med, New York, NY USA.
C3 University of North Carolina; University of North Carolina Chapel Hill; University of North Carolina; University of North Carolina Chapel Hill; University of South Carolina System; University of South Carolina Columbia; Indiana University System; Indiana University Bloomington; Columbia University; New York University; New York University; University of Chicago; University of Chicago; Robert H. Lurie Comprehensive Cancer Center; Columbia University; Icahn School of Medicine at Mount Sinai; Columbia University
RP Khankari, NK (corresponding author), Univ N Carolina, Dept Epidemiol, CB 7435, Chapel Hill, NC 27599 USA.
EM khankari@email.unc.edu
FU National Institutes of Health [CA/ES 66572, CA58233, ES10126, ES009089]; Department of Defense (United States Army) [BC972005]; Breast Cancer Research Foundation
CR [Anonymous], 2008, USDA NAT NUTR DAT ST, V0, P0
   BLOCK G, 1986, AM J EPIDEMIOL, V124, P453, DOI 10.1093/oxfordjournals.aje.a114416
   BLOCK G, 1990, J CLIN EPIDEMIOL, V43, P1327, DOI 10.1016/0895-4356(90)90099-B
   Bougnoux P, 2009, BRIT J CANCER, V101, P1978, DOI 10.1038/sj.bjc.6605441
   Bougnoux P, 2010, PROG LIPID RES, V49, P76, DOI 10.1016/j.plipres.2009.08.003
   Bradshaw PT, 2012, EPIDEMIOLOGY, V23, P320, DOI 10.1097/EDE.0b013e31824596a1
   Chénais B, 2012, INT J BREAST CANCER, V2012, P0, DOI 10.1155/2012/712536
   Cleveland RJ, 2012, EUR J CANCER PREV, V21, P46, DOI 10.1097/CEJ.0b013e3283498dd4
   Cowper DC, 2002, ANN EPIDEMIOL, V12, P462, DOI 10.1016/S1047-2797(01)00285-X
   DeSantis C, 2014, CA-CANCER J CLIN, V64, P52, DOI 10.3322/caac.21203
   Gammon MD, 2002, BREAST CANCER RES TR, V74, P235, DOI 10.1023/A:1016387020854
   Gerster H, 1998, INT J VITAM NUTR RES, V68, P159
   HOSMER DW, 1992, EPIDEMIOLOGY, V3, P452, DOI 10.1097/00001648-199209000-00012
   Ishimoto Hiroko, 1994, TOKUSHIMA JOURNAL OF EXPERIMENTAL MEDICINE, V41, P103
   Kris-Etherton PM, 2000, AM J CLIN NUTR, V71, P179S, DOI 10.1093/ajcn/71.1.179S
   KYOGOKU S, 1992, NUTR CANCER, V17, P271, DOI 10.1080/01635589209514196
   Mahaffey KR, 2004, ENVIRON RES, V95, P414, DOI 10.1016/j.envres.2004.02.006
   Patterson RE, 2011, J NUTR, V141, P201, DOI 10.3945/jn.110.128777
   Petrek JA, 1997, J CLIN ONCOL, V15, P1377, DOI 10.1200/JCO.1997.15.4.1377
   Potischman N, 1997, CANCER CAUSE CONTROL, V8, P713, DOI 10.1023/A:1018475203820
   Rothman KJ, 2008, MODERN EPIDEMIOLOGY, V3rd, P0
   *SAS I INC, 2010, SURVIVAL ANAL USING, V0, P0
   SASAKI S, 1993, PREV MED, V22, P187, DOI 10.1006/pmed.1993.1016
   Soerjomataram I, 2008, BREAST CANCER RES TR, V107, P309, DOI 10.1007/s10549-007-9556-1
   VanderWeele TJ, 2009, EPIDEMIOLOGY, V20, P18, DOI 10.1097/EDE.0b013e31818f69ce
   Velentzis LS, 2011, BREAST CANCER RES TR, V128, P473, DOI 10.1007/s10549-010-1238-8
NR 26
TC 29
Z9 40
U1 0
U2 8
PU WILEY
PI HOBOKEN
PA 111 RIVER ST, HOBOKEN 07030-5774, NJ USA
SN 0008-543X
EI 1097-0142
J9 CANCER-AM CANCER SOC
JI Cancer
PD JUL 1
PY 2015
VL 121
IS 13
BP 2244
EP 2252
DI 10.1002/cncr.29329
PG 9
WC Oncology
SC Oncology
GA CK7SU
UT WOS:000356433600023
PM 25809414
DA 2025-02-23
ER

PT J
AU Günther, ALB
   Schulze, MB
   Kroke, A
   Diethelm, K
   Joslowski, G
   Krupp, D
   Wudy, S
   Buyken, AE
AF Guenther, Anke L. B.
   Schulze, Matthias B.
   Kroke, Anja
   Diethelm, Katharina
   Joslowski, Gesa
   Krupp, Danika
   Wudy, Stefan
   Buyken, Anette E.
TI Early Diet and Later Cancer Risk: Prospective Associations of Dietary Patterns During Critical Periods of Childhood with the GH-IGF Axis, Insulin Resistance and Body Fatness in Younger Adulthood
SO NUTRITION AND CANCER-AN INTERNATIONAL JOURNAL
LA English
DT Article
ID growth-factor (igf)-i; binding protein-3; glycemic load; nutrient intake; early-life; follow-up; factor-i; children; adolescents; prevention
AB Early life, adiposity rebound, and puberty represent critical growth periods when food choices could have long-term relevance for cancer risk. We aimed to relate dietary patterns during these periods to the growth hormone-insulin-like-growth-factor (GH-IGF) axis, insulin resistance, and body fatness in adulthood. Data from the Dortmund Nutritional and Anthropometric Longitudinally Designed (DONALD) Study participants with outcome data at 18-37years, and 2 dietary records during early life (1-2yr; n = 128), adiposity rebound (4-6years, n = 179), or puberty (girls 9-14, boys 10-15yr; n = 213) were used. Dietary patterns at these ages were derived by 1) reduced rank regression (RRR) to explain variation in adult IGF-I, IGF-binding protein-3 (IGFBP-3), homoeostasis model assessment for insulin resistance (HOMA-IR) and fat-mass index; 2) principal component analysis (PCA). Regarding RRR, the patterns cake/canned fruit/cheese & eggs (early life), sweets & dairy (adiposity rebound) and high-fat foods (pubertal boys) were independently associated with higher adult HOMA-IR. Furthermore, the patterns favorable carbohydrate sources (early life), snack & convenience foods (adiposity rebound), and traditional & convenience carbohydrates (pubertal boys) were related to adult IGFBP-3 (P trend < 0.01). PCA identified healthy patterns for all periods, but none was associated with the outcomes (P trend > 0.1). In conclusion, dietary patterns during sensitive growth periods may be of long-term relevance for adult insulin resistance and IGFBP-3.
C1 [Guenther, Anke L. B.; Kroke, Anja] Fulda Univ Appl Sci, Dept Nutr Food & Consumer Sci, Fulda, Germany.
   [Schulze, Matthias B.] German Inst Human Nutr Potsdam Rehbrucke, Dept Mol Epidemiol, Nuthetal, Germany.
   [Diethelm, Katharina; Joslowski, Gesa; Krupp, Danika; Buyken, Anette E.] Univ Bonn, IEL Nutr Epidemiol, DONALD Study Res Inst Child Nutr, D-44225 Dortmund, Germany.
   [Wudy, Stefan] Univ Giessen, Ctr Child & Adolescent Med, Lab Translat Hormone Analyt Pediat Endocrinol, Peptide Hormone Res Unit, D-35390 Giessen, Germany.
C3 Leibniz Association; Deutsches Institut fur Ernahrungsforschung Potsdam-Rehbrucke (DIfE); University of Bonn; Justus Liebig University Giessen
RP Buyken, AE (corresponding author), Univ Bonn, IEL Nutr Epidemiol, DONALD Study Res Inst Child Nutr, Heinstueck 11, D-44225 Dortmund, Germany.
EM buyken@uni-bonn.de
FU Wereld Kanker Onderzoek Fonds (WCRF NL), as part of the WCRF International grant programme [2010/248]; Ministry of Science and Research of North Rhine Westphalia, Germany
CR Ambrosio G, 2013, P NUTR SOC, V0, P1
   [Anonymous], 1988, ANTHROPOMETRIC STAND, V0, P0
   Arcidiacono B, 2012, EXP DIABETES RES, V0, P0, DOI DOI 10.1155/2012/789174
   Ben-Shlomo Y, 2005, CANCER EPIDEM BIOMAR, V14, P1336, DOI 10.1158/1055-9965.EPI-04-0908
   Ben-Shlomo Y, 2003, CLIN ENDOCRINOL, V59, P366, DOI 10.1046/j.1365-2265.2003.01857.x
   BLUM WF, 1986, ACTA ENDOCRINOL-COP, V111, P271, DOI 10.1530/acta.0.1110271
   Bokhof B, 2010, PUBLIC HEALTH NUTR, V13, P826, DOI 10.1017/S136898000999317X
   Brand-Miller JC, 2005, AM J CLIN NUTR, V82, P350, DOI 10.1093/ajcn/82.2.350
   Buyken AE, 2012, BUNDESGESUNDHEITSBLA, V55, P875, DOI 10.1007/s00103-012-1503-6
   Craig LCA, 2010, BRIT J NUTR, V103, P319, DOI 10.1017/S0007114509991942
   DEURENBERG P, 1990, BRIT J NUTR, V63, P293, DOI 10.1079/BJN19900116
   Diethelm K, 2014, BRIT J NUTR, V111, P1488, DOI 10.1017/S0007114513004017
   Dong JY, 2011, BRIT J NUTR, V106, P1649, DOI 10.1017/S000711451100540X
   DURNIN JVGA, 1974, BRIT J NUTR, V32, P77, DOI 10.1079/BJN19740060
   Giovannucci E, 2010, DIABETES CARE, V33, P1674, DOI 10.2337/dc10-0666
   GOLDBERG GR, 1991, EUR J CLIN NUTR, V45, P569
   GoodmanGruen D, 1997, AM J EPIDEMIOL, V145, P970, DOI 10.1093/oxfordjournals.aje.a009065
   Hauner H, 2012, ANN NUTR METAB, V60, P1, DOI 10.1159/000335326
   Hoffmann K, 2004, AM J EPIDEMIOL, V159, P935, DOI 10.1093/aje/kwh134
   Holt RIG, 2002, TRENDS ENDOCRIN MET, V13, P392, DOI 10.1016/S1043-2760(02)00697-5
   Hu FB, 2002, CURR OPIN LIPIDOL, V13, P3, DOI 10.1097/00041433-200202000-00002
   Jogie-Brahim S, 2009, ENDOCR REV, V30, P417, DOI 10.1210/er.2008-0028
   Joslowski G, 2013, J NUTR, V143, P1147, DOI 10.3945/jn.113.175877
   Key TJ, 2011, P NUTR SOC, V70, P385, DOI 10.1017/S0029665111000127
   Key TJ, 2010, LANCET ONCOL, V11, P530, DOI 10.1016/S1470-2045(10)70095-4
   Kroke A, 2004, EUR J NUTR, V43, P45, DOI 10.1007/s00394-004-0445-7
   Larnkjær A, 2012, CURR OPIN CLIN NUTR, V15, P285, DOI 10.1097/MCO.0b013e328351c472
   Livesey G, 2013, AM J CLIN NUTR, V97, P584, DOI 10.3945/ajcn.112.041467
   Martin RM, 2007, EUR J CLIN NUTR, V61, P1281, DOI 10.1038/sj.ejcn.1602616
   Martinez ME, 1998, AM J EPIDEMIOL, V148, P17, DOI 10.1093/oxfordjournals.aje.a009552
   MATTHEWS DR, 1985, DIABETOLOGIA, V28, P412, DOI 10.1007/BF00280883
   McNaughton SA, 2008, J NUTR, V138, P364, DOI 10.1093/jn/138.2.364
   Michels KB, 2005, NUTR RES REV, V18, P241, DOI 10.1079/NRR2005107
   Mikkilae V, 2007, BRIT J NUTR, V98, P218, DOI 10.1017/S0007114507691831
   Northstone K, 2008, BRIT J NUTR, V100, P1069, DOI 10.1017/S0007114508968264
   Orgel E, 2013, CURR DIABETES REP, V13, P213, DOI 10.1007/s11892-012-0356-6
   Reilly JJ, 2005, BRIT J NUTR, V94, P869, DOI 10.1079/BJN20051601
   Renehan AG, 2006, ENDOCR-RELAT CANCER, V13, P273, DOI 10.1677/erc.1.01219
   Renehan AG, 2004, LANCET, V363, P1346, DOI 10.1016/S0140-6736(04)16044-3
   Richter A, 2012, BMC PEDIATR, V12, P0, DOI 10.1186/1471-2431-12-35
   Ross SA, 2007, AM J CLIN NUTR, V86, P872S, DOI 10.1093/ajcn/86.3.872S
   Ruder EH, 2008, CLIN BREAST CANCER, V8, P334, DOI 10.3816/CBC.2008.n.038
   Runchey SS, 2012, EUR J CLIN NUTR, V66, P1146, DOI 10.1038/ejcn.2012.107
   Salas-Salvadó J, 2011, NUTR METAB CARDIOVAS, V21, PB32, DOI 10.1016/j.numecd.2011.03.009
   Schulze MB, 2003, BRIT J NUTR, V89, P409, DOI 10.1079/BJN2002778
   Schulze MB, 2001, BRIT J NUTR, V85, P363, DOI 10.1079/BJN2000254
   Sichert-Hellert W, 1998, Z ERNAHRUNGSWISS, V37, P242, DOI 10.1007/s003940050023
   SLAUGHTER MH, 1988, HUM BIOL, V60, P709
   Tucker KL, 2010, APPL PHYSIOL NUTR ME, V35, P211, DOI 10.1139/H10-010
   Vijayababu Marati R, 2006, J CARCINOG, V5, P10, DOI 10.1186/1477-3163-5-10
   Voigt M, 2010, Z GEBURTSH NEONATOL, V214, P24, DOI 10.1055/s-0029-1241833
   Voskuil DW, 2005, CANCER EPIDEM BIOMAR, V14, P195
   Wheatcroft SB, 2009, TRENDS ENDOCRIN MET, V20, P153, DOI 10.1016/j.tem.2009.01.002
   World Cancer Research Fund / American Institute for Cancer research, 2007, FOOD, V0, Physical Activity
   Wosje KS, 2010, AM J CLIN NUTR, V92, P294, DOI 10.3945/ajcn.2009.28925
   Young LR, 2013, NUTR RES, V33, P565, DOI 10.1016/j.nutres.2013.04.011
NR 57
TC 7
Z9 8
U1 0
U2 10
PU ROUTLEDGE JOURNALS, TAYLOR & FRANCIS LTD
PI ABINGDON
PA 2-4 PARK SQUARE, MILTON PARK, ABINGDON OX14 4RN, OXON, ENGLAND
SN 0163-5581
EI 1532-7914
J9 NUTR CANCER
JI Nutr. Cancer
PD AUG 18
PY 2015
VL 67
IS 6
BP 877
EP 892
DI 10.1080/01635581.2015.1056313
PG 16
WC Oncology; Nutrition & Dietetics
SC Oncology; Nutrition & Dietetics
GA CP2QG
UT WOS:000359721500002
PM 26226486
DA 2025-02-23
ER

PT J
AU Bhoo-Pathy, N
   Peeters, PHM
   Uiterwaal, CSPM
   Bueno-De-Mesquita, HB
   Bulgiba, AM
   Bech, BH
   Overvad, K
   Tjonneland, A
   Olsen, A
   Clavel-Chapelon, F
   Fagherazzi, G
   Perquier, F
   Teucher, B
   Kaaks, R
   Schütze, M
   Boeing, H
   Lagiou, P
   Orfanos, P
   Trichopoulou, A
   Agnoli, C
   Mattiello, A
   Palli, D
   Tumino, R
   Sacerdote, C
   van Duijnhoven, FJB
   Braaten, T
   Lund, E
   Skeie, G
   Redondo, ML
   Buckland, G
   Pérez, MJS
   Chirlaque, MD
   Ardanaz, E
   Amiano, P
   Wirfält, E
   Wallström, P
   Johansson, I
   Nilsson, LM
   Khaw, KT
   Wareham, N
   Allen, NE
   Key, TJ
   Rinaldi, S
   Romieu, I
   Gallo, V
   Riboli, E
   van Gils, CH
AF Bhoo-Pathy, Nirmala
   Peeters, Petra H. M.
   Uiterwaal, Cuno S. P. M.
   Bueno-de-Mesquita, H. Bas
   Bulgiba, Awang M.
   Bech, Bodil Hammer
   Overvad, Kim
   Tjonneland, Anne
   Olsen, Anja
   Clavel-Chapelon, Francoise
   Fagherazzi, Guy
   Perquier, Florence
   Teucher, Birgit
   Kaaks, Rudolf
   Schuetze, Madlen
   Boeing, Heiner
   Lagiou, Pagona
   Orfanos, Philippos
   Trichopoulou, Antonia
   Agnoli, Claudia
   Mattiello, Amalia
   Palli, Domenico
   Tumino, Rosario
   Sacerdote, Carlotta
   van Duijnhoven, Franzel J. B.
   Braaten, Tonje
   Lund, Eiliv
   Skeie, Guri
   Redondo, Maria-Luisa
   Buckland, Genevieve
   Sanchez Perez, Maria Jose
   Chirlaque, Maria-Dolores
   Ardanaz, Eva
   Amiano, Pilar
   Wirfalt, Elisabet
   Wallstrom, Peter
   Johansson, Ingegerd
   Nilsson, Lena Maria
   Khaw, Kay-Tee
   Wareham, Nick
   Allen, Naomi E.
   Key, Timothy J.
   Rinaldi, Sabina
   Romieu, Isabelle
   Gallo, Valentina
   Riboli, Elio
   van Gils, Carla H.
TI Coffee and tea consumption and risk of pre- and postmenopausal breast cancer in the European Prospective Investigation into Cancer and Nutrition (EPIC) cohort study
SO BREAST CANCER RESEARCH
LA English
DT Article
ID sex-hormone concentrations; caffeine consumption; premenopausal; women; metaanalysis; calibration; population; validity
AB Introduction: Specific coffee subtypes and tea may impact risk of pre- and post-menopausal breast cancer differently. We investigated the association between coffee (total, caffeinated, decaffeinated) and tea intake and risk of breast cancer. Methods: A total of 335,060 women participating in the European Prospective Investigation into Nutrition and Cancer (EPIC) Study, completed a dietary questionnaire from 1992 to 2000, and were followed-up until 2010 for incidence of breast cancer. Hazard ratios (HR) of breast cancer by country-specific, as well as cohort-wide categories of beverage intake were estimated. Results: During an average follow-up of 11 years, 1064 premenopausal, and 9134 postmenopausal breast cancers were diagnosed. Caffeinated coffee intake was associated with lower risk of postmenopausal breast cancer: adjusted HR = 0.90, 95% confidence interval (CI): 0.82 to 0.98, for high versus low consumption; P-trend = 0.029. While there was no significant effect modification by hormone receptor status (P = 0.711), linear trend for lower risk of breast cancer with increasing caffeinated coffee intake was clearest for estrogen and progesterone receptor negative (ER-PR-), postmenopausal breast cancer (P = 0.008). For every 100 ml increase in caffeinated coffee intake, the risk of ER-PR- breast cancer was lower by 4% (adjusted HR: 0.96, 95% CI: 0.93 to 1.00). Non-consumers of decaffeinated coffee had lower risk of postmenopausal breast cancer (adjusted HR = 0.89; 95% CI: 0.80 to 0.99) compared to low consumers, without evidence of dose-response relationship (P-trend = 0.128). Exclusive decaffeinated coffee consumption was not related to postmenopausal breast cancer risk, compared to any decaffeinated-low caffeinated intake (adjusted HR = 0.97; 95% CI: 0.82 to 1.14), or to no intake of any coffee (HR: 0.96; 95%: 0.82 to 1.14). Caffeinated and decaffeinated coffee were not associated with premenopausal breast cancer. Tea intake was neither associated with pre- nor post-menopausal breast cancer. Conclusions: Higher caffeinated coffee intake may be associated with lower risk of postmenopausal breast cancer. Decaffeinated coffee intake does not seem to be associated with breast cancer.
C1 [Bhoo-Pathy, Nirmala; Peeters, Petra H. M.; Uiterwaal, Cuno S. P. M.; van Gils, Carla H.] Univ Med Ctr, Julius Ctr Hlth Sci & Primary Care, NL-3508 GA Utrecht, Netherlands.
   [Bhoo-Pathy, Nirmala; Bueno-de-Mesquita, H. Bas; Bulgiba, Awang M.] Univ Malaya, Fac Med, Julius Ctr, Dept Social & Prevent Med, Kuala Lumpur, Malaysia.
   [Bhoo-Pathy, Nirmala] Kuala Lumpur Hosp, Natl Clin Res Ctr, Minist Hlth, Kuala Lumpur, Malaysia.
   [Peeters, Petra H. M.; Bueno-de-Mesquita, H. Bas; Gallo, Valentina; Riboli, Elio] Univ London Imperial Coll Sci Technol & Med, Sch Publ Hlth, London, England.
   [Bueno-de-Mesquita, H. Bas; van Duijnhoven, Franzel J. B.] Natl Inst Publ Hlth & Environm RIVM, Bilthoven, Netherlands.
   [Bueno-de-Mesquita, H. Bas] Univ Med Ctr, Dept Gastroenterol & Hepatol, Utrecht, Netherlands.
   [Bech, Bodil Hammer; Overvad, Kim] Aarhus Univ, Dept Publ Hlth, Epidemiol Sect, Aarhus, Denmark.
   [Tjonneland, Anne; Olsen, Anja] Inst Canc Epidemiol, Danish Canc Soc, Copenhagen, Denmark.
   [Clavel-Chapelon, Francoise; Fagherazzi, Guy; Perquier, Florence] Inst Gustave Roussy, Ctr Res Epidemiol & Populat Hlth CESP, Nutr Hormones & Womens Hlth Team, INSERM,U1018, F-94805 Villejuif, France.
   [Clavel-Chapelon, Francoise; Fagherazzi, Guy; Perquier, Florence] Univ Paris 11, UMRS 1018, F-94807 Villejuif, France.
   [Teucher, Birgit; Kaaks, Rudolf] German Canc Res Ctr, Dept Canc Epidemiol, Heidelberg, Germany.
   [Schuetze, Madlen; Boeing, Heiner] German Inst Human Nutr, Dept Epidemiol, Potsdam, Germany.
   [Lagiou, Pagona; Orfanos, Philippos; Trichopoulou, Antonia] Univ Athens, Sch Med, WHO Collaborating Ctr Food & Nutr Policies, Dept Hyg Epidemiol & Med Stat, GR-11527 Athens, Greece.
   [Trichopoulou, Antonia] Hellen Hlth Fdn, GR-11527 Athens, Greece.
   [Agnoli, Claudia] Fdn IRCCS Ist Nazl Tumori, Nutr Epidemiol Unit, I-20133 Milan, Italy.
   [Mattiello, Amalia] Univ Naples Federico II, Dipartimento Med Clin & Chirurg, I-80131 Naples, Italy.
   [Palli, Domenico] Canc Res & Prevent Inst ISPO, Mol & Nutr Epidemiol Unit, Florence, Italy.
   [Tumino, Rosario] Civile MP Arezzo Hosp, Canc Registry & Histopathol Unit, Ragusa, Italy.
   [Sacerdote, Carlotta] HuGeF Fdn, Turin, Italy.
   [Sacerdote, Carlotta] CPO Piemonte, Turin, Italy.
   [van Duijnhoven, Franzel J. B.] Wageningen Univ, Div Human Nutr, NL-6700 AP Wageningen, Netherlands.
   [Braaten, Tonje; Lund, Eiliv; Skeie, Guri] Univ Tromso, Arctic Univ Norway, Fac Hlth Sci, Dept Community Med, Tromso, Norway.
   [Redondo, Maria-Luisa] Hlth & Hlth Care Serv Council, Publ Hlth & Participat Directorate, Asturias, Spain.
   [Buckland, Genevieve] Catalan Inst Oncol ICO IDIBELL, Unit Nutr Environm & Canc, Canc Epidemiol Res Programme, Barcelona, Spain.
   [Sanchez Perez, Maria Jose] Escuela Andaluza Salud Publ, Inst Invest Biosanitaria Granada Granada Ibs, Granada, Spain.
   [Sanchez Perez, Maria Jose; Chirlaque, Maria-Dolores; Ardanaz, Eva; Amiano, Pilar] Consortium Biomed Res Epidemiol & Publ Hlth CIBER, Madrid, Spain.
   [Chirlaque, Maria-Dolores] Murcia Hlth Council, Dept Epidemiol, Murcia, Spain.
   [Ardanaz, Eva] Navarre Publ Hlth Inst, Pamplona, Spain.
   [Amiano, Pilar] Inst Invest Sanitaria, Publ Hlth Div Gipuzkoa, San Sebastian, Spain.
   [Wirfalt, Elisabet; Wallstrom, Peter] Lund Univ, Dept Clin Sci Malmo, Nutr Epidemiol, Malmo, Sweden.
   [Johansson, Ingegerd] Umea Univ, Dept Odontol, Umea, Sweden.
   [Nilsson, Lena Maria] Umea Univ, Dept Publ Hlth & Clin Med, Nutr Res, Umea, Sweden.
   [Khaw, Kay-Tee] Univ Cambridge, Sch Clin Med, Cambridge, England.
   [Wareham, Nick] MRC, Epidemiol Unit, Cambridge, England.
   [Allen, Naomi E.; Key, Timothy J.] Univ Oxford, Canc Epidemiol Unit, Oxford OX3 7LF, England.
   [Rinaldi, Sabina; Romieu, Isabelle] Int Agcy Res Canc, Lyon, France.
   [Gallo, Valentina] Queen Mary Univ London, Barts & London Sch Med, Ctr Primary Care & Publ Hlth, London, England.
C3 Utrecht University; Utrecht University Medical Center; Universiti Malaya; Kementerian Kesihatan Malaysia; Imperial College London; Netherlands National Institute for Public Health & the Environment; Utrecht University; Utrecht University Medical Center; Aarhus University; Danish Cancer Society; Institut National de la Sante et de la Recherche Medicale (Inserm); Universite Paris Saclay; UNICANCER; Gustave Roussy; Universite Paris Saclay; Institut National de la Sante et de la Recherche Medicale (Inserm); Helmholtz Association; German Cancer Research Center (DKFZ); Leibniz Association; Deutsches Institut fur Ernahrungsforschung Potsdam-Rehbrucke (DIfE); National & Kapodistrian University of Athens; Athens Medical School; World Health Organization; Fondazione IRCCS Istituto Nazionale Tumori Milan; University of Naples Federico II; ISPRO Istituto per lo studio, la prevenzione e la rete oncologica; Civile M.P. Arezzo Hospital; Centro di Riferimento per Epidemiologia e la Prevenzione Oncologica in Piemonte; Wageningen University & Research; UiT The Arctic University of Tromso; Institut d'Investigacio Biomedica de Bellvitge (IDIBELL); Institut Catala d'Oncologia; Escuela Andaluza de Salud Publica; CIBER - Centro de Investigacion Biomedica en Red; CIBERESP; Murcia Regional Health Council; Public Health Institute of Navarra; Lund University; Umea University; Umea University; University of Cambridge; University of Oxford; World Health Organization; International Agency for Research on Cancer (IARC); University of London; Queen Mary University London
RP van Gils, CH (corresponding author), Univ Med Ctr, Julius Ctr Hlth Sci & Primary Care, POB 85500, NL-3508 GA Utrecht, Netherlands.
EM c.vangils@umcutrecht.nl
FU European Commission (DG-SANCO); International Agency for Research on Cancer; Danish Cancer Society (Denmark); Ligue contre le Cancer, 3 M, Mutuelle Generale de l'Education Nationale, Institut National de la Sante et de la Recherche Medicale (France); Deutsche Krebshilfe, Deutsches Krebsforschungszentrum and Federal Ministry of Education and Research (Germany); Hellenic Health Foundation (Greece); Italian Association for Research on Cancer (AIRC) and National Research Council (Italy); European Union [MY/AsiaLink/044 (128-713)]; Ministry of Higher Education, Malaysia [UM.C/HIR/MOHE/06)]; Dutch Ministry of Public Health; Welfare and Sports (VWS); Netherlands Cancer Registry (NKR); LK Research Funds; Dutch Prevention Funds; Dutch ZON (Zorg Onderzoek Nederland); World Cancer Research Fund (WCRF); Statistics Netherlands (the Netherlands); NordForsk (Centre of Excellence programme HELGA) (Norway) [070015]; Health Research Fund (FIS), Regional Governments of Andalucia, Asturias, Basque Country, Murcia and Navarra, ISCIII RETIC (Spain) [RD06/0020]; Swedish Cancer Society, Swedish Scientific Council and Regional Government of Skane and Vasterbotten (Sweden); Cancer Research UK, and Medical Research Council (United Kingdom); MRC [MC_UU_12015/1] Funding Source: UKRI
CR Anderson WF, 2014, JNCI-J NATL CANCER I, V106, P0, DOI 10.1093/jnci/dju165
   Boggs DA, 2010, CANCER CAUSE CONTROL, V21, P1941, DOI 10.1007/s10552-010-9622-6
   Cavin C, 2002, FOOD CHEM TOXICOL, V40, P1155, DOI 10.1016/S0278-6915(02)00029-7
   Cho EY, 2006, ARCH INTERN MED, V166, P2253, DOI 10.1001/archinte.166.20.2253
   Clavel-Chapelon F, 2002, BRIT J CANCER, V86, P723, DOI 10.1038/sj.bjc.6600124
   Fagherazzi G, 2011, PUBLIC HEALTH NUTR, V14, P1315, DOI 10.1017/S1368980011000371
   Ferrari P, 2008, INT J EPIDEMIOL, V37, P368, DOI 10.1093/ije/dym242
   Ganmaa D, 2008, INT J CANCER, V122, P2071, DOI 10.1002/ijc.23336
   Gierach GL, 2012, INT J CANCER, V131, P452, DOI 10.1002/ijc.26372
   Heckman MA, 2010, J FOOD SCI, V75, PR77, DOI 10.1111/j.1750-3841.2010.01561.x
   Hildebrand JS, 2013, AM J EPIDEMIOL, V177, P50, DOI 10.1093/aje/kws222
   Holick CN, 2010, CANCER EPIDEM BIOMAR, V19, P39, DOI 10.1158/1055-9965.EPI-09-0732
   Ishitani K, 2008, ARCH INTERN MED, V168, P2022, DOI 10.1001/archinte.168.18.2022
   Jernström H, 2003, CARCINOGENESIS, V24, P991, DOI 10.1093/carcin/bgg047
   Jiang WJ, 2013, GYNECOL ONCOL, V129, P620, DOI 10.1016/j.ygyno.2013.03.014
   Kaaks R, 2005, ENDOCR-RELAT CANCER, V12, P1071, DOI 10.1677/erc.1.01038
   Kotsopoulos J, 2009, CANCER-AM CANCER SOC, V115, P2765, DOI 10.1002/cncr.24328
   Larsson SC, 2009, CANCER CAUSE CONTROL, V20, P2039, DOI 10.1007/s10552-009-9396-x
   LEVITON A, 1994, EPIDEMIOLOGY, V5, P537
   Li JM, 2011, BREAST CANCER RES, V13, P0, DOI 10.1186/bcr2879
   Lowcock EC, 2013, NUTR CANCER, V65, P398, DOI 10.1080/01635581.2013.768348
   LUBIN JH, 1982, J NATL CANCER I, V68, P211
   LUNN M, 1995, BIOMETRICS, V51, P524, DOI 10.2307/2532940
   Margetts BM, 1997, INT J EPIDEMIOL, V26, PS1, DOI 10.1093/ije/26.suppl_1.S1
   Michels KB, 2002, ANN EPIDEMIOL, V12, P21, DOI 10.1016/S1047-2797(01)00238-1
   Nilsson LM, 2010, NUTR METAB CARDIOVAS, V20, P527, DOI 10.1016/j.numecd.2009.05.004
   Nilsson LM, 2010, CANCER CAUSE CONTROL, V21, P1533, DOI 10.1007/s10552-010-9582-x
   Nkondjock A, 2009, CANCER LETT, V277, P121, DOI 10.1016/j.canlet.2008.08.022
   Pathy NB, 2010, BREAST CANCER RES TR, V121, P461, DOI 10.1007/s10549-009-0583-y
   Riboli E, 2002, PUBLIC HEALTH NUTR, V5, P1113, DOI 10.1079/PHN2002394
   Rice S, 2006, ENDOCR-RELAT CANCER, V13, P995, DOI 10.1677/erc.1.01159
   Shlonsky AK, 2003, ANN EPIDEMIOL, V13, P273, DOI 10.1016/S1047-2797(02)00414-3
   Slimani N, 2002, PUBLIC HEALTH NUTR, V5, P1125, DOI 10.1079/PHN2002395
   Sun CL, 2006, CARCINOGENESIS, V27, P1310, DOI 10.1093/carcin/bgi276
   Tang NP, 2009, AM J OBSTET GYNECOL, V200, P0, DOI 10.1016/j.ajog.2008.10.019
   VATTEN LJ, 1990, BRIT J CANCER, V62, P267, DOI 10.1038/bjc.1990.274
   Walker K, 2011, BRIT J CANCER, V105, P1451, DOI 10.1038/bjc.2011.358
   Wareham NJ, 2003, PUBLIC HEALTH NUTR, V6, P407, DOI 10.1079/PHN2002439
   Woolcott CG, 2010, ENDOCR-RELAT CANCER, V17, P125, DOI 10.1677/ERC-09-0211
   World Cancer Research Fund / American Institute for Cancer research, 2007, FOOD, V0, Physical Activity
   Wu YL, 2013, SPRINGERPLUS, V2, P0, DOI 10.1186/2193-1801-2-240
   Yang CS, 2009, NAT REV CANCER, V9, P429, DOI 10.1038/nrc2641
NR 43
TC 44
Z9 48
U1 0
U2 42
PU BMC
PI LONDON
PA CAMPUS, 4 CRINAN ST, LONDON N1 9XW, ENGLAND
SN 1465-5411
EI 1465-542X
J9 BREAST CANCER RES
JI Breast Cancer Res.
PD JAN 31
PY 2015
VL 17
IS 
BP 
EP 
DI 10.1186/s13058-015-0521-3
PG 12
WC Oncology
SC Oncology
GA CE3KG
UT WOS:000351724600001
PM 25637171
DA 2025-02-23
ER

PT J
AU Alexander, DD
   Bassett, JK
   Weed, DL
   Barrett, EC
   Watson, H
   Harris, W
AF Alexander, Dominik D.
   Bassett, Julie K.
   Weed, Douglas L.
   Barrett, Erin Cernkovich
   Watson, Heather
   Harris, William
TI Meta-Analysis of Long-Chain Omega-3 Polyunsaturated Fatty Acids (LCω-3PUFA) and Prostate Cancer
SO NUTRITION AND CANCER-AN INTERNATIONAL JOURNAL
LA English
DT Article
ID dietary-fat; adipose-tissue; fish intake; risk; prevention; n-3; nutrition; phospholipids; inflammation; conduct
AB We conducted a systematic review and meta-analysis to estimate the potential association between LC omega-3PUFAs and prostate cancer (PC). A comprehensive literature search was performed through 2013 to identify prospective studies that examined dietary intakes of long-chain omega-3 polyunsaturated fatty acids (LC omega-3PUFA) or blood biomarkers of LC omega-3PUFA status and risk of PC. Random-effects meta-analyses were conducted to generate summary relative risk estimates (SRREs) for LC omega-3PUFAs and total PC, and by stage and grade. Subgroup analyses were also conducted for specific fatty acids and other study characteristics. Twelve self-reported dietary intake and 9 biomarker studies from independent study populations were included in the analysis, with 446,243 and 14,897 total participants, respectively. No association between LC omega-3PUFAs and total PC was observed (SRRE = 1.00, 95% CI: 0.93-1.09) for the dietary intake studies (high vs. low LC omega-3PUFAs category comparison) or for the biomarker studies (SRRE of 1.07, 95% CI: 0.94-1.20). In general, most summary associations for the dietary intake studies were in the inverse direction, whereas the majority of summary associations for the biomarker studies were in the positive direction, but all were weak in magnitude. The results from this meta-analysis do not support an association between LC omega-3PUFAs and PC.
C1 [Alexander, Dominik D.] EpidStat Inst, Ann Arbor, MI USA.
   [Alexander, Dominik D.] EpidStat Inst, Evergreen, CO USA.
   [Bassett, Julie K.] Canc Council Victoria, Canc Epidemiol Ctr, Melbourne, Vic, Australia.
   [Weed, Douglas L.] DLW Consulting LLC, Salt Lake City, UT USA.
   [Barrett, Erin Cernkovich] Exponent Inc, Hlth Sci, Boulder, CO USA.
   [Watson, Heather] Exponent Inc, Hlth Sci, Menlo Pk, CA USA.
   [Harris, William] Univ S Dakota, Sch Med, Vermillion, SD 57069 USA.
   [Harris, William] OmegaQuant Analyt LLC, Sioux Falls, SD USA.
   [Harris, William] Hlth Diagnost Lab Inc, Richmond, VA USA.
C3 Cancer Council Victoria; Exponent; Exponent; University of South Dakota; OmegaQuant, LLC
RP Alexander, DD (corresponding author), 6539 Jungfrau Way, Evergreen, CO 80439 USA.
EM dalexander@epidstat.com
FU Global Organization for EPA; DHA Omega-3s (GOED); GOED
CR Adkins Y, 2010, J NUTR BIOCHEM, V21, P781, DOI 10.1016/j.jnutbio.2009.12.004
   [Anonymous], 2014, CANC FACTS FIG, V0, P0
   [Anonymous], 2007, FOOD NUTR PHYS ACT P, V0, P0
   [Anonymous], 2014, SEER STAT FACT SHEETS: ALL CANCER SITES, V0, P0
   Astorg P, 2004, CANCER CAUSE CONTROL, V15, P367, DOI 10.1023/B:CACO.0000027498.94238.a3
   Augustsson K, 2003, CANCER EPIDEM BIOMAR, V12, P64
   Azordegan N, 2013, MOL CELL BIOCHEM, V374, P223, DOI 10.1007/s11010-012-1523-4
   Bassett JK, 2013, INT J CANCER, V133, P1882, DOI 10.1002/ijc.28203
   Block Robert C, 2008, OPEN BIOMARK J, V1, P1, DOI 10.2174/1875318300801010001
   Brasky TM, 2013, JNCI-J NATL CANCER I, V105, P1132, DOI 10.1093/jnci/djt174
   Brasky TM, 2011, AM J EPIDEMIOL, V173, P1429, DOI 10.1093/aje/kwr027
   Browning LM, 2012, AM J CLIN NUTR, V96, P748, DOI 10.3945/ajcn.112.041343
   Calder PC, 2013, BRIT J CLIN PHARMACO, V75, P645, DOI 10.1111/j.1365-2125.2012.04374.x
   Catalá A, 2010, BIOCHEM BIOPH RES CO, V399, P318, DOI 10.1016/j.bbrc.2010.07.087
   Chapkin RS, 2009, PROSTAG LEUKOTR ESS, V81, P187, DOI 10.1016/j.plefa.2009.05.010
   Chavarro JE, 2008, AM J CLIN NUTR, V88, P1297, DOI 10.3945/ajcn.2008.26419
   Chavarro JE, 2007, CANCER EPIDEM BIOMAR, V16, P1364, DOI 10.1158/1055-9965.EPI-06-1033
   Cheng TYD, 2013, AM J EPIDEMIOL, V177, P1106, DOI 10.1093/aje/kws356
   Chua ME, 2012, PROSTATE CANCER-US, V2012, P0, DOI 10.1155/2012/826254
   Chua ME, 2013, CUAJ-CAN UROL ASSOC, V7, PE333, DOI 10.5489/cuaj.1056
   Crowe FL, 2008, AM J CLIN NUTR, V88, P1353, DOI 10.3945/ajcn.2008.26369
   Crowe FL, 2008, AM J CLIN NUTR, V87, P1405, DOI 10.1093/ajcn/87.5.1405
   DePrimo SE, 2001, HEMATOL ONCOL CLIN N, V15, P445, DOI 10.1016/S0889-8588(05)70225-2
   Epstein MM, 2012, AM J EPIDEMIOL, V176, P240, DOI 10.1093/aje/kwr520
   Fan CN, 2013, CURR OPIN CLIN NUTR, V16, P124, DOI 10.1097/MCO.0b013e32835c02c8
   Flock MR, 2013, J AM HEART ASSOC, V2, P0, DOI 10.1161/JAHA.113.000513
   Garneau V, 2012, NUTR J, V11, P0, DOI 10.1186/1475-2891-11-46
   GIOVANNUCCI E, 1993, J NATL CANCER I, V85, P1571, DOI 10.1093/jnci/85.19.1571
   Harris WS, 2012, ATHEROSCLEROSIS, V225, P425, DOI 10.1016/j.atherosclerosis.2012.05.030
   Harris WS, 2010, CLIN BIOCHEM, V43, P338, DOI 10.1016/j.clinbiochem.2009.08.016
   Harvei S, 1997, INT J CANCER, V71, P545, DOI 10.1002/(SICI)1097-0215(19970516)71:4<545::AID-IJC7>3.0.CO;2-U
   He CW, 2012, PLOS ONE, V7, P0, DOI 10.1371/journal.pone.0047567
   Hedrick VE, 2012, NUTR J, V11, P0, DOI 10.1186/1475-2891-11-109
   Katan MB, 1997, J LIPID RES, V38, P2012
   Kipnis V, 2003, AM J EPIDEMIOL, V158, P14, DOI 10.1093/aje/kwg091
   Koralek DO, 2006, CANCER CAUSE CONTROL, V17, P783, DOI 10.1007/s10552-006-0014-x
   Kristal AR, 2010, AM J EPIDEMIOL, V172, P566, DOI 10.1093/aje/kwq148
   Kromhout D, 2010, NEW ENGL J MED, V363, P2015, DOI 10.1056/NEJMoa1003603
   Legler JM, 1998, CANCER CAUSE CONTROL, V9, P519, DOI 10.1023/A:1008805718310
   Leitzmann MF, 2004, AM J CLIN NUTR, V80, P204
   Lichtenstein AH, 2008, J NUTR, V138, P2297, DOI 10.3945/jn.108.097154
   Männistö S, 2003, CANCER EPIDEM BIOMAR, V12, P1422
   Moher D, 2008, AM J CLIN NUTR, V88, P1191, DOI 10.3945/ajcn.2008.26255
   Morote J, 2013, ACTAS UROL ESP, V38, P232
   Mozaffarian D, 2006, NEW ENGL J MED, V354, P1601, DOI 10.1056/NEJMra054035
   Murphy AB, 2013, PROSTATE, V73, P1518, DOI 10.1002/pros.22699
   Nishida C, 2004, PUBLIC HEALTH NUTR, V7, P245, DOI 10.1079/PHN2003592
   Park SY, 2007, INT J CANCER, V121, P1339, DOI 10.1002/ijc.22805
   Park SY, 2009, CANCER CAUSE CONTROL, V20, P211, DOI 10.1007/s10552-008-9236-4
   Rose DP, 1997, AM J CLIN NUTR, V66, P1513
   Rothstein H, 2005, PUBLICATION BIAS IN META-ANALYSIS: PREVENTION, V0, P0
   Salisbury AC, 2011, MAYO CLIN PROC, V86, P626, DOI 10.4065/mcp.2011.0005
   Sands SA, 2005, LIPIDS, V40, P343, DOI 10.1007/s11745-006-1392-2
   Schuurman AG, 1999, CANCER, V86, P1019, DOI 10.1002/(SICI)1097-0142(19990915)86:6<1019::AID-CNCR18>3.0.CO;2-H
   Serhan CN, 2008, PROSTAG LEUKOTR ESS, V79, P157, DOI 10.1016/j.plefa.2008.09.012
   Sfanos KS, 2012, HISTOPATHOLOGY, V60, P199, DOI 10.1111/j.1365-2559.2011.04033.x
   SILVERMAN DI, 1990, AM J CARDIOL, V66, P860, DOI 10.1016/0002-9149(90)90367-A
   Sorongon-Legaspi MK, 2013, PROSTATE CANCER-US, V2013, P0, DOI 10.1155/2013/875615
   Torfadottir JE, 2013, PLOS ONE, V8, P0, DOI 10.1371/journal.pone.0059799
   Vainio H, 2002, IARC HDB CANC PREVEN, V0, P0
   Wallström P, 2007, CANCER CAUSE CONTROL, V18, P1107, DOI 10.1007/s10552-007-9050-4
   Wang WZ, 2009, PROSTATE, V69, P1378, DOI 10.1002/pros.20992
   Welch RW, 2011, BRIT J NUTR, V106, PS3, DOI 10.1017/S0007114511003606
NR 63
TC 26
Z9 29
U1 1
U2 12
PU ROUTLEDGE JOURNALS, TAYLOR & FRANCIS LTD
PI ABINGDON
PA 2-4 PARK SQUARE, MILTON PARK, ABINGDON OX14 4RN, OXON, ENGLAND
SN 0163-5581
EI 1532-7914
J9 NUTR CANCER
JI Nutr. Cancer
PD MAY 19
PY 2015
VL 67
IS 4
BP 543
EP 554
DI 10.1080/01635581.2015.1015745
PG 12
WC Oncology; Nutrition & Dietetics
SC Oncology; Nutrition & Dietetics
GA CH1HC
UT WOS:000353771000001
PM 25826711
DA 2025-02-23
ER

PT J
AU Singh, V
   Singh, LC
   Singh, AP
   Sharma, J
   Borthakur, BB
   Debnath, A
   Rai, AK
   Phukan, RK
   Mahanta, J
   Kataki, AC
   Kapur, S
   Saxena, S
AF Singh, Virendra
   Singh, Laishram C.
   Singh, Avninder P.
   Sharma, Jagannath
   Borthakur, Bibhuti B.
   Debnath, Arundhati
   Rai, Avdhesh K.
   Phukan, Rup K.
   Mahanta, Jagadish
   Kataki, Amal C.
   Kapur, Sujala
   Saxena, Sunita
TI Status of epigenetic chromatin modification enzymes and esophageal squamous cell carcinoma risk in northeast Indian population
SO AMERICAN JOURNAL OF CANCER RESEARCH
LA English
DT Article
DE Esophageal cancer; histone modification enzymes; tissue-microarray; KAT8; PRMT1; HDAC
ID ribosomal s6 kinase; histone h4; cancer-cells; betel quid; transcriptional repression; dna methylation; gene-expression; poor-prognosis; protein-kinase; smyd3
AB Esophageal cancer incidence is reported in high frequency in northeast India. The etiology is different from other population at India due to wide variations in dietary habits or nutritional factors, tobacco/betel quid chewing and alcohol habits. Since DNA methylation, histone modification and miRNA-mediated epigenetic processes alter the gene expression, the involvement of these processes might be useful to find out epigenetic markers of esophageal cancer risk in northeast Indian population. The present investigation was aimed to carryout differential expression profiling of chromatin modification enzymes in tumor and normal tissue collected from esophageal squamous cell carcinoma (ESCC) patients. Differential mRNA expression profiling and their validation was done by quantitative real time PCR and tissue microarray respectively. Univariate and multiple logistic regression analysis were used to analyze the epidemiological data. mRNA expression data was analyzed by Student t-test. Fisher exact test was used for tissue microarray data analysis. Higher expression of enzymes regulating methylation (DOT1L and PRMT1) and acetylation (KAT7, KAT8, KAT2A and KAT6A) of histone was found associated with ESCC risk. Tissue microarray done in independent cohort of 75 patients revealed higher nuclear protein expression of KAT8 and PRMT1 in tumor similar to mRNA expression. Expression status of PRMT1 and KAT8 was found declined as we move from low grade to high grade tumor. Betel nut chewing, alcohol drinking and dried fish intake were significantly associated with increased risk of esophageal cancer among the study subject. Study suggests the association of PRMT1 and KAT8 with esophageal cancer risk and its involvement in the transition process of low to high grade tumor formation. The study exposes the differential status of chromatin modification enzymes between tumor and normal tissue and points out that relaxed state of chromatin facilitates more transcriptionally active genome in esophageal carcinogenesis.
C1 [Singh, Virendra; Singh, Laishram C.; Singh, Avninder P.; Kapur, Sujala; Saxena, Sunita] ICMR, Natl Inst Pathol, New Delhi 110029, India.
   [Sharma, Jagannath; Borthakur, Bibhuti B.; Debnath, Arundhati; Rai, Avdhesh K.; Kataki, Amal C.] BBCI, Gauhati 781016, Assam, India.
   [Phukan, Rup K.; Mahanta, Jagadish] RMRC, Dibrugadh 786001, Assam, India.
C3 Indian Council of Medical Research (ICMR); ICMR - National Institute of Pathology (IOP); Tata Memorial Centre (TMC); Dr. Bhubaneswar Borooah Cancer Institute; Indian Council of Medical Research (ICMR); ICMR - Regional Medical Research Centre, North East Region (RMRC NE)
RP Saxena, S (corresponding author), ICMR, Natl Inst Pathol, Safdarjung Hosp Campus, New Delhi 110029, India.
EM sunita_saxena@yahoo.com
FU Department of Biotechnology (DBT), New Delhi, India
CR Abu-Farha M, 2011, J MOL CELL BIOL, V3, P301, DOI 10.1093/jmcb/mjr025
   Alegra-Torres JA, 2011, EPIGENOMICS-UK, V3, P267, DOI 10.2217/EPI.11.22
   Nguyen AT, 2011, GENE DEV, V25, P1345, DOI 10.1101/gad.2057811
   Avvakumov N, 2012, MOL CELL BIOL, V32, P689, DOI 10.1128/MCB.06455-11
   Cao XL, 2012, PATHOL ONCOL RES, V18, P201, DOI 10.1007/s12253-011-9429-0
   Chang MC, 2004, J BIOL CHEM, V279, P50676, DOI 10.1074/jbc.M404465200
   Chattopadhyay I, 2007, WORLD J GASTROENTERO, V13, P1438, DOI 10.3748/wjg.v13.i9.1438
   Chattopadhyay I, 2010, MUTAT RES-GEN TOX EN, V696, P130, DOI 10.1016/j.mrgentox.2010.01.001
   Chattopadhyay I, 2009, ONCOL REP, V21, P1135, DOI 10.3892/or_00000333
   Cho HS, 2011, NEOPLASIA, V13, P676, DOI 10.1593/neo.11512
   Clark DE, 2005, CANCER RES, V65, P3108
   Cock-Rada AM, 2012, CANCER RES, V72, P810, DOI 10.1158/0008-5472.CAN-11-1052
   Crane R, 2004, BIOL CELL, V96, P215, DOI 10.1016/j.biolcel.2003.09.008
   Dawson MA, 2012, CELL, V150, P12, DOI 10.1016/j.cell.2012.06.013
   Deubzer HE, 2013, INT J CANCER, V132, P2200, DOI 10.1002/ijc.27876
   Ferrari-Amorotti G, 2013, CANCER RES, V73, P235, DOI 10.1158/0008-5472.CAN-12-1739
   Gregory GD, 2007, MOL CELL BIOL, V27, P8466, DOI 10.1128/MCB.00993-07
   Guccione E, 2007, NATURE, V449, P933, DOI 10.1038/nature06166
   Havasi A, 2013, AM J PATHOL, V182, P152, DOI 10.1016/j.ajpath.2012.09.017
   Hayami S, 2011, INT J CANCER, V128, P574, DOI 10.1002/ijc.25349
   He CC, 2012, HUM PATHOL, V43, P1425, DOI 10.1016/j.humpath.2011.11.003
   Heintzman ND, 2007, NAT GENET, V39, P311, DOI 10.1038/ng1966
   Huang SM, 2005, GENE DEV, V19, P1885, DOI 10.1101/gad.1333905
   Hyllus D, 2007, GENE DEV, V21, P3369, DOI 10.1101/gad.447007
   Ihsan R, 2010, J GASTROEN HEPATOL, V25, P1456, DOI 10.1111/j.1440-1746.2010.06354.x
   Iizuka M, 2009, GENE, V436, P108, DOI 10.1016/j.gene.2009.01.020
   Jacinto FV, 2009, ONCOGENE, V28, P4212, DOI 10.1038/onc.2009.267
   JEMAL A, 2011, CA-CANCER J CLIN, V61, P69, DOI 10.3322/CAAC.20107
   Jin LH, 2013, BIOCHEM J, V449, P459, DOI 10.1042/BJ20121360
   Jones PL, 1998, NAT GENET, V19, P187, DOI 10.1038/561
   Kasap E, 2012, EXP THER MED, V4, P33, DOI 10.3892/etm.2012.561
   Kim NH, 2013, BIOCHEM BIOPH RES CO, V432, P60, DOI 10.1016/j.bbrc.2013.01.085
   Kim W, 2012, J BIOL CHEM, V287, P5588, DOI 10.1074/jbc.M111.328138
   Kleinschmidt MA, 2012, PLOS ONE, V7, P0, DOI 10.1371/journal.pone.0041446
   Klose RJ, 2006, TRENDS BIOCHEM SCI, V31, P89, DOI 10.1016/j.tibs.2005.12.008
   Lee KW, 2008, CANCER RES, V68, P1916, DOI 10.1158/0008-5472.CAN-07-3195
   Li JJ, 2012, J BIOL CHEM, V287, P40641, DOI 10.1074/jbc.M112.414284
   Lu ZY, 2013, ANTI-CANCER DRUG, V24, P484, DOI 10.1097/CAD.0b013e32835ffdbb
   Ly T, 2012, PLOS ONE, V0, P7
   Mao XC, 2009, GENE DEV, V23, P849, DOI 10.1101/gad.1748409
   Marks PA, 2009, J CELL BIOCHEM, V107, P600, DOI 10.1002/jcb.22185
   Marwick JA, 2004, AM J RESP CELL MOL, V31, P633, DOI 10.1165/rcmb.2004-0006OC
   Miyazaki H, 2013, PLOS GENET, V9, P0, DOI 10.1371/journal.pgen.1003897
   Nan XS, 1998, NATURE, V393, P386, DOI 10.1038/30764
   Neault M, 2012, NUCLEIC ACIDS RES, V40, P9513, DOI 10.1093/nar/gks764
   PANIGRAHI GB, 1982, MUTAT RES, V103, P197, DOI 10.1016/0165-7992(82)90029-X
   Papp B, 2006, GENE DEV, V20, P2041, DOI 10.1101/gad.388706
   Phalke S, 2012, NUCLEIC ACIDS RES, V40, P9534, DOI 10.1093/nar/gks858
   Phukan RK, 2001, BRIT J CANCER, V85, P661, DOI 10.1054/bjoc.2001.1920
   Qin S, 2002, MOL CELL BIOL, V22, P8353, DOI 10.1128/MCB.22.23.8353-8365.2002
   SHIRNAME LP, 1984, CARCINOGENESIS, V5, P501, DOI 10.1093/carcin/5.4.501
   Simon JA, 2009, NAT REV MOL CELL BIO, V10, P697, DOI 10.1038/nrm2763
   Singh A, 2009, APPL IMMUNOHISTO M M, V17, P419, DOI 10.1097/PAI.0b013e31819d3753
   Song YM, 2014, NATURE, V509, P91, DOI 10.1038/nature13176
   Steger DJ, 2008, MOL CELL BIOL, V28, P2825, DOI 10.1128/MCB.02076-07
   Stein C, 2012, NUCLEIC ACIDS RES, V40, P9522, DOI 10.1093/nar/gks767
   STICH HF, 1981, MUTAT RES, V90, P355, DOI 10.1016/0165-1218(81)90058-6
   Stratford AL, 2008, BREAST CANCER RES, V10, P0, DOI 10.1186/bcr2202
   Turner BM, 2000, BIOESSAYS, V22, P836, DOI 10.1002/1521-1878(200009)22:9<836::AID-BIES9>3.0.CO;2-X
   Van Aller GS, 2012, EPIGENETICS-US, V7, P340, DOI 10.4161/epi.19506
   Verdone Loredana, 2006, BRIEFINGS IN FUNCTIONAL GENOMICS & PROTEOMICS, V5, P209, DOI 10.1093/bfgp/ell028
   Wang HJ, 2008, CANCER SCI, V99, P787, DOI 10.1111/j.1349-7006.2008.00729.x
   Wang HB, 2001, SCIENCE, V293, P853, DOI 10.1126/science.1060781
   Wang S, 2012, BMB REP, V45, P470, DOI 10.5483/BMBRep.2012.45.8.022
   Wang SZ, 2008, BMB REP, V41, P294, DOI 10.5483/BMBRep.2008.41.4.294
   Wang XL, 2012, INT J BIOCHEM CELL B, V44, P2333, DOI 10.1016/j.biocel.2012.09.015
   Wang ZB, 2008, NAT GENET, V40, P897, DOI 10.1038/ng.154
   Yang XJ, 2008, MOL CELL, V31, P449, DOI 10.1016/j.molcel.2008.07.002
   Yoshida S, 2013, ANTICANCER RES, V33, P469
   Yu YY, 2013, BIOCHEM BIOPH RES CO, V437, P192, DOI 10.1016/j.bbrc.2013.05.123
   Yuan G, 2013, J BIOL CHEM, V288, P30832, DOI 10.1074/jbc.M113.475996
NR 71
TC 15
Z9 16
U1 0
U2 6
PU E-CENTURY PUBLISHING CORP
PI MADISON
PA 40 WHITE OAKS LN, MADISON, WI 53711 USA
SN 2156-6976
EI 
J9 AM J CANCER RES
JI Am. J. Cancer Res.
PD JUN 15
PY 2015
VL 5
IS 3
BP 979
EP 999
DI 
PG 21
WC Oncology
SC Oncology
GA CI5DJ
UT WOS:000354772800008
PM 26045981
DA 2025-02-23
ER

PT J
AU Sfanos, KS
   Canene-Adams, K
   Hempel, H
   Yu, SH
   Simons, BW
   Schaeffer, AJ
   Schaeffer, EM
   Nelson, WG
   De Marzo, AM
AF Sfanos, Karen S.
   Canene-Adams, Kirstie
   Hempel, Heidi
   Yu, Shu-Han
   Simons, Brian W.
   Schaeffer, Anthony J.
   Schaeffer, Edward M.
   Nelson, William G.
   De Marzo, Angelo M.
TI Bacterial Prostatitis Enhances 2-Amino-1-Methyl-6-Phenylimidazo[4,5-<i>b</i>]Pyridine (PhIP)-Induced Cancer at Multiple Sites
SO CANCER PREVENTION RESEARCH
LA English
DT Article
ID meat consumption; inflammation; risk; interleukin-6; mutagens; phip; carcinogenicity; nutrition; neoplasia; proteins
AB Dietary carcinogens, such as 2-amino-1-methyl-6-phenylimidazo[4,5-b] pyridine (PhIP), and chronic inflammation have each been implicated as etiologic agents in prostate cancer. We hypothesized that bacterial prostatitis would accelerate PhIP-induced preinvasive lesions in the rat prostate. Male Fischer 344 rats were assigned into 4 groups: Control (untreated), PhIP (200 ppm in the diet for 20 weeks), Escherichia coli (E. coli, prostatic inoculation in week 10), or PhIP +E. coli. Study animals were monitored for a total of 52 weeks and were euthanized as necessary based on strict criteria for health status and tumor burden. Animals treated with E. coli initially developed acute and chronic inflammation in all lobes of the prostate, whereas inflammation was observed predominantly in the ventral lobe at time of death. PhIP + E. coli-treated animals exhibited a marked decrease in survival compared with PhIP-alone-treated animals as a result of an increase in the number of invasive cancers that developed at multiple sites, including the skin, small intestine, and Zymbal's gland. Despite their earlier mortality, PhIP + E. coli-treated animals developed an increased average number of precancerous lesions within the prostate compared with PhIP-treated animals, with a significantly increased Ki-67 index. Multiplexed serum cytokine analysis indicated an increase in the level of circulating IL6 and IL12 in PhIP+E. coli-treated animals. Elevated serum IL6 levels correlated with the development of precancerous lesions within the prostate. These results suggest that bacterial infections and dietary carcinogens, two conceivably preventable cancer risk factors, may synergistically promote tumorigenesis. 92. (C) 2015 AACR.
C1 [Sfanos, Karen S.; Canene-Adams, Kirstie; Hempel, Heidi; Yu, Shu-Han; De Marzo, Angelo M.] Johns Hopkins Univ, Sch Med, Dept Pathol, Baltimore, MD 21231 USA.
   [Sfanos, Karen S.; Nelson, William G.; De Marzo, Angelo M.] Johns Hopkins Univ, Sch Med, Sidney Kimmel Comprehens Canc Ctr Johns Hopkins, Baltimore, MD 21231 USA.
   [Sfanos, Karen S.; Simons, Brian W.; Schaeffer, Edward M.; Nelson, William G.; De Marzo, Angelo M.] Johns Hopkins Univ, Sch Med, James Buchanan Brady Urol Inst, Dept Urol, Baltimore, MD 21231 USA.
   [Schaeffer, Anthony J.] Northwestern Univ, Feinberg Sch Med, Dept Urol, Chicago, IL 60611 USA.
C3 Johns Hopkins University; Johns Hopkins University; Johns Hopkins Medicine; Johns Hopkins University; Northwestern University; Feinberg School of Medicine
RP Sfanos, KS (corresponding author), Johns Hopkins Univ, Sch Med, 1550 Orleans St,CRB 2 Room 143, Baltimore, MD 21231 USA.
EM ksfanos@jhmi.edu
FU Prevent Cancer Foundation; Chris and Felicia Evensen Prostate Cancer Foundation (PCF) Young Investigator; Patrick C. Walsh Prostate Cancer Research Fund; Ruth L. Kirschstein NRSA Institutional Research Training Grant [T32 CA067751]; NIH [P30 CA006973]; Maryland Cigarette Restitution Fund at Johns Hopkins, Department of Defense Congressional Dir. Med. Research Program award [PC050457]
CR Adler HL, 1999, J UROLOGY, V161, P182, DOI 10.1016/S0022-5347(01)62092-5
   Bergh J, 2007, EUR UROL, V51, P457, DOI 10.1016/j.eururo.2006.06.008
   Boehm BJ, 2012, PROSTATE, V72, P307, DOI 10.1002/pros.21433
   Borowsky AD, 2006, NEOPLASIA, V8, P708, DOI 10.1593/neo.06373
   Canene-Adams K, 2013, PLOS ONE, V8, P0, DOI 10.1371/journal.pone.0079842
   de Martel C, 2012, LANCET ONCOL, V13, P0, DOI 10.1016/S1470-2045(12)70137-7
   Drachenberg DE, 1999, PROSTATE, V41, P127, DOI 10.1002/(SICI)1097-0045(19991001)41:2<127::AID-PROS7>3.0.CO;2-H
   Elkahwaji JE, 2009, BRIT J CANCER, V101, P1740, DOI 10.1038/sj.bjc.6605370
   Engels EA, 2011, JAMA-J AM MED ASSOC, V306, P1891, DOI 10.1001/jama.2011.1592
   Fox JG, 2010, GUT, V59, P88, DOI 10.1136/gut.2009.183749
   Grivennikov SI, 2010, CELL, V140, P883, DOI 10.1016/j.cell.2010.01.025
   Hanahan D, 2011, CELL, V144, P646, DOI 10.1016/j.cell.2011.02.013
   John EM, 2011, NUTR CANCER, V63, P525, DOI 10.1080/01635581.2011.539311
   Johnson JR, 2001, J INFECT DIS, V183, P78, DOI 10.1086/317656
   Johnson JR, 2005, J INFECT DIS, V191, P46, DOI 10.1086/426450
   Khalili M, 2010, AM J PATHOL, V176, P2259, DOI 10.2353/ajpath.2010.080747
   Koutros S, 2008, CANCER EPIDEM BIOMAR, V17, P80, DOI 10.1158/1055-9965.EPI-07-0392
   Nakai Y, 2007, CANCER RES, V67, P1378, DOI 10.1158/0008-5472.CAN-06-1336
   Nakashima J, 2000, CLIN CANCER RES, V6, P2702
   Nelson WG, 2004, J NUTR, V134, P3211S, DOI 10.1093/jn/134.11.3211S
   Rao VP, 2006, CANCER RES, V66, P7395, DOI 10.1158/0008-5472.CAN-06-0558
   Rodriguez C, 2006, CANCER EPIDEM BIOMAR, V15, P211, DOI 10.1158/1055-9965.EPI-05-0614
   Rudick CN, 2011, INFECT IMMUN, V79, P628, DOI 10.1128/IAI.00910-10
   Sander A, 2011, CANCER CAUSE CONTROL, V22, P109, DOI 10.1007/s10552-010-9680-9
   Schut HAJ, 1999, CARCINOGENESIS, V20, P353, DOI 10.1093/carcin/20.3.353
   Sfanos KS, 2008, PROSTATE, V68, P306, DOI 10.1002/pros.20680
   Sfanos KS, 2013, AM J CLIN EXP UROL, V1, P3
   Sfanos KS, 2012, HISTOPATHOLOGY, V60, P199, DOI 10.1111/j.1365-2559.2011.04033.x
   Sfanos KS, 2009, P NATL ACAD SCI USA, V106, P3443, DOI 10.1073/pnas.0810473106
   SHARMA OP, 1992, J STEROID BIOCHEM, V43, P557, DOI 10.1016/0960-0760(92)90244-D
   Shirai T, 1997, CANCER RES, V57, P195
   Shirai T, 1999, CANCER LETT, V143, P217, DOI 10.1016/S0304-3835(99)00128-7
   Simons BW, 2015, J PATHOL, V235, P478, DOI 10.1002/path.4472
   Sinha R, 2009, AM J EPIDEMIOL, V170, P1165, DOI 10.1093/aje/kwp280
   Sugimura T, 2000, CARCINOGENESIS, V21, P387, DOI 10.1093/carcin/21.3.387
   TWILLIE DA, 1995, UROLOGY, V45, P542, DOI 10.1016/S0090-4295(99)80034-X
   Wild CP, 2005, CANCER EPIDEM BIOMAR, V14, P1847, DOI 10.1158/1055-9965.EPI-05-0456
   Yanamandra K, 2009, PLOS ONE, V4, P0, DOI 10.1371/journal.pone.0005562
   Yu S-H, 2015, CANCER IMMUNOL RES, V0, P0, DOI DOI 10.1158/2326-6066
NR 39
TC 18
Z9 18
U1 0
U2 7
PU AMER ASSOC CANCER RESEARCH
PI PHILADELPHIA
PA 615 CHESTNUT ST, 17TH FLOOR, PHILADELPHIA, PA 19106-4404 USA
SN 1940-6207
EI 1940-6215
J9 CANCER PREV RES
JI Cancer Prev. Res.
PD AUG 15
PY 2015
VL 8
IS 8
BP 683
EP 692
DI 10.1158/1940-6207.CAPR-15-0090
PG 10
WC Oncology
SC Oncology
GA CO7DM
UT WOS:000359318600004
PM 25990088
DA 2025-02-23
ER

PT J
AU Jiang, Y
   Liao, LY
   Shrestha, C
   Li, DQ
   Li, MR
   Mu, Y
   Crumrine, D
   Wang, L
   Xie, ZJ
AF Jiang, Yi
   Liao, Liyan
   Shrestha, Chandrama
   Li, Daiqiang
   Li, Meirong
   Mu, Ying
   Crumrine, Debra
   Wang, Larry
   Xie, Zhongjian
TI Inhibition of 4-nitroquinoline-1-oxide-induced oral carcinogenesis by dietary calcium
SO INTERNATIONAL JOURNAL OF CLINICAL AND EXPERIMENTAL PATHOLOGY
LA English
DT Article
DE Calcium; proliferation; differentiation; oral carcinogenesis
ID cancer pooled analysis; phospholipase c-gamma-1; vitamin-d; cell carcinoma; epidermal differentiation; extracellular calcium; cornified envelope; risk; growth; egfr
AB Calcium is a strong inducer of keratinocyte differentiation. We have previously demonstrated that extracellular calcium promotes keratinocyte differentiation via E-cadherin-catenin complex-mediated phospholipase C-gamma 1 (PLC-gamma 1) activation in the plasma membrane. However, it is unclear whether dietary calcium regulates keratinocyte proliferation, differentiation or carcinogenesis. To address this issue, the rates of oral tumor and levels of proliferation and differentiation in the oral epithelium were assessed in mice on different calcium diets and the carcinogen 4-nitroquinoline-1-oxide. The results showed that mice on the high calcium diet had lower rates of oral tumors, lower levels of proliferation and higher levels of differentiation in the normal oral epithelium than those on the normal calcium diet. Higher levels of E-cadherin, beta-catenin, p120-catenin (p120), epidermal growth factor receptor (EGFR), and calcium and lower levels of PLC-gamma 1 were also noted in the normal oral epithelium in mice on high calcium diet than the control mice. In contrast, mice on low calcium diet had opposite effects. However, dietary calcium had no effect on the proliferation, differentiation or the levels of E-cadherin, beta-catenin, p120, PLC-gamma 1 and EGFR in oral tumors. These data indicate that dietary calcium increases calcium levels in oral epithelium, suppresses oral carcinogenesis, inhibits proliferation and promotes differentiation of normal oral epithelium. Increased E-cadherin, beta-catenin, p120 and EGFR and decreased PLC-gamma 1 may participate in the inhibitory effect of dietary calcium in oral carcinogenesis.
C1 [Jiang, Yi; Liao, Liyan; Shrestha, Chandrama; Xie, Zhongjian] Cent South Univ, Dept Endocrinol & Metab, Xiangya Hosp 2, Changsha 410011, Hunan, Peoples R China.
   [Li, Daiqiang; Li, Meirong; Mu, Ying] Cent South Univ, Dept Pathol, Xiangya Hosp 2, Changsha 410011, Hunan, Peoples R China.
   [Crumrine, Debra; Xie, Zhongjian] Northern Calif Inst Res & Educ, Endocsrine Unit, Vet Affairs Med Ctr, San Francisco, CA 94121 USA.
   [Crumrine, Debra; Xie, Zhongjian] Univ Calif San Francisco, San Francisco, CA 94121 USA.
   [Wang, Larry] Univ So Calif, Childrens Hosp Los Angeles, Dept Pathol, Los Angeles, CA 90027 USA.
C3 Central South University; Central South University; Northern California Institute for Research & Education; US Department of Veterans Affairs; Veterans Health Administration (VHA); University of California System; University of California San Francisco; University of Southern California; Children's Hospital Los Angeles
RP Xie, ZJ (corresponding author), Cent South Univ, Dept Endocrinol & Metab, Xiangya Hosp 2, 139 Middle Renmin Rd, Changsha 410011, Hunan, Peoples R China.
EM Zhongjian.Xie@outlook.com
FU National Natural Science Foundation of China [81072219, 81272973, 81471055]
CR Ahearn TU, 2012, CANCER PREV RES, V5, P1247, DOI 10.1158/1940-6207.CAPR-12-0292
   Bikle DD, 2004, J INVEST DERMATOL, V122, P984, DOI 10.1111/j.0022-202X.2004.22424.x
   Bikle DD, 2001, MOL CELL ENDOCRINOL, V177, P161, DOI 10.1016/S0303-7207(01)00452-X
   Candi E, 2005, NAT REV MOL CELL BIO, V6, P328, DOI 10.1038/nrm1619
   Getsios S, 2009, J CELL BIOL, V185, P1243, DOI 10.1083/jcb.200809044
   Hashibe M, 2009, CANCER EPIDEM BIOMAR, V18, P541, DOI 10.1158/1055-9965.EPI-08-0347
   HENNINGS H, 1980, CELL, V19, P245, DOI 10.1016/0092-8674(80)90406-7
   HENNINGS H, 1989, CARCINOGENESIS, V10, P777, DOI 10.1093/carcin/10.4.777
   Huang SF, 2012, ORAL DIS, V18, P809, DOI 10.1111/j.1601-0825.2012.01950.x
   JACOBSON EA, 1989, CANCER RES, V49, P6300
   JEMAL A, 2011, CA-CANCER J CLIN, V61, P69, DOI 10.3322/CAAC.20107
   Johnston A, 2011, J INVEST DERMATOL, V131, P329, DOI 10.1038/jid.2010.313
   Lajolo C, 2010, ANTICANCER RES, V30, P843
   Langevin SM, 2012, CANCER CAUSE CONTROL, V23, P1821, DOI 10.1007/s10552-012-0061-4
   Lappe JM, 2007, AM J CLIN NUTR, V85, P1586, DOI 10.1093/ajcn/85.6.1586
   Li KR, 2011, CANCER CAUSE CONTROL, V22, P1375, DOI 10.1007/s10552-011-9810-z
   Li Q, 2012, INT J CANCER, V131, P1686, DOI 10.1002/ijc.27405
   Li W, 2012, INT J MOL SCI, V13, P9741, DOI 10.3390/ijms13089741
   Liu W, 2012, J INVEST DERMATOL, V132, P2828, DOI 10.1038/jid.2012.211
   McCullough ML, 2005, CANCER EPIDEM BIOMAR, V14, P2898, DOI 10.1158/1055-9965.EPI-05-0611
   MENON GK, 1992, CELL TISSUE RES, V270, P503, DOI 10.1007/BF00645052
   MENON GK, 1985, J INVEST DERMATOL, V84, P508, DOI 10.1111/1523-1747.ep12273485
   Natsugoe S, 2007, ONCOL REP, V17, P517
   Park Y, 2009, ARCH INTERN MED, V169, P391, DOI 10.1001/archinternmed.2008.578
   Pastore S, 2008, J INVEST DERMATOL, V128, P1365, DOI 10.1038/sj.jid.5701184
   Peng J, 2012, J DERMATOL SCI, V67, P199, DOI 10.1016/j.jdermsci.2012.06.002
   PILLAI S, 1991, J CELL PHYSIOL, V146, P94, DOI 10.1002/jcp.1041460113
   Prineas RJ, 1997, EPIDEMIOLOGY, V8, P31, DOI 10.1097/00001648-199701000-00005
   Roberts PJ, 2007, ONCOGENE, V26, P3291, DOI 10.1038/sj.onc.1210422
   Schoop RAL, 2009, J MOL HISTOL, V40, P177, DOI 10.1007/s10735-009-9228-z
   SQUIER CA, 1988, J ORAL PATHOL MED, V17, P512, DOI 10.1111/j.1600-0714.1988.tb01326.x
   Wang JL, 2011, PLOS ONE, V6, P0, DOI 10.1371/journal.pone.0022566
   Xie Z, 2012, ONCOGENE, V31, P5090, DOI 10.1038/onc.2012.10
   Xie ZJ, 2007, J BIOL CHEM, V282, P8695, DOI 10.1074/jbc.M609135200
   Xie ZJ, 2010, BIOCHEM BIOPH RES CO, V398, P719, DOI 10.1016/j.bbrc.2010.07.007
   Xie ZJ, 2010, BIOCHEM BIOPH RES CO, V397, P296, DOI 10.1016/j.bbrc.2010.05.103
   Xie ZJ, 2009, MOL BIOL CELL, V20, P1695, DOI 10.1091/mbc.E08-07-0756
   Xie ZJ, 2005, MOL BIOL CELL, V16, P3236, DOI 10.1091/mbc.E05-02-0109
   Xie ZJ, 1999, J BIOL CHEM, V274, P20421, DOI 10.1074/jbc.274.29.20421
   Yang CY, 1998, JPN J CANCER RES, V89, P124, DOI 10.1111/j.1349-7006.1998.tb00539.x
   Yano S, 2003, ANTICANCER RES, V23, P3639
   Yarden Y, 2001, NAT REV MOL CELL BIO, V2, P127, DOI 10.1038/35052073
   Ye KQ, 2002, NATURE, V415, P541, DOI 10.1038/415541a
NR 43
TC 5
Z9 6
U1 2
U2 6
PU E-CENTURY PUBLISHING CORP
PI MADISON
PA 40 WHITE OAKS LN, MADISON, WI 53711 USA
SN 1936-2625
EI 
J9 INT J CLIN EXP PATHO
JI Int. J. Clin. Exp. Pathol.
PD JUN 15
PY 2015
VL 8
IS 4
BP 3529
EP 3542
DI 
PG 14
WC Oncology; Pathology
SC Oncology; Pathology
GA CM5OP
UT WOS:000357737900010
PM 26097536
DA 2025-02-23
ER

PT J
AU Martin, LJ
   Melnichouk, O
   Huszti, E
   Connelly, PW
   Greenberg, CV
   Minkin, S
   Boyd, NF
AF Martin, Lisa J.
   Melnichouk, Olga
   Huszti, Ella
   Connelly, Philip W.
   Greenberg, Carolyn V.
   Minkin, Salomon
   Boyd, Norman F.
TI Serum Lipids, Lipoproteins, and Risk of Breast Cancer: A Nested Case-Control Study Using Multiple Time Points
SO JNCI-JOURNAL OF THE NATIONAL CANCER INSTITUTE
LA English
DT Article
ID postmenopausal women; menstrual-cycle; plasma-lipids; mammographic density; premenopausal women; alcohol-consumption; metabolic syndrome; hdl-cholesterol; receptor status; sex-hormones
AB Background: There is strong evidence that breast cancer risk is influenced by environmental factors. Blood lipid and lipoprotein levels are also influenced by environmental factors and are associated with some breast cancer risk factors. We examined whether serial measures of serum lipids and lipoproteins were associated with breast cancer risk. Methods: We carried out a nested case-control study within a randomized long-term dietary intervention trial with 4690 women with extensive mammographic density followed for an average of 10 years for breast cancer incidence. We measured lipids in an average of 4.2 blood samples for 279 invasive breast cancer case subjects and 558 matched control subjects. We calculated subaverages of lipids for each subject based on menopausal status and use of hormone replacement therapy (HRT) at blood collection and analyzed their association with breast cancer using generalized estimating equations. All statistical tests were two-sided. Results: High-density lipoprotein-cholesterol (HDL-C) (P = .05) and apoA1 (P = .02) levels were positively associated with breast cancer risk (75th vs 25th percentile: HDL-C, 23% higher; apoA1, 28% higher) and non-HDL-C (P =.03) and apoB (P = .01) levels were negatively associated (75th vs 25th percentile: non-HDL-C, 19% lower; apoB, 22% lower). These associations were observed only when lipids were measured when HRT was not used. Total cholesterol and triglyceride levels were not statistically significantly associated with breast cancer risk. Conclusions: These results demonstrate that serum lipids are associated with breast cancer risk in women with extensive mammographic density. The possibility that interventions for heart disease prevention, which aim to reduce non-HDL-C or raise HDL-C, may have effects on breast cancer risk merits examination.
C1 [Martin, Lisa J.; Melnichouk, Olga; Huszti, Ella; Greenberg, Carolyn V.; Minkin, Salomon; Boyd, Norman F.] Princess Margaret Canc Ctr, Campbell Family Inst Breast Canc Res, Toronto, ON, Canada.
   [Connelly, Philip W.] St Michaels Hosp, Keenan Res Ctr Biomed Sci, Toronto, ON M5B 1W8, Canada.
   [Connelly, Philip W.] Univ Toronto, Dept Med, Toronto, ON, Canada.
   [Connelly, Philip W.] Univ Toronto, Dept Lab Med & Pathobiol, Toronto, ON, Canada.
C3 University of Toronto; University Health Network Toronto; Princess Margaret Cancer Centre; University of Toronto; Saint Michaels Hospital Toronto; University of Toronto; University of Toronto
RP Boyd, NF (corresponding author), Ontario Canc Inst, Campbell Family Inst Breast Canc Res, 610 Univ Ave,Suite 10-415, Toronto, ON M4G 1K9, Canada.
EM boyd@uhnres.utoronto.ca
FU Ontario Ministry of Health; Medical Research Council of Canada; Canadian Breast Cancer Research Alliance; Canadian Institutes of Health [191174]; American Institute of Cancer Research; National Institutes of Health [RO1 CA90579-01]; Lau Chair in Breast Cancer Research; Canadian Institutes for Health Research New Investigator Salary Award; Ontario Ministry of Health and Long Term Care
CR Agnoli C, 2010, NUTR METAB CARDIOVAS, V20, P41, DOI 10.1016/j.numecd.2009.02.006
   [Anonymous], 2006, MEASUREMENT ERROR IN NONLINEAR MODELS: A MODERN PERSPECTIVE, V0, P0
   ARMSTRONG B, 1975, INT J CANCER, V15, P617, DOI 10.1002/ijc.2910150411
   Baer DJ, 2002, AM J CLIN NUTR, V75, P593, DOI 10.1093/ajcn/75.3.593
   Barnett JB, 2004, J CLIN ENDOCR METAB, V89, P776, DOI 10.1210/jc.2003-030506
   BOYD NF, 1995, CANCER EPIDEM BIOMAR, V4, P117
   BOYD NF, 1995, CANCER EPIDEM BIOMAR, V4, P727
   BOYD NF, 1989, BRIT J CANCER, V59, P766, DOI 10.1038/bjc.1989.160
   BOYD NF, 1990, JNCI-J NATL CANCER I, V82, P460, DOI 10.1093/jnci/82.6.460
   Boyd NF, 2007, NEW ENGL J MED, V356, P227, DOI 10.1056/NEJMoa062790
   Brinton EA, 2010, CURR OPIN LIPIDOL, V21, P346, DOI 10.1097/MOL.0b013e32833c1f41
   Danilo C, 2013, BREAST CANCER RES, V15, P0, DOI 10.1186/bcr3483
   Derby CA, 2009, AM J EPIDEMIOL, V169, P1352, DOI 10.1093/aje/kwp043
   Elhadd TA, 2003, INT ANGIOL, V22, P222
   FERRARONI M, 1993, INT J EPIDEMIOL, V22, P772, DOI 10.1093/ije/22.5.772
   Furberg AS, 2004, J NATL CANCER I, V96, P1152, DOI 10.1093/jnci/djh216
   HANKINSON SE, 1995, J NATL CANCER I, V87, P1297, DOI 10.1093/jnci/87.17.1297
   Hardin JW, 2012, GENERALIZED ESTIMATING EQUATIONS, V0, P0
   HOYER AP, 1992, CANCER CAUSE CONTROL, V3, P403, DOI 10.1007/BF00051352
   JARVIK GP, 1993, INT J CLIN LAB RES, V23, P215, DOI 10.1007/BF02592312
   Kabat GC, 2009, CANCER EPIDEM BIOMAR, V18, P2046, DOI 10.1158/1055-9965.EPI-09-0235
   Key TJ, 2001, LANCET ONCOL, V2, P133, DOI 10.1016/S1470-2045(00)00254-0
   Kucharska-Newton AM, 2008, ANN EPIDEMIOL, V18, P671, DOI 10.1016/j.annepidem.2008.06.006
   Langsted A, 2008, CIRCULATION, V118, P2047, DOI 10.1161/CIRCULATIONAHA.108.804146
   Magkos F, 2006, AM J PHYSIOL-ENDOC M, V291, PE1243, DOI 10.1152/ajpendo.00246.2006
   Martin LJ, 2011, CANCER RES, V71, P123, DOI 10.1158/0008-5472.CAN-10-1436
   Melvin JC, 2012, CANCER EPIDEM BIOMAR, V21, P1381, DOI 10.1158/1055-9965.EPI-12-0188
   Moorman PG, 1998, CANCER EPIDEM BIOMAR, V7, P483
   Mudali S, 2005, J CLIN ENDOCR METAB, V90, P1202, DOI 10.1210/jc.2004-0744
   Muir C, 1992, CANC INCIDENCE 5 CON, VV, P0
   Mumford SL, 2010, J CLIN ENDOCR METAB, V95, PE80, DOI 10.1210/jc.2010-0109
   Pan W, 2001, BIOMETRICS, V57, P120, DOI 10.1111/j.0006-341X.2001.00120.x
   Pike MC, 2002, CANCER EPIDEM BIOMAR, V11, P795
   Reed RG, 2000, METABOLISM, V49, P1101, DOI 10.1053/meta.2000.8603
   ROTHENEDER M, 1989, INT J CANCER, V43, P875, DOI 10.1002/ijc.2910430523
   Salpeter SR, 2006, DIABETES OBES METAB, V8, P538, DOI 10.1111/j.1463-1326.2005.00545.x
   Shelley JM, 1998, ANN EPIDEMIOL, V8, P39, DOI 10.1016/S1047-2797(97)00123-3
   STANFORD JL, 1995, EPIDEMIOLOGY, V6, P181, DOI 10.1097/00001648-199503000-00017
   Suzuki R, 2008, INT J CANCER, V122, P1832, DOI 10.1002/ijc.23184
   Tamimi RM, 2007, JNCI-J NATL CANCER I, V99, P1178, DOI 10.1093/jnci/djm062
   Volcik KA, 2008, ANN EPIDEMIOL, V18, P101, DOI 10.1016/j.annepidem.2007.07.103
   Wang XW, 2011, J CLIN ENDOCR METAB, V96, P885, DOI 10.1210/jc.2010-2061
   WILLIAMS PT, 1993, ARTERIOSCLER THROMB, V13, P1654, DOI 10.1161/01.ATV.13.11.1654
   Worsley R, 2013, MENOPAUSE, V20, P640, DOI 10.1097/GME.0b013e318279bd4a
   Yasui Y, 1999, CANCER CAUSE CONTROL, V10, P431, DOI 10.1023/A:1008970121595
   ZIEGLER RG, 1993, JNCI-J NATL CANCER I, V85, P1819, DOI 10.1093/jnci/85.22.1819
NR 46
TC 81
Z9 85
U1 1
U2 14
PU OXFORD UNIV PRESS INC
PI CARY
PA JOURNALS DEPT, 2001 EVANS RD, CARY, NC 27513 USA
SN 0027-8874
EI 1460-2105
J9 JNCI-J NATL CANCER I
JI JNCI-J. Natl. Cancer Inst.
PD MAY 15
PY 2015
VL 107
IS 5
BP 
EP 
DI 10.1093/jnci/djv032
PG 9
WC Oncology
SC Oncology
GA CI9KJ
UT WOS:000355088600005
PM 25817193
DA 2025-02-23
ER

PT J
AU Linsalata, M
   Orlando, A
   Tutino, V
   Notarnicola, M
   D'Attoma, B
   Russo, F
AF Linsalata, Michele
   Orlando, Antonella
   Tutino, Valeria
   Notarnicola, Maria
   D'Attoma, Benedetta
   Russo, Francesco
TI Inhibitory effect of vitamin K1 on growth and polyamine biosynthesis of human gastric and colon carcinoma cell lines
SO INTERNATIONAL JOURNAL OF ONCOLOGY
LA English
DT Article
DE chemoprevention; colon cancer; gastric cancer; ornithine decarboxylase; polyamines; vitamin K1
ID hepatocellular-carcinoma; colorectal-cancer; breast-cancer; in-vitro; metabolism; apoptosis; death; chemoprevention; menatetrenone; raf/mek/erk
AB Gastric and colon cancers remain the leading cause of cancer mortality throughout the world. Since the gastrointestinal tract works in a constant link with the external environment, chemoprevention by dietary constituents could represent a possible approach to reduce cancer risk. Dietary vitamin K1 (VKl) has been shown to prevent the growth of many types of cancer cells. However, no data are available on possible different susceptibility to VK1 by gastric or colon neoplastic cell lines. Moreover, the exact mechanism of action of VK1 is still object of investigation, even if it has been reported that VK1 may induce cell cycle arrest and apoptosis. Therefore, molecules affecting cell growth such as the natural polyamines could be of interest in VK1 action. The aim of the present study was to investigate the effects of increasing concentrations of VK1 (from 10 to 200 mu M) administered up to 72 h, on the cell proliferation and apoptosis of a gastric (HGC-27) and a colon (SW480) cancer cell line. Additionally, the polyamine biosynthesis and the MAPK pathway were also examined. VK1 treatments caused an inhibition of cell proliferation and an induction of apoptosis in both cell lines, with a concomitant significant decrease of the polyamine biosynthesis, increased phospho-ERK 1/2 expression was also observed. A different proliferative behavior and a different response to VK1 by gastric and colon cancer cells was evident, with colon cells showing a more pronounced susceptibility to VK1 action. VK1 is safe and without known toxicities in adult humans, consequently it could be effective in prevention and treatment of selected gastrointestinal neoplasms. Protocols based on the use of VKl, along with polyamine inhibitors and/or analogues, could represent a suitable alternative option for improving the efficacy of chemoprevention and treatment in future strategies for gastrointestinal cancer management.
C1 [Linsalata, Michele; Orlando, Antonella; D'Attoma, Benedetta; Russo, Francesco] IRCCS Saverio de Bellis, Lab Nutr Pathophysiol, Natl Inst Digest Dis, I-70013 Bari, Italy.
   [Tutino, Valeria; Notarnicola, Maria] IRCCS Saverio de Bellis, Lab Nutr Biochem, Natl Inst Digest Dis, I-70013 Bari, Italy.
C3 IRCCS Saverio de Bellis; IRCCS Saverio de Bellis
RP Russo, F (corresponding author), IRCCS Saverio de Bellis, Lab Nutr Pathophysiol, Natl Inst Digest Dis, Via Turi 27, I-70013 Bari, Italy.
EM francesco.russo@irccsdebellis.it
CR Adnan H, 2012, TOXICOL LETT, V214, P53, DOI 10.1016/j.toxlet.2012.08.007
   Amalia Helfi, 2010, KOBE J MED SCI, V56, P0
   Casero RA, 2007, NAT REV DRUG DISCOV, V6, P373, DOI 10.1038/nrd2243
   Davidson NE, 1999, ENDOCR-RELAT CANCER, V6, P69, DOI 10.1677/erc.0.0060069
   Deloyer P, 2001, EUR J GASTROEN HEPAT, V13, P1027, DOI 10.1097/00042737-200109000-00005
   Du W, 2012, WORLD J SURG ONCOL, V10, P0, DOI 10.1186/1477-7819-10-60
   Duranton B, 2003, AMINO ACIDS, V24, P63, DOI 10.1007/s00726-002-0333-5
   Gao JH, 2013, J PHYSIOL PHARMACOL, V64, P681
   GAREWAL HS, 1992, INT J CANCER, V52, P355, DOI 10.1002/ijc.2910520305
   Gerner EW, 2004, NAT REV CANCER, V4, P781, DOI 10.1038/nrc1454
   Hitomi M, 2005, INT J ONCOL, V26, P713
   Iarashi K, 2010, INT J BIOCHEM CELL B, V42, P39, DOI 10.1016/j.biocel.2009.07.009
   Kanamori T, 2007, CANCER SCI, V98, P431, DOI 10.1111/j.1349-7006.2006.00384.x
   Kawakita H, 2009, INT J MOL MED, V23, P709, DOI 10.3892/ijmm_00000184
   Kayashima T, 2009, CANCER LETT, V278, P34, DOI 10.1016/j.canlet.2008.12.020
   Lamson Davis W, 2003, ALTERN MED REV, V8, P303
   Laukaitis CM, 2011, BEST PRACT RES CL GA, V25, P495, DOI 10.1016/j.bpg.2011.09.007
   Lepage Come, 2010, REV PRAT, V60, P1062
   Linsalata M, 1998, ITAL J GASTROENTEROL, V30, P484
   Linsalata M, 2010, CURR PHARM DESIGN, V16, P847, DOI 10.2174/138161210790883598
   Linsalata M, 2008, NUTRITION, V24, P382, DOI 10.1016/j.nut.2007.12.014
   Linsalata M, 2014, INT J ONCOL, V45, P1802, DOI 10.3892/ijo.2014.2597
   Linsalata M, 2010, ANTICANCER RES, V30, P3501
   Linsalata M, 2010, ANTICANCER RES, V30, P2583
   MacFarlane AJ, 2007, NUTR REV, V65, PS157, DOI 10.1301/nr.2007.dec.S157-S166
   MacKeigan JP, 2000, J BIOL CHEM, V275, P38953, DOI 10.1074/jbc.C000684200
   Manni A, 2005, CLIN EXP METASTAS, V22, P255, DOI 10.1007/s10585-005-8480-1
   Matsumoto K, 2006, INT J ONCOL, V29, P1501
   Milner JA, 2001, NUTR CANCER, V41, P1, DOI 10.1207/S15327914NC41-1&2_1
   Mizuta T, 2006, CANCER, V106, P867, DOI 10.1002/cncr.21667
   Moschou PN, 2014, J EXP BOT, V65, P1285, DOI 10.1093/jxb/ert373
   Nowotarski SL, 2013, EXPERT REV MOL MED, V15, P0, DOI 10.1017/erm.2013.3
   Ogawa M, 2007, INT J ONCOL, V31, P323
   Orlando A, 2014, BMC MICROBIOL, V14, P0, DOI 10.1186/1471-2180-14-19
   Osada S, 2001, J MOL BIOL, V314, P765, DOI 10.1006/jmbi.2001.5171
   Ozaki I, 2007, CLIN CANCER RES, V13, P2236, DOI 10.1158/1078-0432.CCR-06-2308
   Pegg AE, 2006, J BIOL CHEM, V281, P14529, DOI 10.1074/jbc.R500031200
   Ramani D, 2014, CLIN NUTR, V33, P14, DOI 10.1016/j.clnu.2013.09.019
   Seiler N, 2005, J CELL MOL MED, V9, P623, DOI 10.1111/j.1582-4934.2005.tb00493.x
   Seiler N, 2003, CURR DRUG TARGETS, V4, P537, DOI 10.2174/1389450033490885
   Shearer MJ, 2008, THROMB HAEMOSTASIS, V100, P530, DOI 10.1160/TH08-03-0147
   Showalter SL, 2010, J GASTROEN HEPATOL, V25, P738, DOI 10.1111/j.1440-1746.2009.06085.x
   Sui XB, 2014, CANCER LETT, V344, P174, DOI 10.1016/j.canlet.2013.11.019
   Tokita H, 2006, INT J MOL MED, V17, P235
   Wei G, 2010, INT J CANCER, V127, P2949, DOI 10.1002/ijc.25498
   Wei G, 2010, J CELL PHYSIOL, V224, P112, DOI 10.1002/jcp.22099
   Yao YT, 2012, ONCOL LETT, V4, P163, DOI 10.3892/ol.2012.682
   Zhu L, 1999, IMMUNOLOGY, V97, P26
NR 49
TC 9
Z9 11
U1 0
U2 11
PU SPANDIDOS PUBL LTD
PI ATHENS
PA POB 18179, ATHENS, 116 10, GREECE
SN 1019-6439
EI 1791-2423
J9 INT J ONCOL
JI Int. J. Oncol.
PD AUG 15
PY 2015
VL 47
IS 2
BP 773
EP 781
DI 10.3892/ijo.2015.3033
PG 9
WC Oncology
SC Oncology
GA CM8QC
UT WOS:000357965700040
PM 26043965
DA 2025-02-23
ER

PT J
AU Jackson, MD
   Tulloch-Reid, MK
   Lindsay, CM
   Smith, G
   Bennett, FI
   McFarlane-Anderson, N
   Aiken, W
   Coard, KCM
AF Jackson, Maria D.
   Tulloch-Reid, Marshall K.
   Lindsay, Carole M.
   Smith, Garrett
   Bennett, Franklyn I.
   McFarlane-Anderson, Norma
   Aiken, William
   Coard, Kathleen C. M.
TI Both serum 25-hydroxyvitamin D and calcium levels may increase the risk of incident prostate cancer in Caribbean men of African ancestry
SO CANCER MEDICINE
LA English
DT Article
DE 25 hydroxyvitamin D; African ancestry; serum calcium
ID vitamin-d deficiency; receptor; prevention; growth; 1-alpha,25-dihydroxyvitamin-d-3; metaanalysis; inhibition; health
AB Circulating 25-hydroxyvitamin D [25(OH)D] concentrations have been associated with both higher and lower risk of prostate cancer (PCa), whereas elevated levels of circulating calcium has been related to higher risks. However, there are few studies that account for effects of both calcium and 25(OH)D concentrations on incident PCa in a black population. We examined these relationships in a case-control study of men 40-80years old with newly diagnosed, histologically confirmed PCa in Jamaica, a tropical country. Mean serum calcium concentrations was higher among cases (2.32 +/- 0.19mmol/L) than controls, (2.27 +/- 0.30mmol/L) (P=0.023) however, there were no differences in 25(OH)D by cancer status (cases, 33.67 +/- 12.71ng/mL; controls (32.25 +/- 12.59ng/mL). Serum calcium was not correlated with 25(OH)D (partial correlation: r, 0.06; P=0.287). Multivariable-adjusted models showed a positive linear relationship between PCa and serum calcium (OR, 1.12; CI, 1.00-1.25 per 0.1nmol/L). Serum 25(OH)D concentration also showed a positive association with PCa (OR, 1.23; CI, 1.01-1.49 per 10ng/mL). The odds of PCa in men with serum 25(OH)D tertile 2 was OR, 2.18; CI, 1.04-4.43 and OR, 2.47 CI, 1.20-4.90 for tertile 3 (P-trend=0.013). Dietary intakes of calcium showed no relationship with PCa. Despite the strong relationship between serum calcium and vitamin D the mechanism by which each affects prostate cancer risk in men of African ancestry needs additional investigation.
C1 [Jackson, Maria D.] Univ W Indies, Dept Community Hlth & Psychiat, Kingston 7, Jamaica.
   [Tulloch-Reid, Marshall K.] Univ W Indies, Res Inst Trop Med, Kingston 7, Jamaica.
   [Lindsay, Carole M.; Smith, Garrett; McFarlane-Anderson, Norma] Univ W Indies, Dept Basic Med Sci, Kingston 7, Jamaica.
   [Bennett, Franklyn I.; Coard, Kathleen C. M.] Univ W Indies, Dept Pathol, Kingston 7, Jamaica.
   [Aiken, William] Univ W Indies, Dept Surg Radiol Anaesthesia & Intens Care, Kingston 7, Jamaica.
C3 University West Indies Mona Jamaica; University West Indies Mona Jamaica; University West Indies Mona Jamaica; University West Indies Mona Jamaica; University West Indies Mona Jamaica
RP Jackson, MD (corresponding author), Univ W Indies, Dept Community Hlth & Psychiat, Kingston 7, Jamaica.
EM maria.jackson@uwimona.edu.jm
FU National Health Fund [HSF19]; CHASE Fund; Planning Institute of Jamaica [77/854]; Anthony N Sabga (ANSA) Award
CR Albanes D, 2011, CANCER EPIDEM BIOMAR, V20, P1850, DOI 10.1158/1055-9965.EPI-11-0403
   Albanes D, 2009, JNCI-J NATL CANCER I, V101, P1272, DOI 10.1093/jnci/djp260
   Bao BY, 2006, CARCINOGENESIS, V27, P32, DOI 10.1093/carcin/bgi170
   Brändstedt J, 2012, CANCER CAUSE CONTROL, V23, P1377, DOI 10.1007/s10552-012-9948-3
   Bristow SM, 2013, BRIT J NUTR, V110, P1384, DOI 10.1017/S0007114513001050
   Cai ZJ, 1999, WHO TECH REP SER, V887, P1
   Cole DEC, 1999, LANCET, V353, P112, DOI 10.1016/S0140-6736(98)06434-4
   Essien U, 2013, SEMIN NEPHROL, V33, P416, DOI 10.1016/j.semnephrol.2013.07.003
   Flourakis M, 2009, BBA-MOL CELL RES, V1793, P1105, DOI 10.1016/j.bbamcr.2009.01.009
   Gandini S, 2011, INT J CANCER, V128, P1414, DOI 10.1002/ijc.25439
   Gibson TN, 2008, W INDIAN MED J, V57, P81
   Gilbert R, 2011, CANCER CAUSE CONTROL, V22, P319, DOI 10.1007/s10552-010-9706-3
   Gilbert R, 2009, INT J CANCER, V125, P1414, DOI 10.1002/ijc.24411
   Giovannucci E, 1998, CANCER CAUSE CONTROL, V9, P567, DOI 10.1023/A:1008835903714
   GLEASON DF, 1974, J UROLOGY, V111, P58, DOI 10.1016/S0022-5347(17)59889-4
   Grant WB, 2013, ANTI-CANCER AGENT ME, V13, P140
   Gunnell D, 2003, BRIT J CANCER, V88, P1682, DOI 10.1038/sj.bjc.6600946
   HADDAD JG, 1973, NATURE, V244, P515, DOI 10.1038/244515a0
   Halthur C, 2009, CANCER CAUSE CONTROL, V20, P1205, DOI 10.1007/s10552-009-9342-y
   Holick MF, 2011, J CLIN ENDOCR METAB, V96, P1911, DOI 10.1210/jc.2011-0385
   Hsu JY, 2001, CANCER RES, V61, P2852
   Huncharek M, 2008, NUTR CANCER, V60, P421, DOI 10.1080/01635580801911779
   Institute of Medicine FaNB, 2010, DIETARY REFERENCE IN, V0, P0
   Jackson MD, 2013, GENES NUTR, V8, P199, DOI 10.1007/s12263-012-0321-7
   Jackson MD, 2011, NUTR J, V10, P0, DOI 10.1186/1475-2891-10-28
   Kristal AR, 2014, CANCER EPIDEM BIOMAR, V23, P1494, DOI 10.1158/1055-9965.EPI-14-0115
   Legrand G, 2001, J BIOL CHEM, V276, P47608, DOI 10.1074/jbc.M107011200
   Liao JH, 2006, CANCER RES, V66, P9065, DOI 10.1158/0008-5472.CAN-06-0317
   Lindeman BM, 2014, AM SURGEON, V80, P505
   Lokeshwar BL, 1999, CANCER EPIDEM BIOMAR, V8, P241
   Meyer HE, 2013, AM J CLIN NUTR, V97, P147, DOI 10.3945/ajcn.112.039222
   Miljkovic I, 2011, ETHNIC DIS, V21, P79
   Miller GJ, 1995, CLIN CANCER RES, V1, P997
   Molloy Billy J, 2009, 720003139EN, V0, Patent No. 7200031 39EN
   Moon SJ, 2005, PHOTOCHEM PHOTOBIOL, V81, P1252, DOI 10.1562/2005-01-20-IR-421
   Moreno J, 2005, J STEROID BIOCHEM, V97, P31, DOI 10.1016/j.jsbmb.2005.06.012
   Murphy AB, 2014, CLIN CANCER RES, V20, P2289, DOI 10.1158/1078-0432.CCR-13-3085
   Platz EA, 2000, JNCI-J NATL CANCER I, V92, P2009, DOI 10.1093/jnci/92.24.2009
   Qin LQ, 2004, MED HYPOTHESES, V62, P133, DOI 10.1016/S0306-9877(03)00295-0
   Rowland GW, 2013, CANCER EPIDEM BIOMAR, V22, P16, DOI 10.1158/1055-9965.EPI-12-0922-T
   Salem S, 2013, NUTR CANCER, V65, P961, DOI 10.1080/01635581.2013.806936
   Schenk JM, 2014, CANCER EPIDEM BIOMAR, V23, P1484, DOI 10.1158/1055-9965.EPI-13-1340
   Schwartz GG, 2013, ANTI-CANCER AGENT ME, V13, P45
   SCHWARTZ GG, 1990, ANTICANCER RES, V10, P1307
   Signorello LB, 2010, CANCER EPIDEM BIOMAR, V19, P2325, DOI 10.1158/1055-9965.EPI-10-0482
   Skinner HG, 2008, CANCER EPIDEM BIOMAR, V17, P2302, DOI 10.1158/1055-9965.EPI-08-0365
   Skinner HG, 2009, CANCER EPIDEM BIOMAR, V18, P575, DOI 10.1158/1055-9965.EPI-08-0915
   Song BJ, 2013, LIVER INT, V33, P653, DOI 10.1111/liv.12147
   Statistical Institute of Jamaica, 2009, POP CENS 2001 JAM, V0, P0
   Sung V, 2000, MOL CELL ENDOCRINOL, V164, P133, DOI 10.1016/S0303-7207(00)00226-4
   Travis RC, 2009, AM J EPIDEMIOL, V169, P1223, DOI 10.1093/aje/kwp022
   Van Hemelrijck M, 2012, CANCER CAUSE CONTROL, V23, P1349, DOI 10.1007/s10552-012-0015-x
   Webb AR, 2006, PROG BIOPHYS MOL BIO, V92, P17, DOI 10.1016/j.pbiomolbio.2006.02.004
   Weinstein SJ, 2013, INT J CANCER, V132, P2940, DOI 10.1002/ijc.27969
   Williams CD, 2012, PREV CHRONIC DIS, V9, P0, DOI 10.5888/pcd9.110125
   Xu YH, 2014, J CANCER RES CLIN, V140, P1465, DOI 10.1007/s00432-014-1706-3
   Yin L, 2009, CANCER EPIDEMIOL, V33, P435, DOI 10.1016/j.canep.2009.10.014
NR 57
TC 23
Z9 26
U1 0
U2 7
PU WILEY
PI HOBOKEN
PA 111 RIVER ST, HOBOKEN 07030-5774, NJ USA
SN 2045-7634
EI 
J9 CANCER MED-US
JI Cancer Med.
PD JUN 15
PY 2015
VL 4
IS 6
BP 925
EP 935
DI 10.1002/cam4.457
PG 11
WC Oncology
SC Oncology
GA CK1SQ
UT WOS:000355988000015
PM 25858172
DA 2025-02-23
ER

PT J
AU Lamas, B
   Nachat-Kappes, R
   Goncalves-Mendes, N
   Mishellany, F
   Rossary, A
   Vasson, MP
   Farges, MC
AF Lamas, Bruno
   Nachat-Kappes, Rachida
   Goncalves-Mendes, Nicolas
   Mishellany, Florence
   Rossary, Adrien
   Vasson, Marie-Paule
   Farges, Marie-Chantal
TI Dietary Fat Without Body Weight Gain Increases In Vivo MCF-7 Human Breast Cancer Cell Growth and Decreases Natural Killer Cell Cytotoxicity
SO MOLECULAR CARCINOGENESIS
LA English
DT Article
DE high-calorie diet; human breast carcinoma xenograft; NK cells
ID colony-stimulating factor; high-density-lipoproteins; mammary-gland development; activated receptor-alpha; beta-catenin; nk cells; metabolic-disorders; invasive property; induced apoptosis; oxidative stress
AB High-calorie (HC) diet contributes to the increased incidence of obesity, which is a risk factor for breast cancer in postmenopausal women, and in particular for estrogen receptor (ER) positive tumors. This study investigated whether an HC diet increases human ER-positive breast cancer progression and modulates natural killer (NK) cell functions. Four-week-old female BALB/c athymic nude mice were fed a HC diet (5320kcal/kg) or standard calorie diet (SC, 2820kcal/kg) for 6mo. After 5mo, the mice were randomly implanted with MCF-7 breast cancer cells (SCT and HCT) or received an isovolumic injection (SC and HC) in both inguinal fat pads. Tumor growth was greater in the HCT group than in the SC group without change in body weight. The HC diet decreased the tumor expression of genes involved in the citrate cycle and in adiponectin and lipid metabolism but increased that of genes controlling glycolysis and angiogenesis. The tumor expression level of Ki67 was increased while that of the cleaved caspase 3 and the ER- and progesterone receptors was reduced. Tumor development in response to the HC diet was associated with smaller numbers and lower cytotoxicity of splenic NK cells. These results indicate that an HC diet without body weight gain increases ER-positive breast cancer cell proliferation and reduces tumor apoptosis. The underlying mechanisms might involve a downexpression of tumor hormonal receptor and reduced NK cell functions, and might also result in the regulation of genes involved in several cellular functions. (c) 2013 Wiley Periodicals, Inc.
C1 [Lamas, Bruno; Nachat-Kappes, Rachida; Goncalves-Mendes, Nicolas; Rossary, Adrien; Vasson, Marie-Paule; Farges, Marie-Chantal] Univ Auvergne, Clermont Univ, Unite Nutr Humaine, Equipe ECREIN,CLARA,CRNH Auvergne,INRA,UMR 1019, Clermont Ferrand, France.
   [Mishellany, Florence] Ctr Lutte Canc Jean Perrin, Serv Anatomopathol, EA ERTICa 4677, Clermont Ferrand, France.
   [Vasson, Marie-Paule] Ctr Lutte Canc Jean Perrin, Unite Nutr, Clermont Ferrand, France.
   [Vasson, Marie-Paule] CHU Clermont Ferrand, Unite Nutr, Clermont Ferrand, France.
C3 Universite Clermont Auvergne (UCA); INRAE; UNICANCER; Centre Jean Perrin; UNICANCER; Centre Jean Perrin; CHU Clermont Ferrand
RP Farges, MC (corresponding author), UFR Pharm, Lab Biochim Biol Mol & Nutr, 28 Pl Henri Dunant BP 38, F-63001 Clermont Ferrand 1, France.
FU Contrat Plan Etat Region; Fonds Europeen de Developpement Regional; Ministere de l'Enseignement Superieur et de la Recherche
CR Acconcia F, 2005, J CELL PHYSIOL, V203, P193, DOI 10.1002/jcp.20219
   Alkhalaf M, 2002, EUR J CANCER PREV, V11, P481, DOI 10.1097/00008469-200210000-00011
   Allegra S, 2006, CYTOM PART A, V69A, P992, DOI 10.1002/cyto.a.20301
   Andersen CL, 2004, CANCER RES, V64, P5245, DOI 10.1158/0008-5472.CAN-04-0496
   [Anonymous], 2008, J. VIS. EXP., V0, P0
   Avis I, 2001, FASEB J, V15, P2007, DOI 10.1096/fj.00-0866fje
   Baur JA, 2006, NATURE, V444, P337, DOI 10.1038/nature05354
   Begriche K, 2008, AM J PHYSIOL-ENDOC M, V294, PE939, DOI 10.1152/ajpendo.00379.2007
   Bocca C, 2008, BRIT J NUTR, V100, P739, DOI 10.1017/S0007114508942161
   Bosetti C, 2012, BREAST, V21, P77, DOI 10.1016/j.breast.2011.08.001
   Bracke ME, 1999, JNCI-J NATL CANCER I, V91, P354, DOI 10.1093/jnci/91.4.354
   Brennan KR, 2004, J MAMMARY GLAND BIOL, V9, P119, DOI 10.1023/B:JOMG.0000037157.94207.33
   Buerkle A, 2008, CANCER METAST REV, V27, P545, DOI 10.1007/s10555-008-9151-x
   Buettner R, 2007, OBESITY, V15, P798, DOI 10.1038/oby.2007.608
   Calviello G, 2007, CARCINOGENESIS, V28, P1202, DOI 10.1093/carcin/bgl254
   Caragine TA, 2002, BLOOD, V100, P3304, DOI 10.1182/blood.V100.9.3304
   Chandra D, 2011, BBA-BIOENERGETICS, V1807, P620, DOI 10.1016/j.bbabio.2010.10.023
   Chia KS, 2005, INT J CANCER, V113, P302, DOI 10.1002/ijc.20561
   Conneely OM, 2003, J MAMMARY GLAND BIOL, V8, P205, DOI 10.1023/A:1025952924864
   COUSINS DJ, 1994, AM J RESP CRIT CARE, V150, PS50, DOI 10.1164/ajrccm/150.5_Pt_2.S50
   Daugherty RL, 2007, PHYSIOLOGY, V22, P303, DOI 10.1152/physiol.00020.2007
   Dearth RK, 2011, BMC CANCER, V11, P0, DOI 10.1186/1471-2407-11-377
   Desvergne B, 1999, ENDOCR REV, V20, P649, DOI 10.1210/er.20.5.649
   Dewan MZ, 2007, BREAST CANCER RES TR, V104, P267, DOI 10.1007/s10549-006-9416-4
   ELSTON CW, 1991, HISTOPATHOLOGY, V19, P403, DOI 10.1111/j.1365-2559.1991.tb00229.x
   Enerback S, 1997, NATURE, V387, P90, DOI 10.1038/387090a0
   Fagherazzi G, 2010, EUR J CANCER PREV, V19, P120, DOI 10.1097/CEJ.0b013e3283354918
   Fearnside JF, 2008, PLOS ONE, V3, P0, DOI 10.1371/journal.pone.0001668
   Finkel T, 2000, NATURE, V408, P239, DOI 10.1038/35041687
   Fiorenza AM, 2000, INT J CLIN LAB RES, V30, P141, DOI 10.1007/s005990070013
   Furberg AS, 2004, J NATL CANCER I, V96, P1152, DOI 10.1093/jnci/djh216
   Gouazé V, 2002, J BIOL CHEM, V277, P42867, DOI 10.1074/jbc.M203067200
   Gruber TA, 2002, J IMMUNOL, V168, P73, DOI 10.4049/jimmunol.168.1.73
   Heiden MGV, 2009, SCIENCE, V324, P1029, DOI 10.1126/science.1160809
   Hodges-Gallagher L, 2008, BREAST CANCER RES TR, V109, P241, DOI 10.1007/s10549-007-9640-6
   HOWE GR, 1990, JNCI-J NATL CANCER I, V82, P561, DOI 10.1093/jnci/82.7.561
   Huang YF, 2008, BRIT J CANCER, V99, P1096, DOI 10.1038/sj.bjc.6604661
   Jardé T, 2009, ENDOCR-RELAT CANCER, V16, P1197, DOI 10.1677/ERC-09-0043
   Jardé T, 2011, EUR J CANCER, V47, P33, DOI 10.1016/j.ejca.2010.09.005
   Jemal A, 2007, CA-CANCER J CLIN, V57, P43, DOI 10.3322/canjclin.57.1.43
   Jemal Ahmedin, 2011, CA CANCER J CLIN, V61, P69, DOI 10.3322/caac.20107
   JOZAN S, 1985, BIOCHEM BIOPH RES CO, V133, P105, DOI 10.1016/0006-291X(85)91847-9
   Kattan Z, 2008, BREAST CANCER RES TR, V108, P203, DOI 10.1007/s10549-007-9597-5
   Kim EHJ, 2006, AM J EPIDEMIOL, V164, P990, DOI 10.1093/aje/kwj309
   Kim EJ, 2011, BREAST CANCER RES, V13, P0, DOI 10.1186/bcr2927
   Kim KY, 2001, CANCER LETT, V166, P33, DOI 10.1016/S0304-3835(01)00399-8
   KNEKT P, 1990, AM J CLIN NUTR, V52, P903, DOI 10.1093/ajcn/52.5.903
   Kohler BA, 2011, JNCI-J NATL CANCER I, V103, P714, DOI 10.1093/jnci/djr077
   Kucharska-Newton AM, 2008, ANN EPIDEMIOL, V18, P671, DOI 10.1016/j.annepidem.2008.06.006
   Lautenbach A, 2009, OBESITY, V17, P1848, DOI 10.1038/oby.2009.140
   Lim K, 2009, MOL CANCER THER, V8, P3046, DOI 10.1158/1535-7163.MCT-09-0551
   Lin VCL, 2001, CLIN CANCER RES, V7, P2880
   Löf M, 2007, BRIT J CANCER, V97, P1570, DOI 10.1038/sj.bjc.6604033
   Lynch LA, 2009, OBESITY, V17, P601, DOI 10.1038/oby.2008.565
   Maillard S, 2005, J STEROID BIOCHEM, V94, P111, DOI 10.1016/j.jsbmb.2004.12.023
   Marcelin G, 2012, J LIPID RES, V53, P964, DOI 10.1194/jlr.M022467
   Marti A, 2001, OBES REV, V2, P131, DOI 10.1046/j.1467-789x.2001.00025.x
   Martin A, 2007, ENDOCRINOLOGY, V148, P3419, DOI 10.1210/en.2006-1541
   Matés JM, 2000, TOXICOLOGY, V153, P83, DOI 10.1016/S0300-483X(00)00306-1
   Merlin E, 2011, TRANSPL IMMUNOL, V24, P100, DOI 10.1016/j.trim.2010.10.007
   Nave H, 2008, ENDOCRINOLOGY, V149, P3370, DOI 10.1210/en.2007-1516
   Nesaretnam K, 2002, LIPIDS, V37, P557, DOI 10.1007/s11745-002-0932-0
   NIMER SD, 1995, STEM CELLS, V13, P324, DOI 10.1002/stem.5530130402
   OShea D, 2010, PLOS ONE, V5, P0, DOI 10.1371/journal.pone.0008660
   Olson LK, 2010, INT J OBESITY, V34, P1415, DOI 10.1038/ijo.2010.51
   Park H, 2012, MOL CARCINOGEN, V51, P869, DOI 10.1002/mc.20856
   Peters JM, 1998, CARCINOGENESIS, V19, P1989, DOI 10.1093/carcin/19.11.1989
   Ray G, 2001, CLIN BIOCHEM, V34, P71, DOI 10.1016/S0009-9120(00)00200-9
   Reeves GK, 2007, BRIT MED J, V335, P1134, DOI 10.1136/bmj.39367.495995.AE
   Robey IF, 2005, NEOPLASIA, V7, P324, DOI 10.1593/neo.04430
   Roger P, 2001, CANCER RES, V61, P2537
   ROSE DP, 1991, JNCI-J NATL CANCER I, V83, P1491, DOI 10.1093/jnci/83.20.1491
   ROTHENEDER M, 1989, INT J CANCER, V43, P875, DOI 10.1002/ijc.2910430523
   Screpanti V, 2005, MOL IMMUNOL, V42, P495, DOI 10.1016/j.molimm.2004.07.033
   Smith AG, 2007, J NUTR, V137, P1236, DOI 10.1093/jn/137.5.1236
   Stephenson GD, 2003, NUTR CANCER, V45, P1, DOI 10.1207/S15327914NC4501_1
   Suchanek KM, 2002, MOL CARCINOGEN, V34, P165, DOI 10.1002/mc.10061
   VANDENBOSCH G, 1995, CLIN EXP IMMUNOL, V101, P515
   VANDERBURG B, 1992, J STEROID BIOCHEM, V42, P457, DOI 10.1016/0960-0760(92)90257-J
   Vivier E, 2008, NAT IMMUNOL, V9, P503, DOI 10.1038/ni1582
   Vivier E, 2011, SCIENCE, V331, P0, DOI 10.1126/science.1198687
   WARBURG O, 1956, SCIENCE, V123, P309, DOI 10.1126/science.123.3191.309
   Yan WS, 2006, J BIOL CHEM, V281, P7856, DOI 10.1074/jbc.M512655200
   Zhang AL, 2007, BLOOD, V110, P2484, DOI 10.1182/blood-2007-02-076364
   Zhou ST, 2013, MASS SPECTROM REV, V32, P267, DOI 10.1002/mas.21362
   ZIMMERMANN M, 1983, PAIN, V16, P109, DOI 10.1016/0304-3959(83)90201-4
NR 87
TC 23
Z9 26
U1 0
U2 31
PU WILEY
PI HOBOKEN
PA 111 RIVER ST, HOBOKEN 07030-5774, NJ USA
SN 0899-1987
EI 1098-2744
J9 MOL CARCINOGEN
JI Mol. Carcinog.
PD JAN 15
PY 2015
VL 54
IS 1
BP 58
EP 71
DI 10.1002/mc.22074
PG 14
WC Biochemistry & Molecular Biology; Oncology
SC Biochemistry & Molecular Biology; Oncology
GA AW2ZZ
UT WOS:000346156400006
PM 24038423
DA 2025-02-23
ER

PT J
AU Jung, S
   Stanczyk, FZ
   Egleston, BL
   Snetselaar, LG
   Stevens, VJ
   Shepherd, JA
   Van Horn, L
   LeBlanc, ES
   Paris, K
   Klifa, C
   Dorgan, JF
AF Jung, Seungyoun
   Stanczyk, Frank Z.
   Egleston, Brian L.
   Snetselaar, Linda G.
   Stevens, Victor J.
   Shepherd, John A.
   Van Horn, Linda
   LeBlanc, Erin S.
   Paris, Kenneth
   Klifa, Catherine
   Dorgan, Joanne F.
TI Endogenous Sex Hormones and Breast Density in Young Women
SO CANCER EPIDEMIOLOGY BIOMARKERS & PREVENTION
LA English
DT Article
ID mammographic density; cancer risk; postmenopausal women; premenopausal women; dietary intervention; menstrual-cycle; children disc; growth-factor; lipoprotein cholesterol; testosterone levels
AB Background: Breast density is a strong risk factor for breast cancer and reflects epithelial and stromal content. Breast tissue is particularly sensitive to hormonal stimuli before it fully differentiates following the first full-term pregnancy. Few studies have examined associations between sex hormones and breast density among young women. Methods: We conducted a cross-sectional study among 180 women ages 25 to 29 years old who participated in the Dietary Intervention Study in Children 2006 Follow-up Study. Eighty-five percent of participants attended a clinic visit during their luteal phase of menstrual cycle. Magnetic resonance imaging measured the percentage of dense breast volume (%DBV), absolute dense breast volume (ADBV), and absolute nondense breast volume (ANDBV). Multiple-linear mixed-effect regression models were used to evaluate the association of sex hormones and sex hormone-binding globulin (SHBG) with % DBV, ADBV, and ANDBV. Results: Testosterone was significantly positively associated with % DBV and ADBV. The multivariable geometric mean of % DBV and ADBV across testosterone quartiles increased from 16.5% to 20.3% and from 68.6 to 82.3 cm(3), respectively (P-trend <= 0.03). There was no association of% DBV or ADBV with estrogens, progesterone, non-SHBG-bound testosterone, or SHBG (P-trend <= 0.27). Neither sex hormones nor SHBG was associated with ANDBV except progesterone; however, the progesterone result was nonsignificant in analysis restricted to women in the luteal phase. Conclusions: These findings suggest a modest positive association between testosterone and breast density in young women. Impact: Hormonal influences at critical periods may contribute to morphologic differences in the breast associated with breast cancer risk later in life. Cancer (C) 2014 AACR.
C1 [Jung, Seungyoun; Dorgan, Joanne F.] Univ Maryland, Sch Med, Baltimore, MD 21201 USA.
   [Stanczyk, Frank Z.] Univ So Calif, Keck Sch Med, Los Angeles, CA 90033 USA.
   [Egleston, Brian L.] Fox Chase Canc Ctr, Philadelphia, PA 19111 USA.
   [Snetselaar, Linda G.] Univ Iowa, Iowa City, IA USA.
   [Stevens, Victor J.; LeBlanc, Erin S.] Kaiser Permanente Ctr Hlth Res, Portland, OR USA.
   [Shepherd, John A.] Univ Calif San Francisco, San Francisco, CA 94143 USA.
   [Van Horn, Linda] Northwestern Univ, Feinberg Sch Med, Chicago, IL 60611 USA.
   [Paris, Kenneth] Louisiana State Univ, Sch Med, New Orleans, LA USA.
   [Klifa, Catherine] Dangeard Grp, San Francisco, CA USA.
C3 University System of Maryland; University of Maryland Baltimore; University of Southern California; Fox Chase Cancer Center; University of Iowa; Kaiser Permanente; University of California System; University of California San Francisco; Northwestern University; Feinberg School of Medicine; Louisiana State University System
RP Dorgan, JF (corresponding author), Univ Maryland, Sch Med, Dept Epidemiol & Publ Hlth, Howard Hall 102E, Baltimore, MD 21201 USA.
EM jdorgan@som.umaryland.edu
FU NIH [R03 CA167764, R01 CA104670]
CR Adami HO, 2008, TXB CANC EPIDEMIOLOG, V0, P0
   Aiello EJ, 2005, CANCER EPIDEM BIOMAR, V14, P1411, DOI 10.1158/1055-9965.EPI-04-0920
   BERNSTEIN L, 1995, AM J EPIDEMIOL, V142, P625, DOI 10.1093/oxfordjournals.aje.a117685
   Bolton EC, 2007, GENE DEV, V21, P2005, DOI 10.1101/gad.1564207
   Borugian MJ, 2014, CANCER CAUSE CONTROL, V25, P385, DOI 10.1007/s10552-014-0339-9
   Boyd NF, 2002, BRIT J CANCER, V87, P876, DOI 10.1038/sj.bjc.6600537
   Boyd N, 2009, LANCET ONCOL, V10, P569, DOI 10.1016/S1470-2045(09)70078-6
   Boyd NF, 2011, BREAST CANCER RES, V13, P0, DOI 10.1186/bcr2942
   Bremnes Y, 2007, INT J CANCER, V121, P2506, DOI 10.1002/ijc.22971
   Buist DSM, 2006, CANCER EPIDEM BIOMAR, V15, P2303, DOI 10.1158/1055-9965.EPI-06-0475
   Burger HG, 2007, HUM REPROD UPDATE, V13, P559, DOI 10.1093/humupd/dmm020
   Chavez-MacGregor M, 2008, BREAST CANCER RES TR, V108, P101, DOI 10.1007/s10549-007-9574-z
   Chen JH, 2013, ANN ONCOL, V24, P2329, DOI 10.1093/annonc/mdt158
   Cho M, 2014, CONTRACEPTION, V90, P94, DOI 10.1016/j.contraception.2014.01.021
   Colditz GA, 2014, BREAST CANCER RES TR, V145, P567, DOI 10.1007/s10549-014-2993-8
   Díaz-Chico BN, 2007, J STEROID BIOCHEM, V105, P1, DOI 10.1016/j.jsbmb.2006.11.019
   Doisneau-Sixou SF, 2003, ENDOCR-RELAT CANCER, V10, P179, DOI 10.1677/erc.0.0100179
   Dorgan JF, 2013, CANCER CAUSE CONTROL, V24, P1973, DOI 10.1007/s10552-013-0273-2
   Dorgan JF, 2012, BREAST CANCER RES, V14, P0, DOI 10.1186/bcr3228
   Dorgan JF, 2011, J CLIN ENDOCR METAB, V96, PE1999, DOI 10.1210/jc.2010-2726
   Dorgan JF, 2010, CANCER EPIDEM BIOMAR, V19, P1545, DOI 10.1158/1055-9965.EPI-09-1259
   Dragoman MV, 2014, BEST PRACT RES CL OB, V28, P825, DOI 10.1016/j.bpobgyn.2014.06.003
   Egleston BL, 2010, ANN CLIN BIOCHEM, V47, P233, DOI 10.1258/acb.2010.009112
   Foradori CD, 2008, FRONT NEUROENDOCRIN, V29, P169, DOI 10.1016/j.yfrne.2007.10.005
   Frydenberg H, 2014, CANCER CAUSE CONTROL, V25, P891, DOI 10.1007/s10552-014-0389-z
   Gabriel KP, 2013, MED SCI SPORT EXER, V45, P1515, DOI 10.1249/MSS.0b013e318289a7f8
   Ghosh K, 2010, J CLIN ONCOL, V28, P2207, DOI 10.1200/JCO.2009.23.4120
   Ginsburg OM, 2008, BRIT J CANCER, V99, P1369, DOI 10.1038/sj.bjc.6604635
   GOEBELSMANN U, 1974, AM J OBSTET GYNECOL, V119, P445, DOI 10.1016/0002-9378(74)90199-9
   Greendale GA, 2005, AM J EPIDEMIOL, V162, P826, DOI 10.1093/aje/kwi286
   Greendale GA, 2003, J NATL CANCER I, V95, P30, DOI 10.1093/jnci/95.1.30
   Hamilton L, 2009, STAT STAT UPDATED VE, V0, P0
   Harlow SD, 1995, EPIDEMIOL REV, V17, P265, DOI 10.1093/oxfordjournals.epirev.a036193
   Hietala M, 2007, HUM REPROD, V22, P83, DOI 10.1093/humrep/del318
   Hosmer W, 2000, APPLIED LOGISTIC REGRESSION, VSecond, P0, DOI 10.1002/0471722146
   JAMES V H T, 1987, STEROIDS, V50, P269, DOI 10.1016/0039-128X(83)90077-6
   Johansson H, 2008, BREAST CANCER RES TR, V108, P57, DOI 10.1007/s10549-007-9577-9
   Junkermann H, 2005, MATURITAS, V50, P105, DOI 10.1016/j.maturitas.2004.04.008
   Kerlikowske K, 1996, JAMA-J AM MED ASSOC, V276, P33, DOI 10.1001/jama.276.1.33
   Key TJ, 2013, LANCET ONCOL, V14, P1009, DOI 10.1016/S1470-2045(13)70301-2
   Klifa C, 2004, P ANN INT IEEE EMBS, V26, P1667
   LAUER RM, 1995, JAMA-J AM MED ASSOC, V273, P1429
   Littell RC, 2006, SAS SYSTEM FOR MIXED MODELS, VSecond, P0
   Martin LJ, 2008, BREAST CANCER RES, V10, P0, DOI 10.1186/bcr1831
   Maskarinec G, 2006, CANCER EPIDEM BIOMAR, V15, P732, DOI 10.1158/1055-9965.EPI-05-0798
   McCormack VA, 2006, CANCER EPIDEM BIOMAR, V15, P1159, DOI 10.1158/1055-9965.EPI-06-0034
   McCormack VA, 2009, BREAST CANCER RES, V11, P0, DOI 10.1186/bcr2325
   McTiernan A, 2005, JNCI-J NATL CANCER I, V97, P1366, DOI 10.1093/jnci/dji279
   MEYER F, 1986, JNCI-J NATL CANCER I, V77, P617, DOI 10.1093/jnci/77.3.617
   Milanese TR, 2006, J NATL CANCER I, V98, P1600, DOI 10.1093/jnci/djj439
   Missmer SA, 2006, CANCER EPIDEM BIOMAR, V15, P972, DOI 10.1158/1055-9965.EPI-05-0848
   Morrow M, 2010, BREAST CANCER RES TR, V121, P565, DOI 10.1007/s10549-009-0496-9
   Noh JJ, 2006, BREAST, V15, P20, DOI 10.1016/j.breast.2005.04.014
   Obarzanek E, 2001, PEDIATRICS, V107, P256, DOI 10.1542/peds.107.2.256
   Ogden CL, 2006, JAMA-J AM MED ASSOC, V295, P1549, DOI 10.1001/jama.295.13.1549
   PETRAKIS NL, 1987, INT J CANCER, V40, P587, DOI 10.1002/ijc.2910400502
   Pettersson A, 2011, BREAST CANCER RES, V13, P0, DOI 10.1186/bcr3041
   Probst-Hensch NM, 1999, ENDOCR-RELAT CANCER, V6, P165, DOI 10.1677/erc.0.0060165
   Radisky DC, 2009, J MAMMARY GLAND BIOL, V14, P181, DOI 10.1007/s10911-009-9123-y
   Rinaldi S, 2002, CANCER EPIDEM BIOMAR, V11, P1065
   Rosner W, 2007, J CLIN ENDOCR METAB, V92, P405, DOI 10.1210/jc.2006-1864
   Rosner W, 2010, MOL CELL ENDOCRINOL, V316, P79, DOI 10.1016/j.mce.2009.08.009
   Russo J, 1982, BREAST CANCER RES TREAT, V2, P5, DOI 10.1007/BF01805718
   Schoemaker MJ, 2014, BRIT J CANCER, V110, P1898, DOI 10.1038/bjc.2014.64
   SCOTT JZ, 1978, STEROIDS, V31, P393, DOI 10.1016/0039-128X(78)90052-1
   Shao RJ, 2007, AM J PHYSIOL-ENDOC M, V292, PE604, DOI 10.1152/ajpendo.00350.2006
   Shepherd JA, 2011, CANCER EPIDEM BIOMAR, V20, P1473, DOI 10.1158/1055-9965.EPI-10-1150
   Snedeker S M, 1996, PROG CLIN BIOL RES, V394, P211
   Sonne-Hansen K, 2005, J STEROID BIOCHEM, V93, P25, DOI 10.1016/j.jsbmb.2004.11.005
   Sprague Brian L, 2011, HORMONES & CANCER, V2, P62, DOI 10.1007/s12672-010-0056-0
   Stone J, 2010, BREAST CANCER RES, V12, P0, DOI 10.1186/bcr2778
   Tamimi RM, 2005, CANCER EPIDEM BIOMAR, V14, P2641, DOI 10.1158/1055-9965.EPI-05-0558
   Tamimi RM, 2007, JNCI-J NATL CANCER I, V99, P1178, DOI 10.1093/jnci/djm062
   Thompson DJ, 2009, BREAST CANCER RES, V11, P0, DOI 10.1186/bcr2447
   Thorneycroft IH, 1999, CONTRACEPTION, V60, P255, DOI 10.1016/S0010-7824(99)00093-1
   Vachon CM, 2000, CANCER CAUSE CONTROL, V11, P653, DOI 10.1023/A:1008926607428
   Verheus M, 2007, BREAST CANCER RES, V9, P0, DOI 10.1186/bcr1758
   Walker K, 2009, CANCER RES, V69, P6490, DOI 10.1158/0008-5472.CAN-09-0280
   Wei J, 2004, MED PHYS, V31, P933, DOI 10.1118/1.1668512
   Woolcott CG, 2013, BREAST CANCER RES TR, V139, P255, DOI 10.1007/s10549-013-2534-x
   Yager JD, 2006, NEW ENGL J MED, V354, P270, DOI 10.1056/NEJMra050776
   Yaghjyan L, 2012, CANCER CAUSE CONTROL, V23, P785, DOI 10.1007/s10552-012-9936-7
   Yong M, 2009, CANCER CAUSE CONTROL, V20, P1039, DOI 10.1007/s10552-009-9321-3
   Zimmerman Y, 2014, HUM REPROD UPDATE, V20, P76, DOI 10.1093/humupd/dmt038
   1993, 1900, V3, V0, P393
NR 85
TC 10
Z9 13
U1 0
U2 6
PU AMER ASSOC CANCER RESEARCH
PI PHILADELPHIA
PA 615 CHESTNUT ST, 17TH FLOOR, PHILADELPHIA, PA 19106-4404 USA
SN 1055-9965
EI 1538-7755
J9 CANCER EPIDEM BIOMAR
JI Cancer Epidemiol. Biomarkers Prev.
PD FEB 15
PY 2015
VL 24
IS 2
BP 369
EP 378
DI 10.1158/1055-9965.EPI-14-0939
PG 10
WC Oncology; Public, Environmental & Occupational Health
SC Oncology; Public, Environmental & Occupational Health
GA CB1XY
UT WOS:000349422500007
PM 25371447
DA 2025-02-23
ER

PT J
AU Finch, ER
   Kudva, AK
   Quickel, MD
   Goodfield, LL
   Kennett, MJ
   Whelan, J
   Paulson, RF
   Prabhu, KS
AF Finch, Emily R.
   Kudva, Avinash K.
   Quickel, Michael D.
   Goodfield, Laura L.
   Kennett, Mary J.
   Whelan, Jay
   Paulson, Robert F.
   Prabhu, K. Sandeep
TI Chemopreventive Effects of Dietary Eicosapentaenoic Acid Supplementation in Experimental Myeloid Leukemia
SO CANCER PREVENTION RESEARCH
LA English
DT Article
ID chronic myelogenous leukemia; nonsteroidal antiinflammatory drug; fatty-acids; stem-cells; cancer; inflammation; disease; model; risk
AB Current therapies for treatment of myeloid leukemia do not eliminate leukemia stem cells (LSC), leading to disease relapse. In this study, we supplemented mice with eicosapentaenoic acid (EPA, C20: 5), a polyunsaturated omega-3 fatty acid, at pharmacologic levels, to examine whether the endogenous metabolite, cyclopentenone prostaglandin delta-12 PGJ(3) (Delta(12)-PGJ(3)), was effective in targeting LSCs in experimental leukemia. EPA supplementation for 8 weeks resulted in enhanced endogenous production of Delta(12)-PGJ(3) that was blocked by indomethacin, a cyclooxygenase (COX) inhibitor. Using a murine model of chronic myelogenous leukemia (CML) induced by bone marrow transplantation of BCR-ABL-expressing hematopoietic stem cells, mice supplemented with EPA showed a decrease in the LSC population, and reduced splenomegaly and leukocytosis, when compared with mice on an oleic acid diet. Supplementation of CML mice carrying the T315I mutation (in BCR-ABL) with EPA resulted in a similar effect. Indomethacin blocked the EPA effect and increased the severity of BCR-ABL-induced CML and decreased apoptosis. Delta(12)-PGJ(3) rescued indomethacin-treated BCR-ABL mice and decreased LSCs. Inhibition of hematopoietic-prostaglandin D synthase (H-PGDS) by HQL-79 in EPA-supplemented CML mice also blocked the effect of EPA. In addition, EPA supplementation was effective in a murine model of acute myeloid leukemia. EPA-supplemented mice exhibited a decrease in leukemia burden and a decrease in the LSC colony-forming unit (LSC-CFU). The decrease in LSCs was confirmed through serial transplantation assays in all disease models. The results support a chemopreventive role for EPA in myeloid leukemia, which is dependent on the ability to efficiently convert EPA to endogenous COX-derived prostanoids, including Delta(12)-PGJ(3). (C) 2015 AACR.
C1 [Finch, Emily R.] Penn State Univ, Huck Inst Life Sci, Immunol & Infect Dis Grad Program, University Pk, PA 16802 USA.
   [Finch, Emily R.; Kudva, Avinash K.; Quickel, Michael D.; Goodfield, Laura L.; Kennett, Mary J.; Paulson, Robert F.; Prabhu, K. Sandeep] Penn State Univ, Ctr Mol Immunol & Infect Dis, University Pk, PA 16802 USA.
   [Finch, Emily R.; Kudva, Avinash K.; Quickel, Michael D.; Goodfield, Laura L.; Kennett, Mary J.; Paulson, Robert F.; Prabhu, K. Sandeep] Penn State Univ, Ctr Mol Toxicol & Carcinogenesis, Dept Vet & Biomed Sci, University Pk, PA 16802 USA.
   [Whelan, Jay] Univ Tennessee, Dept Nutr, Knoxville, TN 37996 USA.
C3 Pennsylvania Commonwealth System of Higher Education (PCSHE); Pennsylvania State University; Pennsylvania State University - University Park; Pennsylvania Commonwealth System of Higher Education (PCSHE); Pennsylvania State University; Pennsylvania State University - University Park; Pennsylvania Commonwealth System of Higher Education (PCSHE); Pennsylvania State University; Pennsylvania State University - University Park; University of Tennessee System; University of Tennessee Knoxville
RP Prabhu, KS (corresponding author), Penn State Univ, Ctr Mol Immunol & Infect Dis, University Pk, PA 16802 USA.
EM rfp5@psu.edu; ksp@psu.edu
FU National Cancer Institute [NIH RO1 CA 175576]; USDA National Institute of Food and Agriculture [4736, 4475]; National Center for Advancing Translational Sciences (NCATS) in the form of NIH [UL1 TR000127, TL1 TR000125]
CR Berquin IM, 2008, CANCER LETT, V269, P363, DOI 10.1016/j.canlet.2008.03.044
   Brglez V, 2014, BIOCHIMIE, V107, P114, DOI 10.1016/j.biochi.2014.09.023
   Calder PC, 2002, EUR J CLIN NUTR, V56, PS14, DOI 10.1038/sj.ejcn.1601478
   Crews LA, 2013, CANCER LETT, V338, P15, DOI 10.1016/j.canlet.2012.08.006
   Crews LA, 2012, CURR HEMATOL MALIG R, V7, P125, DOI 10.1007/s11899-012-0121-6
   Dai ZJ, 2014, DIS MARKERS, V2014, P0, DOI 10.1155/2014/484729
   Ernst T, 2012, SEMIN ONCOL, V39, P58, DOI 10.1053/j.seminoncol.2011.11.002
   Gandhi UH, 2014, CANCER RES, V74, P3890, DOI 10.1158/0008-5472.CAN-13-3694
   Gandhi UH, 2011, J BIOL CHEM, V286, P27471, DOI 10.1074/jbc.M111.260547
   Greene ER, 2011, PROSTAG OTH LIPID M, V96, P27, DOI 10.1016/j.prostaglandins.2011.08.004
   Hamad A, 2013, STEM CELLS INT, V2013, P0, DOI 10.1155/2013/724360
   Hashimoto K, 2005, J IMMUNOL, V174, P525, DOI 10.4049/jimmunol.174.1.525
   Hegde S, 2011, BLOOD, V118, P6909, DOI 10.1182/blood-2010-11-317750
   Hochhaus A, 2015, ANN HEMATOL, V94, PS133, DOI 10.1007/s00277-015-2323-1
   Horton SJ, 2013, LEUKEMIA, V27, P1116, DOI 10.1038/leu.2012.343
   Jain P, 2013, CURR TREAT OPTION ON, V14, P127, DOI 10.1007/s11864-013-0234-8
   Jemal A, 2010, CA-CANCER J CLIN, V60, P277
   Kasum CM, 2003, CANCER EPIDEM BIOMAR, V12, P534
   Kimura S, 2014, INT J CLIN ONCOL, V19, P3, DOI 10.1007/s10147-013-0641-7
   Kudva AK, 2013, PLOS ONE, V8, P0, DOI 10.1371/journal.pone.0080622
   Morita M, 2013, CELL, V153, P112, DOI 10.1016/j.cell.2013.02.027
   Morris T, 2006, TRENDS PHARMACOL SCI, V27, P609, DOI 10.1016/j.tips.2006.10.001
   Neering SJ, 2007, BLOOD, V110, P2578, DOI 10.1182/blood-2007-02-073031
   Palozza P, 1996, AM J CLIN NUTR, V64, P297, DOI 10.1093/ajcn/64.3.297
   Pear WS, 1998, BLOOD, V92, P3780, DOI 10.1182/blood.V92.10.3780.422k15_3780_3792
   Pessina A, 2001, TOXICOL IN VITRO, V15, P729, DOI 10.1016/S0887-2333(01)00085-6
   Rea D, 2012, CURR HEMATOL MALIG R, V7, P103, DOI 10.1007/s11899-012-0117-2
   Rohrbacher M, 2009, BEST PRACT RES CL HA, V22, P295, DOI 10.1016/j.beha.2009.07.007
   Ross JA, 2011, CANCER EPIDEM BIOMAR, V20, P1741, DOI 10.1158/1055-9965.EPI-11-0411
   Schaefer BC, 2001, CELL IMMUNOL, V214, P110, DOI 10.1006/cimm.2001.1895
   Serhan CN, 2014, NATURE, V510, P92, DOI 10.1038/nature13479
   Vane JR, 1998, ANNU REV PHARMACOL, V38, P97, DOI 10.1146/annurev.pharmtox.38.1.97
   Vunta H, 2008, MOL NUTR FOOD RES, V52, P1316, DOI 10.1002/mnfr.200700346
   Wada M, 2007, J BIOL CHEM, V282, P22254, DOI 10.1074/jbc.M703169200
   Wall R, 2010, NUTR REV, V68, P280, DOI 10.1111/j.1753-4887.2010.00287.x
   Wallace Jeanne M, 2002, INTEGR CANCER THER, V1, P7, DOI 10.1177/153473540200100102
   Wang CH, 2010, ANTICANCER RES, V30, P3649
   Weldon KA, 2011, NUTR METAB, V8, P0, DOI 10.1186/1743-7075-8-43
   Wertheim JA, 2002, ONCOGENE, V21, P8612, DOI 10.1038/sj.onc.1206089
NR 39
TC 6
Z9 7
U1 0
U2 7
PU AMER ASSOC CANCER RESEARCH
PI PHILADELPHIA
PA 615 CHESTNUT ST, 17TH FLOOR, PHILADELPHIA, PA 19106-4404 USA
SN 1940-6207
EI 1940-6215
J9 CANCER PREV RES
JI Cancer Prev. Res.
PD OCT 15
PY 2015
VL 8
IS 10
BP 989
EP 999
DI 10.1158/1940-6207.CAPR-15-0050
PG 11
WC Oncology
SC Oncology
GA CU3BS
UT WOS:000363399200013
PM 26290393
DA 2025-02-23
ER

PT J
AU Poutahidis, T
   Varian, BJ
   Levkovich, T
   Lakritz, JR
   Mirabal, S
   Kwok, C
   Ibrahim, YM
   Kearney, SM
   Chatzigiagkos, A
   Alm, EJ
   Erdman, SE
AF Poutahidis, Theofilos
   Varian, Bernard J.
   Levkovich, Tatiana
   Lakritz, Jessica R.
   Mirabal, Sheyla
   Kwok, Caitlin
   Ibrahim, Yassin M.
   Kearney, Sean M.
   Chatzigiagkos, Antonis
   Alm, Eric J.
   Erdman, Susan E.
TI Dietary Microbes Modulate Transgenerational Cancer Risk
SO CANCER RESEARCH
LA English
DT Article
ID western diet; inflammation; supplementation; epigenetics; nutrition
AB Environmental factors are suspected in the increase of obesity and cancer in industrialized countries but are poorly understood. Here, we used animal models to test how future generations may be affected by Westernized diets. We discover long-term consequences of grandmothers' in utero dietary exposures, leading to high rates of obesity and frequent cancers of lung and liver in two subsequent generations of mice. Transgenerational effects were transplantable using diet-associated bacteria communities alone. Consequently, feeding of beneficial microbes was sufficient to lower transgenerational risk for cancer and obesity regardless of diet history. Targeting microbes may be a highly effective population-based approach to lower risk for cancer.
C1 [Poutahidis, Theofilos; Varian, Bernard J.; Levkovich, Tatiana; Lakritz, Jessica R.; Mirabal, Sheyla; Kwok, Caitlin; Ibrahim, Yassin M.; Kearney, Sean M.; Erdman, Susan E.] MIT, Div Comparat Med, Cambridge, MA 02139 USA.
   [Poutahidis, Theofilos; Chatzigiagkos, Antonis] Aristotle Univ Thessaloniki, Fac Vet Med, Pathol Lab, Thessaloniki, Greece.
   [Kearney, Sean M.; Alm, Eric J.] MIT, Biol Engn, Cambridge, MA 02139 USA.
   [Alm, Eric J.] Broad Inst & Harvard, Cambridge, MA USA.
C3 Massachusetts Institute of Technology (MIT); Aristotle University of Thessaloniki; Massachusetts Institute of Technology (MIT); Harvard University; Massachusetts Institute of Technology (MIT); Broad Institute
RP Erdman, SE (corresponding author), MIT, 77 Massachusetts Ave, Cambridge, MA 02139 USA.
EM serdman@mit.edu
FU NIH [P30-ES002109, RO1CA108854, U01 CA164337]
CR Arthur JC, 2012, SCIENCE, V338, P120, DOI 10.1126/science.1224820
   Belkaid Y, 2014, CELL, V157, P121, DOI 10.1016/j.cell.2014.03.011
   David LA, 2014, GENOME BIOL, V15, P0, DOI 10.1186/gb-2014-15-7-r89
   Erdman SE, 2009, P NATL ACAD SCI USA, V106, P1027, DOI 10.1073/pnas.0812347106
   Erdman SE, 2014, ONCOIMMUNOLOGY, V3, P0, DOI 10.4161/onci.28271
   Erdman SE, 2010, INT J CANCER, V127, P768, DOI 10.1002/ijc.25430
   Heard E, 2014, CELL, V157, P95, DOI 10.1016/j.cell.2014.02.045
   Lakritz JR, 2014, INT J CANCER, V135, P529, DOI 10.1002/ijc.28702
   Levkovich T, 2013, PLOS ONE, V8, P0, DOI 10.1371/journal.pone.0053867
   Manzel A, 2014, CURR ALLERGY ASTHM R, V14, P0, DOI 10.1007/s11882-013-0404-6
   Naugler WE, 2007, SCIENCE, V317, P121, DOI 10.1126/science.1140485
   Poutahidis T, 2014, FRONT IMMUNOL, V5, P1, DOI 10.3389/fimmu.2014.00157
   Poutahidis T, 2013, PLOS ONE, V8, P0, DOI 10.1371/journal.pone.0078898
   Poutahidis T, 2013, PLOS ONE, V8, P0, DOI 10.1371/journal.pone.0068596
   Powrie F, 2003, SCIENCE, V299, P1030, DOI 10.1126/science.1082031
   Ramsdell F, 2014, NAT REV IMMUNOL, V14, P343, DOI 10.1038/nri3650
   Rook GAW, 2011, IMMUNOL REV, V240, P141, DOI 10.1111/j.1600-065X.2010.00987.x
   Sanchez M, 2014, BRIT J NUTR, V111, P1507, DOI 10.1017/S0007114513003875
   Saulnier DM, 2011, PLOS ONE, V6, P0, DOI 10.1371/journal.pone.0018783
   Supic G, 2013, NUTR CANCER, V65, P781, DOI 10.1080/01635581.2013.805794
   Thompson JR, 2001, LANCET, V358, P1935, DOI 10.1016/S0140-6736(01)06959-8
   Vickers MH, 2014, NUTRIENTS, V6, P2165, DOI 10.3390/nu6062165
   Yao YL, 2014, BMC MED, V12, P0, DOI 10.1186/s12916-014-0121-6
NR 23
TC 39
Z9 46
U1 0
U2 19
PU AMER ASSOC CANCER RESEARCH
PI PHILADELPHIA
PA 615 CHESTNUT ST, 17TH FLOOR, PHILADELPHIA, PA 19106-4404 USA
SN 0008-5472
EI 1538-7445
J9 CANCER RES
JI Cancer Res.
PD APR 1
PY 2015
VL 75
IS 7
BP 1197
EP 1204
DI 10.1158/0008-5472.CAN-14-2732
PG 8
WC Oncology
SC Oncology
GA CE6LW
UT WOS:000351948900007
PM 25716681
DA 2025-02-23
ER

PT J
AU Shao, S
   Kao, TC
   Eckhaus, J
   Bourgeois, J
   Perera, K
   Zhu, KM
AF Shao, Stephanie
   Kao, Tzu-Cheg
   Eckhaus, Janet
   Bourgeois, Jolie
   Perera, Kanchana
   Zhu, Kangmin
TI The association of percentage energy from fat and colon cancer risk among members of the US military
SO EUROPEAN JOURNAL OF CANCER PREVENTION
LA English
DT Article
DE colon cancer; dietary fat; epidemiology; percentage energy from fat
ID colorectal-cancer; dietary-fat; bile-acids; prospective cohort; protein-intake; meat; women; carcinogenesis; consumption; sex
AB Epidemiologic studies have previously reported an association between high fat intake and colon cancer risk. However, findings have generally been inconclusive. This study aimed to investigate the association between fat as a percentage of energy intake and colon cancer risk. Study subjects included 215 cases and 215 matched controls identified by the Defense Medical Surveillance System. Percentage energy from fat (Pfat) was estimated using a short dietary screener developed by the National Cancer Institute for two time periods: the year before the first blood draw and the year before colon cancer diagnosis. Conditional logistic regression analysis was used to assess the relationship between colon cancer risk and Pfat. Odds ratios and 95% confidence intervals (CIs) were calculated. Compared with the lowest quartile of Pfat, the adjusted odds of having colon cancer were 2.00 (95% CI 0.96-4.18), 2.83 (95% CI 1.41-5.66), and 3.37 (95% CI 1.58-7.17), respectively, for the second, third, and highest quartiles in the year before cancer diagnosis. Similar results were observed for Pfat at an earlier time point. Our findings suggest a positive association between Pfat and colon cancer in the US military population. Copyright (C) 2015 Wolters Kluwer Health, Inc. All rights reserved.
C1 [Shao, Stephanie; Kao, Tzu-Cheg; Eckhaus, Janet; Bourgeois, Jolie; Perera, Kanchana; Zhu, Kangmin] Uniformed Serv Univ Hlth Sci, Div Epidemiol & Biostat, Dept Prevent Med & Biometr, Bethesda, MD 20814 USA.
   [Shao, Stephanie; Zhu, Kangmin] Walter Reed Natl Mil Med Ctr, John P Murtha Canc Ctr, Bethesda, MD USA.
C3 Uniformed Services University of the Health Sciences - USA; Walter Reed National Military Medical Center
RP Zhu, KM (corresponding author), Uniformed Serv Univ Hlth Sci, Div Epidemiol & Biostat, Dept Prevent Med & Biometr, 4301 Jones Bridge Rd, Bethesda, MD 20814 USA.
EM kangmin.zhu@usuhs.edu
FU National Cancer Institute [5R01CA118707]
CR Alexander DD, 2009, AM J CLIN NUTR, V89, P1402, DOI 10.3945/ajcn.2008.26838
   [Anonymous], 2010, DIET GUID AM 2010, V0, P0
   [Anonymous], 2005, DIETARY REFERENCE INTAKES FOR ENERGY, V0, P0
   [Anonymous], 2014, BODY MASS INDEX-BMI, V0, P0
   [Anonymous], 2005, DIET GUID AM 2005, V0, P0
   Applied Research Program National Cancer Institute, 1996, PERC EN SCREEN, V0, P0
   BOSTICK RM, 1994, CANCER CAUSE CONTROL, V5, P38, DOI 10.1007/BF01830725
   CHOMCHAI C, 1974, DIS COLON RECTUM, V17, P310, DOI 10.1007/BF02586971
   Dahm CC, 2010, CANCER EPIDEMIOL, V34, P562, DOI 10.1016/j.canep.2010.07.008
   Flood A, 2003, AM J EPIDEMIOL, V158, P59, DOI 10.1093/aje/kwg099
   Giovannucci E, 2001, J NUTR, V131, P3109S, DOI 10.1093/jn/131.11.3109S
   GIOVANNUCCI E, 1994, CANCER RES, V54, P2390
   GOLDBOHM RA, 1994, CANCER RES, V54, P718
   Howe GR, 1997, CANCER CAUSE CONTROL, V8, P215, DOI 10.1023/A:1018476414781
   Kim KA, 2012, PLOS ONE, V7, P0, DOI 10.1371/journal.pone.0047713
   Kushi L, 2002, AM J MED, V113, P63, DOI 10.1016/S0002-9343(01)00994-9
   LAPRE JA, 1992, CARCINOGENESIS, V13, P41, DOI 10.1093/carcin/13.1.41
   Levi F, 2002, ANN ONCOL, V13, P369, DOI 10.1093/annonc/mdf110
   Liang WB, 2007, EUR J CANCER, V43, P1856, DOI 10.1016/j.ejca.2007.05.015
   Lin J, 2004, AM J EPIDEMIOL, V160, P1011, DOI 10.1093/aje/kwh319
   NAGENGAST FM, 1995, EUR J CANCER, V31A, P1067, DOI 10.1016/0959-8049(95)00216-6
   NARISAWA T, 1974, JNCI-J NATL CANCER I, V53, P1093, DOI 10.1093/jnci/53.4.1093
   NIGRO ND, 1973, DIS COLON RECTUM, V16, P438, DOI 10.1007/BF02588866
   Park H, 2012, MOL CARCINOGEN, V51, P869, DOI 10.1002/mc.20856
   POTTER JD, 1986, JNCI-J NATL CANCER I, V76, P557, DOI 10.1093/jnci/76.4.557
   Purim O, 2013, MED SCI MONITOR, V19, P203, DOI 10.12659/MSM.883842
   RAFTER JJ, 1986, GUT, V27, P1320, DOI 10.1136/gut.27.11.1320
   REDDY BS, 1973, J NATL CANCER I, V50, P1437, DOI 10.1093/jnci/50.6.1437
   Riant E, 2009, ENDOCRINOLOGY, V150, P2109, DOI 10.1210/en.2008-0971
   Rubertone MV, 2002, AM J PUBLIC HEALTH, V92, P1900, DOI 10.2105/AJPH.92.12.1900
   Sanjoaquin MA, 2004, BRIT J CANCER, V90, P118, DOI 10.1038/sj.bjc.6601441
   STEMMERMANN GN, 1984, CANCER RES, V44, P4633
   Sun ZY, 2012, NUTR J, V11, P0, DOI 10.1186/1475-2891-11-18
   Tang FY, 2012, J NUTR BIOCHEM, V23, P1302, DOI 10.1016/j.jnutbio.2011.07.011
   Theodoratou E, 2007, AM J EPIDEMIOL, V166, P181, DOI 10.1093/aje/kwm063
   Thompson FE, 2007, J AM DIET ASSOC, V107, P760, DOI 10.1016/j.jada.2007.02.006
   US Department of Agriculture, 1996, 1989 91 CONT SURV FO, V0, P0
   VAHOUNY GV, 1984, DIGEST DIS SCI, V29, P432, DOI 10.1007/BF01296219
   Vargas AJ, 2012, NUTR CLIN PRACT, V27, P613, DOI 10.1177/0884533612454885
   WEST DW, 1989, AM J EPIDEMIOL, V130, P883, DOI 10.1093/oxfordjournals.aje.a115421
   WHITTEMORE AS, 1990, JNCI-J NATL CANCER I, V82, P915, DOI 10.1093/jnci/82.11.915
   WILLETT WC, 1990, NEW ENGL J MED, V323, P1664, DOI 10.1056/NEJM199012133232404
   Williams CD, 2010, NUTR CANCER, V62, P701, DOI 10.1080/01635581003605938
   World Cancer Research Fund / American Institute for Cancer research, 2007, FOOD, V0, Physical Activity
   Zhong X, 2013, EUR J CANCER PREV, V22, P438, DOI 10.1097/CEJ.0b013e32835e88c4
NR 45
TC 1
Z9 1
U1 1
U2 4
PU LIPPINCOTT WILLIAMS & WILKINS
PI PHILADELPHIA
PA TWO COMMERCE SQ, 2001 MARKET ST, PHILADELPHIA, PA 19103 USA
SN 0959-8278
EI 1473-5709
J9 EUR J CANCER PREV
JI Eur. J. Cancer Prev.
PD MAY 15
PY 2015
VL 24
IS 3
BP 188
EP 194
DI 10.1097/CEJ.0000000000000074
PG 7
WC Oncology
SC Oncology
GA CE5YG
UT WOS:000351911700004
PM 25075879
DA 2025-02-23
ER

PT J
AU Mahapatra, S
   Kamath, R
   Shetty, BK
   Binu, VS
AF Mahapatra, Sandeep
   Kamath, Ramachandra
   Shetty, Bharatesh K.
   Binu, V. S.
TI Risk of oral cancer associated with gutka and other tobacco products: A hospital-based case-control study
SO JOURNAL OF CANCER RESEARCH AND THERAPEUTICS
LA English
DT Article
DE Case-control; tobacco; oral dip products; oral cancer; smoking; gutka
ID esophageal cancers; cavity cancer; smoking; india; pharyngeal; drinking
AB Background: Although tobacco deaths rarely make headlines, tobacco kills one person every six seconds. Tobacco kills a third to half of all people who use it, on average 15 years prematurely. Aim of the Study: To study the risk of oral cancer associated with gutka consumption and other tobacco products. Objective: (1) To find the association between gutka consumption and oral cancer. (2) To study the association between oral cancer and other tobacco products. Methodology: A case-control study of 134 cases and 268 controls, over a period of 5 months, from March 2013 to July 2013, was carried out at the Kasturba medical hospital in Manipal, India. The participants were personally interviewed by the investigator using a structured questionnaire on consumption of tobacco, poly-ingredient dip products, alcohol, dietary practices, oral hygiene practices and demographic status. Results: Univariate logistic regression followed by multivariate logistic regression was done for identifying the risk factors and adjusted for the confounding variables. Analysis showed that gutka (<0.001, OR = 5.1 95% CI = 2.0-10.3), chewing tobacco (P < 0.001, OR = 6.0 95% CI = 2.3-15.7), supari (P < 0.001, OR = 11.4 95% CI = 3.4,38.2), betel quid (P < 0.001, OR = 6.4 95% CI = 2.6-15.5), bidi (P < 0.05, OR = 2.3 95% CI = 1.1-4.8) and alcohol (P < 0.001, OR = 3.7 95% CI = 1.8-7.5) had strong association with oral cancer upon adjustment. Conclusion: The study provided strong evidence that gutka, supari, chewing tobacco, betel quid, bidi and alcohol are independent risk factors for oral cancer.
C1 [Mahapatra, Sandeep; Kamath, Ramachandra] Indian Inst Publ Hlth, Bhubaneswar, Odisha, India.
   [Shetty, Bharatesh K.] Manipal Univ, Dept Publ Hlth, Manipal, Karnataka, India.
   [Binu, V. S.] Manipal Univ, Dept Stat, Manipal, Karnataka, India.
C3 Manipal Academy of Higher Education (MAHE); Manipal Academy of Higher Education (MAHE)
RP Mahapatra, S (corresponding author), Indian Inst Publ Hlth, Bhubaneswar, Odisha, India.
EM sandeep@iiphb.org
CR [Anonymous], 2004, THE WORLD HEALTH REPORT 2004-CHANGING HISTORY, V0, P0
   Bhurgri Yasmin, 2006, ASIAN PAC J CANCER PREV, V7, P195
   BLOT WJ, 1988, CANCER RES, V48, P3282
   Cogliano V, 2004, LANCET ONCOL, V5, P708, DOI 10.1016/S1470-2045(04)01633-X
   Dikshit RP, 2000, INT J EPIDEMIOL, V29, P609, DOI 10.1093/ije/29.4.609
   Dongre AR, 2008, INDIAN JOURNAL OF CANCER, V45, P100
   Gupta P C, 1999, J INDIAN MED ASSOC, V97, P370
   Gupta PC, 2002, ADDICT BIOL, V7, P77, DOI 10.1080/13556210020091437
   Jayalekshmi PA, 2009, BRIT J CANCER, V100, P848, DOI 10.1038/sj.bjc.6604907
   Kumar S, 2006, J INDIAN MED ASSOC, V104, P24
   Kumar Sandeep, 2006, J INDIAN MED ASSOC, V104, P19
   Madani Abdoul Hossain, 2012, INDIAN J PUBLIC HEALTH, V56, P57, DOI 10.4103/0019-557X.96977
   Madani AH, 2010, CANCER INFORM, V9, P163
   Petersen PE, 2003, COMMUNITY DENT ORAL, V31, P3, DOI 10.1046/j..2003.com122.x
   Pintos J, 2008, ORAL ONCOL, V44, P242, DOI 10.1016/j.oraloncology.2007.02.005
   Rahman M, 2003, INT J CANCER, V106, P600, DOI 10.1002/ijc.11265
   Reibel J, 2003, MED PRIN PRACT, V12, P22, DOI 10.1159/000069845
   Sharma MK, 2011, ASIAN PAC J CANCER P, V12, P1215
   Stewart BW, 2003, WORLD CANCER REPORT, V0, P0
   WHO, 2003, GLOB ACT CANC, V0, P0
   Znaor A, 2003, INT J CANCER, V105, P681, DOI 10.1002/ijc.11114
NR 21
TC 26
Z9 29
U1 0
U2 5
PU MEDKNOW PUBLICATIONS & MEDIA PVT LTD
PI MUMBAI
PA B-9, KANARA BUSINESS CENTRE, OFF LINK RD, GHAKTOPAR-E, MUMBAI, 400075, INDIA
SN 0973-1482
EI 1998-4138
J9 J CANCER RES THER
JI J. Canc. Res. Ther.
PD JAN-MAR 15
PY 2015
VL 11
IS 1
BP 199
EP 203
DI 10.4103/0973-1482.143332
PG 5
WC Oncology
SC Oncology
GA CG8UE
UT WOS:000353588000037
PM 25879362
DA 2025-02-23
ER

PT J
AU Yokoyama, A
   Mizukami, T
   Yokoyama, T
AF Yokoyama, Akira
   Mizukami, Takeshi
   Yokoyama, Tetsuji
TI Genetic Polymorphisms of Alcohol Dehydrogense-1B and Aldehyde Dehydrogenase-2, Alcohol Flushing, Mean Corpuscular Volume, and Aerodigestive Tract Neoplasia in Japanese Drinkers
SO BIOLOGICAL BASIS OF ALCOHOL-INDUCED CANCER
LA English
DT Article; Book Chapter
DE Acetaldehyde; Alcohol dehydrogenase; Alcoholic; Aldehyde dehydrogenase; Colorectal neoplasia; Esophageal cancer; Head and neck cancer; Mean corpuscular volume; Stomach cancer
ID squamous-cell carcinoma; chronic atrophic gastritis; iodine-unstained lesions; risk appraisal models; occult blood-test; esophageal cancer; acetaldehyde concentrations; aldh2 genotypes; men; adh1b
AB Genetic polymorphisms of alcohol dehydrogenase-1B (ADH1B) and aldehyde dehydrogenase-2 (ALDH2) modulate exposure levels to ethanol/acetaldehyde. Endoscopic screening of 6,014 Japanese alcoholics yielded high detection rates of esophageal squamous cell carcinoma (SCC; 4.1 %) and head and neck SCC (1.0 %). The risks of upper aerodigestive tract SCC/dysplasia, especially of multiple SCC/dysplasia, were increased in a multiplicative fashion by the presence of a combination of slow-metabolizing ADH1B*1/*1 and inactive heterozygous ALDH2*1/*2 because of prolonged exposure to higher concentrations of ethanol/acetaldehyde. A questionnaire asking about current and past facial flushing after drinking a glass (approximate to 180 mL) of beer is a reliable tool for detecting the presence of inactive ALDH2. We invented a health-risk appraisal (HRA) model including the flushing questionnaire and drinking, smoking, and dietary habits. Esophageal SCC was detected at a high rate by endoscopic mass-screening in high HRA score persons. A total of 5.0 % of 4,879 alcoholics had a history of (4.0 %) or newly diagnosed (1.0 %) gastric cancer. Their high frequency of a history of gastric cancer is partly explained by gastrectomy being a risk factor for alcoholism because of altered ethanol metabolism, e.g., by blood ethanol level overshooting. The combination of H. pylori associated atrophic gastritis and ALDH2*1/*2 showed the greatest risk of gastric cancer in alcoholics. High detection rates of advanced colorectal adenoma/carcinoma were found in alcoholics, 15.7 % of 744 immunochemical fecal occult blood test (IFOBT)-negative alcoholics and 31.5 % of the 393 IFOBT-positive alcoholics. Macrocytosis with an MCV >= 106 fl increased the risk of neoplasia in the entire aerodigestive tract of alcoholics, suggesting that poor nutrition as well as ethanol/acetaldehyde exposure plays an important role in neoplasia.
C1 [Yokoyama, Akira; Mizukami, Takeshi] Kurihama Med & Addict Ctr, Natl Hosp Org, Yokosuka, Kanagawa 2390841, Japan.
   [Yokoyama, Tetsuji] Natl Inst Publ Hlth, Dept Hlth Promot, Saitama, Japan.
C3 National Institute of Public Health - Japan
RP Yokoyama, A (corresponding author), Kurihama Med & Addict Ctr, Natl Hosp Org, 5-3-1 Nobi, Yokosuka, Kanagawa 2390841, Japan.
EM a_yokoyama@kurihama1.hosp.go.jp
CR Aida J, 2013, PLOS ONE, V8, P0, DOI 10.1371/journal.pone.0063860
   Boccia S, 2009, CANCER EPIDEM BIOMAR, V18, P248, DOI 10.1158/1055-9965.EPI-08-0462
   Brooks PJ, 2009, PLOS MED, V6, P0, DOI 10.1371/journal.pmed.1000050
   CABALLERIA J, 1989, GASTROENTEROLOGY, V97, P1205, DOI 10.1016/0016-5085(89)91691-0
   Cui R, 2009, GASTROENTEROLOGY, V137, P1768, DOI 10.1053/j.gastro.2009.07.070
   HARADA S, 1981, LANCET, V2, P982
   Hashimoto Y, 2002, BLOOD, V99, P3487, DOI 10.1182/blood-2002-01-0287
   Hayat MJ, 2007, ONCOLOGIST, V12, P20, DOI 10.1634/theoncologist.12-1-20
   HIGUCHI S, 1994, LANCET, V343, P741, DOI 10.1016/S0140-6736(94)91629-2
   HIGUCHI S, 1995, AM J PSYCHIAT, V152, P1219
   Lee CH, 2008, INT J CANCER, V122, P1347, DOI 10.1002/ijc.23264
   Li H, 2009, ANN HUM GENET, V73, P335, DOI 10.1111/j.1469-1809.2009.00517.x
   Makuuchi H, 2001, GASTROINTEST ENDOSC CLIN N AM, V11, P445
   Mizukami T, 2012, ALCOHOL CLIN EXP RES, V36, P0
   Morikawa T, 2005, GASTROENTEROLOGY, V129, P422, DOI 10.1053/j.gastro.2005.05.056
   Muto M, 2004, CANCER-AM CANCER SOC, V101, P1375, DOI 10.1002/cncr.20482
   Neumark YD, 2004, ALCOHOL CLIN EXP RES, V28, P10, DOI 10.1097/01.ALC.0000108667.79219.4D
   Nomura F, 2000, ALCOHOL CLIN EXP RES, V24, P30S, DOI 10.1111/j.1530-0277.2000.tb00008.x
   Sato Y, 2006, SHOKAKI NAISHIKYO, V18, P1407
   Tanaka F, 2010, GUT, V59, P1457, DOI 10.1136/gut.2009.205724
   Watanabe H, 1998, J JPN BRONCHOESOPHAG, V49, P151, DOI 10.2468/jbes.49.151
   Yang SJ, 2010, WORLD J GASTROENTERO, V16, P4210, DOI 10.3748/wjg.v16.i33.4210
   YIN SJ, 1984, BIOCHEMISTRY-US, V23, P5847, DOI 10.1021/bi00319a026
   Yokoyama A, 2006, ALCOHOL CLIN EXP RES, V30, P491, DOI 10.1111/j.1530-0277.2006.00053.x
   Yokoyama A, 2005, ALCOHOL CLIN EXP RES, V29, P1877, DOI 10.1097/01.alc.0000183168.98680.aa
   Yokoyama A, 2013, DIS ESOPHAGUS, V26, P148, DOI 10.1111/j.1442-2050.2012.01343.x
   Yokoyama A, 2003, CARCINOGENESIS, V24, P1773, DOI 10.1093/carcin/bgg142
   YOKOYAMA A, 1995, ALCOHOL, V12, P213, DOI 10.1016/0741-8329(94)00096-V
   Yokoyama A, 2002, CARCINOGENESIS, V23, P1851, DOI 10.1093/carcin/23.11.1851
   Yokoyama A, 1996, CANCER EPIDEM BIOMAR, V5, P99
   YOKOYAMA A, 1995, CANCER, V76, P928, DOI 10.1002/1097-0142(19950915)76:6<928::AID-CNCR2820760604>3.0.CO;2-5
   Yokoyama A, 2010, STOMACH INTESTINE TO, V45, P180
   Yokoyama A, 2007, INT J CANCER, V121, P1047, DOI 10.1002/ijc.22792
   Yokoyama A, 2007, J GASTROEN HEPATOL, V22, P210, DOI 10.1111/j.1440-1746.2006.04377.x
   Yokoyama A, 2006, CANCER EPIDEM BIOMAR, V15, P2209, DOI 10.1158/1055-9965.EPI-06-0435
   Yokoyama A, 2014, ALCOHOL ALCOHOLISM, V49, P31, DOI 10.1093/alcalc/agt136
   Yokoyama A, 2013, ALCOHOL CLIN EXP RES, V37, P1391, DOI 10.1111/acer.12108
   Yokoyama A, 2013, ALCOHOL CLIN EXP RES, V37, P1123, DOI 10.1111/acer.12069
   Yokoyama A, 2013, ALCOHOL ALCOHOLISM, V48, P146, DOI 10.1093/alcalc/ags135
   Yokoyama A, 2012, INT J CANCER, V130, P2949, DOI 10.1002/ijc.26296
   Yokoyama A, 2011, CANCER LETT, V308, P112, DOI 10.1016/j.canlet.2011.04.020
   Yokoyama Akira, 2010, KEIO JOURNAL OF MEDICINE, V59, P115, DOI 10.2302/kjm.59.115
   Yokoyama A, 2010, CANCER SCI, V101, P2497, DOI 10.1111/j.1349-7006.2010.01709.x
   Yokoyama A, 2010, ALCOHOL CLIN EXP RES, V34, P1246, DOI 10.1111/j.1530-0277.2010.01202.x
   Yokoyama A, 2009, ALCOHOL CLIN EXP RES, V33, P898, DOI 10.1111/j.1530-0277.2009.00908.x
   Yokoyama A, 2009, CANCER EPIDEM BIOMAR, V18, P651, DOI 10.1158/1055-9965.EPI-08-0758
   Yokoyama M, 2005, ALCOHOL CLIN EXP RES, V29, P1165, DOI 10.1097/01.ALC.0000172457.62535.EE
   Yokoyama M, 2003, ALCOHOL CLIN EXP RES, V27, P1395, DOI 10.1097/01.ALC.0000085589.47243.8D
   Yokoyama M, 2012, J HEADACHE PAIN, V13, P137, DOI 10.1007/s10194-011-0413-6
   Yokoyama T, 2005, ALCOHOL CLIN EXP RES, V29, P622, DOI 10.1097/01.ALC.0000158842.24218.03
   Yokoyama T, 2003, CANCER EPIDEM BIOMAR, V12, P1227
   Yokoyama T, 2008, CANCER EPIDEM BIOMAR, V17, P2846, DOI 10.1158/1055-9965.EPI-08-0397
NR 52
TC 21
Z9 22
U1 0
U2 20
PU SPRINGER-VERLAG BERLIN
PI BERLIN
PA HEIDELBERGER PLATZ 3, D-14197 BERLIN, GERMANY
SN 0065-2598
EI 
J9 ADV EXP MED BIOL
JI Adv.Exp.Med.Biol.
PD JUN 15
PY 2015
VL 815
IS 
BP 265
EP 279
DI 10.1007/978-3-319-09614-8_15
PG 15
WC Biochemistry & Molecular Biology; Oncology
SC Biochemistry & Molecular Biology; Oncology
GA BC1UK
UT WOS:000350426600016
PM 25427912
DA 2025-02-23
ER

PT J
AU Liu, CJ
   Chang, WJ
   Chen, CY
   Sun, FJ
   Cheng, HW
   Chen, TY
   Lin, SC
   Li, WC
AF Liu, Chung-Ji
   Chang, Wan-Jung
   Chen, Chang-Yi
   Sun, Fang-Ju
   Cheng, Hui-Wen
   Chen, Tsai-Ying
   Lin, Shu-Chun
   Li, Wan-Chun
TI Dynamic cellular and molecular modulations of diabetes mediated head and neck carcinogenesis
SO ONCOTARGET
LA English
DT Article
DE cell malignancy; diabetes mellitus; head and neck cancer; lymph node metastasis; prognosis
ID oral-cancer; insulin-resistance; pancreatic-cancer; mammalian target; carcinoma; risk; expression; association; mellitus; therapy
AB Head and neck squamous cell carcinoma (HNSCC) is one of the most prevalent neoplasms worldwide. While numerous potent dietary insults were considered as oncogenic players for HNSCC development, the impact of metabolic imbalance was less emphasized during HNSCC carcinogenesis. Previous preclinical and epidemiological investigations showed that DM could possibly be correlated with greater incidence and poorer prognosis in HNSCC patients; however, the outcomes from different groups are contradictive and underlying mechanisms remains elusive. In the present study, the changes of cellular malignancy in response to prolonged glucose incubation in HNSCC cells were examined. The results demonstrated that hyperglycemia enhanced HNSCC cell malignancy over time through suppression of cell differentiation, promotion of cell motility, increased resistance to cisplatin, and up-regulation of the nutrient-sensing Akt/AMPK-mTORC1 pathway. Further analysis showed that a more aggressive tongue neoplastic progression was found under DM conditions compared to non-DM state whereas DM pathology led to a higher percentage of cervical lymph node metastasis and poorer prognosis in HNSCC patients. Taken together, the present study confirms that hyperglycemia and DM could enhance HNSCC malignancy and the outcomes are of great benefit in providing better anti-cancer treatment strategy for DM patients with HNSCC.
C1 [Liu, Chung-Ji] MacKay Mem Hosp, Dept Oral & Maxillofacial Surg, Taipei, Taiwan.
   [Liu, Chung-Ji; Sun, Fang-Ju; Cheng, Hui-Wen] MacKay Mem Hosp, Dept Med Res, Taipei, Taiwan.
   [Sun, Fang-Ju] Mackay Coll Med Nursing & Management, Taipei, Taiwan.
   [Liu, Chung-Ji; Chang, Wan-Jung; Chen, Chang-Yi; Chen, Tsai-Ying; Lin, Shu-Chun; Li, Wan-Chun] Natl Yang Ming Univ, Sch Dent, Inst Oral Biol, Taipei 112, Taiwan.
   [Liu, Chung-Ji; Chang, Wan-Jung; Chen, Chang-Yi; Chen, Tsai-Ying; Lin, Shu-Chun; Li, Wan-Chun] Natl Yang Ming Univ, Sch Dent, Dept Dent, Taipei 112, Taiwan.
   [Lin, Shu-Chun] Taipei Vet Gen Hosp, Dept Stomatol, Taipei, Taiwan.
C3 Mackay Memorial Hospital; Mackay Memorial Hospital; National Yang Ming Chiao Tung University; National Yang Ming Chiao Tung University; Taipei Veterans General Hospital
RP Li, WC (corresponding author), Natl Yang Ming Univ, Sch Dent, Inst Oral Biol, Taipei 112, Taiwan.
EM wcli@ym.edu.tw
FU Ministry of Science and Technology [NSC-99-2628-B-195-002-MY3, NSC-99-2628-B-010-013-MY3, NSC-102-2314-B-010-010-, Most-103-2314-B-010-024-MY3, MOST-102-2314-B-195-007-MY3]; Taipei MacKay Memorial Hospital [MMH-10189, MMH-E-104-12]; Ministry of Education, Aiming for the Top University Plan
CR ALBRECHT M, 1992, J ORAL PATHOL MED, V21, P364, DOI 10.1111/j.1600-0714.1992.tb01366.x
   Amornphimoltham P, 2005, CANCER RES, V65, P9953, DOI 10.1158/0008-5472.CAN-05-0921
   Atchison EA, 2011, INT J CANCER, V128, P635, DOI 10.1002/ijc.25362
   Bansal D, 2013, PROSTATE CANCER P D, V16, P151, DOI 10.1038/pcan.2012.40
   Barone BB, 2008, JAMA-J AM MED ASSOC, V300, P2754, DOI 10.1001/jama.2008.824
   Blagosklonny MV, 2013, CELL DEATH DIS, V4, P0, DOI 10.1038/cddis.2013.506
   Blagosklonny MV, 2012, CANCER BIOL THER, V13, P1349, DOI 10.4161/cbt.22859
   Braakhuis BJM, 2014, ORAL ONCOL, V50, P670, DOI 10.1016/j.oraloncology.2014.03.008
   BRYSK MM, 1995, ARCH ORAL BIOL, V40, P855, DOI 10.1016/0003-9969(95)00046-R
   Chen YC, 2009, BIOCHEM BIOPH RES CO, V385, P307, DOI 10.1016/j.bbrc.2009.05.048
   Chhabra ES, 2007, NAT CELL BIOL, V9, P1110, DOI 10.1038/ncb1007-1110
   Christiansen JJ, 2006, CANCER RES, V66, P8319, DOI 10.1158/0008-5472.CAN-06-0410
   Chu PY, 2010, AM J OTOLARYNG, V31, P168, DOI 10.1016/j.amjoto.2008.12.004
   Dang CV, 2012, GENE DEV, V26, P877, DOI 10.1101/gad.189365.112
   de Bruijn KMJ, 2013, BRIT J SURG, V100, P1421, DOI 10.1002/bjs.9229
   Dikshit RP, 2006, INT J CANCER, V118, P453, DOI 10.1002/ijc.21345
   Elena JW, 2013, CANCER CAUSE CONTROL, V24, P13, DOI 10.1007/s10552-012-0078-8
   Faour WH, 2010, CELL SIGNAL, V22, P1222, DOI 10.1016/j.cellsig.2010.03.014
   Feng Y, 2014, CELL DEATH DIS, V5, P0, DOI 10.1038/cddis.2014.59
   Fonseca BD, 2007, J BIOL CHEM, V282, P24514, DOI 10.1074/jbc.M704406200
   Giovannucci E, 2010, DIABETES CARE, V33, P1674, DOI 10.2337/dc10-0666
   Glinsky VV, 2003, CANCER RES, V63, P3805
   Gwinn DM, 2008, MOL CELL, V30, P214, DOI 10.1016/j.molcel.2008.03.003
   Hansen O, 1997, RADIOTHER ONCOL, V43, P47, DOI 10.1016/S0167-8140(97)01904-X
   Heiden MGV, 2009, SCIENCE, V324, P1029, DOI 10.1126/science.1160809
   HEYDEN A, 1992, J ORAL PATHOL MED, V21, P7, DOI 10.1111/j.1600-0714.1992.tb00960.x
   Hwang H, 2013, J PHOTOCH PHOTOBIO B, V128, P70, DOI 10.1016/j.jphotobiol.2013.08.001
   JACOBS C, 1992, J CLIN ONCOL, V10, P257, DOI 10.1200/JCO.1992.10.2.257
   Jiang XJ, 2004, ANNU REV BIOCHEM, V73, P87, DOI 10.1146/annurev.biochem.73.011303.073706
   JOSLIN EP, 1959, NEW ENGL J MED, V260, P486, DOI 10.1056/NEJM195903052601007
   Lambert R, 2011, EUR J GASTROEN HEPAT, V23, P633, DOI 10.1097/MEG.0b013e3283484795
   Lee CH, 2010, MOL CANCER, V9, P0, DOI 10.1186/1476-4598-9-64
   Li WC, 2015, J ORAL PATHOL MED, V44, P167, DOI 10.1111/jop.12171
   Li W, 2011, ONCOL REP, V25, P1279, DOI 10.3892/or.2011.1150
   Liu SA, 2006, HEAD NECK-J SCI SPEC, V28, P998, DOI 10.1002/hed.20461
   Lo WL, 2003, J ORAL MAXIL SURG, V61, P751, DOI 10.1016/S0278-2391(03)00149-6
   Lu HH, 2010, AUTOPHAGY, V6, P725, DOI 10.4161/auto.6.6.12423
   Lu SY, 2006, CARCINOGENESIS, V27, P1273, DOI 10.1093/carcin/bgi357
   Meisel P, 2010, DIABETES CARE, V33, P1230, DOI 10.2337/dc09-1262
   Mendes AI, 2010, J BIOL CHEM, V285, P39117, DOI 10.1074/jbc.M110.159418
   Moniz S, 2010, CELL MOL LIFE SCI, V67, P1265, DOI 10.1007/s00018-010-0261-6
   Muoio DM, 2008, NAT REV MOL CELL BIO, V9, P193, DOI 10.1038/nrm2327
   Olson MF, 2009, CLIN EXP METASTAS, V26, P273, DOI 10.1007/s10585-008-9174-2
   Pernicova I, 2014, NAT REV ENDOCRINOL, V10, P143, DOI 10.1038/nrendo.2013.256
   Pollard TD, 2003, NATURE, V422, P741, DOI 10.1038/nature01598
   RAO JY, 1991, CANCER RES, V51, P2762
   Rasheed ZA, 2011, STEM CELLS, V29, P883, DOI 10.1002/stem.648
   REICHART PA, 1987, COMMUNITY DENT ORAL, V15, P152, DOI 10.1111/j.1600-0528.1987.tb00505.x
   Ricciardelli C, 2011, AM J PATHOL, V179, P3075, DOI 10.1016/j.ajpath.2011.08.021
   Richardson LC, 2005, NAT CLIN PRACT ONCOL, V2, P48, DOI 10.1038/ncponc0062
   Rodrigues PC, 2014, INT J ORAL MAX SURG, V43, P795, DOI 10.1016/j.ijom.2014.01.014
   Setiawan VW, 2014, JNCI-J NATL CANCER I, V106, P0, DOI 10.1093/jnci/dju326
   Shieh SY, 1997, CELL, V91, P325, DOI 10.1016/S0092-8674(00)80416-X
   Sikka A, 2012, CELL CYCLE, V11, P1374, DOI 10.4161/cc.19798
   Simó R, 2013, PLOS ONE, V8, P0, DOI 10.1371/journal.pone.0079968
   SUMITOMO S, 1986, ORAL SURG ORAL MED O, V62, P155, DOI 10.1016/0030-4220(86)90038-1
   Tavassol F, 2011, HEAD NECK ONCOL, V3, P0, DOI 10.1186/1758-3284-3-10
   Tonigold M, 2014, J CANCER RES CLIN, V140, P1689, DOI 10.1007/s00432-014-1727-y
   Tseng CH, 2014, ORAL ONCOL, V50, P98, DOI 10.1016/j.oraloncology.2013.10.015
   Tseng CH, 2013, CLIN ORAL INVEST, V17, P1357, DOI 10.1007/s00784-012-0820-3
   Tseng YH, 2011, J ORAL PATHOL MED, V40, P160, DOI 10.1111/j.1600-0714.2010.00978.x
   Ujpál M, 2004, DIABETES CARE, V27, P770, DOI 10.2337/diacare.27.3.770
   Vairaktaris E, 2009, HISTOL HISTOPATHOL, V24, P531, DOI 10.14670/HH-24.531
   Venkatesan B, 2013, CELL SIGNAL, V25, P359, DOI 10.1016/j.cellsig.2012.10.009
   Vitale-Cross L, 2012, CANCER PREV RES, V5, P562, DOI 10.1158/1940-6207.CAPR-11-0502
   Vitale-Cross L, 2009, CANCER PREV RES, V2, P419, DOI 10.1158/1940-6207.CAPR-09-0058
   WARBURG O, 1956, SCIENCE, V123, P309, DOI 10.1126/science.123.3191.309
   Weir GC, 2004, DIABETES, V53, PS16, DOI 10.2337/diabetes.53.suppl_3.S16
   Wu CH, 2010, ANN SURG ONCOL, V17, P2175, DOI 10.1245/s10434-010-0996-1
   Yang WH, 2012, NAT CELL BIOL, V14, P366, DOI 10.1038/ncb2455
   Yang YY, 2004, JPN J CLIN ONCOL, V34, P176, DOI 10.1093/jjco/hyh037
   Zhang Y, 2007, INT J BIOL SCI, V3, P375
   Zhou Y, 2014, ANZ J SURG, V0, P0
NR 73
TC 21
Z9 25
U1 0
U2 6
PU IMPACT JOURNALS LLC
PI ORCHARD PARK
PA 6666 E QUAKER ST, STE 1, ORCHARD PARK, NY 14127 USA
SN 
EI 1949-2553
J9 ONCOTARGET
JI Oncotarget
PD OCT 6
PY 2015
VL 6
IS 30
BP 29268
EP 29284
DI 10.18632/oncotarget.4922
PG 17
WC Oncology; Cell Biology
SC Oncology; Cell Biology
GA CU0CL
UT WOS:000363183200063
PM 26337468
DA 2025-02-23
ER

PT J
AU Nagata, C
   Konishi, K
   Tamura, T
   Wada, K
   Tsuji, M
   Hayashi, M
   Takeda, N
   Yasuda, K
AF Nagata, Chisato
   Konishi, Kie
   Tamura, Takashi
   Wada, Keiko
   Tsuji, Michiko
   Hayashi, Makoto
   Takeda, Noriyuki
   Yasuda, Keigo
TI Associations of Acrylamide Intake with Circulating Levels of Sex Hormones and Prolactin in Premenopausal Japanese Women
SO CANCER EPIDEMIOLOGY BIOMARKERS & PREVENTION
LA English
DT Article
ID breast-cancer; risk; ovarian; endometrial; alcohol; cohort
AB Background: It has been hypothesized that alteration of hormone systems is involved in the carcinogenesis of acrylamide. The aim of the present study was to examine the cross-sectional associations between dietary acrylamide intake and sex hormone levels in premenopausal Japanese women. Methods: Study subjects were 393 women who had regular menstrual cycles less than 40 days long. Acrylamide intake was assessed with a food-frequency questionnaire and was based on acrylamide concentration reported from analyses of Japanese foods. We measured the plasma concentrations of estradiol, testosterone, dehydroepiandrosterone sulfate, sex hormone-binding globulin, follicle-stimulating hormone, luteinizing hormone, and prolactin. Results: After controlling for age, the phase of the menstrual cycle, and other covariates, acrylamide intake was statistically significantly inversely associated with total and free estradiol levels and statistically significantly positively associated with follicle-stimulating hormone level. Total and free estradiol levels were 18.2% and 19.3% lower, respectively, in women in the highest quartile of acrylamide intake than in those in the lowest quartile of intake. Follicle-stimulating hormone levels were 23.5% higher in women in the highest quartile of acrylamide intake than in those in the lowest quartile of intake. Conclusion: The data suggest that acrylamide intake may alter estradiol and follicle-stimulating hormone levels. Impact: High estradiol levels have been associated with an increased risk of breast cancer. Although the results need confirmation, they highlight the need to investigate the relationships among dietary acrylamide, sex hormones, and breast cancer risk. (C) 2014 AACR.
C1 [Nagata, Chisato; Konishi, Kie; Tamura, Takashi; Wada, Keiko; Tsuji, Michiko] Gifu Univ, Grad Sch Med, Dept Epidemiol & Prevent Med, Gifu 5011194, Japan.
   [Tsuji, Michiko] Japan Womens Univ, Dept Food & Nutr, Tokyo 112, Japan.
   [Hayashi, Makoto; Yasuda, Keigo] Matsunami Gen Hosp, Dept Internal Med, Gifu, Japan.
   [Takeda, Noriyuki] Asahi Univ, Murakami Mem Hosp, Dept Endocrinol & Metab, Gifu, Japan.
C3 Gifu University; Japan Womens University; Asahi University
RP Nagata, C (corresponding author), Gifu Univ, Grad Sch Med, 1-1 Yanagido, Gifu 5011194, Japan.
EM chisato@gifu-u.ac.jp
FU Ministry of Education, Science, Sports, Culture, and Technology of Japan
CR [Anonymous], 2009, J COOKERY SCI JPN, V0, P0
   [Anonymous], 1990, NUTRITIONAL EPIDEMIOLOGY, V0, P0
   [Anonymous], 1994, MON EV CARC RISK HUM, V0, P0
   Bezemer ID, 2005, CANCER CAUSE CONTROL, V16, P561, DOI 10.1007/s10552-004-7472-9
   Burley VJ, 2010, BRIT J CANCER, V103, P1749, DOI 10.1038/sj.bjc.6605956
   Camacho L, 2012, TOXICOL LETT, V211, P135, DOI 10.1016/j.toxlet.2012.03.007
   Cramer DW, 1983, JNCI-J NATL CANCER I, V71, P712
   Eliassen AH, 2008, ADV EXP MED BIOL, V630, P148
   Hogervorst JG, 2007, CANCER EPIDEM BIOMAR, V16, P2304, DOI 10.1158/1055-9965.EPI-07-0581
   Hogervorst JG, 2013, CANCER EPIDEM BIOMAR, V22, P2024, DOI 10.1158/1055-9965.EPI-13-0509
   Hogervorst JGF, 2010, CRIT REV TOXICOL, V40, P485, DOI 10.3109/10408440903524254
   Key TJ, 2013, LANCET ONCOL, V14, P1009, DOI 10.1016/S1470-2045(13)70301-2
   Larsson SC, 2009, CANCER EPIDEM BIOMAR, V18, P994, DOI 10.1158/1055-9965.EPI-08-0868
   Lipworth L, 2012, EUR J CANCER PREV, V21, P375, DOI 10.1097/CEJ.0b013e3283529b64
   Mannaa F, 2006, J APPL TOXICOL, V26, P198, DOI 10.1002/jat.1128
   Matsuoka A, 2008, KASSUI WOMENS COLL, V51, P97
   Matsuoka A, 2009, KASSUISYU KASSUI WOM, V52, P63
   Mucci LA, 2005, JAMA-J AM MED ASSOC, V293, P1326, DOI 10.1001/jama.293.11.1326
   Mukai N, 2004, NATL RES I BREWING, V176, P121
   Nagata C, 2011, CANCER CAUSE CONTROL, V22, P581, DOI 10.1007/s10552-011-9731-x
   Nagata C, 2009, BRIT J NUTR, V101, P1427, DOI 10.1017/S0007114508083566
   Olesen PT, 2008, INT J CANCER, V122, P2094, DOI 10.1002/ijc.23359
   Ono H, 2003, FOOD ADDIT CONTAM A, V20, P215, DOI 10.1080/0265203021000060887
   Rinaldi S, 2006, CANCER CAUSE CONTROL, V17, P1033, DOI 10.1007/s10552-006-0041-7
   Sasaki S, 1999, J EPIDEMIOL, V9, P190
   Shimizu H, 1999, JPN J CLIN ONCOL, V29, P38, DOI 10.1093/jjco/29.1.38
   SODERGARD R, 1982, J STEROID BIOCHEM, V16, P801, DOI 10.1016/0022-4731(82)90038-3
   Takatsuki S, 2004, J FOOD HYG SOC JPN, V45, P44, DOI 10.3358/shokueishi.45.44
   Tareke E, 2002, J AGR FOOD CHEM, V50, P4998, DOI 10.1021/jf020302f
   Totani Nagao, 2007, J OLEO SCI, V56, P103
   Tsuji Michiko, 2012, CANCER CAUSES CONTROL, V23, P683, DOI 10.1007/s10552-012-9935-8
   Tsutsumiuchi K, 2007, ANN REPORT RES I BIO, V7, P7
   UPHOUSE LL, 1982, NEUROTOXICOLOGY, V3, P121
   Verkasalo PK, 2001, CANCER CAUSE CONTROL, V12, P47, DOI 10.1023/A:1008929714862
   Wei QW, 2014, REPROD TOXICOL, V46, P121, DOI 10.1016/j.reprotox.2014.03.007
   WHO, 2006, 64 WHO, V0, P0
   Wilson KM, 2010, CANCER EPIDEM BIOMAR, V19, P2503, DOI 10.1158/1055-9965.EPI-10-0391
   Wilson KM, 2009, AM J EPIDEMIOL, V169, P954, DOI 10.1093/aje/kwn421
   Yokoyama R, 2012, B SHIZUOKA I ENV HYG, V55, P55
   Yokoyama R, 2011, B SHIZUOKA I ENV HYG, V54, P55
   Yoshida M, 2011, J JPN SOC FOOD SCI, V58, P525, DOI 10.3136/nskkk.58.525
NR 42
TC 30
Z9 34
U1 0
U2 5
PU AMER ASSOC CANCER RESEARCH
PI PHILADELPHIA
PA 615 CHESTNUT ST, 17TH FLOOR, PHILADELPHIA, PA 19106-4404 USA
SN 1055-9965
EI 1538-7755
J9 CANCER EPIDEM BIOMAR
JI Cancer Epidemiol. Biomarkers Prev.
PD JAN 15
PY 2015
VL 24
IS 1
BP 249
EP 254
DI 10.1158/1055-9965.EPI-14-0935
PG 6
WC Oncology; Public, Environmental & Occupational Health
SC Oncology; Public, Environmental & Occupational Health
GA AZ1YG
UT WOS:000348030700029
PM 25352525
DA 2025-02-23
ER

PT J
AU Jeong, M
   Park, JM
   Han, YM
   Park, KY
   Lee, DH
   Yoo, JH
   Cho, JY
   Hahm, KB
AF Jeong, Migyeong
   Park, Jong-Min
   Han, Young-Min
   Park, Kun Young
   Lee, Don Haeng
   Yoo, Joon-Hwan
   Cho, Joo Young
   Hahm, Ki-Baik
TI Dietary prevention of <i>Helicobacter pylori</i>-associated gastric cancer with kimchi
SO ONCOTARGET
LA English
DT Article
DE cancer preventive kimchi; Helicobacter pylori; anti-inflammation; rejuvenation; anti-mutagenesis
ID fermented sea tangle; cactus pear; antioxidant; infection; apoptosis; carcinogenesis; damage; cells; risk; mice
AB To prove whether dietary intervention can prevent Helicobacter pylori-induced atrophic gastritis and gastric cancer, we developed cancer preventive kimchi (cpKimchi) through special recipe and administered to chronic H. pylori-initiated, high salt diet-promoted, gastric tumorigenesis mice model. H. pylori-infected C57BL/6 mice were administered with cpKimchi mixed in drinking water up to 36 weeks. Gross and pathological gastric lesions were evaluated after 24 and 36 weeks, respectively and explored underlying molecular changes to explain efficacies. Cancer preventive actions of anti-inflammation and anti-mutagenesis were compared between standard recipe kimchi (sKimchi) and special recipe cpKimchi in in vitro H. pylori-infected cell model. The erythematous and nodular changes, mucosal ulcerative and erosive lesions in the stomach were noted at 24th weeks, but cpKimchi administration significantly ameliorated. After 36th weeks, scattered nodular masses, some ulcers, and thin nodular gastric mucosa were noted in H. pylori-infected mice, whereas these gross lesions were significantly attenuated in cpKimchi group. On molecular analysis, significant expressions of COX-2 and IL-6, activated NF-kappa B and STAT3, increased apoptosis, and marked oxidative stresses were noted in H. pylori-infected group relevant to tumorigenesis, but these were all significantly attenuated in cpKimchi group. cpKimchi extracts imparted significant selective induction of apoptosis only in cancer cells, led to inhibition of H. pylori-induced proliferation, while no cytotoxicity through significant HO-1 induction in non-transformed gastric cells. In conclusion, daily dietary intake of cpKimchi can be an effective way either to rejuvenate H. pylori-atrophic gastritis or to prevent tumorigenesis supported with the concerted actions of anti-oxidative, anti-inflammatory, and anti-mutagenic mechanisms.
C1 [Jeong, Migyeong; Park, Jong-Min; Han, Young-Min; Hahm, Ki-Baik] CHA Univ, CHA Canc Prevent Res Ctr, CHA Canc Inst, Seoul, South Korea.
   [Park, Kun Young] Busan Natl Univ, Coll Nutr, Busan, South Korea.
   [Lee, Don Haeng] Inha Univ, Sch Med, Dept Gastroenterol, Inchon, South Korea.
   [Yoo, Joon-Hwan; Cho, Joo Young; Hahm, Ki-Baik] CHA Univ, Bundang Med Ctr, Ctr Digest Dis, Songnam, South Korea.
C3 Pochon Cha University; Pusan National University; Inha University; Pochon Cha University
RP Hahm, KB (corresponding author), CHA Univ, CHA Canc Prevent Res Ctr, CHA Canc Inst, Seoul, South Korea.
EM hahmkb@cha.ac.kr
FU Korean Heath Industry Development Institute (KHIDI); National Center of Efficacy Evaluation for the Development of Health Products Targeting Digestive Disorders (NCEED); Globalization of Korean Foods RD program; Ministry of Food, Agriculture, Forestry and Fisheries, Republic of Korea
CR Anandakumar P, 2013, INT IMMUNOPHARMACOL, V17, P254, DOI 10.1016/j.intimp.2013.05.015
   Antonious GF, 2009, J ENVIRON SCI HEAL B, V44, P621, DOI 10.1080/03601230903000727
   Crabtree JE, 1996, ALIMENT PHARM THER, V10, P29, DOI 10.1046/j.1365-2036.1996.22164003.x
   Crew KD, 2006, WORLD J GASTROENTERO, V12, P354, DOI 10.3748/wjg.v12.i3.354
   Feugang JM, 2010, NUTR CANCER, V62, P692, DOI 10.1080/01635581003605508
   Gaddy JA, 2013, INFECT IMMUN, V81, P2258, DOI 10.1128/IAI.01271-12
   González CA, 2006, JNCI-J NATL CANCER I, V98, P345, DOI 10.1093/jnci/djj071
   Goo MJ, 2009, LAB INVEST, V89, P1291, DOI 10.1038/labinvest.2009.90
   Hahm KB, 1998, DIGEST DIS SCI, V43, P0
   Huang SP, 2009, ANTICANCER RES, V29, P165
   Ivanova TS, 2014, EXPERIMENTAL ONCOLOGY, V36, P58
   Jeong SH, 2013, INT J FOOD MICROBIOL, V160, P252, DOI 10.1016/j.ijfoodmicro.2012.10.015
   Kang YM, 2012, FOOD CHEM TOXICOL, V50, P1166, DOI 10.1016/j.fct.2011.11.026
   Kim HY, 2014, J MED FOOD, V17, P833, DOI 10.1089/jmf.2013.2986
   Kim HJ, 2005, NUTR CANCER, V52, P138, DOI 10.1207/s15327914nc5202_4
   Kim HJ, 2002, INT J CANCER, V97, P531, DOI 10.1002/ijc.10111
   LACY ER, 1982, GASTROENTEROLOGY, V83, P619
   Lai PK, 2004, CURR MED CHEM, V11, P1451, DOI 10.2174/0929867043365107
   Lee BJ, 2010, FOOD CHEM TOXICOL, V48, P1123, DOI 10.1016/j.fct.2010.02.006
   Lee JS, 2010, J GASTROEN HEPATOL, V25, P194, DOI 10.1111/j.1440-1746.2009.06127.x
   Lee KS, 2004, J MED FOOD, V7, P130, DOI 10.1089/1096620041223996
   Lunet N, 2006, NUTR CANCER, V55, P71, DOI 10.1207/s15327914nc5501_9
   Machida-Montani Ai, 2004, GASTRIC CANCER, V7, P46, DOI 10.1007/s10120-004-0268-5
   Mannick EE, 1996, CANCER RES, V56, P3238
   Nam SY, 2005, DIGEST DIS SCI, V50, P2110, DOI 10.1007/s10620-005-3016-8
   Pandurangan AK, 2012, ASIAN PAC J CANCER P, V13, P1569, DOI 10.7314/APJCP.2012.13.4.1569
   Park JM, 2014, HELICOBACTER, V19, P221, DOI 10.1111/hel.12121
   Park KW, 2014, INT J ONCOL, V44, P1309, DOI 10.3892/ijo.2014.2281
   Park KY, 2014, J MED FOOD, V17, P6, DOI 10.1089/jmf.2013.3083
   Qasim A, 2002, ALIMENT PHARM THER, V16, P24, DOI 10.1046/j.1365-2036.2002.0160s1024.x
   Srinivasan K, 2014, CRIT REV FOOD SCI, V54, P352, DOI 10.1080/10408398.2011.585525
   Sun J, 2002, J AGR FOOD CHEM, V50, P7449, DOI 10.1021/jf0207530
   Takahashi S, 2002, J GASTROENTEROL, V37, P24, DOI 10.1007/BF02990095
   Tsugane S, 2007, GASTRIC CANCER, V10, P75, DOI 10.1007/s10120-007-0420-0
   Vítor JMB, 2011, FEMS IMMUNOL MED MIC, V63, P153, DOI 10.1111/j.1574-695X.2011.00865.x
   Zou DM, 2005, NUTR J, V4, P0, DOI 10.1186/1475-2891-4-25
NR 36
TC 30
Z9 33
U1 0
U2 26
PU IMPACT JOURNALS LLC
PI ORCHARD PARK
PA 6666 E QUAKER ST, STE 1, ORCHARD PARK, NY 14127 USA
SN 
EI 1949-2553
J9 ONCOTARGET
JI Oncotarget
PD OCT 6
PY 2015
VL 6
IS 30
BP 29513
EP 29526
DI 10.18632/oncotarget.4897
PG 14
WC Oncology; Cell Biology
SC Oncology; Cell Biology
GA CU0CL
UT WOS:000363183200081
PM 26317548
DA 2025-02-23
ER

PT J
AU Harmon, BE
   Carter, M
   Hurley, TG
   Shivappa, N
   Teas, J
   Hébert, JR
AF Harmon, Brook E.
   Carter, Mollie
   Hurley, Thomas G.
   Shivappa, Nitin
   Teas, Jane
   Hebert, James R.
TI Nutrient Composition and Anti-inflammatory Potential of a Prescribed Macrobiotic Diet
SO NUTRITION AND CANCER-AN INTERNATIONAL JOURNAL
LA English
DT Article
ID c-reactive protein; breast-cancer; inflammatory index; risk; complementary; population; health; fiber; association; deficiency
AB Despite nutrient adequacy concerns, macrobiotic diets are practiced by many individuals with cancer and other life-threatening illnesses. This study compared the nutrient composition and inflammatory potential of a macrobiotic diet plan with national dietary recommendations and intakes from a nationally representative sample. Nutrient comparisons were made using the 1) macrobiotic diet plan outlined in the Kushi Institute's Way to Health; 2) recommended dietary allowances (RDA); and 3) National Health and Nutrition Examination Survey (NHANES) 2009-2010 data. Comparisons included application of the recently developed dietary inflammatory index (DII). Analyses focused on total calories, macronutrients, 28 micronutrients, and DII scores. Compared to NHANES data, the macrobiotic diet plan had a lower percentage of energy from fat, higher total dietary fiber, and higher amounts of most micronutrients. Nutrients often met or exceeded RDA recommendations, except for vitamin D, vitamin B12, and calcium. Based on DII scores, the macrobiotic diet was more anti-inflammatory compared to NHANES data (average scores of -1.88 and 1.00, respectively). Findings from this analysis of a macrobiotic diet plan indicate the potential for disease prevention and suggest the need for studies of real-world consumption as well as designing, implementing, and testing interventions based on the macrobiotic approach.
C1 [Harmon, Brook E.] Univ Memphis, Sch Publ Hlth, Div Social & Behav Sci, Memphis, TN 38152 USA.
   [Carter, Mollie] Univ S Carolina, Canc Prevent & Control Program, Columbia, SC 29208 USA.
   [Hurley, Thomas G.; Shivappa, Nitin; Hebert, James R.] Univ S Carolina, Arnold Sch Publ Hlth, Canc Prevent & Control Program, Columbia, SC 29208 USA.
   [Hurley, Thomas G.; Shivappa, Nitin; Hebert, James R.] Univ S Carolina, Arnold Sch Publ Hlth, Dept Epidemiol & Biostat, Columbia, SC 29208 USA.
   [Teas, Jane] Univ S Carolina, Thomas Cooper Lib, Columbia, SC 29208 USA.
C3 University of Memphis; University of South Carolina System; University of South Carolina Columbia; University of South Carolina System; University of South Carolina Columbia; University of South Carolina System; University of South Carolina Columbia; University of South Carolina System; University of South Carolina Columbia
RP Harmon, BE (corresponding author), Univ Memphis, Sch Publ Hlth, Div Social & Behav Sci, 200 Robison Hall, Memphis, TN 38152 USA.
EM bharmon1@memphis.edu
FU University of South Carolina Cancer Prevention and Control Program; Cancer Training Branch of the National Cancer Institute [K05 CA136975]; Special Interest Program for research on Complementary and Alternative Medicine with Curative Intent, from the Centers for Disease Control [U48/CCU409664 SIP 6-00]
CR Aarestrup J, 2012, NUTR CANCER, V64, P1160, DOI 10.1080/01635581.2012.723786
   Aihara C, 1979, CALENDAR COOKBOOK YE, V0, P0
   Aihara C, 1982, KEY GOOD HLTH MACROB, V0, P0
   Aihara C, 1977, DO COOKING RYORIDO A, V0, P0
   [Anonymous], 2001, NUR DAT SYST RES NDS, V0, P0
   [Anonymous], 1997, WAY HLTH 1, V0, P0
   [Anonymous], 2012, NUTR INT FOOD MEAN A, V0, P0
   [Anonymous], 2013, DIET REF INT TABL EL, V0, P0
   ARORA RB, 1971, INDIAN J MED RES, V59, P1289
   Berkow SE, 2007, NUTR REV, V65, P391, DOI 10.1111/j.1753-4887.2007.tb00317.x
   BOWMAN BB, 1984, J CLIN ONCOL, V2, P702, DOI 10.1200/JCO.1984.2.6.702
   BROWN PT, 1975, J AM DIET ASSOC, V67, P455
   Buckland G, 2013, INT J CANCER, V132, P2918, DOI 10.1002/ijc.27958
   Calvo MS, 2013, AM J CLIN NUTR, V98, P6, DOI 10.3945/ajcn.112.053934
   Carpenter CL, 2009, BREAST CANCER RES TR, V116, P387, DOI 10.1007/s10549-008-0158-3
   CARTER JP, 1993, J AM COLL NUTR, V12, P209
   Cavicchia PP, 2009, J NUTR, V139, P2365, DOI 10.3945/jn.109.114025
   Childers N, 1977, NIGHTSHADES HLTH, V0, P0
   DAGNELIE PC, 1989, EUR J CLIN NUTR, V43, P311
   DAGNELIE PC, 1989, AM J CLIN NUTR, V50, P818, DOI 10.1093/ajcn/50.4.818
   DAGNELIE PC, 1991, ACTA PAEDIATR SCAND, V0, P111
   Davis JM, 2007, AM J PHYSIOL-REG I, V292, PR2168, DOI 10.1152/ajpregu.00858.2006
   Eisenberg DM, 1997, ANN INTERN MED, V127, P61, DOI 10.7326/0003-4819-127-1-199707010-00010
   EISENBERG DM, 1993, NEW ENGL J MED, V328, P246, DOI 10.1056/NEJM199301283280406
   Elder NC, 1997, ARCH FAM MED, V6, P181, DOI 10.1001/archfami.6.2.181
   Esmaillzadeh A, 2006, AM J CLIN NUTR, V84, P1489, DOI 10.1093/ajcn/84.6.1489
   Giovannucci E, 2002, JNCI-J NATL CANCER I, V94, P391, DOI 10.1093/jnci/94.5.391
   Hastert TA, 2013, CANCER EPIDEM BIOMAR, V22, P1498, DOI 10.1158/1055-9965.EPI-13-0210
   Hietala M, 2011, ACTA ONCOL, V50, P134, DOI 10.3109/0284186X.2010.484812
   Holland J, 1998, PSYCHOONCOLOGY, V0, P0
   Holland JC, 1989, HDB PSYCHOONCOLOGY, V0, P508
   Jia Y, 2012, ASIAN PAC J CANCER P, V13, P5299, DOI 10.7314/APJCP.2012.13.10.5299
   Kirby M, 2009, PEDIATR CLIN N AM, V56, P1085, DOI 10.1016/j.pcl.2009.07.003
   Kushi A, 1985, THE CHANGING SEASONS MACROBIOTIC COOKBOOK, V0, P0
   Kushi A, 1985, A KUSHIS COMPLETE GU, V0, P0
   Kushi LH, 2001, J NUTR, V131, P3056S, DOI 10.1093/jn/131.11.3056S
   Kushi M, 1993, CANC PREVENTION DIET, V0, P0
   Lamberg-Allardt C, 2006, PROG BIOPHYS MOL BIO, V92, P33, DOI 10.1016/j.pbiomolbio.2006.02.017
   Landier W, 2010, J PEDIATR NURS, V25, P566, DOI 10.1016/j.pedn.2010.01.009
   Leblanc JC, 2000, EUR J CLIN NUTR, V54, P443, DOI 10.1038/sj.ejcn.1600967
   LEVY E M, 1989, BRAIN BEHAVIOR AND IMMUNITY, V3, P175, DOI 10.1016/0889-1591(89)90018-4
   Li KR, 2012, HEART, V98, P920, DOI 10.1136/heartjnl-2011-301345
   Mudgil D, 2013, INT J BIOL MACROMOL, V61, P1, DOI 10.1016/j.ijbiomac.2013.06.044
   Navo MA, 2004, J CLIN ONCOL, V22, P671, DOI 10.1200/JCO.2004.04.162
   Nguyen XMT, 2009, J GASTROINTEST SURG, V13, P1205, DOI 10.1007/s11605-009-0904-9
   Parsons TJ, 1997, J BONE MINER RES, V12, P1486, DOI 10.1359/jbmr.1997.12.9.1486
   Pirello C, 1997, COOKING WHOLE FOODS, V0, P0
   Porrata C, 2009, MEDICC REV, V11, P29, DOI 10.37757/MR2009V11.N4.8
   Porrata-Maury C, 2012, JOURNAL OF NUTRITION AND METABOLISM, V2012, P856342
   ROBSON JRK, 1974, PEDIATRICS, V53, P326
   ROBSON JRK, 1973, LANCET, V1, P1327
   SALMON P, 1981, IRISH J MED SCI, V150, P192, DOI 10.1007/BF02938233
   Saxe GA, 2001, J UROLOGY, V166, P2202, DOI 10.1016/S0022-5347(05)65535-8
   SHERLOCK P, 1967, J AMER MED ASSOC, V199, P794, DOI 10.1001/jama.199.11.794
   Shivappa N, 2014, CANCER EPIDEM BIOMAR, V23, P2383, DOI 10.1158/1055-9965.EPI-14-0537
   Shivappa N, 2014, PUBLIC HEALTH NUTR, V17, P1825, DOI 10.1017/S1368980013002565
   Shivappa N, 2014, PUBLIC HEALTH NUTR, V17, P1689, DOI 10.1017/S1368980013002115
   Son EW, 2006, INT IMMUNOPHARMACOL, V6, P1788, DOI 10.1016/j.intimp.2006.07.021
   Stabler SP, 2013, NEW ENGL J MED, V368, P149, DOI 10.1056/NEJMc1304350
   Steck S, 2014, DIGEST, V49, P1
   Surh YJ, 2000, BIOFACTORS, V12, P107, DOI 10.1002/biof.5520120117
   Tomita LY, 2011, BRIT J NUTR, V105, P928, DOI 10.1017/S0007114510004447
   van Doorn MBA, 2006, AM J CLIN NUTR, V84, P1324, DOI 10.1093/ajcn/84.6.1324
   van Dusseldorp M, 1999, AM J CLIN NUTR, V69, P664
   Verona V, 2001, NATURES CANC FIGHTIN, V0, P0
   Wanchai A, 2010, CLIN J ONCOL NURS, V14, P431, DOI 10.1188/10.CJON.E45-E55
   Wang JM, 2007, EUR J GASTROEN HEPAT, V19, P171, DOI 10.1097/MEG.0b013e32800ff77a
   Weitzman S, 2008, PEDIATR BLOOD CANCER, V50, P494, DOI 10.1002/pbc.21401
   Wirth MD, 2014, J OCCUP ENVIRON MED, V56, P986, DOI 10.1097/JOM.0000000000000213
   Wood LG, 2015, CLIN EXP ALLERGY, V45, P177, DOI 10.1111/cea.12323
   Zaineddin AK, 2012, NUTR CANCER, V64, P652, DOI 10.1080/01635581.2012.683227
NR 73
TC 9
Z9 11
U1 3
U2 30
PU ROUTLEDGE JOURNALS, TAYLOR & FRANCIS LTD
PI ABINGDON
PA 2-4 PARK SQUARE, MILTON PARK, ABINGDON OX14 4RN, OXON, ENGLAND
SN 0163-5581
EI 1532-7914
J9 NUTR CANCER
JI Nutr. Cancer
PD AUG 18
PY 2015
VL 67
IS 6
BP 933
EP 940
DI 10.1080/01635581.2015.1055369
PG 8
WC Oncology; Nutrition & Dietetics
SC Oncology; Nutrition & Dietetics
GA CP2QG
UT WOS:000359721500009
PM 26212923
DA 2025-02-23
ER

PT J
AU Makarem, N
   Lin, Y
   Bandera, EV
   Jacques, PF
   Parekh, N
AF Makarem, Nour
   Lin, Yong
   Bandera, Elisa V.
   Jacques, Paul F.
   Parekh, Niyati
TI Concordance with World Cancer Research Fund/American Institute for Cancer Research (WCRF/AICR) guidelines for cancer prevention and obesity-related cancer risk in the Framingham Offspring cohort (1991-2008)
SO CANCER CAUSES & CONTROL
LA English
DT Article
DE Healthful behaviors; American Institute for Cancer Research; Cancer prevention guidelines; Cancer; Framingham Heart Study
ID food frequency questionnaire; physical-activity; womens health; adherence; nutrition; recommendations; statistics; mortality
AB This prospective cohort study evaluates associations between healthful behaviors consistent with WCRF/AICR cancer prevention guidelines and obesity-related cancer risk, as a third of cancers are estimated to be preventable. The study sample consisted of adults from the Framingham Offspring cohort (n = 2,983). From 1991 to 2008, 480 incident doctor-diagnosed obesity-related cancers were identified. Data on diet, measured by a food frequency questionnaire, anthropometric measures, and self-reported physical activity, collected in 1991 was used to construct a 7-component score based on recommendations for body fatness, physical activity, foods that promote weight gain, plant foods, animal foods, alcohol, and food preservation, processing, and preparation. Multivariable Cox regression models were used to estimate associations between the computed score, its components, and subcomponents in relation to obesity-related cancer risk. The overall score was not associated with obesity-related cancer risk after adjusting for age, sex, smoking, energy, and preexisting conditions (HR 0.94, 95 % CI 0.86-1.02). When score components were evaluated separately, for every unit increment in the alcohol score, there was 29 % lower risk of obesity-related cancers (HR 0.71, 95 % CI 0.51-0.99) and 49-71 % reduced risk of breast, prostate, and colorectal cancers. Every unit increment in the subcomponent score for non-starchy plant foods (fruits, vegetables, and legumes) among participants who consume starchy vegetables was associated with 66 % reduced risk of colorectal cancer (HR 0.44, 95 % CI 0.22-0.88). Lower alcohol consumption and a plant-based diet consistent with the cancer prevention guidelines were associated with reduced risk of obesity-related cancers in this population.
C1 [Makarem, Nour; Parekh, Niyati] NYU, Steinhardt Sch, Dept Nutr Food Studies & Publ Hlth, New York, NY 10003 USA.
   [Lin, Yong; Bandera, Elisa V.] Rutgers State Univ, Rutgers Sch Publ Hlth, Piscataway, NJ 08854 USA.
   [Lin, Yong; Bandera, Elisa V.] Rutgers Canc Inst New Jersey, New Brunswick, NJ 08903 USA.
   [Jacques, Paul F.] Tufts Univ, Friedman Sch Nutr Sci & Policy, Jean Mayer USDA Human Nutr Res Ctr Aging, Boston, MA 02111 USA.
   [Parekh, Niyati] NYU, Langone Sch Med, Dept Populat Hlth, New York, NY 10016 USA.
C3 New York University; Rutgers University System; Rutgers University New Brunswick; Rutgers University System; Rutgers University New Brunswick; Rutgers University Biomedical & Health Sciences; Rutgers Cancer Institute of New Jersey; Tufts University; United States Department of Agriculture (USDA); NYU Langone Medical Center; New York University
RP Parekh, N (corresponding author), NYU, Steinhardt Sch, Dept Nutr Food Studies & Publ Hlth, 411 LaFayette St,5th Floor,Room 542, New York, NY 10003 USA.
EM niyati.parekh@nyu.edu
FU American Cancer Society Research Scholar Grant [RSG-12-005-01-CNE]; National Heart, Lung, and Blood Institute (NHLBI); Boston University [N01-HC-25195]; ARS [53-3k06-5-10, 58-1950-9-001, 58-1950-4-401, 58-1950-7-707]
CR [Anonymous], 2007, FOOD NUTR PREV CANC, V0, P0
   Cerhan JR, 2004, CANCER EPIDEM BIOMAR, V13, P1114
   FEINLEIB M, 1975, PREV MED, V4, P518, DOI 10.1016/0091-7435(75)90037-7
   Hastert TA, 2013, CANCER EPIDEM BIOMAR, V22, P1498, DOI 10.1158/1055-9965.EPI-13-0210
   Jonker JT, 2006, DIABETES CARE, V29, P38
   KANNEL WB, 1979, ARCH INTERN MED, V139, P857, DOI 10.1001/archinte.139.8.857
   Larson MG, 2007, BMC MED GENET, V8, P0, DOI 10.1186/1471-2350-8-S1-S5
   Pope SK, 2007, J NUTR HEALTH AGING, V11, P55
   RIMM EB, 1992, AM J EPIDEMIOL, V135, P1114, DOI 10.1093/oxfordjournals.aje.a116211
   Romaguera D, 2012, AM J CLIN NUTR, V96, P150, DOI 10.3945/ajcn.111.031674
   Schatzkin A, 2003, INT J EPIDEMIOL, V32, P1054, DOI 10.1093/ije/dyg264
   Siegel R, 2014, CA-CANCER J CLIN, V64, P9, DOI 10.3322/caac.21208
   SILVERBERG E, 1990, CA-CANCER J CLIN, V40, P9, DOI 10.3322/canjclin.40.1.9
   Thomson CA, 2014, CANCER PREV RES, V7, P42, DOI 10.1158/1940-6207.CAPR-13-0258
   Vergnaud AC, 2013, AM J CLIN NUTR, V97, P1107, DOI 10.3945/ajcn.112.049569
   [World Cancer Research Fund American Institute for Cancer Research], 1997, FOOD NUTR PREV CANC, V0, P0
NR 19
TC 66
Z9 75
U1 0
U2 17
PU SPRINGER
PI DORDRECHT
PA VAN GODEWIJCKSTRAAT 30, 3311 GZ DORDRECHT, NETHERLANDS
SN 0957-5243
EI 1573-7225
J9 CANCER CAUSE CONTROL
JI Cancer Causes Control
PD FEB 15
PY 2015
VL 26
IS 2
BP 277
EP 286
DI 10.1007/s10552-014-0509-9
PG 10
WC Oncology; Public, Environmental & Occupational Health
SC Oncology; Public, Environmental & Occupational Health
GA AZ4IF
UT WOS:000348184100012
PM 25559553
DA 2025-02-23
ER

PT J
AU Swisher, AK
   Abraham, J
   Bonner, D
   Gilleland, D
   Hobbs, G
   Kurian, S
   Yanosik, MA
   Vona-Davis, L
AF Swisher, Anne K.
   Abraham, Jame
   Bonner, Daniel
   Gilleland, Diana
   Hobbs, Gerald
   Kurian, Sobha
   Yanosik, Mary Anne
   Vona-Davis, Linda
TI Exercise and dietary advice intervention for survivors of triple-negative breast cancer: effects on body fat, physical function, quality of life, and adipokine profile
SO SUPPORTIVE CARE IN CANCER
LA English
DT Article
DE Exercise; Diet; Cytokines; Adipokines; Breast cancer; Inflammation
ID behavior-change intervention; weight-loss; mass index; inflammation; women; risk; biomarkers; outcm; health; trial
AB Regular exercise and healthy eating are routinely recommended for breast cancer survivors, and past studies show benefits in quality of life and decreased inflammation. However, this has not been tested specifically in triple-negative breast cancer survivors. Increasing physical activity and losing body fat are thought to positively affect inflammatory biomarkers that have been associated with breast cancer. Therefore, the primary purpose of this study was to determine if participation in an exercise and dietary counseling program can improve body fat, physical function, and quality of life in survivors of this aggressive breast cancer. Secondarily, we sought to determine if participation in the program had beneficial effects on obesity-related markers of the adipokine profile. Sixty-six survivors of triple-negative breast cancer with BMI > 25 were invited to participate. Twenty-eight enrolled and 23 completed the randomized, controlled trial (13 intervention, 10 control). Moderate-intensity aerobic exercise (150 min per week, for 12 weeks) and diet counseling were compared to usual care, education only. The primary outcome of interest was weight loss (body mass, BMI, % fat), and secondary outcomes included physical function (exercise capacity), quality of life (Function After Cancer Therapy-Breast (FACT-B)), cytokines (C-reactive protein (CRP), TNF-alpha, IL-6), and adipokine profile (leptin, adiponectin, insulin). Participants in the program lost more body fat (2.4 % loss vs. 0.4 % gain, p < 0.05) than the control group. The intervention group also improved quality of life (FACT-B total score +14 pts) and decreased sedentary time but did not improve peak exercise capacity. The intervention had no effect on serum cytokines and adipokines after 12 weeks in the program. However, serum leptin and adiponectin and their ratio were significantly correlated with BMI in the intervention group (p < 0.05). Exercise and dietary counseling led to loss of body fat and improved quality of life in survivors of triple-negative breast cancer. BMI was associated with favorable changes in leptin and adiponectin which may reflect a change in adiposity with intervention. Exercise and healthy eating may be equally effective in this high-risk population as in other breast cancer survivors and should be encouraged as a part of a cancer survivorship program.
C1 [Swisher, Anne K.] W Virginia Univ, Div Phys Therapy, Morgantown, WV 26506 USA.
   [Swisher, Anne K.; Kurian, Sobha; Yanosik, Mary Anne; Vona-Davis, Linda] Mary Babb Randolph Canc Ctr, Breast Canc Res Program, Morgantown, WV USA.
   [Abraham, Jame] Cleveland Clin, Dept Solid Tumor Oncol, Cleveland, OH 44106 USA.
   [Bonner, Daniel; Gilleland, Diana] W Virginia Univ, Div Exercise Physiol, Morgantown, WV 26506 USA.
   [Hobbs, Gerald] W Virginia Univ, Dept Stat, Morgantown, WV 26506 USA.
   [Kurian, Sobha] W Virginia Univ, Sect Hematol Oncol, Morgantown, WV 26506 USA.
   [Vona-Davis, Linda] W Virginia Univ, Dept Surg, Morgantown, WV 26506 USA.
C3 West Virginia University; Cleveland Clinic Foundation; West Virginia University; West Virginia University; West Virginia University; West Virginia University
RP Swisher, AK (corresponding author), W Virginia Univ, Div Phys Therapy, POB 9226, Morgantown, WV 26506 USA.
EM aswisher@hsc.wvu.edu
FU American Cancer Society [IRG 09-061-01]; West Virginia Higher Education Policy Commission/WV EPSCoR [EPS08-07]; Oncology Section of the American Physical Therapy Association; Institutional Development Award (IDeA) from the National Institute of General Medical Sciences of the National Institutes of Health [P30GM103488, P20GM103434]
CR American Cancer Society, 2014, CANC SURV STAT 10 KE, V0, P0
   [Anonymous], 2014, ACSMS GUID EX TEST P, V0, P0
   Ballard-Barbash R, 2009, JNCI-J NATL CANCER I, V101, P630, DOI 10.1093/jnci/djp068
   Balneaves LG, 2014, SUPPORT CARE CANCER, V22, P2057, DOI 10.1007/s00520-014-2185-4
   Befort CA, 2012, BREAST CANCER RES TR, V132, P631, DOI 10.1007/s10549-011-1922-3
   Demark-Wahnefried W, 2012, CANCER-AM CANCER SOC, V118, P2277, DOI 10.1002/cncr.27466
   Duggan C, 2011, J CLIN ONCOL, V29, P32, DOI 10.1200/JCO.2009.26.4473
   Elme A, 2013, ANTICANCER RES, V33, P1595
   Eton DT, 2004, J CLIN EPIDEMIOL, V57, P898, DOI 10.1016/j.jclinepi.2004.01.012
   George SM, 2014, BREAST CANCER RES TR, V146, P647, DOI 10.1007/s10549-014-3048-x
   George SM, 2010, CANCER EPIDEM BIOMAR, V19, P2220, DOI 10.1158/1055-9965.EPI-10-0464
   Haines TP, 2010, BREAST CANCER RES TR, V124, P163, DOI 10.1007/s10549-010-1126-2
   Hay JA, 1997, P 19 INT S EUROPEAN, V2, P125
   Hayes SC, 2013, BREAST CANCER RES TR, V137, P175, DOI 10.1007/s10549-012-2331-y
   Imayama I, 2012, CANCER RES, V72, P2314, DOI 10.1158/0008-5472.CAN-11-3092
   Irwin ML, 2008, CANCER J, V14, P435, DOI 10.1097/PPO.0b013e31818daeee
   Jones LW, 2012, J CLIN ONCOL, V30, P2530, DOI 10.1200/JCO.2011.39.9014
   Jones SB, 2013, CANCER PREV RES, V6, P109, DOI 10.1158/1940-6207.CAPR-12-0278
   Kawai M, 2014, CANCER-AM CANCER SOC, V120, P1548, DOI 10.1002/cncr.28601
   Kitahara CM, 2014, CANCER EPIDEM BIOMAR, V23, P2840, DOI 10.1158/1055-9965.EPI-14-0699-T
   Latka RN, 2009, J CANCER SURVIV, V3, P148, DOI 10.1007/s11764-009-0088-z
   Ligibel JA, 2012, BREAST CANCER RES TR, V132, P205, DOI 10.1007/s10549-011-1882-7
   McTiernan A, 2008, NAT REV CANCER, V8, P205, DOI 10.1038/nrc2325
   Morey MC, 2009, JAMA-J AM MED ASSOC, V301, P1883, DOI 10.1001/jama.2009.643
   Neilson HK, 2009, CANCER EPIDEM BIOMAR, V18, P11, DOI 10.1158/1055-9965.EPI-08-0756
   Patterson RE, 2010, MATURITAS, V66, P5, DOI 10.1016/j.maturitas.2010.01.004
   Pierce BL, 2009, J CLIN ONCOL, V27, P3437, DOI 10.1200/JCO.2008.18.9068
   Rogers LQ, 2015, BREAST CANCER RES TR, V149, P109, DOI 10.1007/s10549-014-3216-z
   Rogers LQ, 2013, INTEGR CANCER THER, V12, P323, DOI 10.1177/1534735412449687
   Rose DP, 2009, EXPERT REV ANTICANC, V9, P1091, DOI 10.1586/ERA.09.71
   Saartoi T, 2012, ANTICANCER RES, V32, P3875
   Schmidt ME, 2013, INT J CANCER, V133, P1431, DOI 10.1002/ijc.28130
   Scott E, 2013, CANCER CAUSE CONTROL, V24, P181, DOI 10.1007/s10552-012-0104-x
   Ventura EE, 2013, BREAST CANCER RES TR, V142, P423, DOI 10.1007/s10549-013-2749-x
   Vona-Davis L, 2007, ENDOCR-RELAT CANCER, V14, P189, DOI 10.1677/ERC-06-0068
   Vona-Davis L, 2009, CYTOKINE GROWTH F R, V20, P193, DOI 10.1016/j.cytogfr.2009.05.007
   You TJ, 2004, J CLIN ENDOCR METAB, V89, P1739, DOI 10.1210/jc.2003-031310
NR 37
TC 100
Z9 108
U1 1
U2 58
PU SPRINGER
PI NEW YORK
PA 233 SPRING ST, NEW YORK, NY 10013 USA
SN 0941-4355
EI 1433-7339
J9 SUPPORT CARE CANCER
JI Support. Care Cancer
PD OCT 15
PY 2015
VL 23
IS 10
BP 2995
EP 3003
DI 10.1007/s00520-015-2667-z
PG 9
WC Oncology; Health Care Sciences & Services; Rehabilitation
SC Oncology; Health Care Sciences & Services; Rehabilitation
GA CQ3NI
UT WOS:000360508600018
PM 25724409
DA 2025-02-23
ER

PT J
AU da Silva, EYK
   Carioca, AAF
   Verde, SMML
   Aubin, EDQ
   Damasceno, NRT
AF da Silva, Elisa Yumi Koyama
   Ferreira Carioca, Antonio Augusto
   Moreira Lima Verde, Sara Maria
   Quintaneiro Aubin, Elisete da Conceicao
   Teixeira Damasceno, Nagila Raquel
TI Effect of Chemotherapy on Dietary Glycemic Index and Load in Patients with Breast Cancer and Their Relationships to Body Fat and Phase Angle
SO NUTRITION AND CANCER-AN INTERNATIONAL JOURNAL
LA English
DT Article
ID quality-of-life; physical-activity; risk; carbohydrate; nutrition; obesity; women; metaanalysis; prevalence; mortality
[truncated: 1,340,795 more chars]
