# Supplementary material for: Global impact of dietary risks on cancers: burdens across regions from 1990 to 2021 and the projection to 2035
Source: Front Nutr. 2025 Jul 4;12:1585305. doi: 10.3389/fnut.2025.1585305 (PMC12271164; doi:10.3389/fnut.2025.1585305)
Supplement: Supplementary file 1 [file Data_Sheet_1.zip › Supplementary data/Fig 1/download2016u205.txt]

PT J
AU Amara, S
   Alotaibi, D
   Tiriveedhi, V
AF Amara, Suneetha
   Alotaibi, Dalal
   Tiriveedhi, Venkataswarup
TI NFAT5/STAT3 interaction mediates synergism of high salt with IL-17 towards induction of VEGF-A expression in breast cancer cells
SO ONCOLOGY LETTERS
LA English
DT Article
DE inflammation; interleukin-17; breast cancer; NFAT5; cell migration
ID endothelial growth-factor; obliterative airway disease; anti-angiogenic therapy; lung-cancer; tumor-cells; inflammation; receptor; survival; stress; nfat5
AB Chronic inflammation has been considered an important player in cancer proliferation and progression. High salt (sodium chloride) levels have been considered a potent inducer of chronic inflammation. In the present study, the synergistic role of high salt with interleukin (IL)-17 towards induction of the inflammatory and angiogenic stress factor vascular endothelial growth factor (VEGF)-A was investigated. Stimulation of MCF-7 breast cancer cells with high salt (0.2 M NaC1) and sub-minimal IL-17 (1 ng/m1) enhanced the expression of VEGF-A (2.9 and 2.6-fold, respectively, P<0.05) compared with untreated cells. Furthermore, co-treatment with both high salt and sub-minimal IL-17 led to a 5.9-fold increase in VEGF-A expression (P<0.01), thus suggesting a synergistic role of these factors. VEGF-A promoter analysis and specific small interfering RNA knock4lown of transcription factors revealed that high salt induced VEGF-A expression through nuclear factor of activated T-cells (NFAT)5, while IL-17 induced VEGF-A expression via signal transducer and activator of transcription (STAT)3 signaling mechanisms. Treatment of normal human aortic endothelial cells with the supernatant of activated MCF:7 cells enhanced cell migration and induced expression of migration-specific factors, including vascular cell adhesion protein, ill integrin and cluster of differentiation 31. These data suggest that high salt levels synergize with pro-inflammatory IL-17 to potentially induce cancer progression and metastasis through VEGF-A expression. Therefore, low-salt diet, anti-NFAT5 and anti-STAT3 therapies may provide novel avenues for enhanced efficiency of the current cancer therapy.
C1 [Amara, Suneetha] Mercy Hosp, Dept Med, St Louis, MO 63141 USA.
   [Alotaibi, Dalal; Tiriveedhi, Venkataswarup] Tennessee State Univ, Dept Biol Sci, 3500 John A Merritt Blvd, Nashville, TN 37209 USA.
C3 Saint Johns Mercy Medical Center; Tennessee State University
RP Tiriveedhi, V (corresponding author), Tennessee State Univ, Dept Biol Sci, 3500 John A Merritt Blvd, Nashville, TN 37209 USA.
EM vtirivee@tnstate.edu
FU Vanderbilt University (Nashville, TN, USA); Tennessee State University (Nashville TN, USA) Cancer Partnership (National Institutes of Health, Bethesda, MA, USA) [5U54CA163066]
CR Amara S, 2015, MOL IMMUNOL, V64, P26, DOI 10.1016/j.molimm.2014.10.021
   Azak A, 2014, INT CARDIOVASC RES J, V8, P89
   Balkwill F, 2001, LANCET, V357, P539, DOI 10.1016/S0140-6736(00)04046-0
   Barr MP, 2015, MOL CANCER, V14, P0, DOI 10.1186/s12943-015-0310-8
   Berga-Bolaños R, 2010, J IMMUNOL, V185, P6624, DOI 10.4049/jimmunol.1001232
   Chang SH, 2014, P NATL ACAD SCI USA, V111, P5664, DOI 10.1073/pnas.1319051111
   Chung AS, 2013, NAT MED, V19, P1114, DOI 10.1038/nm.3291
   Chung J, 2002, J CELL BIOL, V158, P165, DOI 10.1083/jcb.200112015
   Colotta F, 2009, CARCINOGENESIS, V30, P1073, DOI 10.1093/carcin/bgp127
   Dranoff G, 2004, NAT REV CANCER, V4, P11, DOI 10.1038/nrc1252
   Gaffen SL, 2009, NAT REV IMMUNOL, V9, P556, DOI 10.1038/nri2586
   Goel HL, 2013, NAT REV CANCER, V13, P871, DOI 10.1038/nrc3627
   Gorski DH, 1999, CANCER RES, V59, P3374
   Grivennikov SI, 2010, CELL, V140, P883, DOI 10.1016/j.cell.2010.01.025
   Hanahan D, 2000, CELL, V100, P57, DOI 10.1016/S0092-8674(00)81683-9
   Harmey JH, 2002, BIOESSAYS, V24, P280, DOI 10.1002/bies.10043
   He DG, 2012, PLOS ONE, V7, P0, DOI 10.1371/journal.pone.0032126
   Hussain SP, 2003, NAT REV CANCER, V3, P276, DOI 10.1038/nrc1046
   Jantsch J, 2015, CELL METAB, V21, P493, DOI 10.1016/j.cmet.2015.02.003
   Ketonen J, 2008, HEART VESSELS, V23, P420, DOI 10.1007/s00380-008-1066-5
   KING CR, 1989, ONCOGENE, V4, P13
   Lu HT, 2006, MOL CANCER RES, V4, P221, DOI 10.1158/1541-7786.MCR-05-0261
   Mancini M, 2009, NAT REV CANCER, V9, P810, DOI 10.1038/nrc2735
   Mozaffari MS, 2006, LIFE SCI, V78, P1808, DOI 10.1016/j.lfs.2005.08.014
   Neuhofer W, 2010, CURR GENOMICS, V11, P584, DOI 10.2174/138920210793360961
   Pagès G, 2005, CARDIOVASC RES, V65, P564, DOI 10.1016/j.cardiores.2004.09.032
   Pidgeon GP, 2001, BRIT J CANCER, V85, P273, DOI 10.1054/bjoc.2001.1876
   Poesen K, 2008, J NEUROSCI, V28, P10451, DOI 10.1523/JNEUROSCI.1092-08.2008
   Rao Xiayu, 2013, BIOSTAT BIOINFORMA BIOMATH, V3, P71
   Remo A, 2015, J TRANSL MED, V13, P0, DOI 10.1186/s12967-015-0492-2
   Sarma NJ, 2014, J VIROL, V88, P3733, DOI 10.1128/JVI.03060-13
   SCHILLI R, 1982, GUT, V23, P326, DOI 10.1136/gut.23.4.326
   Shapiro L, 1997, EXP CELL RES, V231, P354, DOI 10.1006/excr.1997.3476
   SPARKS RL, 1983, CANCER RES, V43, P73
   Stephenson GD, 2003, NUTR CANCER, V45, P1, DOI 10.1207/S15327914NC4501_1
   Strnad Marija, 2010, ACTA MED CROATICA, V64, P159
   Tiriveedhi V, 2012, AM J TRANSPLANT, V12, P2663, DOI 10.1111/j.1600-6143.2012.04191.x
   Tiriveedhi V, 2014, TRANSPL IMMUNOL, V30, P93, DOI 10.1016/j.trim.2013.12.003
   Tiriveedhi V, 2013, J HEART LUNG TRANSPL, V32, P714, DOI 10.1016/j.healun.2013.04.006
   Tiriveedhi V, 2012, CELL IMMUNOL, V273, P59, DOI 10.1016/j.cellimm.2011.11.006
   Tsugane S, 2004, BRIT J CANCER, V90, P128, DOI 10.1038/sj.bjc.6601511
   Wang YX, 2011, AM J PHYSIOL-CELL PH, V301, PC695, DOI 10.1152/ajpcell.00322.2010
   Wiig H, 2013, J CLIN INVEST, V123, P2803, DOI 10.1172/JCI60113
   Wu C, 2013, NATURE, V496, P513, DOI 10.1038/nature11984
   Yu H, 2009, NAT REV CANCER, V9, P798, DOI 10.1038/nrc2734
   Zhang F, 2009, P NATL ACAD SCI USA, V106, P6152, DOI 10.1073/pnas.0813061106
NR 46
TC 35
Z9 41
U1 0
U2 8
PU SPANDIDOS PUBL LTD
PI ATHENS
PA POB 18179, ATHENS, 116 10, GREECE
SN 1792-1074
EI 1792-1082
J9 ONCOL LETT
JI Oncol. Lett.
PD AUG 15
PY 2016
VL 12
IS 2
BP 933
EP 943
DI 10.3892/ol.2016.4713
PG 11
WC Oncology
SC Oncology
GA DR6AC
UT WOS:000379982500024
PM 27446373
DA 2025-02-23
ER

PT J
AU Singer, AW
   Selvin, S
   Block, G
   Golden, C
   Carmichael, SL
   Metayer, C
AF Singer, Amanda W.
   Selvin, Steve
   Block, Gladys
   Golden, Carla
   Carmichael, Suzan L.
   Metayer, Catherine
TI Maternal prenatal intake of one-carbon metabolism nutrients and risk of childhood leukemia
SO CANCER CAUSES & CONTROL
LA English
DT Article
DE Cancer risk; Case/control; Micronutrients; Epidemiology; Methyl donors
ID acute lymphoblastic-leukemia; nutrition examination survey; plasma total homocysteine; folic-acid fortification; folate status; racial disparity; national-health; dietary-intake; united-states; b-cell
AB Purpose Folate, vitamins B12 and B6, riboflavin, and methionine are critical nutrients for the one-carbon metabolism cycle involved in DNA synthesis and epigenetic processes. We examined the association between maternal intake of these nutrients before pregnancy and risk of childhood acute lymphoblastic leukemia (ALL) and acute myeloid leukemia (AML) in a matched case-control study. Methods Maternal dietary intake and vitamin supplement use in the year before pregnancy was assessed by food frequency questionnaire for 681 ALL cases, 103 AML cases, and 1076 controls. Principal component analysis was used to construct a variable representing combined nutrient intake, and conditional logistic regression estimated the odds ratio (OR) and 95% confidence interval (CI) for the association of ALL and AML with the principal component and each nutrient. Results Higher maternal intake of one-carbon metabolism nutrients from food and supplements combined was associated with reduced risk of ALL (OR for one-unit change in the principal component = 0.91, CI 0.84-0.99) and possibly AML (OR for the principal component = 0.83, CI 0.66-1.04). When analyzed separately, intake of supplements high in these nutrients was associated with a reduced risk of ALL in children of Hispanic women only. Conclusions In conclusion, these data suggest that higher maternal intake of one-carbon metabolism nutrients may reduce risk of childhood leukemia.
C1 [Singer, Amanda W.; Selvin, Steve; Block, Gladys; Metayer, Catherine] Univ Calif Berkeley, Div Epidemiol, Sch Publ Hlth, 1995 Univ Ave,Suite 460, Berkeley, CA 94704 USA.
   [Golden, Carla] Childrens Hosp Oakland, Oakland, CA USA.
   [Carmichael, Suzan L.] Stanford Univ, Dept Pediat, Sch Med, Div Neonatol & Dev Med, Stanford, CA 94305 USA.
C3 University of California System; University of California Berkeley; University of California System; University of California San Francisco; UCSF Medical Center; UCSF Benioff Children's Hospital Oakland; Stanford University
RP Singer, AW (corresponding author), Univ Calif Berkeley, Div Epidemiol, Sch Publ Hlth, 1995 Univ Ave,Suite 460, Berkeley, CA 94704 USA.
EM amandawsinger@gmail.com
FU National Institute of Environmental Health Sciences [R01ES009137, P-42-ES-04705-18]; National Institute of Environmental Health Sciences [P42ES004705] Funding Source: NIH RePORTER
CR Amigou A, 2012, CANCER CAUSE CONTROL, V23, P1265, DOI 10.1007/s10552-012-0004-0
   Bailey HD, 2012, NUTR CANCER, V64, P1122, DOI 10.1080/01635581.2012.707278
   Bailey RL, 2010, AM J CLIN NUTR, V91, P231, DOI 10.3945/ajcn.2009.28427
   Barrington-Trimis JL, 2015, BLOOD, V125, P3033, DOI 10.1182/blood-2015-03-634006
   Bartley K, 2010, INT J EPIDEMIOL, V39, P1628, DOI 10.1093/ije/dyq162
   Blom HJ, 2006, NAT REV NEUROSCI, V7, P724, DOI 10.1038/nrn1986
   Bunin GR, 2001, AM J EPIDEMIOL, V154, P1136, DOI 10.1093/aje/154.12.1136
   Byers T, 2001, AM J EPIDEMIOL, V154, P1087, DOI 10.1093/aje/154.12.1087
   Crozier SR, 2009, J NUTR, V139, P1956, DOI 10.3945/jn.109.109579
   Dockerty JD, 2001, INT J EPIDEMIOL, V30, P1428, DOI 10.1093/ije/30.6.1428
   Dockerty JD, 2007, BMC PUBLIC HEALTH, V7, P0, DOI 10.1186/1471-2458-7-136
   Dowd JB, 2008, INT J EPIDEMIOL, V37, P1059, DOI 10.1093/ije/dyn066
   DREWS CD, 1990, INT J EPIDEMIOL, V19, P405, DOI 10.1093/ije/19.2.405
   Fenech M, 2001, MUTAT RES-FUND MOL M, V475, P57, DOI 10.1016/S0027-5107(01)00079-3
   Francis SS, 2014, CANCER EPIDEM BIOMAR, V23, P876, DOI 10.1158/1055-9965.EPI-13-1098
   Freedman LS, 2011, J NATL CANCER I, V103, P1086, DOI 10.1093/jnci/djr189
   Gabriel HE, 2006, AM J CLIN NUTR, V83, P835, DOI 10.1093/ajcn/83.4.835
   Greaves MF, 2003, NAT REV CANCER, V3, P639, DOI 10.1038/nrc1164
   Greenland S, 2000, AM J EPIDEMIOL, V151, P531
   Halsted CH, 2002, J NUTR, V132, P2367S, DOI 10.1093/jn/132.8.2367S
   Hiza HAB, 2013, J ACAD NUTR DIET, V113, P297, DOI 10.1016/j.jand.2012.08.011
   Infante-Rivard C, 2000, AM J EPIDEMIOL, V152, P480, DOI 10.1093/aje/152.5.480
   Jacques PF, 2002, J NUTR, V132, P283, DOI 10.1093/jn/132.2.283
   Jensen CD, 2004, CANCER CAUSE CONTROL, V15, P559, DOI 10.1023/B:CACO.0000036161.98734.17
   Kirkpatrick SI, 2012, J ACAD NUTR DIET, V112, P624, DOI 10.1016/j.jand.2011.11.012
   Kwan ML, 2007, AM J EPIDEMIOL, V165, P27, DOI 10.1093/aje/kwj336
   Kwan ML, 2009, PUBLIC HEALTH REP, V124, P503, DOI 10.1177/003335490912400407
   Lim JYS, 2014, CANCER-AM CANCER SOC, V120, P955, DOI 10.1002/cncr.28531
   Locasale JW, 2013, NAT REV CANCER, V13, P572, DOI 10.1038/nrc3557
   Ma XM, 2005, CANCER EPIDEM BIOMAR, V14, P1928, DOI 10.1158/1055-9965.EPI-05-0115
   Ma XM, 2004, AM J EPIDEMIOL, V159, P915, DOI 10.1093/aje/kwh136
   Mason JB, 2005, ALCOHOL, V35, P235, DOI 10.1016/j.alcohol.2005.03.012
   Metayer C, 2014, EPIDEMIOLOGY, V25, P811, DOI 10.1097/EDE.0000000000000141
   Metayer C, 2011, CANCER CAUSE CONTROL, V22, P1243, DOI 10.1007/s10552-011-9795-7
   Milne E, 2010, INT J CANCER, V126, P2690, DOI 10.1002/ijc.24969
   Nygård O, 1998, AM J CLIN NUTR, V67, P263, DOI 10.1093/ajcn/67.2.263
   Palmer AC, 2011, ADV NUTR, V2, P377, DOI 10.3945/an.111.000570
   Petridou E, 2005, CANCER EPIDEM BIOMAR, V14, P1935, DOI 10.1158/1055-9965.EPI-05-0090
   Poole C, 2006, INT J EPIDEMIOL, V35, P370, DOI 10.1093/ije/dyi248
   Puumala SE, 2013, PEDIATR BLOOD CANCER, V60, P728, DOI 10.1002/pbc.24464
   Ramakrishnan U, 2012, PAEDIATR PERINAT EP, V26, P285, DOI 10.1111/j.1365-3016.2012.01281.x
   Rifas-Shiman SL, 2006, PAEDIATR PERINAT EP, V20, P35, DOI 10.1111/j.1365-3016.2006.00691.x
   Robitaille J, 2009, AM J CLIN NUTR, V89, P1269, DOI 10.3945/ajcn.2008.27282
   Ross JA, 2011, PEDIATR ONCOL-BERLIN, V0, PP3, DOI 10.1007/978-3-642-13781-5_1
   Schüz J, 2007, EUR J PEDIATR, V166, P433, DOI 10.1007/s00431-006-0401-z
   Shah Manasvi S, 2012, FRONTIERS IN GENETICS, V3, P305, DOI 10.3389/fgene.2012.00305
   Shane B, 2008, FOOD NUTR BULL, V29, PS5, DOI 10.1177/15648265080292S103
   Sharma S, 2010, CARCINOGENESIS, V31, P27, DOI 10.1093/carcin/bgp220
   Solis C, 2008, J NUTR, V138, P67, DOI 10.1093/jn/138.1.67
   Steegers-Theunissen RP, 2009, PLOS ONE, V4, P0, DOI 10.1371/journal.pone.0007845
   Stefanska B, 2012, BRIT J PHARMACOL, V167, P279, DOI 10.1111/j.1476-5381.2012.02002.x
   Suitor CW, 2000, J AM DIET ASSOC, V100, P88, DOI 10.1016/S0002-8223(00)00027-4
   Tamura T, 2006, AM J CLIN NUTR, V83, P993, DOI 10.1093/ajcn/83.5.993
   Thompson JR, 2001, LANCET, V358, P1935, DOI 10.1016/S0140-6736(01)06959-8
   Urayama KY, 2011, INT J CANCER, V128, P1632, DOI 10.1002/ijc.25752
   Walsh KM, 2013, LEUKEMIA, V27, P2416, DOI 10.1038/leu.2013.130
   Walsh KM, 2013, BLOOD, V122, P3385, DOI 10.1182/blood-2013-08-524124
   Wiemels J, 2012, IMMUNOTOXICITY IMMUN, V0, P0
   Wiemels JL, 1999, LANCET, V354, P1499, DOI 10.1016/S0140-6736(99)09403-9
   Willett WC, 2013, MONOGRAPHS IN EPIDEMIOLOGY AND BIOSTATISTICS, V40, P0
   Willett WC, 1997, AM J CLIN NUTR, V65, P1220, DOI 10.1093/ajcn/65.4.1220S
   Wong NC, 2012, EPIGENETICS-US, V7, P535, DOI 10.4161/epi.20193
   Xu H, 2012, J CLIN ONCOL, V30, P751, DOI 10.1200/JCO.2011.38.0345
   Yang QH, 2008, AM J CLIN NUTR, V88, P232, DOI 10.1093/ajcn/88.1.232
   Yang QH, 2007, AM J CLIN NUTR, V85, P1409, DOI 10.1093/ajcn/85.5.1409
NR 65
TC 12
Z9 15
U1 0
U2 11
PU SPRINGER
PI DORDRECHT
PA VAN GODEWIJCKSTRAAT 30, 3311 GZ DORDRECHT, NETHERLANDS
SN 0957-5243
EI 1573-7225
J9 CANCER CAUSE CONTROL
JI Cancer Causes Control
PD JUL 15
PY 2016
VL 27
IS 7
BP 929
EP 940
DI 10.1007/s10552-016-0773-y
PG 12
WC Oncology; Public, Environmental & Occupational Health
SC Oncology; Public, Environmental & Occupational Health
GA DS9RQ
UT WOS:000381121400010
PM 27294727
DA 2025-02-23
ER

PT J
AU Bassett, JK
   Hodge, AM
   English, DR
   MacInnis, RJ
   Giles, GG
AF Bassett, Julie K.
   Hodge, Allison M.
   English, Dallas R.
   MacInnis, Robert J.
   Giles, Graham G.
TI Plasma phospholipids fatty acids, dietary fatty acids, and breast cancer risk
SO CANCER CAUSES & CONTROL
LA English
DT Article
DE Fatty acids; Breast cancer; Cohort study; Melbourne Collaborative Cohort Study
ID cardiovascular-disease; postmenopausal women; adipose-tissue; metaanalysis; prevention; mechanisms; health; omega-3-fatty-acids; pathways; red
AB This study prospectively investigates associations between fatty acids assessed in plasma phospholipids (PPL) and diet, and breast cancer risk, including subgroups defined by hormone receptor status. We performed a case-cohort analysis within the Melbourne Collaborative Cohort Study using a random sample of 2,021 women and 470 breast cancer cases. At baseline, fatty acids were assessed in PPL and estimated from diet using a 121-item food frequency questionnaire. Hazard ratios (HR) and 95 % confidence intervals (CI) were estimated using Cox regression. Breast cancer risk was positively associated with %PPL saturated fatty acids (SFA); HRQ5vsQ1 = 1.64 (95 % CI 1.17-2.30); p trend = 0.004. Positive associations were found for ER+ or PR+ tumors for %PPL SFA and palmitic acid and for ER-/PR- tumors for %PPL n-6 polyunsaturated fatty acid (PUFA), TFA, TFA 16:1, and TFA 18:1n-7 (all p homogeneity < 0.05). Breast cancer risk was inversely associated with dietary docosapentaenoic acid (DPA); HRQ5vsQ1 = 0.57 (95 % CI 0.40-0.82); p trend = 0.001 [with similar inverse associations observed for dietary docosahexaenoic (DHA) and eicosapentaenoic acid (EPA)] and positively associated with dietary n-6:n-3 PUFA. Inverse associations for ER-/PR- tumors were found for dietary dihomo-gamma-linolenic acid (DGLA) for older women (p homogeneity = 0.04). Breast cancer risk was positively associated with %PPL SFA and the ratio of dietary n-6 to n-3 PUFA and inversely associated with dietary long-chain n-3 PUFA intake. Some associations between fatty acids and breast cancer varied by age and tumor phenotype defined by hormone receptor status. Increased intake of fish and other foods rich in long-chain n-3 PUFAs and reduced n-6 PUFA intake might reduce breast cancer risk.
C1 [Bassett, Julie K.; Hodge, Allison M.; English, Dallas R.; MacInnis, Robert J.; Giles, Graham G.] Canc Council Victoria, Canc Epidemiol Ctr, 615 St Kilda Rd, Melbourne, Vic 3004, Australia.
   [English, Dallas R.; MacInnis, Robert J.; Giles, Graham G.] Univ Melbourne, Ctr Epidemiol & Biostat, Melbourne Sch Populat & Global Hlth, Melbourne, Vic 3010, Australia.
   [Giles, Graham G.] Monash Univ, Dept Epidemiol & Prevent Med, Melbourne, Vic 3004, Australia.
C3 Cancer Council Victoria; University of Melbourne; Monash University
RP Bassett, JK (corresponding author), Canc Council Victoria, Canc Epidemiol Ctr, 615 St Kilda Rd, Melbourne, Vic 3004, Australia.
EM julie.bassett@cancervic.org.au
CR Anderson BM, 2009, LIPIDS HEALTH DIS, V8, P0, DOI 10.1186/1476-511X-8-33
   Arab L, 2003, J NUTR, V133, P925S, DOI 10.1093/jn/133.3.925S
   Baghurst K, 2000, AUSTRALIAN JOURNAL OF NUTRITION AND DIETETICS, V57, P0
   Baglietto L, 2010, CANCER EPIDEM BIOMAR, V19, P492, DOI 10.1158/1055-9965.EPI-09-0532
   Baró L, 1998, BRIT J CANCER, V77, P1978, DOI 10.1038/bjc.1998.328
   Bingham SA, 2003, LANCET, V362, P212, DOI 10.1016/S0140-6736(03)13913-X
   Boyd NF, 2003, BRIT J CANCER, V89, P1672, DOI 10.1038/sj.bjc.6601314
   Calder PC, 2004, CLIN SCI, V107, P1, DOI 10.1042/CS20040119
   Calder PC, 2010, NUTRIENTS, V2, P355, DOI 10.3390/nu2030355
   Chajès V, 2008, AM J EPIDEMIOL, V167, P1312, DOI 10.1093/aje/kwn069
   Clifton PM, 2004, J NUTR, V134, P874, DOI 10.1093/jn/134.4.874
   Dong JY, 2011, BREAST CANCER RES TR, V127, P23, DOI 10.1007/s10549-011-1467-5
   English DR, 2004, CANCER EPIDEM BIOMAR, V13, P1509
   Escrich E, 2007, MOL NUTR FOOD RES, V51, P1279, DOI 10.1002/mnfr.200700213
   Fay MP, 1997, CANCER RES, V57, P3979
   Ferrucci L, 2006, J CLIN ENDOCR METAB, V91, P439, DOI 10.1210/jc.2005-1303
   Food and Agriculture Organization [FAO], 2010, FAO FOOD NUTR PAPER, V0, P0
   Fritz V, 2010, ONCOGENE, V29, P4369, DOI 10.1038/onc.2010.182
   Gerber M, 2009, ANN NUTR METAB, V55, P140, DOI 10.1159/000229000
   Giles G, 2002, EUR C NUTR CANC HELD, V0, P69
   Guo JY, 2015, BREAST CANCER RES TR, V151, P191, DOI 10.1007/s10549-015-3380-9
   Hodge AM, 2007, NUTR METAB CARDIOVAS, V17, P415, DOI 10.1016/j.numecd.2006.04.005
   Hodge AM, 2007, AM J CLIN NUTR, V86, P189, DOI 10.1093/ajcn/86.1.189
   Kim EHJ, 2006, AM J EPIDEMIOL, V164, P990, DOI 10.1093/aje/kwj309
   Kohlmeier L, 1997, CANCER EPIDEM BIOMAR, V6, P705
   KUSHI LH, 1995, CANCER EPIDEM BIOMAR, V4, P11
   Larsson SC, 2004, AM J CLIN NUTR, V79, P935
   Lim JN, 2014, NUTRIENTS, V6, P627, DOI 10.3390/nu6020627
   Liu JJ, 2014, NUTRIENTS, V6, P5184, DOI 10.3390/nu6115184
   Löf M, 2007, BRIT J CANCER, V97, P1570, DOI 10.1038/sj.bjc.6604033
   Mansour M P, 1993, ASIA PAC J CLIN NUTR, V2, P155
   Mozaffarian D, 2004, AM J CLIN NUTR, V79, P606, DOI 10.1093/ajcn/79.4.606
   Mozaffarian D, 2011, J AM COLL CARDIOL, V58, P2047, DOI 10.1016/j.jacc.2011.06.063
   Murff HJ, 2011, INT J CANCER, V128, P1434, DOI 10.1002/ijc.25703
   Otto MCD, 2012, AM J CLIN NUTR, V96, P397, DOI 10.3945/ajcn.112.037770
   Park SY, 2012, CANCER PREV RES, V5, P216, DOI 10.1158/1940-6207.CAPR-11-0260
   PRENTICE RL, 1986, BIOMETRIKA, V73, P1
   Prentice RL, 2006, JAMA-J AM MED ASSOC, V295, P629, DOI 10.1001/jama.295.6.629
   Psaltopoulou T, 2011, LIPIDS HEALTH DIS, V10, P0, DOI 10.1186/1476-511X-10-127
   RMIT Lipid Research Group, 2001, FATT AC COMP DAT, V0, P0
   Rosato V, 2013, BREAST, V22, P887, DOI 10.1016/j.breast.2013.04.004
   Rose DP, 1997, P SOC EXP BIOL MED, V216, P224, DOI 10.3181/00379727-216-44172
   Saadatian-Elahi M, 2004, INT J CANCER, V111, P584, DOI 10.1002/ijc.20284
   Saadatian-Elahi M, 2002, CANCER EPIDEM BIOMAR, V11, P1353
   Sakai M, 2012, BMC CANCER, V12, P0, DOI 10.1186/1471-2407-12-606
   Sczaniecka AK, 2012, NUTR CANCER, V64, P1131, DOI 10.1080/01635581.2012.718033
   Sieri S, 2014, JNCI-J NATL CANCER I, V106, P0, DOI 10.1093/jnci/dju068
   Singer D, 2003, APPL LONGITUDINAL DA, V0, P0
   Smith-Warner SA, 2001, INT J CANCER, V92, P767, DOI 10.1002/1097-0215(20010601)92:5<767::AID-IJC1247>3.0.CO;2-0
   Tamimi RM, 2012, BREAST CANCER RES TR, V131, P159, DOI 10.1007/s10549-011-1702-0
   Terry PD, 2004, J NUTR, V134, P3412S, DOI 10.1093/jn/134.12.3412S
   Thiébaut ACM, 2007, JNCI-J NATL CANCER I, V99, P451, DOI 10.1093/jnci/djk094
   Thiébaut ACM, 2009, INT J CANCER, V124, P924, DOI 10.1002/ijc.23980
   Turner LB, 2011, AM J HUM BIOL, V23, P601, DOI 10.1002/ajhb.21176
   Vessby B, 2001, DIABETOLOGIA, V44, P312, DOI 10.1007/s001250051620
   WILLETT W, 1986, AM J EPIDEMIOL, V124, P17, DOI 10.1093/oxfordjournals.aje.a114366
   Wirfält E, 2005, NUTR CANCER, V53, P135, DOI 10.1207/s15327914nc5302_2
   World Cancer Research Fund / American Institute for Cancer research, 2007, FOOD, V0, Physical Activity
   Wu AH, 1999, J NATL CANCER I, V91, P529, DOI 10.1093/jnci/91.6.529
   Yang B, 2014, BMC CANCER, V14, P0, DOI 10.1186/1471-2407-14-105
   Zheng JS, 2013, BMJ-BRIT MED J, V346, P0, DOI 10.1136/bmj.f3706
   Zock PL, 1998, AM J CLIN NUTR, V68, P142, DOI 10.1093/ajcn/68.1.142
NR 62
TC 49
Z9 56
U1 0
U2 22
PU SPRINGER
PI DORDRECHT
PA VAN GODEWIJCKSTRAAT 30, 3311 GZ DORDRECHT, NETHERLANDS
SN 0957-5243
EI 1573-7225
J9 CANCER CAUSE CONTROL
JI Cancer Causes Control
PD JUN 15
PY 2016
VL 27
IS 6
BP 759
EP 773
DI 10.1007/s10552-016-0753-2
PG 15
WC Oncology; Public, Environmental & Occupational Health
SC Oncology; Public, Environmental & Occupational Health
GA DM8MZ
UT WOS:000376619500005
PM 27146840
DA 2025-02-23
ER

PT J
AU Shivappa, N
   Hébert, JR
   Rosato, V
   Rossi, M
   Montella, M
   Serraino, D
   La Vecchia, C
AF Shivappa, Nitin
   Hebert, James R.
   Rosato, Valentina
   Rossi, Marta
   Montella, Maurizio
   Serraino, Diego
   La Vecchia, Carlo
TI Dietary inflammatory index and ovarian cancer risk in a large Italian case-control study
SO CANCER CAUSES & CONTROL
LA English
DT Article
DE Diet; Dietary Inflammatory Index; Ovarian cancer; Risk factor
ID food-frequency questionnaire; c-reactive protein; colorectal-cancer; glycemic index; markers; load; interleukin-6; association; validation; growth
AB Background While inflammation has been shown to play an important etiologic role in ovarian carcinogenesis, little is known about the association between inflammatory properties of diet and ovarian cancer risk. Methods We explored the association between the dietary inflammatory index (DII) and ovarian cancer risk in a multicentric Italian case-control study conducted between 1992 and 1999. Cases were 1,031 women with incident, histologically confirmed ovarian cancer from four areas in Italy. Controls were 2,411 women admitted to the same network of hospitals as the cases for acute, non-malignant and non-gynecological conditions, unrelated to hormonal or digestive-tract diseases or committed to long-term modifications of diet. DII scores were computed based on 31 nutrients and food items assessed using a reproducible and validated 78-item food frequency questionnaire. Odds ratios (ORs) were estimated through logistic regression models adjusting for age, total energy intake and other recognized confounding factors. Results Subjects in the highest quartile of DII scores (i.e., with the most pro-inflammatory diets) had a higher risk of ovarian cancer compared to subjects in the lowest quartile (i.e., with an anti-inflammatory diet) (ORQuartile4vs1 1.47, 95% confidence interval, CI, 1.07, 2.01; p(trend) = 0.009). When analyses were carried out using continuous DII, a significant positive association with ovarian cancer was observed: the OR for one-unit increment in DII score (corresponding to approximately 8 % of its range in the current study, +6.0 to -6.20) was 1.08 (95% CI 1.02, 1.14). Conclusion A pro-inflammatory diet as indicated by higher DII scores is associated with increased ovarian cancer risk.
C1 [Shivappa, Nitin; Hebert, James R.] Univ South Carolina, Canc Prevent & Control Program, Columbia, SC 29208 USA.
   [Shivappa, Nitin; Hebert, James R.] Univ South Carolina, Dept Epidemiol & Biostat, Arnold Sch Publ Hlth, Columbia, SC 29208 USA.
   [Shivappa, Nitin; Hebert, James R.] Connecting Hlth Innovat LLC, Columbia, SC 29201 USA.
   [Rosato, Valentina; Rossi, Marta; La Vecchia, Carlo] Univ Milan, Dept Clin Sci & Community Hlth, Milan, Italy.
   [Rosato, Valentina] Fdn IRCCS Ist Nazl Tumori, Unit Med Stat Biometry & Bioinformat, Milan, Italy.
   [Montella, Maurizio] Fdn G Pascale, Ist Nazl Tumori, Dipartimento Epidemiol, Naples, Italy.
   [Serraino, Diego] Ctr Riferimento Oncol, SOC Epidemiol & Biostat, Aviano, PN, Italy.
C3 University of South Carolina System; University of South Carolina Columbia; University of South Carolina System; University of South Carolina Columbia; Connecting Health Innovations LLC; University of Milan; Fondazione IRCCS Istituto Nazionale Tumori Milan; IRCCS Fondazione Pascale; IRCCS Aviano (CRO)
RP Shivappa, N (corresponding author), Univ South Carolina, Canc Prevent & Control Program, Columbia, SC 29208 USA.; Shivappa, N (corresponding author), Univ South Carolina, Dept Epidemiol & Biostat, Arnold Sch Publ Hlth, Columbia, SC 29208 USA.; Shivappa, N (corresponding author), Connecting Hlth Innovat LLC, Columbia, SC 29201 USA.
EM shivappa@mailbox.sc.edu
FU Italian Foundation for Research on Cancer (FIRC); Italian Ministry of Health, General Directorate of European and International Relations; United States National Institute of Diabetes and Digestive and Kidney Diseases [R44DK103377]; Italian Foundation for Cancer Research (FIRC) [18107]
CR Abbott SE, 2016, CANCER MED-US, V5, P1319, DOI 10.1002/cam4.677
   [Anonymous], 2015, CANC FACTS FIG 2015, V0, P0
   Augustin LSA, 2003, ANN ONCOL, V14, P78, DOI 10.1093/annonc/dkg022
   Bidoli E, 2002, CANCER CAUSE CONTROL, V13, P255, DOI 10.1023/A:1015047625060
   Bidoli E, 2001, ANN ONCOL, V12, P1589, DOI 10.1023/A:1013124112542
   Bosetti C, 2001, INT J CANCER, V93, P911, DOI 10.1002/ijc.1422
   Brasky TM, 2014, INT J CANCER, V135, P1869, DOI 10.1002/ijc.28823
   Bruchim I, 2013, EXPERT OPIN THER TAR, V17, P307, DOI 10.1517/14728222.2013.749863
   Chandran U, 2011, CANCER CAUSE CONTROL, V22, P563, DOI 10.1007/s10552-011-9728-5
   Chen YW, 2014, ANN MED, V46, P439, DOI 10.3109/07853890.2014.927713
   Decarli A, 1996, ANN EPIDEMIOL, V6, P110, DOI 10.1016/1047-2797(95)00129-8
   Dong Y, 2015, ONCOL REP, V34, P936, DOI 10.3892/or.2015.4048
   Ferlay J, 2013, GLOBOCAN 2012 V10 CA, V0, P0
   FRANCESCHI S, 1993, EUR J CANCER, V29A, P2298, DOI 10.1016/0959-8049(93)90225-5
   Franceschi Silvia, 1995, ANNALS OF EPIDEMIOLOGY, V5, P69, DOI 10.1016/1047-2797(95)92893-D
   Gifkins D, 2012, BMC CANCER, V12, P0, DOI 10.1186/1471-2407-12-211
   Holschneider CH, 2000, SEMIN SURG ONCOL, V19, P3, DOI 10.1002/1098-2388(200007/08)19:1<3::AID-SSU2>3.0.CO;2-S
   King MG, 2013, BMC CANCER, V13, P0, DOI 10.1186/1471-2407-13-94
   Ness RB, 1999, JNCI-J NATL CANCER I, V91, P1459, DOI 10.1093/jnci/91.17.1459
   Olsen CM, 2007, EUR J CANCER, V43, P690, DOI 10.1016/j.ejca.2006.11.010
   Ose J, 2015, CANCER EPIDEM BIOMAR, V24, P951, DOI 10.1158/1055-9965.EPI-14-1279-T
   Pelucchi C, 2001, EUR J CANCER, V37, P2235, DOI 10.1016/S0959-8049(01)00291-X
   Pettit LK, 2013, LIPIDS HEALTH DIS, V12, P0, DOI 10.1186/1476-511X-12-16
   Poole EM, 2013, AM J EPIDEMIOL, V178, P1256, DOI 10.1093/aje/kwt098
   Renehan AG, 2004, LANCET, V363, P1346, DOI 10.1016/S0140-6736(04)16044-3
   Rossi M, 2008, INT J CANCER, V123, P895, DOI 10.1002/ijc.23549
   Salvini S, 1998, BANCA DATI DI COMPOSIZIONEDEGLIALIMENTI PER STUDIEPIDEMIOLOGICI IN ITALIA. ED, V0, P0
   Schock H, 2015, INT J CANCER, V137, P439, DOI 10.1002/ijc.29387
   Shivappa N, 2015, BR J NUTR, V0, P1
   Shivappa N, 2014, CANCER EPIDEM BIOMAR, V23, P2383, DOI 10.1158/1055-9965.EPI-14-0537
   Shivappa N, 2016, BRIT J NUTR, V115, P324, DOI 10.1017/S0007114515004419
   Shivappa N, 2015, CANCER CAUSE CONTROL, V26, P1439, DOI 10.1007/s10552-015-0636-y
   Shivappa N, 2015, BRIT J NUTR, V114, P152, DOI 10.1017/S0007114515001828
   Shivappa N, 2015, BRIT J NUTR, V113, P278, DOI 10.1017/S0007114514003572
   Shivappa N, 2015, BRIT J NUTR, V113, P665, DOI 10.1017/S000711451400395X
   Shivappa N, 2014, PUBLIC HEALTH NUTR, V17, P1825, DOI 10.1017/S1368980013002565
   Shivappa N, 2014, PUBLIC HEALTH NUTR, V17, P1689, DOI 10.1017/S1368980013002115
   Silvera SAN, 2007, PUBLIC HEALTH NUTR, V10, P1076, DOI 10.1017/S1368980007696360
   Tabung FK, 2015, ANN EPIDEMIOL, V25, P398, DOI 10.1016/j.annepidem.2015.03.009
   Tabung FK, 2015, CANCER CAUSE CONTROL, V26, P399, DOI 10.1007/s10552-014-0515-y
   Tasevska N, 2012, INT J CANCER, V130, P159, DOI 10.1002/ijc.25990
   Tavani A, 2000, ANN ONCOL, V11, P1171, DOI 10.1023/A:1008373616424
   Tavani A, 2001, INT J CANCER, V91, P407, DOI 10.1002/1097-0215(200002)9999:9999<::AID-IJC1065>3.3.CO;2-D
   Trabert B, 2014, GYNECOL ONCOL, V135, P297, DOI 10.1016/j.ygyno.2014.08.025
   Turati F, 2015, MOL NUTR FOOD RES, V59, P1384, DOI 10.1002/mnfr.201400594
   Wang Y, 2012, CYTOKINE, V59, P228, DOI 10.1016/j.cyto.2012.04.020
   Wirth MD, 2015, BRIT J NUTR, V113, P1819, DOI 10.1017/S000711451500104X
NR 48
TC 47
Z9 47
U1 1
U2 15
PU SPRINGER
PI DORDRECHT
PA VAN GODEWIJCKSTRAAT 30, 3311 GZ DORDRECHT, NETHERLANDS
SN 0957-5243
EI 1573-7225
J9 CANCER CAUSE CONTROL
JI Cancer Causes Control
PD JUL 15
PY 2016
VL 27
IS 7
BP 897
EP 906
DI 10.1007/s10552-016-0767-9
PG 10
WC Oncology; Public, Environmental & Occupational Health
SC Oncology; Public, Environmental & Occupational Health
GA DS9RQ
UT WOS:000381121400007
PM 27262447
DA 2025-02-23
ER

PT J
AU Kenfield, SA
   Batista, JL
   Jahn, JL
   Downer, MK
   Van Blarigan, EL
   Sesso, HD
   Giovannucci, EL
   Stampfer, MJ
   Chan, JM
AF Kenfield, Stacey A.
   Batista, Julie L.
   Jahn, Jaquelyn L.
   Downer, Mary Kathryn
   Van Blarigan, Erin L.
   Sesso, Howard D.
   Giovannucci, Edward L.
   Stampfer, Meir J.
   Chan, June M.
TI Development and Application of a Lifestyle Score for Prevention of Lethal Prostate Cancer
SO JNCI-JOURNAL OF THE NATIONAL CANCER INSTITUTE
LA English
DT Article
ID c-reactive protein; body-mass index; physical-activity; risk-factors; smoking; health; exercise; meat; reproducibility; metaanalysis
AB Background: Several lifestyle factors have been associated with risk of lethal prostate cancer, but little is known about their combined effect. Our objective was to develop and apply a lifestyle score for prevention of lethal prostate cancer. Methods: We developed a lifestyle score among 42 701 men in the Health Professionals Follow-up Study (HPFS) followed from 1986 to 2010 and applied it among 20 324 men in the Physicians' Health Study (PHS) followed from 1982 to 2010. One point was given for each of: not currently smoking or quit 10 or more years ago, body mass index under 30 kg/m(2), high vigorous physical activity, high intake of tomatoes and fatty fish, and low intake of processed meat. Diet-only scores (range = 0-3) and total scores (range = 0-6) were calculated. We used multivariable Cox proportional hazards regression to estimate the risk of lethal prostate cancer, adjusting for potential risk factors of lethal prostate cancer. All statistical tests were two-sided. Results: We observed 576 lethal prostate cancer events in HPFS and 337 in PHS. Men with 5-6 vs 0-1 points had a 68% decreased risk of lethal prostate cancer (hazard ratio [HR] = 0.32, 95% confidence interval [CI] = 0.19 to 0.52) in HPFS and a non-statistically significant 38% decreased risk (HR = 0.62, 95% CI = 0.30 to 1.26) in PHS. For dietary factors only, men with 3 vs 0 points had a 46% decreased risk (HR = 0.54, 95% CI = 0.30 to 0.96) in the HPFS and a non-statistically significant 30% decreased risk (HR = 0.70, 95% CI = 0.40 to 1.23) in PHS. Conclusions: Adhering to a healthy lifestyle, defined by not smoking, normal body weight, high physical activity, and a healthy diet, may lower risk of lethal prostate cancer.
C1 [Kenfield, Stacey A.; Van Blarigan, Erin L.; Chan, June M.] Univ Calif San Francisco, Dept Urol, UCSF Mailcode 1695,550 16th St,6th Floor, San Francisco, CA 94143 USA.
   [Kenfield, Stacey A.; Batista, Julie L.; Downer, Mary Kathryn; Giovannucci, Edward L.; Stampfer, Meir J.] Harvard Univ, Sch Publ Hlth, Dept Epidemiol, Boston, MA 02115 USA.
   [Giovannucci, Edward L.; Stampfer, Meir J.] Harvard Univ, Sch Publ Hlth, Dept Nutr, Boston, MA 02115 USA.
   [Jahn, Jaquelyn L.] Harvard Univ, Sch Publ Hlth, Dept Social & Behav Sci, 665 Huntington Ave, Boston, MA 02115 USA.
   [Batista, Julie L.; Jahn, Jaquelyn L.; Downer, Mary Kathryn; Stampfer, Meir J.] Brigham & Womens Hosp, Channing Div Network Med, 75 Francis St, Boston, MA 02115 USA.
   [Sesso, Howard D.] Brigham & Womens Hosp, Div Prevent Med, 75 Francis St, Boston, MA 02115 USA.
   [Van Blarigan, Erin L.; Chan, June M.] Univ Calif San Francisco, Dept Epidemiol & Biostat, San Francisco, CA 94143 USA.
C3 University of California System; University of California San Francisco; Harvard University; Harvard T.H. Chan School of Public Health; Harvard University; Harvard T.H. Chan School of Public Health; Harvard University; Harvard T.H. Chan School of Public Health; Harvard University; Harvard University Medical Affiliates; Brigham & Women's Hospital; Harvard University; Harvard University Medical Affiliates; Brigham & Women's Hospital; University of California System; University of California San Francisco
RP Kenfield, SA (corresponding author), Univ Calif San Francisco, Dept Urol, UCSF Mailcode 1695,550 16th St,6th Floor, San Francisco, CA 94143 USA.
EM stacey.kenfield@ucsf.edu
FU Prostate Cancer Foundation; National Institutes of Health/National Cancer Institute [CA167552, CA055075, CA133891, CA141298, CA09001, CA131945, CA34944, CA40360, CA097193]; National Institutes of Health/National Heart, Lung and Blood Institute [HL26490, HL34595]; Dana-Farber Cancer Institute Mazzone Awards Program
CR Alexander DD, 2010, NUTR J, V9, P0, DOI 10.1186/1475-2891-9-50
   Allott EH, 2013, EUR UROL, V63, P800, DOI 10.1016/j.eururo.2012.11.013
   American Cancer Society, 2014, CANC FACTS FIG 2014, V0, P0
   [Anonymous], 1992, AM J EPIDEMIOL, V0, P0, DOI DOI 10.1093/OXFORDJOUMALS.AJE.A116211
   [Anonymous], 2008, PHYSICAL ACTIVITY GUIDELINES ADVISORY COMMITTEE REPORT, V0, P0
   Augustsson K, 2003, CANCER EPIDEM BIOMAR, V12, P64
   Barnard RJ, 2003, PROSTATE, V56, P201, DOI 10.1002/pros.10251
   Betof AS, 2013, BRAIN BEHAV IMMUN, V30, PS75, DOI 10.1016/j.bbi.2012.05.001
   Cao Y, 2011, CANCER PREV RES, V4, P486, DOI 10.1158/1940-6207.CAPR-10-0229
   Centers for Disease Control and Prevention (CDC) and National Center for Health Statistics (NCHS), 2014, NAT HLTH NUTR EX SUR, V0, P0
   Chan JM, 2002, J NATL CANCER I, V94, P1099
   Chan JM, 2005, J CLIN ONCOL, V23, P8152, DOI 10.1200/JCO.2005.03.1492
   ChasanTaber S, 1996, EPIDEMIOLOGY, V7, P81, DOI 10.1097/00001648-199601000-00014
   Chavarro JE, 2008, AM J CLIN NUTR, V88, P1297, DOI 10.3945/ajcn.2008.26419
   Cross AJ, 2005, CANCER RES, V65, P11779, DOI 10.1158/0008-5472.CAN-05-2191
   De Pergola G, 2013, J OBES, V2013, P0, DOI 10.1155/2013/291546
   Discacciati A, 2012, ANN ONCOL, V23, P1665, DOI 10.1093/annonc/mdr603
   Discacciati Andrea, 2014, RECENT RESULTS CANCER RES, V202, P27, DOI 10.1007/978-3-642-45195-9_3
   Ferlay J, 2013, GLOBOCAN 2012 V1.0, V0, P0
   FESKANICH D, 1993, J AM DIET ASSOC, V93, P790, DOI 10.1016/0002-8223(93)91754-E
   Forman JP, 2009, JAMA-J AM MED ASSOC, V302, P401, DOI 10.1001/jama.2009.1060
   Giovannucci E, 1999, CANCER EPIDEM BIOMAR, V8, P277
   Giovannucci E, 2002, JNCI-J NATL CANCER I, V94, P391, DOI 10.1093/jnci/94.5.391
   Giovannucci E, 2007, INT J CANCER, V121, P1571, DOI 10.1002/ijc.22788
   HENNEKENS CH, 1985, PREV MED, V14, P165, DOI 10.1016/0091-7435(85)90031-3
   Huncharek M, 2010, AM J PUBLIC HEALTH, V100, P693, DOI 10.2105/AJPH.2008.150508
   Hursting SD, 2014, CANCER TREAT RES, V159, P21, DOI 10.1007/978-3-642-38007-5_2
   Jahn JL, 2015, INT J CANCER, V137, P2795, DOI 10.1002/ijc.29408
   Kenfield SA, 2011, JAMA-J AM MED ASSOC, V305, P2548, DOI 10.1001/jama.2011.879
   Key TJ, 2007, AM J CLIN NUTR, V86, P672, DOI 10.1093/ajcn/86.3.672
   Kirsh VA, 2006, CANCER EPIDEM BIOMAR, V15, P92, DOI 10.1158/1055-9965.EPI-05-0563
   Klein EA, 2012, WORLD J UROL, V30, P189, DOI 10.1007/s00345-011-0822-9
   Li HJ, 2010, CLIN CHEM, V56, P34, DOI 10.1373/clinchem.2009.133272
   Ma J, 2008, LANCET ONCOL, V9, P1039, DOI 10.1016/S1470-2045(08)70235-3
   MacInnis RJ, 2006, CANCER CAUSE CONTROL, V17, P989, DOI 10.1007/s10552-006-0049-z
   Margel D, 2013, J CLIN ONCOL, V31, P3069, DOI 10.1200/JCO.2012.46.7043
   Nambiar D, 2013, NUTR CANCER, V65, P12, DOI 10.1080/01635581.2013.785006
   Nelson WG, 2014, CANCER TREAT RES, V159, P51, DOI 10.1007/978-3-642-38007-5_4
   Nicklas BJ, 2008, J AM GERIATR SOC, V56, P2045, DOI 10.1111/j.1532-5415.2008.01994.x
   Patel AV, 2005, CANCER EPIDEM BIOMAR, V14, P275
   Rasmussen-Torvik LJ, 2013, CIRCULATION, V127, P1270, DOI 10.1161/CIRCULATIONAHA.112.001183
   Richman EL, 2011, CANCER PREV RES, V4, P2110, DOI 10.1158/1940-6207.CAPR-11-0354
   Rimm E B, 1990, EPIDEMIOLOGY, V1, P466, DOI 10.1097/00001648-199011000-00009
   RIMM EB, 1992, AM J EPIDEMIOL, V135, P1114, DOI 10.1093/oxfordjournals.aje.a116211
   Rohrmann S, 2013, BRIT J CANCER, V108, P708, DOI 10.1038/bjc.2012.520
   Rohrmann S, 2007, CANCER CAUSE CONTROL, V18, P41, DOI 10.1007/s10552-006-0082-y
   Severi G, 2006, CANCER EPIDEM BIOMAR, V15, P86, DOI 10.1158/1055-9965.EPI-05-0633
   Stark JR, 2009, INT J CANCER, V124, P2683, DOI 10.1002/ijc.24241
   Szymanski KM, 2010, AM J CLIN NUTR, V92, P1223, DOI 10.3945/ajcn.2010.29530
   WACHOLDER S, 1994, AM J EPIDEMIOL, V140, P303, DOI 10.1093/oxfordjournals.aje.a117252
   Watters JL, 2009, CANCER EPIDEM BIOMAR, V18, P2427, DOI 10.1158/1055-9965.EPI-09-0252
   Willett WC, 1998, NUTRITIONAL EPIDEMIOLOGY: MONOGRAPHS IN EPIDEMIOLOGY AND BIOSTATISTICS, V2nd, P0
   Wilson KM, 2012, ASIAN J ANDROL, V14, P365, DOI 10.1038/aja.2011.142
   Wright ME, 2007, CANCER-AM CANCER SOC, V109, P675, DOI 10.1002/cncr.22443
   You TJ, 2008, CURR DIABETES REP, V8, P7, DOI 10.1007/s11892-008-0003-4
   Zu K, 2009, CANCER CAUSE CONTROL, V20, P1799, DOI 10.1007/s10552-009-9387-y
NR 56
TC 34
Z9 37
U1 0
U2 7
PU OXFORD UNIV PRESS INC
PI CARY
PA JOURNALS DEPT, 2001 EVANS RD, CARY, NC 27513 USA
SN 0027-8874
EI 1460-2105
J9 JNCI-J NATL CANCER I
JI JNCI-J. Natl. Cancer Inst.
PD MAR 15
PY 2016
VL 108
IS 3
BP 
EP 
DI 10.1093/jnci/djw056
PG 10
WC Oncology
SC Oncology
GA DH2BP
UT WOS:000372589400001
PM 26577654
DA 2025-02-23
ER

PT J
AU Morad, V
   Abrahamsson, A
   Kjölhede, P
   Dabrosin, C
AF Morad, Vivian
   Abrahamsson, Annelie
   Kjolhede, Preben
   Dabrosin, Charlotta
TI Adipokines and Vascular Endothelial Growth Factor in Normal Human Breast Tissue in Vivo - Correlations and Attenuation by Dietary Flaxseed
SO JOURNAL OF MAMMARY GLAND BIOLOGY AND NEOPLASIA
LA English
DT Article
DE Flaxseed; Diet; Microdialysis; Estrogen; Leptin; Adiponectin
ID epithelial-cell line; cancer; estradiol; tumor; microdialysis; increases; tamoxifen; leptin; angiogenesis; variability
AB Exposure to sex steroids increases the risk of breast cancer but the exact mechanisms are yet to be elucidated. Events in the microenvironment are important for carcinogenesis. Diet containing phytoestrogens can affect the breast microenvironment and alter the risk of breast cancer. It has previously been shown that estrogen regulates extracellular levels of leptin, adiponectin, and VEGF in normal breast tissue in vivo. Whether these proteins correlate in breast tissue in vivo or if diet addition of flaxseed, a major source of phytoestrogens in Western diets, alters adipokine levels in breast tissue are unknown. We used microdialysis to sample proteins of normal human breast tissue and abdominal subcutaneous fat in situ in 34 pre-and postmenopausal women. In vitro, co-culture of breast cancer cells and primary human adipocytes was used. In vivo, in normal breast tissue, a significant positive correlation between VEGF and leptin was detected. No correlations were found in fat tissue. Co-culture of adipocytes and breast cancer cells per se increased the secretion of VEGF and leptin and enhanced the effects of estradiol compared to culture of either cell type alone. In vitro, inhibition of VEGF diminished the release of leptin while inhibition of leptin had no influence on VEGF secretion. The levels of leptin decreased and adiponectin increased after a dietary addition of 25 g of flaxseed/day for one menstrual cycle. We conclude that VEGF and leptin correlate significantly in normal human breast tissue in vivo and that dietary addition of flaxseed affect adipokine levels in the breast.
C1 [Morad, Vivian; Abrahamsson, Annelie; Kjolhede, Preben; Dabrosin, Charlotta] Linkoping Univ, Linkoping, Sweden.
C3 Linkoping University
RP Dabrosin, C (corresponding author), Linkoping Univ, Linkoping, Sweden.
EM charlotta.dabrosin@liu.se
CR Åberg UWN, 2011, PLOS ONE, V6, P0, DOI 10.1371/journal.pone.0025720
   Abrahamsson A, 2012, J CLIN ENDOCR METAB, V97, PE2044, DOI 10.1210/jc.2012-2288
   Althuis MD, 2005, INT J EPIDEMIOL, V34, P405, DOI 10.1093/ije/dyh414
   Bendrik C, 2009, J IMMUNOL, V182, P371, DOI 10.4049/jimmunol.182.1.371
   BRIAND P, 1987, IN VITRO CELL DEV B, V23, P181, DOI 10.1007/BF02623578
   Catalano V, 2013, SEMIN CANCER BIOL, V23, P522, DOI 10.1016/j.semcancer.2013.08.007
   Cleary Margot P, 2009, FRONT BIOSCI (SCHOL ED), V1, P329, DOI 10.2741/e30
   Cuzick J, 2015, LANCET ONCOL, V16, P67, DOI 10.1016/S1470-2045(14)71171-4
   Cuzick J, 2014, LANCET, V383, P1041, DOI 10.1016/S0140-6736(13)62292-8
   Dabrosin C, 2005, CLIN CANCER RES, V11, P8036, DOI 10.1158/1078-0432.CCR-05-0977
   Dabrosin C, 2005, FRONT BIOSCI-LANDMRK, V10, P1329, DOI 10.2741/1622
   Dabrosin C, 2003, INT J CANCER, V107, P535, DOI 10.1002/ijc.11398
   Dabrosin C, 2003, J CLIN ENDOCR METAB, V88, P2695, DOI 10.1210/jc.2002-021584
   Dabrosin C, 2003, BREAST CANCER RES TR, V78, P1, DOI 10.1023/A:1022133219353
   Dabrosin C, 2001, SCAND J CLIN LAB INV, V61, P269, DOI 10.1080/00365510152378987
   Dabrosin C, 1997, J CLIN ENDOCR METAB, V82, P1382, DOI 10.1210/jc.82.5.1382
   Dabrosin C, 1997, CLIN SCI, V92, P493, DOI 10.1042/cs0920493
   Dvorak HF, 2002, J CLIN ONCOL, V20, P4368, DOI 10.1200/JCO.2002.10.088
   Fasshauer M, 2015, TRENDS PHARMACOL SCI, V36, P461, DOI 10.1016/j.tips.2015.04.014
   Ferrara N, 1997, ENDOCR REV, V18, P4, DOI 10.1210/er.18.1.4
   Garvin S, 2005, BRIT J CANCER, V93, P1005, DOI 10.1038/sj.bjc.6602824
   Garvin S, 2003, CANCER RES, V63, P8742
   Gonzalez RR, 2006, J BIOL CHEM, V281, P26320, DOI 10.1074/jbc.M601991200
   Hanahan D, 2000, CELL, V100, P57, DOI 10.1016/S0092-8674(00)81683-9
   Hanahan D, 2011, CELL, V144, P646, DOI 10.1016/j.cell.2011.02.013
   HOWE GR, 1990, JNCI-J NATL CANCER I, V82, P561, DOI 10.1093/jnci/82.7.561
   Ishikawa M, 2004, CLIN CANCER RES, V10, P4325, DOI 10.1158/1078-0432.CCR-03-0749
   Kershaw EE, 2004, J CLIN ENDOCR METAB, V89, P2548, DOI 10.1210/jc.2004-0395
   Miyoshi Y, 2003, CLIN CANCER RES, V9, P5699
   Morad V, 2014, J CLIN ENDOCR METAB, V99, P3460, DOI 10.1210/jc.2014-1129
   Russo J, 2006, J STEROID BIOCHEM, V102, P89, DOI 10.1016/j.jsbmb.2006.09.004
   Santen R, 2009, ANN NY ACAD SCI, V1155, P132, DOI 10.1111/j.1749-6632.2008.03685.x
   SOULE HD, 1990, CANCER RES, V50, P6075
   Tworoger SS, 2007, J CLIN ENDOCR METAB, V92, P1510, DOI 10.1210/jc.2006-1975
   Voronov E, 2014, FRONT PHYSIOL, V5, P0, DOI 10.3389/fphys.2014.00114
   Welch HG, 1997, ANN INTERN MED, V127, P1023, DOI 10.7326/0003-4819-127-11-199712010-00014
NR 36
TC 7
Z9 9
U1 0
U2 6
PU SPRINGER/PLENUM PUBLISHERS
PI NEW YORK
PA 233 SPRING ST, NEW YORK, NY 10013 USA
SN 1083-3021
EI 1573-7039
J9 J MAMMARY GLAND BIOL
JI J. Mammary Gland Biol. Neoplasia
PD JUN 15
PY 2016
VL 21
IS 1-2
BP 69
EP 76
DI 10.1007/s10911-016-9352-9
PG 8
WC Oncology; Endocrinology & Metabolism; Physiology
SC Oncology; Endocrinology & Metabolism; Physiology
GA DQ6PJ
UT WOS:000379327000009
PM 27059487
DA 2025-02-23
ER

PT J
AU Wang, H
   Liu, AN
   Kuo, YY
   Chi, E
   Yang, X
   Zhang, LJ
   Yang, CS
AF Wang, Hong
   Liu, Anna
   Kuo, Yingyi
   Chi, Eric
   Yang, Xu
   Zhang, Lanjing
   Yang, Chung S.
TI Obesity promotes PhIP-induced small intestinal carcinogenesis in hCYP1A-db/db mice: involvement of mutations and DNA hypermethylation of Apc
SO CARCINOGENESIS
LA English
DT Article
ID small-bowel cancer; body-mass-index; united-states; colon; overweight; tumors; risk; prevalence; mortality; epidemiology
AB Dietary carcinogen 2-amino-1-methyl-6-phenylimidazo[4,5-b]pyridine (PhIP) induces small intestinal tumors in obese mice. Most of tumors are caused by the loss of functional APC, resulted from a PhIP-induced truncation mutation in one Apc allele and an obesity-associated DNA hypermethylation-induced silence of the other allele.Obesity is associated with an increased risk of cancer. To study the promotion of dietary carcinogen-induced gastrointestinal cancer by obesity, we employed 2-amino-1-methyl-6-phenylimidazo[4,5-b]pyridine (PhIP) to induce intestinal tumorigenesis in CYP1A-humanized (hCYP1A) mice, in which mouse Cyp1a1/1a2 was replaced with human CYP1A1/1A2. Obesity was introduced in hCYP1A mice by breeding with Lepr(db/+) mice to establish the genetically induced obese hCYP1A-Lepr(db/db) mice or by feeding hCYP1A mice a high-fat diet. PhIP induced the formation of small intestinal tumors at the ages of weeks 28-40 in obese hCYP1A mice, but not in lean hCYP1A mice. No tumors were found in colon and other gastrointestinal organs in the lean or obese mice. Using immunohistochemistry (IHC), we found strong positive staining of NF-kappa B p65, pSTAT3 and COX2 as well as elevated levels of nuclear beta-catenin (Ctnnb1) in small intestinal tumors, but not in normal tissues. By sequencing Apc and Ctnnb1 genes, we found that most PhIP-induced small intestinal tumors in obese mice carried only a single heterozygous mutation in Apc. By bisulfite-sequencing of CpG islands of Apc, we found DNA hypermethylation in a CpG cluster located in its transcription initiation site, which most likely caused the inactivation of the wild-type Apc allele. Our findings demonstrate that PhIP-induced small intestinal carcinogenesis in hCYP1A-db/db mice is promoted by obesity and involves Apc mutation and inactivation by DNA hypermethylation. This experimental result is consistent with the association of obesity and the increased incidence of small intestinal cancer in humans in recent decades.
C1 [Wang, Hong; Liu, Anna; Kuo, Yingyi; Chi, Eric; Yang, Xu; Zhang, Lanjing; Yang, Chung S.] Rutgers State Univ, Susan L Cullman Lab Canc Res, Dept Biol Chem, 164 Frelinghuysen Rd, Piscataway, NJ 08854 USA.
   [Wang, Hong; Liu, Anna; Kuo, Yingyi; Chi, Eric; Yang, Xu; Zhang, Lanjing; Yang, Chung S.] Rutgers State Univ, Ernest Mario Sch Pharm, Ctr Canc Prevent Res, 164 Frelinghuysen Rd, Piscataway, NJ 08854 USA.
   [Zhang, Lanjing] Univ Med Ctr Princeton, Dept Pathol, Plainsboro, NJ 08536 USA.
   [Zhang, Lanjing] Rutgers State Univ, Robert Wood Johnson Med Sch, Dept Pathol, Piscataway, NJ 08854 USA.
   [Zhang, Lanjing] Rutgers State Univ, Canc Inst New Jersey, Piscataway, NJ 08854 USA.
C3 Rutgers University System; Rutgers University New Brunswick; Rutgers University System; Rutgers University New Brunswick; Rutgers University System; Rutgers University New Brunswick; Rutgers University Biomedical & Health Sciences; Rutgers University System; Rutgers University New Brunswick; Rutgers University Biomedical & Health Sciences; Rutgers Cancer Institute of New Jersey
RP Wang, H; Yang, CS (corresponding author), Rutgers State Univ, Susan L Cullman Lab Canc Res, Dept Biol Chem, 164 Frelinghuysen Rd, Piscataway, NJ 08854 USA.; Wang, H; Yang, CS (corresponding author), Rutgers State Univ, Ernest Mario Sch Pharm, Ctr Canc Prevent Res, 164 Frelinghuysen Rd, Piscataway, NJ 08854 USA.
EM howang@rci.rutgers.edu; csyang@pharmacy.rutgers.edu
FU National Institutes of Health [RO1CA120915]; John L. Colaizzi Chair Endowment Fund [CA72720, ES05022]
CR Alemán JO, 2014, GASTROENTEROLOGY, V146, P357, DOI 10.1053/j.gastro.2013.11.051
   Bardou M, 2013, GUT, V62, P933, DOI 10.1136/gutjnl-2013-304701
   Baskin ML, 2005, OBES REV, V6, P5, DOI 10.1111/j.1467-789X.2005.00165.x
   Batty GD, 2005, INT J OBESITY, V29, P1267, DOI 10.1038/sj.ijo.0803020
   Bilimoria KY, 2009, ANN SURG, V249, P63, DOI 10.1097/SLA.0b013e31818e4641
   Bjorge T, 2005, BRIT J CANCER, V93, P807, DOI 10.1038/sj.bjc.6602789
   Boffetta P, 2012, ANN ONCOL, V23, P1894, DOI 10.1093/annonc/mdr562
   Boivin GP, 2003, GASTROENTEROLOGY, V124, P762, DOI 10.1053/gast.2003.50094
   Cahill C, 2014, WORLD J GASTROENTERO, V20, P11486, DOI 10.3748/wjg.v20.i33.11486
   Calle EE, 2003, NEW ENGL J MED, V348, P1625, DOI 10.1056/NEJMoa021423
   Chen YK, 2011, J AGR FOOD CHEM, V59, P11862, DOI 10.1021/jf2029016
   Cheung C, 2011, CARCINOGENESIS, V32, P233, DOI 10.1093/carcin/bgq235
   CHOW WH, 1993, CANCER CAUSE CONTROL, V4, P163, DOI 10.1007/BF00053158
   Cross AJ, 2008, CANCER RES, V68, P9274, DOI 10.1158/0008-5472.CAN-08-2015
   Dragin N, 2007, BIOCHEM BIOPH RES CO, V359, P635, DOI 10.1016/j.bbrc.2007.05.202
   Dunham I, 2012, NATURE, V489, P57, DOI 10.1038/nature11247
   Esteller M, 2000, CANCER RES, V60, P4366
   Fearon ER, 2011, ANNU REV PATHOL-MECH, V6, P479, DOI 10.1146/annurev-pathol-011110-130235
   Georgi MK, 2011, MICROCIRCULATION, V18, P238, DOI 10.1111/j.1549-8719.2011.00084.x
   Gravaghi C, 2008, INT J OBESITY, V32, P1716, DOI 10.1038/ijo.2008.149
   Haselkorn T, 2005, CANCER CAUSE CONTROL, V16, P781, DOI 10.1007/s10552-005-3635-6
   Hata K, 2011, INT J MOL SCI, V12, P8133, DOI 10.3390/ijms12118133
   Hatzaras I, 2007, ARCH SURG-CHICAGO, V142, P229, DOI 10.1001/archsurg.142.3.229
   Hedley AA, 2004, JAMA-J AM MED ASSOC, V291, P2847, DOI 10.1001/jama.291.23.2847
   Hirose Y, 2004, CARCINOGENESIS, V25, P821, DOI 10.1093/carcin/bgh059
   Jain SS, 2010, INT J CANCER, V127, P2042, DOI 10.1002/ijc.25232
   Jemal A, 2007, CA-CANCER J CLIN, V57, P43, DOI 10.3322/canjclin.57.1.43
   Kaerlev L, 2002, CANCER CAUSE CONTROL, V13, P27, DOI 10.1023/A:1013922226614
   Kaidar-Person O, 2011, OBES SURG, V21, P1792, DOI 10.1007/s11695-011-0490-2
   KAKIUCHI H, 1995, P NATL ACAD SCI USA, V92, P910, DOI 10.1073/pnas.92.3.910
   Lao VV, 2011, NAT REV GASTRO HEPAT, V8, P686, DOI 10.1038/nrgastro.2011.173
   Li GL, 2012, SCI WORLD J, V0, P0, DOI DOI 10.1100/2012/874053
   Li RF, 2014, CELL METAB, V19, P702, DOI 10.1016/j.cmet.2014.03.012
   Li YY, 2011, METHODS MOL BIOL, V791, P11, DOI 10.1007/978-1-61779-316-5_2
   Ng M, 2014, LANCET, V384, P766, DOI 10.1016/S0140-6736(14)60460-8
   Nishihara R, 2013, NEW ENGL J MED, V369, P1095, DOI 10.1056/NEJMoa1301969
   Ogden CL, 2006, JAMA-J AM MED ASSOC, V295, P1549, DOI 10.1001/jama.295.13.1549
   Pan SY, 2011, WORLD J GASTRO ONCOL, V3, P33, DOI 10.4251/wjgo.v3.i3.33
   Patterson AD, 2010, CHEM RES TOXICOL, V23, P851, DOI 10.1021/tx100020p
   Ramos-Nino Maria E, 2013, ISRN ONCOL, V2013, P697521, DOI 10.1155/2013/697521
   Renehan AG, 2008, LANCET, V371, P569, DOI 10.1016/S0140-6736(08)60269-X
   Samanic C, 2004, CANCER CAUSE CONTROL, V15, P35, DOI 10.1023/B:CACO.0000016573.79453.ba
   SILVERBERG E, 1985, CA-CANCER J CLIN, V35, P19
   Sugimura T, 2004, CANCER SCI, V95, P290, DOI 10.1111/j.1349-7006.2004.tb03205.x
   Wang H, 2015, MOL CARCINOGEN, V54, P1264, DOI 10.1002/mc.22199
   Weber RV, 2000, DIGEST DIS SCI, V45, P890, DOI 10.1023/A:1005560621722
   Wolin KY, 2010, ONCOLOGIST, V15, P556, DOI 10.1634/theoncologist.2009-0285
   Wolk A, 2001, CANCER CAUSE CONTROL, V12, P13, DOI 10.1023/A:1008995217664
   Yamada Y, 2007, CANCER SCI, V98, P6, DOI 10.1111/j.1349-7006.2006.00348.x
NR 49
TC 3
Z9 5
U1 0
U2 9
PU OXFORD UNIV PRESS
PI OXFORD
PA GREAT CLARENDON ST, OXFORD OX2 6DP, ENGLAND
SN 0143-3334
EI 1460-2180
J9 CARCINOGENESIS
JI Carcinogenesis
PD JUL 15
PY 2016
VL 37
IS 7
BP 723
EP 730
DI 10.1093/carcin/bgw054
PG 8
WC Oncology
SC Oncology
GA DT0XJ
UT WOS:000381206000009
PM 27207656
DA 2025-02-23
ER

PT J
AU Bruno, E
   Gargano, G
   Villarini, A
   Traina, A
   Johansson, H
   Mano, MP
   De Magistris, MS
   Simeoni, M
   Consolaro, E
   Mercandino, A
   Barbero, M
   Galasso, R
   Bassi, MC
   Zarcone, M
   Zagallo, E
   Venturelli, E
   Bellegotti, M
   Berrino, F
   Pasanisi, P
AF Bruno, Eleonora
   Gargano, Giuliana
   Villarini, Anna
   Traina, Adele
   Johansson, Harriet
   Mano, Maria Piera
   De Magistris, Maria Santucci
   Simeoni, Milena
   Consolaro, Elena
   Mercandino, Angelica
   Barbero, Maggiorino
   Galasso, Rocco
   Bassi, Maria Chiara
   Zarcone, Maurizio
   Zagallo, Emanuela
   Venturelli, Elisabetta
   Bellegotti, Manuela
   Berrino, Franco
   Pasanisi, Patrizia
TI Adherence to WCRF/AICR cancer prevention recommendations and metabolic syndrome in breast cancer patients
SO INTERNATIONAL JOURNAL OF CANCER
LA English
DT Article
DE adherence to WCRF; AICR recommendation; metabolic syndrome prevalence; breast cancer prognosis
ID research fund/american institute; nutrition examination survey; life-style recommendations; diana randomized-trial; mediterranean diet; research guidelines; national-health; risk-factors; adults; intervention
AB Metabolic syndrome (MetS), conventionally defined by the presence of at least three out of five dismetabolic traits (abdominal obesity, hypertension, low plasma HDL-cholesterol and high plasma glucose and triglycerides), has been associated with both breast cancer (BC) incidence and prognosis. We investigated the association between the prevalence of MetS and a score of adherence to the World Cancer Research Fund (WCRF) and American Institute for Cancer Research (AICR) recommendations for the prevention of cancer in a cross-sectional study of BC patients. The DIet and ANdrogen-5study (DIANA-5) for the prevention of BC recurrences recruited 2092 early stage BC survivors aged 35-70. At recruitment, all women completed a 24-hour food frequency and physical activity diary on their consumption and activity of the previous day. Using these diaries we created a score of adherence to five relevant WCRF/AICR recommendations. The prevalence ratios (PRs) and 95% confidence intervals (CIs) of MetS associated with the number of recommendations met were estimated using a binomial regression model. The adjusted PRs of MetS decreased with increasing number of recommendations met (p<0.001). Meeting all the five recommendations versus meeting none or only one was significantly associated with a 57% lower MetS prevalence (95% CI 0.35-0.73). Our results suggest that adherence to WCRF/AICR recommendations is a major determinant of MetS and may have a clinical impact. What's new? Postmenopausal women with metabolic syndrome (MetS) are at increased risk of breast cancer (BC), as well as poorer prognosis and possibly recurrence. In this study, the authors found that women who adhered to more dietary recommendations for preventing cancer were also less likely to develop MetS. These results warrant further study, as they suggest that following dietary guidelines that reduce MetS might, in turn, reduce the risk of BC and BC recurrence.
C1 [Bruno, Eleonora; Gargano, Giuliana; Villarini, Anna; Venturelli, Elisabetta; Bellegotti, Manuela; Berrino, Franco; Pasanisi, Patrizia] Ist Nazl Tumori, Fdn IRCCS, Dept Prevent & Predict Med, I-20133 Milan, Italy.
   [Traina, Adele; Zarcone, Maurizio] ARNS Osped Civ E Benfratelli G Di Cristina EM Asc, Dept Oncol, Palermo, Italy.
   [Johansson, Harriet; Zagallo, Emanuela] European Inst Oncol, Div Chemoprevent & Genet, Milan, Italy.
   [Mano, Maria Piera] Study Univ, Dipartimento Sci Chirurg, Turin, Italy.
   [Mano, Maria Piera] SC Epidemiol Tumori, AOU Citta Salute & Sci, CPO Piemonte, Turin, Italy.
   [De Magistris, Maria Santucci] Azienda Osped Univ, Federico 2, Naples, Italy.
   [Simeoni, Milena] Assoc LUMEN, San Pietro In Cerro, Piacenza, Italy.
   [Consolaro, Elena] Azienda Sanitaria Locale, Varese, Italy.
   [Mercandino, Angelica] Fdn Edo Tempia, Biella, Italy.
   [Barbero, Maggiorino] Cardinal Massaia Hosp, Obstet & Gynecol Unit, Asti, Italy.
   [Galasso, Rocco] IRCCS, Clin Epidemiol Unit, Biostat & Canc Registry, Ctr Riferimento Oncol Basilicata, Rionero In Vulture, Potenza, Italy.
   [Bassi, Maria Chiara] Azienda Sanitaria Locale, Mantua, Italy.
C3 Fondazione IRCCS Istituto Nazionale Tumori Milan; IRCCS European Institute of Oncology (IEO); Centro di Riferimento per Epidemiologia e la Prevenzione Oncologica in Piemonte; A.O.U. Citta della Salute e della Scienza di Torino; IRCCS CROB
RP Bruno, E (corresponding author), Ist Nazl Tumori, Fdn IRCCS, Epidemiol & Prevent Unit, Dept Prevent & Predict Med, Via Venezian 1, I-20133 Milan, Italy.
EM eleonora.bruno@istitutotumori.mi.it
FU Italian Department of Health, Programma Integrato Oncologia [PIO, RFPS-2006-1-339715]; Associazione Italiana per la Ricerca sul Cancro [AIRC, IG-2011-11942]
CR Agnoli C, 2010, NUTR METAB CARDIOVAS, V20, P41, DOI 10.1016/j.numecd.2009.02.006
   Alberti KGMM, 2009, CIRCULATION, V120, P1640, DOI 10.1161/CIRCULATIONAHA.109.192644
   ANDERSON GH, 1995, AM J CLIN NUTR, V62, P195S, DOI 10.1093/ajcn/62.1.195S
   Arab L, 2013, NUTR CANCER, V65, P633, DOI 10.1080/01635581.2013.789540
   Barrio-Lopez MT, 2013, BRIT J NUTR, V110, P1722, DOI 10.1017/S0007114513000822
   Berrino F, 2005, INT J CANCER, V113, P499, DOI 10.1002/ijc.20582
   Berrino F, 2001, CANCER EPIDEM BIOMAR, V10, P25
   Berrino F, 2014, BREAST CANCER RES TR, V147, P159, DOI 10.1007/s10549-014-3076-6
   Bingham S, 2007, CANCER EPIDEM BIOMAR, V16, P1651, DOI 10.1158/1055-9965.EPI-06-1050
   Buckland G, 2008, PUBLIC HEALTH NUTR, V11, P1372, DOI 10.1017/S1368980008003492
   Catsburg C, 2014, INT J CANCER, V135, P2444, DOI 10.1002/ijc.28887
   den Boer AT, 2013, NUTR METAB CARDIOVAS, V23, P1147, DOI 10.1016/j.numecd.2012.12.005
   Dhingra R, 2007, CIRCULATION, V116, P480, DOI 10.1161/CIRCULATIONAHA.107.689935
   Er V, 2014, CANCER EPIDEM BIOMAR, V23, P2066, DOI 10.1158/1055-9965.EPI-14-0322
   Esposito K, 2004, JAMA-J AM MED ASSOC, V292, P1440, DOI 10.1001/jama.292.12.1440
   Fappa Evaggelia, 2012, REV DIABET STUD, V9, P36, DOI 10.1900/RDS.2012.9.36
   Ford Earl S, 2006, EXPERT REV CARDIOVASC THER, V4, P897, DOI 10.1586/14779072.4.6.897
   Haftenberger M, 2002, PUBLIC HEALTH NUTR, V5, P1147, DOI 10.1079/PHN2002396
   Hastert TA, 2014, CANCER CAUSE CONTROL, V25, P541, DOI 10.1007/s10552-014-0358-6
   Hastert TA, 2013, CANCER EPIDEM BIOMAR, V22, P1498, DOI 10.1158/1055-9965.EPI-13-0210
   Inoue-Choi M, 2013, J CLIN ONCOL, V31, P1758, DOI 10.1200/JCO.2012.45.4462
   Inoue-Choi M, 2013, CANCER EPIDEM BIOMAR, V22, P792, DOI 10.1158/1055-9965.EPI-13-0054
   Kaaks R, 2003, EUR J CLIN NUTR, V57, P1079, DOI 10.1038/sj.ejcn.1601647
   Kastorini CM, 2011, J AM COLL CARDIOL, V57, P1299, DOI 10.1016/j.jacc.2010.09.073
   Kim J, 2013, INT J BEHAV NUTR PHY, V10, P0, DOI 10.1186/1479-5868-10-30
   Kuhnle GGC, 2015, PUBLIC HEALTH NUTR, V18, P2815, DOI 10.1017/S1368980015000300
   Kyro C, 2012, SCAND J PUBLIC HEALT, V40, P76, DOI 10.1177/1403494811421057
   Malik VS, 2010, DIABETES CARE, V33, P2477, DOI 10.2337/dc10-1079
   Malin SK, 2012, ANN NUTR METAB, V61, P135, DOI 10.1159/000342084
   Martínez-González MA, 2013, REV ENDOCR METAB DIS, V14, P265, DOI 10.1007/s11154-013-9264-6
   Mirmiran P, 2008, NUTR METAB CARDIOVAS, V18, P567, DOI 10.1016/j.numecd.2007.06.002
   Mozaffarian D, 2011, NEW ENGL J MED, V364, P2392, DOI 10.1056/NEJMoa1014296
   ONeil CE, 2014, J ACAD NUTR DIET, V114, PS27, DOI 10.1016/j.jand.2014.08.021
   Park YW, 2003, ARCH INTERN MED, V163, P427, DOI 10.1001/archinte.163.4.427
   Romaguera D, 2012, AM J CLIN NUTR, V96, P150, DOI 10.3945/ajcn.111.031674
   Rumawas ME, 2009, AM J CLIN NUTR, V90, P1608, DOI 10.3945/ajcn.2009.27908
   Salas-Salvadó J, 2008, ARCH INTERN MED, V168, P2449, DOI 10.1001/archinte.168.22.2449
   THOMPSON FE, 1994, J NUTR, V124, PS2245, DOI 10.1093/jn/124.suppl_11.2245s
   Thomson CA, 2003, AM J EPIDEMIOL, V157, P754, DOI 10.1093/aje/kwg025
   Tortosa A, 2007, DIABETES CARE, V30, P2957, DOI 10.2337/dc07-1231
   Vergnaud AC, 2013, AM J CLIN NUTR, V97, P1107, DOI 10.3945/ajcn.112.049569
   Villarini A, 2012, TUMORI J, V98, P1, DOI 10.1700/1053.11494
   World Cancer Research Fund / American Institute for Cancer research, 2007, FOOD, V0, Physical Activity
NR 43
TC 34
Z9 36
U1 0
U2 38
PU WILEY-BLACKWELL
PI HOBOKEN
PA 111 RIVER ST, HOBOKEN 07030-5774, NJ USA
SN 0020-7136
EI 1097-0215
J9 INT J CANCER
JI Int. J. Cancer
PD JAN 1
PY 2016
VL 138
IS 1
BP 237
EP 244
DI 10.1002/ijc.29689
PG 8
WC Oncology
SC Oncology
GA CU0JY
UT WOS:000363203600028
PM 26175188
DA 2025-02-23
ER

PT J
AU Ling, W
   Yu, HG
   Yuan, H
   Yao, BZ
AF Ling, Wei
   Yu, Honggang
   Yuan, Hao
   Yao, Baozhen
TI <i>LEPR</i> polymorphsims and smoking interactions associated with the risk of gastric cancer
SO INTERNATIONAL JOURNAL OF CLINICAL AND EXPERIMENTAL PATHOLOGY
LA English
DT Article
DE LEPR; polymorphism; gastric cancer; interaction
ID leptin receptor gene; epidemiology; dietary; isoforms; insulin; obesity; habits; fat
AB Purpose: To analyze the relationship between the Leptin receptor (LEPR) gene polymorphisms (rs1137100 and rs1137101) and gastric cancer (GC) susceptibility. Besides, explore the interactions between smoking and LEPR polymorphisms (rs1137100 and rs1137101) in GC. Methods: Polymerase chain reaction-restriction fragment length polymorphism (PCR-RFLP) was used to analyze the polymorphisms of rs1137100 and rs1137101 in 89 GC patients and 97 healthy controls. Gene-environment interaction was evaluated by crossover analysis. What's more, Hardy-Weinberg equilibrium (HWE) was utilized to distinguish the differences of the frequencies of genotypes. Odds ratios (ORs) and 95% confidence intervals (95% CIs) were used for assess the risk of GC. Results: Analysis of LEPR polymorphisms and GC risk showed that AA genotype and A allele of rs1137100 were significantly decreased the GC risk (P=0.036, OR=0.259, 95% CI=0.068-0.987; P=0.008, OR=0.493, 95% CI=0.291-0.833). No obvious correlation has existed between rs1137101 AA and GA genotypes and the risk of GC. But, rs1137101 A allele might reduce the GC risk (P=0.006, OR=0.446, 95% CI=0.248-0.802). Gene-environment interaction analysis denominated that rs1137100 GG and GA genotypes and smoking interaction increased the risk of GC (P=0.007, OR=10.947, 95% CI=1.313-91.251), and the same to GG and GA genotypes of rs1137101 (P=0.019, OR=9.143, 95% CI=1.02781.385). Conclusion: A allele of rs1137100 and A allele of rs1137101 might decrease the GC risk, respectively. Interactions between smoking and LEPR polymorphisms (rs1137100 and rs1137101) were positive with GC risk.
C1 [Ling, Wei; Yuan, Hao; Yao, Baozhen] Wuhan Univ, Renmin Hosp, Dept Pediat, Wuhan 430060, Hubei, Peoples R China.
   [Yu, Honggang] Wuhan Univ, Renmin Hosp, Dept Gastroenterol, Wuhan 430060, Hubei, Peoples R China.
C3 Wuhan University; Wuhan University
RP Yu, HG (corresponding author), Wuhan Univ, Renmin Hosp, Dept Gastroenterol, Wuhan 430060, Hubei, Peoples R China.
EM vuhonguang@126.com
CR Bornschein J, 2011, HELICOBACTER, V16, P45, DOI 10.1111/j.1523-5378.2011.00880.x
   Chubenko E A, 2010, ROSS FIZIOL ZH IM I M SECHENOVA, V96, P945
   CORREA P, 1992, CANCER RES, V52, P6735
   Correia M, 2009, HELICOBACTER, V14, P36, DOI 10.1111/j.1523-5378.2009.00696.x
   Eriksson B, 2010, BRIT J NUTR, V103, P50, DOI 10.1017/S0007114509991371
   Fei H, 1997, P NATL ACAD SCI USA, V94, P7001, DOI 10.1073/pnas.94.13.7001
   Ferlay J, 2010, INT J CANCER, V127, P2893, DOI 10.1002/ijc.25516
   Fukuda H, 1999, EUR J BIOCHEM, V260, P505, DOI 10.1046/j.1432-1327.1999.00183.x
   Gu FY, 2012, BREAST CANCER RES TR, V131, P17, DOI 10.1007/s10549-011-1778-6
   Guízar-Mendoza JM, 2005, J HUM HYPERTENS, V19, P341, DOI 10.1038/sj.jhh.1001824
   Howard JM, 2010, OBES REV, V11, P863, DOI 10.1111/j.1467-789X.2010.00718.x
   Jarosz M, 2013, BIOMED RES INT, V2013, P0, DOI 10.1155/2013/183204
   Kim EY, 2012, J KOREAN SURG SOC, V83, P7, DOI 10.4174/jkss.2012.83.1.7
   Kim H, 2011, EXP MOL PATHOL, V90, P201, DOI 10.1016/j.yexmp.2010.12.004
   Koh JM, 2002, EUR J ENDOCRINOL, V147, P777, DOI 10.1530/eje.0.1470777
   Kshatriya S, 2011, INT J HYPERTENS, V2011, P0, DOI 10.4061/2011/270624
   Kuo WH, 2014, IN VIVO, V28, P967
   Labayen I, 2011, OBESITY, V19, P2038, DOI 10.1038/oby.2011.74
   Lv D, 2015, SLEEP BREATH, V0, P0
   Malakar M, 2014, ASIAN PAC J CANCER P, V15, P717, DOI 10.7314/APJCP.2014.15.2.717
   Matsuoka N, 1997, DIABETOLOGIA, V40, P1204
   Mikko S, 2012, J GASTROEN HEPATOL, V27, P135, DOI 10.1111/j.1440-1746.2012.07017.x
   Mix H, 2000, GUT, V47, P481, DOI 10.1136/gut.47.4.481
   Mohammadzadeh G, 2014, IRAN J BASIC MED SCI, V17, P588
   Nemati A, 2012, HEALTH PROMOT PERSPE, V2, P20, DOI 10.5681/hpp.2012.003
   Saika Kumiko, 2013, GAN TO KAGAKU RYOHO, V40, P2475
   Séron K, 2006, BIOCHEM BIOPH RES CO, V348, P1232, DOI 10.1016/j.bbrc.2006.07.068
   Shah MA, 2004, SEMIN ONCOL, V31, P574, DOI 10.1053/j.seminoncol.2004.04.013
   Suazo J, 2013, REPROD SCI, V20, P1207, DOI 10.1177/1933719113477489
   Terry MB, 2002, SEMIN RADIAT ONCOL, V12, P111, DOI 10.1053/srao.30814
   Wauters M, 2001, J CLIN ENDOCR METAB, V86, P3227, DOI 10.1210/jc.86.7.3227
   Yang L, 2006, WORLD J GASTROENTERO, V12, P17, DOI 10.3748/wjg.v12.i1.17
   Yassibas E, 2012, ASIAN PAC J CANCER P, V13, P2291, DOI 10.7314/APJCP.2012.13.5.2291
NR 33
TC 0
Z9 0
U1 0
U2 6
PU E-CENTURY PUBLISHING CORP
PI MADISON
PA 40 WHITE OAKS LN, MADISON, WI 53711 USA
SN 1936-2625
EI 
J9 INT J CLIN EXP PATHO
JI Int. J. Clin. Exp. Pathol.
PD JUN 15
PY 2016
VL 9
IS 2
BP 2229
EP 2234
DI 
PG 6
WC Oncology; Pathology
SC Oncology; Pathology
GA DG1EU
UT WOS:000371809200209
DA 2025-02-23
ER

PT J
AU Tabung, FK
   Steck, SE
   Liese, AD
   Zhang, JJ
   Ma, YS
   Caan, B
   Chlebowski, RT
   Freudenheim, JL
   Hou, LF
   Mossavar-Rahmani, Y
   Shivappa, N
   Vitolins, MZ
   Wactawski-Wende, J
   Ockene, JK
   Hébert, JR
AF Tabung, Fred K.
   Steck, Susan E.
   Liese, Angela D.
   Zhang, Jiajia
   Ma, Yunsheng
   Caan, Bette
   Chlebowski, Rowan T.
   Freudenheim, Jo L.
   Hou, Lifang
   Mossavar-Rahmani, Yasmin
   Shivappa, Nitin
   Vitolins, Mara Z.
   Wactawski-Wende, Jean
   Ockene, Judith K.
   Hebert, James R.
TI Association between dietary inflammatory potential and breast cancer incidence and death: results from the Women's Health Initiative
SO BRITISH JOURNAL OF CANCER
LA English
DT Article
DE dietary inflammatory index; breast cancer; incidence; mortality; Women's Health Initiative
ID colorectal-cancer; cyclooxygenase-2 inhibitor; postmenopausal women; risk; index; quality; patterns; markers; obesity; fat
AB Background: Diet modulates inflammation and inflammatory markers have been associated with cancer outcomes. In the Women's Health Initiative, we investigated associations between a dietary inflammatory index (DII) and invasive breast cancer incidence and death. Methods: The DII was calculated from a baseline food frequency questionnaire in 122 788 postmenopausal women, enrolled from 1993 to 1998 with no prior cancer, and followed until 29 August 2014. With median follow-up of 16.02 years, there were 7495 breast cancer cases and 667 breast cancer deaths. We used Cox regression to estimate multivariable-adjusted hazards ratios (HRs) and 95% confidence intervals (95% CIs) by DII quintiles (Q) for incidence of overall breast cancer, breast cancer subtypes, and deaths from breast cancer. The lowest quintile (representing the most anti-inflammatory diet) was the reference. Results: The DII was not associated with incidence of overall breast cancer (HRQ5vsQ1, 0.99; 95% CI, 0.91-1.07; P-trend = 0.83 for overall breast cancer). In a full cohort analysis, a higher risk of death from breast cancer was associated with consumption of more pro-inflammatory diets at baseline, after controlling for multiple potential confounders (HRQ5vsQ1, 1.33; 95% CI, 1.01-1.76; P-trend = 0.03). Conclusions: Future studies are needed to examine the inflammatory potential of post-diagnosis diet given the suggestion from the current study that dietary inflammatory potential before diagnosis is related to breast cancer death.
C1 [Tabung, Fred K.] Harvard Univ, TH Chan Sch Publ Hlth, Dept Nutr, Boston, MA 02115 USA.
   [Tabung, Fred K.] Harvard Univ, TH Chan Sch Publ Hlth, Dept Epidemiol, Boston, MA 02115 USA.
   [Tabung, Fred K.; Steck, Susan E.; Liese, Angela D.; Zhang, Jiajia; Shivappa, Nitin; Hebert, James R.] Univ S Carolina, Arnold Sch Publ Hlth, Dept Epidemiol & Biostat, Columbia, SC 29208 USA.
   [Tabung, Fred K.; Steck, Susan E.; Shivappa, Nitin; Hebert, James R.] Univ S Carolina, Canc Prevent & Control Program, Columbia, SC 29208 USA.
   [Steck, Susan E.; Liese, Angela D.] Univ S Carolina, Ctr Res Nutr & Hlth Dispar, Columbia, SC 29208 USA.
   [Ma, Yunsheng; Ockene, Judith K.] Univ Massachusetts, Sch Med, Div Prevent & Behav Med, Worcester, MA USA.
   [Caan, Bette] Kaiser Permanente Div Res, Oakland, CA USA.
   [Chlebowski, Rowan T.] Harbor UCLA Med Ctr LABioMed, Los Angeles Biomed Res Inst, Torrance, CA USA.
   [Freudenheim, Jo L.; Wactawski-Wende, Jean] SUNY Buffalo, Univ Buffalo, Dept Epidemiol & Environm Hlth, Buffalo, NY USA.
   [Hou, Lifang] Northwestern Univ, Feinberg Sch Med, Dept Prevent Med, Chicago, IL 60611 USA.
   [Hou, Lifang] Northwestern Univ, Feinberg Sch Med, Robert H Lurie Comprehens Canc Ctr, Chicago, IL 60611 USA.
   [Mossavar-Rahmani, Yasmin] Albert Einstein Coll Med, Dept Epidemiol & Populat Hlth, Bronx, NY 10467 USA.
   [Vitolins, Mara Z.] Wake Forest Sch Med, Dept Epidemiol & Prevent, Winston Salem, NC USA.
C3 Harvard University; Harvard T.H. Chan School of Public Health; Harvard University; Harvard T.H. Chan School of Public Health; University of South Carolina System; University of South Carolina Columbia; University of South Carolina System; University of South Carolina Columbia; University of South Carolina System; University of South Carolina Columbia; University of Massachusetts System; University of Massachusetts Worcester; Kaiser Permanente; Lundquist Institute; University of California System; University of California Los Angeles; University of California Los Angeles Medical Center; State University of New York (SUNY) System; University at Buffalo, SUNY; Northwestern University; Feinberg School of Medicine; Ann & Robert H. Lurie Children's Hospital of Chicago; Robert H. Lurie Comprehensive Cancer Center; Northwestern University; Feinberg School of Medicine; Montefiore Medical Center; Albert Einstein College of Medicine; Yeshiva University; Wake Forest University
RP Steck, SE (corresponding author), Univ S Carolina, Arnold Sch Publ Hlth, Dept Epidemiol & Biostat, Columbia, SC 29208 USA.; Steck, SE (corresponding author), Univ S Carolina, Canc Prevent & Control Program, Columbia, SC 29208 USA.; Steck, SE (corresponding author), Univ S Carolina, Ctr Res Nutr & Hlth Dispar, Columbia, SC 29208 USA.
EM ssteck@sc.edu
FU Prevent Cancer Foundation Living in Pink grant; University of South Carolina's (USC) Office of the Vice President for Research; National Cancer Institute (NCI) of the National Institutes of Health (NIH) [F31CA177255]; NCI Award [K05 CA136975]; US. Department of Health and Human Services [HHSN268201100046C, HHSN268201100001C, HHSN268201100002C, HHSN268201100003C, HHSN268201100004C, HHSN271201100004C]; National Institutes of Health
CR Adebamowo CA, 2005, ANN EPIDEMIOL, V15, P789, DOI 10.1016/j.annepidem.2005.01.008
   Anderson G, 1998, CONTROL CLIN TRIALS, V19, P61
   [Anonymous], 2014, CANCER EPIDEM BIOMAR, V0, P0, DOI DOI 10.1158/1055-9965.EPI-14-0537
   [Anonymous], 2013, NUTR DAT SYST RES ND, V0, P0
   Barbaresko J, 2013, NUTR REV, V71, P511, DOI 10.1111/nure.12035
   Benoy IH, 2004, CLIN CANCER RES, V10, P7157, DOI 10.1158/1078-0432.CCR-04-0812
   Brown PH, 2008, CANCER PREV RES, V1, P208, DOI 10.1158/1940-6207.CAPR-08-0021
   Calhoun BC, 2015, SEMIN DIAGN PATHOL, V32, P362, DOI 10.1053/j.semdp.2015.02.011
   Chan DSM, 2014, ANN ONCOL, V25, P1901, DOI 10.1093/annonc/mdu042
   Chlebowski RT, 2006, JNCI-J NATL CANCER I, V98, P1767, DOI 10.1093/jnci/djj494
   Coghill AE, 2012, CANCER EPIDEM BIOMAR, V21, P1966, DOI 10.1158/1055-9965.EPI-12-0672
   Curb JD, 2003, ANN EPIDEMIOL, V13, PS122, DOI 10.1016/S1047-2797(03)00048-6
   DeSantis C, 2014, CA-CANCER J CLIN, V64, P52, DOI 10.3322/caac.21203
   Esposito K, 2004, JAMA-J AM MED ASSOC, V292, P1440, DOI 10.1001/jama.292.12.1440
   Fung TT, 2015, J NUTR, V145, P1850, DOI 10.3945/jn.114.208785
   Fung TT, 2006, J NUTR, V136, P466, DOI 10.1093/jn/136.2.466
   Fung TT, 2005, INT J CANCER, V116, P116, DOI 10.1002/ijc.20999
   Ge I, 2015, BREAST, V24, P491, DOI 10.1016/j.breast.2015.04.012
   George SM, 2014, CANCER EPIDEM BIOMAR, V23, P575, DOI 10.1158/1055-9965.EPI-13-1162
   Goldberg JE, 2010, CURR DRUG TARGETS, V11, P1133
   Harris HR, 2011, CANCER PREV RES, V4, P1449, DOI 10.1158/1940-6207.CAPR-11-0125
   Harris RE, 2003, CANCER RES, V63, P6096
   Hébert JR, 2014, ADV NUTR, V5, P447, DOI 10.3945/an.114.006189
   Hebert JR, 2002, ANN EPIDEMIOL, V12, P577, DOI 10.1016/S1047-2797(01)00297-6
   Hong TT, 2013, CANCER INVEST, V31, P279, DOI 10.3109/07357907.2013.789898
   Howe LR, 2002, CANCER RES, V62, P5405
   Hu FB, 2013, OBES REV, V14, P606, DOI 10.1111/obr.12040
   Izano MA, 2013, NUTR CANCER, V65, P820, DOI 10.1080/01635581.2013.804939
   Knüpfer H, 2007, BREAST CANCER RES TR, V102, P129, DOI 10.1007/s10549-006-9328-3
   Lee H, 2013, PEDIATR GASTROENTERO, V16, P143, DOI 10.5223/pghn.2013.16.3.143
   Ma YS, 2008, NUTRITION, V24, P941, DOI 10.1016/j.nut.2008.04.005
   Mai V, 2005, INT J EPIDEMIOL, V34, P54, DOI 10.1093/ije/dyh388
   Malik VS, 2006, AM J CLIN NUTR, V84, P274
   McBride CM, 2000, PSYCHO-ONCOLOGY, V9, P418, DOI 10.1002/1099-1611(200009/10)9:5<418::AID-PON474>3.0.CO;2-E
   Pan A, 2013, INT J OBESITY, V37, P1378, DOI 10.1038/ijo.2012.225
   Parise CA, 2014, J CANCER EPIDEMIOL, V2014, P0, DOI 10.1155/2014/469251
   Patterson RE, 1999, ANN EPIDEMIOL, V9, P178, DOI 10.1016/S1047-2797(98)00055-6
   Patterson RE, 2003, J AM DIET ASSOC, V103, P454, DOI 10.1053/jada.2003.50068
   Patterson RE, 2013, J ACAD NUTR DIET, V113, P288, DOI 10.1016/j.jand.2012.08.015
   Prentice RL, 2006, JAMA-J AM MED ASSOC, V295, P629, DOI 10.1001/jama.295.6.629
   Sant M, 2007, INT J CANCER, V121, P911, DOI 10.1002/ijc.22714
   Shivappa N, 2015, BRIT J CANCER, V113, P1099, DOI 10.1038/bjc.2015.304
   Shivappa N, 2015, BRIT J NUTR, V113, P665, DOI 10.1017/S000711451400395X
   Shivappa N, 2014, PUBLIC HEALTH NUTR, V17, P1825, DOI 10.1017/S1368980013002565
   Shivappa N, 2014, PUBLIC HEALTH NUTR, V17, P1689, DOI 10.1017/S1368980013002115
   Siegel R, 2015, CA-CANCER J CLIN, V65, P5
   Smith-Warner SA, 2001, JAMA-J AM MED ASSOC, V285, P769, DOI 10.1001/jama.285.6.769
   Steck SE, 2015, ADV NUTR, V6, P763, DOI 10.3945/an.115.009746
   Tabung FK, 2015, ANN EPIDEMIOL, V25, P398, DOI 10.1016/j.annepidem.2015.03.009
   Tabung FK, 2015, CANCER CAUSE CONTROL, V26, P399, DOI 10.1007/s10552-014-0515-y
   Terry P, 2001, CANCER EPIDEM BIOMAR, V10, P1281
   Trayhurn P, 2004, BRIT J NUTR, V92, P347, DOI 10.1079/BJN20041213
   Widschwendter P, 2015, BREAST CANCER RES, V17, P0, DOI 10.1186/s13058-015-0639-3
   Wirth MD, 2016, NUTR RES, V36, P214, DOI 10.1016/j.nutres.2015.11.009
   Wirth MD, 2015, BRIT J NUTR, V113, P1819, DOI 10.1017/S000711451500104X
   Zamora-Ros R, 2015, GENES NUTR, V10, P0, DOI 10.1007/s12263-014-0447-x
NR 57
TC 77
Z9 83
U1 1
U2 18
PU SPRINGERNATURE
PI LONDON
PA CAMPUS, 4 CRINAN ST, LONDON, N1 9XW, ENGLAND
SN 0007-0920
EI 1532-1827
J9 BRIT J CANCER
JI Br. J. Cancer
PD MAY 24
PY 2016
VL 114
IS 11
BP 1277
EP 1285
DI 10.1038/bjc.2016.98
PG 9
WC Oncology
SC Oncology
GA DM6AE
UT WOS:000376431200021
PM 27100730
DA 2025-02-23
ER

PT J
AU Mahmoud, AM
   Aboul-Soud, MAM
   Han, J
   Al-Sheikh, YA
   Al-Abd, AM
   El-Shemy, HA
AF Mahmoud, Ali M.
   Aboul-Soud, Mourad A. M.
   Han, Junkyu
   Al-Sheikh, Yazeed A.
   Al-Abd, Ahmed M.
   El-Shemy, Hany A.
TI Transcriptional profiling of breast cancer cells in response to mevinolin: Evidence of cell cycle arrest, DNA degradation and apoptosis
SO INTERNATIONAL JOURNAL OF ONCOLOGY
LA English
DT Article
DE mevinolin; microarray; MCF-7; natural products; p53
ID kappa-b pathway; red yeast rice; lovastatin; simvastatin; anticancer; statins; risk; proliferation; association; inhibition
AB The merging of high-throughput gene expression techniques, such as microarray, in the screening of natural products as anticancer agents, is considered the optimal solution for gaining a better understanding of the intervention mechanism. Red yeast rice (RYR), a Chinese dietary product, contains a mixture of hypocholesterolemia agents such as statins. Typically, statins have this effect via the inhibition of HMG-CoA reductase, the key enzyme in the biosynthesis of cholesterol. Recently, statins have been shown to exhibit various beneficial antineoplastic properties through the disruption of tumor angiogenesis and metastatic processes. Mevinolin (MVN) is a member of statins and is abundantly present in RYR. Early experimental trials suggested that the mixed apoptotic/necrotic cell death pathway is activated in response to MVN exposure. In the current study, the cytotoxic profile of MVN was evaluated against MCF-7, a breast cancer-derived cell line. The obtained results indicated that MVN-induced cytotoxicity is multi-factorial involving several regulatory pathways in the cytotoxic effects of MVN on breast cancer cell lines. In addition, MVN-induced transcript abundance profiles inferred from microarrays showed significant changes in some key cell processes. The changes were predicted to induce cell cycle arrest and reactive oxygen species generation but inhibit DNA repair and cell proliferation. This MVN-mediated multi-factorial stress triggered specific programmed cell death (apoptosis) and DNA degradation responses in breast cancer cells. Taken together, the observed MVN-induced effects underscore the potential of this ubiquitous natural compound as a selective anticancer activity, with broad safety margins and low cost compared to benchmarked traditional synthetic chemotherapeutic agents. Additionally, the data support further pre-clinical and clinical evaluations of MVN as a novel strategy to combat breast cancer and overcome drug resistance.
C1 [Mahmoud, Ali M.; Aboul-Soud, Mourad A. M.; El-Shemy, Hany A.] Cairo Univ, Dept Biochem, Fac Agr, Gamaa St, Giza 12613, Egypt.
   [Mahmoud, Ali M.] Zewail City Sci & Technol, Helmy Inst Med Sci, Ctr Aging & Associated Dis, Giza 12588, Egypt.
   [Aboul-Soud, Mourad A. M.; Al-Sheikh, Yazeed A.] King Saud Univ, Dept Clin Lab Sci, Coll Appl Med Sci, Chair Med & Mol Genet Res, POB 10219, Riyadh 11433, Saudi Arabia.
   [Han, Junkyu] Univ Tsukuba, Grad Sch Life & Environm Sci, Tsukuba, Ibaraki 3058572, Japan.
   [Han, Junkyu] Univ Tsukuba, Alliance Res North Africa ARENA, Tsukuba, Ibaraki 3058572, Japan.
   [Al-Abd, Ahmed M.] Natl Res Ctr, Div Med, Dept Pharmacol, Cairo 21622, Egypt.
C3 Egyptian Knowledge Bank (EKB); Cairo University; Egyptian Knowledge Bank (EKB); Zewail City of Science & Technology; King Saud University; University of Tsukuba; University of Tsukuba; Egyptian Knowledge Bank (EKB); National Research Centre (NRC)
RP Aboul-Soud, MAM; El-Shemy, HA (corresponding author), Cairo Univ, Dept Biochem, Fac Agr, Gamaa St, Giza 12613, Egypt.; Aboul-Soud, MAM (corresponding author), King Saud Univ, Dept Clin Lab Sci, Coll Appl Med Sci, Chair Med & Mol Genet Res, POB 10219, Riyadh 11433, Saudi Arabia.
EM maboulsoud@ksu.edu.sa; helshemy@hotmail.com
FU Japan Society of Promotion of Science (JSPS) via Asia-Africa Science-Platform Program; King Saud University Vice Deanship of Research Chairs
CR Ahn KS, 2008, BIOCHEM PHARMACOL, V75, P907, DOI 10.1016/j.bcp.2007.10.010
   Boudreau DM, 2004, CANCER-AM CANCER SOC, V100, P2308, DOI 10.1002/cncr.20271
   El-Shemy HA, 2007, PLOS ONE, V2, P0, DOI 10.1371/journal.pone.0000178
   Farwell WR, 2008, JNCI-J NATL CANCER I, V100, P134, DOI 10.1093/jnci/djm286
   FOLKERS K, 1990, P NATL ACAD SCI USA, V87, P8931, DOI 10.1073/pnas.87.22.8931
   Freed-Pastor WA, 2012, CELL, V148, P244, DOI 10.1016/j.cell.2011.12.017
   Fuchs D, 2008, BIOCHEM BIOPH RES CO, V374, P309, DOI 10.1016/j.bbrc.2008.07.012
   Hamilton RJ, 2010, CANCER-AM CANCER SOC, V116, P3389, DOI 10.1002/cncr.25308
   Hong MY, 2008, J NUTR BIOCHEM, V19, P448, DOI 10.1016/j.jnutbio.2007.05.012
   Hong MY, 2008, J MED FOOD, V11, P657, DOI 10.1089/jmf.2007.0702
   Klawitter J, 2010, BREAST CANCER RES, V12, P0, DOI 10.1186/bcr2485
   Kumari HPM, 2009, FOOD CHEM TOXICOL, V47, P1739, DOI 10.1016/j.fct.2009.04.038
   Lee SK, 2010, BIOCHEM BIOPH RES CO, V391, P1592, DOI 10.1016/j.bbrc.2009.12.077
   Mahmoud AM, 2012, J ENZYM INHIB MED CH, V27, P673, DOI 10.3109/14756366.2011.607446
   Martirosyan A, 2010, BMC CANCER, V10, P0, DOI 10.1186/1471-2407-10-103
   Milkevitch M, 2007, BBA-MOL CELL BIOL L, V1771, P1166, DOI 10.1016/j.bbalip.2007.05.010
   Mo HB, 2004, EXP BIOL MED, V229, P567, DOI 10.1177/153537020422900701
   Nassr-Allah AA, 2009, J MED PLANTS RES, V3, P799
   Park IH, 2010, INVEST NEW DRUG, V28, P791, DOI 10.1007/s10637-009-9319-4
   Perchellet JPH, 2009, INT J MOL MED, V24, P633, DOI 10.3892/ijmm_00000274
   Riganti C, 2008, MOL PHARMACOL, V74, P476, DOI 10.1124/mol.108.045286
   Sánchez CA, 2008, CANCER INVEST, V26, P698, DOI 10.1080/07357900701874658
   Sane KM, 2010, J PHARMACOL EXP THER, V333, P23, DOI 10.1124/jpet.109.160192
   Self TH, 2008, J AM ACAD DERMATOL, V58, PS30, DOI 10.1016/j.jaad.2007.08.034
   Shannon J, 2005, AM J EPIDEMIOL, V162, P318, DOI 10.1093/aje/kwi203
   Tomiyama N, 2008, BIOL PHARM BULL, V31, P369, DOI 10.1248/bpb.31.369
   Yang Lin, 2010, BEIJING DA XUE XUE BAO YI XUE BAN, V42, P391
   Yao CJ, 2006, INT J CANCER, V118, P773, DOI 10.1002/ijc.21361
NR 28
TC 11
Z9 11
U1 0
U2 11
PU SPANDIDOS PUBL LTD
PI ATHENS
PA POB 18179, ATHENS, 116 10, GREECE
SN 1019-6439
EI 1791-2423
J9 INT J ONCOL
JI Int. J. Oncol.
PD MAY 15
PY 2016
VL 48
IS 5
BP 1886
EP 1894
DI 10.3892/ijo.2016.3418
PG 9
WC Oncology
SC Oncology
GA DH1TU
UT WOS:000372568600013
PM 26983896
DA 2025-02-23
ER

PT J
AU Li, BL
   Jiang, GX
   Xue, Q
   Zhang, H
   Wang, C
   Zhang, GX
   Xu, ZY
AF Li, Bai-ling
   Jiang, Geng-xi
   Xue, Qing
   Zhang, Hao
   Wang, Chong
   Zhang, Guan-xin
   Xu, Zhi-yun
TI Dairy consumption and risk of esophageal squamous cell carcinoma: A meta-analysis of observational studies
SO ASIA-PACIFIC JOURNAL OF CLINICAL ONCOLOGY
LA English
DT Article
DE dairy product; esophageal squamous cell carcinoma; meta-analysis; milk
ID upper aerodigestive tract; cancer-risk; food groups; trend estimation; gastric cancers; mate drinking; diet; alcohol; tobacco; reproducibility
AB Aim: Inconsistent results regarding the relations between consumption of dairy products and the risk of esophageal squamous cell carcinoma ( ESCC) have been reported. In this report, we summarized the evidence by a meta-analysis of observational studies. Methods: Eligible studies published up to January 31, 2013 were retrieved via both computer searches and a manual review of references. Random-effects models were used to calculate the summary relative risk ( SRR) based on high versus low and dose-response analysis. Results: A total of 19 studies with 4315 ESCC cases were included in this meta-analysis. Overall, there were no significant associations between intakes of total dairy products, milk, cheese and butter and ESCC for the highest versus lowest intake categories ( total dairy products: SRR 1.03, 95% confidence interval [ CI]: 0.60-1.77; milk: SRR 0.93, 95% CI: 0.74-1.16; cheese: SRR 0.84, 95% CI: 0.61-1.15; butter: SRR 1.77, 95% CI 0.85-3.75). A significant inverse association was found for yogurt consumption ( SRR 0.73, 95% CI: 0.54-0.98). There was high heterogeneity among studies on total dairy products, milk and butter; however, little or no heterogeneity was observed among studies on cheese and yogurt. Conclusion: No associations between consumption of milk, dairy products, butter or cheese and risk of ESCC were found, while yogurt consumption may have a protective effect. However, these associations may be subject to high levels of heterogeneity or confounding, and further efforts should be made to confirm these findings.
C1 [Li, Bai-ling; Jiang, Geng-xi; Xue, Qing; Zhang, Hao; Wang, Chong; Zhang, Guan-xin; Xu, Zhi-yun] Second Mil Med Univ, Changhai Hosp, Dept Cardiothorac Surg, 168 Changhai Rd, Shanghai 200433, Peoples R China.
C3 Naval Medical University
RP Xu, ZY (corresponding author), Second Mil Med Univ, Changhai Hosp, Dept Cardiothorac Surg, 168 Changhai Rd, Shanghai 200433, Peoples R China.
EM xuzy0066@126.com
FU National Science Foundation of China [81201780]; Science and Technology Commission of Shanghai Municipality medical guide foundation Research Grant [114119a9300]
CR Aune D, 2012, ANN ONCOL, V23, P37, DOI 10.1093/annonc/mdr269
   BEGG CB, 1994, BIOMETRICS, V50, P1088, DOI 10.2307/2533446
   Bosetti C, 2000, INT J CANCER, V87, P289, DOI 10.1002/1097-0215(20000715)87:2<289::AID-IJC22>3.0.CO;2-9
   Brown LM, 2008, J NATL CANCER I, V100, P1184, DOI 10.1093/jnci/djn211
   BROWN LM, 1988, JNCI-J NATL CANCER I, V80, P1620, DOI 10.1093/jnci/80.20.1620
   CASTELLETTO R, 1994, CANCER EPIDEM BIOMAR, V3, P557
   CHYOU PH, 1995, INT J CANCER, V60, P616, DOI 10.1002/ijc.2910600508
   COOKMOZAFFARI PJ, 1979, BRIT J CANCER, V39, P293, DOI 10.1038/bjc.1979.54
   De Stefani E, 2003, BRIT J CANCER, V89, P1209, DOI 10.1038/sj.bjc.6601239
   DERSIMONIAN R, 1986, CONTROL CLIN TRIALS, V7, P177, DOI 10.1016/0197-2456(86)90046-2
   Egger M, 1997, BMJ-BRIT MED J, V315, P629, DOI 10.1136/bmj.315.7109.629
   Fan YH, 2008, NUTR CANCER, V60, P354, DOI 10.1080/01635580701883011
   Ferlay J, 2010, GLOBOCAN 2008 CANC I, V0, P0, DOI DOI 10.1002/IJC.27711.AVAILABLE
   Flagg EW, 2000, EPIDEMIOLOGY, V11, P462, DOI 10.1097/00001648-200007000-00017
   Gao X, 2005, JNCI-J NATL CANCER I, V97, P1768, DOI 10.1093/jnci/dji402
   Gao Y, 2011, CANCER EPIDEMIOL, V35, PE91, DOI 10.1016/j.canep.2011.06.006
   GREENLAND S, 1992, AM J EPIDEMIOL, V135, P1301, DOI 10.1093/oxfordjournals.aje.a116237
   Hajizadeh B, 2011, NUTR CANCER, V63, P707, DOI 10.1080/01635581.2011.563028
   Islami F, 2004, BRIT J CANCER, V90, P1402, DOI 10.1038/sj.bjc.6601737
   Jemal A, 2010, CANCER EPIDEM BIOMAR, V19, P1893, DOI 10.1158/1055-9965.EPI-10-0437
   Kawakita D, 2012, EUR J CANCER PREV, V21, P453, DOI 10.1097/CEJ.0b013e32834f75b5
   Kesse-Guyot E, 2011, ANN NUTR METAB, V57, P153, DOI 10.1159/000321680
   Kim JE, 2007, J MICROBIOL BIOTECHN, V17, P1227
   Kinjo Y, 1998, J EPIDEMIOL, V8, P235
   Kubo A, 2007, AM J GASTROENTEROL, V102, P2323, DOI 10.1111/j.1572-0241.2007.01374.x
   Launoy G, 1998, INT J CANCER, V76, P7, DOI 10.1002/(SICI)1097-0215(19980330)76:1<7::AID-IJC2>3.0.CO;2-4
   Levi F, 2000, EUR J CANCER PREV, V9, P257, DOI 10.1097/00008469-200008000-00005
   Li F, 2011, UROLOGY, V78, P1298, DOI 10.1016/j.urology.2011.09.002
   Moher D, 2009, ANN INTERN MED, V151, P264, DOI 10.1371/journal.pmed.1000097
   Orsini N, 2006, STATA J, V6, P40, DOI 10.1177/1536867X0600600103
   Perdigón G, 2002, EUR J CLIN NUTR, V56, PS65, DOI 10.1038/sj.ejcn.1601490
   Prentice RL, 2003, LANCET, V362, P182, DOI 10.1016/S0140-6736(03)13950-5
   Puigpinós R, 2009, BMC PUBLIC HEALTH, V9, P0, DOI 10.1186/1471-2458-9-35
   ROLON PA, 1995, CANCER EPIDEM BIOMAR, V4, P595
   Sapkota A, 2008, CANCER CAUSE CONTROL, V19, P1161, DOI 10.1007/s10552-008-9183-0
   Silvera SAN, 2008, INT J CANCER, V123, P852, DOI 10.1002/ijc.23544
   Steevens J, 2011, INT J CANCER, V129, P2681, DOI 10.1002/ijc.25928
   Sun XB, 2010, ASIAN PAC J CANCER P, V11, P1631
   TAVANI A, 1994, CANCER EPIDEM BIOMAR, V3, P387
   Tran GD, 2005, INT J CANCER, V113, P456, DOI 10.1002/ijc.20616
   Tzonou A, 1996, INT J CANCER, V68, P300, DOI 10.1002/(SICI)1097-0215(19961104)68:3<300::AID-IJC6>3.0.CO;2-5
   Vizcaino AP, 2002, INT J CANCER, V99, P860, DOI 10.1002/ijc.10427
   Whigham LD, 2000, PHARMACOL RES, V42, P503, DOI 10.1006/phrs.2000.0735
   Willett WC, 1997, AM J CLIN NUTR, V65, P1220, DOI 10.1093/ajcn/65.4.1220S
   WILLETT WC, 1985, AM J EPIDEMIOL, V122, P51, DOI 10.1093/oxfordjournals.aje.a114086
   YU MC, 1988, CANCER RES, V48, P3843
NR 47
TC 11
Z9 12
U1 0
U2 3
PU WILEY
PI HOBOKEN
PA 111 RIVER ST, HOBOKEN 07030-5774, NJ USA
SN 1743-7555
EI 1743-7563
J9 ASIA-PAC J CLIN ONCO
JI Asia-Pac. J. Clin. Oncol.
PD JUN 15
PY 2016
VL 12
IS 2
BP E269
EP E279
DI 10.1111/ajco.12183
PG 11
WC Oncology
SC Oncology
GA DR6HY
UT WOS:000380004200010
DA 2025-02-23
ER

PT J
AU Li, FQ
   Duan, FJ
   Zhao, X
   Song, CH
   Cui, SL
   Dai, LP
AF Li, Fuqin
   Duan, Fujiao
   Zhao, Xia
   Song, Chunhua
   Cui, Shuli
   Dai, Liping
TI Red Meat and Processed Meat Consumption and Nasopharyngeal Carcinoma Risk: A Dose-response Meta-analysis of Observational Studies
SO NUTRITION AND CANCER-AN INTERNATIONAL JOURNAL
LA English
DT Article
ID salted fish; preserved foods; cancer-risk; epidemiology; vegetables; nutrition; diet; bias
AB The purpose of this study is to clarify and quantify the potential dose-response association between the intake of total red and total processed meat and risk of nasopharyngeal carcinoma (NPC). Relevant studies were identified by searching PubMed, EMBASE, and Chinese databases (CNKI and Wanfang). The summary relative risk (RR) with 95% confidence interval (95%CI) was calculated. A total of 15 independent studies with 12,735 subjects were identified. Compared with the low-rank intake, the summary RR of NPC was 1.35 (95%CI, 1.21-1.51) for total red meat and 1.46 (95%CI, 1.34-1.64) for total processed meat. For the moderate-rank intake, the summary RR of NPC was 1.54 (95%CI, 1.36-1.79) for total red meat and 1.59 (95%CI, 1.3-1.90) for total processed meat. The summary RR for high-rank intake was 1.71 (95%CI, 1.14-2.55) for total red meat and 2.11 (95%CI, 1.31-3.42) for total processed meat. The combined estimates showed obvious evidence of statistically significant association between total red and total processed meat consumption dose and risk of NPC (P-trend< 0.01). In conclusion, our data suggest that a high intake of total red or total processed meat is associated with a significantly increased risk of NPC.
C1 [Li, Fuqin; Zhao, Xia] Zhengzhou Univ, Dept Hosp Infect Management, Affiliated Hosp 1, Zhengzhou, Henan, Peoples R China.
   [Duan, Fujiao] Zhengzhou Univ, Dept Nosocomial Infect Management, Affiliated Canc Hosp, Zhengzhou, Henan, Peoples R China.
   [Song, Chunhua; Dai, Liping] Zhengzhou Univ, Dept Epidemiol, Coll Publ Hlth, Zhengzhou, Henan, Peoples R China.
   [Song, Chunhua; Dai, Liping] Henan Key Lab Tumor Epidemiol, Zhengzhou, Henan, Peoples R China.
   [Cui, Shuli] Northeastern Univ, Coll Profess Study, Boston, MA 02115 USA.
C3 Zhengzhou University; Zhengzhou University; Zhengzhou University; Northeastern University
RP Li, FQ (corresponding author), Zhengzhou Univ, Dept Hosp Infect Management, Affiliated Hosp 1, Zhengzhou, Henan, Peoples R China.; Duan, FJ (corresponding author), Zhengzhou Univ, Dept Nosocomial Infect Management, Affiliated Canc Hosp, Zhengzhou, Henan, Peoples R China.
EM 1723258909@qq.com; fjduan@yeah.net
FU People's Republic of China National Natural Science Foundation of China [81202278]; Program for Science and Technology Key Projects of Henan Province [201303005]; Excellent Youth Foundation of He'nan Scientific Committee [124100510007]
CR [Anonymous], 1997, IARC MONOGR EVAL CARCINOG RISKS HUM, V70, P1
   ARMSTRONG RW, 1983, CANCER RES, V43, P2967
   Armstrong RW, 1998, INT J CANCER, V77, P228, DOI 10.1002/(SICI)1097-0215(19980717)77:2<228::AID-IJC11>3.0.CO;2-7
   BEGG CB, 1994, BIOMETRICS, V50, P1088, DOI 10.2307/2533446
   Chang ET, 2006, CANCER EPIDEM BIOMAR, V15, P1765, DOI 10.1158/1055-9965.EPI-06-0353
   Chelleng PK, 2000, NATL MED J INDIA, V13, P6
   DERSIMONIAN R, 1986, CONTROL CLIN TRIALS, V7, P177, DOI 10.1016/0197-2456(86)90046-2
   Di Maso M, 2013, ANN ONCOL, V24, P3107, DOI 10.1093/annonc/mdt392
   Egger M, 1997, BMJ-BRIT MED J, V315, P629, DOI 10.1136/bmj.315.7109.629
   Feng BJ, 2007, INT J CANCER, V121, P1550, DOI 10.1002/ijc.22813
   Gallicchio L, 2006, INT J CANCER, V119, P1125, DOI 10.1002/ijc.21946
   GREENLAND S, 1992, AM J EPIDEMIOL, V135, P1301, DOI 10.1093/oxfordjournals.aje.a116237
   Haorah J, 2001, J AGR FOOD CHEM, V49, P6068, DOI 10.1021/jf010602h
   Higgins JPT, 2002, STAT MED, V21, P1539, DOI 10.1002/sim.1186
   JEANNEL D, 1990, INT J CANCER, V46, P421, DOI 10.1002/ijc.2910460316
   Jia WH, 2006, BMC CANCER, V6, P0, DOI 10.1186/1471-2407-6-178
   Jia WH, 2010, BMC CANCER, V10, P0, DOI 10.1186/1471-2407-10-446
   Kasum CM, 2002, INT J CANCER, V99, P267, DOI 10.1002/ijc.10341
   Kazerouni N, 2001, FOOD CHEM TOXICOL, V39, P423, DOI 10.1016/S0278-6915(00)00158-7
   Lourembam Deepak Singh, 2015, ASIAN PAC J CANCER PREV, V16, P4927
   Moher D, 2009, ANN INTERN MED, V151, P264, DOI 10.1371/journal.pmed.1000097
   Peters JL, 2006, JAMA-J AM MED ASSOC, V295, P676, DOI 10.1001/jama.295.6.676
   Polesel J, 2013, CANCER CAUSE CONTROL, V24, P1157, DOI 10.1007/s10552-013-0195-z
   Polesel J, 2011, ORAL ONCOL, V47, P541, DOI 10.1016/j.oraloncology.2011.03.017
   Puangsombat K, 2011, MEAT SCI, V88, P227, DOI 10.1016/j.meatsci.2010.12.025
   Tavani A, 2000, INT J CANCER, V86, P425, DOI 10.1002/(SICI)1097-0215(20000501)86:3<425::AID-IJC19>3.0.CO;2-S
   Tsao SW, 2014, ORAL ONCOL, V50, P330, DOI 10.1016/j.oraloncology.2014.02.006
   Turkoz FP, 2011, ASIAN PAC J CANCER P, V12, P3017
   Uzcudun AE, 2002, HEAD NECK-J SCI SPEC, V24, P830, DOI 10.1002/hed.10142
   Vaughan TL, 1996, CANCER EPIDEM BIOMAR, V5, P587
   Wells G, 2011, THE NEWCASTLE OTTAWA SCALE (NOS) FOR ASSESSING THE QUALITY OF NONRANDOMIZED STUDIES IN META-ANALYSES, V0, P0
   Wiseman M, 2008, P NUTR SOC, V67, P253, DOI 10.1017/S002966510800712X
   Yang WS, 2012, ANN ONCOL, V23, P3163, DOI 10.1093/annonc/mds207
   Yu MC, 2002, SEMIN CANCER BIOL, V12, P421, DOI 10.1016/S1044579X02000858
   YU MC, 1988, CANCER RES, V48, P1954
   YU MC, 1986, CANCER RES, V46, P956
   Yuan JM, 2000, INT J CANCER, V85, P358, DOI 10.1002/(SICI)1097-0215(20000201)85:3<358::AID-IJC11>3.0.CO;2-E
   Zhou XF, 2007, COMP FUNCT GENOM, V0, P0, DOI DOI 10.1155/2007/57513
NR 41
TC 19
Z9 20
U1 0
U2 10
PU ROUTLEDGE JOURNALS, TAYLOR & FRANCIS LTD
PI ABINGDON
PA 2-4 PARK SQUARE, MILTON PARK, ABINGDON OX14 4RN, OXON, ENGLAND
SN 0163-5581
EI 1532-7914
J9 NUTR CANCER
JI Nutr. Cancer
PD JUN 15
PY 2016
VL 68
IS 6
BP 1034
EP 1043
DI 10.1080/01635581.2016.1192200
PG 10
WC Oncology; Nutrition & Dietetics
SC Oncology; Nutrition & Dietetics
GA DT1XX
UT WOS:000381276500015
PM 27367552
DA 2025-02-23
ER

PT J
AU Tabung, FK
   Steck, SE
   Liese, AD
   Zhang, JJ
   Ma, YS
   Johnson, KC
   Lane, DS
   Qi, LH
   Snetselaar, L
   Vitolins, MZ
   Ockene, JK
   Hebert, JR
AF Tabung, Fred K.
   Steck, Susan E.
   Liese, Angela D.
   Zhang, Jiajia
   Ma, Yunsheng
   Johnson, Karen C.
   Lane, Dorothy S.
   Qi, Lihong
   Snetselaar, Linda
   Vitolins, Mara Z.
   Ockene, Judith K.
   Hebert, James R.
TI Patterns of change over time and history of the inflammatory potential of diet and risk of breast cancer among postmenopausal women
SO BREAST CANCER RESEARCH AND TREATMENT
LA English
DT Article
DE Breast cancer; Dietary patterns; Inflammation; Diet; Epidemiology
ID c-reactive protein; association; index; metaanalysis; biomarkers; vegetables; energy; fat
AB We utilized the dietary inflammatory index (DII) to investigate associations between patterns of change in, and history of the inflammatory potential of diet and risk of breast cancer in the Women's Health Initiative (WHI). We included 70,998 postmenopausal women aged 50-79 years recruited from 1993 to 1998 into the WHI Observational Study and Dietary Modification trial control group and followed through August 29, 2014. We utilized data from food frequency questionnaires administered at baseline and Year 3, to calculate average DII scores, patterns of change in DII, and used these measures in multivariable-adjusted Cox regression models to estimate hazards ratios (HR) and 95 % confidence intervals (CI) for incident invasive breast cancer and its subtypes. After 1,093,947 person-years of follow-up, 3471 cases of invasive breast cancer were identified. There was no substantial association between average DII scores or patterns of change in DII and risk of overall invasive breast cancer (HR, 1.03; 95 % CI, 0.90, 1.17; P-trend = 0.79; comparing extreme average DII quintiles). However, there was a significant nonlinear association between average DII scores and the ER-, PR-, HER2+, subtype (HR, 2.37; 95 % CI, 1.08, 5.20; P-trend = 0.18; comparing extreme quintiles). For patterns of change in DII, the age-adjusted association with ER-, PR-, HER2+ subtype comparing women in the proinflammatory stable to those in the anti-inflammatory stable categories (HR, 1.82; 95 % CI, 1.06, 3.13) persisted in the multivariable-adjusted model but was less precise (HR, 1.85; 95 % CI, 0.96, 3.55; P = 0.06). Dietary inflammatory potential may differentially influence the development of specific breast cancer phenotypes.
C1 [Tabung, Fred K.] Harvard TH Chan Sch Publ Hlth, Dept Nutr, Boston, MA USA.
   [Tabung, Fred K.] Harvard TH Chan Sch Publ Hlth, Dept Epidemiol, Boston, MA USA.
   [Tabung, Fred K.; Steck, Susan E.; Hebert, James R.] Univ South Carolina, Canc Prevent & Control Program, Columbia, SC 29208 USA.
   [Tabung, Fred K.; Steck, Susan E.; Liese, Angela D.; Zhang, Jiajia; Hebert, James R.] Univ South Carolina, Dept Epidemiol & Biostat, Arnold Sch Publ Hlth, Columbia, SC 29208 USA.
   [Steck, Susan E.; Liese, Angela D.] Univ South Carolina, Ctr Res Nutr & Hlth Dispar, Columbia, SC 29208 USA.
   [Ma, Yunsheng; Ockene, Judith K.] Univ Massachusetts, Sch Med, Div Prevent & Behav Med, Worcester, MA USA.
   [Johnson, Karen C.] Univ Tennessee, Ctr Hlth Sci, Dept Prevent Med, Memphis, TN 38163 USA.
   [Lane, Dorothy S.] SUNY Stony Brook, Dept Family Populat & Prevent Med, Sch Med, New York, NY USA.
   [Qi, Lihong] Univ Calif Davis, Div Biostat, Dept Publ Hlth Sci, Davis, CA 95616 USA.
   [Snetselaar, Linda] Univ Iowa, Dept Epidemiol, Iowa City, IA USA.
   [Vitolins, Mara Z.] Wake Forest Sch Med, Dept Epidemiol & Prevent, Winston Salem, NC USA.
C3 Harvard University; Harvard T.H. Chan School of Public Health; Harvard University; Harvard T.H. Chan School of Public Health; University of South Carolina System; University of South Carolina Columbia; University of South Carolina System; University of South Carolina Columbia; University of South Carolina System; University of South Carolina Columbia; University of Massachusetts System; University of Massachusetts Worcester; University of Tennessee System; University of Tennessee Health Science Center; State University of New York (SUNY) System; Stony Brook University; University of California System; University of California Davis; University of Iowa; Wake Forest University
RP Steck, SE (corresponding author), Univ South Carolina, Canc Prevent & Control Program, Columbia, SC 29208 USA.; Steck, SE (corresponding author), Univ South Carolina, Dept Epidemiol & Biostat, Arnold Sch Publ Hlth, Columbia, SC 29208 USA.; Steck, SE (corresponding author), Univ South Carolina, Ctr Res Nutr & Hlth Dispar, Columbia, SC 29208 USA.
EM ssteck@sc.edu
FU National Cancer Institute [F31 CA177255, K05 CA136975]; National Heart, Lung, and Blood Institute, National Institutes of Health, U.S. Department of Health and Human Services [HHSN268201100046C, HHSN268201100001C, HHSN268 201100002C, HHSN268201100003C, HHSN268201100004C, HHSN271201100004C]
CR Adebamowo CA, 2005, ANN EPIDEMIOL, V15, P789, DOI 10.1016/j.annepidem.2005.01.008
   Anderson G, 1998, CONTROL CLIN TRIALS, V19, P61
   [Anonymous], 2011, BRIT J CANCER, V0, P0, DOI DOI 10.1038/sj.bjc.6606044
   [Anonymous], 2008, 2008 PHYS ACT GUID A, V0, P0
   [Anonymous], 2013, NUTR DAT SYST RES ND, V0, P0
   Balkwill F, 2004, NAT REV CANCER, V4, P540, DOI 10.1038/nrc1388
   BARLOW WE, 1988, BIOMETRIKA, V75, P65
   Barnard ME, 2015, BBA-REV CANCER, V1856, P73, DOI 10.1016/j.bbcan.2015.06.002
   Beral V, 2002, BRIT J CANCER, V87, P1234, DOI 10.1038/sj.bjc.6600596
   Brennan SF, 2010, AM J CLIN NUTR, V91, P1294, DOI 10.3945/ajcn.2009.28796
   Calhoun BC, 2015, SEMIN DIAGN PATHOL, V32, P362, DOI 10.1053/j.semdp.2015.02.011
   Coghill AE, 2012, CANCER EPIDEM BIOMAR, V21, P1966, DOI 10.1158/1055-9965.EPI-12-0672
   Cottet V, 2009, AM J EPIDEMIOL, V170, P1257, DOI 10.1093/aje/kwp257
   Cui XH, 2007, CANCER EPIDEM BIOMAR, V16, P1443, DOI 10.1158/1055-9965.EPI-07-0059
   Curb JD, 2003, ANN EPIDEMIOL, V13, PS122, DOI 10.1016/S1047-2797(03)00048-6
   Fung TT, 2006, J NUTR, V136, P466, DOI 10.1093/jn/136.2.466
   Fung TT, 2005, INT J CANCER, V116, P116, DOI 10.1002/ijc.20999
   Gaudet MM, 2004, CANCER EPIDEM BIOMAR, V13, P1485
   Ge I, 2015, BREAST, V24, P491, DOI 10.1016/j.breast.2015.04.012
   Guo JY, 2015, BREAST CANCER RES TR, V151, P191, DOI 10.1007/s10549-015-3380-9
   Guo YZ, 2013, ASIAN PAC J CANCER P, V14, P243, DOI 10.7314/APJCP.2013.14.1.243
   Hebert JR, 2003, ANN EPIDEMIOL, V13, P629, DOI 10.1016/S1047-2797(03)00051-6
   Hirko KA, 2016, BREAST CANCER RES TR, V155, P579, DOI 10.1007/s10549-016-3706-2
   Hong TT, 2013, CANCER INVEST, V31, P279, DOI 10.3109/07357907.2013.789898
   Hu FB, 1999, AM J EPIDEMIOL, V149, P531, DOI 10.1093/oxfordjournals.aje.a009849
   Jemal A, 2007, CA-CANCER J CLIN, V57, P43, DOI 10.3322/canjclin.57.1.43
   Jung S, 2013, JNCI-J NATL CANCER I, V105, P219, DOI 10.1093/jnci/djs635
   Lanza-Jacoby S, 2003, CANCER EPIDEM BIOMAR, V12, P1486
   Link LB, 2013, AM J CLIN NUTR, V98, P1524, DOI 10.3945/ajcn.113.061184
   Liu XH, 1996, CANCER RES, V56, P5125
   Männistö S, 2005, CANCER CAUSE CONTROL, V16, P725, DOI 10.1007/s10552-005-1763-7
   Mulder M, 1998, INT J EPIDEMIOL, V27, P199, DOI 10.1093/ije/27.2.199
   Murtaugh MA, 2008, AM J CLIN NUTR, V87, P978, DOI 10.1093/ajcn/87.4.978
   Nelson HD, 2012, ANN INTERN MED, V156, P635, DOI 10.7326/0003-4819-156-9-201205010-00006
   Neuhouser ML, 2008, AM J EPIDEMIOL, V167, P1247, DOI 10.1093/aje/kwn026
   Parise CA, 2014, J CANCER EPIDEMIOL, V2014, P0, DOI 10.1155/2014/469251
   Patterson RE, 1999, ANN EPIDEMIOL, V9, P178, DOI 10.1016/S1047-2797(98)00055-6
   Prentice RL, 2006, JAMA-J AM MED ASSOC, V295, P629, DOI 10.1001/jama.295.6.629
   Prentice RL, 2011, AM J EPIDEMIOL, V174, P591, DOI 10.1093/aje/kwr140
   Ritenbaugh C, 2003, ANN EPIDEMIOL, V13, PS87, DOI 10.1016/S1047-2797(03)00044-9
   Sant M, 2007, INT J CANCER, V121, P911, DOI 10.1002/ijc.22714
   Scoccianti C, 2014, AM J PREV MED, V46, PS16, DOI 10.1016/j.amepre.2013.10.031
   Shivappa N, 2015, BRIT J CANCER, V113, P1099, DOI 10.1038/bjc.2015.304
   Shivappa N, 2014, PUBLIC HEALTH NUTR, V17, P1825, DOI 10.1017/S1368980013002565
   Shivappa N, 2014, PUBLIC HEALTH NUTR, V17, P1689, DOI 10.1017/S1368980013002115
   Tabung FK, 2015, ANN EPIDEMIOL, V25, P398, DOI 10.1016/j.annepidem.2015.03.009
   Terry P, 2001, CANCER EPIDEM BIOMAR, V10, P1281
   Tinker LF, 2007, J AM DIET ASSOC, V107, P1155, DOI 10.1016/j.jada.2007.04.010
   Touvier M, 2013, AM J EPIDEMIOL, V177, P3, DOI 10.1093/aje/kws359
   Wang J, 2015, CANCER EPIDEM BIOMAR, V24, P1199, DOI 10.1158/1055-9965.EPI-15-0187
NR 50
TC 35
Z9 38
U1 0
U2 5
PU SPRINGER
PI NEW YORK
PA ONE NEW YORK PLAZA, SUITE 4600, NEW YORK, NY, UNITED STATES
SN 0167-6806
EI 1573-7217
J9 BREAST CANCER RES TR
JI Breast Cancer Res. Treat.
PD AUG 15
PY 2016
VL 159
IS 1
BP 139
EP 149
DI 10.1007/s10549-016-3925-6
PG 11
WC Oncology
SC Oncology
GA DV3UA
UT WOS:000382847800013
PM 27475089
DA 2025-02-23
ER

PT J
AU Aleksandrova, K
   di Giuseppe, R
   Isermann, B
   Biemann, R
   Schulze, M
   Wittenbecher, C
   Fritsche, A
   Lehmann, R
   Menzel, J
   Weikert, C
   Pischon, T
   Boeing, H
AF Aleksandrova, Krasimira
   di Giuseppe, Romina
   Isermann, Berend
   Biemann, Ronald
   Schulze, Matthias
   Wittenbecher, Clemens
   Fritsche, Andreas
   Lehmann, Rainer
   Menzel, Juliane
   Weikert, Cornelia
   Pischon, Tobias
   Boeing, Heiner
TI Circulating Omentin as a Novel Biomarker for Colorectal Cancer Risk: Data from the EPIC-Potsdam Cohort Study
SO CANCER RESEARCH
LA English
DT Article
ID coronary-artery-disease; metabolic syndrome; serum omentin-1; rectal-cancer; association; colon; susceptibility; adipokine; pathway; insulin
AB Omentin is a novel biomarker shown to exert metabolic, inflammatory, and immune-related properties and thereby could be implicated in the risk of colorectal cancer. So far, the association between omentin and colorectal cancer risk has not been evaluated in prospective cohort studies. We investigated the association between prediagnostic plasma omentin concentrations and risk of colorectal cancer in a case-cohort comprising 251 incident colorectal cancer cases diagnosed over a mean follow-up time of 10.4 years and 2,295 persons who remained free of cancer in the European Prospective Investigation into Cancer and Nutrition-Potsdam study. Hazard ratios as a measure of relative risk (RR) and 95% confidence intervals (CI) were computed using a Prentice-modified Cox regression. In a multivariable model adjusted for age, sex, education, dietary and lifestyle factors, body mass index (BMI), and waist circumference, higher omentin concentrations were associated with a higher colorectal cancer risk (RRcontinuously (per doubling of omentin concentrations) = 1.98; 95% CI, 1.45-2.73). Additional adjustment for metabolic biomarkers, including glycated hemoglobin, high-density lipoprotein cholesterol, and C-reactive protein, did not alter the results. In stratified analyses, the positive association between omentin and colorectal cancer risk was retained in participants with BMI <30 (RRcontinuously (per doubling of omentin concentrations) = 2.26; 95% CI, 1.57-3.27), whereas among participants with BMI >= 30 no association was revealed (RRcontinuously per doubling of omentin concentrations = 1.07; 95% CI, 0.63-1.83; P-interaction = 0.005). These novel findings provide the first lines of evidence for an independent association between prediagnostic omentin concentrations and colorectal cancer risk and suggest a potential interaction with the adiposity state of the individual. (C) 2016 AACR.
C1 [Aleksandrova, Krasimira] German Inst Human Nutr Potsdam Rehbrucke, Dept Epidemiol, Nutr Immun & Metab Start Lab, Arthur Scheunert Allee 114-116, D-14558 Nuthetal, Germany.
   [di Giuseppe, Romina] Univ Kiel, Inst Epidemiol, Kiel, Germany.
   [Isermann, Berend; Biemann, Ronald] Univ Magdeburg, Dept Clin Chem & Pathobiochem, Magdeburg, Germany.
   [Schulze, Matthias; Wittenbecher, Clemens; Menzel, Juliane] German Inst Human Nutr Potsdam Rehbrucke, Dept Mol Epidemiol, D-14558 Nuthetal, Germany.
   [Schulze, Matthias; Wittenbecher, Clemens; Fritsche, Andreas; Lehmann, Rainer; Menzel, Juliane] German Ctr Diabet Res DZD, Munich, Germany.
   [Schulze, Matthias; Weikert, Cornelia] German Ctr Cardiovasc Dis DZHK, Berlin, Germany.
   [Fritsche, Andreas] Univ Tubingen, Div Endocrinol Diabetol Nephrol Vasc Dis & Clin C, Dept Internal Med, Tubingen, Germany.
   [Lehmann, Rainer] Univ Tubingen Hosp, Div Clin Chem & Pathobiochem, Tubingen, Germany.
   [Menzel, Juliane; Weikert, Cornelia] German Inst Human Nutr Potsdam Rehbrucke, Res Grp Cardiovasc Epidemiol, D-14558 Nuthetal, Germany.
   [Menzel, Juliane; Weikert, Cornelia] Charit Univ Med Ctr, Inst Social Med Epidemiol & Hlth Econ, Berlin, Germany.
   [Weikert, Cornelia] Fed Inst Risk Assessment, Dept Food Safety, Berlin, Germany.
   [Pischon, Tobias] Max Delbrueck Ctr Mol Med MDC, Mol Epidemiol Grp, Berlin, Germany.
   [Boeing, Heiner] German Inst Human Nutr Potsdam Rehbrucke, Dept Epidemiol, D-14558 Nuthetal, Germany.
C3 Leibniz Association; Deutsches Institut fur Ernahrungsforschung Potsdam-Rehbrucke (DIfE); University of Kiel; Otto von Guericke University; Leibniz Association; Deutsches Institut fur Ernahrungsforschung Potsdam-Rehbrucke (DIfE); German Centre for Cardiovascular Research; Eberhard Karls University of Tubingen; Eberhard Karls University of Tubingen; Eberhard Karls University Hospital; Leibniz Association; Deutsches Institut fur Ernahrungsforschung Potsdam-Rehbrucke (DIfE); Federal Institute for Risk Assessment; Helmholtz Association; Max Delbruck Center for Molecular Medicine; Leibniz Association; Deutsches Institut fur Ernahrungsforschung Potsdam-Rehbrucke (DIfE)
RP Aleksandrova, K (corresponding author), German Inst Human Nutr Potsdam Rehbrucke, Dept Epidemiol, Nutr Immun & Metab Start Lab, Arthur Scheunert Allee 114-116, D-14558 Nuthetal, Germany.
EM krasimira.aleksandrova@dife.de
CR Aleksandrova K, 2014, EUR J EPIDEMIOL, V29, P261, DOI 10.1007/s10654-014-9901-8
   Aleksandrova Krasimira, 2013, CURR NUTR REP, V2, P1
   Aleksandrova K, 2011, CANCER PREV RES, V4, P1873, DOI 10.1158/1940-6207.CAPR-11-0218
   Aleksandrova K, 2010, AM J EPIDEMIOL, V172, P407, DOI 10.1093/aje/kwq135
   [Anonymous], 1990, INT CLASSIFICATION D, Vtenth, P0
   Barrett JC, 2008, NAT GENET, V40, P955, DOI 10.1038/ng.175
   Batista CMDS, 2007, DIABETES, V56, P1655, DOI 10.2337/db06-1506
   Boeing H, 1999, ANN NUTR METAB, V43, P205, DOI 10.1159/000012787
   Boeing H, 1999, ANN NUTR METAB, V43, P195, DOI 10.1159/000012786
   BRAMER G R, 1988, WORLD HEALTH STATISTICS QUARTERLY, V41, P32
   El-Mesallamy HO, 2011, DIABETIC MED, V28, P1194, DOI 10.1111/j.1464-5491.2011.03353.x
   Enzenbach C, 2011, EUR J NUTR, V50, P625, DOI 10.1007/s00394-011-0169-4
   Fazeli MS, 2013, CYTOKINE, V62, P81, DOI 10.1016/j.cyto.2013.02.012
   Gong Lei, 2011, SHENG LI KE XUE JIN ZHAN, V42, P390
   Jacobs S, 2014, AM J CLIN NUTR, V100, P891, DOI 10.3945/ajcn.113.080317
   Jaikanth C, 2013, EXP CLIN ENDOCR DIAB, V121, P377, DOI 10.1055/s-0033-1345123
   Jang MJ, 2013, GENE, V512, P275, DOI 10.1016/j.gene.2012.10.032
   Kroke A, 1999, AM J CLIN NUTR, V70, P439
   Kroke A, 1999, ANN NUTR METAB, V43, P216, DOI 10.1159/000012788
   Lee JK, 2001, GLYCOBIOLOGY, V11, P65, DOI 10.1093/glycob/11.1.65
   Moreno-Navarrete JM, 2010, NUTR METAB, V7, P0, DOI 10.1186/1743-7075-7-27
   Peebles RS, 2010, AM J PHYSIOL-LUNG C, V298, PL288, DOI 10.1152/ajplung.00441.2009
   Pino MS, 2010, GASTROENTEROLOGY, V138, P2059, DOI 10.1053/j.gastro.2009.12.065
   PRENTICE RL, 1979, BIOMETRIKA, V66, P403, DOI 10.1093/biomet/66.3.403
   PRENTICE RL, 1986, BIOMETRIKA, V73, P1
   Schäffler A, 2005, BBA-GENE STRUCT EXPR, V1732, P96, DOI 10.1016/j.bbaexp.2005.11.005
   Shang FJ, 2011, BIOMARKERS, V16, P657, DOI 10.3109/1354750X.2011.622789
   Sharp SJ, 2014, PLOS ONE, V9, P0, DOI 10.1371/journal.pone.0101176
   Shibata R, 2011, ATHEROSCLEROSIS, V219, P811, DOI 10.1016/j.atherosclerosis.2011.08.017
   Suzuki YA, 2001, BIOCHEMISTRY-US, V40, P15771, DOI 10.1021/bi0155899
   Tan BK, 2008, DIABETES, V57, P801, DOI 10.2337/db07-0990
   Tan BK, 2010, TRENDS CARDIOVAS MED, V20, P143, DOI 10.1016/j.tcm.2010.12.002
   Tan BK, 2010, DIABETES, V59, P3023, DOI 10.2337/db10-0124
   Tsuji S, 2001, J BIOL CHEM, V276, P23456, DOI 10.1074/jbc.M103162200
   Uyeturk U, 2014, MED ONCOL, V31, P0, DOI 10.1007/s12032-014-0923-6
   Vivanco I, 2002, NAT REV CANCER, V2, P489, DOI 10.1038/nrc839
   Washimi K, 2012, PLOS ONE, V7, P0, DOI 10.1371/journal.pone.0039889
   Wesener DA, 2015, NAT STRUCT MOL BIOL, V22, P603, DOI 10.1038/nsmb.3053
   WHITMAN M, 1985, NATURE, V315, P239, DOI 10.1038/315239a0
   Wittenbecher C, 2015, PLOS ONE, V10, P0, DOI 10.1371/journal.pone.0138480
   Wu SS, 2013, INT J ENDOCRINOL, V2013, P0, DOI 10.1155/2013/368970
   Yang RZ, 2006, AM J PHYSIOL-ENDOC M, V290, PE1253, DOI 10.1152/ajpendo.00572.2004
   Yu D, 2011, OMENTIN ACTIVATES AM, V0, P0
   Zhou JY, 2014, CURR VASC PHARMACOL, V12, P136, DOI 10.2174/1570161112999140217095038
NR 45
TC 38
Z9 38
U1 0
U2 14
PU AMER ASSOC CANCER RESEARCH
PI PHILADELPHIA
PA 615 CHESTNUT ST, 17TH FLOOR, PHILADELPHIA, PA 19106-4404 USA
SN 0008-5472
EI 1538-7445
J9 CANCER RES
JI Cancer Res.
PD JUL 1
PY 2016
VL 76
IS 13
BP 3862
EP 3871
DI 10.1158/0008-5472.CAN-15-3464
PG 10
WC Oncology
SC Oncology
GA DR7HU
UT WOS:000380071400022
PM 27216184
DA 2025-02-23
ER

PT J
AU Singh, S
   Earle, CC
   Bae, SJ
   Fischer, HD
   Yun, LS
   Austin, PC
   Rochon, PA
   Anderson, GM
   Lipscombe, L
AF Singh, Simron
   Earle, Craig C.
   Bae, Sandy J.
   Fischer, Hadas D.
   Yun, Lingsong
   Austin, Peter C.
   Rochon, Paula A.
   Anderson, Geoffrey M.
   Lipscombe, Lorraine
TI Incidence of Diabetes in Colorectal Cancer Survivors
SO JNCI-JOURNAL OF THE NATIONAL CANCER INSTITUTE
LA English
DT Article
ID independent risk-factor; colon-cancer; physical-activity; adjuvant chemotherapy; breast-cancer; dietary fiber; glycemic load; mellitus; metformin; metaanalysis
AB Background: A higher risk of colorectal cancer (CRC) in patients with diabetes has been well documented. However, little is known regarding diabetes incidence in CRC survivors. This may have substantial impact on CRC survivorship care as well as enhancing the understanding of the interplay between the two diseases. We explored whether the incidence of diabetes was higher among patients with CRC than matched control subjects. Methods: Using population-based data from Ontario, Canada, we generated a dataset comprising 39 707 incident CRC cases and 198 535 age-and sex-matched control subjects (1:5) dating from April 2002 to March 2010. We used cause-specific hazard models to estimate the hazard ratios (HRs) for diabetes overall and in subgroups stratified by receipt of systemic chemotherapy, diagnosis of metastatic disease, and site of cancer. Results: During a mean follow-up of 4.81 years, the association between CRC and diabetes varied: The rate of developing diabetes was 53% higher among CRC patients compared with control subjects in the first year postdiagnosis (HR = 1.53, 95% confidence interval [CI] = 1.42 to 1.64) and remained increased by 19% in the fifth year postdiagnosis (HR = 1.19, 95% CI = 1.05 to 1.35). Findings were similar in subgroups of patients who had colon cancer, received systemic chemotherapy, or had no evidence of metastasis. Conclusion: We found that CRC patients were statistically significantly more likely to develop subsequent diabetes than persons without CRC for up to five years after the diagnosis. Our study suggests that active screening and counseling regarding modifiable risk factors may be warranted in this high-risk group.
C1 [Singh, Simron; Earle, Craig C.; Bae, Sandy J.] Sunnybrook Hlth Sci Ctr, Odette Canc Ctr, 2075 Bayview Ave, Toronto, ON M4N 3M5, Canada.
   [Earle, Craig C.; Fischer, Hadas D.; Yun, Lingsong; Austin, Peter C.; Rochon, Paula A.; Anderson, Geoffrey M.; Lipscombe, Lorraine] Inst Clin Evaluat Sci, Toronto, ON, Canada.
   [Earle, Craig C.; Austin, Peter C.; Rochon, Paula A.; Anderson, Geoffrey M.; Lipscombe, Lorraine] Univ Toronto, Inst Hlth Policy Management & Evaluat, Toronto, ON, Canada.
   [Rochon, Paula A.; Lipscombe, Lorraine] Univ Toronto, Dept Med, Toronto, ON, Canada.
   [Rochon, Paula A.; Anderson, Geoffrey M.; Lipscombe, Lorraine] Womens Coll Hosp, Womens Coll Res Inst, Toronto, ON, Canada.
C3 University of Toronto; Sunnybrook Research Institute; Sunnybrook Health Science Center; University of Toronto; Institute for Clinical Evaluative Sciences (ICES); University of Toronto; University of Toronto; University of Toronto; Womens College Hospital
RP Singh, S (corresponding author), Sunnybrook Hlth Sci Ctr, Odette Canc Ctr, 2075 Bayview Ave, Toronto, ON M4N 3M5, Canada.
EM simron.singh@sunnybrook.ca
FU Institute for Clinical Evaluative Sciences (ICES); Ontario Ministry of Health and Long-Term Care (MOHLTC); Ontario Institute for Cancer Research; Canadian Institutes for Health Research; Heart and Stroke Foundation, Ontario Office; Cancer Care Ontario through Government of Ontario
CR [Anonymous], 2012, SEER CANCER STATISTICS REVIEW, V0, P0
   [Anonymous], 2014, COLORECTAL CANCER FACTS & FIGURES 2014-2016, V0, P0
   [Anonymous], 2015, CANADIAN CANC STAT, V0, P0
   [Anonymous], 2014, CANADIAN CANCER STATISTICS, V0, P0
   Arem H, 2014, J CLIN ONCO IN PRESS, V0, P0
   Asao K, 2006, DIABETES CARE, V29, P1632, DOI 10.2337/dc05-1997
   Austin PC, 2011, MED CARE, V49, P940, DOI 10.1097/MLR.0b013e318229360e
   Austin PC, 2009, STAT MED, V28, P3083, DOI 10.1002/sim.3697
   Boyle JP, 2001, DIABETES CARE, V24, P1936, DOI 10.2337/diacare.24.11.1936
   Chang CH, 2012, HEPATOLOGY, V55, P1462, DOI 10.1002/hep.25509
   Cohen J, 1988, STAT POWER ANAL BEHA, V0, P0
   COLDITZ GA, 1990, AM J EPIDEMIOL, V132, P501, DOI 10.1093/oxfordjournals.aje.a115686
   de Bruijn KMJ, 2013, BRIT J SURG, V100, P1421, DOI 10.1002/bjs.9229
   Deng LY, 2012, DIGEST DIS SCI, V57, P1576, DOI 10.1007/s10620-012-2055-1
   ELLIS ME, 1986, AM J CLIN ONCOL-CANC, V9, P533, DOI 10.1097/00000421-198612000-00013
   Feng JP, 2013, COLORECTAL DIS, V15, P27, DOI 10.1111/j.1463-1318.2012.03097.x
   Flood A, 2010, CANCER CAUSE CONTROL, V21, P1277, DOI 10.1007/s10552-010-9555-0
   Garrett CR, 2012, BRIT J CANCER, V106, P1374, DOI 10.1038/bjc.2012.71
   GIOVANNUCCI E, 1995, ANN INTERN MED, V122, P327, DOI 10.7326/0003-4819-122-5-199503010-00002
   Godsland IF, 2010, CLIN SCI, V118, P315, DOI 10.1042/CS20090399
   He J, 2010, BRIT J CANCER, V103, P120, DOI 10.1038/sj.bjc.6605721
   Hickish T, 2009, J NATL CANCER I, V101, P537, DOI 10.1093/jnci/djp025
   Hux JE, 2002, DIABETES CARE, V25, P512, DOI 10.2337/diacare.25.3.512
   Jiang Y, 2011, EUR J EPIDEMIOL, V26, P863, DOI 10.1007/s10654-011-9617-y
   John Hopkins Bloomberg School of Public Health, 2005, REF MAN VERS 7 0, V0, P0
   Johnson JA, 2012, DIABETOLOGIA, V55, P1607, DOI 10.1007/s00125-012-2525-1
   Kanadiya MK, 2013, J DIABETES COMPLICAT, V27, P463, DOI 10.1016/j.jdiacomp.2013.04.010
   Khan NF, 2011, BRIT J CANCER, V105, PS29, DOI 10.1038/bjc.2011.420
   Krämer HU, 2012, EUR J CANCER, V48, P1269, DOI 10.1016/j.ejca.2011.07.010
   Larsson SC, 2005, JNCI-J NATL CANCER I, V97, P1679, DOI 10.1093/jnci/dji375
   Lau B, 2009, AM J EPIDEMIOL, V170, P244, DOI 10.1093/aje/kwp107
   Lee JH, 2012, INT J CANCER, V131, P752, DOI 10.1002/ijc.26421
   Lega IC, 2014, CANCER EPIDEM BIOMAR, V23, P1974, DOI 10.1158/1055-9965.EPI-14-0327
   Lewis JD, 2008, GASTROENTEROLOGY, V135, P1914, DOI 10.1053/j.gastro.2008.09.004
   Limburg PJ, 2005, CANCER EPIDEM BIOMAR, V14, P133
   Lipscombe LL, 2013, DIABETOLOGIA, V56, P476, DOI 10.1007/s00125-012-2793-9
   Lipscombe L, 2011, ENERG BALANCE CANCER, V2, P111, DOI 10.1007/978-1-4419-9911-5_5
   Luo W, 2012, COLORECTAL DIS, V14, P1307, DOI 10.1111/j.1463-1318.2012.02875.x
   Mamdani M, 2005, BMJ-BRIT MED J, V330, P960, DOI 10.1136/bmj.330.7497.960
   MANSON JE, 1991, LANCET, V338, P774, DOI 10.1016/0140-6736(91)90664-B
   Martinez ME, 1997, J NATL CANCER I, V89, P948, DOI 10.1093/jnci/89.13.948
   Meigs JB, 2006, J CLIN ENDOCR METAB, V91, P2906, DOI 10.1210/jc.2006-0594
   National Cancer Institute, 2005, STAT RES APPL BRANCH, V0, P0
   Neyeloff Jeruza L, 2012, BMC RES NOTES, V5, P52, DOI 10.1186/1756-0500-5-52
   Onitilo AA, 2012, CANCER CAUSE CONTROL, V23, P991, DOI 10.1007/s10552-012-9971-4
   Onitilo AA, 2012, CANCER CAUSE CONTROL, V23, P967, DOI 10.1007/s10552-012-9972-3
   Oyer David S, 2006, J SUPPORT ONCOL, V4, P479
   Potter JD, 1996, CANCER CAUSE CONTROL, V7, P127, DOI 10.1007/BF00115644
   Public Health Agency of Canada, 2011, DIAB CAN FACTS FIG P, V0, P0
   ROBLES SC, 1988, J CLIN EPIDEMIOL, V41, P495, DOI 10.1016/0895-4356(88)90052-2
   Salmeron J, 1997, JAMA-J AM MED ASSOC, V277, P472, DOI 10.1001/jama.277.6.472
   Salmeron J, 1997, DIABETES CARE, V20, P545, DOI 10.2337/diacare.20.4.545
   Satia-Abouta J, 2004, INT J CANCER, V109, P728, DOI 10.1002/ijc.20044
   Seow A, 2006, JNCI-J NATL CANCER I, V98, P135, DOI 10.1093/jnci/djj015
   Snyder CF, 2013, J CLIN ONCOL, V31, P1140, DOI 10.1200/JCO.2012.43.0272
   Stava Charles J, 2007, J CANCER SURVIV, V1, P108, DOI 10.1007/s11764-007-0016-z
   Stürmer T, 2006, CANCER EPIDEM BIOMAR, V15, P2391, DOI 10.1158/1055-9965.EPI-06-0391
   Sun L, 2012, DIGEST DIS SCI, V57, P1586, DOI 10.1007/s10620-012-2059-x
   Tabák AG, 2009, LANCET, V373, P2215, DOI 10.1016/S0140-6736(09)60619-X
   Tseng CH, 2012, EUR J ENDOCRINOL, V167, P409, DOI 10.1530/EJE-12-0369
   Vigneri P, 2009, ENDOCR-RELAT CANCER, V16, P1103, DOI 10.1677/ERC-09-0087
   Vigneri R, 2009, NAT REV ENDOCRINOL, V5, P651, DOI 10.1038/nrendo.2009.219
   WALKER ED, 1988, CANCER NURS, V11, P18
   Wild S, 2004, DIABETES CARE, V27, P1047, DOI 10.2337/diacare.27.5.1047
   WILLETT W, 1989, NATURE, V338, P389, DOI 10.1038/338389a0
   Wu L, 2013, DIABETES TECHNOL THE, V15, P419, DOI 10.1089/dia.2012.0263
   Yuhara H, 2011, AM J GASTROENTEROL, V106, P1911, DOI 10.1038/ajg.2011.301
   Zhang ZJ, 2011, DIABETES CARE, V34, P2323, DOI 10.2337/dc11-0512
NR 68
TC 45
Z9 48
U1 0
U2 6
PU OXFORD UNIV PRESS INC
PI CARY
PA JOURNALS DEPT, 2001 EVANS RD, CARY, NC 27513 USA
SN 0027-8874
EI 1460-2105
J9 JNCI-J NATL CANCER I
JI JNCI-J. Natl. Cancer Inst.
PD JUN 15
PY 2016
VL 108
IS 6
BP 
EP 
DI 10.1093/jnci/djv402
PG 7
WC Oncology
SC Oncology
GA DP2CS
UT WOS:000378296300003
PM 26839345
DA 2025-02-23
ER

PT J
AU Duggan, C
   Tapsoba, JD
   Wang, CY
   Campbell, KL
   Foster-Schubert, K
   Gross, MD
   McTiernan, A
AF Duggan, Catherine
   Tapsoba, Jean de Dieu
   Wang, Ching-Yun
   Campbell, Kristin L.
   Foster-Schubert, Karen
   Gross, Myron D.
   McTiernan, Anne
TI Dietary Weight Loss, Exercise, and Oxidative Stress in Postmenopausal Women: A Randomized Controlled Trial
SO CANCER PREVENTION RESEARCH
LA English
DT Article
ID low-density-lipoprotein; breast-cancer risk; metabolic syndrome; urinary isoprostane; physical-activity; inflammation; obesity; biomarkers; mechanisms; products
AB Oxidative stress, a potential mechanism linking obesity and cancer, results from an imbalance between activation/inactivation of reactive oxygen species, byproducts of cellular metabolism. In a randomized controlled trial, we investigated effects of diet and/or exercise on biomarkers of oxidative stress. A total of 439 overweight/obese [body mass index (BMI) > 25 kg/m(2)] postmenopausal women, ages 50 of 75 years, were randomized to 12 months of (i) reduced-calorie weight loss diet ("diet"; n = 118); (ii) moderate-to-vigorous intensity aerobic exercise ("exercise"; n = 117); (iii) combined diet and exercise intervention ("diet + exercise"; n = 117); or (iv) control (n = 87). Outcomes were circulating markers of oxidative stress, including fluorescent oxidation products (FOP), F-2-isoprostanes, and oxidized low-density lipoprotein (LDL). On average, participants were 57.9 years, with a BMI of 30.9 kg/m(2). F-2-isprostanes were significantly reduced in the diet (-22.7%, P < 0.0002) and diet + exercise (-23.5%, P < 0.0001) arms versus controls (-2.99%) and nonsignificantly reduced in the exercise arm (-14.5%, P = 0.01). Participants randomized to the diet and diet + exercise arms had significant increases in levels of FOP [control -5.81%; diet +14.77% (P = 0.0001); diet + exercise +17.45%, (P = 0.0001)]. In secondary analyses, increasing weight loss was statistically significantly associated with linear trends of greater reductions in oxidized LDL and in F-2-isoprostanes and increases in FOP. Compared with controls, exercise participants whose maximal oxygen consumption increased had significant decreases in levels of F-2-isoprostanes and in oxidized LDL and increases in FOP. Dietary weight loss, with or without exercise, significantly reduced some markers of oxidative stress in postmenopausal women. (C) 2016 AACR.
C1 [Duggan, Catherine; Tapsoba, Jean de Dieu; Wang, Ching-Yun; McTiernan, Anne] Fred Hutchinson Canc Res Ctr, Publ Hlth Sci, 1124 Columbia St, Seattle, WA 98104 USA.
   [Wang, Ching-Yun; McTiernan, Anne] Univ Washington, Sch Publ Hlth, Seattle, WA 98195 USA.
   [Campbell, Kristin L.] Univ British Columbia, Fac Med, Vancouver, BC, Canada.
   [Foster-Schubert, Karen] Univ Washington, Sch Med, Seattle, WA USA.
   [Gross, Myron D.] Univ Minnesota, Minneapolis, MN USA.
C3 Fred Hutchinson Cancer Center; University of Washington; University of Washington Seattle; University of British Columbia; University of Washington; University of Washington Seattle; University of Minnesota System; University of Minnesota Twin Cities
RP Duggan, C (corresponding author), Fred Hutchinson Canc Res Ctr, 1100 Fairview Ave N, Seattle, WA 98109 USA.
EM cduggan@fhcrc.org
FU NCI at the NIH [R01 CA105204-01A1, U54-CA116847, R01 CA161131-01A1]; Breast Cancer Research Foundation
CR Ainsworth BE, 2000, MED SCI SPORT EXER, V32, PS498, DOI 10.1097/00005768-200009001-00009
   Antoni MH, 2006, NAT REV CANCER, V6, P240, DOI 10.1038/nrc1820
   Arikawa AY, 2013, CONTEMP CLIN TRIALS, V34, P212, DOI 10.1016/j.cct.2012.11.003
   Asombang AW, 2013, AM J CLIN NUTR, V97, P1029, DOI 10.3945/ajcn.112.051284
   Attipoe S, 2008, J WOMEN AGING, V20, P31, DOI 10.1300/J074v20n01_04
   Cabrera EJ, 2010, OBES SURG, V20, P42, DOI 10.1007/s11695-009-9988-2
   Campbell PT, 2010, MED SCI SPORT EXER, V42, P1448, DOI 10.1249/MSS.0b013e3181cfc908
   Castellani P, 2014, ANTIOXID REDOX SIGN, V20, P1086, DOI 10.1089/ars.2012.5164
   Dai Q, 2009, J CLIN ONCOL, V27, P2482, DOI 10.1200/JCO.2008.19.7970
   Davì G, 2002, JAMA-J AM MED ASSOC, V288, P2008, DOI 10.1001/jama.288.16.2008
   Devries MC, 2008, FREE RADICAL BIO MED, V45, P503, DOI 10.1016/j.freeradbiomed.2008.04.039
   Elosua R, 2003, ATHEROSCLEROSIS, V167, P327, DOI 10.1016/S0021-9150(03)00018-2
   Epplein M, 2009, CANCER EPIDEM BIOMAR, V18, P1962, DOI 10.1158/1055-9965.EPI-09-0003
   Foster-Schubert KE, 2012, OBESITY, V20, P1628, DOI 10.1038/oby.2011.76
   Furukawa S, 2004, J CLIN INVEST, V114, P1752, DOI 10.1172/JCI20042162S
   Gupta RK, 2014, ASIAN PAC J CANCER P, V15, P4405, DOI 10.7314/APJCP.2014.15.11.4405
   Holmström KM, 2014, NAT REV MOL CELL BIO, V15, P411, DOI 10.1038/nrm3801
   Holvoet P, 2008, JAMA-J AM MED ASSOC, V299, P2287, DOI 10.1001/jama.299.19.2287
   IMLAY JA, 1988, SCIENCE, V240, P1302, DOI 10.1126/science.3287616
   Keaney JF, 2003, ARTERIOSCL THROM VAS, V23, P434, DOI 10.1161/01.ATV.0000058402.34138.11
   Keum N, 2015, JNCI-J NATL CANCER I, V107, P0, DOI 10.1093/jnci/djv088
   Kim M, 2013, METABOLISM, V62, P554, DOI 10.1016/j.metabol.2012.10.006
   Kong SYJ, 2014, CANCER EPIDEM BIOMAR, V23, P545, DOI 10.1158/1055-9965.EPI-13-0619
   Leslie NR, 2003, EMBO J, V22, P5501, DOI 10.1093/emboj/cdg513
   Marfella R, 2010, DIABETES CARE, V33, P287, DOI 10.2337/dc09-1343
   McTiernan A, 2008, NAT REV CANCER, V8, P205, DOI 10.1038/nrc2325
   Milne GL, 2015, BBA-MOL CELL BIOL L, V1851, P433, DOI 10.1016/j.bbalip.2014.10.007
   Mori TA, 1999, METABOLISM, V48, P1402, DOI 10.1016/S0026-0495(99)90150-6
   MORROW JD, 1994, METHOD ENZYMOL, V233, P163
   Nguyen XMT, 2009, J GASTROINTEST SURG, V13, P1205, DOI 10.1007/s11605-009-0904-9
   Nikolaidis MG, 2011, PROG LIPID RES, V50, P89, DOI 10.1016/j.plipres.2010.10.002
   Njajou OT, 2009, DIABETES-METAB RES, V25, P733, DOI 10.1002/dmrr.1011
   Park J, 2014, NAT REV ENDOCRINOL, V10, P455, DOI 10.1038/nrendo.2014.94
   Pierce GL, 2008, HYPERTENSION, V52, P72, DOI 10.1161/HYPERTENSIONAHA.108.111427
   Prasad K, 2006, CARDIOVASC DRUG REV, V24, P33, DOI 10.1111/j.1527-3466.2006.00033.x
   Renehan AG, 2008, LANCET, V371, P569, DOI 10.1016/S0140-6736(08)60269-X
   Rossner P, 2006, CANCER EPIDEM BIOMAR, V15, P639, DOI 10.1158/1055-9965.EPI-05-0554
   Schmitz KH, 2008, CANCER EPIDEM BIOMAR, V17, P220, DOI 10.1158/1055-9965.EPI-07-0058
   Shin MJ, 2006, INT J OBESITY, V30, P1529, DOI 10.1038/sj.ijo.0803304
   Shoelson SE, 2007, GASTROENTEROLOGY, V132, P2169, DOI 10.1053/j.gastro.2007.03.059
   Siamakpour-Reihani S, 2012, ANN EPIDEMIOL, V22, P587, DOI 10.1016/j.annepidem.2012.05.001
   Sisti JS, 2015, BREAST CANCER RES TR, V151, P415, DOI 10.1007/s10549-015-3391-6
   Slattery K, 2015, SPORTS MED, V45, P453, DOI 10.1007/s40279-014-0282-7
   Suzuki K, 2004, CANCER EPIDEM BIOMAR, V13, P1781
   Tsai IJ, 2009, FREE RADICAL BIO MED, V46, P263, DOI 10.1016/j.freeradbiomed.2008.10.028
   Valko M, 2007, INT J BIOCHEM CELL B, V39, P44, DOI 10.1016/j.biocel.2006.07.001
   Van Guilder GP, 2006, OBESITY, V14, P2127, DOI 10.1038/oby.2006.248
   Wu TY, 2007, AM J EPIDEMIOL, V166, P544, DOI 10.1093/aje/kwm120
   Wu TY, 2007, AM J EPIDEMIOL, V166, P552, DOI 10.1093/aje/kwm119
   Wu TY, 2004, CANCER EPIDEM BIOMAR, V13, P1399
NR 50
TC 32
Z9 33
U1 2
U2 12
PU AMER ASSOC CANCER RESEARCH
PI PHILADELPHIA
PA 615 CHESTNUT ST, 17TH FLOOR, PHILADELPHIA, PA 19106-4404 USA
SN 1940-6207
EI 1940-6215
J9 CANCER PREV RES
JI Cancer Prev. Res.
PD NOV 15
PY 2016
VL 9
IS 11
BP 835
EP 843
DI 10.1158/1940-6207.CAPR-16-0163
PG 9
WC Oncology
SC Oncology
GA EB8ZZ
UT WOS:000387682200003
PM 27803047
DA 2025-02-23
ER

PT J
AU Fazzino, TL
   Sporn, NJ
   Befort, CA
AF Fazzino, Tera L.
   Sporn, Nora J.
   Befort, Christie A.
TI A qualitative evaluation of a group phone-based weight loss intervention for rural breast cancer survivors: Themes and mechanisms of success
SO SUPPORTIVE CARE IN CANCER
LA English
DT Article
DE Breast cancer; Cancer survivorship; Qualitative evaluation; Weight loss
ID physical-activity intervention; randomized-trial; body-weight; diet; women; overweight; life; determinants; outcm; obesity
AB Purpose Obesity is prevalent in breast cancer survivors and is a significant risk factor for recurrence and mortality. Weight management interventions for survivors have been diverse in design (in-person vs. phone-based, group vs. individual) and yielded varying weight loss results. Given these issues, participants themselves may provide insight into treatment-based factors that contributed to their weight loss outcomes. Here, we report qualitative results from interviews with survivors in a group phone-based weight loss intervention, with the objective of identifying mechanisms that facilitated or hindered adherence and weight loss. We explored interest in paying for continued treatment as an indicator of dissemination potential. Methods Individual interviews were conducted with 186 rural, obese breast cancer survivors upon completion of a 6 month weight loss intervention that produced clinically meaningful weight loss (>5 %) in 91 % of participants. A thematic analysis of the interview data was performed. Results Five themes were identified as impacting adherence and success: (1) accountability; (2) importance of the group, with varying levels of connectedness; (3) dietary convenience; (4) difficulty maintaining intervention components that required more effort; and (5) importance of internal motivation to attributions of physical activity success or failure. Most were interested in paying to continue the program if it were extended beyond the study. Conclusions Key intervention components that participants attributed to their success included supportive group processes and convenience. Results highlight the group phone-based approach as a potential venue for disseminating an effective weight loss program for breast cancer survivors.
C1 [Fazzino, Tera L.; Sporn, Nora J.; Befort, Christie A.] Univ Kansas, Dept Prevent Med & Publ Hlth, Med Ctr, 3901 Rainbow Blvd, Kansas City, KS 66160 USA.
   [Sporn, Nora J.; Befort, Christie A.] Univ Kansas, Dept Psychol, Lawrence, KS 66045 USA.
C3 University of Kansas; University of Kansas Medical Center; University of Kansas
RP Fazzino, TL (corresponding author), Univ Kansas, Dept Prevent Med & Publ Hlth, Med Ctr, 3901 Rainbow Blvd, Kansas City, KS 66160 USA.
EM tfazzino@kumc.edu
FU NCI NIH HHS [R01 CA155014] Funding Source: Medline
CR Balneaves LG, 2014, SUPPORT CARE CANCER, V22, P2057, DOI 10.1007/s00520-014-2185-4
   Befort CA, 2015, PSYCHO-ONCOLOGY, V24, P487, DOI 10.1002/pon.3614
   Befort CA, 2012, J RURAL HEALTH, V28, P392, DOI 10.1111/j.1748-0361.2012.00411.x
   Befort CA, 2012, BREAST CANCER RES TR, V132, P631, DOI 10.1007/s10549-011-1922-3
   Befort CA, 2010, EAT BEHAV, V11, P11, DOI 10.1016/j.eatbeh.2009.08.002
   Braun V, 2021, QUAL RES PSYCHOL, V18, P328, DOI 10.1080/14780887.2020.1769238
   Burke LE, 2012, AM J PREV MED, V43, P20, DOI 10.1016/j.amepre.2012.03.016
   Burke LE, 2009, QUAL HEALTH RES, V19, P815, DOI 10.1177/1049732309335395
   Caan B, 2005, CANCER CAUSE CONTROL, V16, P545, DOI 10.1007/s10552-004-8340-3
   Carter MC, 2013, J MED INTERNET RES, V15, P0, DOI 10.2196/jmir.2283
   Chan DSM, 2014, ANN ONCOL, V25, P1901, DOI 10.1093/annonc/mdu042
   de Waard F, 1993, EUR J CANCER PREV, V2, P233, DOI 10.1097/00008469-199311000-00016
   Demark-Wahnefried W, 2007, J CLIN ONCOL, V25, P2709, DOI 10.1200/JCO.2007.10.7094
   Demark-Wahnefried W, 2015, CA-CANCER J CLIN, V65, P167, DOI 10.3322/caac.21265
   Dittus KL, 2015, EFFECTIVENESS INTERN, V2, P0, DOI 10.15406/aowmc.2015.02.00021
   Djuric Z, 2009, J NATL MED ASSOC, V101, P552, DOI 10.1016/S0027-9684(15)30940-8
   Donnelly JE, 2009, MED SCI SPORT EXER, V41, P459, DOI 10.1249/MSS.0b013e3181949333
   Douketis JD, 2005, INT J OBESITY, V29, P1153, DOI 10.1038/sj.ijo.0802982
   Duggan M, 2013, CELL INTERNET USE MA, V0, P0
   Dutton GR, 2014, INT J BEHAV NUTR PHY, V11, P0, DOI 10.1186/s12966-014-0123-y
   Giles-Corti B, 2002, SOC SCI MED, V54, P1793, DOI 10.1016/S0277-9536(01)00150-2
   Goodwin PJ, 2014, J CLIN ONCOL, V32, P2231, DOI 10.1200/JCO.2013.53.1517
   Greenlee HA, 2013, OBESITY, V21, P65, DOI 10.1002/oby.20245
   Helms Rebecca L, 2008, PSYCHOL HEALTH MED, V13, P313, DOI 10.1080/13548500701405509
   Jen KLC, 2004, OBES RES, V12, P306, DOI 10.1038/oby.2004.38
   Kroenke CH, 2005, J CLIN ONCOL, V23, P1370, DOI 10.1200/JCO.2005.01.079
   LAPPALAINEN R, 1990, APPETITE, V14, P81, DOI 10.1016/0195-6663(90)90002-P
   McCarroll ML, 2015, GYNECOL ONCOL, V137, P508, DOI 10.1016/j.ygyno.2014.12.025
   McTiernan A, 1998, CANCER EPIDEM BIOMAR, V7, P477
   Mefferd K, 2007, BREAST CANCER RES TR, V104, P145, DOI 10.1007/s10549-006-9410-x
   Meit M, 2014, THE 2014 UPDATE OF THE RURAL-URBAN CHARTBOOK, V0, P10
   Nackers LM, 2015, OBESITY, V23, P1563, DOI 10.1002/oby.21148
   Pakiz B, 2011, INT J BEHAV MED, V18, P333, DOI 10.1007/s12529-010-9079-8
   Paul-Ebhohimhen V, 2009, OBESITY FACTS, V2, P17, DOI 10.1159/000186144
   Peterson J, 2013, J COMMUN HEALTH NURS, V30, P72, DOI 10.1080/07370016.2013.778722
   Playdon M, 2013, CURR BREAST CANCER R, V5, P222, DOI 10.1007/s12609-013-0113-0
   Porter GA, 2006, ANN SURG ONCOL, V13, P327, DOI 10.1245/ASO.2006.03.049
   Protani M, 2010, BREAST CANCER RES TR, V123, P627, DOI 10.1007/s10549-010-0990-0
   Reeves MM, 2014, OBES REV, V15, P749, DOI 10.1111/obr.12190
   Resnicow Ken, 1999, ETHNICITY AND DISEASE, V9, P10
   Rock CL, 2015, J CLIN ONCOL, V33, P3169, DOI 10.1200/JCO.2015.61.1095
   Scott A, 2005, ADVANCES IN HEALTH ECONOMICS, V0, P0
   Stolley MR, 2009, PREV CHRONIC DIS, V6, P0
   Thompson HJ, 2015, PLOS ONE, V10, P0, DOI 10.1371/journal.pone.0127366
   Thomson CA, 2010, NUTR CANCER, V62, P1142, DOI 10.1080/01635581.2010.513803
   Travier N, 2014, MED ONCOL, V31, P0, DOI 10.1007/s12032-013-0783-5
   Wagonfeld M, 2003, SNAPSHOP RURAL FRONT, V0, P0
   Wilcox S, 2000, J EPIDEMIOL COMMUN H, V54, P667, DOI 10.1136/jech.54.9.667
   Wisdom J, 2010, AM ECON J-APPL ECON, V2, P164, DOI 10.1257/app.2.2.164
   Zickuhr K, 2012, OLDER ADULTS INTERNE, V0, P0
NR 50
TC 31
Z9 33
U1 0
U2 12
PU SPRINGER
PI NEW YORK
PA 233 SPRING ST, NEW YORK, NY 10013 USA
SN 0941-4355
EI 1433-7339
J9 SUPPORT CARE CANCER
JI Support. Care Cancer
PD JUL 15
PY 2016
VL 24
IS 7
BP 3165
EP 3173
DI 10.1007/s00520-016-3149-7
PG 9
WC Oncology; Health Care Sciences & Services; Rehabilitation
SC Oncology; Health Care Sciences & Services; Rehabilitation
GA DM9II
UT WOS:000376678400041
PM 26932848
DA 2025-02-23
ER

PT J
AU Ishiguro, L
   Yang, M
   Sohn, KJ
   Streutker, CJ
   Grin, A
   Croxford, R
   Kim, YI
AF Ishiguro, Lisa
   Yang, Michael
   Sohn, Kyoung-Jin
   Streutker, Catherine J.
   Grin, Andrea
   Croxford, Ruth
   Kim, Young-In
TI Folic Acid Supplementation Adversely Affects Chemosensitivity of Colon Cancer Cells to 5-fluorouracil
SO NUTRITION AND CANCER-AN INTERNATIONAL JOURNAL
LA English
DT Article
ID multidrug-resistance proteins; dietary-folate; colorectal-cancer; dihydrofolate-reductase; cardiovascular events; b-vitamins; deficiency; modulation; mortality; risk
AB Folic acid (FA) fortification and widespread supplemental use have significantly increased folate status in North America. Furthermore, >50% of colorectal cancer patients use FA supplement. The increased folate status may interfere with cancer chemotherapy. We investigated the effect of FA supplementation on chemosensitivity of human colon cancer cells to 5-fluorouracil (5-FU) using a xenograft model. Mice harboring human HCT116 colon cancer xenografts were randomized to receive the control, or 4x or 12.5x supplemental levels of FA. Within each diet group, mice were randomized to receive 5-FU+leucovorin or saline and xenograft growth and characteristics were determined. The expression of genes involved in folate metabolism and cancer treatment was determined. FA supplementation and 5-FU significantly interacted to influence xenograft growth (P < 0.007). At the control level, 5-FU significantly inhibited the growth of the xenografts (P < 0.0001). However, at the 4x supplemental level, 5-FU-treated xenografts grew faster than untreated xenografts (P = 0.048) while at the 12.5x supplemental level, 5-FU exhibited no effect. Cell proliferation, degree of necrosis, and expression of the selected genes did not significantly differ by the supplemental levels of FA. Our data suggest that FA supplementation may be detrimental to 5-FU chemotherapy of colon cancer and pose public health concern.
C1 [Ishiguro, Lisa; Yang, Michael; Kim, Young-In] Univ Toronto, Dept Nutr Sci, Toronto, ON, Canada.
   [Streutker, Catherine J.; Grin, Andrea] Univ Toronto, Lab Med & Pathobiol, Toronto, ON, Canada.
   [Sohn, Kyoung-Jin; Kim, Young-In] Univ Toronto, Med, Toronto, ON, Canada.
   [Streutker, Catherine J.; Grin, Andrea] St Michaels Hosp, Dept Pathol, Toronto, ON, Canada.
   [Kim, Young-In] St Michaels Hosp, Med, Toronto, ON, Canada.
   [Ishiguro, Lisa; Yang, Michael; Sohn, Kyoung-Jin; Kim, Young-In] St Michaels Hosp, Keenan Res Ctr Biomed Sci, Toronto, ON, Canada.
C3 University of Toronto; University of Toronto; University of Toronto; University of Toronto; Saint Michaels Hospital Toronto; University of Toronto; Saint Michaels Hospital Toronto; University of Toronto; Saint Michaels Hospital Toronto
RP Kim, YI (corresponding author), St Michaels Hosp, 16CC-038,30 Bond St, Toronto, ON M5B 1W8, Canada.
EM youngin.kim@utoronto.ca
FU Canadian Institutes of Health Research [14126]
CR [Anonymous], 1998, DIETARY REFERENCE IN, V0, PP196, DOI 10.17226/6015
   [Anonymous], 1995, NUTRIENT REQUIREMENT, V4th, P11, DOI 10.17226/4758
   Backus HHJ, 2000, INT J CANCER, V87, P771, DOI 10.1002/1097-0215(20000915)87:6<771::AID-IJC2>3.0.CO;2-V
   Bailey RL, 2011, J NUTR, V141, P261, DOI 10.3945/jn.110.133025
   Bailey RL, 2010, AM J CLIN NUTR, V91, P231, DOI 10.3945/ajcn.2009.28427
   Bailey SW, 2009, P NATL ACAD SCI USA, V106, P15424, DOI 10.1073/pnas.0902072106
   Bonaa KH, 2006, NEW ENGL J MED, V354, P1578, DOI 10.1056/NEJMoa055227
   Branda RF, 1998, BLOOD, V92, P2471, DOI 10.1182/blood.V92.7.2471.2471_2471_2476
   Bras-Gonçalves RA, 2001, GASTROENTEROLOGY, V120, P874, DOI 10.1053/gast.2001.22440
   Cheradame S, 1997, J CLIN ONCOL, V15, P2604, DOI 10.1200/JCO.1997.15.7.2604
   Clarke R, 2010, ARCH INTERN MED, V170, P1622, DOI 10.1001/archinternmed.2010.348
   Colapinto CK, 2011, CAN MED ASSOC J, V183, PE100, DOI 10.1503/cmaj.100568
   Cole BF, 2007, JAMA-J AM MED ASSOC, V297, P2351, DOI 10.1001/jama.297.21.2351
   CRAVO ML, 1992, CANCER RES, V52, P5002
   Ebbing M, 2008, JAMA-J AM MED ASSOC, V300, P795, DOI 10.1001/jama.300.7.795
   Ebbing M, 2009, JAMA-J AM MED ASSOC, V302, P2119, DOI 10.1001/jama.2009.1622
   FARBER S, 1947, SCIENCE, V106, P619, DOI 10.1126/science.106.2764.619
   FARBER S, 1948, NEW ENGL J MED, V238, P787, DOI 10.1056/NEJM194806032382301
   Figueiredo JC, 2011, INT J CANCER, V129, P192, DOI 10.1002/ijc.25872
   Figueiredo JC, 2009, JNCI-J NATL CANCER I, V101, P432, DOI 10.1093/jnci/djp019
   Giovannucci E, 2010, J CLIN ONCOL, V28, P4081, DOI 10.1200/JCO.2009.27.3219
   Greenlee H, 2004, J ALTERN COMPLEM MED, V10, P660, DOI 10.1089/acm.2004.10.660
   HEINLE RW, 1948, J CLIN INVEST, V27, P539
   Holmes RS, 2010, CANCER EPIDEM BIOMAR, V19, P2023, DOI 10.1158/1055-9965.EPI-09-1097
   Hooijberg JH, 2006, CANCER CHEMOTH PHARM, V58, P1, DOI 10.1007/s00280-005-0141-1
   Hooijberg JH, 2003, BIOCHEM PHARMACOL, V65, P765, DOI 10.1016/S0006-2952(02)01615-5
   Kim SE, 2013, BRIT J CANCER, V109, P2175, DOI 10.1038/bjc.2013.579
   Kim YI, 1996, GUT, V39, P732, DOI 10.1136/gut.39.5.732
   Kim YI, 2001, AM J GASTROENTEROL, V96, P184, DOI 10.1111/j.1572-0241.2001.03474.x
   Kim YI, 2008, CANCER EPIDEM BIOMAR, V17, P2220, DOI 10.1158/1055-9965.EPI-07-2557
   Kim YI, 2007, MOL NUTR FOOD RES, V51, P267, DOI 10.1002/mnfr.200600191
   Kotsopoulos J, 2005, CARCINOGENESIS, V26, P1603, DOI 10.1093/carcin/bgi117
   Kotsopoulos J, 2003, CARCINOGENESIS, V24, P937, DOI 10.1093/carcin/bgg036
   Lindzon GM, 2009, CARCINOGENESIS, V30, P1536, DOI 10.1093/carcin/bgp152
   Longley DB, 2003, NAT REV CANCER, V3, P330, DOI 10.1038/nrc1074
   Lonn E, 2006, NEW ENGL J MED, V354, P1567, DOI 10.1056/NEJMoa060900
   Manshadi SD, 2014, PLOS ONE, V9, P0, DOI 10.1371/journal.pone.0084635
   MATTHEWS RG, 1982, ADV ENZYME REGUL, V20, P123, DOI 10.1016/0065-2571(82)90012-7
   Miller JW, 2013, LANCET, V381, P974, DOI 10.1016/S0140-6736(13)60110-5
   Nijhout HF, 2004, J BIOL CHEM, V279, P55008, DOI 10.1074/jbc.M410818200
   Pfeiffer CM, 2012, J NUTR, V142, P886, DOI 10.3945/jn.111.156919
   Sandler RS, 2001, CANCER, V91, P1040
   Satia JA, 2004, CANCER EPIDEM BIOMAR, V13, P1022
   SCHMITZ JC, 1994, CLIN PHARMACOL THER, V55, P501, DOI 10.1038/clpt.1994.63
   Shane B, 2010, FOLATE IN HEALTH AND DISEASE, V2nd, P1
   Song J, 2000, CANCER RES, V60, P5434
   Song J, 2000, CANCER RES, V60, P3191
   Sowers R, 2003, MOL CANCER THER, V2, P535
   TOMAYKO MM, 1989, CANCER CHEMOTH PHARM, V24, P148, DOI 10.1007/BF00300234
   Tucker JA, 2002, CANCER LETT, V187, P153, DOI 10.1016/S0304-3835(02)00402-0
   Ulrich CM, 2008, CANCER EPIDEM BIOMAR, V17, P2226, DOI 10.1158/1055-9965.EPI-07-2952
   Velicer CM, 2008, J CLIN ONCOL, V26, P665, DOI 10.1200/JCO.2007.13.5905
   Vollset SE, 2013, LANCET, V381, P1029, DOI 10.1016/S0140-6736(12)62001-7
   Wolpin BM, 2008, J CLIN ONCOL, V26, P3222, DOI 10.1200/JCO.2008.16.1943
NR 54
TC 4
Z9 4
U1 0
U2 6
PU ROUTLEDGE JOURNALS, TAYLOR & FRANCIS LTD
PI ABINGDON
PA 2-4 PARK SQUARE, MILTON PARK, ABINGDON OX14 4RN, OXON, ENGLAND
SN 0163-5581
EI 1532-7914
J9 NUTR CANCER
JI Nutr. Cancer
PD JUN 15
PY 2016
VL 68
IS 5
BP 780
EP 790
DI 10.1080/01635581.2016.1170168
PG 11
WC Oncology; Nutrition & Dietetics
SC Oncology; Nutrition & Dietetics
GA DS6HP
UT WOS:000380883200008
PM 27175995
DA 2025-02-23
ER

PT J
AU Coombs, MRP
   Harrison, ME
   Hoskin, DW
AF Coombs, Melanie R. Power
   Harrison, Megan E.
   Hoskin, David W.
TI Apigenin inhibits the inducible expression of programmed death ligand 1 by human and mouse mammary carcinoma cells
SO CANCER LETTERS
LA English
DT Article
DE Breast cancer; Flavonoid; Immune evasion; PD-L1; Signal transduction
ID breast-cancer cells; ifn-gamma; dietary flavonoids; growth-inhibition; poor-prognosis; b7-h1 pd-l1; risk; proliferation; lymphocytes; activation
AB Programmed death ligand 1 (PD-L1) is expressed by many cancer cell types, as well as by activated T cells and antigen-presenting cells. Constitutive and inducible PD-L1 expression contributes to immune evasion by breast cancer (BC) cells. We show here that the dietary phytochemical apigenin inhibited interferon (IFN)gamma-induced PD-L1 upregulation by triple-negative MDA-MB-468 BC cells, HER2(+) SK-BR-3 BC cells, and 4T1 mouse mammary carcinoma cells, as well as human mammary epithelial cells, but did not affect constitutive PD-Ll expression by triple-negative MDA-MB-231 BC cells. IFN-beta-induced expression of PD-L1 by MDA-MB-468 cells was also inhibited by apigenin. In addition, luteolin, the major metabolite of apigenin, inhibited IFN-gamma-induced PD-L1 expression by MDA-MB-468 cells. Apigenin-mediated inhibition of IFN-gamma-induced PD-Ll expression by MDA-M8-468 and 4T1 cells was associated with reduced phosphorylation of STAT1, which was early and transient at Tyr701 and sustained at Ser727. Apigenin-mediated inhibition of IFN-gamma-induced PD-Li expression by MDA-MB-468 cells also increased proliferation and interleukin-2 synthesis by PD-1-expressing Jurkat T cells that were co-cultured with MDA-MB-468 cells. Apigenin therefore has the potential to increase the vulnerability of BC cells to T cell-mediated anti-tumor immune responses. (C) 2016 Elsevier Ireland Ltd. All rights reserved.
C1 [Coombs, Melanie R. Power; Hoskin, David W.] Dalhousie Univ, Dept Pathol, 5850 Coll St,POB 15000, Halifax, NS B3H 4R2, Canada.
   [Harrison, Megan E.; Hoskin, David W.] Dalhousie Univ, Dept Microbiol & Immunol, 5850 Coll St,POB 15000, Halifax, NS B3H 4R2, Canada.
   [Hoskin, David W.] Dalhousie Univ, Dept Surg, 1278 Tower Rd,POB 15000, Halifax, NS B3H 4R2, Canada.
C3 Dalhousie University; Dalhousie University; Dalhousie University
RP Hoskin, DW (corresponding author), Dalhousie Univ, Dept Pathol, 5850 Coll St,POB 15000, Halifax, NS B3H 4R2, Canada.; Hoskin, DW (corresponding author), Dalhousie Univ, Dept Microbiol & Immunol, 5850 Coll St,POB 15000, Halifax, NS B3H 4R2, Canada.; Hoskin, DW (corresponding author), Dalhousie Univ, Dept Surg, 1278 Tower Rd,POB 15000, Halifax, NS B3H 4R2, Canada.
EM d.w.hoskin@dal.ca
FU Dalhousie Medical Research Foundation; Canadian Breast Cancer Foundation-Atlantic Region; Frederick Banting and Charles Best Canada Graduate Scholarship; Canadian Imperial Bank of Commerce Graduate Scholarship in Medical Research; Beatrice Hunter Cancer Research Institute as part of the Terry Fox Strategic Health Research Training Program in Cancer Research at the Canadian Institutes of Health Research
CR Abiko K, 2015, BRIT J CANCER, V112, P1501, DOI 10.1038/bjc.2015.101
   Ahmadzadeh M, 2009, BLOOD, V114, P1537, DOI 10.1182/blood-2008-12-195792
   Bellucci R, 2015, ONCOIMMUNOLOGY, V4, P0, DOI 10.1080/2162402X.2015.1008824
   Bosetti C, 2005, CANCER EPIDEM BIOMAR, V14, P805, DOI 10.1158/1055-9965.EPI-04-0838
   Choi EJ, 2009, J NUTR BIOCHEM, V20, P285, DOI 10.1016/j.jnutbio.2008.03.005
   de Oliveira KB, 2013, CLIN EXP MED, V13, P211, DOI 10.1007/s10238-012-0194-5
   Dong HD, 2002, NAT MED, V8, P793, DOI 10.1038/nm730
   Ghebeh H, 2010, BREAST CANCER RES, V12, P0, DOI 10.1186/bcr2605
   Gradolatto A, 2004, DRUG METAB DISPOS, V32, P58, DOI 10.1124/dmd.32.1.58
   Gupta S, 2001, BIOCHEM BIOPH RES CO, V287, P914, DOI 10.1006/bbrc.2001.5672
   Hamanishi J, 2007, P NATL ACAD SCI USA, V104, P3360, DOI 10.1073/pnas.0611533104
   Hanahan D, 2011, CELL, V144, P646, DOI 10.1016/j.cell.2011.02.013
   Harrison ME, 2014, EXP MOL PATHOL, V97, P211, DOI 10.1016/j.yexmp.2014.07.006
   Herbst RS, 2014, NATURE, V515, P563, DOI 10.1038/nature14011
   HERTOG MGL, 1994, NUTR CANCER, V22, P175, DOI 10.1080/01635589409514342
   Iwai Y, 2002, P NATL ACAD SCI USA, V99, P12293, DOI 10.1073/pnas.192461099
   Jin HT, 2011, CURR TOP MICROBIOL, V350, P17, DOI 10.1007/82_2010_116
   Knekt P, 1997, AM J EPIDEMIOL, V146, P223, DOI 10.1093/oxfordjournals.aje.a009257
   Larkin J, 2015, NEW ENGL J MED, V373, P23, DOI 10.1056/NEJMc1509660
   Lee SK, 2005, J DERMATOL SCI, V40, P95, DOI 10.1016/j.jdermsci.2005.06.008
   Liu JZ, 2007, BLOOD, V110, P296, DOI 10.1182/blood-2006-10-051482
   Liu RH, 2013, ADV NUTR, V4, P384S, DOI 10.3945/an.112.003517
   Loke P, 2003, P NATL ACAD SCI USA, V100, P5336, DOI 10.1073/pnas.0931259100
   Mafuvadze B, 2011, CANCER PREV RES, V4, P1316, DOI 10.1158/1940-6207.CAPR-10-0382
   Meyer H, 2006, ANN NUTR METAB, V50, P167, DOI 10.1159/000090736
   Muenst S, 2014, BREAST CANCER RES TR, V146, P15, DOI 10.1007/s10549-014-2988-5
   Ohigashi Y, 2005, CLIN CANCER RES, V11, P2947, DOI 10.1158/1078-0432.CCR-04-1469
   Park IH, 2016, CLIN BREAST CANCER, V16, P51, DOI 10.1016/j.clbc.2015.07.006
   Powles T, 2014, NATURE, V515, P558, DOI 10.1038/nature13904
   Rezai-Zadeh K, 2008, J NEUROINFLAMM, V5, P0, DOI 10.1186/1742-2094-5-41
   Ribas A, 2015, CANCER DISCOV, V5, P915, DOI 10.1158/2159-8290.CD-15-0563
   Schreiner B, 2004, J NEUROIMMUNOL, V155, P172, DOI 10.1016/j.jneuroim.2004.06.013
   Shukla S, 2010, PHARM RES-DORDR, V27, P962, DOI 10.1007/s11095-010-0089-7
   Siegel RL, 2015, CA-CANCER J CLIN, V66, P7, DOI 10.3322/caac.21332
   Soliman H, 2014, PLOS ONE, V9, P0, DOI 10.1371/journal.pone.0088557
   Spranger S, 2014, J IMMUNOTHER CANCER, V2, P0, DOI 10.1186/2051-1426-2-3
   Taniguchi T, 2001, NAT REV MOL CELL BIO, V2, P378, DOI 10.1038/35073080
   Thompson RH, 2006, CANCER RES, V66, P3381, DOI 10.1158/0008-5472.CAN-05-4303
   Thompson RH, 2004, P NATL ACAD SCI USA, V101, P17174, DOI 10.1073/pnas.0406351101
   Topalian SL, 2012, CURR OPIN IMMUNOL, V24, P207, DOI 10.1016/j.coi.2011.12.009
   Tumeh PC, 2014, NATURE, V515, P568, DOI 10.1038/nature13954
   Ujiki MB, 2006, MOL CANCER, V5, P0, DOI 10.1186/1476-4598-5-76
   Wang WQ, 2000, MOL CARCINOGEN, V28, P102
   Yang WH, 2008, INVEST OPHTH VIS SCI, V49, P2518, DOI 10.1167/iovs.07-1606
   Zhang P, 2008, MOL IMMUNOL, V45, P1470, DOI 10.1016/j.molimm.2007.08.013
   Zhu XJ, 1997, MOL CELL BIOL, V17, P6618, DOI 10.1128/MCB.17.11.6618
NR 46
TC 91
Z9 100
U1 2
U2 40
PU ELSEVIER IRELAND LTD
PI CLARE
PA ELSEVIER HOUSE, BROOKVALE PLAZA, EAST PARK SHANNON, CO, CLARE, 00000, IRELAND
SN 0304-3835
EI 1872-7980
J9 CANCER LETT
JI Cancer Lett.
PD OCT 1
PY 2016
VL 380
IS 2
BP 424
EP 433
DI 10.1016/j.canlet.2016.06.023
PG 10
WC Oncology
SC Oncology
GA DV9ZI
UT WOS:000383300300007
PM 27378243
DA 2025-02-23
ER

PT J
AU Taunk, P
   Hecht, E
   Stolzenberg-Solomon, R
AF Taunk, Pulkit
   Hecht, Eric
   Stolzenberg-Solomon, Rachael
TI Are meat and heme iron intake associated with pancreatic cancer? Results from the NIH-AARP diet and health cohort
SO INTERNATIONAL JOURNAL OF CANCER
LA English
DT Article
DE pancreatic cancer; heme iron; meat
ID heterocyclic amine content; glycation end-products; nutritional factors; processed meat; oxidative stress; varying degrees; food groups; risk; red; consumption
AB Several studies on pancreatic cancer have reported significant positive associations for intake of red meat but null associations for heme iron. We assessed total, red, white and processed meat intake, meat cooking methods and doneness and heme iron and mutagen intake in relation to pancreatic cancer in the NIH-AARP Diet and Health Study cohort. A total of 322,846 participants (187,265 men and 135,581 women) successfully completed and returned the food frequency questionnaire between 1995 and 1996. After a mean follow-up of 9.2 years (up to 10.17 years), 1,417 individuals (895 men and 522 women) developed exocrine pancreatic cancer. Cox proportional hazard models were used to calculate hazard ratios (HRs) and 95% confidence intervals (CIs), and trends were calculated using the median value of each quantile. Models incorporated age as the time metric and were adjusted for smoking history, body mass index, self-reported diabetes and energy-adjusted saturated fat. Pancreatic cancer risk significantly increased with intake of total meat (Q5 vs. Q1: HR=1.20, 95% CI 1.02-1.42, p-trend=0.03), red meat (HR=1.22, 95% CI 1.01-1.48, p-trend=0.02), high-temperature cooked meat (HR=1.21, 95% CI 1.00-1.45, p-trend=0.02), grilled/barbequed meat (HR=1.24, 95% CI 1.03-1.50, p-trend=0.007), well/very well done meat (HR=1.32, 95% CI 1.10-1.58, p-trend=0.005) and heme iron from red meat (Q4 vs. Q1: HR=1.21, 95% CI 1.01-1.45, p-trend=0.04). When stratified by sex, these associations remained significant in men but not women except for white meat intake in women (HR=1.33, 95% CI 1.02-1.74, p-trend=0.04). Additional studies should confirm our findings that consuming heme iron from red meat increases pancreatic cancer risk. What's new? How would you like your steak? A new study examines whether meat cooking techniques boost pancreatic cancer risk. The comprehensive investigation also looked at total meat intake; meat intake by type; as well as heme iron and meat mutagen intake, using data from a questionnaire given to more than 567,000 persons. Of these, 1417 developed pancreatic cancer. Analysis showed that higher risk of pancreatic cancer accompanies total meat consumption, high temperature cooking, grilled meat, well done meat, red meat, and heme iron intake. This is the largest study yet to evaluate the link between meat cooking methods, heme iron, and pancreatic cancer.
C1 [Taunk, Pulkit; Hecht, Eric] Univ Miami, Miller Sch Med, Dept Publ Hlth Sci, Miami, FL 33136 USA.
   [Taunk, Pulkit; Stolzenberg-Solomon, Rachael] NCI, Div Canc Epidemiol & Genet, Dept Hlth & Human Serv, NIH, Rockville, MD USA.
C3 University of Miami; National Institutes of Health (NIH) - USA; NIH National Cancer Institute (NCI); NIH National Cancer Institute- Division of Cancer Epidemiology & Genetics
RP Stolzenberg-Solomon, R (corresponding author), 9609 Med Ctr Dr,Room 6E420, Rockville, MD 20850 USA.; Taunk, P (corresponding author), 4050 Presidential Dr, Palm Harbor, FL 34685 USA.
EM pt44@med.miami.edu; rs221z@nih.gov
FU National Institutes of Health, Division of Cancer Epidemiology and Genetics, National Cancer Institute, National Institutes of Health, Department of Health and Human Services; National Cancer Institute [ZIACP010196] Funding Source: NIH RePORTER
CR AMES BN, 1975, MUTAT RES, V31, P347, DOI 10.1016/0165-1161(75)90046-1
   Anderson KE, 2002, MUTAT RES-FUND MOL M, V506, P225, DOI 10.1016/S0027-5107(02)00169-0
   Anderson KE, 2012, MOL CARCINOGEN, V51, P128, DOI 10.1002/mc.20794
   [Anonymous], 2012, FOOD NUTR PHYS ACT P, V0, P0
   Arem H, 2013, BRIT J CANCER, V109, P756, DOI 10.1038/bjc.2013.252
   BAGHURST PA, 1991, AM J EPIDEMIOL, V134, P167, DOI 10.1093/oxfordjournals.aje.a116069
   Bravi F, 2011, ANN ONCOL, V22, P202, DOI 10.1093/annonc/mdq302
   Cross AJ, 2007, PLOS MED, V4, P1973, DOI 10.1371/journal.pmed.0040325
   FRIEDMAN GD, 1993, INT J EPIDEMIOL, V22, P30, DOI 10.1093/ije/22.1.30
   GHADIRIAN P, 1991, INT J CANCER, V47, P1, DOI 10.1002/ijc.2910470102
   Grote VA, 2012, CANCER EPIDEM BIOMAR, V21, P619, DOI 10.1158/1055-9965.EPI-11-1139
   Heinen MM, 2009, INT J CANCER, V125, P1118, DOI 10.1002/ijc.24387
   Ijssennagger N, 2013, CARCINOGENESIS, V34, P1628, DOI 10.1093/carcin/bgt084
   Inoue-Choi M, 2011, CANCER EPIDEM BIOMAR, V20, P711, DOI 10.1158/1055-9965.EPI-11-0026
   Jansen RJ, 2013, CANCER EPIDEM BIOMAR, V22, P1336, DOI 10.1158/1055-9965.EPI-13-0343
   Jemal A, 2007, CA-CANCER J CLIN, V57, P43, DOI 10.3322/canjclin.57.1.43
   Jiao L, 2015, AM J CLIN NUTR, V101, P126, DOI 10.3945/ajcn.114.098061
   Kesavan Y, 2010, AM J EPIDEMIOL, V171, P233, DOI 10.1093/aje/kwp373
   Larsson SC, 2012, BRIT J CANCER, V106, P603, DOI 10.1038/bjc.2011.585
   Li DH, 2007, CANCER EPIDEM BIOMAR, V16, P655, DOI 10.1158/1055-9965.EPI-06-0993
   Lin YS, 2005, J GASTROENTEROL, V40, P297, DOI 10.1007/s00535-004-1537-0
   Michaud DS, 2003, AM J EPIDEMIOL, V157, P1115, DOI 10.1093/aje/kwg098
   Michaud DS, 2005, J REGISTRY MANAGE, V32, P70
   Molina-Montes E, 2012, INT J CANCER, V131, PE1134, DOI 10.1002/ijc.27547
   National Cancer Institute Division of Cancer Epidemiology & Genetics, 2006, CHARRED COMP HET AM, V0, P0
   OLSEN GW, 1991, CANCER CAUSE CONTROL, V2, P291, DOI 10.1007/BF00051668
   Oostindjer M, 2014, MEAT SCI, V97, P583, DOI 10.1016/j.meatsci.2014.02.011
   Paluszkiewicz P, 2012, CANCER EPIDEMIOL, V36, P60, DOI 10.1016/j.canep.2011.05.004
   Preziosi G, 2014, SURG ONCOL, V23, P61, DOI 10.1016/j.suronc.2014.02.003
   Risch HA, 2003, JNCI-J NATL CANCER I, V95, P948, DOI 10.1093/jnci/95.13.948
   Romeu M, 2013, NUTR J, V12, P0, DOI 10.1186/1475-2891-12-102
   Schatzkin A, 2001, AM J EPIDEMIOL, V154, P1119, DOI 10.1093/aje/154.12.1119
   Silverman DT, 1998, JNCI-J NATL CANCER I, V90, P1710, DOI 10.1093/jnci/90.22.1710
   Sinha R, 1998, FOOD CHEM TOXICOL, V36, P279, DOI 10.1016/S0278-6915(97)00162-2
   Sinha R, 1998, FOOD CHEM TOXICOL, V36, P289, DOI 10.1016/S0278-6915(97)00159-2
   SINHA R, 1995, CANCER RES, V55, P4516
   Sinha R, 2005, MOL NUTR FOOD RES, V49, P648, DOI 10.1002/mnfr.200500018
   Stolzenberg-Solomon RZ, 2007, CANCER EPIDEM BIOMAR, V16, P2664, DOI 10.1158/1055-9965.EPI-07-0378
   Stolzenberg-Solomon RZ, 2013, AM J CLIN NUTR, V98, P1057, DOI 10.3945/ajcn.113.058123
   Subar AF, 2000, AM J EPIDEMIOL, V152, P279, DOI 10.1093/aje/152.3.279
NR 40
TC 50
Z9 56
U1 0
U2 34
PU WILEY
PI HOBOKEN
PA 111 RIVER ST, HOBOKEN 07030-5774, NJ USA
SN 0020-7136
EI 1097-0215
J9 INT J CANCER
JI Int. J. Cancer
PD MAY 1
PY 2016
VL 138
IS 9
BP 2172
EP 2189
DI 10.1002/ijc.29964
PG 18
WC Oncology
SC Oncology
GA DF2GY
UT WOS:000371161800013
PM 26666579
DA 2025-02-23
ER

PT J
AU Hong, JS
   Wu, LH
   Su, L
   Zhang, HR
   Lv, WL
   Zhang, WJ
   Tian, J
AF Hong, Jin-Sheng
   Wu, Li-Hong
   Su, Li
   Zhang, Hai-Rong
   Lv, Wen-Long
   Zhang, Wei-Jian
   Tian, Jun
TI Effect of chemoradiotherapy on nutrition status of patients with nasopharyngeal cancer
SO NUTRITION AND CANCER-AN INTERNATIONAL JOURNAL
LA English
DT Article
ID neck-cancer; serum-prealbumin; oral mucositis; dietary-intake; head; support; issue; depression; impact; complications
AB We aimed to assess the effect of chemoradiotherapy on the nutritional status of patients with nasopharyngeal cancer (NPC) and to detect the risk factors for poor nutrition status in NPC patients after radiotherapy. A total of 104 NPC patients participated in this clinical observational study. Psychological distress and nutritional indicators were measured prior to chemoradiotherapy. During the course of radiation therapy, side effect symptoms were assessed weekly. At the end of radiotherapy, nutritional indicators were measured again. Logistic regression was used to identify the risk factors for poor nutritional status after radiotherapy. The values of the 9 nutritional indicators were significantly lower after radiotherapy (P < 0.001) than the initial values before treatment. After radiotherapy, 20.19% of patients had more than 10% weight loss. At a significance level of alpha = 0.05, the risk factors for poor nutritional status were old age (P = 0.042), female gender (P < 0.001), late stage of the disease (P = 0.013), depression (P = 0.024), high side effect score (P = 0.007), and moderate nutritional status before radiotherapy (P = 0.015). Radiotherapy affects the nutritional status of NPC patients. To prevent malnutrition during radiotherapy, nutritional assessment and intervention should be an integral part of treatment.
C1 [Hong, Jin-Sheng; Su, Li; Lv, Wen-Long; Zhang, Wei-Jian] Fujian Med Univ, Affiliated Hosp 1, Dept Radiotherapy, Fuzhou 350005, Peoples R China.
   [Hong, Jin-Sheng; Su, Li; Lv, Wen-Long; Zhang, Wei-Jian] Fujian Med Univ, Key Lab Radiat Biol, Fuzhou 350005, Peoples R China.
   [Hong, Jin-Sheng; Su, Li; Lv, Wen-Long; Zhang, Wei-Jian] Fujian Prov Univ, Fuzhou, Peoples R China.
   [Wu, Li-Hong; Zhang, Hai-Rong; Tian, Jun] Fujian Med Univ, Dept Epidemiol & Hlth Stat, Fuzhou 350005, Peoples R China.
C3 Fujian Medical University; Fujian Medical University; Fuzhou University; Fujian Medical University
RP Zhang, WJ (corresponding author), Fujian Med Univ, Affiliated Hosp 1, Dept Radiotherapy, Fuzhou 350005, Peoples R China.; Tian, J (corresponding author), Fujian Med Univ, Dept Epidemiol & Hlth Stat, Fuzhou 350005, Peoples R China.
EM zwj9090@126.com; tianjunfjmu@126.com
CR Beck FK, 2002, AM FAM PHYSICIAN, V65, P1575
   Britton B, 2012, SUPPORT CARE CANCER, V20, P335, DOI 10.1007/s00520-011-1087-y
   Cai DL, 2005, NUTR HYGIENE, V0, P0
   Capra S, 2001, NUTRITION, V17, P769, DOI 10.1016/S0899-9007(01)00632-3
   Deng Wei Deng Wei, 2012, TUMOR, V32, P189
   Dequanter D, 2011, B-ENT, V7, P181
   Edge SB, 2009, AJCC CANCER STAGING MANUAL, V7th, P0
   Ehrsson YT, 2010, SUPPORT CARE CANCER, V18, P1385, DOI 10.1007/s00520-009-0758-4
   Elting LS, 2008, CANCER-AM CANCER SOC, V113, P2704, DOI 10.1002/cncr.23898
   Fuhrman P, 2004, J AM DIET ASSOC, V104, P1258, DOI 10.1016/j.jada.2004.05.213
   Garden AS, 2013, RADIAT ONCOL, V8, P0, DOI 10.1186/1748-717X-8-21
   Gobbo M, 2014, SUPPORT CARE CANCER, V22, P1851, DOI 10.1007/s00520-014-2155-x
   Gonzalez JS, 2007, DIABETES CARE, V30, P2222, DOI 10.2337/dc07-0158
   Guadagni M, 2009, CURR OPIN CLIN NUTR, V12, P617, DOI 10.1097/MCO.0b013e32833193bd
   Guerra LT, 2009, NUTR HOSP, V24, P241
   Hoffman HT, 1998, ARCH OTOLARYNGOL, V124, P951, DOI 10.1001/archotol.124.9.951
   Huhmann MB, 2008, NUTR CLIN PRACT, V23, P182, DOI 10.1177/0884533608314530
   Inui A, 2002, CA-CANCER J CLIN, V52, P72, DOI 10.3322/canjclin.52.2.72
   Isenring E, 2003, EUR J CLIN NUTR, V57, P305, DOI 10.1038/sj.ejcn.1601552
   Jager-Wittenaar H, 2011, HEAD NECK-J SCI SPEC, V33, P863, DOI 10.1002/hed.21546
   Koo JR, 2003, AM J KIDNEY DIS, V41, P1037, DOI 10.1016/S0272-6386(03)00201-4
   Larsson M, 2003, J CLIN NURS, V12, P562, DOI 10.1046/j.1365-2702.2003.00751.x
   Laurell G, 2003, CANCER, V97, P1693, DOI 10.1002/cncr.11236
   Laviano A, 1996, NUTRITION, V12, P358, DOI 10.1016/S0899-9007(96)80061-X
   Leung C M, 1993, INT J PSYCHOSOM, V40, P29
   Mahdavi R, 2007, SAUDI MED J, V28, P435
   Naing KNJ, 2010, MALAYSIAN JOURNAL OF MEDICINE AND HEALTH SCIENCES, V6, P71
   Nakahara Susumu, 2012, NIHON JIBIINKOKA GAKKAI KAIHO, V115, P902
   Nitenberg G, 2000, CRIT REV ONCOL HEMAT, V34, P137, DOI 10.1016/S1040-8428(00)00048-2
   Nitenberg Gerard, 2000, CURR OPIN CRIT CARE, V6, P253, DOI 10.1097/00075198-200008000-00004
   OLLENSCHLAGER G, 1991, RECENT RES CANCER, V121, P249
   Ottery F D, 1994, CANCER PRACT, V2, P123
   Pia DLM, 2001, J AM COLL NUTR, V20, P637
   Platek ME, 2011, HEAD NECK-J SCI SPEC, V33, P1561, DOI 10.1002/hed.21640
   Ravasco P, 2005, J CLIN ONCOL, V23, P1431, DOI 10.1200/JCO.2005.02.054
   Rivadeneira DE, 1998, CA-CANCER J CLIN, V48, P69, DOI 10.3322/canjclin.48.2.69
   Schmidt KN, 2013, SUPPORT CARE CANCER, V21, P27, DOI 10.1007/s00520-012-1483-y
   Shenkin A, 2006, CLIN CHEM, V52, P2177, DOI 10.1373/clinchem.2006.077412
   Soeters PB, 2009, CLIN NUTR, V28, P583, DOI 10.1016/j.clnu.2009.05.014
   Stone HB, 2003, LANCET ONCOL, V4, P529, DOI 10.1016/S1470-2045(03)01191-4
   Trotti A, 2003, SEMIN RADIAT ONCOL, V13, P176, DOI 10.1016/S1053-4296(03)00031-6
   Turner L, 2013, QUINTESSENCE INT, V44, P267, DOI 10.3290/j.qi.a29050
   YOUNG GA, 1978, AM J CLIN NUTR, V31, P429, DOI 10.1093/ajcn/31.3.429
   ZIGMOND AS, 1983, ACTA PSYCHIAT SCAND, V67, P361, DOI 10.1111/j.1600-0447.1983.tb09716.x
NR 45
TC 33
Z9 36
U1 0
U2 20
PU ROUTLEDGE JOURNALS, TAYLOR & FRANCIS LTD
PI ABINGDON
PA 2-4 PARK SQUARE, MILTON PARK, ABINGDON OX14 4RN, OXON, ENGLAND
SN 0163-5581
EI 1532-7914
J9 NUTR CANCER
JI Nutr. Cancer
PD JUN 15
PY 2016
VL 68
IS 1
BP 63
EP 69
DI 10.1080/01635581.2016.1115099
PG 7
WC Oncology; Nutrition & Dietetics
SC Oncology; Nutrition & Dietetics
GA DK2YC
UT WOS:000374779500007
PM 26709739
DA 2025-02-23
ER

PT J
AU Shirazi, L
   Almquist, M
   Borgquist, S
   Malm, J
   Manjer, J
AF Shirazi, L.
   Almquist, M.
   Borgquist, S.
   Malm, J.
   Manjer, J.
TI Serum vitamin D (25OHD<sub>3</sub>) levels and the risk of different subtypes of breast cancer: A nested case-control study
SO BREAST
LA English
DT Article
DE Breast cancer; Tumour size; Oestrogen receptor status; Progesterone receptor status; Ki67; Vitamin D
ID plasma 25-hydroxyvitamin d; african-american women; prediagnostic serum; clinical-trial; calcium; health; cohort; metaanalysis; association; prevention
AB Background: Previous studies regarding the association between serum 25-hydroxyvitamin D (25OHD(3)) and breast cancer risk have not been conclusive. The aim of this study was to investigate the potential association between pre-diagnostic serum 25OHD(3) levels and the risk of different subtypes of breast cancer. Materials and methods: The study was based on The Malmo Diet and Cancer Study recruiting 17,035 women from 1991 to 1996. A total of 764 incident breast cancers with matched controls were analysed for 25OHD(3) in samples collected at baseline, before diagnosis. A logistic regression analysis was used to calculate odds ratios with 95% confidence intervals for tertiles of 25OHD(3) in relation to different subtypes of breast cancer, i.e. defined according to tumour type, tumour size, lymph node involvement, histological grade, oestrogen receptor (ER) status, progesterone receptor (PgR) status, Ki67, cyclin D1 and p27. Results: As compared to the 1st tertile of 25OHD(3), the second tertile had a statistically significantly lower risk of ER negative tumours, PgR negative tumours and tumours with a high expression of Ki67, A similar pattern was seen in relation to large tumours (>= 21 mm), grade III tumours, and tumours with low p27 expression, but these associations did not reach statistical significance. The third tertile had a similar risk as the first tertile. Conclusions: We found that women with low levels of 25OHD(3), as compare to women in the middle tertile, had a high risk of breast tumours with an unfavourable prognosis. (C) 2016 Elsevier Ltd. All rights reserved.
C1 [Shirazi, L.; Manjer, J.] Lund Univ, Dept Clin Res Malmo, Surg, Malmo, Sweden.
   [Shirazi, L.] Univ Gothenburg, Dept Surg, Sahlgrenska Univ Hosp Ostra, S-41685 Gothenburg, Sweden.
   [Almquist, M.] Lund Univ, Skane Univ Hosp, Dept Surg, Lund, Sweden.
   [Borgquist, S.] Lund Univ, Dept Clin Sci, Div Oncol & Pathol, Lund, Sweden.
   [Malm, J.] Lund Univ, Sect Clin Chem, Dept Transit Med, Malmo, Sweden.
   [Manjer, J.] Lund Univ, Skane Univ Hosp, Dept Plast Surg, Malmo, Sweden.
C3 Lund University; University of Gothenburg; Sahlgrenska University Hospital; Lund University; Skane University Hospital; Lund University; Lund University; Lund University; Skane University Hospital
RP Shirazi, L (corresponding author), Univ Gothenburg, Dept Surg, Sahlgrenska Univ Hosp Ostra, S-41685 Gothenburg, Sweden.
EM leila.shirazi@vgregion.se
CR Abbas S, 2009, INT J CANCER, V124, P250, DOI 10.1002/ijc.23904
   Abbas S, 2008, CARCINOGENESIS, V29, P93, DOI 10.1093/carcin/bgm240
   Abbas S, 2013, NUTR CANCER, V65, P178, DOI 10.1080/01635581.2013.752018
   Alipour S, 2014, ASIAN PAC J CANCER P, V15, P129, DOI 10.7314/APJCP.2014.15.1.129
   Almquist M, 2010, INT J CANCER, V127, P2159, DOI 10.1002/ijc.25215
   [Anonymous], 1982, ANN PATHOL, V2, P91
   Bertone-Johnson ER, 2005, CANCER EPIDEM BIOMAR, V14, P1991, DOI 10.1158/1055-9965.EPI-04-0722
   Borgquist S, 2008, INT J CANCER, V123, P1146, DOI 10.1002/ijc.23597
   Brändstedt J, 2012, CANCER CAUSE CONTROL, V23, P1377, DOI 10.1007/s10552-012-9948-3
   Brunner RL, 2011, NUTR CANCER, V63, P827, DOI 10.1080/01635581.2011.594208
   Chen PZ, 2013, PLOS ONE, V8, P0, DOI 10.1371/journal.pone.0049312
   Deeb KK, 2007, NAT REV CANCER, V7, P684, DOI 10.1038/nrc2196
   Eliassen AH, 2011, BREAST CANCER RES, V13, P0, DOI 10.1186/bcr2880
   ELSTON CW, 1991, HISTOPATHOLOGY, V19, P403, DOI 10.1111/j.1365-2559.1991.tb00229.x
   Engel LS, 2014, ENVIRON HEALTH PERSP, V122, P165, DOI 10.1289/ehp.1206274
   Fedirko V, 2012, CANCER CAUSE CONTROL, V23, P1149, DOI 10.1007/s10552-012-9984-z
   Freedman DM, 2008, CANCER EPIDEM BIOMAR, V17, P889, DOI 10.1158/1055-9965.EPI-07-2594
   Gacad M, 2011, J BONE MINER RES, V26, P0
   Garne J, 1996, THESIS, V0, P0
   Grant WB, 2010, J PHOTOCH PHOTOBIO B, V101, P130, DOI 10.1016/j.jphotobiol.2010.04.008
   Habib JG, 2014, J CLIN ONCOL, V0, P32
   Hatse S, 2012, CARCINOGENESIS, V33, P1319, DOI 10.1093/carcin/bgs187
   Holick MF, 2013, ANTI-CANCER AGENT ME, V13, P70
   Hollis BW, 2008, AM J CLIN NUTR, V88, P507S, DOI 10.1093/ajcn/88.2.507S
   Hong ZQ, 2012, BREAST CANCER RES TR, V136, P309, DOI 10.1007/s10549-012-2172-8
   Imtiaz Saba, 2012, INDIAN J ENDOCRINOL METAB, V16, P409, DOI 10.4103/2230-8210.95684
   Lazzeroni M, 2011, BREAST, V20, PS36, DOI 10.1016/S0960-9776(11)70292-2
   Manjer J, 2001, EUR J CANCER PREV, V10, P489, DOI 10.1097/00008469-200112000-00003
   Manjer J, 2002, SCAND J PUBLIC HEALT, V30, P103, DOI 10.1080/14034940210133771
   McCullough ML, 2009, BREAST CANCER RES, V11, P0, DOI 10.1186/bcr2356
   Mohr SB, 2013, CANCER CAUSE CONTROL, V24, P495, DOI 10.1007/s10552-012-0140-6
   Neuhouser ML, 2012, AM J EPIDEMIOL, V175, P673, DOI 10.1093/aje/kwr350
   Peppone LJ, 2012, ANN SURG ONCOL, V19, P2590, DOI 10.1245/s10434-012-2297-3
   Prentice RL, 2013, OSTEOPOROSIS INT, V24, P567, DOI 10.1007/s00198-012-2224-2
   Rainville Christa, 2009, CASES J, V2, P8390, DOI 10.4076/1757-1626-2-8390
   Rollison DE, 2012, BREAST CANCER RES TR, V132, P683, DOI 10.1007/s10549-011-1885-4
   Shamsi U, 2013, ASIAN PAC J CANCER P, V14, P183, DOI 10.7314/APJCP.2013.14.1.183
   Skaaby T, 2014, CANCER EPIDEM BIOMAR, V23, P1220, DOI 10.1158/1055-9965.EPI-14-0007
   Sperati F, 2013, PLOS ONE, V8, P0, DOI 10.1371/journal.pone.0069269
   Su XF, 2012, BREAST CANCER RES TR, V134, P783, DOI 10.1007/s10549-012-2091-8
   WACHOLDER S, 1992, AM J EPIDEMIOL, V135, P1042, DOI 10.1093/oxfordjournals.aje.a116398
   Wallstrom P, 2002, DIET LIFESTYLE ANTIO, V0, P0
   Wang D, 2013, TUMOR BIOL, V34, P3509, DOI 10.1007/s13277-013-0929-2
   Yao S, 2013, J STEROID BIOCHEM, V136, P337, DOI 10.1016/j.jsbmb.2012.09.010
   Yao S, 2012, BREAST CANCER RES, V14, P0, DOI 10.1186/bcr3162
   Yao S, 2011, PLOS ONE, V6, P0, DOI 10.1371/journal.pone.0017251
   Yin L, 2010, EUR J CANCER, V46, P2196, DOI 10.1016/j.ejca.2010.03.037
   Yousef FM, 2013, AM J CLIN NUTR, V98, P105, DOI 10.3945/ajcn.112.054445
NR 48
TC 29
Z9 30
U1 0
U2 14
PU CHURCHILL LIVINGSTONE
PI EDINBURGH
PA JOURNAL PRODUCTION DEPT, ROBERT STEVENSON HOUSE, 1-3 BAXTERS PLACE, LEITH WALK, EDINBURGH EH1 3AF, MIDLOTHIAN, SCOTLAND
SN 0960-9776
EI 1532-3080
J9 BREAST
JI Breast
PD AUG 15
PY 2016
VL 28
IS 
BP 184
EP 190
DI 10.1016/j.breast.2016.06.002
PG 7
WC Oncology; Obstetrics & Gynecology
SC Oncology; Obstetrics & Gynecology
GA DR1RT
UT WOS:000379683300028
PM 27326980
DA 2025-02-23
ER

PT J
AU Patel, MI
   Wang, AG
   Kapphahn, K
   Desai, M
   Chlebowski, RT
   Simon, MS
   Bird, CE
   Corbie-Smith, G
   Gomez, SL
   Adams-Campbell, LL
   Cote, ML
   Stefanick, ML
   Wakelee, HA
AF Patel, Manali I.
   Wang, Ange
   Kapphahn, Kristopher
   Desai, Manisha
   Chlebowski, Rowan T.
   Simon, Michael S.
   Bird, Chloe E.
   Corbie-Smith, Giselle
   Gomez, Scarlett Lin
   Adams-Campbell, Lucile L.
   Cote, Michele L.
   Stefanick, Marcia L.
   Wakelee, Heather A.
TI Racial and Ethnic Variations in Lung Cancer Incidence and Mortality: Results From the Women's Health Initiative
SO JOURNAL OF CLINICAL ONCOLOGY
LA English
DT Article
ID asian/pacific islander; smoking status; death rates; risk; epidemiology; survival; trends; white; disparity; outcm
AB Purpose This study aimed to evaluate racial/ethnic differences in lung cancer incidence and mortality in the Women's Health Initiative Study, a longitudinal prospective cohort evaluation of postmenopausal women recruited from 40 clinical centers. Methods Lung cancer diagnoses were centrally adjudicated by pathology review. Baseline survey questionnaires collected sociodemographic and health information. Logistic regression models estimated incidence and mortality odds by race/ethnicity adjusted for age, education, calcium/vitamin D, body mass index, smoking (status, age at start, duration, and pack-years), alcohol, family history, oral contraceptive, hormones, physical activity, and diet. Results The cohort included 129,951 women-108,487 (83%) non-Hispanic white (NHW); 10,892 (8%) nonHispanic black (NHB); 4,882 (4%) Hispanic; 3,696 (3%) Asian/Pacific Islander (API); 534 (, 1%) American Indian/Alaskan Native; and 1,994 (1%) other. In unadjusted models, Hispanics had 66% lower odds of lung cancer compared with NHW (odds ratio [OR], 0.34; 95% CI, 0.2 to 0.5), followed by API (OR, 0.45; 95% CI, 0.27 to 0.75) and NHB (OR, 0.75; 95% CI, 0.59 to 0.95). In fully adjusted multivariable models, the decreased lung cancer risk for Hispanic compared with NHW women attenuated to the null (OR, 0.59; 95% CI, 0.35 to 0.99). In unadjusted models Hispanic and API women had decreased risk of death compared with NHW women (OR, 0.30 [95% CI, 0.15 to 0.62] and 0.34 [95% CI, 0.16 to 0.75, respectively); however, no racial/ethnic differences were found in risk of lung cancer death in fully adjusted models. Conclusion Differences in lung cancer incidence and mortality are associated with sociodemographic, clinical, and behavioral factors. These findings suggest modifiable exposures and behaviors may contribute to differences in incidence of and mortality by race/ethnicity for postmenopausal women. Interventions focused on these factors may reduce racial/ethnic differences in lung cancer incidence and mortality.
C1 [Patel, Manali I.; Wang, Ange; Kapphahn, Kristopher; Desai, Manisha; Stefanick, Marcia L.; Wakelee, Heather A.] Stanford Univ, Sch Med, Stanford, CA 94305 USA.
   [Stefanick, Marcia L.] Stanford Prevent Res Ctr, Stanford, CA USA.
   [Wakelee, Heather A.] Stanford Canc Inst, Stanford, CA USA.
   [Chlebowski, Rowan T.] Harbor Univ Calif Los Angeles, Med Ctr, Torrance, CA USA.
   [Bird, Chloe E.] RAND Corp, Santa Monica, CA USA.
   [Gomez, Scarlett Lin] Canc Prevent Inst Calif, Fremont, CA USA.
   [Simon, Michael S.; Cote, Michele L.] Karmanos Canc Inst Detroit, Detroit, MI USA.
   [Corbie-Smith, Giselle] Univ N Carolina, Chapel Hill, NC USA.
   [Adams-Campbell, Lucile L.] Georgetown Lombardi Comprehens Canc Ctr, Washington, DC USA.
C3 Stanford University; Stanford University; Stanford Cancer Institute; University of California System; University of California Los Angeles; University of California Los Angeles Medical Center; RAND Corporation; Cancer Prevention Institute of California; University of North Carolina; University of North Carolina Chapel Hill
RP Patel, MI (corresponding author), 875 Blake Wilbur Dr, Stanford, CA 94305 USA.
EM manalip@stanford.edu
FU National Heart, Lung, and Blood Institute, National Institutes of Health, US Department of Health and Human Services [HHSN268201100046C, HHSN268201100001C, HHSN268201100002C, HHSN268201100003C, HHSN268201100004C, HHSN271201100004C]
CR Abidoye O, 2007, NAT CLIN PRACT ONCOL, V4, P118, DOI 10.1038/ncponc0718
   Albain KS, 2009, JNCI-J NATL CANCER I, V101, P984, DOI 10.1093/jnci/djp175
   Anderson G, 1998, CONTROL CLIN TRIALS, V19, P61
   Ando M, 2003, INT J CANCER, V105, P249, DOI 10.1002/ijc.11043
   Bryant AS, 2008, J THORAC ONCOL, V3, P711, DOI 10.1097/JTO.0b013e31817c60c7
   Centers for Disease Control and Prevention (CDC), 2010, MMWR MORB MORTAL WKLY REP, V59, P1434
   Chang ET, 2009, CANCER EPIDEM BIOMAR, V18, P2248, DOI 10.1158/1055-9965.EPI-09-0332
   Chu KC, 2007, J NATL MED ASSOC, V99, P1092
   DeLancey JOL, 2008, CANCER EPIDEM BIOMAR, V17, P2908, DOI 10.1158/1055-9965.EPI-08-0131
   DEVESA SS, 1983, AM J EPIDEMIOL, V118, P818, DOI 10.1093/oxfordjournals.aje.a113700
   Dogan S, 2012, CLIN CANCER RES, V18, P6169, DOI 10.1158/1078-0432.CCR-11-3265
   Ferlay J, 2013, IARC CANC BASE, V0, P0
   Flemming JA, 2015, CANCER-AM CANCER SOC, V121, P1150, DOI 10.1002/cncr.29180
   Gallagher CM, 2009, SPAT SPATIO-TEMPORAL, V1, P41, DOI 10.1016/j.sste.2009.07.007
   Gomez SL, 2011, CANCER EPIDEM BIOMAR, V20, P545, DOI 10.1158/1055-9965.EPI-10-0965
   Gomez SL, 2013, CANCER-AM CANCER SOC, V119, P1286, DOI 10.1002/cncr.27799
   Haiman CA, 2006, NEW ENGL J MED, V354, P333, DOI 10.1056/NEJMoa033250
   Hao Yongping, 2006, INT J HEALTH GEOGR, V5, P28, DOI 10.1186/1476-072X-5-28
   HUMBLE CG, 1985, AM J PUBLIC HEALTH, V75, P145, DOI 10.2105/AJPH.75.2.145
   Jee SH, 2006, NEW ENGL J MED, V355, P779, DOI 10.1056/NEJMoa054017
   Jemal A, 2007, CA-CANCER J CLIN, V57, P43, DOI 10.3322/canjclin.57.1.43
   Lally BE, 2009, LUNG CANCER, V64, P226, DOI 10.1016/j.lungcan.2008.08.010
   Lewis DR, 2014, CANCER-AM CANCER SOC, V120, P2883, DOI 10.1002/cncr.28749
   Li YJ, 2013, PLOS ONE, V8, P0, DOI 10.1371/journal.pone.0070390
   Luo JH, 2011, BMJ-BRIT MED J, V342, P0, DOI 10.1136/bmj.d1016
   Marugame T, 2005, CANCER SCI, V96, P120, DOI 10.1111/j.1349-7006.2005.00013.x
   OBrien K, 2003, CA-CANCER J CLIN, V53, P208, DOI 10.3322/canjclin.53.4.208
   Patel MI, 2013, J CLIN ONCOL, V31, P3572, DOI 10.1200/JCO.2012.48.6217
   Pinsky PF, 2006, CANCER CAUSE CONTROL, V17, P1017, DOI 10.1007/s10552-006-0038-2
   Polednak AP, 2004, CANCER CAUSE CONTROL, V15, P665, DOI 10.1023/B:CACO.0000036176.33007.17
   Prizment AE, 2014, AM J PREV MED, V46, P624, DOI 10.1016/j.amepre.2014.01.017
   Raz DJ, 2008, J THORAC ONCOL, V3, P1391, DOI 10.1097/JTO.0b013e31818ddff7
   Schwartz KL, 2003, CANCER CAUSE CONTROL, V14, P761, DOI 10.1023/A:1026321923883
   Shaw AT, 2014, NEW ENGL J MED, V371, P1963, DOI 10.1056/NEJMoa1406766
   Siegel R, 2012, CA-CANCER J CLIN, V62, P0, DOI 10.3322/caac.21153
   Simon MS, 2011, CANCER EPIDEM BIOMAR, V20, P1368, DOI 10.1158/1055-9965.EPI-11-0027
   Stellman SD, 2003, ANN EPIDEMIOL, V13, P294, DOI 10.1016/S1047-2797(02)00420-9
   Thun MJ, 2006, JNCI-J NATL CANCER I, V98, P691, DOI 10.1093/jnci/djj187
NR 40
TC 30
Z9 31
U1 2
U2 6
PU LIPPINCOTT WILLIAMS & WILKINS
PI PHILADELPHIA
PA TWO COMMERCE SQ, 2001 MARKET ST, PHILADELPHIA, PA 19103 USA
SN 0732-183X
EI 1527-7755
J9 J CLIN ONCOL
JI J. Clin. Oncol.
PD FEB 1
PY 2016
VL 34
IS 4
BP 360
EP +
DI 10.1200/JCO.2015.63.5789
PG 11
WC Oncology
SC Oncology
GA DJ6NZ
UT WOS:000374331500015
PM 26700122
DA 2025-02-23
ER

PT J
AU Loughlin, KR
AF Loughlin, Kevin R.
TI The testosterone conundrum: The putative relationship between testosterone levels and prostate cancer
SO UROLOGIC ONCOLOGY-SEMINARS AND ORIGINAL INVESTIGATIONS
LA English
DT Article
DE Testosterone; Prostate cancer; Relationship
ID androgen receptor gene; age-related-changes; serum testosterone; older men; castration; hormone; tissue
AB Background: The controversy surrounding the relationship between testosterone and prostate cancer has existed for decades. The literature surrounding this topic is confusing and at times contradictory. There is no level-one quality evidence that confirms or refutes the relationship between either high or low serum testosterone levels and the subsequent development of prostate cancer. This commentary aims to review the issues involved and to provide an interpretation as to the causes of the confusion and to provide a framework for ongoing discussion and investigation. Materials and methods: A Medline and PubMed search was conducted using search terms: testosterone levels and prostate cancer to identify pertinent literature. Results: There is no consistent evidence that a single testosterone level is predictive of prostate cancer risk. Conclusion: The development of prostate cancer is a complex biologic process potentially involving genetics,dietary, life style and hormonal factors. Serum testosterone levels do not accurately reflect the internal prostatic milieu. Finally, if testosterone levels are to be considered in the etiology of prostate cancer they should be measured and interpreted on a chronic basis with multiple measurements over a period of years. (C) 2016 Elsevier Inc. All rights reserved.
C1 [Loughlin, Kevin R.] Brigham & Womens Hosp, Div Urol, 75 Francis St, Boston, MA 02115 USA.
C3 Harvard University; Harvard University Medical Affiliates; Brigham & Women's Hospital
EM kloughlin@partners.org
CR Araujo AB, 2004, J CLIN ENDOCR METAB, V89, P5920, DOI 10.1210/jc.2003-031719
   Brambilla DJ, 2009, J CLIN ENDOCR METAB, V94, P907, DOI 10.1210/jc.2008-1902
   Calistro Alvardo L, 2010, AM J HUM BIOL, V22, P449
   Collier CP, 2010, J UROLOGY, V0, P224
   Feldman HA, 2002, J CLIN ENDOCR METAB, V87, P589, DOI 10.1210/jc.87.2.589
   GALLON C, 1989, J ANDROL, V10, P188
   Gapstur SM, 2002, CANCER EPIDEM BIOMAR, V11, P1041
   Giovannucci E, 1997, P NATL ACAD SCI USA, V94, P3320, DOI 10.1073/pnas.94.7.3320
   Gottlieb B, 2012, HUM MUTAT, V33, P887, DOI 10.1002/humu.22046
   Huggins C, 1941, ARCH SURG-CHICAGO, V43, P209, DOI 10.1001/archsurg.1941.01210140043004
   Klap J, 2015, J UROLOGY, V193, P403, DOI 10.1016/j.juro.2014.07.123
   Loeb S, 2008, BJU INT, V101, P1503, DOI 10.1111/j.1464-410X.2008.07500.x
   LUBAHN DB, 1988, SCIENCE, V240, P327, DOI 10.1126/science.3353727
   Marks LS, 2006, JAMA-J AM MED ASSOC, V296, P2351, DOI 10.1001/jama.296.19.2351
   Mohler JL, 2004, CLIN CANCER RES, V10, P440, DOI 10.1158/1078-0432.CCR-1146-03
   Mostaghel EA, 2007, CANCER RES, V67, P5033, DOI 10.1158/0008-5472.CAN-06-3332
   ONO K, 1988, GERONTOLOGY, V34, P128, DOI 10.1159/000212941
   Paduch D A, 2013, THE LABORATORY DIAGNOSIS OF TESTOSTERONE DEFICIENCY, V0, P0
   Page ST, 2006, J CLIN ENDOCR METAB, V91, P3850, DOI 10.1210/jc.2006-0968
   ROSS R, 1986, JNCI-J NATL CANCER I, V76, P45
   Titus MA, 2005, CLIN CANCER RES, V11, P4653, DOI 10.1158/1078-0432.CCR-05-0525
NR 21
TC 16
Z9 16
U1 0
U2 3
PU ELSEVIER SCIENCE INC
PI NEW YORK
PA 360 PARK AVE SOUTH, NEW YORK, NY 10010-1710 USA
SN 1078-1439
EI 1873-2496
J9 UROL ONCOL-SEMIN ORI
JI Urol. Oncol.-Semin. Orig. Investig.
PD NOV 15
PY 2016
VL 34
IS 11
BP 
EP 
DI 10.1016/j.urolonc.2016.05.023
PG 4
WC Oncology; Urology & Nephrology
SC Oncology; Urology & Nephrology
GA EI6XY
UT WOS:000392642100003
PM 27423822
DA 2025-02-23
ER

PT J
AU Mazul, AL
   Siega-Riz, AM
   Weinberg, CR
   Engel, SM
   Zou, F
   Carrier, KS
   Basta, PV
   Vaksman, Z
   Maris, JM
   Diskin, SJ
   Maxen, C
   Naranjo, A
   Olshan, AF
AF Mazul, Angela L.
   Siega-Riz, Anna Maria
   Weinberg, Clarice R.
   Engel, Stephanie M.
   Zou, Fei
   Carrier, Kathryn S.
   Basta, Patricia V.
   Vaksman, Zalman
   Maris, John M.
   Diskin, Sharon J.
   Maxen, Charlene
   Naranjo, Arlene
   Olshan, Andrew F.
TI A family-based study of gene variants and maternal folate and choline in neuroblastoma: a report from the Children's Oncology Group
SO CANCER CAUSES & CONTROL
LA English
DT Article
DE Neuroblastoma; Genetics; Folate; Choline; Case-parent triad
ID neural-tube defects; genome-wide association; case-parent triads; acute lymphoblastic-leukemia; folic-acid; risk; cancer; polymorphisms; metaanalysis; susceptibility
AB Neuroblastoma is a childhood cancer of the sympathetic nervous system with embryonic origins. Previous epidemiologic studies suggest maternal vitamin supplementation during pregnancy reduces the risk of neuroblastoma. We hypothesized offspring and maternal genetic variants in folate-related and choline-related genes are associated with neuroblastoma and modify the effects of maternal intake of folate, choline, and folic acid. The Neuroblastoma Epidemiology in North America (NENA) study recruited 563 affected children and their parents through the Children's Oncology Group's Childhood Cancer Research Network. We used questionnaires to ascertain pre-pregnancy supplementation and estimate usual maternal dietary intake of folate, choline, and folic acid. We genotyped 955 genetic variants related to folate or choline using DNA extracted from saliva samples and used a log-linear model to estimate both child and maternal risk ratios and stratum-specific risk ratios for gene-environment interactions. Overall, no maternal or offspring genotypic results met criteria for a false discovery rate (FDR) Q-value < 0.2. Associations were also null for gene-environment interaction with pre-pregnancy vitamin supplementation, dietary folic acid, and folate. FDR-significant gene-choline interactions were found for offspring SNPs rs10489810 and rs9966612 located in MTHFD1L and TYMS, respectively, with maternal choline dietary intake dichotomized at the first quartile. These results suggest that variants related to one-carbon metabolism are not strongly associated with neuroblastoma. Choline-related variants may play a role; however, the functional consequences of the interacting variants are unknown and require independent replication.
C1 [Mazul, Angela L.; Siega-Riz, Anna Maria; Engel, Stephanie M.; Carrier, Kathryn S.; Basta, Patricia V.; Olshan, Andrew F.] Univ N Carolina, Gillings Sch Global Publ Hlth, Dept Epidemiol, Campus Box 7435,2106 McGavran Greenberg Hall, Chapel Hill, NC 27599 USA.
   [Siega-Riz, Anna Maria] Univ N Carolina, Gillings Sch Global Publ Hlth, Dept Nutr, Chapel Hill, NC USA.
   [Weinberg, Clarice R.] NIEHS, Biostat & Computat Biol Branch, POB 12233, Res Triangle Pk, NC 27709 USA.
   [Zou, Fei] Univ N Carolina, Gillings Sch Global Publ Hlth, Dept Biostat, Chapel Hill, NC USA.
   [Basta, Patricia V.] Univ N Carolina, Biospecimen Proc Ctr, Chapel Hill, NC USA.
   [Vaksman, Zalman; Maris, John M.; Diskin, Sharon J.] Childrens Hosp Philadelphia, Div Oncol, Philadelphia, PA 19104 USA.
   [Vaksman, Zalman; Maris, John M.; Diskin, Sharon J.] Childrens Hosp Philadelphia, Ctr Childhood Canc Res, Philadelphia, PA 19104 USA.
   [Vaksman, Zalman] Childrens Hosp Philadelphia, Dept Biomed & Hlth Informat, Philadelphia, PA 19104 USA.
   [Maris, John M.; Diskin, Sharon J.] Univ Penn, Dept Pediat, Perelman Sch Med, Philadelphia, PA 19104 USA.
   [Maxen, Charlene] Akron Childrens Hosp, Showers Ctr Childhood Canc & Blood Disorder, Akron, OH USA.
   [Naranjo, Arlene] Univ Florida, Coll Med, Dept Biostat, Gainesville, FL USA.
   [Naranjo, Arlene] Univ Florida, Coll Publ Hlth & Hlth Profess, Dept Biostat, Gainesville, FL USA.
C3 University of North Carolina; University of North Carolina Chapel Hill; University of North Carolina; University of North Carolina Chapel Hill; National Institutes of Health (NIH) - USA; NIH National Institute of Environmental Health Sciences (NIEHS); University of North Carolina; University of North Carolina Chapel Hill; University of North Carolina; University of North Carolina Chapel Hill; University of Pennsylvania; Pennsylvania Medicine; Childrens Hospital of Philadelphia; University of Pennsylvania; Pennsylvania Medicine; Childrens Hospital of Philadelphia; University of Pennsylvania; Pennsylvania Medicine; Childrens Hospital of Philadelphia; University of Pennsylvania; Akron Children's Hospital; State University System of Florida; University of Florida; State University System of Florida; University of Florida
RP Mazul, AL (corresponding author), Univ N Carolina, Gillings Sch Global Publ Hlth, Dept Epidemiol, Campus Box 7435,2106 McGavran Greenberg Hall, Chapel Hill, NC 27599 USA.
EM amazul@unc.edu
FU National Cancer Institute [R01 CA 132887, R01 CA124709]; Lineberger Cancer Control Education Program [R25 CA57726]
CR Anderson AS, 2001, P NUTR SOC, V60, P497, DOI 10.1079/PNS2001113
   BENJAMINI Y, 1995, J R STAT SOC B, V57, P289, DOI 10.1111/j.2517-6161.1995.tb02031.x
   Boot MJ, 2003, DEV DYNAM, V227, P301, DOI 10.1002/dvdy.10303
   Brodeur G, 2016, PRINCIPLES PRACTICE, V0, P0
   Calonge N, 2009, ANN INTERN MED, V150, P626, DOI 10.7326/0003-4819-150-9-200905050-00009
   Capasso M, 2009, NAT GENET, V41, P718, DOI 10.1038/ng.374
   Carlson CS, 2004, AM J HUM GENET, V74, P106, DOI 10.1086/381000
   de Miranda DO, 2014, MOL BIOL REP, V41, P5069, DOI 10.1007/s11033-014-3372-6
   Deak KL, 2005, BIRTH DEFECTS RES A, V73, P868, DOI 10.1002/bdra.20183
   Diskin SJ, 2012, NAT GENET, V44, P1126, DOI 10.1038/ng.2387
   Diskin SJ, 2009, NATURE, V459, P987, DOI 10.1038/nature08035
   Ellison LF, 2009, CAN MED ASSOC J, V180, P422, DOI 10.1503/cmaj.081155
   Etheredge AJ, 2012, AM J MED GENET A, V158A, P2439, DOI 10.1002/ajmg.a.35552
   Hallett A, 2012, PAED CHILD HEALT-CAN, V22, P103, DOI 10.1016/j.paed.2011.08.005
   Johnson AD, 2008, BIOINFORMATICS, V24, P2938, DOI 10.1093/bioinformatics/btn564
   King JC, 2000, AM J CLIN NUTR, V71, P1218S, DOI 10.1093/ajcn/71.5.1218s
   Kraft P, 2009, STAT SCI, V24, P561, DOI 10.1214/09-STS290
   Linabery AM, 2008, CANCER, V112, P416, DOI 10.1002/cncr.23169
   Locasale JW, 2013, NAT REV CANCER, V13, P572, DOI 10.1038/nrc3557
   Luo YL, 2012, BIRTH DEFECTS RES A, V94, P237, DOI 10.1002/bdra.23005
   Marchini J, 2007, NAT GENET, V39, P906, DOI 10.1038/ng2088
   Marchini J, 2010, NAT REV GENET, V11, P499, DOI 10.1038/nrg2796
   Maris JM, 2010, NEW ENGL J MED, V362, P2202, DOI 10.1056/NEJMra0804577
   Masih SP, 2015, J NUTR, V145, P1824, DOI 10.3945/jn.115.211300
   Michalek AM, 1996, AM J EPIDEMIOL, V143, P996
   Montalvao-de-Azevedo R, 2015, GENET TEST MOL BIOMA, V19, P75, DOI 10.1089/gtmb.2014.0177
   Musselman JRB, 2014, CANCER-AM CANCER SOC, V120, P3007, DOI 10.1002/cncr.28813
   Olshan AF, 2002, EPIDEMIOLOGY, V13, P575, DOI 10.1097/00001648-200209000-00014
   Parle-McDermott A, 2009, HUM MUTAT, V30, P1650, DOI 10.1002/humu.21109
   Purcell S, 2007, AM J HUM GENET, V81, P559, DOI 10.1086/519795
   Simpson JL, 2010, J MATERN-FETAL NEO M, V23, P1323, DOI 10.3109/14767051003678234
   Sotres-Alvarez D, 2013, AM J EPIDEMIOL, V177, P852, DOI 10.1093/aje/kws303
   Spix C, 2006, EUR J CANCER, V42, P2081, DOI 10.1016/j.ejca.2006.05.008
   Sturgill GM, 2006, OPHTHALMIC GENET, V27, P151, DOI 10.1080/13816810600976871
   Suh JR, 2001, ANNU REV NUTR, V21, P255, DOI 10.1146/annurev.nutr.21.1.255
   Umbach DH, 2000, AM J HUM GENET, V66, P251, DOI 10.1086/302707
   Wang HG, 2012, BMC MED GENET, V13, P0, DOI 10.1186/1471-2350-13-77
   Wang K, 2011, NATURE, V469, P216, DOI 10.1038/nature09609
   Weinberg CR, 1998, AM J HUM GENET, V62, P969, DOI 10.1086/301802
   Weinberg CR, 1999, AM J HUM GENET, V64, P1186, DOI 10.1086/302337
   Wilcox AJ, 1998, AM J EPIDEMIOL, V148, P893
   Xu ZL, 2007, BIOINFORMATICS, V23, P3254, DOI 10.1093/bioinformatics/btm426
   Yan JR, 2012, PEDIATR BLOOD CANCER, V58, P513, DOI 10.1002/pbc.23137
   Yang QH, 2010, AM J CLIN NUTR, V91, P64, DOI 10.3945/ajcn.2009.28401
   Zeisel SH, 2010, ADV NUTR, V1, P46, DOI 10.3945/an.110.1010
   Zeisel SH, 2009, NUTR REV, V67, P615, DOI 10.1111/j.1753-4887.2009.00246.x
   Zhao MM, 2013, BIOMED REP, V1, P781, DOI 10.3892/br.2013.134
NR 47
TC 9
Z9 10
U1 0
U2 10
PU SPRINGER
PI DORDRECHT
PA VAN GODEWIJCKSTRAAT 30, 3311 GZ DORDRECHT, NETHERLANDS
SN 0957-5243
EI 1573-7225
J9 CANCER CAUSE CONTROL
JI Cancer Causes Control
PD OCT 15
PY 2016
VL 27
IS 10
BP 1209
EP 1218
DI 10.1007/s10552-016-0799-1
PG 10
WC Oncology; Public, Environmental & Occupational Health
SC Oncology; Public, Environmental & Occupational Health
GA DW6MY
UT WOS:000383766500004
PM 27541142
DA 2025-02-23
ER

PT J
AU Shivappa, N
   Hébert, JR
   Rosato, V
   Serraino, D
   La Vecchia, C
AF Shivappa, Nitin
   Hebert, James R.
   Rosato, Valentina
   Serraino, Diego
   La Vecchia, Carlo
TI Inflammatory potential of diet and risk of laryngeal cancer in a case-control study from Italy
SO CANCER CAUSES & CONTROL
LA English
DT Article
DE Dietary inflammatory index; Laryngeal cancer; Risk factor; Epidemiology; Case-control; Diet
ID food-frequency questionnaire; squamous-cell cancer; international head; pooled analysis; neck-cancer; index; reproducibility; association; consumption; patterns
AB Besides tobacco and alcohol, diet and inflammation have been suggested to be important risk factors for laryngeal cancer. In this study, we examined the role of diet-associated inflammation, as estimated by dietary inflammatory index (DII) scores, in laryngeal cancer in a multicentre case-control study conducted between 1992 and 2000 in Italy. This study included 460 cases with incident, histologically confirmed laryngeal cancer, and 1,088 controls hospitalized for acute non-neoplastic diseases unrelated to tobacco and alcohol consumption. DII scores were computed from a reproducible and valid 78-item food-frequency questionnaire. Logistic regression models controlling for age, sex, study center, education, body mass index, tobacco smoking, alcohol drinking, and non-alcohol energy intake were used to estimate odds ratios (ORs) and the corresponding 95 % confidence intervals (CIs). Subjects with higher DII scores (i.e., with a more pro-inflammatory diet) had a higher risk of laryngeal cancer. The OR was 3.30 (95 % CI 2.06, 5.28; p for trend < 0.0001) for the highest versus the lowest DII quartile. When DII was considered as a continuous variable, the OR was 1.27 (95 % CI 1.15, 1.40) for a one-unit (9 % of the DII range) increase. Stratified analyses produced slightly stronger associations between DII and laryngeal cancer risk among Subjects < 60 years old (ORquartile4vs1 = 4.68), overweight subjects (ORQuartile4vs1 = 3.62), and among those with higher education (ORQuartile4vs1 = 3.92). We also observed a strong combined effect of higher DII and tobacco smoking or alcohol consumption on risk of laryngeal cancer. Compared with non-smokers having low DII scores, the OR was 6.64 for smokers with high DII scores. Likewise, compared with non/moderate drinkers with low DII, the OR was 5.82 for heavy drinkers with high DII. These results indicate that a pro-inflammatory diet is associated with increased risk of laryngeal cancer.
C1 [Shivappa, Nitin; Hebert, James R.] Univ South Carolina, Canc Prevent & Control Program, Columbia, SC 29208 USA.
   [Shivappa, Nitin; Hebert, James R.] Univ South Carolina, Arnold Sch Publ Hlth, Dept Epidemiol & Biostat, Columbia, SC 29208 USA.
   [Shivappa, Nitin; Hebert, James R.] Connecting Hlth Innovat LLC, Columbia, SC 29201 USA.
   [Hebert, James R.] Univ South Carolina, Dept Family & Prevent Med, Sch Med, Columbia, SC 29208 USA.
   [Rosato, Valentina; La Vecchia, Carlo] Univ Milan, Dept Clin Sci & Community Hlth, Milan, Italy.
   [Rosato, Valentina] Fdn IRCCS Ist Nazl Tumori, Unit Med Stat Biometry & Bioinformat, Milan, Italy.
   [Serraino, Diego] Ctr Riferimento Oncol, Unit Epidemiol & Biostat, Aviano, Italy.
C3 University of South Carolina System; University of South Carolina Columbia; University of South Carolina System; University of South Carolina Columbia; Connecting Health Innovations LLC; University of South Carolina System; University of South Carolina Columbia; University of Milan; Fondazione IRCCS Istituto Nazionale Tumori Milan; IRCCS Aviano (CRO)
RP Shivappa, N (corresponding author), Univ South Carolina, Canc Prevent & Control Program, Columbia, SC 29208 USA.; Shivappa, N (corresponding author), Univ South Carolina, Arnold Sch Publ Hlth, Dept Epidemiol & Biostat, Columbia, SC 29208 USA.; Shivappa, N (corresponding author), Connecting Hlth Innovat LLC, Columbia, SC 29201 USA.
EM shivappa@mailbox.sc.edu
FU Italian Foundation for Research on Cancer (FIRC); Italian Ministry of Health, General Directorate of European and International Relations; United States National Institute of Diabetes and Digestive and Kidney Diseases [R44DK103377]; Italian Foundation for Cancer Research (FIRC) [18107]
CR [Anonymous], 2007, CONT UPD PROJ REP FO, V0, P0
   Bidoli E, 2003, CANCER CAUSE CONTROL, V14, P477, DOI 10.1023/A:1024991618398
   Bonomi M, 2014, ADV EXP MED BIOL, V816, P107, DOI 10.1007/978-3-0348-0837-8_5
   Bosetti C, 2003, CANCER EPIDEM BIOMAR, V12, P1091
   DAvanzo B, 1996, EPIDEMIOLOGY, V7, P312, DOI 10.1097/00001648-199605000-00018
   Decarli A, 1996, ANN EPIDEMIOL, V6, P110, DOI 10.1016/1047-2797(95)00129-8
   Edefonti V, 2015, BRIT J CANCER, V113, P182, DOI 10.1038/bjc.2015.149
   Edefonti V, 2012, ANN ONCOL, V23, P1869, DOI 10.1093/annonc/mdr548
   Edefonti V, 2015, INT J CANCER, V137, P448, DOI 10.1002/ijc.29388
   Edefonti V, 2010, CANCER EPIDEM BIOMAR, V19, P18, DOI 10.1158/1055-9965.EPI-09-0900
   Ferraroni M, 1996, INT J EPIDEMIOL, V25, P775, DOI 10.1093/ije/25.4.775
   FRANCESCHI S, 1993, EUR J CANCER, V29A, P2298, DOI 10.1016/0959-8049(93)90225-5
   Galeone C, 2010, CANCER EPIDEM BIOMAR, V19, P1723, DOI 10.1158/1055-9965.EPI-10-0191
   Garavello W, 2007, ANN ONCOL, V18, P1104, DOI 10.1093/annonc/mdm078
   Hashibe M, 2009, CANCER EPIDEM BIOMAR, V18, P541, DOI 10.1158/1055-9965.EPI-08-0347
   HOSMER DW, 1992, EPIDEMIOLOGY, V3, P452, DOI 10.1097/00001648-199209000-00012
   Keibel A, 2009, CURR PHARM DESIGN, V15, P1949, DOI 10.2174/138161209788453167
   Pan MH, 2009, J AGR FOOD CHEM, V57, P4467, DOI 10.1021/jf900612n
   Pelucchi C, 2003, ANN ONCOL, V14, P162, DOI 10.1093/annonc/mdg032
   Pries R, 2006, CYTOKINE GROWTH F R, V17, P141, DOI 10.1016/j.cytogfr.2006.02.001
   Rothman KJ, 2002, MEASURING INTERACTIONS. EPIDEMIOLOGY: AN INTRODUCTION, V0, P168
   Salvini S, 1998, BANCA DATI DI COMPOSIZIONEDEGLIALIMENTI PER STUDIEPIDEMIOLOGICI IN ITALIA. ED, V0, P0
   Shivappa N, 2016, BRIT J NUTR, V115, P324, DOI 10.1017/S0007114515004419
   Shivappa N, 2016, BRIT J NUTR, V115, P138, DOI 10.1017/S0007114515004171
   Shivappa N, 2015, CANCER CAUSE CONTROL, V26, P1439, DOI 10.1007/s10552-015-0636-y
   Shivappa N, 2015, NUTR CANCER, V67, P941, DOI 10.1080/01635581.2015.1062117
   Shivappa N, 2015, BRIT J NUTR, V114, P152, DOI 10.1017/S0007114515001828
   Shivappa N, 2015, BRIT J NUTR, V113, P292, DOI 10.1017/S0007114514003626
   Shivappa N, 2015, BRIT J NUTR, V113, P278, DOI 10.1017/S0007114514003572
   Shivappa N, 2015, BRIT J NUTR, V113, P665, DOI 10.1017/S000711451400395X
   Shivappa N, 2014, PUBLIC HEALTH NUTR, V17, P1825, DOI 10.1017/S1368980013002565
   Shivappa N, 2014, PUBLIC HEALTH NUTR, V17, P1689, DOI 10.1017/S1368980013002115
   Tezal M, 2012, ARCH OTOLARYNGOL, V138, P669, DOI 10.1001/archoto.2012.873
   Wirth MD, 2014, J OCCUP ENVIRON MED, V56, P986, DOI 10.1097/JOM.0000000000000213
   Wood LG, 2015, CLIN EXP ALLERGY, V45, P177, DOI 10.1111/cea.12323
NR 35
TC 29
Z9 30
U1 0
U2 11
PU SPRINGER
PI DORDRECHT
PA VAN GODEWIJCKSTRAAT 30, 3311 GZ DORDRECHT, NETHERLANDS
SN 0957-5243
EI 1573-7225
J9 CANCER CAUSE CONTROL
JI Cancer Causes Control
PD AUG 15
PY 2016
VL 27
IS 8
BP 1027
EP 1034
DI 10.1007/s10552-016-0781-y
PG 8
WC Oncology; Public, Environmental & Occupational Health
SC Oncology; Public, Environmental & Occupational Health
GA DS9RK
UT WOS:000381120800008
PM 27379989
DA 2025-02-23
ER

PT J
AU Teleni, L
   Chan, RJ
   Chan, A
   Isenring, EA
   Vela, I
   Inder, WJ
   McCarthy, AL
AF Teleni, Laisa
   Chan, Raymond J.
   Chan, Alexandre
   Isenring, Elisabeth A.
   Vela, Ian
   Inder, Warrick J.
   McCarthy, Alexandra L.
TI Exercise improves quality of life in androgen deprivation therapy-treated prostate cancer: systematic review of randomised controlled trials
SO ENDOCRINE-RELATED CANCER
LA English
DT Article
DE prostate cancer; androgen deprivation therapy; quality of life; diet; aerobic exercise; resistance exercise
ID hot flashes; suppression therapy; soy phytoestrogens; physical-activity; aerobic exercise; body-composition; bone metastases; blood-pressure; breast-cancer; men
AB Men receiving androgen deprivation therapy (ADT) for prostate cancer (PCa) are likely to develop metabolic conditions such as diabetes, cardiovascular disease, abdominal obesity and osteoporosis. Other treatment-related side effects adversely influence quality of life (QoL) including vasomotor distress, depression, anxiety, mood swings, poor sleep quality and compromised sexual function. The objective of this study was to systematically review the nature and effects of dietary and exercise interventions on QoL, androgen deprivation symptoms and metabolic risk factors in men with PCa undergoing ADT. An electronic search of CINAHL, CENTRAL, Medline, PsychINFO and reference lists was performed to identify peer-reviewed articles published between January 2004 and December 2014 in English. Eligible study designs included randomised controlled trials (RCTs) with pre- and post-intervention data. Data extraction and assessment of methodological quality with the Cochrane approach was conducted by two independent reviewers. Seven exercise studies were identified. Exercise significantly improved QoL, but showed no effect on metabolic risk factors (weight, waist circumference, lean or fat mass, blood pressure and lipid profile). Two dietary studies were identified, both of which tested soy supplements. Soy supplementation did not improve any outcomes. No dietary counselling studies were identified. No studies evaluated androgen-deficiency symptoms (libido, erectile function, sleep quality, mood swings, depression, anxiety and bone mineral density). Evidence from RCTs indicates that exercise enhances health- and disease-specific QoL in men with PCa undergoing ADT. Further studies are required to evaluate the effect of exercise and dietary interventions on QoL, androgen deprivation symptoms and metabolic risk factors in this cohort.
C1 [Teleni, Laisa; Chan, Raymond J.; McCarthy, Alexandra L.] Queensland Univ Technol, Sch Nursing, Brisbane, Qld 4001, Australia.
   [Teleni, Laisa; Isenring, Elisabeth A.] Bond Univ, Bond Inst Hlth & Sport, Fac Hlth Sci & Med, 2 Promethean Way, Gold Coast, Qld 4226, Australia.
   [Chan, Raymond J.] West Moreton Hosp & Hlth Serv, Brisbane, Qld, Australia.
   [Chan, Alexandre] Natl Univ Singapore, Fac Sci, Dept Pharm, Singapore 117548, Singapore.
   [Chan, Alexandre] Natl Canc Ctr Singapore, Oncol Pharm, Singapore, Singapore.
   [Isenring, Elisabeth A.] Princess Alexandra Hosp, Dept Nutr & Dietet, Brisbane, Qld 4102, Australia.
   [Vela, Ian] Princess Alexandra Hosp, Dept Urol, Brisbane, Qld 4102, Australia.
   [Vela, Ian] Australian Prostate Canc Res Ctr Queensland, Brisbane, Qld, Australia.
   [Inder, Warrick J.] Princess Alexandra Hosp, Dept Diabet & Endocrinol, Brisbane, Qld 4102, Australia.
   [Inder, Warrick J.] Univ Queensland, Sch Med, Brisbane, Qld, Australia.
   [McCarthy, Alexandra L.] Princess Alexandra Hosp, Div Canc Serv, Brisbane, Qld 4102, Australia.
   [McCarthy, Alexandra L.] Queensland Univ Technol, Inst Hlth & Biomed Innovat, Brisbane, Qld 4001, Australia.
C3 Queensland University of Technology (QUT); Bond University; National University of Singapore; National Cancer Centre Singapore (NCCS); Princess Alexandra Hospital; Princess Alexandra Hospital; Queensland University of Technology (QUT); Princess Alexandra Hospital; University of Queensland; Princess Alexandra Hospital; Queensland University of Technology (QUT)
RP Teleni, L (corresponding author), Queensland Univ Technol, Sch Nursing, Brisbane, Qld 4001, Australia.; Teleni, L (corresponding author), Bond Univ, Bond Inst Hlth & Sport, Fac Hlth Sci & Med, 2 Promethean Way, Gold Coast, Qld 4226, Australia.
EM laisa.teleni@qut.edu.au
FU Queensland University of Technology
CR Abdollah F, 2015, EJSO-EUR J SURG ONC, V41, P1529, DOI 10.1016/j.ejso.2015.06.011
   Alberga AS, 2012, SUPPORT CARE CANCER, V20, P971, DOI 10.1007/s00520-011-1169-x
   Bourke L, 2014, EUR UROL, V65, P865, DOI 10.1016/j.eururo.2013.09.040
   Bourke L, 2011, CANCER EPIDEM BIOMAR, V20, P647, DOI 10.1158/1055-9965.EPI-10-1143
   Chipperfield K, 2014, HEALTH PSYCHOL, V33, P1288, DOI 10.1037/hea0000006
   Cormie P, 2013, PROSTATE CANCER P D, V16, P170, DOI 10.1038/pcan.2012.52
   Culos-Reed SN, 2010, SUPPORT CARE CANCER, V18, P591, DOI 10.1007/s00520-009-0694-3
   DERSIMONIAN R, 1986, CONTROL CLIN TRIALS, V7, P177, DOI 10.1016/0197-2456(86)90046-2
   Ferlay J, 2013, GLOBOCAN 2012 CANC I, V0, P0, DOI DOI 10.1093/JNCI/DJT342
   Galvao DA, 2014, EUR UROL, V65, P856, DOI 10.1016/j.eururo.2013.09.041
   Galvao DA, 2010, J CLIN ONCOL, V28, P340, DOI 10.1200/JCO.2009.23.2488
   Grossmann M, 2011, MED J AUSTRALIA, V194, P301, DOI 10.5694/j.1326-5377.2011.tb02979.x
   Higano CS, 2008, NAT CLIN PRACT UROL, V5, P24, DOI 10.1038/ncpuro0995
   Higano CS, 2004, UROL CLIN N AM, V31, P331, DOI 10.1016/j.ucl.2004.01.001
   Higgins JPT, 2011, BMJ-BRIT MED J, V343, P0, DOI 10.1136/bmj.d5928
   Isidori AM, 2005, CLIN ENDOCRINOL, V63, P280, DOI 10.1111/j.1365-2265.2005.02339.x
   Laughlin GA, 2008, J CLIN ENDOCR METAB, V93, P68, DOI 10.1210/jc.2007-1792
   Lewington S, 2007, LANCET, V370, P1829, DOI 10.1016/S0140-6736(07)61778-4
   MacGregor CA, 2005, EUR J CANCER, V41, P708, DOI 10.1016/j.ejca.2005.01.005
   Michaud LB, 2010, AM J HEALTH-SYST PH, V67, PS20, DOI 10.2146/ajhp100078
   Napora JK, 2011, J ANDROL, V32, P40, DOI 10.2164/jandrol.110.010983
   Nguyen PL, 2011, JAMA-J AM MED ASSOC, V306, P2359, DOI 10.1001/jama.2011.1745
   Quella SK, 2000, J CLIN ONCOL, V18, P1068, DOI 10.1200/JCO.2000.18.5.1068
   Rock CL, 2012, CA-CANCER J CLIN, V62, P243, DOI 10.3322/caac.21142
   Rosmond R, 1996, OBES RES, V4, P245, DOI 10.1002/j.1550-8528.1996.tb00542.x
   Sammon JD, 2015, EUR UROL, V68, P32, DOI 10.1016/j.eururo.2014.10.018
   Segal RJ, 2009, J CLIN ONCOL, V27, P344, DOI 10.1200/JCO.2007.15.4963
   Seible DM, 2014, UROLOGY, V83, P1316, DOI 10.1016/j.urology.2014.02.006
   Sharma P, 2009, J UROLOGY, V182, P2265, DOI 10.1016/j.juro.2009.07.030
   Smith MR, 2002, J CLIN ENDOCR METAB, V87, P599, DOI 10.1210/jc.87.2.599
   STAMLER J, 1986, JAMA-J AM MED ASSOC, V256, P2823, DOI 10.1001/jama.256.20.2823
   Svartberg J, 2004, EUR J ENDOCRINOL, V150, P65, DOI 10.1530/eje.0.1500065
   Traish AM, 2009, J ANDROL, V30, P477, DOI 10.2164/jandrol.108.007245
   Uth J, 2014, SCAND J MED SCI SPOR, V24, P105, DOI 10.1111/sms.12260
   Van Patten CL, 2002, J CLIN ONCOL, V20, P1449, DOI 10.1200/JCO.20.6.1449
   Vitolins MZ, 2013, J CLIN ONCOL, V31, P4092, DOI 10.1200/JCO.2012.48.1432
   Whitsel EA, 2001, AM J MED, V111, P261, DOI 10.1016/S0002-9343(01)00833-6
   Zhao JS, 2014, PLOS ONE, V9, P0, DOI 10.1371/journal.pone.0107516
NR 39
TC 49
Z9 54
U1 1
U2 38
PU BIOSCIENTIFICA LTD
PI BRISTOL
PA STARLING HOUSE, 1600 BRISTOL PARKWAY N, BRISTOL, ENGLAND
SN 1351-0088
EI 1479-6821
J9 ENDOCR-RELAT CANCER
JI Endocr.-Relat. Cancer
PD FEB 15
PY 2016
VL 23
IS 2
BP 101
EP 112
DI 10.1530/ERC-15-0456
PG 12
WC Oncology; Endocrinology & Metabolism
SC Oncology; Endocrinology & Metabolism
GA DC4ZR
UT WOS:000369230000009
PM 26584972
DA 2025-02-23
ER

PT J
AU Brändstedt, J
   Almquist, M
   Manjer, J
   Malm, J
AF Brandstedt, Johan
   Almquist, Martin
   Manjer, Jonas
   Malm, Johan
TI Vitamin D, PTH, and calcium in relation to survival following prostate cancer
SO CANCER CAUSES & CONTROL
LA English
DT Article
DE Vitamin D; PTH; Calcium; Prostate cancer; Mortality
ID circulating 25-hydroxyvitamin d; parathyroid-hormone; genetic-variation; national-health; serum-calcium; colon-cancer; risk; growth; participants; association
AB Epidemiological studies suggest that low levels of vitamin D constitute a risk factor for prostate cancer. However, the results are conflicting, perhaps because prostate cancer is a very heterogeneous disease. More recent studies have focused on cancer progression and mortality. Vitamin D is closely related to both calcium metabolism and parathyroid hormone (PTH) levels, and all three factors have been implicated in prostate cancer. We examined the associations between pre-diagnostic serum levels of vitamin D (25OHD), PTH, and calcium and mortality among 943 participants within the Malmo Diet and Cancer Study, who were diagnosed with prostate cancer. The mean time from diagnosis until the end of followup was 9.1 years (SD 4.5), and the mean time from inclusion until end of follow-up was 16.6 years (SD 4.9). The analytes were divided into quartiles, and the risk of death from prostate cancer was analyzed using Cox proportional hazard analysis, yielding hazards ratios (HR) with 95 % confidence intervals. The models were adjusted for season and year of inclusion, age at baseline, age at diagnosis, body mass index (BMI), and tumor characteristics (TNM and Gleason score). We observed a trend toward a lower prostate-specific mortality with 25OHD > 85 nmol/L in the unadjusted analysis. This became statistically significantly in the third quartile of 25OHD (85-102 nmol/L) compared to the first (< 68 nmol/L), HR 0.54 (0.34-0.85) when adjusting for age, time of inclusion, and BMI. The association was further strengthened when adjusted for age at diagnosis, Gleason score, and TNM classification with a HR in Q3 0.36 (0.22-0.60). p for trend was 0.03. Regarding calcium, there was a significantly lower HR for the second quartile (2.35-2.39 mmol/L) compared to the first (a parts per thousand currency sign2.34 mmol/L) with a HR of 0.54 (0.32-0.86) in the unadjusted analysis. However, this association disappeared when adjusting for tumor characteristics. There were no associations between levels of PTH and prostate cancer mortality. This study shows that levels of pre-diagnostic vitamin D above 85 nmol/L may improve survival in men with prostate cancer.
C1 [Brandstedt, Johan] Lund Univ, Skane Univ Hosp Malmo, Dept Urol, S-20502 Malmo, Sweden.
   [Almquist, Martin] Lund Univ, Skane Univ Hosp Malmo, Dept Surg, Malmo, Sweden.
   [Manjer, Jonas] Lund Univ, Skane Univ Hosp Malmo, Dept Plast Surg, Malmo, Sweden.
   [Malm, Johan] Lund Univ, Skane Univ Hosp, Sect Clin Chem, Dept Translat Med, Malmo, Sweden.
C3 Lund University; Skane University Hospital; Lund University; Skane University Hospital; Lund University; Skane University Hospital; Lund University; Skane University Hospital
RP Brändstedt, J (corresponding author), Lund Univ, Skane Univ Hosp Malmo, Dept Urol, S-20502 Malmo, Sweden.
EM johan.brandstedt@skane.se
FU Swedish Research Council [K2007-69X-20487-01-3]; Ernhold Lundstrom Foundation; Einar and Inga Nilsson Foundation; Malmo University Hospital Cancer Research Fund; Malmo University Hospital; Crafoord Foundation; Region Skane; Mossfelt Foundation; Fundacion Federico S.A; Swedish Cancer Society [CAN 2006/1554]; Gunnar Nilsson Cancer Foundation
CR Age JL, 2010, DODSORSAKSSTATISTIK, V0, P0
   Albanes D, 2011, CANCER EPIDEM BIOMAR, V20, P1850, DOI 10.1158/1055-9965.EPI-11-0403
   Albertsen PC, 2005, JAMA-J AM MED ASSOC, V293, P2095, DOI 10.1001/jama.293.17.2095
   Andrén O, 2006, J UROLOGY, V175, P1337, DOI 10.1016/S0022-5347(05)00734-2
   ANKER P, 1981, ANAL CHEM, V53, P1970, DOI 10.1021/ac00236a005
   Ankrah-Tetteh T, 2008, ANN CLIN BIOCHEM, V45, P167, DOI 10.1258/acb.2007.007103
   Barlow L, 2009, ACTA ONCOL, V48, P27, DOI 10.1080/02841860802247664
   Brändstedt J, 2016, CANCER CAUSE CONTROL, V27, P69, DOI 10.1007/s10552-015-0684-3
   Brändstedt J, 2012, CANCER CAUSE CONTROL, V23, P1377, DOI 10.1007/s10552-012-9948-3
   Brock K, 2010, J STEROID BIOCHEM, V121, P462, DOI 10.1016/j.jsbmb.2010.03.091
   Cantarutti A, 2015, PROSTATE, V75, P1129, DOI 10.1002/pros.23001
   Cole DEC, 1999, LANCET, V353, P112, DOI 10.1016/S0140-6736(98)06434-4
   Fang F, 2011, PLOS ONE, V6, P0, DOI 10.1371/journal.pone.0018625
   GALLAGHER SK, 1989, CLIN CHEM, V35, P369
   Gandini S, 2011, INT J CANCER, V128, P1414, DOI 10.1002/ijc.25439
   Gao X, 2005, JNCI-J NATL CANCER I, V97, P1768, DOI 10.1093/jnci/dji402
   Gensure RC, 2005, BIOCHEM BIOPH RES CO, V328, P666, DOI 10.1016/j.bbrc.2004.11.069
   Gerdhem P, 2005, OSTEOPOROSIS INT, V16, P1425, DOI 10.1007/s00198-005-1860-1
   Gilbert R, 2011, CANCER CAUSE CONTROL, V22, P319, DOI 10.1007/s10552-010-9706-3
   Giovannucci E, 2006, CANCER EPIDEM BIOMAR, V15, P203, DOI 10.1158/1055-9965.EPI-05-0586
   Giovannucci E, 2007, INT J CANCER, V121, P1571, DOI 10.1002/ijc.22788
   Halthur C, 2009, CANCER CAUSE CONTROL, V20, P1205, DOI 10.1007/s10552-009-9342-y
   Hofmann JN, 2010, CANCER EPIDEM BIOMAR, V19, P927, DOI 10.1158/1055-9965.EPI-09-1121
   Holt SK, 2013, CANCER EPIDEMIOL, V37, P666, DOI 10.1016/j.canep.2013.07.005
   IWAMURA M, 1994, UROLOGY, V43, P675, DOI 10.1016/0090-4295(94)90183-X
   Johansson LA, 2009, J CLIN EPIDEMIOL, V62, P1202, DOI 10.1016/j.jclinepi.2009.01.010
   Krishnan AV, 2011, ANNU REV PHARMACOL, V51, P311, DOI 10.1146/annurev-pharmtox-010510-100611
   Kristal AR, 2002, CANCER EPIDEM BIOMAR, V11, P719
   Lagunova Z, 2007, PROSTATE, V67, P1362, DOI 10.1002/pros.20577
   Manjer J, 2001, EUR J CANCER PREV, V10, P489, DOI 10.1097/00008469-200112000-00003
   Moan J, 2005, J PHOTOCH PHOTOBIO B, V78, P189, DOI 10.1016/j.jphotobiol.2004.11.004
   Mondul AM, 2016, CANCER EPIDEM BIOMAR, V25, P665, DOI 10.1158/1055-9965.EPI-15-0991
   Moreno J, 2006, ANTICANCER RES, V26, P2525
   Murray RML, 2001, J CLIN ENDOCR METAB, V86, P4133, DOI 10.1210/jc.86.9.4133
   Ongkeko WM, 2014, PLOS ONE, V9, P0, DOI 10.1371/journal.pone.0085803
   Palacios C, 2014, J STEROID BIOCHEM, V144, P138, DOI 10.1016/j.jsbmb.2013.11.003
   Peterlik M, 2009, INT J ENV RES PUB HE, V6, P2585, DOI 10.3390/ijerph6102585
   Porojnicu AC, 2005, BRIT J CANCER, V93, P571, DOI 10.1038/sj.bjc.6602722
   Ricós C, 1999, SCAND J CLIN LAB INV, V59, P491
   Ritchie CK, 1997, PROSTATE, V30, P183
   Robsahm TE, 2004, CANCER CAUSE CONTROL, V15, P149, DOI 10.1023/B:CACO.0000019494.34403.09
   Samverkan RCI, 2012, NATL KVALITETSRAPPOR, V0, P0
   Schwartz GG, 2013, ANTI-CANCER AGENT ME, V13, P45
   SCHWARTZ GG, 1990, ANTICANCER RES, V10, P1307
   Shui IM, 2015, CANCER-AM CANCER SOC, V121, P1949, DOI 10.1002/cncr.29320
   Shui IM, 2012, JNCI-J NATL CANCER I, V104, P690, DOI 10.1093/jnci/djs189
   Skinner HG, 2008, CANCER EPIDEM BIOMAR, V17, P2302, DOI 10.1158/1055-9965.EPI-08-0365
   Skinner HG, 2009, CANCER EPIDEM BIOMAR, V18, P575, DOI 10.1158/1055-9965.EPI-08-0915
   SNOWDON DA, 1984, AM J EPIDEMIOL, V120, P244, DOI 10.1093/oxfordjournals.aje.a113886
   Tretli S, 2009, BRIT J CANCER, V100, P450, DOI 10.1038/sj.bjc.6604865
   Tseng M, 2005, AM J CLIN NUTR, V81, P1147
   Van Hemelrijck M, 2012, CANCER CAUSE CONTROL, V23, P1349, DOI 10.1007/s10552-012-0015-x
   van Schoor NM, 2014, OSTEOPOROSIS INT, V25, P1483, DOI 10.1007/s00198-014-2651-3
   Viljoen A, 2008, CLIN CHEM LAB MED, V46, P1438, DOI 10.1515/CCLM.2008.275
   Xu YH, 2014, J CANCER RES CLIN, V140, P1465, DOI 10.1007/s00432-014-1706-3
   Yin L, 2009, CANCER EPIDEMIOL, V33, P435, DOI 10.1016/j.canep.2009.10.014
   Zhou W, 2006, CANCER EPIDEM BIOMAR, V15, P2239, DOI 10.1158/1055-9965.EPI-06-0023
NR 57
TC 27
Z9 27
U1 0
U2 6
PU SPRINGER
PI DORDRECHT
PA VAN GODEWIJCKSTRAAT 30, 3311 GZ DORDRECHT, NETHERLANDS
SN 0957-5243
EI 1573-7225
J9 CANCER CAUSE CONTROL
JI Cancer Causes Control
PD MAY 15
PY 2016
VL 27
IS 5
BP 669
EP 677
DI 10.1007/s10552-016-0740-7
PG 9
WC Oncology; Public, Environmental & Occupational Health
SC Oncology; Public, Environmental & Occupational Health
GA DK3YC
UT WOS:000374852300008
PM 27023469
DA 2025-02-23
ER

PT J
AU Duggan, C
   Tapsoba, JD
   Wang, CY
   McTiernan, A
AF Duggan, Catherine
   Tapsoba, Jean de Dieu
   Wang, Ching-Yun
   McTiernan, Anne
TI Dietary Weight Loss and Exercise Effects on Serum Biomarkers of Angiogenesis in Overweight Postmenopausal Women: A Randomized Controlled Trial
SO CANCER RESEARCH
LA English
DT Article
ID epithelium-derived factor; endothelial growth-factor; plasminogen-activator; insulin-resistance; physical-activity; adipose-tissue; breast-cancer; metabolic syndrome; tumor-growth; obesity
AB Obese and sedentary persons have an increased risk for cancer, but underlying mechanisms are poorly understood. Angiogenesis is common to adipose tissue formation and remodeling, and to tumor vascularization. A total of 439 overweight/obese, healthy, postmenopausal women [body mass index (BMI) > 25 kg/m(2)] ages 50-75 years, recruited between 2005 and 2008 were randomized to a 4-arm 12-month randomized controlled trial, comparing a caloric restriction diet arm (goal: 10% weight loss, N = 118), aerobic exercise arm (225 minutes/week of moderate-to-vigorous activity, N = 117), a combined diet + exercise arm (N = 117), or control (N = 87) on circulating levels of angiogenic biomarkers. VEGF, plasminogen activator inhibitor-1 (PAI-1), and pigment epithelium-derived factor (PEDF) were measured by immunoassay at baseline and 12 months. Changes were compared using generalized estimating equations, adjusting for baseline BMI, age, and race/ethnicity. Participants randomized to the diet + exercise arms had statistically significantly greater reductions in PAI-1 at 12 months compared with controls (-19.3% vs. +3.48%, respectively, P < 0.0001). Participants randomized to the diet and diet + exercise arms had statistically significantly greater reductions in PEDF (-9.20%, -9.90%, respectively, both P < 0.0001) and VEGF (-8.25%, P = 0.0005; -9.98%, P < 0.0001, respectively) compared with controls. There were no differences in any of the analytes in participants randomized to the exercise arm compared with controls. Increasing weight loss was statistically significantly associated with linear trends of greater reductions in PAI-1, PEDF, and VEGF. Weight loss is significantly associated with reduced circulating VEGF, PEDF, and PAI-1, and could provide incentive for reducing weight as a cancer prevention method in overweight and obese individuals. (C)2016 AACR.
C1 [Duggan, Catherine; Tapsoba, Jean de Dieu; Wang, Ching-Yun; McTiernan, Anne] Fred Hutchinson Canc Res Ctr, Div Publ Hlth Sci, Seattle, WA 98109 USA.
C3 Fred Hutchinson Cancer Center
RP Duggan, C (corresponding author), Fred Hutchinson Canc Res Ctr, 1100 Fairview Ave N, Seattle, WA 98109 USA.
EM cduggan@fhcrc.org
FU NCI NIH HHS [R01 CA105204, U54 CA116847] Funding Source: Medline
CR Abbenhardt C, 2013, J INTERN MED, V274, P163, DOI 10.1111/joim.12062
   Ainsworth BE, 2000, MED SCI SPORT EXER, V32, PS498, DOI 10.1097/00005768-200009001-00009
   Albini A, 2012, NAT REV CLIN ONCOL, V9, P498, DOI 10.1038/nrclinonc.2012.120
   [Anonymous], 1991, GUID EX TEST PRESCR, V0, P0
   Beaulieu LM, 2007, BIOESSAYS, V29, P1029, DOI 10.1002/bies.20640
   Becerra SP, 2013, NAT REV CANCER, V13, P258, DOI 10.1038/nrc3484
   Bergers G, 2003, NAT REV CANCER, V3, P401, DOI 10.1038/nrc1093
   Bissell MJ, 2011, NAT MED, V17, P320, DOI 10.1038/nm.2328
   Campbell KL, 2012, J CLIN ONCOL, V30, P2314, DOI 10.1200/JCO.2011.37.9792
   Cao Y, 2007, J CLIN INVEST, V117, P2362, DOI 10.1172/JCI32239
   Cho MS, 2012, BLOOD, V120, P4869, DOI 10.1182/blood-2012-06-438598
   Chung AS, 2010, NAT REV CANCER, V10, P505, DOI 10.1038/nrc2868
   Courneya KS, 2011, RECENT RESULTS CANC, V186, P1, DOI 10.1007/978-3-642-04231-7
   Crowe S, 2009, CELL METAB, V10, P40, DOI 10.1016/j.cmet.2009.06.001
   Cullberg KB, 2013, OBESITY, V21, P454, DOI 10.1002/oby.20060
   Dallaglio K, 2014, CARCINOGENESIS, V35, P1055, DOI 10.1093/carcin/bgu001
   Dawson DW, 1999, SCIENCE, V285, P245, DOI 10.1126/science.285.5425.245
   DePergola G, 1997, INT J OBESITY, V21, P527, DOI 10.1038/sj.ijo.0800435
   DeSouza CA, 1998, ARTERIOSCL THROM VAS, V18, P362, DOI 10.1161/01.ATV.18.3.362
   Doupis J, 2011, OBESITY, V19, P729, DOI 10.1038/oby.2010.193
   Duggan C, 2014, CANCER EPIDEM BIOMAR, V23, P648, DOI 10.1158/1055-9965.EPI-13-1155
   El-Kenawi AE, 2013, BRIT J PHARMACOL, V170, P712, DOI 10.1111/bph.12344
   Elias I, 2012, DIABETES, V61, P1801, DOI 10.2337/db11-0832
   Foster-Schubert KE, 2012, OBESITY, V20, P1628, DOI 10.1038/oby.2011.76
   Freese KE, 2015, CANCER RES, V75, P1161, DOI 10.1158/0008-5472.CAN-14-2744
   Gacche RN, 2014, BBA-REV CANCER, V1846, P161, DOI 10.1016/j.bbcan.2014.05.002
   Goel HL, 2013, NAT REV CANCER, V13, P871, DOI 10.1038/nrc3627
   Hicklin DJ, 2005, J CLIN ONCOL, V23, P1011, DOI 10.1200/JCO.2005.06.081
   Imayama I, 2012, CANCER RES, V72, P2314, DOI 10.1158/0008-5472.CAN-11-3092
   Isogai C, 2001, CANCER RES, V61, P5587
   Joham AE, 2012, OBESITY, V20, P2390, DOI 10.1038/oby.2012.135
   JUHANVAGUE I, 1989, THROMB HAEMOSTASIS, V61, P370
   Labelle M, 2014, P NATL ACAD SCI USA, V111, PE3053, DOI 10.1073/pnas.1411082111
   Leik CE, 2006, J THROMB HAEMOST, V4, P2710, DOI 10.1111/j.1538-7836.2006.02244.x
   Lemoine AY, 2013, THROMB HAEMOSTASIS, V110, P661, DOI 10.1160/TH13-01-0073
   Look MP, 2002, JNCI-J NATL CANCER I, V94, P116, DOI 10.1093/jnci/94.2.116
   Makey KL, 2013, EUR J CANCER PREV, V22, P83, DOI 10.1097/CEJ.0b013e328353ed81
   Mason C, 2013, OBESITY, V21, PE549, DOI 10.1002/oby.20509
   Mason C, 2013, CANCER EPIDEM BIOMAR, V22, P1457, DOI 10.1158/1055-9965.EPI-13-0337
   Mason C, 2011, AM J PREV MED, V41, P366, DOI 10.1016/j.amepre.2011.06.042
   McMahon GA, 2001, J BIOL CHEM, V276, P33964, DOI 10.1074/jbc.M105980200
   Renehan AG, 2008, LANCET, V371, P569, DOI 10.1016/S0140-6736(08)60269-X
   Rokling-Andersen MH, 2007, AM J CLIN NUTR, V86, P1293, DOI 10.1093/ajcn/86.5.1293
   Sabater M, 2010, J CLIN ENDOCR METAB, V95, P4720, DOI 10.1210/jc.2010-0630
   Silha JV, 2005, INT J OBESITY, V29, P1308, DOI 10.1038/sj.ijo.0802987
   Wilund KR, 2008, METABOLISM, V57, P584, DOI 10.1016/j.metabol.2007.11.024
   Yamagishi S, 2006, J CLIN ENDOCR METAB, V91, P2447, DOI 10.1210/jc.2005-2654
   Zhang Yan, 2010, WORLD J STEM CELLS, V2, P103, DOI 10.4252/wjsc.v2.i5.103
NR 48
TC 25
Z9 27
U1 4
U2 10
PU AMER ASSOC CANCER RESEARCH
PI PHILADELPHIA
PA 615 CHESTNUT ST, 17TH FLOOR, PHILADELPHIA, PA 19106-4404 USA
SN 0008-5472
EI 1538-7445
J9 CANCER RES
JI Cancer Res.
PD JUL 15
PY 2016
VL 76
IS 14
BP 4226
EP 4235
DI 10.1158/0008-5472.CAN-16-0399
PG 10
WC Oncology
SC Oncology
GA DS9NY
UT WOS:000381111400020
PM 27417562
DA 2025-02-23
ER

PT J
AU Espejo-Herrera, N
   Gràcia-Lavedan, E
   Boldo, E
   Aragonés, N
   Pérez-Gómez, B
   Pollán, M
   Molina, AJ
   Fernández, T
   Martín, V
   La Vecchia, C
   Bosetti, C
   Tavani, A
   Polesel, J
   Serraino, D
   Acebo, IG
   Altzibar, JM
   Ardanaz, E
   Burgui, R
   Pisa, F
   Fernández-Tardón, G
   Tardón, A
   Peiró, R
   Navarro, C
   Castaño-Vinyals, G
   Moreno, V
   Righi, E
   Aggazzotti, G
   Basagaña, X
   Nieuwenhuijsen, M
   Kogevinas, M
   Villanueva, CM
AF Espejo-Herrera, Nadia
   Gracia-Lavedan, Esther
   Boldo, Elena
   Aragones, Nuria
   Perez-Gomez, Beatriz
   Pollan, Marina
   Molina, Antonio J.
   Fernandez, Tania
   Martin, Vicente
   La Vecchia, Carlo
   Bosetti, Cristina
   Tavani, Alessandra
   Polesel, Jerry
   Serraino, Diego
   Gomez Acebo, Ines
   Altzibar, Jone M.
   Ardanaz, Eva
   Burgui, Rosana
   Pisa, Federica
   Fernandez-Tardon, Guillermo
   Tardon, Adonina
   Peiro, Rosana
   Navarro, Carmen
   Castano-Vinyals, Gemma
   Moreno, Victor
   Righi, Elena
   Aggazzotti, Gabriella
   Basagana, Xavier
   Nieuwenhuijsen, Mark
   Kogevinas, Manolis
   Villanueva, Cristina M.
TI Colorectal cancer risk and nitrate exposure through drinking water and diet
SO INTERNATIONAL JOURNAL OF CANCER
LA English
DT Article
DE colorectal cancer; nitrate; drinking water; diet; case-control studies
ID food-frequency questionnaire; disinfection by-products; n-nitroso compounds; municipal; supply; validation; nitrites; tumors; women; colon
AB Ingesfed nitrate leads to the endogenous synthesis of N-nitroso compounds (NOCs), animal carcinogens with limited human evidence. We aimed to evaluate the risk of colorectal cancer (CRC) associated with nitrate exposure in drinking water and diet. A case-control study in Spain and Italy during 2008-2013 was conducted. Hospital-based incident cases and population based (Spain) or hospital-based (Italy) controls were interviewed on residential history, water consumption since age 18, and dietary information. Long-term waterborne ingested nitrate was derived from routine monitoring;records, linked to subjects residential histories and water consumption habits. Dietary nitrate intake was estimated from food frequency questionnaires and published food composition databases. Odd ratios (OR) were calculated using mixed models with area as random effect adjusted for CRC risk factors and other covariables. Generalized additive models (GAMS) were used to analyze exposure-response relationship. Interaction with endogenous nitrosation factors and other covariables was also evaluated. In total
C1 [Espejo-Herrera, Nadia; Gracia-Lavedan, Esther; Castano-Vinyals, Gemma; Basagana, Xavier; Nieuwenhuijsen, Mark; Kogevinas, Manolis; Villanueva, Cristina M.] Ctr Res Environm Epidemiol CREAL, ISGlobal, Doctor Aiguader 88, Barcelona 08003, Spain.
   [Espejo-Herrera, Nadia; Gracia-Lavedan, Esther; Castano-Vinyals, Gemma; Basagana, Xavier; Nieuwenhuijsen, Mark; Kogevinas, Manolis; Villanueva, Cristina M.] Univ Pompeii Fabra, Dept Ciencies Expt & Salut, Barcelona, Spain.
   [Espejo-Herrera, Nadia; Gracia-Lavedan, Esther; Boldo, Elena; Aragones, Nuria; Perez-Gomez, Beatriz; Pollan, Marina; Martin, Vicente; Gomez Acebo, Ines; Altzibar, Jone M.; Ardanaz, Eva; Burgui, Rosana; Fernandez-Tardon, Guillermo; Tardon, Adonina; Peiro, Rosana; Navarro, Carmen; Castano-Vinyals, Gemma; Moreno, Victor; Basagana, Xavier; Nieuwenhuijsen, Mark; Kogevinas, Manolis; Villanueva, Cristina M.] CIBER Epidemiol & Salud PuL CIBERESP, Madrid, Spain.
   [Boldo, Elena; Aragones, Nuria; Perez-Gomez, Beatriz; Pollan, Marina] Carlos III Inst Hlth, Natl Ctr Epidemiol, Canc & Environm Epidemiol Unit, Madrid, Spain.
   [Boldo, Elena; Aragones, Nuria; Perez-Gomez, Beatriz; Pollan, Marina] IIS Puerta Hiero, Oncol & Hematol Area, Canc Epidemiol Res Grp, Madrid, Spain.
   [Molina, Antonio J.; Fernandez, Tania; Martin, Vicente] Univ Leon, Res Grp Gene Environm Interact & Hlth, E-24071 Leon, Spain.
   [La Vecchia, Carlo] Univ Milan, Dept Clin Sci & Community Hlth, Milan, Italy.
   [Bosetti, Cristina; Tavani, Alessandra] IRCCS Ist Ric Farmacol Mario Negri, Dept Epidemiol, Milan, Italy.
   [Polesel, Jerry; Serraino, Diego] CRO Aviano Natl Canc Inst, IRCCS, Unit Epidemiol & Biostat, Aviano, Italy.
   [Gomez Acebo, Ines] Univ Cantabria, IDIVAL, E-39005 Santander, Spain.
   [Altzibar, Jone M.] Publ Hlth Div Gipuzkoa, San Sebastian, Spain.
   [Altzibar, Jone M.] Biodonostia Res Inst, San Sebastian, Spain.
   [Ardanaz, Eva; Burgui, Rosana] Navarra Publ Hlth Inst, Pamplona, Spain.
   [Pisa, Federica] Azienda Osped Univ, SOC Igiene & Epidemiol Cin, Udipe, Italy.
   [Fernandez-Tardon, Guillermo; Tardon, Adonina] Univ Oviedo, Oncol Inst IUOPA, Asturias, Spain.
   [Peiro, Rosana] Ctr Res Publ Hlth, Valencia, Spain.
   [Navarro, Carmen] Murcia Reg Hlth Council, Dept Epidemiol IMIB Arrixaca, Murcia, Spain.
   [Navarro, Carmen] Univ Murcia, Dept Hlth & Social Sci, Murcia, Spain.
   [Castano-Vinyals, Gemma; Basagana, Xavier; Nieuwenhuijsen, Mark; Kogevinas, Manolis; Villanueva, Cristina M.] IMIM Hosp Mar Med Res Inst, Barcelona, Spain.
   [Moreno, Victor] Bellvitge Biomed Res Inst IDIBELL, Catalan Inst Oncol, Barcelona, Spain.
   [Moreno, Victor] Univ Barcelona, Barcelona, Spain.
   [Righi, Elena; Aggazzotti, Gabriella] Univ Modena & Reggio Emilia, Modena, Italy.
C3 ISGlobal; Pompeu Fabra University; Centre de Recerca en Epidemiologia Ambiental (CREAL); CIBER - Centro de Investigacion Biomedica en Red; CIBERESP; Instituto de Salud Carlos III; Universidad de Leon; University of Milan; Istituto di Ricerche Farmacologiche Mario Negri IRCCS; IRCCS Aviano (CRO); Universidad de Cantabria; Public Health Institute of Navarra; University of Oviedo; Instituto Universitario de Oncologia de Asturias; Murcia Regional Health Council; University of Murcia; Hospital del Mar Research Institute; Institut Catala d'Oncologia; Institut d'Investigacio Biomedica de Bellvitge (IDIBELL); University of Barcelona; Universita di Modena e Reggio Emilia
RP Villanueva, CM (corresponding author), Ctr Res Environm Epidemiol CREAL, ISGlobal, Doctor Aiguader 88, Barcelona 08003, Spain.
EM cvillanueva@creal.cat
FU Accion Transversal del Cancer del Consejo de Ministros [11/10/2007]; Instituto de Salud Carlos III-FEDER [PI08/1770, PI08/0533, PI11/00226]; ISCIII FIS; HIWATE-EU project [036224]; Agencia de Gestio d'Ajuts Universitaris i de Recerca (AGAUR FI-DGR) Generalitat de Cataluna (NEH)
CR [Anonymous], 2010, IARC MONOGR EVAL CAR, V0, P0
   Azcárate-Peril MA, 2011, AM J PHYSIOL-GASTR L, V301, PG401, DOI 10.1152/ajpgi.00110.2011
   Bastide NM, 2011, CANCER PREV RES, V4, P177, DOI 10.1158/1940-6207.CAPR-10-0113
   Bingham SA, 2002, J NUTR, V132, P3522S, DOI 10.1093/jn/132.11.3522S
   Bouvard V, 2015, LANCET ONCOL, V16, P1599, DOI 10.1016/S1470-2045(15)00444-1
   Bradbury KE, 2014, AM J CLIN NUTR, V100, P394S, DOI 10.3945/ajcn.113.071357
   Burkart MR, 2007, WATER SCI TECHNOL, V56, P59, DOI 10.2166/wst.2007.436
   Castaño-Vinyals G, 2015, GAC SANIT, V29, P308, DOI 10.1016/j.gaceta.2014.12.003
   Castaño-Vinyals G, 2011, GAC SANIT, V25, P353, DOI 10.1016/j.gaceta.2010.05.011
   Cross AJ, 2010, CANCER RES, V70, P2406, DOI 10.1158/0008-5472.CAN-09-3929
   DAlessandro W, 2012, ENVIRON MONIT ASSESS, V184, P2845, DOI 10.1007/s10661-011-2155-y
   De Roos AJ, 2003, EPIDEMIOLOGY, V14, P640, DOI 10.1097/01.ede.0000091605.01334.d3
   Decarli A, 1996, ANN EPIDEMIOL, V6, P110, DOI 10.1016/1047-2797(95)00129-8
   DellaValle CT, 2014, INT J CANCER, V134, P2917, DOI 10.1002/ijc.28612
   EFSA, 2008, EFSA J, V6, P0, DOI 10.2903/j.efsa.2008.689
   Espejo-Herrera N, 2013, GAC SANIT, V27, P156, DOI 10.1016/j.gaceta.2012.02.002
   Ferlay J, 2013, EUR J CANCER, V49, P1374, DOI 10.1016/j.ejca.2012.12.027
   Fernandez E, 2001, BRIT J CANCER, V84, P722, DOI 10.1054/bjoc.2000.1622
   Gnagnarella P, 2004, J FOOD COMPOS ANAL, V17, P509, DOI 10.1016/j.jfca.2004.02.009
   Griesenbeck JS, 2009, NUTR METAB, V6, P0, DOI 10.1186/1475-2891-8-16
   Gulis G, 2002, ENVIRON RES, V88, P182, DOI 10.1006/enrs.2002.4331
   Hord NG, 2009, AM J CLIN NUTR, V90, P1, DOI 10.3945/ajcn.2008.27131
   Jakszyn P, 2004, J NUTR, V134, P2011, DOI 10.1093/jn/134.8.2011
   Jakszyn P, 2006, PUBLIC HEALTH NUTR, V9, P785, DOI 10.1079/PHN2005884
   Kim SE, 2015, WORLD J GASTROENTERO, V21, P5167, DOI 10.3748/wjg.v21.i17.5167
   LIJINSKY W, 1993, CARCINOGENESIS, V14, P2373, DOI 10.1093/carcin/14.11.2373
   Loh YH, 2011, AM J CLIN NUTR, V93, P1053, DOI 10.3945/ajcn.111.012377
   MARTINMORENO JM, 1993, INT J EPIDEMIOL, V22, P512, DOI 10.1093/ije/22.3.512
   McElroy JA, 2008, J WATER HEALTH, V6, P399, DOI 10.2166/wh.2008.048
   Nieuwenhuijsen MJ, 2009, J WATER HEALTH, V7, P185, DOI 10.2166/wh.2009.073
   Rahman MB, 2010, INT J EPIDEMIOL, V39, P733, DOI 10.1093/ije/dyp371
   Schwartz J, 2000, EPIDEMIOLOGY, V11, P666, DOI 10.1097/00001648-200011000-00009
   Stewart B, 2015, WORLD CANCER REPORT 2014, V0, P0
   Wakida FT, 2005, WATER RES, V39, P3, DOI 10.1016/j.watres.2004.07.026
   Ward MH, 2007, CANCER CAUSE CONTROL, V18, P1141, DOI 10.1007/s10552-007-9053-1
   Ward MH, 2006, EPIDEMIOLOGY, V17, P375, DOI 10.1097/01.ede.0000219675.79395.9f
   Ward Mary H, 2009, REVIEWS ON ENVIRONMENTAL HEALTH, V24, P357
   Ward MH, 2005, ENVIRON HEALTH PERSP, V113, P1607, DOI 10.1289/ehp.8043
   Weyer PJ, 2001, EPIDEMIOLOGY, V12, P327, DOI 10.1097/00001648-200105000-00013
   World Health Organization, 2008, GUID DRINK WAT QUAL, V0, P0
   Zhu Y, 2014, BRIT J NUTR, V111, P1109, DOI 10.1017/S0007114513003462
NR 42
TC 91
Z9 99
U1 5
U2 70
PU WILEY
PI HOBOKEN
PA 111 RIVER ST, HOBOKEN 07030-5774, NJ USA
SN 0020-7136
EI 1097-0215
J9 INT J CANCER
JI Int. J. Cancer
PD JUL 15
PY 2016
VL 139
IS 2
BP 334
EP 346
DI 10.1002/ijc.30083
PG 13
WC Oncology
SC Oncology
GA DP3TE
UT WOS:000378417500009
PM 26954527
DA 2025-02-23
ER

PT J
AU Greenlee, H
   Gaffney, AO
   Aycinena, AC
   Koch, P
   Contento, I
   Karmally, W
   Richardson, JM
   Shi, ZX
   Lim, E
   Tsai, WY
   Santella, RM
   Blaner, WS
   Clugston, RD
   Cremers, S
   Pollak, S
   Sirosh, I
   Crew, KD
   Maurer, M
   Kalinsky, K
   Hershman, DL
AF Greenlee, Heather
   Gaffney, Ann Ogden
   Aycinena, A. Corina
   Koch, Pam
   Contento, Isobel
   Karmally, Wahida
   Richardson, John M.
   Shi, Zaixing
   Lim, Emerson
   Tsai, Wei-Yann
   Santella, Regina M.
   Blaner, William S.
   Clugston, Robin D.
   Cremers, Serge
   Pollak, Susan
   Sirosh, Iryna
   Crew, Katherine D.
   Maurer, Matthew
   Kalinsky, Kevin
   Hershman, Dawn L.
TI Long-term Diet and Biomarker Changes after a Short-term Intervention among Hispanic Breast Cancer Survivors: The <i>!Cocinar</i> <i>Para Su Salud!</i> Randomized Controlled Trial
SO CANCER EPIDEMIOLOGY BIOMARKERS & PREVENTION
LA English
DT Article
ID retinol-binding-protein; weight-loss intervention; global dna methylation; vitamin-a; insulin-resistance; physical-activity; serum retinol; ethnic-differences; fat reduction; prevention
AB Background: Among Hispanic breast cancer survivors, we examined the long-term effects of a short-term culturally based dietary intervention on increasing fruits/vegetables (F/V), decreasing fat, and changing biomarkers associated with breast cancer recurrence risk. Methods: Spanish-speaking women (n = 70) with a history of stage 0-III breast cancer who completed treatment were randomized to ! Cocinar Para Su Salud! (n = 34), a culturally based 9-session program (24 hours over 12 weeks, including nutrition education, cooking classes, and food-shopping field trips), or a control group (n = 36, written dietary recommendations for breast cancer survivors). Diet recalls, fasting blood, and anthropometric measures were collected at baseline, 6, and 12 months. We report changes between groups at 12 months in dietary intake and biomarkers using 2-sample Wilcoxon t tests and generalized estimating equation (GEE) models. Results: At 12 months, the intervention group compared with the control group reported higher increases in mean daily F/V servings (total: +2.0 vs. -0.4; P < 0.01), and nonsignificant decreases in the percentage of calories from fat (-2.2% vs. -1.1%; P = 0.69) and weight (-2.6 kg vs. -1.5 kg; P = 0.56). Compared with controls, participants in the intervention group had higher increases in plasma lutein (+20.4% vs. -11.5%; p < 0.01), and borderline significant increases in global DNA methylation (+0.8% vs. -0.5%; P = 0.06). Conclusions: The short-term ! Cocinar Para Su Salud! program was effective at increasing long-term F/V intake in Hispanic breast cancer survivors and changed biomarkers associated with breast cancer recurrence risk. Impact: It is possible for short-term behavioral interventions to have long-term effects on behaviors and biomarkers in minority cancer patientpopulations. Results caninformfuture study designs. (C) 2016 AACR.
C1 [Greenlee, Heather; Richardson, John M.; Shi, Zaixing; Crew, Katherine D.; Hershman, Dawn L.] Columbia Univ, Mailman Sch Publ Hlth, Dept Epidemiol, New York, NY USA.
   [Greenlee, Heather; Aycinena, A. Corina; Tsai, Wei-Yann; Santella, Regina M.; Crew, Katherine D.; Maurer, Matthew; Kalinsky, Kevin; Hershman, Dawn L.] Columbia Univ, Med Ctr, Herbert Irving Comprehens Canc Ctr, New York, NY USA.
   [Gaffney, Ann Ogden] Cook Your Life, New York, NY USA.
   [Aycinena, A. Corina; Koch, Pam; Contento, Isobel] Columbia Univ, Teachers Coll, Dept Hlth & Behav Studies, New York, NY 10027 USA.
   [Karmally, Wahida; Cremers, Serge; Pollak, Susan] Columbia Univ, Irving Inst Clin & Translat Res, New York, NY USA.
   [Lim, Emerson; Blaner, William S.; Clugston, Robin D.; Crew, Katherine D.; Maurer, Matthew; Kalinsky, Kevin; Hershman, Dawn L.] Columbia Univ Coll Phys & Surg, Dept Med, New York, NY USA.
   [Tsai, Wei-Yann] Columbia Univ, Mailman Sch Publ Hlth, Dept Biostat, New York, NY USA.
   [Santella, Regina M.; Sirosh, Iryna] Columbia Univ, Mailman Sch Publ Hlth, Dept Environm Hlth Sci, New York, NY USA.
C3 Columbia University; Columbia University; Columbia University Teachers College; Columbia University; Columbia University; Columbia University; Columbia University; Columbia University
RP Greenlee, H (corresponding author), Columbia Univ, Mailman Sch Publ Hlth, 722 West 168th St,7th Floor, New York, NY 10032 USA.
EM hg2120@columbia.edu
FU NCI/NIH [R21CA152903]; NIEHS/NIH [P30 ES009089]; Herbert Irving Comprehensive Cancer Center Cancer Center Support Grant [NCI/NIH 5P30 CA013696]; Columbia University's Clinical and Translational Science award from the National Center for Advancing Translational Sciences, NIH [UL1TR000040]
CR [Anonymous], 2015, BREAST CANCER FACTS FIGURES 2015-2016, V0, P0
   [Anonymous], 2015, CANC FACTS FIG HISP, V0, P0
   Bernard-Davila B, 2015, J RACIAL ETHN HEALTH, V2, P244, DOI 10.1007/s40615-014-0076-5
   Berry LL, 2011, MAYO CLIN PROC, V86, P335, DOI 10.4065/mcp.2010.0803
   Blackburn GL, 2007, AM J CLIN NUTR, V86, P878S, DOI 10.1093/ajcn/86.3.878S
   Blanchard CM, 2008, J CLIN ONCOL, V26, P2198, DOI 10.1200/JCO.2007.14.6217
   Block G, 2000, AM J PREV MED, V18, P284, DOI 10.1016/S0749-3797(00)00119-7
   Boone SD, 2014, CANCER CAUSE CONTROL, V25, P273, DOI 10.1007/s10552-013-0329-3
   Braunstein JB, 2008, MEDICINE, V87, P1, DOI 10.1097/MD.0b013e3181625d78
   Cantarero-Villanueva I, 2012, EVID-BASED COMPL ALT, V2012, P1, DOI 10.1155/2012/620619
   Carey VJ, 2012, GEE GEN ESTIMATION E, V0, P0
   Chlebowski RT, 2006, JNCI-J NATL CANCER I, V98, P1767, DOI 10.1093/jnci/djj494
   Courneya KS, 2013, JNCI-J NATL CANCER I, V105, P1821, DOI 10.1093/jnci/djt297
   Delgado-Cruzata L, 2015, J NUTR, V145, P783, DOI 10.3945/jn.114.202853
   Demark-Wahnefried W, 2007, J CLIN ONCOL, V25, P2709, DOI 10.1200/JCO.2007.10.7094
   Dwyer J, 2003, J NUTR, V133, P0
   Fedders R, 2015, HORM MOL BIOL CLIN I, V22, P27, DOI 10.1515/hmbci-2015-0013
   Frey SK, 2011, NUTRIENTS, V3, P27, DOI 10.3390/nu3010027
   Gamble MV, 2001, AM J CLIN NUTR, V73, P594
   Goodwin PJ, 2015, ADV EXP MED BIOL, V862, P177, DOI 10.1007/978-3-319-16366-6_12
   Goodwin PJ, 2014, J CLIN ONCOL, V32, P2231, DOI 10.1200/JCO.2013.53.1517
   Greenlee H, 2015, J ACAD NUTR DIET, V115, P709, DOI 10.1016/j.jand.2014.11.002
   Kim YK, 2010, METHODS MOL BIOL, V652, P263, DOI 10.1007/978-1-60327-325-1_15
   Kloeting N, 2007, CELL METAB, V6, P79, DOI 10.1016/j.cmet.2007.06.002
   Kulis M, 2010, ADV GENET, V70, P27, DOI 10.1016/S0065-2660(10)70002-X
   Kumanyika SK, 2000, HEALTH PSYCHOL, V19, P42, DOI 10.1037/0278-6133.19.Suppl1.42
   Kushi LH, 2012, CA-CANCER J CLIN, V62, P30, DOI 10.3322/caac.20140
   Lee JW, 2007, OBESITY, V15, P2225, DOI 10.1038/oby.2007.264
   London L, 2015, CONTEMP CLIN TRIALS, V40, P74, DOI 10.1016/j.cct.2014.11.013
   Mandelblatt J, 2005, PREV MED, V40, P611, DOI 10.1016/j.ypmed.2004.09.004
   Mao JJ, 2014, BMC COMPLEM ALTERN M, V14, P0, DOI 10.1186/1472-6882-14-7
   MATTHEWS DR, 1985, DIABETOLOGIA, V28, P412, DOI 10.1007/BF00280883
   Meneses K, 2015, WOMENS HEALTH, V11, P109, DOI 10.2217/whe.14.65
   Miller BA, 2002, AM J EPIDEMIOL, V155, P534, DOI 10.1093/aje/155.6.534
   MILLS JL, 1992, J PEDIATR-US, V120, P863, DOI 10.1016/S0022-3476(05)81951-1
   Mustian Karen M, 2009, J SUPPORT ONCOL, V7, P158
   Mutrie N, 2007, BMJ-BRIT MED J, V334, P517, DOI 10.1136/bmj.39094.648553.AE
   Noy N, 2015, HORM MOL BIOL CLIN I, V23, P39, DOI 10.1515/hmbci-2015-0019
   Ooi SL, 2011, BREAST CANCER RES TR, V127, P729, DOI 10.1007/s10549-010-1191-6
   Pierce JP, 2007, JAMA-J AM MED ASSOC, V298, P289, DOI 10.1001/jama.298.3.289
   R Core Team, 2015, R: A LANGUAGE AND ENVIRONMENT FOR STATISTICAL COMPUTING, V0, P0, DOI DOI 10.1016/J.BBALIP.2008.04.014
   Redlich CA, 1998, CANCER EPIDEM BIOMAR, V7, P211
   Redlich CA, 1996, AM J RESP CRIT CARE, V154, P1436, DOI 10.1164/ajrccm.154.5.8912761
   Reeves MM, 2014, OBES REV, V15, P749, DOI 10.1111/obr.12190
   Rock CL, 2015, J CLIN ONCOL, V33, P3169, DOI 10.1200/JCO.2015.61.1095
   Rock CL, 2012, CA-CANCER J CLIN, V62, P243, DOI 10.3322/caac.21142
   Schmitz KH, 2010, MED SCI SPORT EXER, V42, P1409, DOI 10.1249/MSS.0b013e3181e0c112
   Scoccianti C, 2011, EPIGENETICS-US, V6, P1114, DOI 10.4161/epi.6.9.16515
   Siega-Riz AM, 2014, AM J CLIN NUTR, V99, P1487, DOI 10.3945/ajcn.113.082685
   Spark LC, 2013, J CANCER SURVIV, V7, P74, DOI 10.1007/s11764-012-0246-6
   Toyota M, 2010, ADV GENET, V70, P309, DOI 10.1016/S0065-2660(10)70011-0
   TSUTSUMI C, 1992, J BIOL CHEM, V267, P1805
   Wallington SF, 2016, AM J PREV MED, V50, P111, DOI 10.1016/j.amepre.2015.07.036
   Warner ET, 2015, J CLIN ONCOL, V33, P2254, DOI 10.1200/JCO.2014.57.1349
   Wing RR, 2007, J CONSULT CLIN PSYCH, V75, P652, DOI 10.1037/0022-006X.75.4.652
   Wing RR, 2006, NEW ENGL J MED, V355, P1563, DOI 10.1056/NEJMoa061883
   Wing RR, 2008, J CONSULT CLIN PSYCH, V76, P1015, DOI 10.1037/a0014159
   Wolf G, 2007, NUTR REV, V65, P251, DOI 10.1111/j.1753-4887.2007.tb00302.x
   Yang AS, 2004, NUCLEIC ACIDS RES, V32, P0, DOI 10.1093/nar/gnh032
   Yang Q, 2005, NATURE, V436, P356, DOI 10.1038/nature03711
   Zhang FF, 2011, J NUTR, V141, P1165, DOI 10.3945/jn.110.134536
NR 67
TC 33
Z9 35
U1 1
U2 15
PU AMER ASSOC CANCER RESEARCH
PI PHILADELPHIA
PA 615 CHESTNUT ST, 17TH FLOOR, PHILADELPHIA, PA 19106-4404 USA
SN 1055-9965
EI 1538-7755
J9 CANCER EPIDEM BIOMAR
JI Cancer Epidemiol. Biomarkers Prev.
PD NOV 15
PY 2016
VL 25
IS 11
BP 1491
EP 1502
DI 10.1158/1055-9965.EPI-15-1334
PG 12
WC Oncology; Public, Environmental & Occupational Health
SC Oncology; Public, Environmental & Occupational Health
GA EB7AI
UT WOS:000387537000006
PM 27461049
DA 2025-02-23
ER

PT J
AU Uchiyama, H
   Uehara, K
   Nagashima, T
   Nakata, A
   Sato, K
   Mihara, Y
   Komatsu, KI
   Takanari, J
   Shimizu, S
   Wakame, K
AF Uchiyama, Hironobu
   Uehara, Kaori
   Nagashima, Takayuki
   Nakata, Akifumi
   Sato, Keisuke
   Mihara, Yoshihiro
   Komatsu, Ken-Ich
   Takanari, Jun
   Shimizu, Shigeomi
   Wakame, Koji
TI Global Liver Gene Expression Analysis on a Murine Metabolic Syndrome Model Treated by Low-molecular-weight Lychee Fruit Polyphenol (Oligonol®)
SO ANTICANCER RESEARCH
LA English
DT Article
DE Metabolic syndrome; polyphenol; RNA sequencing; hepatic steatosis; inflammation
ID adipocytes; proteins; pathway; cancer; lipin; mice
AB Background/Aim: Oligonol(R) (OLG) is a low-molecular-weight lychee fruit polyphenol mainly containing catechin-type monomers and oligomers of proanthocyanidins. Dietary OLG supplementation reportedly improves lipid metabolism disorder and lowers the visceral fat level in animal and human studies. Thus, we investigated the mechanism behind the protective and beneficial effects of OLG on a Western diet (WD)-induced metabolic syndrome (MetS) of a murine model. Materials and Methods: Using the C57BL/6J mouse for the MetS model, mice were divided into three groups: control (normal diet: ND), Western diet (WD) and WD + 0.5% OLG (OLG) groups. The WD group was fed a high-calorie (high fructose plus high fat) diet for 12 weeks to develop MetS. At week 12, all mice were sacrificed and the blood and liver were obtained for histological and biological examinations and RNA sequencing (RNA-Seq). Results: Body weight, liver weight, plasma triglycerides (TG), total cholesterol (T-Cho) and alanine aminotransferase (ATS) levels of both OLG groups were significantly lower than those of the WD group. On histological examination of the liver, the area of fatty deposits was shown to be suppressed by OLG administration. Expression gene analysis in the liver of WD-versus OLG-fed mice by RNA-Seq showed that 464/45,706 genes exhibited a significant change of expression (corrected p-value <0.05, absolute value of fold change (FC) >= 2). Gene network analysis showed that genes related to hepatic steatosis, liver inflammation and tumor invasion were inactivated in the OLG group. In particular, the lipid metabolism-related genes Lpin1, Adig and Cidea were regulated by OLG administration. Conclusion: OLG may function to suppress MetS and the progression of geriatric diseases in WD-fed mice by regulating the expression of lipid metabolism, inflammation and tumor-related genes in the liver.
C1 [Uchiyama, Hironobu] Tokyo Univ Agr, Genome Res Ctr, Tokyo, Japan.
   [Uehara, Kaori; Nagashima, Takayuki] Tokyo Univ Agr, Dept Agr Sci, Atsugi, Kanagawa, Japan.
   [Nakata, Akifumi; Sato, Keisuke; Mihara, Yoshihiro; Komatsu, Ken-Ich; Wakame, Koji] Hokkaido Pharmaceut Univ, Sch Pharamacy, Sapporo, Hokkaido 0068590, Japan.
   [Takanari, Jun] Amino Chem Co Ltd, Sapporo, Hokkaido, Japan.
   [Shimizu, Shigeomi] Tokyo Med & Dent Univ, Med Res Inst, Dept Pathol Cell Biol, Tokyo, Japan.
C3 Tokyo University of Agriculture; Tokyo University of Agriculture; Amino-Chem; Institute of Science Tokyo; Tokyo Medical & Dental University (TMDU)
RP Wakame, K (corresponding author), Hokkaido Pharmaceut Univ, Sch Pharm, Dept Pharmacol, Sapporo, Hokkaido 0068590, Japan.
EM wakame-k@hokuyakudai.ac.jp
FU MEXT-Supported Program for the Strategic Research Foundation at Private Universities [S1311017]; Agriculture, Forestry and Fishery promotion research project from Ministry of Agriculture, Forestry and Fisheries of the Japanese Government [A-H25, 25016A]
CR Ahn JH, 2015, NUTR RES PRACT, V9, P123, DOI 10.4162/nrp.2015.9.2.123
   Fiori E, 2015, ANTICANCER RES, V35, P2211
   Ford ES, 2002, JAMA-J AM MED ASSOC, V287, P356, DOI 10.1001/jama.287.3.356
   Gong JY, 2009, CURR OPIN LIPIDOL, V20, P121, DOI 10.1097/MOL.0b013e328328d0bb
   Harris TE, 2011, TRENDS ENDOCRIN MET, V22, P226, DOI 10.1016/j.tem.2011.02.006
   Hong Y-H, 1900, V276, V0, P133
   Hu M, 2013, HEPATOLOGY, V58, P1953, DOI 10.1002/hep.26589
   Jo EH, 2007, EUR J CANCER PREV, V16, P342, DOI 10.1097/01.cej.0000236247.86360.db
   Kitadate K, 2014, REGUL TOXICOL PHARM, V68, P140, DOI 10.1016/j.yrtph.2013.12.001
   Kundu JK, 2009, CANCER LETT, V273, P86, DOI 10.1016/j.canlet.2008.07.039
   Nishihira J, 2009, J FUNCT FOODS, V1, P341, DOI 10.1016/j.jff.2009.09.002
   Ogasawara J, 2010, BIOCHEM BIOPH RES CO, V402, P554, DOI 10.1016/j.bbrc.2010.10.082
   Park SK, 2016, NUTR RES PRACT, V10, P3, DOI 10.4162/nrp.2016.10.1.3
   Péterfy M, 2001, NAT GENET, V27, P121, DOI 10.1038/83685
   Sakurai T, 2008, BIOSCI BIOTECH BIOCH, V72, P463, DOI 10.1271/bbb.70567
   Sato S, 2015, ANTICANCER RES, V35, P6855
   Steeves MA, 2010, CURR OPIN CELL BIOL, V22, P218, DOI 10.1016/j.ceb.2009.12.013
   Tetri LH, 2008, AM J PHYSIOL-GASTR L, V295, PG987, DOI 10.1152/ajpgi.90272.2008
   Virtue S, 2010, BBA-MOL CELL BIOL L, V1801, P338, DOI 10.1016/j.bbalip.2009.12.006
   Wang H, 2011, INT J BIOL SCI, V7, P536, DOI 10.7150/ijbs.7.536
NR 20
TC 9
Z9 10
U1 0
U2 7
PU INT INST ANTICANCER RESEARCH
PI ATHENS
PA EDITORIAL OFFICE 1ST KM KAPANDRITIOU-KALAMOU RD KAPANDRITI, PO BOX 22, ATHENS 19014, GREECE
SN 0250-7005
EI 1791-7530
J9 ANTICANCER RES
JI Anticancer Res.
PD JUL 15
PY 2016
VL 36
IS 7
BP 3705
EP 3713
DI 
PG 9
WC Oncology
SC Oncology
GA DQ0DC
UT WOS:000378867600066
PM 27354644
DA 2025-02-23
ER

PT J
AU Molina-Montes, E
   Sánchez, MJ
   Zamora-Ros, R
   Bueno-de-Mesquita, HB
   Wark, PA
   Obon-Santacana, M
   Kühn, T
   Katzke, V
   Travis, RC
   Ye, WM
   Sund, M
   Naccarati, A
   Mattiello, A
   Krogh, V
   Martorana, C
   Masala, G
   Amiano, P
   Huerta, JM
   Barricarte, A
   Quirós, JR
   Weiderpass, E
   Åsli, LA
   Skeie, G
   Ericson, U
   Sonestedt, E
   Peeters, PH
   Romieu, I
   Scalbert, A
   Overvad, K
   Clemens, M
   Boeing, H
   Trichopoulou, A
   Peppa, E
   Vidalis, P
   Khaw, KT
   Wareham, N
   Olsen, A
   Tjonneland, A
   Boutroun-Rualt, MC
   Clavel-Chapelon, F
   Cross, AJ
   Lu, YX
   Riboli, E
   Duell, EJ
AF Molina-Montes, Esther
   Sanchez, Maria-Jose
   Zamora-Ros, Raul
   Bueno-de-Mesquita, H. B(as)
   Wark, Petra A.
   Obon-Santacana, Mireia
   Kuehn, Tilman
   Katzke, Verena
   Travis, Ruth C.
   Ye, Weimin
   Sund, Malin
   Naccarati, Alessio
   Mattiello, Amalia
   Krogh, Vittorio
   Martorana, Caterina
   Masala, Giovanna
   Amiano, Pilar
   Huerta, Jose-Maria
   Barricarte, Aurelio
   Quiros, Jose-Ramon
   Weiderpass, Elisabete
   Asli, Lene Angell
   Skeie, Guri
   Ericson, Ulrika
   Sonestedt, Emily
   Peeters, Petra H.
   Romieu, Isabelle
   Scalbert, Augustin
   Overvad, Kim
   Clemens, Matthias
   Boeing, Heiner
   Trichopoulou, Antonia
   Peppa, Eleni
   Vidalis, Pavlos
   Khaw, Kay-Tee
   Wareham, Nick
   Olsen, Anja
   Tjonneland, Anne
   Boutroun-Rualt, Marie-Christine
   Clavel-Chapelon, Francoise
   Cross, Amanda J.
   Lu, Yunxia
   Riboli, Elio
   Duell, Eric J.
TI Flavonoid and lignan intake and pancreatic cancer risk in the European prospective investigation into cancer and nutrition cohort
SO INTERNATIONAL JOURNAL OF CANCER
LA English
DT Article
DE diet; flavonoids; lignans; pancreatic cancer; cohort
ID postmenopausal women; dietary flavonoids; pooled analysis; epic project; country; populations; catechins; health; coffee; tea
AB Despite the potential cancer preventive effects of flavonoids and lignans, their ability to reduce pancreatic cancer risk has not been demonstrated in epidemiological studies. Our aim was to examine the association between dietary intakes of flavonoids and lignans and pancreatic cancer risk in the European Prospective Investigation into Cancer and Nutrition (EPIC) cohort. A total of 865 exocrine pancreatic cancer cases occurred after 11.3 years of follow-up of 477,309 cohort members. Dietary flavonoid and lignan intake was estimated through validated dietary questionnaires and the US Department of Agriculture (USDA) and Phenol Explorer databases. Hazard ratios (HR) and 95% confidence intervals (CIs) were calculated using age, sex and center-stratified Cox proportional hazards models, adjusted for energy intake, body mass index (BMI), smoking, alcohol and diabetes status. Our results showed that neither overall dietary intake of flavonoids nor of lignans were associated with pancreatic cancer risk (multivariable-adjusted HR for a doubling of intake=1.03, 95% CI: 0.95-1.11 and 1.02; 95% CI: 0.89-1.17, respectively). Statistically significant associations were also not observed by flavonoid subclasses. An inverse association between intake of flavanones and pancreatic cancer risk was apparent, without reaching statistical significance, in microscopically confirmed cases (HR for a doubling of intake=0.96, 95% CI: 0.91-1.00). In conclusion, we did not observe an association between intake of flavonoids, flavonoid subclasses or lignans and pancreatic cancer risk in the EPIC cohort. What's new? Flavonoids and lignans found in plant-based foods are potent cancer chemopreventive agents but little is known about their effects on pancreatic cancer risk. Here the authors address this question in a large prospective epidemiological study using comprehensively derived dietary data. Their results support growing evidence that there is no association between food-based consumption of both substances with pancreatic cancer risk.
C1 [Molina-Montes, Esther; Sanchez, Maria-Jose] Univ Granada, Hosp Univ Granada, GRANADA, Andalusian Sch Publ Hlth,Inst Invest Biosanitaria, Granada, Spain.
   [Molina-Montes, Esther; Sanchez, Maria-Jose; Amiano, Pilar; Huerta, Jose-Maria; Barricarte, Aurelio] CIBERESP, CIBER Epidemiol & Salud Publ, Barcelona, Spain.
   [Zamora-Ros, Raul; Romieu, Isabelle; Scalbert, Augustin] Int Agcy Res Canc, Sect Nutr & Metab, Lyon, France.
   [Bueno-de-Mesquita, H. B(as)] Natl Inst Publ Hlth & Environm RIVM, Bilthoven, Netherlands.
   [Bueno-de-Mesquita, H. B(as)] Univ Med Ctr, Dept Gastroenterol & Hepatol, Utrecht, Netherlands.
   [Bueno-de-Mesquita, H. B(as); Peeters, Petra H.; Cross, Amanda J.; Lu, Yunxia; Riboli, Elio] Imperial Coll London, Sch Publ Hlth, Dept Epidemiol & Biostat, London, England.
   [Bueno-de-Mesquita, H. B(as)] Univ Malaya, Dept Social & Prevent Med, Fac Med, Kuala Lumpur, Malaysia.
   [Wark, Petra A.] Imperial Coll London, Sch Publ Hlth, Dept Primary Care & Publ Hlth, Global eHlth Unit, London, England.
   [Obon-Santacana, Mireia; Duell, Eric J.] Catalan Inst Oncol ICO Idibell, Unit Nutr & Canc, Barcelona, Spain.
   [Kuehn, Tilman; Katzke, Verena] German Canc Res Ctr, Div Canc Epidemiol, Heidelberg, Germany.
   [Travis, Ruth C.] Univ Oxford, Nuffield Dept Populat Hlth, Canc Epidemiol Unit, Oxford, England.
   [Ye, Weimin; Sund, Malin; Weiderpass, Elisabete] Karolinska Inst, Dept Med Epidemiol & Biostat, Stockholm, Sweden.
   [Ye, Weimin; Sund, Malin] Umea Univ, Med Biobank, Umea, Sweden.
   [Naccarati, Alessio] HuGeF Human Genet Fdn, Mol & Genet Epidemiol Unit, Turin, Italy.
   [Mattiello, Amalia] Univ Naples Federico II, Dipartimento Med Clin & Chirurg, Naples, Italy.
   [Krogh, Vittorio] Fdn IRCCS Ist Nazl Tumori, Epidemiol & Prevent Unit, Milan, Italy.
   [Martorana, Caterina] Canc Registry ASP, Ragusa, Italy.
   [Masala, Giovanna] Canc Res & Prevent Inst ISPO, Mol & Nutr Epidemiol Unit, Florence, Italy.
   [Amiano, Pilar] BioDonostia Res Inst, Publ Hlth Div Gipuzkoa, San Sebastian, Spain.
   [Huerta, Jose-Maria] Murcia Reg Hlth Council, Dept Epidemiol, IMIB Arrixaca, Murcia, Spain.
   [Barricarte, Aurelio] Publ Hlth Inst Navarra, Pamplona, Spain.
   [Quiros, Jose-Ramon] Publ Hlth Directorate, Asturias, Spain.
   [Weiderpass, Elisabete; Asli, Lene Angell; Skeie, Guri] Univ Tromso, Arctic Univ Norway, Fac Hlth Sci, Dept Community Med, Tromso, Norway.
   [Weiderpass, Elisabete] Canc Registry Norway, Dept Res, Oslo, Norway.
   [Weiderpass, Elisabete] Karolinska Inst, Dept Med Epidemiol & Biostat, Stockholm, Sweden.
   [Weiderpass, Elisabete] Folkhalsan Res Ctr, Genet Epidemiol Grp, Helsinki, Finland.
   [Ericson, Ulrika; Sonestedt, Emily] Lund Univ, Dept Clin Sci Malmo, Lund, Sweden.
   [Peeters, Petra H.] Univ Med Ctr, Julius Ctr Hlth Sci & Primary Care, Dept Epidemiol, Utrecht, Netherlands.
   [Overvad, Kim] Aarhus Univ, Epidemiol Sect, Dept Publ Hlth, Aarhus, Denmark.
   [Clemens, Matthias; Boeing, Heiner] German Inst Human Nutr Potsdam Rehbrucke, Dept Epidemiol, Nuthetal, Germany.
   [Trichopoulou, Antonia; Peppa, Eleni; Vidalis, Pavlos] Hellen Hlth Fdn, Athens, Greece.
   [Trichopoulou, Antonia] Univ Athens, Sch Med, Dept Hyg Epidemiol & Med Stat, WHO Collaborating Ctr Nutr & Hlth,Unit Nutr Epide, Athens, Greece.
   [Khaw, Kay-Tee] Univ Cambridge, Sch Clin Med, Cambridge, England.
   [Wareham, Nick] MRC, Epidemiol Unit, Cambridge, England.
   [Olsen, Anja; Tjonneland, Anne] Danish Canc Soc, Res Ctr, Copenhagen, Denmark.
   [Boutroun-Rualt, Marie-Christine; Clavel-Chapelon, Francoise] INSERM, CESP Ctr Res Epidemiol & Populat Hlth, Paris, France.
C3 Escuela Andaluza de Salud Publica; Instituto de Investigacion Biosanitaria IBS Granada; University of Granada; CIBER - Centro de Investigacion Biomedica en Red; CIBERESP; World Health Organization; International Agency for Research on Cancer (IARC); Netherlands National Institute for Public Health & the Environment; Utrecht University; Utrecht University Medical Center; Imperial College London; Universiti Malaya; Imperial College London; Institut Catala d'Oncologia; Institut d'Investigacio Biomedica de Bellvitge (IDIBELL); Helmholtz Association; German Cancer Research Center (DKFZ); University of Oxford; Karolinska Institutet; Umea University; University of Naples Federico II; Fondazione IRCCS Istituto Nazionale Tumori Milan; ISPRO Istituto per lo studio, la prevenzione e la rete oncologica; Murcia Regional Health Council; Hospital Clinico Universitario Virgen de la Arrixaca; Public Health Institute of Navarra; UiT The Arctic University of Tromso; University of Oslo; Karolinska Institutet; Folkhalsan Research Center; Lund University; Utrecht University; Utrecht University Medical Center; Aarhus University; Leibniz Association; Deutsches Institut fur Ernahrungsforschung Potsdam-Rehbrucke (DIfE); Athens Medical School; National & Kapodistrian University of Athens; University of Cambridge; Danish Cancer Society; Universite Paris Saclay; Institut National de la Sante et de la Recherche Medicale (Inserm)
RP Sánchez, MJ (corresponding author), Campus Univ Cartuja, Andalusian Sch Publ Hlth, Cuesta Observ 4, Granada 18080, Spain.
EM mariajose.sanchez.easp@juntadeandalucia.es
FU Statistics Netherlands (The Netherlands) [ERC-2009-AdG 232997]; Health Research Fund (FIS) [PI12/00002]; ERDF [PI13/00061, PI13/01162]; ISCIII RETIC (Spain) [RD06/0020]; WCR [15-0391]; Cancer Research UK [14136, C570/A16491, C8221/A19170]; Medical Research Council (United Kingdom) [1000143, MR/M012190/1]; European Commission (DG-SANCO); International Agency for Research on Cancer; Danish Cancer Society (Denmark); Ligue Contre le Cancer; Institut Gustave Roussy; Mutuelle Generale de l'Education Nationale; Institut National de la Sante et de la Recherche Medicale (INSERM) (France); German Cancer Aid; German Cancer Research Center (DKFZ); Federal Ministry of Education and Research (BMBF); Deutsche Krebshilfe; Deutsches Krebsforschungszentrum; Federal Ministry of Education and Research (Germany); Hellenic Health Foundation (Greece); Associazione Italiana per la Ricerca sul Cancro-AIRC-Italy; National Research Council (Italy); Dutch Ministry of Public Health, Welfare and Sports (VWS); Netherlands Cancer Registry (NKR); LK Research Funds; Dutch Prevention Funds; Dutch ZON (Zorg Onderzoek Nederland); World Cancer Research Fund (WCRF); Nordforsk; Nordic Centre of Excellence Programme on Food, Nutrition and Health (Norway); Swedish Cancer Society; Swedish Research Council; County Council of Skane; County Council of Vasterbotten (Sweden); MRC [MR/M012190/1, MC_UU_12015/1, MR/N003284/1, MC_PC_13048] Funding Source: UKRI
CR AICR/WCRF, 2012, PANCREATIC CANC, V0, P0
   Arem H, 2013, BRIT J CANCER, V108, P1168, DOI 10.1038/bjc.2012.584
   Arts ICW, 2002, CANCER CAUSE CONTROL, V13, P373, DOI 10.1023/A:1015290131096
   Arts ICW, 2001, INT J CANCER, V92, P298, DOI 10.1002/1097-0215(200102)9999:9999<::AID-IJC1187>3.0.CO;2-8
   Babu PVA, 2013, J NUTR BIOCHEM, V24, P1777, DOI 10.1016/j.jnutbio.2013.06.003
   Bhoo-Pathy N, 2013, CLIN GASTROENTEROL H, V11, P1486, DOI 10.1016/j.cgh.2013.05.029
   Bobe G, 2008, CANCER EPIDEM BIOMAR, V17, P553, DOI 10.1158/1055-9965.EPI-07-2523
   Crozier A, 1997, J AGR FOOD CHEM, V45, P590, DOI 10.1021/jf960339y
   Cutler GJ, 2008, INT J CANCER, V123, P664, DOI 10.1002/ijc.23564
   Ferlay J, 2013, EUR J CANCER, V49, P1374, DOI 10.1016/j.ejca.2012.12.027
   Genkinger JM, 2012, CANCER EPIDEM BIOMAR, V21, P305, DOI 10.1158/1055-9965.EPI-11-0945-T
   Govannucci E, 2007, GASTROENTEROLOGY, V132, P2208, DOI 10.1053/j.gastro.2007.03.050
   Grundy SM, 2002, CIRCULATION, V106, P3143, DOI 10.1161/circ.106.25.3143
   Haftenberger M, 2002, PUBLIC HEALTH NUTR, V5, P1147, DOI 10.1079/PHN2002396
   Heinzl H, 1997, COMPUT METH PROG BIO, V54, P201, DOI 10.1016/S0169-2607(97)00043-6
   Johnson J, 2011, MOL NUTR FOOD RES, V55, P58, DOI 10.1002/mnfr.201000420
   Kaaks R, 1997, INT J EPIDEMIOL, V26, PS15, DOI 10.1093/ije/26.suppl_1.S15
   Knekt P, 1997, AM J EPIDEMIOL, V146, P223, DOI 10.1093/oxfordjournals.aje.a009257
   Koushik A, 2012, AM J EPIDEMIOL, V176, P373, DOI 10.1093/aje/kws027
   Liu YJ, 2014, CLIN NUTR, V33, P59, DOI 10.1016/j.clnu.2013.03.011
   Maisonneuve P, 2015, INT J EPIDEMIOL, V44, P186, DOI 10.1093/ije/dyu240
   Miller PE, 2012, NUTR CLIN PRACT, V27, P599, DOI 10.1177/0884533612456043
   Neveu V, 2010, DATABASE-OXFORD, V0, P0, DOI DOI 10.1093/database/bap024
   Nöthlings U, 2011, EUR J CLIN NUTR, V65, P635, DOI 10.1038/ejcn.2011.11
   Nöthlings U, 2008, AM J CLIN NUTR, V88, P1653, DOI 10.3945/ajcn.2008.26398
   Nöthlings U, 2007, AM J EPIDEMIOL, V166, P924, DOI 10.1093/aje/kwm172
   Ramos S, 2008, MOL NUTR FOOD RES, V52, P507, DOI 10.1002/mnfr.200700326
   Riboli E, 2002, PUBLIC HEALTH NUTR, V5, P1113, DOI 10.1079/PHN2002394
   Riboli E, 1997, INT J EPIDEMIOL, V26, PS6, DOI 10.1093/ije/26.suppl_1.S6
   Ross JA, 2002, ANNU REV NUTR, V22, P19, DOI 10.1146/annurev.nutr.22.111401.144957
   Rossi M, 2012, ANN ONCOL, V23, P1488, DOI 10.1093/annonc/mdr475
   SCHOENFELD D, 1982, BIOMETRIKA, V69, P239, DOI 10.1093/biomet/69.1.239
   Skeie G, 2009, EUR J CLIN NUTR, V63, PS226, DOI 10.1038/ejcn.2009.83
   Slimani N, 2007, EUR J CLIN NUTR, V61, P1037, DOI 10.1038/sj.ejcn.1602679
   Sun Q, 2014, DIABETES CARE, V37, P1287, DOI 10.2337/dc13-2513
   Wang L, 2009, AM J CLIN NUTR, V89, P905, DOI 10.3945/ajcn.2008.26913
   Ward HA, 2010, AM J CLIN NUTR, V91, P440, DOI 10.3945/ajcn.2009.28282
   WHO, 2002, TECHNICAL REPORT SER, V894, P0
   Woo HD, 2013, PLOS ONE, V8, P0, DOI 10.1371/journal.pone.0075604
   Zamora-Ros R, 2014, BRIT J CANCER, V111, P1870, DOI 10.1038/bjc.2014.459
   Zamora-Ros R, 2016, EUR J NUTR, V55, P1359, DOI 10.1007/s00394-015-0950-x
   Zamora-Ros R, 2014, AM J CLIN NUTR, V100, P11, DOI 10.3945/ajcn.113.077743
   Zamora-Ros R, 2013, DIABETES CARE, V36, P3961, DOI 10.2337/dc13-0877
   Zamora-Ros R, 2013, BRIT J NUTR, V109, P1498, DOI 10.1017/S0007114512003273
NR 45
TC 16
Z9 19
U1 0
U2 96
PU WILEY
PI HOBOKEN
PA 111 RIVER ST, HOBOKEN 07030-5774, NJ USA
SN 0020-7136
EI 1097-0215
J9 INT J CANCER
JI Int. J. Cancer
PD OCT 1
PY 2016
VL 139
IS 7
BP 1480
EP 1492
DI 10.1002/ijc.30190
PG 13
WC Oncology
SC Oncology
GA DR5YB
UT WOS:000379977200005
PM 27184434
DA 2025-02-23
ER

PT J
AU Park, SY
   Wilkens, LR
   Kolonel, LN
   Henderson, BE
   Le Marchand, L
AF Park, Song-Yi
   Wilkens, Lynne R.
   Kolonel, Laurence N.
   Henderson, Brian E.
   Le Marchand, Loic
TI Inverse associations of dietary fiber and menopausal hormone therapy with colorectal cancer risk in the Multiethnic Cohort Study
SO INTERNATIONAL JOURNAL OF CANCER
LA English
DT Article
DE colorectal cancer; dietary fiber; menopausal hormone therapy; multiethnic population
ID estrogen plus progestin; replacement therapy; adenoma recurrence; american women; sex-hormones; hawaii; colon
AB In the Multiethnic Cohort Study, we previously reported that dietary fiber intake was inversely associated with colorectal cancer risk in men only. In women, the inverse relationship was weaker and appeared to be confounded by menopausal hormone therapy (MHT). We re-examined this observation with a greatly increased power. Using Cox proportional hazards models, we analyzed data from 187,674 participants with 4,692 cases identified during a mean follow-up period of 16 years. In multivariable-adjusted models, dietary fiber intake was inversely associated with colorectal cancer risk in both sexes: HR50.73, 95% CI: 0.61-0.89 for highest vs. lowest quintile, p(trend)=0.0020 in men and HR=0.76, 95% CI: 0.62-0.91, p(trend)=0.0067 in women. Postmenopausal women who ever used MHT had a 19% lower risk of colorectal cancer (95% CI: 0.74-0.89) compared with MHT never users. In a joint analysis of dietary fiber and MHT, dietary fiber intake was associated with a lower colorectal cancer risk in MHT never users (HR=0.75, 95% CI: 0.59-0.95, p(trend)=0.045), but did not appear to further decrease the colorectal cancer risk of MHT ever users (p(trend)=0.11). Our results support the overall protective roles of dietary fiber and MHT against colorectal cancer and suggest that dietary fiber may not lower risk further among women who ever used MHT. If confirmed, these results would suggest that MHT and dietary fiber may share overlapping mechanisms in protecting against colorectal cancer.
C1 [Park, Song-Yi; Wilkens, Lynne R.; Le Marchand, Loic] Univ Hawaii, Ctr Canc, Canc Epidemiol Program, 701 Ilalo St, Honolulu, HI 96813 USA.
   [Kolonel, Laurence N.] Univ Hawaii, Off Publ Hlth Studies, Honolulu, HI 96822 USA.
   [Henderson, Brian E.] Univ Southern Calif, Keck Sch Med, Dept Prevent Med, Los Angeles, CA USA.
C3 University of Hawaii System; Cancer Research Center of Hawaii; University of Hawaii System; University of Southern California
RP Park, SY (corresponding author), Univ Hawaii, Ctr Canc, Canc Epidemiol Program, 701 Ilalo St, Honolulu, HI 96813 USA.
EM spark@cc.hawaii.edu
FU NCI NIH HHS [P30 CA071789, U01 CA164973] Funding Source: Medline
CR Alberts DS, 2000, NEW ENGL J MED, V342, P1156, DOI 10.1056/NEJM200004203421602
   American Cancer Society, 2014, CANC FACTS FIG 2015, V2014, P0
   [Anonymous], 2011, CONT UPD PROJ REP FO, V0, P0
   Aune D, 2011, BMJ-BRIT MED J, V343, P0
   Barnes EL, 2012, CLIMACTERIC, V15, P250, DOI 10.3109/13697137.2012.659450
   Bonithon-Kopp C, 2000, LANCET, V356, P1300, DOI 10.1016/S0140-6736(00)02813-0
   BURKITT DP, 1971, CANCER, V28, P3, DOI 10.1002/1097-0142(197107)28:1<3::AID-CNCR2820280104>3.0.CO;2-N
   Chlebowski RT, 2004, NEW ENGL J MED, V350, P991, DOI 10.1056/NEJMoa032071
   Clendenen TV, 2009, CANCER EPIDEM BIOMAR, V18, P275, DOI 10.1158/1055-9965.EPI-08-0777
   Das D, 2007, DIGESTION, V76, P51, DOI 10.1159/000108394
   Foster PA, 2013, INT J COLORECTAL DIS, V28, P737, DOI 10.1007/s00384-012-1628-y
   Green J, 2012, INT J CANCER, V130, P2387, DOI 10.1002/ijc.26236
   Grodstein F, 1999, AM J MED, V106, P574, DOI 10.1016/S0002-9343(99)00063-7
   Gunter MJ, 2008, CANCER RES, V68, P329, DOI 10.1158/0008-5472.CAN-07-2946
   Hansen L, 2012, INT J CANCER, V131, P469, DOI 10.1002/ijc.26381
   Henderson KD, 2010, AM J EPIDEMIOL, V171, P415, DOI 10.1093/aje/kwp434
   Jacobs ET, 2002, CANCER EPIDEM BIOMAR, V11, P906
   Johnson CM, 2013, CANCER CAUSE CONTROL, V24, P1207, DOI 10.1007/s10552-013-0201-5
   Johnson JR, 2009, CANCER EPIDEM BIOMAR, V18, P196, DOI 10.1158/1055-9965.EPI-08-0596
   Kolonel LN, 2000, AM J EPIDEMIOL, V151, P346, DOI 10.1093/oxfordjournals.aje.a010213
   Kunzmann AT, 2015, AM J CLIN NUTR, V102, P881, DOI 10.3945/ajcn.115.113282
   Lin JH, 2013, CLIN GASTROENTEROL H, V11, P419, DOI 10.1016/j.cgh.2012.11.012
   Lipkin M, 1999, ANNU REV NUTR, V19, P545, DOI 10.1146/annurev.nutr.19.1.545
   Long MD, 2010, AM J GASTROENTEROL, V105, P1843, DOI 10.1038/ajg.2010.123
   Monroe KR, 2007, NUTR CANCER, V58, P127, DOI 10.1080/01635580701327935
   Murphy N, 2015, JNCI-J NATL CANCER I, V107, P0, DOI 10.1093/jnci/djv210
   Murphy N, 2012, PLOS ONE, V7, P0, DOI 10.1371/journal.pone.0039361
   Nelson HD, 2002, JAMA-J AM MED ASSOC, V288, P872, DOI 10.1001/jama.288.7.872
   Newcomb PA, 2007, CANCER RES, V67, P7534, DOI 10.1158/0008-5472.CAN-06-4275
   Nomura AMY, 2007, CANCER CAUSE CONTROL, V18, P753, DOI 10.1007/s10552-007-9018-4
   Park SY, 2005, J NUTR, V135, P843, DOI 10.1093/jn/135.4.843
   Park Y, 2005, JAMA-J AM MED ASSOC, V294, P2849, DOI 10.1001/jama.294.22.2849
   Rennert G, 2009, J CLIN ONCOL, V27, P4542, DOI 10.1200/JCO.2009.22.0764
   Schatzkin A, 2000, NEW ENGL J MED, V342, P1149, DOI 10.1056/NEJM200004203421601
   Simon MS, 2012, J CLIN ONCOL, V30, P3983, DOI 10.1200/JCO.2012.42.7732
   Stark AH, 1998, NUTR CANCER, V31, P138, DOI 10.1080/01635589809514693
   Stram DO, 2000, AM J EPIDEMIOL, V151, P358, DOI 10.1093/oxfordjournals.aje.a010214
   Wakai K, 2007, CANCER EPIDEM BIOMAR, V16, P668, DOI 10.1158/1055-9965.EPI-06-0664
   World Cancer Research Fund / American Institute for Cancer research, 2007, FOOD, V0, Physical Activity
   Zervoudakis A, 2011, J NATL CANCER I, V103, P826, DOI 10.1093/jnci/djr101
NR 40
TC 21
Z9 23
U1 1
U2 21
PU WILEY
PI HOBOKEN
PA 111 RIVER ST, HOBOKEN 07030-5774, NJ USA
SN 0020-7136
EI 1097-0215
J9 INT J CANCER
JI Int. J. Cancer
PD SEP 15
PY 2016
VL 139
IS 6
BP 1241
EP 1250
DI 10.1002/ijc.30172
PG 10
WC Oncology
SC Oncology
GA DR5AO
UT WOS:000379915600008
PM 27137137
DA 2025-02-23
ER

PT J
AU Borresen, EC
   Brown, DG
   Harbison, G
   Taylor, L
   Fairbanks, A
   O'Malia, J
   Bazan, M
   Rao, S
   Bailey, SM
   Wdowik, M
   Weir, TL
   Brown, RJ
   Ryan, EP
AF Borresen, Erica C.
   Brown, Dustin G.
   Harbison, Greg
   Taylor, Lynn
   Fairbanks, Amanda
   O'Malia, Joanne
   Bazan, Marlon
   Rao, Sangeeta
   Bailey, Susan M.
   Wdowik, Melissa
   Weir, Tiffany L.
   Brown, Regina J.
   Ryan, Elizabeth P.
TI A Randomized Controlled Trial to Increase Navy Bean or Rice Bran Consumption in Colorectal Cancer Survivors
SO NUTRITION AND CANCER-AN INTERNATIONAL JOURNAL
LA English
DT Article
ID leukocyte telomere length; nih-aarp diet; whole grains; colon-cancer; inflammation; statistics; fiber; risk; food; age
AB Consumption of navy beans (NB) and rice bran (RB) have been shown to inhibit colon carcinogenesis. Given the overall poor diet quality in colorectal cancer (CRC) survivors and low reported intake of whole grains and legumes, practical strategies to increase consumption merit attention. This study determined feasibility of increasing NB or RB intake in CRC survivors to increase dietary fiber and examined serum inflammatory biomarkers and telomere lengths. Twenty-nine subjects completed a randomized controlled trial with foods that included cooked NB powder (35g/day), heat-stabilized RB (30g/day), or no additional ingredient. Fasting blood, food logs, and gastrointestinal health questionnaires were collected. The amount of NB or RB consumed equated to 4-9% of subjects' daily caloric intake and no major gastrointestinal issues were reported with increased consumption. Dietary fiber amounts increased in NB and RB groups at Weeks 2 and 4 compared to baseline and to control (P0.01). Telomere length correlated with age and HDL cholesterol at baseline, and with improved serum amyloid A (SAA) levels at Week 4 (P0.05). This study concludes feasibility of increased dietary NB and RB consumption to levels associated with CRC chemoprevention and warrants longer-term investigations with both foods in high-risk populations that include cancer prevention and control outcomes.
C1 [Borresen, Erica C.; Brown, Dustin G.; Harbison, Greg; Taylor, Lynn; Fairbanks, Amanda; Bailey, Susan M.; Ryan, Elizabeth P.] Colorado State Univ, Dept Environm & Radiol Hlth Sci, 200 W Lake St,1680 Campus Delivery, Ft Collins, CO 80523 USA.
   [O'Malia, Joanne; Bazan, Marlon] Univ Colorado Hlth North Canc Clin Res, Ft Collins, CO USA.
   [Rao, Sangeeta] Colorado State Univ, Dept Clin Sci, Ft Collins, CO 80523 USA.
   [Wdowik, Melissa; Weir, Tiffany L.] Colorado State Univ, Dept Food Sci & Human Nutr, Ft Collins, CO 80523 USA.
   [Wdowik, Melissa; Ryan, Elizabeth P.] Colorado State Univ, Kendall Reagan Nutr Ctr, Ft Collins, CO 80523 USA.
   [Brown, Regina J.] Univ Colorado, Sch Med, Aurora, CO USA.
   [Ryan, Elizabeth P.] Univ Colorado, Ctr Canc, Aurora, CO USA.
C3 Colorado State University; Colorado State University; Colorado State University; Colorado State University; University of Colorado System; University of Colorado Anschutz Medical Campus; University of Colorado System; University of Colorado Anschutz Medical Campus
RP Ryan, EP (corresponding author), Colorado State Univ, Dept Environm & Radiol Hlth Sci, 200 W Lake St,1680 Campus Delivery, Ft Collins, CO 80523 USA.
EM E.P.Ryan@colostate.edu
FU NIH [1R21CA161472]; University of Colorado Cancer Center-Division of Cancer Prevention and Control; Dry Bean Health Research Group
CR Anderson GH, 2014, BRIT J NUTR, V112, P1966, DOI 10.1017/S0007114514003031
   [Anonymous], 2011, CONT UPD PROJ REP FO, V0, P0
   [Anonymous], 2015, USDA NAT NUTR DAT ST, V0, P0
   [Anonymous], 2015, 2015 2020 DIET GUID, V0, P0
   Aune D, 2011, BMJ-BRIT MED J, V343, P0, DOI 10.1136/bmj.d6617
   Batres-Marquez SP, 2009, J AM DIET ASSOC, V109, P1719, DOI 10.1016/j.jada.2009.07.010
   BIRAN H, 1986, J CLIN PATHOL, V39, P794, DOI 10.1136/jcp.39.7.794
   BLACKBURN EH, 1991, NATURE, V350, P569, DOI 10.1038/350569a0
   Boardman LA, 2014, CLIN TRANSL GASTROEN, V5, P0, DOI 10.1038/ctg.2014.3
   Bobe G, 2008, NUTR CANCER, V60, P373, DOI 10.1080/01635580701775142
   Borresen EC, 2014, CURR NUTR FOOD SCI, V10, P112, DOI 10.2174/1573401310666140306005934
   Cassidy A, 2010, AM J CLIN NUTR, V91, P1273, DOI 10.3945/ajcn.2009.28947
   Cawthon RM, 2009, NUCLEIC ACIDS RES, V37, P0, DOI 10.1093/nar/gkn1027
   Chen W, 2011, J GERONTOL A-BIOL, V66, P312, DOI 10.1093/gerona/glq223
   Chen W, 2009, ATHEROSCLEROSIS, V205, P620, DOI 10.1016/j.atherosclerosis.2009.01.021
   Colotta F, 2009, CARCINOGENESIS, V30, P1073, DOI 10.1093/carcin/bgp127
   Coussens LM, 2002, NATURE, V420, P860, DOI 10.1038/nature01322
   DeSantis CE, 2014, CA-CANCER J CLIN, V64, P252, DOI 10.3322/caac.21235
   Dipti SS, 2012, RICE, V5, P0, DOI 10.1186/1939-8433-5-16
   Edwards BK, 2014, CANCER-AM CANCER SOC, V120, P1290, DOI 10.1002/cncr.28509
   El-Shami K, 2015, CA-CANCER J CLIN, V65, P427, DOI 10.3322/caac.21286
   Friedman M, 2013, J AGR FOOD CHEM, V61, P10626, DOI 10.1021/jf403635v
   Ghanim H, 2009, DIABETES CARE, V32, P2281, DOI 10.2337/dc09-0979
   Gurven M, 2008, J GERONTOL A-BIOL, V63, P196, DOI 10.1093/gerona/63.2.196
   Ha V, 2014, CAN MED ASSOC J, V186, PE252, DOI 10.1503/cmaj.131727
   Hangen L, 2002, NUTR CANCER, V44, P60, DOI 10.1207/S15327914NC441_8
   Hansen MT, 2015, ONCOGENE, V34, P424, DOI 10.1038/onc.2013.568
   Hayat I, 2014, CRIT REV FOOD SCI, V54, P580, DOI 10.1080/10408398.2011.596639
   Henderson AJ, 2012, ADV NUTR, V3, P643, DOI 10.3945/an.112.002303
   Institute of Medicine, 2000, DIET REF INT VIT C V, V0, P0
   Jemal A, 2007, CA-CANCER J CLIN, V57, P43, DOI 10.3322/canjclin.57.1.43
   Jones JM, 2010, ANNU REV FOOD SCI T, V1, P19, DOI 10.1146/annurev.food.112408.132746
   Khansari N, 2009, RECENT PATENTS INFLA, V3, P73, DOI 10.2174/187221309787158371
   Lanza E, 2006, J NUTR, V136, P1896, DOI 10.1093/jn/136.7.1896
   Lucier G, 2000, FACTORS AFFECTING DR, V0, P0
   Martínez ME, 2012, JNCI-J NATL CANCER I, V104, P732, DOI 10.1093/jnci/djs195
   Mori K, 2015, DIGEST DIS SCI, V60, P2477, DOI 10.1007/s10620-015-3648-2
   Norris L, 2015, MOL NUTR FOOD RES, V59, P1827, DOI 10.1002/mnfr.201400818
   Park Y, 2011, ARCH INTERN MED, V171, P1061, DOI 10.1001/archinternmed.2011.18
   Paul L, 2011, J NUTR BIOCHEM, V22, P895, DOI 10.1016/j.jnutbio.2010.12.001
   Perera PS, 2012, CURR. NUTR. REP., V1, P44, DOI 10.1007/s13668-011-0006-7
   Perera T, 2015, MOL NUTR FOOD RES, V59, P795, DOI 10.1002/mnfr.201400847
   Pittaway JK, 2007, J AM COLL NUTR, V26, P334, DOI 10.1080/07315724.2007.10719620
   Qin Q, 2014, PLOS ONE, V9, P0, DOI 10.1371/journal.pone.0088135
   Rebello CJ, 2014, J AGR FOOD CHEM, V62, P7029, DOI 10.1021/jf500932z
   Rock CL, 2012, CA-CANCER J CLIN, V62, P243, DOI 10.3322/caac.21142
   Schatzkin A, 2007, AM J CLIN NUTR, V85, P1353, DOI 10.1093/ajcn/85.5.1353
   Sheflin AM, 2015, NUTRIENTS, V7, P1282, DOI 10.3390/nu7021282
   Siegel R, 2014, CA-CANCER J CLIN, V64, P104, DOI 10.3322/caac.21220
   Smith CE, 2011, NUTR RES REV, V24, P118, DOI 10.1017/S0954422411000023
   Szabo G, 2010, DIGEST DIS, V28, P737, DOI 10.1159/000324281
   Tanaka H, 2014, NEOPLASIA, V16, P814, DOI 10.1016/j.neo.2014.08.009
   Tantamango YM, 2011, NUTR CANCER, V63, P565, DOI 10.1080/01635581.2011.551988
   Winham DM, 2011, NUTR J, V10, P0, DOI 10.1186/1475-2891-10-128
   Wong JYY, 2014, PLOS ONE, V9, P0, DOI 10.1371/journal.pone.0087348
   Woo HD, 2015, CANCER CAUSE CONTROL, V26, P1661, DOI 10.1007/s10552-015-0663-8
   Zahran S, 2015, P NATL ACAD SCI USA, V112, PE928, DOI 10.1073/pnas.1411902112
   Zhang FF, 2015, CANCER-AM CANCER SOC, V121, P4212, DOI 10.1002/cncr.29488
   Zhao M, 2015, AM J PHYSIOL-ENDOC M, V309, PE334, DOI 10.1152/ajpendo.00601.2014
NR 61
TC 41
Z9 46
U1 1
U2 22
PU ROUTLEDGE JOURNALS, TAYLOR & FRANCIS LTD
PI ABINGDON
PA 2-4 PARK SQUARE, MILTON PARK, ABINGDON OX14 4RN, OXON, ENGLAND
SN 0163-5581
EI 1532-7914
J9 NUTR CANCER
JI Nutr. Cancer
PD JUN 15
PY 2016
VL 68
IS 8
BP 1269
EP 1280
DI 10.1080/01635581.2016.1224370
PG 12
WC Oncology; Nutrition & Dietetics
SC Oncology; Nutrition & Dietetics
GA EB7GN
UT WOS:000387554800003
PM 27689688
DA 2025-02-23
ER

PT J
AU Patel, DH
   Sharma, N
AF Patel, Dhairya H.
   Sharma, Neeti
TI Inhibitory effect of quercetin on epithelial to mesenchymal transition in SK-MEL-28 human melanoma cells defined by in vitro analysis on 3D collagen gels
SO ONCOTARGETS AND THERAPY
LA English
DT Article
DE metastatic melanoma; epithelial to mesenchymal transition; quercetin; complementary and alternate medicine; chemoprevention
ID up-regulation; cadherin expression; cancer; risk; fruit; cytotoxicity; flavonoids; esophageal; adhesion; protein
AB Considering the emerging concept of complementary and alternative medicine under the paucity of effective treatment for melanoma, we aimed to understand the effect of quercetin (Qu) on collagen I-induced epithelial-mesenchymal transition (EMT) in melanoma cells. To investigate the effect of Qu in melanoma cells, we used multiple methods, including real-time reverse transcription polymerase chain reaction, migration assay, and wound healing assay. We found that EMT was altered by Qu in melanoma cells. Qu-treated cells exhibited decreased migration and invasion activities. Mechanistically, a high expression of epithelial markers and a decrease in the expression of mesenchymal markers were found to be associated with reversal of EMT in melanoma cells. Time-dependent apoptosis was observed in Qu-treated melanoma cells, which was further confirmed by the upregulation in the protein levels of Caspase 3, a proapoptotic marker. Thus, our findings suggest Qu as a promising dietary compound under the new complementary and alternative medicine category of therapeutic drugs in the chemoprevention of melanoma.
C1 [Patel, Dhairya H.; Sharma, Neeti] Symbiosis Int Univ, Symbiosis Sch Biomed Sci, Pune 412115, Maharashtra, India.
C3 Symbiosis International University; Symbiosis School of Biological Sciences (SSBS)
RP Sharma, N (corresponding author), Symbiosis Int Univ, Symbiosis Sch Biomed Sci, Pune 412115, Maharashtra, India.
EM neeti.sharma@ssbs.edu.in
FU Symbiosis Centre for Research and Innovation and Symbiosis School of Biomedical Sciences, Symbiosis International University, Lavale, Pune, India
CR [Anonymous], 2016, AM INT J RES FORMAL, V0, P0
   Aramwit P, 2009, J BIOMAT SCI-POLYM E, V20, P1295, DOI 10.1163/156856209X453006
   Balekar N, 2013, SONGKLANAKARIN JOURNAL OF SCIENCE AND TECHNOLOGY, V35, P537
   Berwick Marianne, 1997, CURRENT OPINION IN ONCOLOGY, V9, P178
   Caltagirone S, 2000, INT J CANCER, V87, P595, DOI 10.1002/1097-0215(20000815)87:4<595::AID-IJC21>3.0.CO;2-5
   Chen C, 2005, TRENDS PHARMACOL SCI, V26, P318, DOI 10.1016/j.tips.2005.04.004
   Chen Y, 2001, CANCER RES, V61, P6437
   Danaei G, 2005, LANCET, V366, P1784, DOI 10.1016/S0140-6736(05)67725-2
   Diegelmann RF, 2004, FRONT BIOSCI-LANDMRK, V9, P283, DOI 10.2741/1184
   Fallica B, 2012, PLOS ONE, V7, P0, DOI 10.1371/journal.pone.0048024
   Fleige S, 2006, BIOTECHNOL LETT, V28, P1601, DOI 10.1007/s10529-006-9127-2
   Formica JV, 1995, FOOD CHEM TOXICOL, V33, P1061, DOI 10.1016/0278-6915(95)00077-1
   FRIXEN UH, 1991, J CELL BIOL, V113, P173, DOI 10.1083/jcb.113.1.173
   Green DR, 1998, SCIENCE, V281, P1309, DOI 10.1126/science.281.5381.1309
   Gupta GP, 2006, CELL, V127, P679, DOI 10.1016/j.cell.2006.11.001
   Hanahan D, 2011, CELL, V144, P646, DOI 10.1016/j.cell.2011.02.013
   Jeong JH, 2009, J CELL BIOCHEM, V106, P73, DOI 10.1002/jcb.21977
   Kalluri R, 2009, J CLIN INVEST, V119, P1420, DOI 10.1172/JCI39104
   Kastan MB, 2004, NATURE, V432, P316, DOI 10.1038/nature03097
   Kennedy DA, 2009, EVID-BASED COMPL ALT, V6, P297, DOI 10.1093/ecam/nem167
   Kim GN, 2009, ANN NY ACAD SCI, V1171, P530, DOI 10.1111/j.1749-6632.2009.04690.x
   Kirsh VA, 2007, JNCI-J NATL CANCER I, V99, P1200, DOI 10.1093/jnci/djm065
   Knekt P, 2002, AM J CLIN NUTR, V76, P560, DOI 10.1093/ajcn/76.3.560
   Koohestani F, 2013, PLOS ONE, V8, P0, DOI 10.1371/journal.pone.0075844
   Lee YK, 2010, CANCER LETT, V292, P228, DOI 10.1016/j.canlet.2009.12.005
   Lin Kimberly, 2010, GENES CANCER, V1, P409
   Löbrich M, 2007, NAT REV CANCER, V7, P861, DOI 10.1038/nrc2248
   Matsuo M, 2005, BIOL PHARM BULL, V28, P253, DOI 10.1248/bpb.28.253
   Miller AJ, 2006, NEW ENGL J MED, V355, P51, DOI 10.1056/NEJMra052166
   Nelson WJ, 2008, BIOCHEM SOC T, V36, P149, DOI 10.1042/BST0360149
   Oliveria S, 2001, EXPERT REV ANTICANCER THER, V1, P453, DOI 10.1586/14737140.1.3.453
   Peeper DS, 2012, INT REV CEL MOL BIO, V294, P171
   Peinado H, 2007, NAT REV CANCER, V7, P415, DOI 10.1038/nrc2131
   Poser I, 2001, J BIOL CHEM, V276, P24661, DOI 10.1074/jbc.M011224200
   POSTLETHWAITE AE, 1978, P NATL ACAD SCI USA, V75, P871, DOI 10.1073/pnas.75.2.871
   Shintani Y, 2008, J CELL BIOL, V180, P1277, DOI 10.1083/jcb.200708137
   Shintani Y, 2008, AM J RESP CELL MOL, V38, P95, DOI 10.1165/rcmb.2007-0071OC
   Shintani Y, 2006, MOL BIOL CELL, V17, P2963, DOI 10.1091/mbc.e05-12-1123
   Stewart AJ, 2000, J AGR FOOD CHEM, V48, P2663, DOI 10.1021/jf000070p
   Surh YJ, 2003, NAT REV CANCER, V3, P768, DOI 10.1038/nrc1189
   Tanigawa S, 2008, BIOSCI BIOTECH BIOCH, V72, P797, DOI 10.1271/bbb.70680
   Terry P, 2001, EUR J CANCER PREV, V10, P365, DOI 10.1097/00008469-200108000-00010
   Thiery JP, 2009, CELL, V139, P871, DOI 10.1016/j.cell.2009.11.007
   Thornberry NA, 1998, SCIENCE, V281, P1312, DOI 10.1126/science.281.5381.1312
   van Duijnhoven FJB, 2009, AM J CLIN NUTR, V89, P1441, DOI 10.3945/ajcn.2008.27120
   Vijayababu MR, 2006, MOL CELL BIOCHEM, V287, P109, DOI 10.1007/s11010-005-9085-3
   Wiggins HL, 2010, BIOTECHNIQUES, V48, P120, DOI 10.2144/000113353
   Xu XZ, 2010, MODERN PATHOL, V23, P187, DOI 10.1038/modpathol.2009.157
   Zhang Q, 2009, TOXICOL IN VITRO, V23, P797, DOI 10.1016/j.tiv.2009.04.007
   Zou H, 1997, CELL, V90, P405, DOI 10.1016/S0092-8674(00)80501-2
NR 51
TC 11
Z9 11
U1 1
U2 4
PU DOVE MEDICAL PRESS LTD
PI ALBANY
PA PO BOX 300-008, ALBANY, AUCKLAND 0752, NEW ZEALAND
SN 1178-6930
EI 
J9 ONCOTARGETS THER
JI OncoTargets Ther.
PD JUN 15
PY 2016
VL 9
IS 
BP 6445
EP 6459
DI 10.2147/OTT.S109253
PG 15
WC Biotechnology & Applied Microbiology; Oncology
SC Biotechnology & Applied Microbiology; Oncology
GA DZ2FV
UT WOS:000385658600002
PM 27799792
DA 2025-02-23
ER

PT J
AU Ali, I
   Julin, B
   Glynn, A
   Högberg, J
   Berglund, M
   Johansson, JE
   Andersson, SO
   Andrén, O
   Giovannucci, E
   Wolk, A
   Stenius, U
   Aring;kesson, A
AF Ali, Imran
   Julin, Bettina
   Glynn, Anders
   Hogberg, Johan
   Berglund, Marika
   Johansson, Jan-Erik
   Andersson, Swen-Olof
   Andren, Ove
   Giovannucci, Edward
   Wolk, Alicja
   Stenius, Ulla
   Akesson, Agneta
TI Exposure to polychlorinated biphenyls and prostate cancer: population-based prospective cohort and experimental studies
SO CARCINOGENESIS
LA English
DT Article
ID serum concentrations; environmental exposure; adipose-tissue; stem-cells; in-vitro; pcbs; risk; organochlorines; dioxins; fish
AB Polychlorinated biphenyls (PCBs) are highly persistent environmental pollutants and are undesirable components of our daily food. PCBs are classified as human carcinogens, but the evidence for prostate cancer is limited and available data are inconsistent. We explored the link between non-dioxin-like PCB and grade of prostate cancer in a prospective cohort as well as in cell experiments. A population-based cohort of 32 496 Swedish men aged 45-79 years was followed prospectively through 1998-2011, to assess the association between validated estimates of dietary PCB exposure and incidence of prostate cancer by grade (2789 cases, whereof 1276 low grade, 756 intermediate grade, 450 high grade) and prostate cancer mortality (357 fatal cases). In addition, we investigated a non-dioxin-like PCB153-induced cell invasion and related markers in normal prostate stem cells (WPE-stem) and in three different prostate cancer cell lines (PC3, DU145 and 22RV1) at exposure levels relevant to humans. After multivariable-adjustment, dietary PCB exposure was positively associated with high-grade prostate cancer, relative risk (RR) 1.35 [95% confidence interval (CI): 1.03-1.76] and with fatal prostate cancer, RR 1.43 (95% CI: 1.05-1.95), comparing the highest tertile with the lowest. We observed no association with low or intermediate grade of prostate cancer. Cell invasion and related markers, including MMP9, MMP2, Slug and Snail, were significantly increased in human prostate cancer cells as well as in prostate stem cells after exposure to PCB153. Our findings both from the observational and experimental studies suggest a role of non-dioxin-like PCB153 in the development of high-grade and fatal prostate cancer.
C1 [Ali, Imran; Julin, Bettina; Hogberg, Johan; Berglund, Marika; Wolk, Alicja; Stenius, Ulla; Akesson, Agneta] Karolinska Inst, Inst Environm Med, SE-17177 Stockholm, Sweden.
   [Glynn, Anders] Natl Food Agcy, SE-75126 Uppsala, Sweden.
   [Johansson, Jan-Erik; Andersson, Swen-Olof; Andren, Ove] Univ Orebro, Sch Hlth & Med Sci, SE-70182 Orebro, Sweden.
   [Johansson, Jan-Erik; Andersson, Swen-Olof; Andren, Ove] Orebro Univ Hosp, Dept Urol, SE-70185 Orebro, Sweden.
   [Giovannucci, Edward] Harvard TH Chan Sch Publ Hlth, Dept Nutr, Boston, MA 02115 USA.
   [Giovannucci, Edward] Harvard TH Chan Sch Publ Hlth, Dept Epidemiol, Boston, MA 02115 USA.
   [Giovannucci, Edward] Brigham & Womens Hosp, Dept Med, Channing Div Network Med, Boston, MA 02115 USA.
   [Giovannucci, Edward] Harvard Med Sch, Boston, MA 02115 USA.
C3 Karolinska Institutet; Swedish National Food Agency; Orebro University; Orebro University; Harvard University; Harvard T.H. Chan School of Public Health; Harvard University; Harvard T.H. Chan School of Public Health; Harvard University; Harvard University Medical Affiliates; Brigham & Women's Hospital; Harvard University; Harvard Medical School
RP Ali, I; Aring;kesson, A (corresponding author), Karolinska Inst, Inst Environm Med, SE-17177 Stockholm, Sweden.
EM imran.ali@ki.se; agneta.akesson@ki.se
FU Swedish Cancer Society [120840, 150306]; Swedish Research Council [825-2008-5997]; Swedish Research Council Formas [216-2009-1284]
CR Al-Anati L, 2009, CHEM-BIOL INTERACT, V182, P191, DOI 10.1016/j.cbi.2009.09.004
   [Anonymous], 2007, FOOD NUTR PREV CANC, V0, P0
   Aronson KJ, 2010, J EXPO SCI ENV EPID, V20, P434, DOI 10.1038/jes.2009.33
   Atuma SS, 1996, CHEMOSPHERE, V33, P791, DOI 10.1016/0045-6535(96)00235-4
   Aucoin M, 2017, INTEGR CANCER THER, V16, P32, DOI 10.1177/1534735416656052
   Barbieri A, 2015, INT J ONCOL, V47, P527, DOI 10.3892/ijo.2015.3038
   Bergkvist C, 2012, MOL NUTR FOOD RES, V56, P1748, DOI 10.1002/mnfr.201200196
   Bjermo H, 2013, ENVIRON INT, V51, P88, DOI 10.1016/j.envint.2012.10.010
   Brasky TM, 2013, JNCI-J NATL CANCER I, V105, P1132, DOI 10.1093/jnci/djt174
   Casati L, 2013, EPIGENETICS-US, V8, P1061, DOI 10.4161/epi.25811
   Charles LE, 2003, AM J EPIDEMIOL, V157, P683, DOI 10.1093/aje/kwg044
   Chen XF, 2013, PLOS ONE, V8, P0, DOI 10.1371/journal.pone.0078794
   Covaci A, 2002, CHEMOSPHERE, V48, P827, DOI 10.1016/S0045-6535(02)00112-1
   Emeville E, 2015, ENVIRON HEALTH PERSP, V123, P317, DOI 10.1289/ehp.1408407
   Feng SL, 2013, BBA-REV CANCER, V1836, P197, DOI 10.1016/j.bbcan.2013.05.001
   Ghalali A, 2014, CARCINOGENESIS, V35, P1547, DOI 10.1093/carcin/bgu019
   Ghalali A, 2014, J BIOL CHEM, V289, P11601, DOI 10.1074/jbc.M113.537241
   Ghisari M, 2013, INT J CIRCUMPOL HEAL, V72, P0, DOI 10.3402/ijch.v72i0.21113
   Glynn AW, 2003, ENVIRON HEALTH PERSP, V111, P349, DOI 10.1289/ehp.5456
   Glynn AW, 2000, SCI TOTAL ENVIRON, V263, P197, DOI 10.1016/S0048-9697(00)00703-8
   Glynn AW, 2000, SCI TOTAL ENVIRON, V246, P195, DOI 10.1016/S0048-9697(99)00458-1
   Govannucci E, 2007, GASTROENTEROLOGY, V132, P2208, DOI 10.1053/j.gastro.2007.03.050
   GRAMBSCH PM, 1994, BIOMETRIKA, V81, P515
   Hamers T, 2011, TOXICOL SCI, V121, P88, DOI 10.1093/toxsci/kfr043
   Hardell L, 2006, J OCCUP ENVIRON MED, V48, P700, DOI 10.1097/01.jom.0000205989.46603.43
   Harris H, 2013, OA EPIDEMIOL, V1, P16, DOI 10.13172/2053-079X-1-2-943
   Jadaan DY, 2015, PROSTATE CANCER, V2015, P0, DOI 10.1155/2015/651580
   Lauby-Secretan B, 2013, LANCET ONCOL, V14, P287, DOI 10.1016/S1470-2045(13)70104-9
   Liem AKD, 2000, FOOD ADDIT CONTAM, V17, P241, DOI 10.1080/026520300283324
   Liu SJ, 2010, PLOS ONE, V5, P0, DOI 10.1371/journal.pone.0011272
   Lonergan Peter E, 2011, J CARCINOG, V10, P20, DOI 10.4103/1477-3163.83937
   Lovegrove C, 2015, INT J CLIN PRACT, V69, P87, DOI 10.1111/ijcp.12514
   MATTSSON B, 1984, ACTA RADIOL ONCOL, V23, P305, DOI 10.3109/02841868409136026
   McCarty MF, 2014, MAYO CLIN PROC, V89, P444, DOI 10.1016/j.mayocp.2013.10.029
   MEHARG AA, 1995, NATURE, V375, P353, DOI 10.1038/375353a0
   Merritt RL, 2007, J TOXICOL ENV HEAL A, V70, P19, DOI 10.1080/15287390600748807
   Messerer M, 2004, EUR J CLIN NUTR, V58, P1669, DOI 10.1038/sj.ejcn.1602021
   Milbrath MO, 2009, ENVIRON HEALTH PERSP, V117, P417, DOI 10.1289/ehp.11781
   Negri E, 2003, EUR J CANCER PREV, V12, P509, DOI 10.1097/00008469-200312000-00010
   Norman A, 2001, INT J OBESITY, V25, P682, DOI 10.1038/sj.ijo.0801597
   Pavuk M, 2004, CHEMOSPHERE, V54, P1509, DOI 10.1016/j.chemosphere.2003.10.038
   Prince MM, 2006, ENVIRON HEALTH PERSP, V114, P1508, DOI 10.1289/ehp.9175
   Ritchie JM, 2005, ENVIRON RES, V98, P104, DOI 10.1016/j.envres.2004.05.013
   Ruder AM, 2014, INT J HYG ENVIR HEAL, V217, P176, DOI 10.1016/j.ijheh.2013.04.006
   Sawada N, 2010, ENVIRON HEALTH PERSP, V118, P659, DOI 10.1289/ehp.0901214
   Singh A, 2010, ONCOGENE, V29, P4741, DOI 10.1038/onc.2010.215
   Thiery JP, 2009, CELL, V139, P871, DOI 10.1016/j.cell.2009.11.007
   WILLETT W, 1986, AM J EPIDEMIOL, V124, P17, DOI 10.1093/oxfordjournals.aje.a114366
NR 48
TC 34
Z9 35
U1 0
U2 7
PU OXFORD UNIV PRESS
PI OXFORD
PA GREAT CLARENDON ST, OXFORD OX2 6DP, ENGLAND
SN 0143-3334
EI 1460-2180
J9 CARCINOGENESIS
JI Carcinogenesis
PD DEC 15
PY 2016
VL 37
IS 12
BP 1144
EP 1151
DI 10.1093/carcin/bgw105
PG 8
WC Oncology
SC Oncology
GA EI9MN
UT WOS:000392832300004
PM 27742691
DA 2025-02-23
ER

PT J
AU Chung, SY
   Zhu, SJ
   Friedmann, E
   Kelleher, C
   Kozlovsky, A
   Macfarlane, KW
   Tkaczuk, KHR
   Ryan, AS
   Griffith, KA
AF Chung, SeonYoon
   Zhu, Shijun
   Friedmann, Erika
   Kelleher, Catherine
   Kozlovsky, Adriane
   Macfarlane, Karen W.
   Tkaczuk, Katherine H. R.
   Ryan, Alice S.
   Griffith, Kathleen A.
TI Weight loss with mindful eating in African American women following treatment for breast cancer: a longitudinal study
SO SUPPORTIVE CARE IN CANCER
LA English
DT Article
DE African Americans; Breast cancer; Mindfulness; Weight loss
ID quality-of-life; stress reduction; loss intervention; body-weight; gain; diagnosis; survivors; obesity; outcm; immune
AB Purpose Women with higher body mass index (BMI) following breast cancer (BC) treatment are at higher risk of BC recurrence and death than women of normal weight. African American (AA) BC patients have the highest risk of BC recurrence and gain more weight after diagnosis than their white counterparts. The purpose of this study was to evaluate the association between a mindful eating intervention and weight loss in AA women following chemotherapy for BC. Methods A single-group 24-week longitudinal pilot study with repeated measures was conducted. AA women (N=22, BMI=35.13 kg/m(2), range=27.08-47.21) with stage IIII BC who had finished active cancer treatment received a 12-week mindful eating intervention with individual dietary counseling and group mindfulness sessions, followed by bi-weekly telephone follow-up for 12 weeks. Linear mixed models were used to evaluate the effects of the intervention and of baseline mindfulness on the weight change over time. Results In the overall group (N=22), MEQ scores increased over time (p=0.001) while weight decreased over time (-0.887 kg, p=0.015). Weight loss over time was associated with higher T1 MEQ scores (p=0.043). Participants in the higher MEQ group (n=11) at T1 experienced significant weight loss over time (-1.166 kg, p=0.044), whereas those in the low MEQ (n=11) did not lose weight. Participants who were diagnosed with stage 1 BC experienced significant weight loss over time (-7.909 kg, p=0.014). Conclusions This study suggests that a mindful weight loss program may be effective for weight reduction and maintenance in some AA women who have completed treatment for BC, particularly those diagnosed with stage 1 BC and with initially higher mindful eating behaviors. Mindful weight loss program is proposed as a promising way in which to reduce obesity-related conditions in AA BC survivors.
C1 [Chung, SeonYoon; Zhu, Shijun; Friedmann, Erika; Kelleher, Catherine; Griffith, Kathleen A.] Univ Maryland, Sch Nursing, 655 W Lombard St, Baltimore, MD 21201 USA.
   [Kozlovsky, Adriane; Ryan, Alice S.] Baltimore Vet Adm Med Ctr, 10 North Greene St, Baltimore, MD 21201 USA.
   [Kozlovsky, Adriane; Ryan, Alice S.] Univ Maryland, Sch Med, GRECC, Div Gerontol & Geriatr Med, 10 North Greene St, Baltimore, MD 21201 USA.
   [Macfarlane, Karen W.] Johns Hopkins Univ Hosp, Sidney Kimmel Comprehens Canc Ctr, 401 North Broadway, Baltimore, MD 21287 USA.
   [Tkaczuk, Katherine H. R.] Univ Maryland, Sch Med, 22 South Greene St, Baltimore, MD 21201 USA.
   [Tkaczuk, Katherine H. R.] Univ Maryland, Greenebaum Canc Ctr, 22 South Greene St, Baltimore, MD 21201 USA.
C3 University System of Maryland; University of Maryland Baltimore; University System of Maryland; University of Maryland Baltimore; Geriatric Research Education & Clinical Center; Johns Hopkins University; Johns Hopkins Medicine; University System of Maryland; University of Maryland Baltimore; University System of Maryland; University of Maryland Baltimore
RP Griffith, KA (corresponding author), Univ Maryland, Sch Nursing, 655 W Lombard St, Baltimore, MD 21201 USA.
EM seonyoonchung@umaryland.edu; zhu@son.umaryland.edu; efrie002@son.umaryland.edu; kelleher@son.umaryland.edu; akozlovsky@gmail.com; kwmacfarlane@umaryland.edu; ktkaczuk@umm.du; aryan@grecc.umaryland.edu; griffith@son.umaryland.edu
FU NCI-Greenebaum Cancer Center K12 [KCA126849A]; Department of Veterans Affairs; Veterans Affairs (VA) Medical Center Baltimore Geriatric Research, Education and Clinical Center (GRECC); NIDDK Mid-Atlantic Nutrition Obesity Research Center Claude D. Pepper Older Americans Independence Center [NIH P30 DK072488, P30AG028747]; VA Research Career Scientist Award
CR Academy of Nutrition and Dietetics Evidence Analysis Library, 2015, AD WEIGHT MAN RED CA, V0, P0
   Blixen CE, 2006, J TRANSCULT NURS, V17, P290, DOI 10.1177/1043659606288375
   BOYD NF, 1981, JNCI-J NATL CANCER I, V67, P785
   Carlson LE, 2007, BRAIN BEHAV IMMUN, V21, P1038, DOI 10.1016/j.bbi.2007.04.002
   Chlebowski BRT, 2014, J CLIN ONCOL, V20, P1128
   Druesne-Pecollo N, 2012, BREAST CANCER RES TR, V135, P647, DOI 10.1007/s10549-012-2187-1
   Framson C, 2009, J AM DIET ASSOC, V109, P1439, DOI 10.1016/j.jada.2009.05.006
   Godsey J, 2013, COMPLEMENT THER MED, V21, P430, DOI 10.1016/j.ctim.2013.06.003
   Goodwin PJ, 2002, J CLIN ONCOL, V20, P42, DOI 10.1200/JCO.20.1.42
   Griffith Kathleen A, 2012, NUTRITION AND HEALTH (BICESTER), V21, P97, DOI 10.1177/0260106012459938
   Henderson V, 2012, BREAST CANCER RES TR, V131, P99, DOI 10.1007/s10549-011-1738-1
   Irwin ML, 2005, J CLIN ONCOL, V23, P774, DOI 10.1200/JCO.2005.04.036
   Kabat-Zinn J, 2003, CLIN PSYCHOL-SCI PR, V10, P144, DOI 10.1093/clipsy/bpg016
   Katterman SN, 2014, EAT BEHAV, V15, P197, DOI 10.1016/j.eatbeh.2014.01.005
   Kroenke CH, 2005, J CLIN ONCOL, V23, P1370, DOI 10.1200/JCO.2005.01.079
   Lillis J, 2009, ANN BEHAV MED, V37, P58, DOI 10.1007/s12160-009-9083-x
   OReilly GA, 2014, OBES REV, V15, P453, DOI 10.1111/obr.12156
   Paolini B, 2012, FRONT AGING NEUROSCI, V4, P0, DOI 10.3389/fnagi.2012.00013
   Pockaj BA, 2009, J SURG ONCOL, V99, P447, DOI 10.1002/jso.21151
   Protani M, 2010, BREAST CANCER RES TR, V123, P627, DOI 10.1007/s10549-010-0990-0
   Rock CL, 1999, J AM DIET ASSOC, V99, P1212, DOI 10.1016/S0002-8223(99)00298-9
   Stolley MR, 2009, PREV CHRONIC DIS, V6, P0
   Tapper K, 2009, APPETITE, V52, P396, DOI 10.1016/j.appet.2008.11.012
   Vance V, 2011, OBES REV, V12, P282, DOI 10.1111/j.1467-789X.2010.00805.x
   Wilson Diane B, 2005, PREV CHRONIC DIS, V2, P0
   Witek-Janusek L, 2008, BRAIN BEHAV IMMUN, V22, P969, DOI 10.1016/j.bbi.2008.01.012
   Woods-Giscombé CL, 2014, J HOLIST NURS, V32, P147, DOI 10.1177/0898010113519010
NR 27
TC 36
Z9 42
U1 0
U2 32
PU SPRINGER
PI NEW YORK
PA 233 SPRING ST, NEW YORK, NY 10013 USA
SN 0941-4355
EI 1433-7339
J9 SUPPORT CARE CANCER
JI Support. Care Cancer
PD APR 15
PY 2016
VL 24
IS 4
BP 1875
EP 1881
DI 10.1007/s00520-015-2984-2
PG 7
WC Oncology; Health Care Sciences & Services; Rehabilitation
SC Oncology; Health Care Sciences & Services; Rehabilitation
GA DI0BE
UT WOS:000373159000049
PM 26463645
DA 2025-02-23
ER

PT J
AU Markozannes, G
   Tzoulaki, I
   Karli, D
   Evangelou, E
   Ntzani, E
   Gunter, MJ
   Norat, T
   Ioannidis, JP
   Tsilidis, KK
AF Markozannes, Georgios
   Tzoulaki, Ioanna
   Karli, Dimitra
   Evangelou, Evangelos
   Ntzani, Evangelia
   Gunter, Marc J.
   Norat, Teresa
   Ioannidis, John P.
   Tsilidis, Konstantinos K.
TI Diet, body size, physical activity and risk of prostate cancer: An umbrella review of the evidence
SO EUROPEAN JOURNAL OF CANCER
LA English
DT Article
DE Diet; Nutrition; Physical activity; Prostate cancer; Umbrella review
ID mendelian randomization; credibility ceilings; funnel plot; metaanalyses; false; life; interventions; epidemiology; nutrition
AB The existing literature on the relationship between diet, body size, physical activity and prostate cancer risk was summarised by the World Cancer Research Fund Continuous Update Project (CUP). An evaluation of the robustness of this evidence is required to help inform public health policy. The robustness of this evidence was evaluated using several criteria addressing evidence strength and validity, including the statistical significance of the random effects summary estimate and of the largest study in a meta-analysis, number of prostate cancer cases, between-study heterogeneity, 95% prediction intervals, small-study effects bias, excess significance bias and sensitivity analyses with credibility ceilings. A total of 248 meta-analyses were extracted from the CUP, which studied associations of 23 foods, 31 nutrients, eight indices of body size and three indices of physical activity with risk of total prostate cancer development, mortality or cancer development by stage and grade. Of the 176 meta-analyses using a continuous scale to measure the exposures, no association presented strong evidence by satisfying all the aforementioned criteria. Only the association of height with total prostate cancer incidence and mortality presented highly suggestive evidence with a 4% higher risk per 5 cm greater height (95% confidence interval, 1.03, 1.05). Associations for body mass index, weight, height, dietary calcium and spirits intake were supported by suggestive evidence. Overall, the association of diet, body size, physical activity and prostate cancer has been extensively studied, but no association was graded with strong evidence. (C) 2016 Elsevier Ltd. All rights reserved.
C1 [Markozannes, Georgios; Tzoulaki, Ioanna; Karli, Dimitra; Evangelou, Evangelos; Ntzani, Evangelia; Tsilidis, Konstantinos K.] Univ Ioannina, Dept Hyg & Epidemiol, Sch Med, Stavros Niarchos Ave,Univ Campus, Ioannina, Greece.
   [Tzoulaki, Ioanna; Evangelou, Evangelos; Norat, Teresa; Tsilidis, Konstantinos K.] Imperial Coll London, Dept Epidemiol & Biostat, Sch Publ Hlth, Norfolk Pl, London W2 1PG, England.
   [Ntzani, Evangelia] Brown Univ, Ctr Evidence Based Med, Dept Hlth Serv Policy & Practice, Sch Publ Hlth, 121 South Main St, Providence, RI 02903 USA.
   [Gunter, Marc J.] Int Agcy Res Canc, 150 Cours Albert Thomas, F-69372 Lyon 08, France.
   [Ioannidis, John P.] Stanford Sch Med, Dept Med, Stanford Prevent Res Ctr, Stanford, CA 94305 USA.
   [Ioannidis, John P.] Stanford Sch Med, Dept Hlth Res & Policy, Stanford, CA 94305 USA.
   [Ioannidis, John P.] Stanford Univ, Dept Stat, Sch Humanities & Sci, Stanford, CA 94305 USA.
C3 University of Ioannina; Imperial College London; Brown University; World Health Organization; International Agency for Research on Cancer (IARC); Stanford University; Stanford University; Stanford University
RP Tsilidis, KK (corresponding author), Univ Ioannina, Dept Hyg & Epidemiol, Sch Med, Stavros Niarchos Ave,Univ Campus, Ioannina, Greece.
EM ktsilidi@cc.uoi.gr
FU World Cancer Research Fund International Regular Grant Programme [WCRF 2014/1180]
CR Barker DJP, 2013, PLACENTA, V34, P841, DOI 10.1016/j.placenta.2013.07.063
   Bellou V, 2016, PARKINSONISM RELAT D, V23, P1, DOI 10.1016/j.parkreldis.2015.12.008
   Boffetta P, 2008, JNCI-J NATL CANCER I, V100, P988, DOI 10.1093/jnci/djn191
   Davies NM, 2015, CANCER CAUSE CONTROL, V26, P1603, DOI 10.1007/s10552-015-0654-9
   Ferlay J, 2013, GLOBOCAN 2012 CANC I, V0, P0, DOI DOI 10.1093/JNCI/DJT342
   Gao C, 2016, INT J EPIDEMIOL, V45, P896, DOI 10.1093/ije/dyw129
   Glade MJ, 1997, FOOD NUTR PHYS ACT P, V0, P0
   Ioannidis JPA, 2014, ANN ONCOL, V25, P16, DOI 10.1093/annonc/mdt372
   Ioannidis JPA, 2013, BMJ-BRIT MED J, V347, P0, DOI 10.1136/bmj.f6698
   Ioannidis JPA, 2012, JAMA-J AM MED ASSOC, V308, P575, DOI 10.1001/jama.2012.8144
   Ioannidis JPA, 2009, CAN MED ASSOC J, V181, P488, DOI 10.1503/cmaj.081086
   Ioannidis JPA, 2005, PLOS MED, V2, P696, DOI 10.1371/journal.pmed.0020124
   Kavvoura FK, 2007, PLOS MED, V4, P456, DOI 10.1371/journal.pmed.0040079
   Kyzas PA, 2005, JNCI-J NATL CANCER I, V97, P1043, DOI 10.1093/jnci/dji184
   Kyzas PA, 2007, EUR J CANCER, V43, P2559, DOI 10.1016/j.ejca.2007.08.030
   Lau J, 2006, BMJ-BRIT MED J, V333, P597, DOI 10.1136/bmj.333.7568.597
   Le Roith D, 2001, ENDOCR REV, V22, P53, DOI 10.1210/er.22.1.53
   Lin PH, 2015, BMC MED, V13, P0, DOI 10.1186/s12916-014-0234-y
   Marmot M, 2007, FOOD NUTR PHYS ACT P, V0, P0
   McLaughlin JK, 2013, CANCER EPIDEM BIOMAR, V22, P11, DOI 10.1158/1055-9965.EPI-12-0995
   Nelson WG, 2014, CANCER TREAT RES, V159, P51, DOI 10.1007/978-3-642-38007-5_4
   Papatheodorou SI, 2015, J CLIN EPIDEMIOL, V68, P163, DOI 10.1016/j.jclinepi.2014.09.004
   Rolland-Cachera MF, 2005, ADV EXP MED BIOL, V569, P35
   Salanti G, 2009, J CLIN EPIDEMIOL, V62, P115, DOI 10.1016/j.jclinepi.2008.05.014
   Schoenfeld JD, 2013, AM J CLIN NUTR, V97, P127, DOI 10.3945/ajcn.112.047142
   Siontis GCM, 2011, INT J EPIDEMIOL, V40, P1292, DOI 10.1093/ije/dyr099
   StataCorp, 2013, STATA STAT SOFTW REL, V0, P0
   Sterne JAC, 2011, BMJ-BRIT MED J, V343, P0, DOI 10.1136/bmj.d4002
   Tsilidis KK, 2015, BMJ-BRIT MED J, V350, P0, DOI 10.1136/bmj.g7607
   Tsilidis KK, 2012, JNCI-J NATL CANCER I, V104, P1867, DOI 10.1093/jnci/djs437
   Watters JL, 2010, AM J EPIDEMIOL, V172, P773, DOI 10.1093/aje/kwq200
   Wilson KM, 2012, ASIAN J ANDROL, V14, P365, DOI 10.1038/aja.2011.142
   World Cancer Research Fund International/ American Institute for Cancer Research Continuous Update Project Report, 2014, DIET NUTR PHYS ACT P, V0, P0
   Wormser D, 2012, INT J EPIDEMIOL, V41, P1419, DOI 10.1093/ije/dys086
NR 34
TC 79
Z9 90
U1 2
U2 24
PU ELSEVIER SCI LTD
PI OXFORD
PA THE BOULEVARD, LANGFORD LANE, KIDLINGTON, OXFORD OX5 1GB, OXON, ENGLAND
SN 0959-8049
EI 1879-0852
J9 EUR J CANCER
JI Eur. J. Cancer
PD DEC 15
PY 2016
VL 69
IS 
BP 61
EP 69
DI 10.1016/j.ejca.2016.09.026
PG 9
WC Oncology
SC Oncology
GA ED4UD
UT WOS:000388846300008
PM 27816833
DA 2025-02-23
ER

PT J
AU Zaidi, SF
AF Zaidi, Syed Faisal
TI <i>Helicobacter pylori</i> associated Asian enigma: Does diet deserve distinction?
SO WORLD JOURNAL OF GASTROINTESTINAL ONCOLOGY
LA English
DT Article
DE Helicobacter pylori; Asian enigma; Gastric cancer; Dietary factor; Salt; Fermented food; Spices
ID gastric epithelial-cells; high-salt diet; n-nitroso compounds; atrophic gastritis; mongolian gerbils; medicinal-plants; epidemiologic evidence; japanese population; clinical-relevance; stomach-cancer
AB Helicobacter pylori (H. pylori) is one of the most widespread infections in humans worldwide that chronically infects up to 50% of the world's population. The infection is involved in the pathogenesis of chronic active gastritis, peptic ulcer, mucosa-associated lymphoid tissue lymphoma and gastric cancer, therefore, it has been classified as class. definite carcinogen by the World Health Organization. Despite the established etiological role of H. pylori, its actual distribution and association with related diseases is controversial and there is a large intercountry variation especially among Asian countries. H. pylori infection is more frequent in developing countries like India, Pakistan, and Bangladesh as compared to developed Asian countries like Japan, China and South Korea. However, the frequency of gastric cancer is comparatively lower in India, Pakistan, and Bangladesh with that of Japan, China and South Korea. Such phenomenon of clinical diversity, defined as enigma, is judged by genetic vari-ability of the infecting H. pylori strains, differences in the host genetic background in various ethnic groups, and environmental factors such as dietary habits. Most of the studies have so far focused on the bacterial factor while environmental issues, including dietary components, were not given due attention as one of the factors related with H. pylori associated gastric carcinogenesis. The dietary factor has been suggested to play an important role in H. pylori related carcinogenesis, and in this respect several studies have corroborated the intake of various dietary components as modulatory factors for gastric cancer risk. In this review, such studies, from in vitro experiments to clinical trials, are being focused in detail with respect to enigma associated with H. pylori. It may be conceivably concluded from the available evidence that dietary factor can be a game changer in the scenario of Asian enigma, particularly in high risk population infected with virulent H. pylori strains, however further affirmation studies are desperately needed to achieve conclusive outcomes.
C1 [Zaidi, Syed Faisal] King Saud bin Abdulaziz Univ Hlth Sci, Dept Basic Med Sci, Coll Med, Jeddah 21423, Saudi Arabia.
C3 King Saud Bin Abdulaziz University for Health Sciences
RP Zaidi, SF (corresponding author), King Saud bin Abdulaziz Univ Hlth Sci, Dept Basic Med Sci, Coll Med, Jeddah 21423, Saudi Arabia.
EM sfaisalhz@gmail.com
CR ASAKA M, 1995, EUR J GASTROEN HEPAT, V7, P0
   Backert S, 2000, CELL MICROBIOL, V2, P155, DOI 10.1046/j.1462-5822.2000.00043.x
   BLASER MJ, 1995, CANCER RES, V55, P2111
   Boquet P, 2003, TRENDS MICROBIOL, V11, P410, DOI 10.1016/S0966-842X(03)00211-7
   Cai L, 2000, WORLD J GASTROENTERO, V6, P374
   Camargo MC, 2006, CANCER EPIDEM BIOMAR, V15, P1674, DOI 10.1158/1055-9965.EPI-06-0189
   Cover TL, 2013, GUT MICROBES, V4, P482, DOI 10.4161/gmic.26262
   Cover TL, 1996, MOL MICROBIOL, V20, P241, DOI 10.1111/j.1365-2958.1996.tb02612.x
   CRABTREE JE, 1995, J CLIN PATHOL, V48, P41, DOI 10.1136/jcp.48.1.41
   De R, 2009, ANTIMICROB AGENTS CH, V53, P1592, DOI 10.1128/AAC.01242-08
   Di Mario F, 2007, HELICOBACTER, V12, P238, DOI 10.1111/j.1523-5378.2007.00497.x
   El-Omar EM, 2000, NATURE, V404, P398, DOI 10.1038/35006081
   Epplein M, 2014, NUTR CANCER, V66, P550, DOI 10.1080/01635581.2014.894096
   FIEDOREK SC, 1991, PEDIATRICS, V88, P578
   Fock KM, 1997, ANNALS ACADEMY OF MEDICINE SINGAPORE, V26, P637
   Foryst-Ludwig A, 2004, BIOCHEM BIOPH RES CO, V316, P1065, DOI 10.1016/j.bbrc.2004.02.158
   Fox JG, 1999, CANCER RES, V59, P4823
   Gaddy JA, 2013, INFECT IMMUN, V81, P2258, DOI 10.1128/IAI.01271-12
   Gerhard M, 1999, P NATL ACAD SCI USA, V96, P12778, DOI 10.1073/pnas.96.22.12778
   Ghoshal UC, 2008, DIGEST DIS SCI, V53, P1215, DOI 10.1007/s10620-008-0229-7
   Gilani AH, 2005, J ETHNOPHARMACOL, V100, P43, DOI 10.1016/j.jep.2005.06.001
   GOODWIN CS, 1990, EUR J CLIN MICROBIOL, V9, P1, DOI 10.1007/BF01969526
   GRAHAM DY, 1991, GASTROENTEROLOGY, V100, P1495, DOI 10.1016/0016-5085(91)90644-Z
   Graham DY, 1999, AM J GASTROENTEROL, V94, P1200, DOI 10.1016/S0002-9270(99)00122-7
   HOLCOMBE C, 1992, GUT, V33, P429, DOI 10.1136/gut.33.4.429
   Iimuro M, 2002, CANCER LETT, V187, P61, DOI 10.1016/S0304-3835(02)00401-9
   Ito Y, 1997, J CLIN MICROBIOL, V35, P1710, DOI 10.1128/JCM.35.7.1710-1714.1997
   Jakszyn P, 2006, CARCINOGENESIS, V27, P1497, DOI 10.1093/carcin/bgl019
   Jang WH, 2001, CANCER LETT, V166, P41, DOI 10.1016/S0304-3835(01)00438-4
   Javed Yakoob Javed Yakoob, 2013, JOURNAL OF MEDICINAL PLANTS RESEARCH, V7, P970
   KHUROO MS, 1992, GUT, V33, P11, DOI 10.1136/gut.33.1.11
   Kim JH, 1997, J FOOD HYG SAFETY, V12, P333
   Kinoshita Y, 1997, GUT, V41, P452, DOI 10.1136/gut.41.4.452
   KUIPERS EJ, 1995, ALIMENT PHARM THER, V9, P331
   Kuipers EJ, 1996, NEW ENGL J MED, V334, P1018, DOI 10.1056/NEJM199604183341603
   Lee SA, 2003, J EPIDEMIOL, V13, P162, DOI 10.2188/jea.13.162
   Liu H, 2009, GASTROENTEROLOGY, V137, P1367, DOI 10.1053/j.gastro.2009.07.041
   Loh JT, 2007, CANCER RES, V67, P4709, DOI 10.1158/0008-5472.CAN-06-4746
   Maeda S, 1998, GUT, V42, P338, DOI 10.1136/gut.42.3.338
   Mahady GB, 2002, ANTICANCER RES, V22, P4179
   MARSHALL BJ, 1984, LANCET, V1, P1311
   Mathew A, 2000, EUR J CANCER PREV, V9, P89, DOI 10.1097/00008469-200004000-00004
   MEGRAUD F, 1993, GASTROENTEROL CLIN N, V22, P73
   Miehlke S, 2000, INT J CANCER, V87, P322, DOI 10.1002/1097-0215(20000801)87:3<322::AID-IJC3>3.0.CO;2-M
   Misra V, 2014, WORLD J GASTROENTERO, V20, P1503, DOI 10.3748/wjg.v20.i6.1503
   Miwa H, 2002, AM J GASTROENTEROL, V97, P1106, DOI 10.1111/j.1572-0241.2002.05663.x
   Mohandas K M, 1998, INDIAN J GASTROENTEROL, V17, P24
   Muhammad JS, 2015, BIOL PHARM BULL, V38, P109, DOI 10.1248/bpb.b14-00609
   Muhammad JS, 2013, J PAK MED ASSOC, V63, P1528
   Muhammad JS, 2012, J PAK MED ASSOC, V62, P955
   Nan HM, 2005, WORLD J GASTROENTERO, V11, P3175, DOI 10.3748/wjg.v11.i21.3175
   Nozaki K, 2002, JPN J CANCER RES, V93, P1083, DOI 10.1111/j.1349-7006.2002.tb01209.x
   OMahony R, 2005, WORLD J GASTROENTERO, V11, P7499, DOI 10.3748/wjg.v11.i47.7499
   Parkin D M, 1992, IARC SCI PUBL, V0, P45
   Parkin DM, 2001, INT J CANCER, V94, P153, DOI 10.1002/ijc.1440
   Peek RM, 1998, P ASSOC AM PHYSICIAN, V110, P531
   Phukan RK, 2006, J GASTROENTEROL, V41, P418, DOI 10.1007/s00535-006-1761-x
   Rowland M, 2006, GASTROENTEROLOGY, V130, P65, DOI 10.1053/j.gastro.2005.11.004
   Rowland M, 1999, GASTROENTEROLOGY, V117, P336, DOI 10.1053/gast.1999.0029900336
   SEEL DJ, 1994, FOOD CHEM TOXICOL, V32, P1117, DOI 10.1016/0278-6915(94)90127-9
   Shikata K, 2006, INT J CANCER, V119, P196, DOI 10.1002/ijc.21822
   SIDDIQI M, 1992, CARCINOGENESIS, V13, P1331, DOI 10.1093/carcin/13.8.1331
   Singh K, 2006, WORLD J GASTROENTERO, V12, P1346, DOI 10.3748/wjg.v12.i9.1346
   Singh M, 2003, J GASTROEN HEPATOL, V18, P1018, DOI 10.1046/j.1440-1746.2003.03119.x
   Sintara K, 2010, WORLD J GASTROENTERO, V16, P4039, DOI 10.3748/wjg.v16.i32.4039
   Sturlan S, 2001, CARCINOGENESIS, V22, P665, DOI 10.1093/carcin/22.4.665
   Sugiyama Toshiro, 2004, MEDICAL ELECTRON MICROSCOPY, V37, P149
   Toyoda T, 2008, HISTOL HISTOPATHOL, V23, P593, DOI 10.14670/HH-23.593
   Tsubono Y, 1997, NUTR CANCER, V27, P310, DOI 10.1080/01635589709514542
   Tsugane S, 2005, CANCER SCI, V96, P1, DOI 10.1111/j.1349-7006.2005.00006.x
   Tsugane S, 2007, GASTRIC CANCER, V10, P75, DOI 10.1007/s10120-007-0420-0
   Tsukamoto T, 2007, TOXICOL PATHOL, V35, P636, DOI 10.1080/01926230701420632
   Usmanghani K, 1997, RES I IND MED, V1997, P285
   van Doorn LJ, 1998, GASTROENTEROLOGY, V115, P58, DOI 10.1016/S0016-5085(98)70365-8
   Watanabe S, 1995, NIHONJIN NO GANN, V0, P60
   Zaidi SF, 2013, HELICOBACTER RES, V17, P430
   Zaidi SF, 2015, PAK J PHARM SCI, V28, P1171
   Zaidi SF, 2012, J ETHNOPHARMACOL, V141, P403, DOI 10.1016/j.jep.2012.03.001
   Zaidi SFH, 2009, HELICOBACTER, V14, P588, DOI 10.1111/j.1523-5378.2009.00724.x
   Zaidi SFH, 2009, BIOL PHARM BULL, V32, P1931, DOI 10.1248/bpb.32.1931
   Zaidi SFH, 2009, BIOL PHARM BULL, V32, P631, DOI 10.1248/bpb.32.631
   Zaidi SFH, 2009, J ETHNOPHARMACOL, V121, P86, DOI 10.1016/j.jep.2008.11.001
NR 83
TC 26
Z9 30
U1 0
U2 9
PU BAISHIDENG PUBLISHING GROUP INC
PI PLEASANTON
PA 8226 REGENCY DR, PLEASANTON, CA 94588 USA
SN 1948-5204
EI 
J9 WORLD J GASTRO ONCOL
JI World J. Gastrointest. Oncol.
PD APR 15
PY 2016
VL 8
IS 4
BP 341
EP 350
DI 10.4251/wjgo.v8.i4.341
PG 10
WC Oncology; Gastroenterology & Hepatology
SC Oncology; Gastroenterology & Hepatology
GA FE9RV
UT WOS:000408541700002
PM 27096029
DA 2025-02-23
ER

PT J
AU Wu, QJ
   Wu, L
   Zheng, LQ
   Xu, X
   Ji, C
   Gong, TT
AF Wu, Qi-Jun
   Wu, Lang
   Zheng, Li-Qiang
   Xu, Xin
   Ji, Chao
   Gong, Ting-Ting
TI Consumption of fruit and vegetables reduces risk of pancreatic cancer: evidence from epidemiological studies
SO EUROPEAN JOURNAL OF CANCER PREVENTION
LA English
DT Article
DE diet; epidemiology; meta-analysis; pancreatic neoplasms
ID colorectal-cancer; dietary factors; whole grains; metaanalysis; obesity; folate; lipids
AB Observational studies have reported inconsistent results on the association between fruit and vegetable intake and the risk of pancreatic cancer. We carried out a meta-analysis of epidemiological studies to summarize available evidence. We searched PubMed, Scopus, and ISI Web of Science databases for relevant studies published until the end of January 2015. Fixed-effects and random-effects models were used to estimate the summary relative risks (RRs) and 95% confidence intervals (CIs) for the associations between fruit and vegetable intake and the risk of pancreatic cancer. A total of 15 case-control studies, eight prospective studies, and one pooled analysis fulfilled the inclusion criteria. The summary RR for the highest versus the lowest intake was 0.73 (95% CI=0.53-1.00) for fruit and vegetables, 0.73 (95% CI=0.63-0.84) for fruit, and 0.76 (95% CI=0.69-0.83) for vegetables, with significant heterogeneities (I-2=70.5, 55.7, and 43.0%, respectively). Inverse associations were observed in the stratified analysis by study design, although the results of prospective studies showed borderline significance, with corresponding RR=0.90 (95% CI=0.77-1.05) for fruit and vegetable intake, 0.93 (95% CI=0.83-1.03) for fruit intake, and 0.89 (95% CI=0.80-1.00) for vegetable intake. Besides, significant inverse associations were observed in the majority of other subgroup analyses by study quality, geographic location, exposure assessment method, and adjustment for potential confounders. Findings from the present meta-analysis support that fruit and vegetable intake is associated inversely with the risk of pancreatic cancer. However, study design may play a key role in the observed magnitude of the aforementioned association. Future well-designed prospective studies are warranted to confirm these findings. Copyright (C) 2016 Wolters Kluwer Health, Inc. All rights reserved.
C1 [Wu, Qi-Jun; Zheng, Li-Qiang; Xu, Xin; Ji, Chao] China Med Univ, Shengjing Hosp, Dept Clin Epidemiol, 36 San Hao St, Shenyang 110004, Liaoning, Peoples R China.
   [Gong, Ting-Ting] China Med Univ, Shengjing Hosp, Dept Obstet & Gynecol, Shenyang 110004, Peoples R China.
   [Wu, Lang] Mayo Clin, Ctr Clin & Translat Sci, Rochester, MN USA.
C3 China Medical University; China Medical University; Mayo Clinic
RP Wu, QJ (corresponding author), China Med Univ, Shengjing Hosp, Dept Clin Epidemiol, 36 San Hao St, Shenyang 110004, Liaoning, Peoples R China.
EM wuqj@sj-hospital.org
CR Anderson LN, 2009, CANCER CAUSE CONTROL, V20, P825, DOI 10.1007/s10552-009-9303-5
   [Anonymous], 2013, IARC CANCER BASE NO. 11: 2012, V0, P0
   [Anonymous], 2011, CONTINUOUS UPDATE PROJECT REPORT, V0, P0
   Aune D, 2012, ANN ONCOL, V23, P2536, DOI 10.1093/annonc/mds076
   Aune D, 2011, GASTROENTEROLOGY, V141, P106, DOI 10.1053/j.gastro.2011.04.013
   BEGG CB, 1994, BIOMETRICS, V50, P1088, DOI 10.2307/2533446
   Bidoli E, 2012, ANN ONCOL, V23, P264, DOI 10.1093/annonc/mdr060
   Blount BC, 1997, P NATL ACAD SCI USA, V94, P3290, DOI 10.1073/pnas.94.7.3290
   Carter Patrice, 2010, BMJ, V341, Pc4229, DOI 10.1136/bmj.c4229
   Chan JM, 2005, CANCER EPIDEM BIOMAR, V14, P2093, DOI 10.1158/1055-9965.EPI-05-0226
   Chan JM, 2007, AM J EPIDEMIOL, V166, P1174, DOI 10.1093/aje/kwm194
   Choi SW, 2000, J NUTR, V130, P129, DOI 10.1093/jn/130.2.129
   DERSIMONIAN R, 1986, CONTROL CLIN TRIALS, V7, P177, DOI 10.1016/0197-2456(86)90046-2
   Egger M, 1997, BMJ-BRIT MED J, V315, P629, DOI 10.1136/bmj.315.7109.629
   Fernandez E, 1996, CANCER EPIDEM BIOMAR, V5, P23
   Ghadirian Parviz, 2010, J GASTROINTEST CANCER, V41, P121, DOI 10.1007/s12029-009-9127-2
   GOLD EB, 1985, CANCER-AM CANCER SOC, V55, P460, DOI 10.1002/1097-0142(19850115)55:2<460::AID-CNCR2820550229>3.0.CO;2-V
   Guan HB, 2014, PLOS ONE, V9, P0, DOI 10.1371/journal.pone.0092738
   Gukovsky I, 2013, GASTROENTEROLOGY, V144, P1199, DOI 10.1053/j.gastro.2013.02.007
   Hallfrisch J, 2000, J AM COLL NUTR, V19, P320S, DOI 10.1080/07315724.2000.10718967
   Hamling J, 2008, STAT MED, V27, P954, DOI 10.1002/sim.3013
   He K, 2004, INT J OBESITY, V28, P1569, DOI 10.1038/sj.ijo.0802795
   Higgins JPT, 2002, STAT MED, V21, P1539, DOI 10.1002/sim.1186
   Inoue M, 2003, INT J EPIDEMIOL, V32, P257, DOI 10.1093/ije/dyg062
   Jansen RJ, 2011, CANCER CAUSE CONTROL, V22, P1613, DOI 10.1007/s10552-011-9838-0
   Jensen MK, 2006, AM J CLIN NUTR, V83, P275
   JI BT, 1995, CANCER EPIDEM BIOMAR, V4, P885
   Khan M M H, 2004, ASIAN PAC J CANCER PREV, V5, P58
   Koushik A, 2012, AM J EPIDEMIOL, V176, P373, DOI 10.1093/aje/kws027
   Lampe JW, 1999, AM J CLIN NUTR, V70, P475S, DOI 10.1093/ajcn/70.3.475s
   Lin YS, 2006, NUTR CANCER, V56, P40, DOI 10.1207/s15327914nc5601_6
   Lin YS, 2005, J GASTROENTEROL, V40, P297, DOI 10.1007/s00535-004-1537-0
   Liu SZ, 2014, ASIAN PAC J CANCER P, V15, P7947, DOI 10.7314/APJCP.2014.15.18.7947
   LYON JL, 1993, CANCER EPIDEM BIOMAR, V2, P513
   MIZUNO S, 1992, JPN J CLIN ONCOL, V22, P286
   Mori M, 1999, HEPATO-GASTROENTEROL, V46, P25
   Nöthlings U, 2007, AM J CLIN NUTR, V86, P1495
   NORELL SE, 1986, AM J EPIDEMIOL, V124, P894, DOI 10.1093/oxfordjournals.aje.a114479
   Nöthlings U, 2007, AM J EPIDEMIOL, V165, P138, DOI 10.1093/aje/kwj366
   OLSEN GW, 1989, AM J PUBLIC HEALTH, V79, P1016, DOI 10.2105/AJPH.79.8.1016
   Paluszkiewicz P, 2012, CANCER EPIDEMIOL, V36, P60, DOI 10.1016/j.canep.2011.05.004
   Polesel J, 2010, CANCER CAUSE CONTROL, V21, P493, DOI 10.1007/s10552-009-9480-2
   Sauvaget C, 2003, BRIT J CANCER, V88, P689, DOI 10.1038/sj.bjc.6600775
   SHIBATA A, 1994, INT J CANCER, V58, P46, DOI 10.1002/ijc.2910580109
   Shigihara M, 2014, CANCER EPIDEMIOL, V38, P129, DOI 10.1016/j.canep.2014.01.001
   Siegel R, 2013, CA-CANCER J CLIN, V63, P11, DOI 10.3322/caac.21166
   STEINMETZ KA, 1991, CANCER CAUSE CONTROL, V2, P427, DOI 10.1007/BF00054304
   Stroup DF, 2000, JAMA-J AM MED ASSOC, V283, P2008, DOI 10.1001/jama.283.15.2008
   Vrieling A, 2009, INT J CANCER, V124, P1926, DOI 10.1002/ijc.24134
   Wu QJ, 2013, ANN ONCOL, V24, P1079, DOI 10.1093/annonc/mds601
   Zhang JJ, 2009, NUTR CANCER, V61, P457, DOI 10.1080/01635580902718941
   Zino S, 1997, BMJ-BRIT MED J, V314, P1787, DOI 10.1136/bmj.314.7097.1787
   Zou L, 2014, EUR J CANCER, V50, P193, DOI 10.1016/j.ejca.2013.08.014
NR 54
TC 54
Z9 59
U1 0
U2 43
PU LIPPINCOTT WILLIAMS & WILKINS
PI PHILADELPHIA
PA TWO COMMERCE SQ, 2001 MARKET ST, PHILADELPHIA, PA 19103 USA
SN 0959-8278
EI 1473-5709
J9 EUR J CANCER PREV
JI Eur. J. Cancer Prev.
PD MAY 15
PY 2016
VL 25
IS 3
BP 196
EP 205
DI 10.1097/CEJ.0000000000000171
PG 10
WC Oncology
SC Oncology
GA DK2QI
UT WOS:000374759100005
PM 26075658
DA 2025-02-23
ER

PT J
AU Golozar, A
   Etemadi, A
   Kamangar, F
   Malekshah, AF
   Islami, F
   Nasrollahzadeh, D
   Abedi-Ardekani, B
   Khoshnia, M
   Pourshams, A
   Semnani, S
   Marjani, HA
   Shakeri, R
   Sotoudeh, M
   Brennan, P
   Taylor, P
   Boffetta, P
   Abnet, C
   Dawsey, S
   Malekzadeh, R
AF Golozar, Asieh
   Etemadi, Arash
   Kamangar, Farin
   Malekshah, Akbar Fazeltabar
   Islami, Farhad
   Nasrollahzadeh, Dariush
   Abedi-Ardekani, Behnoosh
   Khoshnia, Masoud
   Pourshams, Akram
   Semnani, Shahriar
   Marjani, Haji Amin
   Shakeri, Ramin
   Sotoudeh, Masoud
   Brennan, Paul
   Taylor, Philip
   Boffetta, Paolo
   Abnet, Christian
   Dawsey, Sanford
   Malekzadeh, Reza
TI Food preparation methods, drinking water source, and esophageal squamous cell carcinoma in the high-risk area of Golestan, Northeast Iran
SO EUROPEAN JOURNAL OF CANCER PREVENTION
LA English
DT Article
DE cooking methods; dietary habits; environmental carcinogens; environmental exposure; esophageal squamous cell carcinoma; food preparation; water sources
ID polycyclic aromatic-hydrocarbons; heterocyclic amines; meat consumption; cooking methods; dietary-intake; cancer; exposure; china; adenocarcinoma; mutagens
AB Cooking practices and water sources have been associated with an increased risk of cancer, mainly through exposure to carcinogens such as heterocyclic amines, polycyclic aromatic hydrocarbons, and nitrates. Using data from the Golestan case-control study, carried out between 2003 and 2007 in a high-risk region for esophageal squamous cell carcinoma (ESCC), we sought to investigate the association between food preparation and drinking water sources and ESCC. Information on food preparation methods, sources of drinking water, and dietary habits was gathered from 300 cases and 571 controls matched individually for age, sex, and neighborhood using a structured questionnaire and a semiquantitative food frequency questionnaire. Multivariate conditional logistic regression was used to estimate odds ratios (OR) and 95% confidence intervals (CI) adjusted for potential confounders and other known risk factors including socioeconomic status and smoking. More than 95% of the participants reported eating meat, mostly red meat. Red meat consumption above the 75th percentile increased the odds of ESCC by 2.82-fold (95% CI: 1.21-6.57). Fish intake was associated with a significant 68% decrease in ESCC odds (26%, 86%). Among meat eaters, ORs (95% CI) for frying meat (red or white) and fish were 3.34 (1.32-8.45) and 2.62 (1.24-5.5). Drinking unpiped water increased ESCC odds by 4.25 times (2.23-8.11). The OR for each 10-year increase in the duration of drinking unpiped water was 1.47 (1.22-1.78). Our results suggest roles for red meat intake, drinking water source, and food preparation methods in ESCC, even after adjusting for a large number of potential confounders.
C1 [Golozar, Asieh; Etemadi, Arash; Kamangar, Farin; Malekshah, Akbar Fazeltabar; Islami, Farhad; Nasrollahzadeh, Dariush; Abedi-Ardekani, Behnoosh; Pourshams, Akram; Marjani, Haji Amin; Shakeri, Ramin; Sotoudeh, Masoud; Malekzadeh, Reza] Univ Tehran Med Sci, Shariati Hosp, Digest Dis Res Inst, Tehran, Iran.
   [Khoshnia, Masoud; Semnani, Shahriar; Marjani, Haji Amin] Golestan Univ Med Sci, Golestan Res Ctr Gastroenterol & Hepatol, Gorgan, Iran.
   [Golozar, Asieh; Etemadi, Arash; Kamangar, Farin; Taylor, Philip; Abnet, Christian; Dawsey, Sanford] NCI, Div Canc Epidemiol & Genet, Bethesda, MD 20892 USA.
   [Golozar, Asieh] Johns Hopkins Bloomberg Sch Publ Hlth, Dept Epidemiol, 605 N Wolfe St,E6035, Baltimore, MD USA.
   Morgan State Univ, Sch Community Hlth & Policy, Baltimore, MD 21239 USA.
   [Islami, Farhad; Boffetta, Paolo] Mt Sinai Hosp, Mt Sinai Sch Med, Tisch Canc Inst, New York, NY 10029 USA.
   [Islami, Farhad; Boffetta, Paolo] Mt Sinai Hosp, Mt Sinai Sch Med, Inst Translat Epidemiol, New York, NY 10029 USA.
   [Nasrollahzadeh, Dariush] Karolinska Inst, Med Epidemiol & Biostat, Stockholm, Sweden.
   [Abedi-Ardekani, Behnoosh; Brennan, Paul] Int Agcy Res Canc, Genet Epidemiol Grp, 150 Cours Albert Thomas, F-69372 Lyon, France.
C3 Tehran University of Medical Sciences; Golestan University of Medical Sciences; National Institutes of Health (NIH) - USA; NIH National Cancer Institute (NCI); NIH National Cancer Institute- Division of Cancer Epidemiology & Genetics; Johns Hopkins University; Johns Hopkins Bloomberg School of Public Health; Morgan State University; Icahn School of Medicine at Mount Sinai; Icahn School of Medicine at Mount Sinai; Karolinska Institutet; World Health Organization; International Agency for Research on Cancer (IARC)
RP Golozar, A (corresponding author), Johns Hopkins Bloomberg Sch Publ Hlth, Dept Epidemiol, 605 N Wolfe St,E6035, Baltimore, MD USA.
EM agolozar@jhu.edu
FU Division of Cancer Epidemiology and Genetics, National Cancer Institute, National Institutes of Health; DDRC of Tehran University of Medical Sciences [82-603]; International Agency for Research on Cancer; National Cancer Institute [ZIACP000185] Funding Source: NIH RePORTER
CR Abedi-Ardekani B, 2010, GUT, V59, P1178, DOI 10.1136/gut.2010.210609
   American Institute for World Cancer Research Fund/Cancer Research, 2007, FOOD NUTR PHYS ACT P, V0, P0
   Berretta Massimiliano, 2012, FRONT BIOSCI (ELITE ED), V4, P351
   Cross AJ, 2003, CANCER RES, V63, P2358
   Cross AJ, 2007, PLOS MED, V4, P1973, DOI 10.1371/journal.pmed.0040325
   Cross AJ, 2011, AM J GASTROENTEROL, V106, P432, DOI 10.1038/ajg.2010.415
   Daniel CR, 2011, CANCER PREV RES, V4, P1903, DOI 10.1158/1940-6207.CAPR-11-0241
   De Stefani E, 2012, BRIT J CANCER, V107, P1584, DOI 10.1038/bjc.2012.433
   De Stefani E, 2003, BRIT J CANCER, V89, P1209, DOI 10.1038/sj.bjc.6601239
   De Stefani E, 2012, NUTR CANCER, V64, P294, DOI 10.1080/01635581.2012.648299
   DeStefani E, 1997, INT J ONCOL, V10, P573
   Etemadi A, 2013, INT J CANCER, V132, P2738, DOI 10.1002/ijc.27953
   González CA, 2006, JNCI-J NATL CANCER I, V98, P345, DOI 10.1093/jnci/djj071
   Hakami R, 2008, NUTR CANCER, V60, P216, DOI 10.1080/01635580701684831
   Hakami R, 2014, NUTR CANCER, V66, P500, DOI 10.1080/01635581.2013.779384
   Hoogervorst EM, 2003, CARCINOGENESIS, V24, P613, DOI 10.1093/carcin/24.3.613
   HORMOZDIARI H, 1975, CANCER RES, V35, P3493
   International Agency for Research on Cancer, 2010, IARC-HOUSEHOLD USE OF SOLID FUELS AND HIGH-TEMPERATURE FRYING, V0, P0
   Islami F, 2004, BRIT J CANCER, V90, P1402, DOI 10.1038/sj.bjc.6601737
   Islami Farhad, 2009, BMJ, V338, Pb929, DOI 10.1136/bmj.b929
   Islami F, 2012, FRONT ONCOL, V2, P0, DOI 10.3389/fonc.2012.00014
   Islami F, 2009, EUR J CANCER, V45, P3156, DOI 10.1016/j.ejca.2009.09.018
   Islami F, 2009, INT J EPIDEMIOL, V38, P978, DOI 10.1093/ije/dyp195
   Islami F, 2009, NUTR CANCER, V61, P475, DOI 10.1080/01635580902803735
   JEMAL A, 2011, CA-CANCER J CLIN, V61, P69, DOI 10.3322/CAAC.20107
   Kamangar F, 2005, ANTICANCER RES, V25, P425
   Kamangar F, 2007, ARCH IRAN MED, V10, P70
   Kamangar F, 2009, GASTROENTEROL CLIN N, V38, P27, DOI 10.1016/j.gtc.2009.01.004
   Keshavarzi B, 2012, ENVIRON GEOCHEM HLTH, V34, P15, DOI 10.1007/s10653-011-9377-3
   KMET J, 1972, SCIENCE, V175, P846, DOI 10.1126/science.175.4024.846
   MAHBOUBI E, 1973, BRIT J CANCER, V28, P192, DOI 10.1038/bjc.1973.138
   Malekshah AF, 2006, EUR J CLIN NUTR, V60, P971, DOI 10.1038/sj.ejcn.1602407
   MANCHANDE JP, 1987, LANCET, V1, P1499
   Nasrollahzadeh D, 2008, BRIT J CANCER, V98, P1857, DOI 10.1038/sj.bjc.6604369
   Perelló G, 2009, FOOD CHEM TOXICOL, V47, P709, DOI 10.1016/j.fct.2008.12.030
   Roth MJ, 2001, BIOMARKERS, V6, P381, DOI 10.1080/13547500110044780
   Sinha R, 2000, CANCER RES, V60, P3753
   SKOG K, 1993, FOOD CHEM TOXICOL, V31, P655, DOI 10.1016/0278-6915(93)90049-5
   Sugimura T, 2004, CANCER SCI, V95, P290, DOI 10.1111/j.1349-7006.2004.tb03205.x
   Terry PD, 2003, CANCER EPIDEM BIOMAR, V12, P940
   Tran GD, 2005, INT J CANCER, V113, P456, DOI 10.1002/ijc.20616
   Ward MH, 2012, EUR J CANCER PREV, V21, P134, DOI 10.1097/CEJ.0b013e32834c9b6c
   Ward MH, 2005, ENVIRON HEALTH PERSP, V113, P1607, DOI 10.1289/ehp.8043
   WATTENBERG LW, 1979, JNCI-J NATL CANCER I, V62, P1103
   World Health Organization, 1995, PHYS STATUS USE INTE, V0, P0
   Wu KS, 2007, ENVIRON INT, V33, P603, DOI 10.1016/j.envint.2007.01.001
   YANG CS, 1980, CANCER RES, V40, P2633
   Yang CY, 1999, ENVIRON RES, V81, P302, DOI 10.1006/enrs.1999.3991
NR 48
TC 27
Z9 30
U1 0
U2 9
PU LIPPINCOTT WILLIAMS & WILKINS
PI PHILADELPHIA
PA TWO COMMERCE SQ, 2001 MARKET ST, PHILADELPHIA, PA 19103 USA
SN 0959-8278
EI 1473-5709
J9 EUR J CANCER PREV
JI Eur. J. Cancer Prev.
PD MAR 15
PY 2016
VL 25
IS 2
BP 123
EP 129
DI 10.1097/CEJ.0000000000000156
PG 7
WC Oncology
SC Oncology
GA DI5GL
UT WOS:000373526800005
PM 25851181
DA 2025-02-23
ER

PT J
AU Donat-Vargas, C
   Akesson, Å
   Berglund, M
   Glynn, A
   Wolk, A
   Kippler, M
AF Donat-Vargas, Carolina
   Akesson, Agneta
   Berglund, Marika
   Glynn, Anders
   Wolk, Alicja
   Kippler, Maria
TI Dietary exposure to polychlorinated biphenyls and risk of breast, endometrial and ovarian cancer in a prospective cohort
SO BRITISH JOURNAL OF CANCER
LA English
DT Article
DE dietary exposure; polychlorinated biphenyls; endocrine disrupting chemicals; environmental carcinogens breast cancer; endometrial cancer; ovary cancer; prospective cohort study
ID organochlorine compounds; serum organochlorines; african-american; questionnaire; validity; women; pcbs; white; food
AB Background: Observational studies on polychlorinated biphenyl (PCB) exposure and hormone-related cancer risk are either inconsistent or lacking. We aimed to assess associations of dietary PCB exposure with breast, endometrial and ovarian cancer risk in middle-aged and elderly women. Methods: We included 36 777 cancer-free women at baseline in 1997 from the prospective population-based Swedish Mammography Cohort. Validated estimates of dietary PCB exposure were obtained via a food frequency questionnaire. Incident cancer cases were ascertained through register linkage. Results: During 14 years of follow-up, we ascertained 1593, 437 and 195 incident cases of breast, endometrial and ovarian cancer. We found no overall association between dietary PCB exposure and any of these cancer forms. The multivariable-adjusted relative risks comparing women in the highest and lowest tertile of PCB exposure were 0.96 (95% confidence interval (CI): 0.75, 1.24), 1.21 (95% CI: 0.73, 2.01) and 0.90 (95% CI: 0.45, 1.79) for breast, endometrial and ovarian cancer. In analyses stratified by factors influencing oestrogen exposure, possibly masking associations with PCBs, indications of higher risks were observed for endometrial cancer. Conclusions: This study suggests that dietary exposure to PCBs play no critical role in the development of breast, endometrial or ovarian cancer during middle-age and old ages.
C1 [Donat-Vargas, Carolina; Akesson, Agneta; Berglund, Marika; Wolk, Alicja; Kippler, Maria] Karolinska Inst, Inst Environm Med, Box 210, SE-17177 Stockholm, Sweden.
   [Donat-Vargas, Carolina] Univ Navarra, Dept Prevent Med & Publ Hlth, Pamplona 31008, Spain.
   [Donat-Vargas, Carolina] Inst Invest Sanitaria Navarra, IDISNA, Pamplona 31008, Spain.
   [Glynn, Anders] Natl Food Agcy, Dept Risk & Benefit Assessment, Box 622, SE-75126 Uppsala, Sweden.
C3 Karolinska Institutet; University of Navarra; Swedish National Food Agency
RP Kippler, M (corresponding author), Karolinska Inst, Inst Environm Med, Box 210, SE-17177 Stockholm, Sweden.
EM maria.kippler@ki.se
FU Asociacion de Amigos de la Universidad de Navarra, University of Navarra, Spain
CR ADAMI HO, 1995, CANCER CAUSE CONTROL, V6, P551, DOI 10.1007/BF00054165
   Akhmedkhanov A, 2001, ANN NY ACAD SCI, V943, P296, DOI 10.1111/j.1749-6632.2001.tb03811.x
   Ax E, 2015, ENVIRON INT, V75, P93, DOI 10.1016/j.envint.2014.11.008
   Bergkvist C, 2012, MOL NUTR FOOD RES, V56, P1748, DOI 10.1002/mnfr.201200196
   Bräuner EV, 2016, SCI REP-UK, V6, P0, DOI 10.1038/srep24571
   CDC, 2009, 4 CDCP, V0, P0
   Covaci A, 2002, CHEMOSPHERE, V48, P827, DOI 10.1016/S0045-6535(02)00112-1
   Ellsworth RE, 2015, ENVIRON RES, V138, P291, DOI 10.1016/j.envres.2015.02.025
   Fang H, 2000, ENVIRON HEALTH PERSP, V108, P723, DOI 10.2307/3434725
   Fang H, 2003, CHEM RES TOXICOL, V16, P1338, DOI 10.1021/tx030011g
   Gammon MD, 2002, CANCER EPIDEM BIOMAR, V11, P686
   Gatto NM, 2007, CANCER CAUSE CONTROL, V18, P29, DOI 10.1007/s10552-006-0070-2
   Harris H, 2013, OA EPIDEMIOL, V1, P16, DOI 10.13172/2053-079X-1-2-943
   Helzlsouer KJ, 1999, CANCER EPIDEM BIOMAR, V8, P525
   IARC, 2015, SOME DRUGS AND HERBAL PRODUCTS-IARC MONOGRAPHS ON THE EVALUATION OF CARCINOGENIC RISKS TO HUMANS, V0, P0
   Kester MHA, 2000, ENDOCRINOLOGY, V141, P1897, DOI 10.1210/en.141.5.1897
   KRIEGER N, 1994, JNCI-J NATL CANCER I, V86, P589, DOI 10.1093/jnci/86.8.589
   KUSKOWSKAWOLK A, 1989, INT J OBESITY, V13, P441
   La Merrill M, 2010, ENVIRON HEALTH PERSP, V118, P596, DOI 10.1289/ehp.0901047
   Laden F, 2001, INT J CANCER, V91, P568, DOI 10.1002/1097-0215(200002)9999:9999<::AID-IJC1081>3.0.CO;2-W
   Lauby-Secretan B, 2013, LANCET ONCOL, V14, P287, DOI 10.1016/S1470-2045(13)70104-9
   Leng L, 2016, ENVIRON INT, V88, P133, DOI 10.1016/j.envint.2015.12.022
   Liu SJ, 2010, PLOS ONE, V5, P0, DOI 10.1371/journal.pone.0011272
   López-Carrillo L, 2002, EUR J CANCER PREV, V11, P129, DOI 10.1097/00008469-200204000-00004
   Malisch R, 2014, SCI TOTAL ENVIRON, V491, P2, DOI 10.1016/j.scitotenv.2014.03.022
   MATTSSON B, 1984, ACTA RADIOL ONCOL, V23, P305, DOI 10.3109/02841868409136026
   Millikan R, 2000, CANCER EPIDEM BIOMAR, V9, P1233
   Orsini N, 2008, EUR J EPIDEMIOL, V23, P661, DOI 10.1007/s10654-008-9273-z
   Ptak A, 2010, ENVIRON INT, V36, P935, DOI 10.1016/j.envint.2009.06.012
   Raaschou-Nielsen O, 2005, CANCER EPIDEM BIOMAR, V14, P67
   Reeves GK, 2006, LANCET ONCOL, V7, P910, DOI 10.1016/S1470-2045(06)70911-1
   Rubin CH, 2006, INT J CIRCUMPOL HEAL, V65, P18, DOI 10.3402/ijch.v65i1.17885
   Ruder AM, 2014, INT J HYG ENVIR HEAL, V217, P176, DOI 10.1016/j.ijheh.2013.04.006
   Sturgeon SR, 1998, CANCER CAUSE CONTROL, V9, P417, DOI 10.1023/A:1008823802393
   Terry PD, 2002, LANCET ONCOL, V3, P470, DOI 10.1016/S1470-2045(02)00816-1
   Wallin A, 2014, EUR J NUTR, V53, P549, DOI 10.1007/s00394-013-0563-1
   Ward EM, 2000, CANCER EPIDEM BIOMAR, V9, P1357
   Weiderpass E, 2000, CANCER EPIDEM BIOMAR, V9, P487
   WILLETT W, 1986, AM J EPIDEMIOL, V124, P17, DOI 10.1093/oxfordjournals.aje.a114366
   Wolff MS, 2000, CANCER EPIDEM BIOMAR, V9, P271
   WOLFF MS, 1993, JNCI-J NATL CANCER I, V85, P648, DOI 10.1093/jnci/85.8.648
   Zani C, 2013, J ENVIRON SCI HEAL C, V31, P99, DOI 10.1080/10590501.2013.782174
   Zhang JW, 2015, PLOS ONE, V10, P0, DOI 10.1371/journal.pone.0142513
   Zheng JS, 2013, BMJ-BRIT MED J, V346, P0, DOI 10.1136/bmj.f3706
   Zheng TZ, 2000, CANCER EPIDEM BIOMAR, V9, P167
NR 45
TC 20
Z9 24
U1 1
U2 28
PU NATURE PUBLISHING GROUP
PI LONDON
PA MACMILLAN BUILDING, 4 CRINAN ST, LONDON N1 9XW, ENGLAND
SN 0007-0920
EI 1532-1827
J9 BRIT J CANCER
JI Br. J. Cancer
PD OCT 25
PY 2016
VL 115
IS 9
BP 1113
EP 1121
DI 10.1038/bjc.2016.282
PG 9
WC Oncology
SC Oncology
GA EA3CS
UT WOS:000386477300018
PM 27632375
DA 2025-02-23
ER

PT J
AU Marinac, CR
   Nelson, SH
   Breen, CI
   Hartman, SJ
   Natarajan, L
   Pierce, JP
   Flatt, SW
   Sears, DD
   Patterson, RE
AF Marinac, Catherine R.
   Nelson, Sandahl H.
   Breen, Caitlin I.
   Hartman, Sheri J.
   Natarajan, Loki
   Pierce, John P.
   Flatt, Shirley W.
   Sears, Dorothy D.
   Patterson, Ruth E.
TI Prolonged Nightly Fasting and Breast Cancer Prognosis
SO JAMA ONCOLOGY
LA English
DT Article
ID calorie restriction; shift-work; dietary pattern; risk; fat; health; women
AB IMPORTANCE Rodent studies demonstrate that prolonged fasting during the sleep phase positively influences carcinogenesis and metabolic processes that are putatively associated with risk and prognosis of breast cancer. To our knowledge, no studies in humans have examined nightly fasting duration and cancer outcomes. OBJECTIVE To investigate whether duration of nightly fasting predicted recurrence and mortality among women with early-stage breast cancer and, if so, whether it was associated with risk factors for poor outcomes, including glucoregulation (hemoglobin A(1c)), chronic inflammation (C-reactive protein), obesity, and sleep. DESIGN, SETTING, AND PARTICIPANTS Data were collected from 2413 women with breast cancer but without diabetes mellitus who were aged 27 to 70 years at diagnosis and participated in the prospective Women's Healthy Eating and Living study between March 1, 1995, and May 3, 2007. Data analysis was conducted from May 18 to October 5, 2015. EXPOSURES Nightly fasting duration was estimated from 24-hour dietary recalls collected at baseline, year 1, and year 4. MAIN OUTCOMES AND MEASURES Clinical outcomes were invasive breast cancer recurrence and new primary breast tumors during a mean of 7.3 years of study follow-up as well as death from breast cancer or any cause during a mean of 11.4 years of surveillance. Baseline sleep duration was self-reported, and archived blood samples were used to assess concentrations of hemoglobin A1c and C-reactive protein. RESULTS The cohort of 2413 women (mean [SD] age, 52.4 [8.9] years) reported a mean (SD) fasting duration of 12.5 (1.7) hours per night. In repeated-measures Cox proportional hazards regression models, fasting less than 13 hours per night (lower 2 tertiles of nightly fasting distribution) was associated with an increase in the risk of breast cancer recurrence compared with fasting 13 or more hours per night (hazard ratio, 1.36; 95% CI, 1.05-1.76). Nightly fasting less than 13 hours was not associated with a statistically significant higher risk of breast cancer mortality (hazard ratio, 1.21; 95% CI, 0.91-1.60) or a statistically significant higher risk of all-cause mortality (hazard ratio, 1.22; 95% CI, 0.95-1.56). In multivariable linear regression models, each 2-hour increase in the nightly fasting duration was associated with significantly lower hemoglobin A1c levels (beta = -0.37; 95% CI, -0.72 to -0.01) and a longer duration of nighttime sleep (beta = 0.20; 95% CI, 0.14-0.26). CONCLUSIONS AND RELEVANCE Prolonging the length of the nightly fasting interval may be a simple, nonpharmacologic strategy for reducing the risk of breast cancer recurrence. Improvements in glucoregulation and sleep may be mechanisms linking nightly fasting with breast cancer prognosis.
C1 [Marinac, Catherine R.; Nelson, Sandahl H.; Breen, Caitlin I.; Hartman, Sheri J.; Natarajan, Loki; Pierce, John P.; Flatt, Shirley W.; Sears, Dorothy D.; Patterson, Ruth E.] Univ Calif San Diego, San Diego Moores Canc Ctr, 3855 Hlth Sci Dr, La Jolla, CA 92093 USA.
   [Marinac, Catherine R.; Nelson, Sandahl H.] San Diego State Univ, Grad Sch Publ Hlth, San Diego, CA 92182 USA.
   [Marinac, Catherine R.; Hartman, Sheri J.; Natarajan, Loki; Pierce, John P.; Sears, Dorothy D.; Patterson, Ruth E.] Univ Calif San Diego, Dept Family Med & Publ Hlth, La Jolla, CA 92093 USA.
   [Sears, Dorothy D.] Univ Calif San Diego, Dept Med, Div Endocrinol & Metab, La Jolla, CA 92093 USA.
C3 University of California System; University of California San Diego; California State University System; San Diego State University; University of California System; University of California San Diego; University of California System; University of California San Diego
RP Patterson, RE (corresponding author), Univ Calif San Diego, San Diego Moores Canc Ctr, 3855 Hlth Sci Dr, La Jolla, CA 92093 USA.
EM repatterson@ucsd.edu
FU National Cancer Institute of the National Institutes of Health [F31CA183125, K07CA181323]; National Cancer Institute [U54CA155435, R01CA166293]
CR ANDERSEN PK, 1982, ANN STAT, V10, P1100, DOI 10.1214/aos/1176345976
   Blask DE, 2009, SLEEP MED REV, V13, P257, DOI 10.1016/j.smrv.2008.07.007
   Bodmer M, 2010, DIABETES CARE, V33, P1304, DOI 10.2337/dc09-1791
   Chaix A, 2014, CELL METAB, V20, P991, DOI 10.1016/j.cmet.2014.11.001
   Erickson K, 2011, J CLIN ONCOL, V29, P54, DOI 10.1200/JCO.2010.29.3183
   Giovannucci E, 2010, DIABETES CARE, V33, P1674, DOI 10.2337/dc10-0666
   Hatori M, 2012, CELL METAB, V15, P848, DOI 10.1016/j.cmet.2012.04.019
   HOWE GR, 1990, JNCI-J NATL CANCER I, V82, P561, DOI 10.1093/jnci/82.7.561
   Hursting SD, 2013, CANCER METAB, V1, P0, DOI 10.1186/2049-3002-1-10
   Hutchison AT, 2016, BIOCHIMIE, V124, P187, DOI 10.1016/j.biochi.2015.07.025
   Marinac CR, 2015, PLOS ONE, V10, P0, DOI 10.1371/journal.pone.0136240
   Marinac CR, 2015, CANCER EPIDEM BIOMAR, V24, P783, DOI 10.1158/1055-9965.EPI-14-1292
   Mattson MP, 2014, P NATL ACAD SCI USA, V111, P16647, DOI 10.1073/pnas.1413965111
   McTiernan A, 2003, JAMA-J AM MED ASSOC, V290, P1331, DOI 10.1001/jama.290.10.1331
   Megdal SP, 2005, EUR J CANCER, V41, P2023, DOI 10.1016/j.ejca.2005.05.010
   PARIZA MW, 1986, P SOC EXP BIOL MED, V183, P293, DOI 10.3181/00379727-183-42422
   Patterson RE, 2015, J ACAD NUTR DIET, V115, P1203, DOI 10.1016/j.jand.2015.02.018
   Peairs KS, 2011, J CLIN ONCOL, V29, P40, DOI 10.1200/JCO.2009.27.3011
   Pierce JP, 2007, JAMA-J AM MED ASSOC, V298, P289, DOI 10.1001/jama.298.3.289
   Pierce JP, 2002, CONTROL CLIN TRIALS, V23, P728, DOI 10.1016/S0197-2456(02)00241-6
   Playdon MC, 2015, JNCI-J NATL CANCER I, V107, P0, DOI 10.1093/jnci/djv275
   Prentice RL, 2006, JAMA-J AM MED ASSOC, V295, P629, DOI 10.1001/jama.295.6.629
   Rogozina OP, 2013, BREAST CANCER RES TR, V138, P395, DOI 10.1007/s10549-013-2464-7
   Rogozina OP, 2009, CANCER PREV RES, V2, P712, DOI 10.1158/1940-6207.CAPR-09-0028
   Schernhammer ES, 2001, J NATL CANCER I, V93, P1563, DOI 10.1093/jnci/93.20.1563
   Sherman H, 2011, J CELL MOL MED, V15, P2745, DOI 10.1111/j.1582-4934.2010.01160.x
   Straif K, 2007, LANCET ONCOL, V8, P1065, DOI 10.1016/S1470-2045(07)70373-X
   Subar AF, 2003, AM J EPIDEMIOL, V158, P1, DOI 10.1093/aje/kwg092
   Torre LA, 2015, CA-CANCER J CLIN, V65, P87, DOI 10.3322/caac.21262
   Villarreal-Garza C, 2012, EXP DIABETES RES, V0, P0, DOI DOI 10.1155/2012/732027
   Villaseñor A, 2014, CANCER EPIDEM BIOMAR, V23, P189, DOI 10.1158/1055-9965.EPI-13-0852
   Wang F, 2013, ANN ONCOL, V24, P2724, DOI 10.1093/annonc/mdt283
   Wang P, 2015, SLEEP MED, V16, P462, DOI 10.1016/j.sleep.2014.11.017
   Willet W, 1998, NUTR EPIDEMIOLOGY, VSecond, P0
   Wu MW, 2004, LIFE SCI, V75, P1181, DOI 10.1016/j.lfs.2004.02.014
NR 36
TC 120
Z9 129
U1 1
U2 23
PU AMER MEDICAL ASSOC
PI CHICAGO
PA 330 N WABASH AVE, STE 39300, CHICAGO, IL 60611-5885 USA
SN 2374-2437
EI 2374-2445
J9 JAMA ONCOL
JI JAMA Oncol.
PD AUG 15
PY 2016
VL 2
IS 8
BP 1049
EP 1055
DI 10.1001/jamaoncol.2016.0164
PG 7
WC Oncology
SC Oncology
GA DW5RN
UT WOS:000383704700016
PM 27032109
DA 2025-02-23
ER

PT J
AU Lucas, AL
   Bosetti, C
   Boffetta, P
   Negri, E
   Tavani, A
   Serafini, M
   Polesel, J
   Serraino, D
   La Vecchia, C
   Rossi, M
AF Lucas, Aimee L.
   Bosetti, Cristina
   Boffetta, Paolo
   Negri, Eva
   Tavani, Alessandra
   Serafini, Mauro
   Polesel, Jerry
   Serraino, Diego
   La Vecchia, Carlo
   Rossi, Marta
TI Dietary total antioxidant capacity and pancreatic cancer risk: an Italian case-control study
SO BRITISH JOURNAL OF CANCER
LA English
DT Article
DE dietary antioxidant capacity; pancreatic cancer; diet; risk factors
ID food-frequency questionnaire; vitamin-e intake; pooled-analysis; alpha-tocopherol; plant foods; subsequent risk; alcohol intake; folate intake; lung-cancer; cohort
AB Background: Pancreatic cancer is one of the leading causes of cancer mortality. Diet may be associated with pancreatic cancer, but it is unknown whether specific dietary components contribute to its risk. The potential differential role of dietary antioxidants warrants further investigation. Methods: We analysed data from a case-control study of 326 pancreatic cancer cases and 652 controls conducted between 1991 and 2008 in Northern Italy. Subjects' usual diet was assessed through a validated and reproducible food frequency questionnaire. Using this information and an Italian food composition database, we calculated three indices of dietary total antioxidant capacity (TAC): Trolox equivalent antioxidant capacity (TEAC), total radical-trapping antioxidant parameter (TRAP) and ferric-reducing antioxidant power (FRAP). We estimated the odds ratios (ORs) and 95% confidence intervals (CIs) for pancreatic cancer using multiple logistic regression models conditioned on study centre, sex and age, and adjusted for major known pancreatic cancer risk factors. Results: Significant inverse associations were found for the highest tertile of TAC compared with the lowest tertile for both TEAC and FRAP. The ORs were 0.61 (95% CI 0.39-0.94, P-value for trend 0.03) and 0.63 (95% CI 0.41-0.99, P-value for trend 0.05), respectively. Total radical-trapping antioxidant parameter was inversely, but not significantly, associated with pancreatic cancer risk, with an OR of 0.78 (95% CI 0.49-1.24, P-value for trend 0.27). Conclusions: Diet high in TAC, as measured by TEAC and FRAP, is inversely associated with pancreatic cancer risk.
C1 [Lucas, Aimee L.] Icahn Sch Med Mt Sinai, Samuel Bronfman Dept Med, Henry D Janowitz Div Gastroenterol, New York, NY 10029 USA.
   [Bosetti, Cristina; Negri, Eva; Tavani, Alessandra] IRCCS Ist Ric Farmacol Mario Negri, Dept Epidemiol, I-20156 Milan, Italy.
   [Boffetta, Paolo] Icahn Sch Med Mt Sinai, Tisch Canc Inst, New York, NY 10029 USA.
   [Serafini, Mauro] Res Ctr Agr & Econ, Ctr Food & Nutr, Funct Foods & Metab Stress Prevent Lab, I-00178 Rome, Italy.
   [Polesel, Jerry; Serraino, Diego] CRO Aviano Natl Canc Inst, Unit Epidemiol & Biostat, I-33081 Aviano, PN, Italy.
   [La Vecchia, Carlo; Rossi, Marta] Univ Milan, Dept Clin Sci & Community Hlth, I-20133 Milan, Italy.
C3 Icahn School of Medicine at Mount Sinai; Istituto di Ricerche Farmacologiche Mario Negri IRCCS; Icahn School of Medicine at Mount Sinai; IRCCS Aviano (CRO); University of Milan
RP Lucas, AL (corresponding author), Icahn Sch Med Mt Sinai, Samuel Bronfman Dept Med, Henry D Janowitz Div Gastroenterol, New York, NY 10029 USA.
EM aimee.lucas@mssm.edu
FU Italian Ministry of Health, General Directorate of European and International Relations; Italian Foundation for Research on Cancer (FIRC); National Center for Advancing Translational Sciences, National Institutes of Health, Bethesda, Maryland, USA [KL2 TR000069/UL1TR000067]
CR Anderson KE, 2005, CANCER EPIDEM BIOMAR, V14, P2261, DOI 10.1158/1055-9965.EPI-04-0514
   Anderson KE, 2002, MUTAT RES-FUND MOL M, V506, P225, DOI 10.1016/S0027-5107(02)00169-0
   [Anonymous], 2010, HOW TOBACCO SMOKE CAUSES DISEASE: THE BIOLOGY AND BEHAVIORAL BASIS FOR SMOKING-ATTRIBUTABLE DISEASE, V0, P0
   Arem H, 2013, BRIT J CANCER, V108, P1168, DOI 10.1038/bjc.2012.584
   Arslan AA, 2010, ARCH INTERN MED, V170, P791, DOI 10.1001/archinternmed.2010.63
   Banim PJR, 2013, GUT, V62, P1489, DOI 10.1136/gutjnl-2011-301908
   Ben QW, 2011, EUR J CANCER, V47, P1928, DOI 10.1016/j.ejca.2011.03.003
   Bosetti C, 2014, ANN ONCOL, V25, P2065, DOI 10.1093/annonc/mdu276
   Bosetti C, 2013, BRIT J CANCER, V109, P1360, DOI 10.1038/bjc.2013.345
   Bravi F, 2011, ANN ONCOL, V22, P202, DOI 10.1093/annonc/mdq302
   DAvanzo B, 1997, EUR J CANCER PREV, V6, P288, DOI 10.1097/00008469-199706000-00005
   Decarli A, 1996, ANN EPIDEMIOL, V6, P110, DOI 10.1016/1047-2797(95)00129-8
   Delgado-Andrade C, 2005, J AGR FOOD CHEM, V53, P1403, DOI 10.1021/jf048500p
   DEMESQUITA HBB, 1991, INT J CANCER, V48, P540, DOI 10.1002/ijc.2910480411
   Ferlay J, 2015, INT J CANCER, V136, PE359, DOI 10.1002/ijc.29210
   Foksinski M, 2007, EUR J NUTR, V46, P174, DOI 10.1007/s00394-006-0642-7
   FRANCESCHI S, 1993, EUR J CANCER, V29A, P2298, DOI 10.1016/0959-8049(93)90225-5
   Gapstur SM, 2011, ARCH INTERN MED, V171, P444, DOI 10.1001/archinternmed.2010.536
   Genkinger JM, 2011, INT J CANCER, V129, P1708, DOI 10.1002/ijc.25794
   Gnagnarella P, 2004, J FOOD COMPOS ANAL, V17, P509, DOI 10.1016/j.jfca.2004.02.009
   Gong ZH, 2010, INT J CANCER, V127, P1893, DOI 10.1002/ijc.25208
   Han XS, 2013, CANCER-AM CANCER SOC, V119, P1314, DOI 10.1002/cncr.27936
   Heinen MM, 2012, INT J CANCER, V130, P147, DOI 10.1002/ijc.25989
   Iodice S, 2008, LANGENBECK ARCH SURG, V393, P535, DOI 10.1007/s00423-007-0266-2
   Jeurnink SM, 2015, INT J CANCER, V136, PE665, DOI 10.1002/ijc.29175
   Larsson SC, 2006, JNCI-J NATL CANCER I, V98, P407, DOI 10.1093/jnci/djj094
   Lettieri-Barbato D, 2013, BRIT J NUTR, V109, P1544, DOI 10.1017/S0007114513000263
   Lucas AL, 2016, CANCER EPIDEMIOL, V40, P15, DOI 10.1016/j.canep.2015.10.026
   Lucenteforte E, 2012, ANN ONCOL, V23, P374, DOI 10.1093/annonc/mdr120
   Malvezzi M, 2016, ANN ONCOL, V27, P725, DOI 10.1093/annonc/mdw022
   Manach C, 2004, AM J CLIN NUTR, V79, P727, DOI 10.1093/ajcn/79.5.727
   Michaud DS, 2010, CANCER CAUSE CONTROL, V21, P1213, DOI 10.1007/s10552-010-9548-z
   Morales FJ, 2012, AMINO ACIDS, V42, P1097, DOI 10.1007/s00726-010-0774-1
   Nöthlings U, 2008, AM J CLIN NUTR, V88, P1653, DOI 10.3945/ajcn.2008.26398
   OLSEN GW, 1991, CANCER CAUSE CONTROL, V2, P291, DOI 10.1007/BF00051668
   Pellegrini N, 2003, J NUTR, V133, P2812, DOI 10.1093/jn/133.9.2812
   Pellegrini N, 2006, MOL NUTR FOOD RES, V50, P1030, DOI 10.1002/mnfr.200600067
   Polesel J, 2010, CANCER CAUSE CONTROL, V21, P493, DOI 10.1007/s10552-009-9480-2
   Praud D, 2015, CANCER EPIDEMIOL, V39, P340, DOI 10.1016/j.canep.2015.04.003
   Prior RL, 2005, J AGR FOOD CHEM, V53, P4290, DOI 10.1021/jf0502698
   Rahib L, 2014, CANCER RES, V74, P2913, DOI 10.1158/0008-5472.CAN-14-0155
   Rautalahti MT, 1999, CANCER-AM CANCER SOC, V86, P37, DOI 10.1002/(SICI)1097-0142(19990701)86:1<37::AID-CNCR7>3.0.CO;2-F
   Re R, 1999, FREE RADICAL BIO MED, V26, P1231, DOI 10.1016/S0891-5849(98)00315-3
   Romaguera D, 2012, AM J CLIN NUTR, V96, P150, DOI 10.3945/ajcn.111.031674
   Rossi M, 2012, ANN ONCOL, V23, P1488, DOI 10.1093/annonc/mdr475
   Serafini M, 2011, CURR TOP MED CHEM, V11, P1821, DOI 10.2174/156802611796235125
   Serafini M, 2006, NUTR CANCER, V56, P232, DOI 10.1207/s15327914nc5602_15
   Sette S, 2013, INT J FOOD SCI NUTR, V64, P1014, DOI 10.3109/09637486.2013.816937
   Skinner HG, 2004, AM J EPIDEMIOL, V160, P248, DOI 10.1093/aje/kwh214
   Stolzenberg-Solomon RZ, 2009, AM J CLIN NUTR, V89, P584, DOI 10.3945/ajcn.2008.26423
   Verna EC, 2010, CLIN CANCER RES, V16, P5028, DOI 10.1158/1078-0432.CCR-09-3209
   WILLETT W, 1986, AM J EPIDEMIOL, V124, P17, DOI 10.1093/oxfordjournals.aje.a114366
   Woodson K, 1999, JNCI-J NATL CANCER I, V91, P1738, DOI 10.1093/jnci/91.20.1738
   Wu QJ, 2015, INT J CANCER, V136, P610, DOI 10.1002/ijc.29016
NR 55
TC 26
Z9 27
U1 0
U2 5
PU SPRINGERNATURE
PI LONDON
PA CAMPUS, 4 CRINAN ST, LONDON, N1 9XW, ENGLAND
SN 0007-0920
EI 1532-1827
J9 BRIT J CANCER
JI Br. J. Cancer
PD JUN 28
PY 2016
VL 115
IS 1
BP 102
EP 107
DI 10.1038/bjc.2016.114
PG 6
WC Oncology
SC Oncology
GA DQ0HR
UT WOS:000378880400016
PM 27172251
DA 2025-02-23
ER

PT J
AU Wen, WX
   Soo, JSS
   Kwan, PY
   Hong, E
   Khang, TF
   Mariapun, S
   Lee, CSM
   Hasan, SN
   Rajadurai, P
   Yip, CH
   Taib, NAM
   Teo, SH
AF Wen, Wei Xiong
   Soo, Jaslyn Sian-Siu
   Kwan, Pui Yoke
   Hong, Elaine
   Khang, Tsung Fei
   Mariapun, Shivaani
   Lee, Christine Shu-Mei
   Hasan, Siti Norhidayu
   Rajadurai, Pathmanathan
   Yip, Cheng Har
   Taib, Nur Aishah Mohd
   Teo, Soo Hwang
TI Germline <i>APOBEC3B</i> deletion is associated with breast cancer risk in an Asian multi-ethnic cohort and with immune cell presentation
SO BREAST CANCER RESEARCH
LA English
DT Article
DE APOBEC3B; Asian; Breast cancer; Breast cancer risk; Immune response
ID expression; polymorphism; mutagenesis; signatures
AB Background: APOBEC3B is a cytosine deaminase implicated in immune response to viral infection, cancer predisposition and carcinogenesis. Germline APOBEC3B deletion is more common in East Asian women and confers a modest risk to breast cancer in both East Asian and Caucasian women. Analysis of tumour samples from women of European descent has shown that germline APOBEC3B deletion is associated with an increased propensity to develop somatic mutations and with an enrichment for immune response-related gene sets. However, this has not been examined in Asian tumour samples, where population differences in genetic and dietary factors may have an impact on the immune system. Methods: In this study, we determined the prevalence of germline APOBEC3B deletion and its association with breast cancer risk in a cross-sectional hospital-based Asian multi-ethnic cohort of 1451 cases and 1442 controls from Malaysia. We compared gene expression profiles of breast cancers arising from APOBEC3B deletion carriers and non-carriers using microarray analyses. Finally, we characterised the overall abundance of tumour-infiltrating immune cells in breast cancers from TCGA and METABRIC using ESTIMATE and relative frequency of 22 immune cell subsets in breast cancers from METABRIC using CIBERSORT. Results: The minor allelic frequency of APOBEC3B deletion was estimated to be 0.35, 0.42 and 0.16 in female populations of Chinese, Malay and Indian descent, respectively, and that germline APOBEC3B deletion was associated with breast cancer risk with odds ratios of 1.23 (95 % CI: [1.05, 1.44]) for one-copy deletion and 1.38 (95 % CI: [1.10, 1.74]) for two-copy deletion compared to women with no deletion. Germline APOBEC3B deletion was not associated with any clinicopathologic features or the expression of any APOBEC family members but was associated with immune response-related gene sets (FDR q values < 0.05). Analysis of breast cancers from METABRIC revealed breast cancers from APOBEC3B deletion carriers to have significantly higher abundance of tumour-infiltrating immune cells (P < 0.001). Conclusions: Taken together, our data suggests that tumour-infiltrating immune cells may be an important feature of breast cancers arising in women with APOBEC3B germline deletion, and that this may be of particular interest in Asian women where the germline deletion is more common.
C1 [Wen, Wei Xiong; Soo, Jaslyn Sian-Siu; Kwan, Pui Yoke; Hong, Elaine; Mariapun, Shivaani; Lee, Christine Shu-Mei; Hasan, Siti Norhidayu; Teo, Soo Hwang] Canc Res Malaysia, Subang Jaya, Selangor, Malaysia.
   [Wen, Wei Xiong; Soo, Jaslyn Sian-Siu; Taib, Nur Aishah Mohd; Teo, Soo Hwang] Univ Malaya, Fac Med, Canc Res Inst, Breast Canc Res Unit, Kuala Lumpur, Malaysia.
   [Khang, Tsung Fei] Univ Malaya, Inst Math Sci, Fac Sci, Kuala Lumpur, Malaysia.
   [Rajadurai, Pathmanathan; Yip, Cheng Har] Sime Darby Med Ctr, Subang Jaya, Selangor, Malaysia.
   [Taib, Nur Aishah Mohd; Teo, Soo Hwang] Univ Malaya, Dept Surg, Fac Med, Med Ctr, Kuala Lumpur, Malaysia.
C3 Universiti Malaya; Universiti Malaya; Universiti Malaya
RP Teo, SH (corresponding author), Canc Res Malaysia, Subang Jaya, Selangor, Malaysia.; Teo, SH (corresponding author), Univ Malaya, Fac Med, Canc Res Inst, Breast Canc Res Unit, Kuala Lumpur, Malaysia.; Teo, SH (corresponding author), Univ Malaya, Dept Surg, Fac Med, Med Ctr, Kuala Lumpur, Malaysia.
EM soohwang.teo@cancerresearch.my
FU Ministry of Higher Education, University Malaya [UM.C/HlR/MOHE/06]; Estee Lauder Group of Companies; Cancer Research Malaysia
CR Alexandrov LB, 2013, NATURE, V500, P415, DOI 10.1038/nature12477
   Ashburner M, 2000, NAT GENET, V25, P25, DOI 10.1038/75556
   Brazma A, 2001, NAT GENET, V29, P365, DOI 10.1038/ng1201-365
   Burns MB, 2013, NAT GENET, V45, P977, DOI 10.1038/ng.2701
   Burns MB, 2013, NATURE, V494, P366, DOI 10.1038/nature11881
   Caval V, 2014, NAT COMMUN, V5, P0, DOI 10.1038/ncomms6129
   Cescon DW, 2015, P NATL ACAD SCI USA, V112, P2841, DOI 10.1073/pnas.1424869112
   Chan K, 2015, NAT GENET, V47, P1067, DOI 10.1038/ng.3378
   Curtis C, 2012, NATURE, V486, P346, DOI 10.1038/nature10983
   Gao JJ, 2013, SCI SIGNAL, V6, P0, DOI 10.1126/scisignal.2004088
   Irizarry RA, 2003, BIOSTATISTICS, V4, P249, DOI 10.1093/biostatistics/4.2.249
   Kidd JM, 2007, PLOS GENET, V3, P0, DOI 10.1371/journal.pgen.0030063
   Koboldt DC, 2012, NATURE, V490, P61, DOI 10.1038/nature11412
   Kroemer G, 2015, NAT MED, V21, P1128, DOI 10.1038/nm.3944
   Li C, 2001, P NATL ACAD SCI USA, V98, P31, DOI 10.1073/pnas.011404098
   Liberzon A, 2011, BIOINFORMATICS, V27, P1739, DOI 10.1093/bioinformatics/btr260
   Long JR, 2013, JNCI-J NATL CANCER I, V105, P573, DOI 10.1093/jnci/djt018
   Mariapun S, 2015, PLOS ONE, V10, P0, DOI 10.1371/journal.pone.0117568
   Newman AM, 2015, NAT METHODS, V12, P453, DOI 10.1038/NMETH.3337
   Nik-Zainal S, 2014, NAT GENET, V46, P487, DOI 10.1038/ng.2955
   Phuah SY, 2013, PLOS ONE, V8, P0, DOI 10.1371/journal.pone.0073638
   R Core Team, 2014, R LANG ENV STAT COMP, V0, P0
   Refsland EW, 2013, CURR TOP MICROBIOL, V371, P1, DOI 10.1007/978-3-642-37765-5_1
   Roberts SA, 2013, NAT GENET, V45, P970, DOI 10.1038/ng.2702
   Smyth GK, 2004, STAT APPL GENET MOL, V3, P0, DOI 10.2202/1544-6115.1027
   Subramanian A, 2005, P NATL ACAD SCI USA, V102, P15545, DOI 10.1073/pnas.0506580102
   Xuan D, 2013, CARCINOGENESIS, V34, P2240, DOI 10.1093/carcin/bgt185
   Yoshihara K, 2013, NAT COMMUN, V4, P0, DOI 10.1038/ncomms3612
NR 28
TC 38
Z9 51
U1 0
U2 5
PU BMC
PI LONDON
PA CAMPUS, 4 CRINAN ST, LONDON N1 9XW, ENGLAND
SN 1465-5411
EI 1465-542X
J9 BREAST CANCER RES
JI Breast Cancer Res.
PD MAY 27
PY 2016
VL 18
IS 
BP 
EP 
DI 10.1186/s13058-016-0717-1
PG 9
WC Oncology
SC Oncology
GA DN7RB
UT WOS:000377273900001
PM 27233495
DA 2025-02-23
ER

PT J
AU Liu, ZT
   Chen, TC
   Lu, XX
   Xie, HY
   Zhou, L
   Zheng, SS
AF Liu, Zhengtao
   Chen, Tianchi
   Lu, Xiaoxiao
   Xie, Haiyang
   Zhou, Lin
   Zheng, Shusen
TI Overexpression of variant PNPLA3 gene at I148M position causes malignant transformation of hepatocytes via IL-6-JAK2/STAT3 pathway in low dose free fatty acid exposure: a laboratory investigation in vitro and in vivo
SO AMERICAN JOURNAL OF TRANSLATIONAL RESEARCH
LA English
DT Article
DE PNPLA3; inflammation; obesity; hepatocellular carcinoma
ID greater-than-g; epithelial-mesenchymal transition; hepatocellular-carcinoma; liver-disease; hepatic steatosis; kappa-b; cancer; polymorphism; inflammation; progression
AB Epidemiological survey identified that the variant patatin-like phospholipase domain-containing protein 3 (PNPLA3) gene at I148M position exerts direct effect in promoting hepatocellular carcinoma (HCC) under extraneous oxidative stress by interaction with obesity. However, the mechanism is still unknown. HepG2 cells were overexpressed by transinfection of PNPLA3 with wild-type 148I (PNPLA3(WT)) and mutant 148M (PNPLA3(I148M)), respectively. Variation in metabolic indicators, hepatic steatosis, biological behaviors and signaling molecules related to cancer promotion was measured in hepatocytes using low-dose free fatty acid (FFA) exposure. Effect of PNPLA3(I148M) on xenograft biology and its interaction with dietary obesity were also evaluated in animal study. Cells overexpresssing PNPLA3(I148M) in low-dose FFA incubation showed more proliferation, migration, invasion, and less apoptosis (P< 0.05). Low-dose FFA specifically activated JAK2/STAT3 phosphorylation of PNPLA3(I148M) cells via upregulation of interleukin-6. Animal study showed high-fat diet accelerated growth of xenografts derived from PNPLA3(I148M) cells incubated in low-dose FFA. In low oxidative stress, PNPLA3(I148M) initiated the hepatocyte malignant transformation through the activation of inflammation-mediated JAK/STAT pathway. Dietary obesity amplified the growth of tumor from PNPLA3(I148M) cells by interaction with local FFA incubation. Anti-inflammation and weight loss might be potential approaches for preventing HCC in high-risk population carrying PNPLA3 variant.
C1 [Liu, Zhengtao; Chen, Tianchi; Lu, Xiaoxiao; Xie, Haiyang; Zhou, Lin; Zheng, Shusen] Minist Publ Hlth, Key Lab Combined Multiorgan Transplantat, Hangzhou 310003, Zhejiang, Peoples R China.
   [Liu, Zhengtao; Chen, Tianchi; Lu, Xiaoxiao; Xie, Haiyang; Zhou, Lin; Zheng, Shusen] Key Lab Organ Transplantat Zhejiang Prov, Hangzhou 310003, Zhejiang, Peoples R China.
   [Liu, Zhengtao; Chen, Tianchi; Lu, Xiaoxiao; Xie, Haiyang; Zhou, Lin; Zheng, Shusen] Collaborat Innovat Ctr Diag & Treatment Infect Di, Hangzhou 310003, Zhejiang, Peoples R China.
   [Zheng, Shusen] Zhejiang Univ, Sch Med, Div Hepatobiliary & Pancreat Surg, Dept Surg,Affiliated Hosp 1, 79 Qingchun Rd, Hangzhou 310003, Zhejiang, Peoples R China.
C3 Collaborative Innovation Center for Diagnosis & Treatment of Infectious Diseases; Zhejiang University
RP Zheng, SS (corresponding author), Zhejiang Univ, Sch Med, Div Hepatobiliary & Pancreat Surg, Dept Surg,Affiliated Hosp 1, 79 Qingchun Rd, Hangzhou 310003, Zhejiang, Peoples R China.
EM shusenzheng@zju.edu.cn
FU National ST Major Project [2016ZX10002020]; China Post-doctoral Science Foundation Project [2015M570518]; Foundation for Innovative Research Groups of the National Natural Science Foundation of China [81421062]
CR Burza MA, 2012, DIGEST LIVER DIS, V44, P1037, DOI 10.1016/j.dld.2012.05.006
   Cui W, 2010, AM J TRANSL RES, V2, P95
   Ferlay J, 2015, INT J CANCER, V136, PE359, DOI 10.1002/ijc.29210
   Gómez-Lechón MJ, 2007, CHEM-BIOL INTERACT, V165, P106, DOI 10.1016/j.cbi.2006.11.004
   He GB, 2011, CELL RES, V21, P159, DOI 10.1038/cr.2010.183
   He GB, 2010, CANCER CELL, V17, P286, DOI 10.1016/j.ccr.2009.12.048
   Hodge DR, 2005, EUR J CANCER, V41, P2502, DOI 10.1016/j.ejca.2005.08.016
   Hoekstra M, 2010, J HEPATOL, V52, P244, DOI 10.1016/j.jhep.2009.11.004
   Huang YC, 2011, J BIOL CHEM, V286, P37085, DOI 10.1074/jbc.M111.290114
   Khandekar MJ, 2011, NAT REV CANCER, V11, P886, DOI 10.1038/nrc3174
   Kuhajda FP, 2000, NUTRITION, V16, P202, DOI 10.1016/S0899-9007(99)00266-X
   Kumari M, 2012, CELL METAB, V15, P691, DOI 10.1016/j.cmet.2012.04.008
   Li JZ, 2012, J CLIN INVEST, V122, P4130, DOI 10.1172/JCI65179
   Limagne E, 2014, HEPATOLOGY, V60, P1110, DOI 10.1002/hep.27004
   Liu YL, 2014, J HEPATOL, V61, P75, DOI 10.1016/j.jhep.2014.02.030
   Mangge H, 2015, ALIMENT PHARM THER, V42, P99, DOI 10.1111/apt.13232
   Mantovani A, 2009, NATURE, V457, P36, DOI 10.1038/457036b
   McGlynn KA, 2011, CLIN LIVER DIS, V15, P223, DOI 10.1016/j.cld.2011.03.006
   Miller AM, 2011, HEPATOLOGY, V54, P846, DOI 10.1002/hep.24517
   Nath A, 2015, CANCER RES, V75, P0, DOI 10.1158/1538-7445.AM2015-5157
   Paré G, 2011, PLOS GENET, V7, P0, DOI 10.1371/journal.pgen.1001374
   Park EJ, 2010, CELL, V140, P197, DOI 10.1016/j.cell.2009.12.052
   Ricchi M, 2009, J GASTROEN HEPATOL, V24, P830, DOI 10.1111/j.1440-1746.2008.05733.x
   Romeo S, 2008, NAT GENET, V40, P1461, DOI 10.1038/ng.257
   Ruhanen H, 2014, J LIPID RES, V55, P739, DOI 10.1194/jlr.M046607
   Salameh H, 2015, AM J GASTROENTEROL, V110, P846, DOI 10.1038/ajg.2015.137
   Sanyal A, 2010, CURR MED RES OPIN, V26, P2183, DOI 10.1185/03007995.2010.506375
   Singal AG, 2014, AM J GASTROENTEROL, V109, P325, DOI 10.1038/ajg.2013.476
   Smagris E, 2015, HEPATOLOGY, V61, P108, DOI 10.1002/hep.27242
   Sookoian S, 2011, HEPATOLOGY, V53, P1883, DOI 10.1002/hep.24283
   Tang FY, 2012, J NUTR BIOCHEM, V23, P1302, DOI 10.1016/j.jnutbio.2011.07.011
   Trépo E, 2014, HEPATOLOGY, V59, P2170, DOI 10.1002/hep.26767
   Valenti L, 2013, DIGEST LIVER DIS, V45, P619, DOI 10.1016/j.dld.2012.12.006
   Valenti L, 2012, BMC GASTROENTEROL, V12, P0, DOI 10.1186/1471-230X-12-111
   Valenti L, 2011, HEPATOLOGY, V53, P791, DOI 10.1002/hep.24123
   Valenti L, 2010, HEPATOLOGY, V51, P1209, DOI 10.1002/hep.23622
   Vinciguerra M, 2009, J HEPATOL, V50, P1132, DOI 10.1016/j.jhep.2009.01.027
   Wong RJ, 2014, HEPATOLOGY, V59, P2188, DOI 10.1002/hep.26986
NR 38
TC 14
Z9 15
U1 1
U2 4
PU E-CENTURY PUBLISHING CORP
PI MADISON
PA 40 WHITE OAKS LN, MADISON, WI 53711 USA
SN 1943-8141
EI 
J9 AM J TRANSL RES
JI Am. J. Transl. Res.
PD JUN 15
PY 2016
VL 8
IS 3
BP 1319
EP U41
DI 
PG 21
WC Oncology; Medicine, Research & Experimental
SC Oncology; Research & Experimental Medicine
GA DK9QC
UT WOS:000375265200002
PM 27186262
DA 2025-02-23
ER

PT J
AU Bastide, N
   Morois, S
   Cadeau, C
   Kangas, S
   Serafini, M
   Gusto, G
   Dossus, L
   Pierre, FH
   Clavel-Chapelon, F
   Boutron-Ruault, MC
AF Bastide, Nadia
   Morois, Sophie
   Cadeau, Claire
   Kangas, Suvi
   Serafini, Mauro
   Gusto, Gaelle
   Dossus, Laure
   Pierre, Fabrice H.
   Clavel-Chapelon, Francoise
   Boutron-Ruault, Marie-Christine
TI Heme Iron Intake, Dietary Antioxidant Capacity, and Risk of Colorectal Adenomas in a Large Cohort Study of French Women
SO CANCER EPIDEMIOLOGY BIOMARKERS & PREVENTION
LA English
DT Article
ID colon carcinogenesis; cancer incidence; plant foods; red meat; prevention; peroxidation; polyphenols; inhibition; validity; calcium
AB Background: Nitrosylated and non-nitrosylated heme iron from red processed and nonprocessed meat have been associated with increased colorectal carcinogenesis. Mechanisms include oxidative processes. It has been hypothesized that dietary antioxidants could counteract the effects of heme iron. We investigated the relationships between heme iron intake and the risk of colorectal adenomas, and a potential interaction with the dietary antioxidant capacity, in the E3N prospective cohort study. Methods: The study included 17,397 women, who underwent at least one colonoscopy. Among them, 1,409 were diagnosed with at least one first colorectal adenoma during the 103,253 person-years of follow-up. Dietary intake was measured by a semiquantitative food history questionnaire. HR estimates and 95% confidence intervals (CI) were obtained from Cox proportional hazards models, adjusted for potential confounders. Results: Heme iron intake was positively associated with colorectal and colon adenoma risks [HR for the fourth vs. first quartile: HR4 = 1.36 (1.13-1.65), P-trend = 0.001 and HR4 = 1.49; 95% CI, 1.19-1.87; P-trend = 0.0003, respectively]. Nonnitrosylated and nitrosylated heme iron intakes were, respectively, associated with advanced distal and proximal adenoma risks. There was a dose-effect relationship between the heme iron to total dietary anti-oxidant capacity ratio and colorectal adenoma risk. Conclusion: In this prospective cohort study, the association between heme iron and colorectal adenoma risk was found to depend on site, nitrosylation or not, and the ratio with the NEAC. Impact: These results emphasize the need for a global assessment of diet when considering nutritional prevention of colorectal carcinogenesis. (C) 2016 AACR.
C1 [Bastide, Nadia; Morois, Sophie; Cadeau, Claire; Kangas, Suvi; Gusto, Gaelle; Dossus, Laure; Clavel-Chapelon, Francoise; Boutron-Ruault, Marie-Christine] Univ Paris Saclay, Univ Paris 11, UVSQ, CESP,INSERM, F-94805 Villejuif, France.
   [Bastide, Nadia; Morois, Sophie; Cadeau, Claire; Kangas, Suvi; Gusto, Gaelle; Dossus, Laure; Clavel-Chapelon, Francoise; Boutron-Ruault, Marie-Christine] Gustave Roussy, F-94805 Villejuif, France.
   [Serafini, Mauro] CRA NUT, Funct Food & Metab Stress Prevent Lab, Rome, Italy.
   [Pierre, Fabrice H.] UPS, INP, ENVT, TOXALIM,Team 9,INRA,UMR 1331, Toulouse, France.
C3 Universite Paris Saclay; Institut National de la Sante et de la Recherche Medicale (Inserm); UNICANCER; Gustave Roussy; Consiglio per la Ricerca in Agricoltura e L'analisi Dell'economia Agraria (CREA); Universite Federale Toulouse Midi-Pyrenees (ComUE); Universite de Toulouse; Institut National Polytechnique de Toulouse; Centre National de la Recherche Scientifique (CNRS); CNRS - Institute of Physics (INP); Ecole Nationale Veterinaire de Toulouse; Universite Toulouse III - Paul Sabatier; INRAE
RP Boutron-Ruault, MC (corresponding author), Inst Gustave Roussy, INSERM, 114 Rue Edouard Vaillant, F-94805 Villejuif, France.
EM marie-christine.boutron@gustaveroussy.fr
FU Mutuelle Generale de l'Education Nationale (MGEN); European Community; French League against Cancer (LNCC); Gustave Roussy Institute (IGR); French Institute of Health and Medical Research (INSERM); Fondation de France; French National Cancer Institute (INCa)
CR [Anonymous], 2007, FOOD NUTR PHYS ACT P, V0, P0
   ANSES, 2013, TABL COMP NUTR AL CI, V0, P0
   Aune D, 2013, CANCER CAUSE CONTROL, V24, P611, DOI 10.1007/s10552-012-0139-z
   Balder HF, 2006, CANCER EPIDEM BIOMAR, V15, P717, DOI 10.1158/1055-9965.EPI-05-0772
   Bastide NM, 2015, CANCER RES, V75, P870, DOI 10.1158/0008-5472.CAN-14-2554
   Bastide NM, 2011, CANCER PREV RES, V4, P177, DOI 10.1158/1940-6207.CAPR-10-0113
   Bettington M, 2013, HISTOPATHOLOGY, V62, P367, DOI 10.1111/his.12055
   Binder-Foucard F, 2014, REV EPIDEMIOL SANTE, V62, P95, DOI 10.1016/j.respe.2013.11.073
   Boutten B, 2006, B LIAISON CTSCCV, V15, P1
   Bouvard V, 2015, LANCET ONCOL, V16, P1599, DOI 10.1016/S1470-2045(15)00444-1
   Chan AT, 2005, JNCI-J NATL CANCER I, V97, P917, DOI 10.1093/jnci/dji165
   Clavel-Chapelon F, 1997, EUR J CANCER PREV, V6, P473, DOI 10.1097/00008469-199710000-00007
   Cottet V, 2008, ALIMENT PHARM THER, V27, P950, DOI 10.1111/j.1365-2036.2008.03675.x
   Cross Amanda J, 2012, FOOD NUTR SCI, V3, P905
   Cross AJ, 2011, CANCER PREV RES, V4, P1465, DOI 10.1158/1940-6207.CAPR-11-0103
   Dejea CM, 2014, P NATL ACAD SCI USA, V111, P18321, DOI 10.1073/pnas.1406199111
   FAO/WHO/ONU expert consultation, 2001, FOOD NUTR TECHN REP, V0, P0
   Fearon ER, 2011, ANNU REV PATHOL-MECH, V6, P479, DOI 10.1146/annurev-pathol-011110-130235
   Ferrández A, 2012, BEST PRACT RES CL GA, V26, P185, DOI 10.1016/j.bpg.2012.01.009
   Ferrucci LM, 2012, BRIT J CANCER, V106, P608, DOI 10.1038/bjc.2011.549
   Ferrucci LM, 2009, AM J GASTROENTEROL, V104, P1231, DOI 10.1038/ajg.2009.102
   Freedman ND, 2012, NEW ENGL J MED, V366, P1891, DOI 10.1056/NEJMoa1112010
   Gorelik S, 2008, J AGR FOOD CHEM, V56, P5002, DOI 10.1021/jf703700d
   Gorelik S, 2008, FASEB J, V22, P41, DOI 10.1096/fj.07-9041com
   Jacobs ET, 2007, J CLIN GASTROENTEROL, V41, P731, DOI 10.1097/MCG.0b013e3180338e56
   La Vecchia C, 2013, INT J CANCER, V133, P1447, DOI 10.1002/ijc.28133
   Lee GH, 2015, EJSO-EUR J SURG ONC, V41, P300, DOI 10.1016/j.ejso.2014.11.001
   Lorrain B, 2012, J AGR FOOD CHEM, V60, P9074, DOI 10.1021/jf302348s
   LUCAS F, 1995, J HUM NUTR DIET, V8, P65, DOI 10.1111/j.1365-277X.1995.tb00296.x
   Ministeres des Affaires sociales et de la Sante DGS Sous-direction, 2001, PROGR NAT NUTR SANT, V5, P0
   Morois S, 2010, AM J EPIDEMIOL, V172, P1166, DOI 10.1093/aje/kwq258
   Pegg RB, 1997, CRIT REV FOOD SCI, V37, P561, DOI 10.1080/10408399709527789
   Pellegrini N, 2003, J NUTR, V133, P2812, DOI 10.1093/jn/133.9.2812
   Pellegrini N, 2006, MOL NUTR FOOD RES, V50, P1030, DOI 10.1002/mnfr.200600067
   Pierre F, 2003, CARCINOGENESIS, V24, P1683, DOI 10.1093/carcin/bgg130
   Pierre FHF, 2013, AM J CLIN NUTR, V98, P1255, DOI 10.3945/ajcn.113.061069
   Putter H, 2007, STAT MED, V26, P2389, DOI 10.1002/sim.2712
   Qiao L, 2013, CANCER CAUSE CONTROL, V24, P1175, DOI 10.1007/s10552-013-0197-x
   Ruder EH, 2014, CARCINOGENESIS, V35, P1276, DOI 10.1093/carcin/bgu028
   Serafini M, 2011, CURR TOP MED CHEM, V11, P1821, DOI 10.2174/156802611796235125
   Serafini M, 2002, GASTROENTEROLOGY, V123, P985, DOI 10.1053/gast.2002.35957
   Serafini M, 2006, NUTR CANCER, V56, P232, DOI 10.1207/s15327914nc5602_15
   Tannapfel A, 2010, DTSCH ARZTEBL INT, V107, P760, DOI 10.3238/arztebl.2010.0760
   The Associations between Food Nutrition and Physical Activity and the Risk of Colorectal Cancer, 2011, WCRF AICR SYST LIT R, V0, P0
   Thiébaut ACM, 2004, STAT MED, V23, P3803, DOI 10.1002/sim.2098
   Tsao R, 2010, NUTRIENTS, V2, P1231, DOI 10.3390/nu2121231
   VanLiere MJ, 1997, INT J EPIDEMIOL, V26, PS128, DOI 10.1093/ije/26.suppl_1.S128
   Vulcain E, 2005, FREE RADICAL RES, V39, P547, DOI 10.1080/10715760500073865
NR 48
TC 42
Z9 44
U1 0
U2 22
PU AMER ASSOC CANCER RESEARCH
PI PHILADELPHIA
PA 615 CHESTNUT ST, 17TH FLOOR, PHILADELPHIA, PA 19106-4404 USA
SN 1055-9965
EI 1538-7755
J9 CANCER EPIDEM BIOMAR
JI Cancer Epidemiol. Biomarkers Prev.
PD APR 15
PY 2016
VL 25
IS 4
BP 640
EP 647
DI 10.1158/1055-9965.EPI-15-0724
PG 8
WC Oncology; Public, Environmental & Occupational Health
SC Oncology; Public, Environmental & Occupational Health
GA DI4RB
UT WOS:000373485900011
PM 26823477
DA 2025-02-23
ER

PT J
AU Huang, JY
   Butler, LM
   Midttun, O
   Koh, WP
   Ueland, PM
   Wang, RW
   Jin, AZ
   Gao, YT
   Yuan, JM
AF Huang, Joyce Y.
   Butler, Lesley M.
   Midttun, Oivind
   Koh, Woon-Puay
   Ueland, Per M.
   Wang, Renwei
   Jin, Aizhen
   Gao, Yu-Tang
   Yuan, Jian-Min
TI Serum B<sub>6</sub> vitamers (pyridoxal 5'-phosphate, pyridoxal, and 4-pyridoxic acid) and pancreatic cancer risk: two nested case-control studies in Asian populations
SO CANCER CAUSES & CONTROL
LA English
DT Article
DE Biomarker; Case-control studies; Cohort studies; Epidemiology; Pancreatic cancer; Pyridoxal 5 '-phosphate; Risk factors; Vitamin B-6
ID singapore chinese health; glycation end-products; cigarette-smoking; soluble receptor; plasma folate; male smokers; lung-cancer; vitamin-b-6; dietary; cohort
AB Vitamin B-6 is an important enzymatic cofactor in pathways relevant for the development of pancreatic cancer. In order to evaluate vitamin B-6 as a preventive factor for pancreatic cancer, a biomarker approach is needed to overcome the limitations inherent in self-reported dietary information. To determine whether levels of serum B-6 vitamers, including pyridoxal 5'-phosphate (PLP), pyridoxal (PL), 4-pyridoxic acid (PA), and the PA/(PLP + PL) ratio (PAr), were associated with risk of pancreatic cancer, two nested case-control studies of 187 incident pancreatic cancer cases and 258 individually matched controls were conducted within two prospective cohorts of 81,501 participants in Shanghai, China, and Singapore. PLP, PL, and PA were quantified in pre-diagnostic serum samples. Odds ratios and 95% confidence intervals (CIs) were calculated using conditional logistic regression with adjustment for potential confounders. The median (5th-95th percentiles) concentrations of serum PLP among control subjects of the Shanghai and Singapore cohorts were 25.7 (10.0-91.7) nmol/L and 58.1 (20.8-563.0) nmol/L, respectively. In pooled analyses, high serum PLP was associated with a reduced risk of pancreatic cancer (P for trend = 0.048); the adjusted odds ratio for the highest category of PLP (> 52.4 nmol/L) was 0.46 (95% CI 0.23, 0.92) compared to vitamin B-6 deficiency (< 20 nmol/L). No associations were found for serum PL, PA, or PAr with pancreatic cancer risk. Higher concentrations of PLP may protect against the development of pancreatic cancer. The protective effect may be more apparent in populations with low concentrations of circulating vitamin B-6.
C1 [Huang, Joyce Y.; Butler, Lesley M.; Wang, Renwei; Yuan, Jian-Min] Univ Pittsburgh, Div Canc Control & Populat Sci, Inst Canc, UPMC Canc Pavil,5150 Ctr Ave Suite 4C, Pittsburgh, PA 15232 USA.
   [Huang, Joyce Y.; Butler, Lesley M.; Yuan, Jian-Min] Univ Pittsburgh, Dept Epidemiol, Pittsburgh, PA 15261 USA.
   [Midttun, Oivind] Bevital AS, Bergen, Norway.
   [Koh, Woon-Puay] Natl Univ Singapore, Duke NUS Med Sch, Singapore, Singapore.
   [Koh, Woon-Puay] Natl Univ Singapore, Saw Swee Hock Sch Publ Hlth, Singapore, Singapore.
   [Ueland, Per M.] Univ Bergen, Dept Clin Sci, Bergen, Norway.
   [Ueland, Per M.] Haukeland Hosp, Lab Clin Biochem, Bergen, Norway.
   [Jin, Aizhen] Hlth Promot Board, Natl Registry Dis Off, Singapore, Singapore.
   [Gao, Yu-Tang] Shanghai Jiao Tong Univ, Shanghai, Peoples R China.
C3 Pennsylvania Commonwealth System of Higher Education (PCSHE); University of Pittsburgh; Pennsylvania Commonwealth System of Higher Education (PCSHE); University of Pittsburgh; National University of Singapore; National University of Singapore; University of Bergen; University of Bergen; Haukeland University Hospital; Shanghai Jiao Tong University
RP Butler, LM (corresponding author), Univ Pittsburgh, Div Canc Control & Populat Sci, Inst Canc, UPMC Canc Pavil,5150 Ctr Ave Suite 4C, Pittsburgh, PA 15232 USA.; Butler, LM (corresponding author), Univ Pittsburgh, Dept Epidemiol, Pittsburgh, PA 15261 USA.
EM butlerl3@upmc.edu
FU National Institutes of Health [NCI R01 CA144034, UM1 CA182876]
CR Albersen M, 2014, AM J CLIN NUTR, V100, P587, DOI 10.3945/ajcn.113.082008
   [Anonymous], 2016, USDA NATIONAL NUTRIENT DATABASE FOR STANDARD REFERENCE, V0, P0
   Bracci PM, 2012, MOL CARCINOGEN, V51, P53, DOI 10.1002/mc.20778
   BUEHRING YSS, 1981, J INHERIT METAB DIS, V4, P123
   Chan JM, 2005, CANCER EPIDEM BIOMAR, V14, P2093, DOI 10.1158/1055-9965.EPI-05-0226
   Choi Sang Woon, 2012, SUBCELL BIOCHEM, V56, P247, DOI 10.1007/978-94-007-2199-9_13
   Chuang SC, 2011, EUR J CANCER, V47, P1808, DOI 10.1016/j.ejca.2011.02.007
   Ferlay J, 2015, INT J CANCER, V136, PE359, DOI 10.1002/ijc.29210
   Gong ZH, 2009, CANCER CAUSE CONTROL, V20, P1317, DOI 10.1007/s10552-009-9352-9
   Greer JB, 2009, CURR OPIN PHARMACOL, V9, P411, DOI 10.1016/j.coph.2009.06.011
   Hankin JH, 2001, NUTR CANCER, V39, P187, DOI 10.1207/S15327914nc392_5
   Huang JY, 2016, CANCER EPIDEM BIOMAR, V25, P417, DOI 10.1158/1055-9965.EPI-15-0594
   Institute of Medicine, 1998, DIET REF INT THIAM R, V0, P0
   Jansen RJ, 2011, CANCER CAUSE CONTROL, V22, P1613, DOI 10.1007/s10552-011-9838-0
   Jiao L, 2011, CANCER EPIDEM BIOMAR, V20, P1430, DOI 10.1158/1055-9965.EPI-11-0066
   Jiao L, 2011, CANCER RES, V71, P3582, DOI 10.1158/0008-5472.CAN-10-2573
   Kannan K, 2004, FREE RADICAL BIO MED, V36, P423, DOI 10.1016/j.freeradbiomed.2003.09.012
   Kuwahara K, 2013, NUTRITION, V29, P1219, DOI 10.1016/j.nut.2013.03.014
   Larsson SG, 2007, GASTROENTEROLOGY, V132, P113, DOI 10.1053/j.gastro.2006.10.017
   LEKLEM JE, 1990, J NUTR, V120, P1503, DOI 10.1093/jn/120.suppl_11.1503
   Levey AS, 2009, ANN INTERN MED, V150, P604, DOI 10.7326/0003-4819-150-9-200905050-00006
   Lynch SM, 2009, AM J EPIDEMIOL, V170, P403, DOI 10.1093/aje/kwp134
   Marzio A, 2014, PLOS GENET, V10, P0, DOI 10.1371/journal.pgen.1004199
   Midttun O, 2013, ANAL BIOANAL CHEM, V405, P2009, DOI 10.1007/s00216-012-6602-6
   Odegaard AO, 2008, AM J CLIN NUTR, V88, P979, DOI 10.1093/ajcn/88.4.979
   Odegaard AO, 2010, AM J EPIDEMIOL, V171, P701, DOI 10.1093/aje/kwp452
   Parkin DM, 2002, CANC INCIDENCE 5 CON, VVIII, P155
   Schernhammer E, 2007, CANCER RES, V67, P5553, DOI 10.1158/0008-5472.CAN-06-4463
   Stolzenberg-Solomon RZ, 1999, JNCI-J NATL CANCER I, V91, P535, DOI 10.1093/jnci/91.6.535
   Stolzenberg-Solomon RZ, 2001, AM J EPIDEMIOL, V153, P680, DOI 10.1093/aje/153.7.680
   Ueland PM, 2015, ANNU REV NUTR, V35, P33, DOI 10.1146/annurev-nutr-071714-034330
   Ulvik A, 2014, AM J CLIN NUTR, V100, P250, DOI 10.3945/ajcn.114.083196
   Yuan JM, 2009, CANCER RES, V69, P2990, DOI 10.1158/0008-5472.CAN-08-4330
   Yuan JM, 2003, CANCER EPIDEM BIOMAR, V12, P890
   Yuan JM, 1996, JAMA-J AM MED ASSOC, V275, P1646, DOI 10.1001/jama.275.21.1646
NR 36
TC 12
Z9 12
U1 0
U2 9
PU SPRINGER
PI DORDRECHT
PA VAN GODEWIJCKSTRAAT 30, 3311 GZ DORDRECHT, NETHERLANDS
SN 0957-5243
EI 1573-7225
J9 CANCER CAUSE CONTROL
JI Cancer Causes Control
PD DEC 15
PY 2016
VL 27
IS 12
BP 1447
EP 1456
DI 10.1007/s10552-016-0822-6
PG 10
WC Oncology; Public, Environmental & Occupational Health
SC Oncology; Public, Environmental & Occupational Health
GA ED1EM
UT WOS:000388587400005
PM 27830400
DA 2025-02-23
ER

PT J
AU Beeken, RJ
   Williams, K
   Wardle, J
   Croker, H
AF Beeken, R. J.
   Williams, K.
   Wardle, J.
   Croker, H.
TI "What about diet?" A qualitative study of cancer survivors' views on diet and cancer and their sources of information
SO EUROPEAN JOURNAL OF CANCER CARE
LA English
DT Article
DE beliefs; cancer survivorship; diet; information; knowledge; media
ID life-style advice; health behavior changes; breast-cancer; physical-activity; united-kingdom; american; media; intervention; oncologists; nutrition
AB Given the abundance of misreporting about diet and cancer in the media and online, cancer survivors are at risk of misinformation. The aim of this study was to explore cancer survivors' beliefs about diet quality and cancer, the impact on their behaviour and sources of information. Semi-structured interviews were conducted with adult cancer survivors in the United Kingdom who had been diagnosed with any cancer in adulthood and were not currently receiving treatment (n=19). Interviews were analysed using Thematic Analysis. Emergent themes highlighted that participants were aware of diet affecting risk for the development of cancer, but were less clear about its role in recurrence. Nonetheless, their cancer diagnosis appeared to be a prompt for dietary change; predominantly to promote general health. Changes were generally consistent with healthy eating recommendations, although dietary supplements and other non-evidence-based actions were mentioned. Participants reported that they had not generally received professional advice about diet and were keen to know more, but were often unsure about information from other sources. The views of our participants suggest cancer survivors would welcome guidance from health professionals. Advice that provides clear recommendations, and which emphasises the benefits of healthy eating for overall well-being, may be particularly well-received.
C1 [Beeken, R. J.; Williams, K.; Wardle, J.; Croker, H.] UCL, Dept Epidemiol & Publ Hlth, Hlth Behav Res Ctr, London, England.
C3 University of London; University College London
RP Beeken, RJ (corresponding author), UCL, Dept Epidemiol & Publ Hlth, Hlth Behav Res Ctr, London, England.
EM r.beeken@ucl.ac.uk
FU Cancer Research UK
CR Anderson AS, 2013, COLORECTAL DIS, V15, P949, DOI 10.1111/codi.12203
   Anderson AS, 2013, SUPPORT CARE CANCER, V21, P35, DOI 10.1007/s00520-012-1487-7
   [Anonymous], 2011, COL CANC 2011 REP FO, V0, P0
   [Anonymous], 2007, FOOD NUTR PHYS ACT P, V0, P0
   [Anonymous], 2012, NVIVO QUALITATIVE DATA ANALYSIS SOFTWARE (VERSION 10), V0, P0
   [Anonymous], 2012, QUAL LIF CANC SURV E, V0, P0
   Bell K, 2010, SOCIOL HEALTH ILL, V32, P349, DOI 10.1111/j.1467-9566.2009.01198.x
   Braun V, 2021, QUAL RES PSYCHOL, V18, P328, DOI 10.1080/14780887.2020.1769238
   BROWN BW, 1993, J NATL CANCER I, V85, P979, DOI 10.1093/jnci/85.12.979
   Burris JL, 2012, PSYCHO-ONCOLOGY, V21, P427, DOI 10.1002/pon.1925
   Chen XY, 2001, J CLIN ONCOL, V19, P4291, DOI 10.1200/JCO.2001.19.23.4291
   Chlebowski RT, 2006, JNCI-J NATL CANCER I, V98, P1767, DOI 10.1093/jnci/djj494
   Cooper BEJ, 2012, PUBLIC UNDERST SCI, V21, P664, DOI 10.1177/0963662511401782
   Daley AJ, 2008, INT J BEHAV NUTR PHY, V5, P0, DOI 10.1186/1479-5868-5-46
   Dijkstra SC, 2014, INT J BEHAV NUTR PHY, V11, P0, DOI 10.1186/s12966-014-0141-9
   Dowswell G, 2012, BMC CANCER, V12, P0, DOI 10.1186/1471-2407-12-255
   Goldacre B, 2009, LANCET ONCOL, V10, P848, DOI 10.1016/S1470-2045(09)70252-9
   Holliday A, 2010, CONTINUUM COMPANION TO RESEARCH METHODS IN APPLIED LINGUISTICS, V0, P98
   Kassianos AP, 2015, EUR J CANCER CARE, V24, P818, DOI 10.1111/ecc.12357
   Kassianos AP, 2015, QUAL LIFE RES, V24, P705, DOI 10.1007/s11136-014-0802-9
   Kim RB, 2013, PLOS ONE, V8, P0, DOI 10.1371/journal.pone.0057598
   Kroenke CH, 2005, J CLIN ONCOL, V23, P9295, DOI 10.1200/JCO.2005.02.0198
   Kushi LH, 2012, CA-CANCER J CLIN, V62, P30, DOI 10.3322/caac.20140
   Lewis N, 2012, HEALTH COMMUN, V27, P380, DOI 10.1080/10410236.2011.586990
   Lim JW, 2013, J HEALTH CARE POOR U, V24, P599, DOI 10.1353/hpu.2013.0094
   Maddams J, 2012, BRIT J CANCER, V107, P1195, DOI 10.1038/bjc.2012.366
   Maley M, 2013, J NUTR EDUC BEHAV, V45, P232, DOI 10.1016/j.jneb.2012.10.009
   Maskarinec G, 2001, EUR J CANCER CARE, V10, P12, DOI 10.1046/j.1365-2354.2001.00245.x
   McBride Colleen M, 2003, CANCER CONTROL, V10, P325
   Meraviglia MG, 2011, CLIN NURSE SPEC, V25, P118, DOI 10.1097/NUR.0b013e3182157786
   Milliron BJ, 2014, J ACAD NUTR DIET, V114, P932, DOI 10.1016/j.jand.2013.08.015
   Mills ME, 2002, PSYCHO-ONCOLOGY, V11, P371, DOI 10.1002/pon.584
   Morse JM, 2000, QUAL HEALTH RES, V10, P3, DOI 10.1177/104973200129118183
   Mróz LW, 2015, APPETITE, V84, P113, DOI 10.1016/j.appet.2014.09.026
   Murphy JL, 2013, J CLIN NURS, V22, P1539, DOI 10.1111/jocn.12053
   Oppenheim AN, 1992, QUESTIONNAIRE DESIGN, V0, P0
   Patterson RE, 2010, MATURITAS, V66, P5, DOI 10.1016/j.maturitas.2010.01.004
   Pierce JP, 2007, JAMA-J AM MED ASSOC, V298, P289, DOI 10.1001/jama.298.3.289
   Redeker C, 2009, EUR J CANCER, V45, P827, DOI 10.1016/j.ejca.2008.10.018
   Satia JA, 2009, CANCER NURS, V32, P107, DOI 10.1097/NCC.0b013e3181982d4c
   Schmitz KH, 2010, MED SCI SPORT EXER, V42, P1409, DOI 10.1249/MSS.0b013e3181e0c112
   Stryker JE, 2008, HEALTH COMMUN, V23, P380, DOI 10.1080/10410230802229894
   Thewes B, 2004, PSYCHO-ONCOL, V13, P177, DOI 10.1002/pon.710
   Travis LB, 2006, JNCI-J NATL CANCER I, V98, P15, DOI 10.1093/jnci/djj001
   Travis LB, 2013, NAT REV CLIN ONCOL, V10, P289, DOI 10.1038/nrclinonc.2013.41
   Wang HH, 2012, ASIAN PAC J CANCER P, V13, P4769, DOI 10.7314/APJCP.2012.13.9.4769
   Weiner JG, 2010, BREAST CANCER-BASIC, V4, P5
   Willcox SJ, 2011, CANCER CAUSE CONTROL, V22, P1503, DOI 10.1007/s10552-011-9824-6
   Williams K, 2015, EUR J CANCER CARE, V24, P522, DOI 10.1111/ecc.12305
   Williams K, 2013, BRIT J CANCER, V108, P2407, DOI 10.1038/bjc.2013.254
   Wold KS, 2005, CANCER CAUSE CONTROL, V16, P115, DOI 10.1007/s10552-004-2414-0
NR 57
TC 83
Z9 88
U1 1
U2 23
PU WILEY
PI HOBOKEN
PA 111 RIVER ST, HOBOKEN 07030-5774, NJ USA
SN 0961-5423
EI 1365-2354
J9 EUR J CANCER CARE
JI Eur. J. Cancer Care
PD SEP 15
PY 2016
VL 25
IS 5
BP 774
EP 783
DI 10.1111/ecc.12529
PG 10
WC Oncology; Health Care Sciences & Services; Nursing; Rehabilitation
SC Oncology; Health Care Sciences & Services; Nursing; Rehabilitation
GA DW3UE
UT WOS:000383567800008
PM 27349812
DA 2025-02-23
ER

PT J
AU Kim, SH
   Cho, YU
   Kim, SJ
   Hong, S
   Han, MS
   Choi, E
AF Kim, Soo Hyun
   Cho, Young Up
   Kim, Sei Joong
   Hong, Seongbin
   Han, Mi Sook
   Choi, Eunju
TI The Effect on Bone Outcomes of Adding Exercise to Supplements for Osteopenic Breast Cancer Survivors A Pilot Randomized Controlled Trial
SO CANCER NURSING
LA English
DT Article
DE Breast neoplasm; Osteoporosis; Exercise; Dietary supplements; Bone density
ID mineral density; postmenopausal women; body-composition; health issue; fracture risk; osteoporosis; interventions; anastrozole; increase; program
AB Background: Cancer treatment-induced bone loss is an important long-term effect in breast cancer survivors, but evidence regarding lifestyle interventions for preventing cancer treatment-induced bone loss is lacking. Objective: The aim of this study was to investigate the feasibility, safety, and effects of a 6-month combined home-based exercise and calcium and vitamin D supplements (EX + SUPP) intervention compared with calcium and vitamin D supplements alone (SUPP) on bone health of osteopenic breast cancer survivors. Methods: In this pilot randomized controlled trial, we enrolled 43 women with breast cancer who were diagnosed as osteopenic through bone mineral density screening. Women were randomly assigned to the EX + SUPP group (n = 23) or the SUPP group (n = 20). Results: The rates of participant retention (90.7%) and of counseling calls delivered to the EX + SUPP group (90.3%) were high. The average exercise adherence rate was 69.5% for weight-bearing exercise and 48.5% for resistance exercise. The EX + SUPP group reported no injuries or adverse events. Despite positive findings of adherence and safety, no significant group differences were observed for bone mineral density, bone turnover marker, or physical performance. Conclusions: A home-based exercise program for bone health among osteopenic breast cancer survivors is feasible and safe. There was no significant additive effect of exercise on bone outcomes under the conditions studied, however, suggesting the need for a larger trial. Implications for Practice: Effective exercise intervention may require more intensive components such as higher loading forces and longer duration for improving bone health among this population.
C1 [Kim, Soo Hyun; Han, Mi Sook; Choi, Eunju] Inha Univ, Dept Nursing, 100 Inharo, Inchon 410742, South Korea.
   [Cho, Young Up; Kim, Sei Joong] Inha Univ, Sch Med, Inha Univ Hosp, Dept Surg, Inchon 410742, South Korea.
   [Hong, Seongbin] Inha Univ, Sch Med, Inha Univ Hosp, Dept Internal Med, Inchon 410742, South Korea.
   [Han, Mi Sook] Inha Univ, Sch Med, Inha Univ Hosp, Womens Canc Ctr, Inchon 410742, South Korea.
C3 Inha University; Inha University; Inha University Hospital; Inha University; Inha University Hospital; Inha University; Inha University Hospital
RP Kim, SH (corresponding author), Inha Univ, Dept Nursing, 100 Inharo, Inchon 410742, South Korea.
EM soohyun@inha.ac.kr
FU Basic Science Research Program through the National Research Foundation of Korea - Ministry of Education, Science, and Technology [2010-0009281]
CR [Anonymous], 2013, ACSMS RES MAN GUID E, V0, P0
   Bandura A, 2010, ENCY HUMAN BEHAV, V0, PP1, DOI 10.1002/9780470479216.corpsy0836
   Bandura A, 1986, ADAPTATION LEARNING, V0, P0
   BASSEY EJ, 1994, OSTEOPOROSIS INT, V4, P72, DOI 10.1007/BF01623226
   Chen Z, 2009, OSTEOPOROSIS INT, V20, P527, DOI 10.1007/s00198-008-0721-0
   Coleman R, 2014, ANN ONCOL, V0, P0
   Coleman RE, 2008, CANCER TREAT REV, V34, PS31, DOI 10.1016/j.ctrv.2008.03.005
   DawsonHughes B, 1997, NEW ENGL J MED, V337, P670, DOI 10.1056/NEJM199709043371003
   de Kam D, 2009, OSTEOPOROSIS INT, V20, P2111, DOI 10.1007/s00198-009-0938-6
   Eastell R, 2011, ANN ONCOL, V22, P857, DOI 10.1093/annonc/mdq541
   Eastell R, 2008, J CLIN ONCOL, V26, P1051, DOI 10.1200/JCO.2007.11.0726
   GODIN G, 1985, CANADIAN JOURNAL OF APPLIED SPORT SCIENCES, V10, P141
   Gralow JR, 2013, J NATL COMPR CANC NE, V11, P0
   Harris SR, 2000, J SURG ONCOL, V74, P95, DOI 10.1002/1096-9098(200006)74:2<95::AID-JSO3>3.0.CO;2-Q
   Hillner BE, 2003, J CLIN ONCOL, V21, P4042, DOI 10.1200/JCO.2003.08.017
   Hiltunen Elizabeth F, 2005, REHABIL NURS, V30, P221
   Hirbe A, 2006, CLIN CANCER RES, V12, P6309S, DOI 10.1158/1078-0432.CCR-06-0652
   Howe TE, 2011, COCHRANE DB SYST REV, V0, P0, DOI DOI 10.1002/14651858.CD000333.pub2
   Irwin ML, 2009, OBESITY, V17, P1534, DOI 10.1038/oby.2009.18
   Irwin ML, 2011, ACSMS GUIDE EXERCISE, V0, P0
   Kanis JA, 1999, BRIT J CANCER, V79, P1179, DOI 10.1038/sj.bjc.6690188
   Kim SH, 2013, ASIAN ONCOL NURS, V13, P103, DOI 10.5388/aon.2013.13.3.103
   Lane K, 2005, EUR J CANCER CARE, V14, P353, DOI 10.1111/j.1365-2354.2005.00595.x
   Lustberg MB, 2012, J CLIN ONCOL, V30, P3665, DOI 10.1200/JCO.2012.42.2097
   Martyn-St James M, 2006, OSTEOPOROSIS INT, V17, P1225, DOI 10.1007/s00198-006-0083-4
   Martyn-St James M, 2009, BRIT J SPORT MED, V43, P898, DOI 10.1136/bjsm.2008.052704
   Martyn-St James M, 2008, BONE, V43, P521, DOI 10.1016/j.bone.2008.05.012
   Michaud LB, 2006, AM J HEALTH-SYST PH, V63, P419, DOI 10.2146/ajhp050045.p1
   National Cancer Information Center, 2013, CANC FACT FIG, V0, P0
   Neuner JM, 2011, OSTEOPOROSIS INT, V22, P2847, DOI 10.1007/s00198-010-1493-x
   Nieves JW, 2008, OSTEOPOROSIS INT, V19, P673, DOI 10.1007/s00198-007-0501-2
   Nikander R, 2012, J MUSCULOSKEL NEURON, V12, P127
   NOBLE BJ, 1983, MED SCI SPORT EXER, V15, P523
   NOTELOVITZ M, 1991, J BONE MINER RES, V6, P583, DOI 10.1002/jbmr.5650060609
   Peppone LJ, 2014, SUPPORT CARE CANCER, V22, P245, DOI 10.1007/s00520-013-1967-4
   Peppone LJ, 2010, CLIN BREAST CANCER, V10, P224, DOI 10.3816/CBC.2010.n.030
   Reid DM, 2008, CANCER TREAT REV, V34, PS3, DOI 10.1016/j.ctrv.2008.03.007
   Saarto T, 2012, OSTEOPOROSIS INT, V23, P1601, DOI 10.1007/s00198-011-1761-4
   Schmitz KH, 2010, MED SCI SPORT EXER, V42, P1409, DOI 10.1249/MSS.0b013e3181e0c112
   Schmitz KH, 2009, NEW ENGL J MED, V361, P664, DOI 10.1056/NEJMoa0810118
   Schwartz AL, 2007, ONCOL NURS FORUM, V34, P627, DOI 10.1188/07.ONF.627-633
   Taaffe DR, 1997, J BONE MINER RES, V12, P255, DOI 10.1359/jbmr.1997.12.2.255
   VanderWalde A, 2011, CA-CANCER J CLIN, V61, P139, DOI 10.3322/caac.20103
   Waltman NL, 2010, OSTEOPOROSIS INT, V21, P1361, DOI 10.1007/s00198-009-1083-y
   Waltman NL, 2003, J NURS SCHOLARSHIP, V35, P333, DOI 10.1111/j.1547-5069.2003.00333.x
   Winters-Stone KM, 2013, OSTEOPOROSIS INT, V24, P1637, DOI 10.1007/s00198-012-2143-2
   Winters-Stone KM, 2014, J CANCER SURVIV, V8, P260, DOI 10.1007/s11764-013-0337-z
   Winters-Stone KM, 2011, BREAST CANCER RES TR, V127, P447, DOI 10.1007/s10549-011-1444-z
   Winters-Stone KM, 2010, J CANCER SURVIV, V4, P187, DOI 10.1007/s11764-010-0122-1
   World Cancer Research Fund International, 2014, WORLDW CANC STAT, V0, P0
NR 50
TC 17
Z9 17
U1 0
U2 16
PU LIPPINCOTT WILLIAMS & WILKINS
PI PHILADELPHIA
PA TWO COMMERCE SQ, 2001 MARKET ST, PHILADELPHIA, PA 19103 USA
SN 0162-220X
EI 1538-9804
J9 CANCER NURS
JI Cancer Nurs.
PD MAR-APR 15
PY 2016
VL 39
IS 2
BP 144
EP 152
DI 10.1097/NCC.0000000000000245
PG 9
WC Oncology; Nursing
SC Oncology; Nursing
GA DF7OE
UT WOS:000371546200007
PM 25730596
DA 2025-02-23
ER

PT J
AU Wang, X
   Yang, HH
   Liu, Y
   Zhou, Q
   Chen, ZH
AF Wang, Xin
   Yang, Hui-Hui
   Liu, Yan
   Zhou, Quan
   Chen, Zi-Hua
TI Lycopene Consumption and Risk of Colorectal Cancer: A Meta-Analysis of Observational Studies
SO NUTRITION AND CANCER-AN INTERNATIONAL JOURNAL
LA English
DT Article
ID growth-factor-i; igf-binding protein-3; prostate-cancer; colon-cancer; cell-growth; tomato lycopene; pooled analysis; beta-carotene; dietary carotenoids; trend estimation
AB A number of epidemiological studies have explored the association between lycopene or lycopene-rich food intake and the risk of colorectal cancer, but the results of these studies have not been consistent. We conducted a systematic review and meta-analysis of studies published in the PubMed and EMBASE databases to quantitatively assess the association between lycopene consumption and the risk of colorectal cancer. A total of 15 studies were included in the meta-analysis, and the summary relative risk (RR) for highest versus lowest category indicated no significant association between lycopene consumption and the risk of colorectal cancer [RR = 0.94, 95% confidence interval (CI): 0.80-1.10]. However, a significant inverse association was observed between lycopene consumption and the site of cancer in the colon (RR = 0.88, 95% CI: 0.81-0.96). We also found that the incidence of colon cancer and lycopene intake did not exhibit dose-response relationships. The Grades of Recommendations Assessment, Development and Evaluation (GRADE) quality in our study was very low. In conclusion, this meta-analysis indicates that lycopene consumption is not associated with the risk of colorectal cancer. Further research will be needed in this area to provide conclusive evidence.
C1 [Wang, Xin; Chen, Zi-Hua] Cent South Univ, Dept Gen Surg, Xiangya Hosp, Xiangya Rd 87, Changsha 410008, Hunan, Peoples R China.
   [Yang, Hui-Hui] Med Cent South Univ, Dept Physiol, Xiangya Sch, Changsha, Hunan, Peoples R China.
   [Liu, Yan] PLA, Dept Psychol, Artillery Gen Hosp 2, Beijing, Peoples R China.
   [Zhou, Quan] First Peoples Hosp Changde City, Dept Sci & Educ, Changde, Peoples R China.
C3 Central South University; University System of Ohio; Central State University
RP Chen, ZH (corresponding author), Cent South Univ, Dept Gen Surg, Xiangya Hosp, Xiangya Rd 87, Changsha 410008, Hunan, Peoples R China.
EM zihuac@outlook.com
FU PROSPERO
CR Agarwal Anita, 2001, J MED FOOD, V4, P9, DOI 10.1089/10966200152053668
   Agarwal S, 2000, CAN MED ASSOC J, V163, P739
   Amutha Ramadas Amutha Ramadas, 2010, PAKISTAN JOURNAL OF NUTRITION, V9, P269
   Atkins D, 2004, BMJ-BRIT MED J, V328, P1490
   Bao B, 2012, BBA-REV CANCER, V1826, P272, DOI 10.1016/j.bbcan.2012.04.008
   BEGG CB, 1994, BIOMETRICS, V50, P1088, DOI 10.2307/2533446
   Böhm V, 2003, MOL ASPECTS MED, V24, P385, DOI 10.1016/S0098-2997(03)00034-7
   Boileau AC, 1999, J NUTR, V129, P1176, DOI 10.1093/jn/129.6.1176
   Boileau TWM, 2002, EXP BIOL MED, V227, P914, DOI 10.1177/153537020222701012
   Bommareddy A, 2013, ANTICANCER RES, V33, P4163
   Canene-Adams K, 2005, J NUTR, V135, P1226, DOI 10.1093/jn/135.5.1226
   Chaiter Y, 2009, CANCER CAUSE CONTROL, V20, P1327, DOI 10.1007/s10552-009-9354-7
   Cho E, 2004, JNCI-J NATL CANCER I, V96, P1015, DOI 10.1093/jnci/djh185
   Cho EY, 2004, ANN INTERN MED, V140, P603, DOI 10.7326/0003-4819-140-8-200404200-00007
   Conacci-Sorrell M, 2003, J CELL BIOL, V163, P847, DOI 10.1083/jcb.200308162
   Davis CD, 2005, J NUTR, V135, P2014S, DOI 10.1093/jn/135.8.2014S
   de Kok TMCM, 2010, MOL NUTR FOOD RES, V54, P208, DOI 10.1002/mnfr.200900288
   DERSIMONIAN R, 1986, CONTROL CLIN TRIALS, V7, P177, DOI 10.1016/0197-2456(86)90046-2
   Dias MC, 2010, FOOD CHEM TOXICOL, V48, P772, DOI 10.1016/j.fct.2009.12.003
   Egger M, 1997, BMJ-BRIT MED J, V315, P629, DOI 10.1136/bmj.315.7109.629
   Enger SM, 1996, CANCER EPIDEM BIOMAR, V5, P147
   Feng D, 2010, INFLAMM RES, V59, P115, DOI 10.1007/s00011-009-0077-8
   Ferreira ALA, 2000, J NUTR, V130, P1256, DOI 10.1093/jn/130.5.1256
   Gartner C, 1997, AM J CLIN NUTR, V66, P116
   Geelen A, 2007, AM J EPIDEMIOL, V166, P1116, DOI 10.1093/aje/kwm197
   Giovannucci E, 1999, JNCI-J NATL CANCER I, V91, P317, DOI 10.1093/jnci/91.4.317
   GIOVANNUCCI E, 1992, JNCI-J NATL CANCER I, V84, P91, DOI 10.1093/jnci/84.2.91
   Giovannucci E, 2002, JNCI-J NATL CANCER I, V94, P391, DOI 10.1093/jnci/94.5.391
   Gouranton E, 2011, J NUTR BIOCHEM, V22, P642, DOI 10.1016/j.jnutbio.2010.04.016
   GREENLAND S, 1992, AM J EPIDEMIOL, V135, P1301, DOI 10.1093/oxfordjournals.aje.a116237
   GREENLAND S, 1987, EPIDEMIOL REV, V9, P1
   Hardy RJ, 1998, STAT MED, V17, P841, DOI 10.1002/(SICI)1097-0258(19980430)17:8<841::AID-SIM781>3.0.CO;2-D
   Higgins JPT, 2003, BMJ-BRIT MED J, V327, P557, DOI 10.1136/bmj.327.7414.557
   Hwang ES, 2006, EXP BIOL MED, V231, P322
   Ivanov NI, 2007, CLIN NUTR, V26, P252, DOI 10.1016/j.clnu.2007.01.002
   Jemal A, 2005, CA-CANCER J CLIN, V55, P10, DOI 10.3322/canjclin.55.1.10
   Jung S, 2013, CANCER CAUSE CONTROL, V24, P705, DOI 10.1007/s10552-013-0151-y
   Kanagaraj P, 2007, J CANCER RES CLIN, V133, P351, DOI 10.1007/s00432-006-0177-6
   Karas M, 2000, NUTR CANCER, V36, P101, DOI 10.1207/S15327914NC3601_14
   Kavanaugh CJ, 2007, JNCI-J NATL CANCER I, V99, P1074, DOI 10.1093/jnci/djm037
   Kinzler KW, 1996, CELL, V87, P159, DOI 10.1016/S0092-8674(00)81333-1
   Kune G, 2006, NUTR CANCER, V56, P11, DOI 10.1207/s15327914nc5601_3
   La Vecchia C, 2002, EXP BIOL MED, V227, P860
   Leslie A, 2002, BRIT J SURG, V89, P845, DOI 10.1046/j.1365-2168.2002.02120.x
   Lin MC, 2011, J AGR FOOD CHEM, V59, P11304, DOI 10.1021/jf202433f
   Liu C, 2008, NUTR REV, V66, P237, DOI 10.1111/j.1753-4887.2008.00029.x
   Lu MS, 2015, EUR J NUTR, V54, P619, DOI 10.1007/s00394-014-0743-7
   Ma J, 1999, JNCI-J NATL CANCER I, V91, P2052, DOI 10.1093/jnci/91.23.2052
   Malila N, 2002, EUR J CLIN NUTR, V56, P615, DOI 10.1038/sj.ejcn.1601366
   MANGELS AR, 1993, J AM DIET ASSOC, V93, P284, DOI 10.1016/0002-8223(93)91553-3
   Männistö S, 2007, AM J EPIDEMIOL, V165, P246, DOI 10.1093/aje/kwk009
   Moran NE, 2013, ARCH BIOCHEM BIOPHYS, V539, P171, DOI 10.1016/j.abb.2013.06.017
   Mühlhöfer A, 2003, CLIN NUTR, V22, P65, DOI 10.1054/clnu.2002.0598
   Murtaugh MA, 2004, AM J EPIDEMIOL, V159, P32, DOI 10.1093/aje/kwh013
   Musa-Veloso K, 2009, NUTR REV, V67, P527, DOI 10.1111/j.1753-4887.2009.00225.x
   Nahum A, 2006, EUR J NUTR, V45, P275, DOI 10.1007/s00394-006-0595-x
   Nkondjock A, 2004, INT J CANCER, V110, P110, DOI 10.1002/ijc.20066
   Norat T, 2003, EUR J CLIN NUTR, V57, P1, DOI 10.1038/sj.ejcn.1601522
   Ogata Yutaka, 2001, KURUME MEDICAL JOURNAL, V48, P211
   Olson JA, 1995, FASEB J, V9, P1547, DOI 10.1096/fasebj.9.15.8529833
   Orsini N, 2006, STATA J, V6, P40, DOI 10.1177/1536867X0600600103
   Palozza P, 2007, BRIT J NUTR, V98, P789, DOI 10.1017/S0007114507746883
   Palozza P, 2010, CARCINOGENESIS, V31, P1813, DOI 10.1093/carcin/bgq157
[truncated: 1,126,095 more chars]
