# Supplementary material for: Global impact of dietary risks on cancers: burdens across regions from 1990 to 2021 and the projection to 2035
Source: Front Nutr. 2025 Jul 4;12:1585305. doi: 10.3389/fnut.2025.1585305 (PMC12271164; doi:10.3389/fnut.2025.1585305)
Supplement: Supplementary file 1 [file Data_Sheet_1.zip › Supplementary data/Fig 1/download2017u179.txt]

PT J
AU La Vecchia, C
AF La Vecchia, Carlo
TI Ovarian cancer: epidemiology and risk factors
SO EUROPEAN JOURNAL OF CANCER PREVENTION
LA English
DT Article
DE alcohol; diet; epidemiology; hormone replacement therapy; menopause; oral contraceptives; ovarian cancer; parity; protective factors; tobacco
ID alcohol-consumption; collaborative reanalysis; oral-contraceptives; family-history; glycemic index; dietary; borderline; coffee; tumors; metaanalysis
AB The present overview of ovarian cancer epidemiology summarizes the main results for a network of case-control studies in Italy and from the Collaborative Group on Epidemiological Studies of Ovarian Cancer. There are consistent inverse relations between parity, oral contraceptive use and the risk of ovarian cancer. For other menstrual and hormonal factors (i.e. early age at menarche and late menopause), there are established associations, but of limited impact on ovarian cancer incidence on a population level. Serous and endometrioid ovarian cancers (but not mucinous or clear cell types) are related to current and recent use of hormone replacement therapy in menopause. There are no strong associations with alcohol and tobacco overall, but a direct link for tobacco with (borderline) mucinous cancers, of limited impact, however, on overall ovarian cancer mortality. There are direct associations of ovarian cancer risk with height and BMI, as well as possible relations with selected dietary factors - in the absence, however, of consistent findings - and a possible inverse association with physical activity. There is a strong association with a family history of ovarian cancer (and a few selected other neoplasms, including colorectum and endometrium). Recognized risk factors explain only a limited proportion of ovarian cancer cases on a population level. A key reason for the recent favourable trends of ovarian cancer incidence and mortality in several high-income countries is the widespread use of oral contraceptive in the generations born after 1930. Copyright (C) 2016 Wolters Kluwer Health, Inc. All rights reserved.
C1 [La Vecchia, Carlo] Univ Milan, Dept Clin Sci & Community Hlth, Via Venezian 1, I-20133 Milan, Italy.
C3 University of Milan
RP La Vecchia, C (corresponding author), Univ Milan, Dept Clin Sci & Community Hlth, Via Venezian 1, I-20133 Milan, Italy.
EM carlo.lavecchia@unimi.it
FU Fondazione Italiana per la Ricerca sul Cancro (FIRC); Italian Ministry of Health
CR Allen NE, 2009, JNCI-J NATL CANCER I, V101, P296, DOI 10.1093/jnci/djn514
   [Anonymous], 2013, GLOBOCAN 2012 V10 CA, V0, P0
   Augustin LSA, 2003, ANN ONCOL, V14, P78, DOI 10.1093/annonc/dkg022
   Beral V, 2008, LANCET, V371, P303, DOI 10.1016/S0140-6736(08)60167-1
   Beral V, 2012, LANCET ONCOL, V13, P946, DOI 10.1016/S1470-2045(12)70322-4
   Beral V, 2012, PLOS MED, V9, P0, DOI 10.1371/journal.pmed.1001200
   Bidoli E, 2001, ANN ONCOL, V12, P1589, DOI 10.1023/A:1013124112542
   Boffetta P, 2014, QUICK GUIDE CANC EPI, V0, P55
   Bosetti C, 2001, INT J CANCER, V93, P911, DOI 10.1002/ijc.1422
   Bosetti C, 2013, ANN ONCOL, V24, P2657, DOI 10.1093/annonc/mdt301
   Bosetti C, 2002, CANCER CAUSE CONTROL, V13, P465, DOI 10.1023/A:1015760004130
   Bray F, 2005, INT J CANCER, V113, P977, DOI 10.1002/ijc.20649
   BYERS T, 1983, JNCI-J NATL CANCER I, V71, P681
   Chang ET, 2007, CANCER CAUSE CONTROL, V18, P91, DOI 10.1007/s10552-006-0083-x
   Chiaffarino F, 2001, ANN ONCOL, V12, P337, DOI 10.1023/A:1011128408146
   Cibula D, 2010, HUM REPROD UPDATE, V16, P631, DOI 10.1093/humupd/dmq022
   Edefonti V, 2009, ANN ONCOL, V20, P581, DOI 10.1093/annonc/mdn594
   Ferlay J, 2010, INT J CANCER, V127, P2893, DOI 10.1002/ijc.25516
   FRANCESCHI S, 1982, GYNECOL ONCOL, V13, P31, DOI 10.1016/0090-8258(82)90005-1
   Gallus S, 2004, EUR J CANCER PREV, V13, P447, DOI 10.1097/00008469-200410000-00013
   Gapstur SM, 2015, LANCET, V385, P1835, DOI 10.1016/S0140-6736(14)61687-1
   Genkinger JM, 2006, BRIT J CANCER, V94, P757, DOI 10.1038/sj.bjc.6603020
   Giacosa A, 2013, EUR J CANCER PREV, V22, P90, DOI 10.1097/CEJ.0b013e328354d2d7
   Godard B, 1998, AM J OBSTET GYNECOL, V179, P403, DOI 10.1016/S0002-9378(98)70372-2
   Goodman MT, 2003, OBSTET GYNECOL, V101, P1221, DOI 10.1016/S0029-7844(03)00050-4
   GWINN ML, 1986, AM J EPIDEMIOL, V123, P759, DOI 10.1093/oxfordjournals.aje.a114304
   Hankinson SE, 2006, CANCER EPIDEMIOLOGY AND PREVENTION, V3rd, P1013
   Harris HR, 2012, INT J CANCER, V131, PE518, DOI 10.1002/ijc.26455
   HARTGE P, 1989, AM J OBSTET GYNECOL, V161, P10, DOI 10.1016/0002-9378(89)90221-4
   Jeong NH, 2009, ACTA OBSTET GYN SCAN, V88, P457, DOI 10.1080/00016340902807215
   KATO I, 1989, JPN J CLIN ONCOL, V19, P202
   Kelemen LE, 2005, CANCER EPIDEM BIOMAR, V14, P2168, DOI 10.1158/1055-9965.EPI-05-0260
   Kuper H, 2000, INT J CANCER, V88, P313, DOI 10.1002/1097-0215(20001015)88:2<313::AID-IJC26>3.0.CO;2-5
   La Vecchia C, 2001, DRUG SAFETY, V24, P741
   La Vecchia C, 2006, EUR J CANCER PREV, V15, P490, DOI 10.1097/01.cej.0000205026.14515.de
   La Vecchia C, 2009, NUTR REV, V67, PS126, DOI 10.1111/j.1753-4887.2009.00174.x
   LAVECCHIA C, 1987, J NATL CANCER I, V79, P663
   LAVECCHIA C, 1992, J CLIN EPIDEMIOL, V45, P1025, DOI 10.1016/0895-4356(92)90119-8
   Lowe KA, 2013, GYNECOL ONCOL, V130, P107, DOI 10.1016/j.ygyno.2013.03.026
   Luan NN, 2013, AM J CLIN NUTR, V98, P1020, DOI 10.3945/ajcn.113.062794
   Madeleine MM, 2006, CANCER, V0, P0
   Madsen C, 2015, ACTA OBSTET GYN SCAN, V94, P86, DOI 10.1111/aogs.12516
   McCann SE, 2003, J NUTR, V133, P1937, DOI 10.1093/jn/133.6.1937
   Meloni GF, 1999, AM J EPIDEMIOL, V150, P183, DOI 10.1093/oxfordjournals.aje.a009978
   Modugno F, 2003, OBSTET GYNECOL, V102, P1336, DOI 10.1016/j.obstetgynecol.2003.08.008
   MORI M, 1988, AM J EPIDEMIOL, V128, P771, DOI 10.1093/oxfordjournals.aje.a115030
   NANDAKUMAR A, 1995, INT J CANCER, V63, P361, DOI 10.1002/ijc.2910630310
   Negri E, 1999, INT J CANCER, V80, P848
   Negri E, 2003, EUR J CANCER, V39, P505, DOI 10.1016/S0959-8049(02)00743-8
   Parazzini F, 1998, GYNECOL ONCOL, V68, P226, DOI 10.1006/gyno.1997.4928
   Parazzini F, 2001, HUM REPROD, V16, P1372, DOI 10.1093/humrep/16.7.1372
   Parazzini F, 2000, EUR J CANCER, V36, P520, DOI 10.1016/S0959-8049(99)00313-5
   Parkin DM, 2002, CANC INCIDENCE 5 CON, V0, P1
   Pelucchi C, 2007, AM J OBSTET GYNECOL, V196, P83, DOI 10.1016/j.ajog.2006.06.088
   Peterson NB, 2006, INT J CANCER, V119, P2423, DOI 10.1002/ijc.22137
   POLYCHRONOPOULOU A, 1993, INT J CANCER, V55, P402, DOI 10.1002/ijc.2910550312
   Riman T, 2004, EUR J EPIDEMIOL, V19, P1011, DOI 10.1007/s10654-004-1633-8
   Riman T, 2001, GYNECOL ONCOL, V83, P575, DOI 10.1006/gyno.2001.6451
   Rossi M, 2014, AM J CLIN NUTR, V100, P1217, DOI 10.3945/ajcn.114.098285
   Rota M, 2012, GYNECOL ONCOL, V125, P758, DOI 10.1016/j.ygyno.2012.03.031
   Tavani A, 2001, NUTR CANCER, V39, P29, DOI 10.1207/S15327914nc391_4
   Tavani A, 2001, INT J CANCER, V91, P407, DOI 10.1002/1097-0215(200002)9999:9999<::AID-IJC1065>3.3.CO;2-D
   Turati F, 2013, ANN ONCOL, V24, P2651, DOI 10.1093/annonc/mdt280
   Turati F, 2015, MOL NUTR FOOD RES, V59, P1384, DOI 10.1002/mnfr.201400594
   TZONOU A, 1984, EUR J CANCER CLIN ON, V20, P1045, DOI 10.1016/0277-5379(84)90107-X
   Webb PM, 2004, CANCER EPIDEM BIOMAR, V13, P592
   Weiderpass E, 2012, INT J ONCOL, V40, P21, DOI 10.3892/ijo.2011.1194
   Yen ML, 2003, GYNECOL ONCOL, V89, P318, DOI 10.1016/S0090-8258(03)00088-X
NR 70
TC 209
Z9 217
U1 3
U2 41
PU LIPPINCOTT WILLIAMS & WILKINS
PI PHILADELPHIA
PA TWO COMMERCE SQ, 2001 MARKET ST, PHILADELPHIA, PA 19103 USA
SN 0959-8278
EI 1473-5709
J9 EUR J CANCER PREV
JI Eur. J. Cancer Prev.
PD JAN 15
PY 2017
VL 26
IS 1
BP 55
EP 62
DI 10.1097/CEJ.0000000000000217
PG 8
WC Oncology
SC Oncology
GA EF6OJ
UT WOS:000390450100007
PM 26731563
DA 2025-02-23
ER

PT J
AU Zirpoli, GR
   McCann, SE
   Sucheston-Campbell, LE
   Hershman, DL
   Ciupak, G
   Davis, W
   Unger, JM
   Moore, HCF
   Stewart, JA
   Isaacs, C
   Hobday, TJ
   Salim, M
   Hortobagyi, GN
   Gralow, JR
   Budd, GT
   Albain, KS
   Ambrosone, CB
AF Zirpoli, Gary R.
   McCann, Susan E.
   Sucheston-Campbell, Lara E.
   Hershman, Dawn L.
   Ciupak, Gregory
   Davis, Warren
   Unger, Joseph M.
   Moore, Halle C. F.
   Stewart, James A.
   Isaacs, Claudine
   Hobday, Timothy J.
   Salim, Muhammad
   Hortobagyi, Gabriel N.
   Gralow, Julie R.
   Budd, G. Thomas
   Albain, Kathy S.
   Ambrosone, Christine B.
TI Supplement Use and Chemotherapy-Induced Peripheral Neuropathy in a Cooperative Group Trial (S0221): The DELCaP Study
SO JNCI-JOURNAL OF THE NATIONAL CANCER INSTITUTE
LA English
DT Article
ID metastatic breast-cancer; randomized controlled-trial; vitamin-e supplementation; phase-iii trial; paclitaxel; diagnosis; risk; polymorphisms; association; neoadjuvant
AB Background: Chemotherapy-induced peripheral neuropathy (CIPN) can interfere with daily function and quality of life, and there are no known preventive approaches. In a cohort of breast cancer patients receiving paclitaxel as part of a clinical trial (SWOG 0221), we examined the use of dietary supplements both before diagnosis and during treatment in relation to CIPN. Methods: At registration to S0221, 1225 breast cancer patients completed questionnaires regarding the use of multivitamins and supplements before and at diagnosis. A second questionnaire at six months queried use during treatment. Supplement use was evaluated in relation to CIPN, assessed via the National Cancer Institute Common Terminology Criteria for Adverse Events (CTCAE v. 3.0) and the self-reported Functional Assessment of Cancer Therapy/Gynecologic Oncology Group Neurotoxicity (FACT/GOG-Ntx) subscale. Odds ratios (ORs) and 95% confidence intervals (CIs) were computed with logistic regression for the CTCAE analyses and ordinal regression for the FACT/GOG-Ntx analyses. Results: Multivitamin use before diagnosis was associated with reduced symptoms of CIPN (CTCAE-adjusted OR = 0.60, 95% CI = 0.42 to 0.87; FACT/GOG-Ntx-adjusted OR = 0.78, 95% CI = 0.61 to 1.00). Use during treatment was marginally inversely associated with CIPN (CTCAE-adjusted OR = 0.73, 95% CI = 0.49 to 1.08; FACT/GOG-Ntx-adjusted OR = 0.77, 95% CI = 0.60 to 0.99). Other supplement use, either before diagnosis or during treatment, was not statistically significantly associated with CIPN. Conclusions: Multivitamin use may be associated with reduced risk of CIPN, although individual dietary supplement use did not appreciably affect risk. Multivitamin use could be a surrogate for other related behaviors that are the actual drivers of the association with reduced CIPN. Without prospective randomized trials of vitamin supplementation, recommendations for use or changes to clinical practice are clearly not warranted.
C1 [Zirpoli, Gary R.; McCann, Susan E.; Ciupak, Gregory; Davis, Warren; Ambrosone, Christine B.] Roswell Pk Canc Inst, Elm & Carlton Sts, Buffalo, NY 14263 USA.
   [Zirpoli, Gary R.] Massachusetts Gen Hosp, Boston, MA 02114 USA.
   [Sucheston-Campbell, Lara E.] Ohio State Univ, Columbus, OH 43210 USA.
   [Hershman, Dawn L.] Columbia Univ, New York, NY USA.
   [Unger, Joseph M.] Fred Hutchinson Canc Res Ctr, SWOG Stat Ctr, 1124 Columbia St, Seattle, WA 98104 USA.
   [Moore, Halle C. F.; Budd, G. Thomas] Cleveland Clin, Cleveland, OH 44106 USA.
   [Stewart, James A.] Baystate Med Ctr, Springfield, MA USA.
   [Isaacs, Claudine] Georgetown Univ, Washington, DC USA.
   [Hobday, Timothy J.] Mayo Clin, Rochester, MN USA.
   [Salim, Muhammad] Allan Blair Canc Ctr, Regina, SK, Canada.
   [Hortobagyi, Gabriel N.] Univ Texas MD Anderson Canc Ctr, Houston, TX 77030 USA.
   [Gralow, Julie R.] Seattle Canc Care Alliance, Seattle, WA USA.
   [Albain, Kathy S.] Loyola Univ, Chicago Stritch Sch Med, Chicago, IL 60611 USA.
C3 Roswell Park Comprehensive Cancer Center; Harvard University; Harvard University Medical Affiliates; Massachusetts General Hospital; University System of Ohio; Ohio State University; Columbia University; Fred Hutchinson Cancer Center; Southwest Oncology Group; Cleveland Clinic Foundation; Baystate Medical Center; Georgetown University; Mayo Clinic; University of Texas System; UTMD Anderson Cancer Center; Seattle Cancer Care Alliance; Loyola University Chicago
RP Ambrosone, CB (corresponding author), Roswell Pk Canc Inst, Elm & Carlton Sts, Buffalo, NY 14263 USA.
EM christine.ambrosone@roswellpark.org
FU Breast Cancer Research Foundation; National Cancer Institute [P30CA016056]; National Cancer Institute (NCI)/Division of Cancer Prevention SWOG NCORP [5UG1CA189974-02]; NCI; National Clinical Trials Network [CA180888, CA180819, CA180863, CA180858, CA180828, CA180801, CA68183, CA04919, CA13612, CA46282]; Amgen, Inc.;  [R01 CA116395];  [R01 CA139426]
CR Abraham JE, 2014, CLIN CANCER RES, V20, P2466, DOI 10.1158/1078-0432.CCR-13-3232
   Argyriou AA, 2005, NEUROLOGY, V64, P26, DOI 10.1212/01.WNL.0000148609.35718.7D
   Argyriou AA, 2006, SUPPORT CARE CANCER, V14, P1134, DOI 10.1007/s00520-006-0072-3
   Argyriou AA, 2006, J PAIN SYMPTOM MANAG, V32, P237, DOI 10.1016/j.jpainsymman.2006.03.013
   Baldwin RM, 2012, CLIN CANCER RES, V18, P5099, DOI 10.1158/1078-0432.CCR-12-1590
   Bhatnagar B, 2014, SPRINGERPLUS, V3, P0, DOI 10.1186/2193-1801-3-366
   Budd GT, 2015, J CLIN ONCOL, V33, P58, DOI 10.1200/JCO.2014.56.3296
   Cancer Therapy Evaluation Program, 2006, COMM TERM CRIT ADV E, V0, P72
   Demark-Wahnefried W, 2005, J CLIN ONCOL, V23, P5814, DOI 10.1200/JCO.2005.01.230
   Farvid MS, 2011, DIABETES RES CLIN PR, V93, P86, DOI 10.1016/j.diabres.2011.03.016
   Ghoreishi Z, 2012, BMC CANCER, V12, P0, DOI 10.1186/1471-2407-12-355
   Greenlee H, 2017, JNCI-J NATL CANCER I, V109, P0, DOI 10.1093/jnci/djw206
   Gritz ER, 2014, CANCER EPIDEM BIOMAR, V23, P3, DOI 10.1158/1055-9965.EPI-13-0896
   Hershman DL, 2016, J CLIN ONCOL, V34, P3014, DOI 10.1200/JCO.2015.66.2346
   Hershman DL, 2013, J CLIN ONCOL, V31, P2627, DOI 10.1200/JCO.2012.44.8738
   Hertz DL, 2013, ANN ONCOL, V24, P1472, DOI 10.1093/annonc/mdt018
   Hertz DL, 2012, BREAST CANCER RES TR, V134, P401, DOI 10.1007/s10549-012-2054-0
   Humpel N, 2007, SUPPORT CARE CANCER, V15, P621, DOI 10.1007/s00520-006-0207-6
   Jones SE, 2005, J CLIN ONCOL, V23, P5542, DOI 10.1200/JCO.2005.02.027
   Kawakami K, 2012, ONCOL RES, V20, P179, DOI 10.3727/096504012X13522227232192
   Kottschade LA, 2011, SUPPORT CARE CANCER, V19, P1769, DOI 10.1007/s00520-010-1018-3
   Leandro-García LJ, 2012, CLIN CANCER RES, V18, P4441, DOI 10.1158/1078-0432.CCR-12-1221
   Nabholtz JM, 1996, J CLIN ONCOL, V14, P1858, DOI 10.1200/JCO.1996.14.6.1858
   Postma TJ, 1998, ANN ONCOL, V9, P739, DOI 10.1023/A:1008344507482
   Rizzo R, 2010, BREAST CANCER RES TR, V124, P593, DOI 10.1007/s10549-010-1034-5
   Salminen E, 2004, EUR J CLIN NUTR, V58, P137, DOI 10.1038/sj.ejcn.1601760
   Seidman AD, 2008, J CLIN ONCOL, V26, P1642, DOI 10.1200/JCO.2007.11.6699
   Shimozuma K, 2009, SUPPORT CARE CANCER, V17, P1483, DOI 10.1007/s00520-009-0613-7
   Speck RM, 2013, J ONCOL PRACT, V9, PE234, DOI 10.1200/JOP.2012.000863
   Sucheston LE, 2011, BREAST CANCER RES TR, V130, P993, DOI 10.1007/s10549-011-1671-3
   Velicer CM, 2008, J CLIN ONCOL, V26, P665, DOI 10.1200/JCO.2007.13.5905
   Winer EP, 2004, J CLIN ONCOL, V22, P2061, DOI 10.1200/JCO.2004.08.048
   Zirpoli GR, 2013, BREAST CANCER RES TR, V137, P903, DOI 10.1007/s10549-012-2400-2
NR 33
TC 28
Z9 28
U1 0
U2 9
PU OXFORD UNIV PRESS INC
PI CARY
PA JOURNALS DEPT, 2001 EVANS RD, CARY, NC 27513 USA
SN 0027-8874
EI 1460-2105
J9 JNCI-J NATL CANCER I
JI JNCI-J. Natl. Cancer Inst.
PD DEC 15
PY 2017
VL 109
IS 12
BP 
EP 
DI 10.1093/jnci/djx098
PG 8
WC Oncology
SC Oncology
GA FO9VM
UT WOS:000417245700012
PM 29546345
DA 2025-02-23
ER

PT J
AU Dooley, J
   Lagou, V
   Dresselaers, T
   van Dongen, KA
   Himmelreich, U
   Liston, A
AF Dooley, James
   Lagou, Vasiliki
   Dresselaers, Tom
   van Dongen, Katinka A.
   Himmelreich, Uwe
   Liston, Adrian
TI No Effect of Dietary Aspartame or Stevia on Pancreatic Acinar Carcinoma Development, Growth, or Induced Mortality in a Murine Model
SO FRONTIERS IN ONCOLOGY
LA English
DT Article
DE aspartame; stevia; pancreatic cancer; in vivo; MRI
ID artificial sweeteners; cancer-risk; life-span; consumption; stevioside; isosteviol; rebaudiana; apoptosis; beverages; survival
AB Pancreatic cancer has an extremely poor prognosis, largely due to a poor record for early detection. Known risk factors for pancreatic cancer include obesity, diet, and diabetes, implicating glucose consumption and regulation as a key player. The role of artificial sweeteners may therefore be pertinent to disease kinetics. The oncogenic impact of artificial sweeteners is a highly controversial area. Aspartame, one of the most studied food additives, is widely recognized as being generally safe, although there are still specific areas where research is incomplete due to study limitations. Stevia, by contrast, has been the subject of relatively few studies, and the potential health benefits are based on extrapolation rather than direct testing. Here, we used longitudinal tracking of pancreatic acinar carcinoma development, growth, and lethality in a sensitized mouse model. Despite exposure to aspartame and stevia from the in utero stage onward, we found no disease modification activity, in either direction. These results contribute to the data on aspartame and stevia safety, while also reducing confidence in several of the purported health benefits.
C1 [Dooley, James; Lagou, Vasiliki; van Dongen, Katinka A.; Liston, Adrian] VIB, Translat Immunol Lab, Leuven, Belgium.
   [Dooley, James; Lagou, Vasiliki; van Dongen, Katinka A.; Liston, Adrian] KU Leuven Univ Leuven, Dept Microbiol & Immunol, Leuven, Belgium.
   [Dresselaers, Tom; Himmelreich, Uwe] KU Leuven Univ Leuven, Dept Imaging & Pathol, Biomed MRI MoSAIC, Leuven, Belgium.
C3 Flanders Institute for Biotechnology (VIB); KU Leuven; KU Leuven
RP Liston, A (corresponding author), VIB, Translat Immunol Lab, Leuven, Belgium.; Liston, A (corresponding author), KU Leuven Univ Leuven, Dept Microbiol & Immunol, Leuven, Belgium.
EM adrian.liston@vib-kuleuven.be
FU VIB; IUAP (T-TIME); FWO post-doctoral fellowship
CR Andreatta MM, 2008, PREV MED, V47, P136, DOI 10.1016/j.ypmed.2008.03.015
   Bardeesy N, 2002, NAT REV CANCER, V2, P897, DOI 10.1038/nrc949
   Bosetti C, 2009, CANCER EPIDEM BIOMAR, V18, P2235, DOI 10.1158/1055-9965.EPI-09-0365
   Butchko HH, 2002, REGUL TOXICOL PHARM, V35, PS1, DOI 10.1006/rtph.2002.1542
   Chen JM, 2016, FOOD CHEM, V196, P155, DOI 10.1016/j.foodchem.2015.09.035
   Davis DL, 2008, CANCER EPIDEM BIOMAR, V17, P1295, DOI 10.1158/1055-9965.EPI-07-2869
   Drake I, 2012, AM J CLIN NUTR, V96, P1409, DOI 10.3945/ajcn.112.039438
   Gallus S, 2007, ANN ONCOL, V18, P40, DOI 10.1093/annonc/mdl346
   Goyal SK, 2010, INT J FOOD SCI NUTR, V61, P1, DOI 10.3109/09637480903193049
   Hampton T, 2008, JAMA-J AM MED ASSOC, V299, P2137, DOI 10.1001/jama.299.18.2137
   HARRINGTON DP, 1982, BIOMETRIKA, V69, P553, DOI 10.1093/biomet/69.3.553
   Koyama E, 2003, FOOD CHEM TOXICOL, V41, P359, DOI 10.1016/S0278-6915(02)00235-1
   Kuzma JN, 2015, AM J CLIN NUTR, V102, P1373, DOI 10.3945/ajcn.115.116368
   Li XD, 2002, P NATL ACAD SCI USA, V99, P4692, DOI 10.1073/pnas.072090199
   Lim U, 2006, CANCER EPIDEM BIOMAR, V15, P1654, DOI 10.1158/1055-9965.EPI-06-0203
   López V, 2016, FOOD FUNCT, V7, P2107, DOI 10.1039/c5fo01586c
   Magnuson BA, 2007, CRIT REV TOXICOL, V37, P629, DOI 10.1080/10408440701516184
   Magnuson B, 2008, ENVIRON HEALTH PERSP, V116, PA239, DOI 10.1289/ehp.10881
   Mallikarjun S, 2013, ARCH ENVIRON OCCUP H, V70, P133, DOI 10.1080/1933
   Mann TS, 2014, NAT PROD COMMUN, V9, P715
   Mizushina Y, 2005, LIFE SCI, V77, P2127, DOI 10.1016/j.lfs.2005.03.022
   ORNITZ DM, 1987, SCIENCE, V238, P188, DOI 10.1126/science.2821617
   Paolini M, 2017, CARCINOGENESIS, V38, P1249, DOI 10.1093/carcin/bgw025
   Paul S, 2012, NUTR CANCER, V64, P1087, DOI 10.1080/01635581.2012.712735
   Schernhammer ES, 2005, CANCER EPIDEM BIOMAR, V14, P2098, DOI 10.1158/1055-9965.EPI-05-0059
   Schernhammer ES, 2012, AM J CLIN NUTR, V96, P1419, DOI 10.3945/ajcn.111.030833
   Siegel RL, 2016, CA-CANCER J CLIN, V66, P7, DOI 10.3322/caac.21332
   Soffritti M, 2007, ENVIRON HEALTH PERSP, V115, P1293, DOI 10.1289/ehp.10271
   Soffritti M, 2014, AM J IND MED, V57, P383, DOI 10.1002/ajim.22296
   Soffritti M, 2010, AM J IND MED, V53, P1197, DOI 10.1002/ajim.20896
   Takasaki M, 2009, BIOORGAN MED CHEM, V17, P600, DOI 10.1016/j.bmc.2008.11.077
   Tandel KR, 2011, J PHARMACOL PHARMACO, V2, P236, DOI 10.4103/0976-500X.85936
   Teno JM, 2000, J AM GERIATR SOC, V48, PS16, DOI 10.1111/j.1532-5415.2000.tb03126.x
   Tevethia MJ, 1997, J VIROL, V71, P8157, DOI 10.1128/JVI.71.11.8157-8166.1997
   Ukiya M, 2013, CHEM BIODIVERS, V10, P177, DOI 10.1002/cbdv.201200406
   Ulbricht Catherine, 2010, CARDIOVASCULAR & HEMATOLOGICAL AGENTS IN MEDICINAL CHEMISTRY, V8, P113
   Whitcomb DC, 2015, GASTROENTEROLOGY, V149, P1252, DOI 10.1053/j.gastro.2015.07.057
   Yasukawa K, 2002, BIOL PHARM BULL, V25, P1488, DOI 10.1248/bpb.25.1488
   Zhang T, 2016, ENVIRON SCI-PROC IMP, V18, P1169, DOI 10.1039/c6em00130k
NR 39
TC 7
Z9 7
U1 0
U2 56
PU FRONTIERS MEDIA SA
PI LAUSANNE
PA AVENUE DU TRIBUNAL FEDERAL 34, LAUSANNE, CH-1015, SWITZERLAND
SN 2234-943X
EI 
J9 FRONT ONCOL
JI Front. Oncol.
PD FEB 9
PY 2017
VL 7
IS 
BP 
EP 
DI 10.3389/fonc.2017.00018
PG 7
WC Oncology
SC Oncology
GA EK0MW
UT WOS:000393621800001
PM 28232906
DA 2025-02-23
ER

PT J
AU Wu, Y
   Yu, XT
   Yi, XH
   Wu, K
   Dwabe, S
   Atefi, M
   Elshimali, Y
   Kemp, KT,
   Bhat, K
   Haro, J
   Sarkissyan, M
   Vadgama, JV
AF Wu, Yong
   Yu, Xiaoting
   Yi, Xianghua
   Wu, Ke
   Dwabe, Sami
   Atefi, Mohammad
   Elshimali, Yahya
   Kemp, Kevin T., II
   Bhat, Kruttika
   Haro, Jesse
   Sarkissyan, Marianna
   Vadgama, Jaydutt V.
TI Aberrant Phosphorylation of SMAD4 Thr277-Mediated USP9x-SMAD4 Interaction by Free Fatty Acids Promotes Breast Cancer Metastasis
SO CANCER RESEARCH
LA English
DT Article
ID tgf-beta; oxidative stress; ubiquitin ligase; gene-expression; poor-prognosis; dietary-fat; cells; usp9x; obesity; target
AB Obesity increases the risk of distant metastatic recurrence and reduces breast cancer survival. However, the mechanisms behind this pathology and identification of relevant therapeutic targets are poorly defined. Plasma free fatty acids (FFA) levels are elevated in obese individuals. Here we report that TGF beta transiently activates ERK and subsequently phosphorylates SMAD4 at Thr277, which facilitates a SMAD4-USP9x interaction, SMAD4 nuclear retention, and stimulates TGF beta/SMAD3mediated transcription of Twist and Snail. USP9x inhibited the E3 ubiquitin-protein ligase TIF1 gamma from binding and monoubiquitinating SMAD4, hence maintaining the SMAD4 nuclear retention. FFA further facilitated TGF beta-induced ERK activation, SMAD4 phosphorylation, and nuclear retention, promoting TGF beta-dependent cancer progression. Inhibition of ERK and USP9x suppressed obesity-induced metastasis. In addition, clinical data indicated that phospho-ERK and -SMAD4 levels correlate with activated TGFb signaling and metastasis in overweight/obese patient breast cancer specimens. Altogether, we demonstrate the vital interaction of USP9x and SMAD4 for governing TGF beta signaling and dyslipidemia-induced aberrant TGF beta activation during breast cancer metastasis. (C)2017 AACR.
C1 [Wu, Yong; Dwabe, Sami; Atefi, Mohammad; Elshimali, Yahya; Kemp, Kevin T., II; Bhat, Kruttika; Haro, Jesse; Sarkissyan, Marianna; Vadgama, Jaydutt V.] Charles R Drew Univ Med & Sci, Dept Internal Med, Div Canc Res & Training, Los Angeles, CA USA.
   [Wu, Yong; Vadgama, Jaydutt V.] Univ Calif Los Angeles, David Geffen UCLA Sch Med, Los Angeles, CA 90024 USA.
   [Wu, Yong; Vadgama, Jaydutt V.] Univ Calif Los Angeles, UCLA Jonsson Comprehens Canc Ctr, Los Angeles, CA 90024 USA.
   [Yu, Xiaoting; Yi, Xianghua] Tongji Univ Sch Med, Tongji Hosp, Dept Pathol, Shanghai, Peoples R China.
   [Wu, Ke] Wuhan Univ, Ctr Anim Experiment, ABSL Lab 3, Wuhan, Peoples R China.
C3 Charles R. Drew University of Medicine & Science; University of California System; University of California Los Angeles; University of California Los Angeles Medical Center; David Geffen School of Medicine at UCLA; University of California System; University of California Los Angeles; UCLA Jonsson Comprehensive Cancer Center; Tongji University; Wuhan University
RP Wu, Y (corresponding author), Charles R Drew Univ Med & Sci, 1748 E 118th St, Los Angeles, CA 90059 USA.
EM yongwu@cdrewu.edu; jayvadgama@cdrewu.edu
FU NIH-NIMHD [U54MD007598, NIH/NCI1U54CA14393, U56 CA101599-01]; Department-of-Defense Breast Cancer Research Program grant [BC043180, NIH/NCATS CTSI UL1TR000124]; Accelerating Excellence in Translational Science Pilot Grants [G0812D05, NIH/NCI SC1CA200517]
CR Agrawal P, 2012, J BIOL CHEM, V287, P21164, DOI 10.1074/jbc.M111.328021
   Boden G, 2008, ENDOCRIN METAB CLIN, V37, P635, DOI 10.1016/j.ecl.2008.06.007
   Demark-Wahnefried W, 2012, CANCER EPIDEM BIOMAR, V21, P1244, DOI 10.1158/1055-9965.EPI-12-0485
   DOLL R, 1981, JNCI-J NATL CANCER I, V66, P1191, DOI 10.1093/jnci/66.6.1192
   Dupont S, 2005, CELL, V121, P87, DOI 10.1016/j.cell.2005.01.033
   Dupont S, 2009, CELL, V136, P123, DOI 10.1016/j.cell.2008.10.051
   Feng XH, 2005, ANNU REV CELL DEV BI, V21, P659, DOI 10.1146/annurev.cellbio.21.022404.142018
   FREEDMAN LS, 1990, CANCER RES, V50, P5710
   Harris DR, 2012, CANCER BIOL THER, V13, P1319, DOI 10.4161/cbt.21792
   Hilvo M, 2011, CANCER RES, V71, P3236, DOI 10.1158/0008-5472.CAN-10-3894
   Hough C, 2012, PLOS ONE, V7, P0, DOI 10.1371/journal.pone.0042513
   Kinlaw WB, 2016, J CELL PHYSIOL, V231, P2128, DOI 10.1002/jcp.25332
   Kristensen Claus A, 1999, NEOPLASIA (NEW YORK), V1, P518
   Kushi L, 2002, AM J MED, V113, P63, DOI 10.1016/S0002-9343(01)00994-9
   Lee SH, 2010, NAT MED, V16, P665, DOI 10.1038/nm.2143
   Lewis GF, 2002, ENDOCR REV, V23, P201, DOI 10.1210/er.23.2.201
   Ligibel J, 2011, ONCOLOGY-NY, V25, P994
   Louie SM, 2013, BBA-MOL CELL BIOL L, V1831, P1566, DOI 10.1016/j.bbalip.2013.07.008
   Lv WW, 2012, CLIN BIOCHEM, V45, P127, DOI 10.1016/j.clinbiochem.2011.10.011
   Lyng MB, 2008, BMC CANCER, V8, P0, DOI 10.1186/1471-2407-8-20
   MacLennan M, 2010, BREAST CANCER RES, V12, P0, DOI 10.1186/bcr2646
   Massagué J, 1998, ANNU REV BIOCHEM, V67, P753, DOI 10.1146/annurev.biochem.67.1.753
   Massagué J, 2000, CELL, V103, P295, DOI 10.1016/S0092-8674(00)00121-5
   Massagué J, 2008, CELL, V134, P215, DOI 10.1016/j.cell.2008.07.001
   Menendez JA, 2005, J CELL BIOCHEM, V94, P1, DOI 10.1002/jcb.20310
   Nagai H, 2009, MOL CELL, V36, P805, DOI 10.1016/j.molcel.2009.10.016
   Nakamura I, 1999, INT J MOL MED, V4, P381
   Nakao A, 1997, EMBO J, V16, P5353, DOI 10.1093/emboj/16.17.5353
   Nardozzi JD, 2010, CELL COMMUN SIGNAL, V8, P0, DOI 10.1186/1478-811X-8-32
   Ni Y, 2015, EBIOMEDICINE, V2, P1513, DOI 10.1016/j.ebiom.2015.09.004
   Nijman SMB, 2005, CELL, V123, P773, DOI 10.1016/j.cell.2005.11.007
   Olsen AM, 2010, INT J ONCOL, V36, P1309, DOI 10.3892/ijo_00000616
   Peng J, 2013, DIAGN PATHOL, V8, P0, DOI 10.1186/1746-1596-8-177
   Roberts AB, 2003, ANN NY ACAD SCI, V995, P1, DOI 10.1111/j.1749-6632.2003.tb03205.x
   Roberts AB, 1998, MINER ELECTROL METAB, V24, P111, DOI 10.1159/000057358
   Roelen BAJ, 2003, AM J PHYSIOL-CELL PH, V285, PC823, DOI 10.1152/ajpcell.00053.2003
   Saadatian-Elahi M, 2004, INT J CANCER, V111, P584, DOI 10.1002/ijc.20284
   Sarkissyan M, 2011, CANCER-AM CANCER SOC, V117, P3814, DOI 10.1002/cncr.25956
   Schech A, 2015, ENDOCR-RELAT CANCER, V22, P645, DOI 10.1530/ERC-15-0168
   Shannon J, 2007, AM J CLIN NUTR, V85, P1090, DOI 10.1093/ajcn/85.4.1090
   Siddiqa A, 2008, BMC CANCER, V8, P0, DOI 10.1186/1471-2407-8-129
   Stebbing J, 2012, ANN ONCOL, V23, P860, DOI 10.1093/annonc/mdr347
   ten Dijke P, 2004, TRENDS BIOCHEM SCI, V29, P265, DOI 10.1016/j.tibs.2004.03.008
   Théard D, 2010, EMBO J, V29, P1499, DOI 10.1038/emboj.2010.46
   Wang Y, 2015, J THORAC DIS, V7, P672, DOI 10.3978/j.issn.2072-1439.2015.04.28
   Wels J, 2008, GENE DEV, V22, P559, DOI 10.1101/gad.1636908
   Wu YY, 2010, CANCER RES, V70, P5475, DOI 10.1158/0008-5472.CAN-10-0176
   Wu Y, 2007, J BIOL CHEM, V282, P9777, DOI 10.1074/jbc.M608310200
   Wu Y, 2015, BREAST CANCER RES TR, V151, P529, DOI 10.1007/s10549-015-3386-3
   Wu Y, 2014, ANTIOXID REDOX SIGN, V20, P1382, DOI 10.1089/ars.2013.5498
   Xie Y, 2013, J BIOL CHEM, V288, P2976, DOI 10.1074/jbc.M112.430066
   Xu L, 2006, BBA-GENE STRUCT EXPR, V1759, P503, DOI 10.1016/j.bbaexp.2006.11.001
   Xue JF, 2014, J CLIN INVEST, V124, P564, DOI 10.1172/JCI71104
   Zhang N, 2011, CANCER CELL, V20, P427, DOI 10.1016/j.ccr.2011.08.016
NR 54
TC 41
Z9 44
U1 0
U2 13
PU AMER ASSOC CANCER RESEARCH
PI PHILADELPHIA
PA 615 CHESTNUT ST, 17TH FLOOR, PHILADELPHIA, PA 19106-4404 USA
SN 0008-5472
EI 1538-7445
J9 CANCER RES
JI Cancer Res.
PD MAR 15
PY 2017
VL 77
IS 6
BP 1383
EP 1394
DI 10.1158/0008-5472.CAN-16-2012
PG 12
WC Oncology
SC Oncology
GA EO7BG
UT WOS:000396845600013
PM 28115363
DA 2025-02-23
ER

PT J
AU Wang, PL
   Xiao, FT
   Gong, BC
   Liu, FN
AF Wang, Peng-Liang
   Xiao, Fang-Tao
   Gong, Bao-Cheng
   Liu, Fu-Nan
TI Alcohol drinking and gastric cancer risk: a meta-analysis of observational studies
SO ONCOTARGET
LA English
DT Article
DE dietary habit; gastric cancer; cancer prevention; epidemiology
ID helicobacter-pylori; trend estimation; acid-secretion; consumption; beverages; ethanol; diet; nitrosamines; association; stimulants
AB Background: Many studies investigated the association between alcohol drinking and gastric cancer risk, but the results were controversial. We performed a meta-analysis of observational studies to explore the association. Materials and Methods: We searched PubMed to identify the relevant studies that reported the association between alcohol drinking and gastric cancer risk up to December 31, 2016. We pooled relative risks (RRs) in random effects model and performed dose-response analysis to quantify the association. Cochran Q test and I-2 analyses were used to evaluate the heterogeneity. Meta-regression, subgroup, sensitivity and publication bias analyses were also performed. Results: 75 studies were included in our study. The pooled RR of high vs low total alcohol drinking was 1.25 (95% CI, 1.15-1.37, P < 0.001), and a nonlinear association was further observed. Subgroup analysis showed that alcohol drinking significantly associated with the risk of gastric noncardia cancer (RR, 1.19; 95% CI, 1.01-1.40, P = 0.033), but not with the risk of gastric cardia cancer (RR, 1.16; 95% CI, 0.98-1.39, P = 0.087). Notably, the pooled RRs of high vs low analyses were 1.13 (95% CI, 1.03-1.24, P = 0.012) for beer drinking, 1.22 (95% CI, 1.06-1.40, P = 0.005) for liquor drinking, and 0.99 (95% CI, 0.84-1.16, P = 0.857) for wine drinking. Conclusions: Our meta-analysis found a nonlinear association between alcohol drinking and gastric cancer risk, and heavy drinking level was strongly related to gastric cancer risk. Beer and liquor had significant positive associations with gastric cancer risk, while wine drinking would not increase gastric cancer risk. These results need to be verified in future research.
C1 [Wang, Peng-Liang; Xiao, Fang-Tao; Gong, Bao-Cheng; Liu, Fu-Nan] China Med Univ, Affiliated Hosp 1, Dept Surg Oncol, Shenyang, Liaoning, Peoples R China.
C3 China Medical University
RP Liu, FN (corresponding author), China Med Univ, Affiliated Hosp 1, Dept Surg Oncol, Shenyang, Liaoning, Peoples R China.
EM lfn540@126.com
FU National Natural Science Foundation of China [81001092]; Natural Science Foundation of Liaoning Province of China [2013021097]
CR [Anonymous], 2015, GUT, V0, P0
   [Anonymous], 2010, MONOGRAPHS ON THE EVALUATION OF CARCINOGENIC RISKS TO HUMANS. ALCOHOL CONSUMPTION AND ETHYL CARBAMATE, V96, P0
   Baan R, 2007, LANCET ONCOL, V8, P292, DOI 10.1016/S1470-2045(07)70099-2
   Bagnardi V, 2001, ALCOHOL RES HEALTH, V25, P263
   Bagnardi V, 2015, BRIT J CANCER, V112, P580, DOI 10.1038/bjc.2014.579
   Bagnardi V, 2013, ANN ONCOL, V24, P301, DOI 10.1093/annonc/mds337
   BEGG CB, 1994, BIOMETRICS, V50, P1088, DOI 10.2307/2533446
   Bekkering GE, 2008, AM J EPIDEMIOL, V167, P1017, DOI 10.1093/aje/kwn005
   BERLIN JA, 1993, EPIDEMIOLOGY, V4, P218, DOI 10.1097/00001648-199305000-00005
   Brenner H, 1999, AM J EPIDEMIOL, V149, P571, DOI 10.1093/oxfordjournals.aje.a009854
   Chow WH, 1999, INT J CANCER, V81, P871, DOI 10.1002/(SICI)1097-0215(19990611)81:6<871::AID-IJC6>3.0.CO;2-#
   DERSIMONIAN R, 1986, CONTROL CLIN TRIALS, V7, P177, DOI 10.1016/0197-2456(86)90046-2
   Duell EJ, 2011, AM J CLIN NUTR, V94, P1266, DOI 10.3945/ajcn.111.012351
   Everatt R, 2012, BMC CANCER, V12, P0, DOI 10.1186/1471-2407-12-475
   Fang XX, 2015, EUR J CANCER, V51, P2820, DOI 10.1016/j.ejca.2015.09.010
   Ferlay J, 2013, GLOBOCAN 2012 CANC I, V0, P0, DOI DOI 10.1093/JNCI/DJT342
   GREENLAND S, 1992, AM J EPIDEMIOL, V135, P1301, DOI 10.1093/oxfordjournals.aje.a116237
   Hamling J, 2008, STAT MED, V27, P954, DOI 10.1002/sim.3013
   HANSSON LE, 1993, GASTROENTEROLOGY, V105, P1098, DOI 10.1016/0016-5085(93)90954-B
   Higgins JPT, 2003, BMJ-BRIT MED J, V327, P557, DOI 10.1136/bmj.327.7414.557
   Klatsky AL, 2001, AM J CLIN NUTR, V74, P279
   Knoll MR, 1998, ENDOSCOPY, V30, P293, DOI 10.1055/s-2007-1001257
   López-Vélez M, 2003, CRIT REV FOOD SCI, V43, P233, DOI 10.1080/10408690390826509
   Marimón JM, 1998, AM J GASTROENTEROL, V93, P1392, DOI 10.1111/j.1572-0241.1998.01392.x
   Mukaisho KI, 2015, FRONT MICROBIOL, V6, P0, DOI 10.3389/fmict.2015.00412
   Orsini N, 2006, STATA J, V6, P40, DOI 10.1177/1536867X0600600103
   Orsini N, 2012, AM J EPIDEMIOL, V175, P66, DOI 10.1093/aje/kwr265
   Palmieri D, 2011, J SURG RES, V171, PE237, DOI 10.1016/j.jss.2011.07.041
   PFEIFFER A, 1992, CLIN INVESTIGATOR, V70, P487, DOI 10.1007/BF00210229
   Ramos S, 2008, MOL NUTR FOOD RES, V52, P507, DOI 10.1002/mnfr.200700326
   Seitz HK, 2007, NAT REV CANCER, V7, P599, DOI 10.1038/nrc2191
   SEITZ HK, 1985, DRUG NUTR INTERACT, V4, P143
   Siegmund SV, 2005, Z GASTROENTEROL, V43, P723, DOI 10.1055/s-2005-858257
   SINGER MV, 1987, GASTROENTEROLOGY, V93, P1247, DOI 10.1016/0016-5085(87)90252-6
   Teyssen S, 1999, J CLIN INVEST, V103, P707, DOI 10.1172/JCI3620
   Teyssen S, 1997, GUT, V40, P49, DOI 10.1136/gut.40.1.49
   Tong GX, 2014, ASIAN PAC J CANCER P, V15, P8765, DOI 10.7314/APJCP.2014.15.20.8765
   Tramacere I, 2012, ANN ONCOL, V23, P287, DOI 10.1093/annonc/mdr136
   Tramacere I, 2012, ANN ONCOL, V23, P28, DOI 10.1093/annonc/mdr135
   TRICKER AR, 1991, J CANCER RES CLIN, V117, P130, DOI 10.1007/BF01613136
   TRICKER AR, 1991, MUTAT RES, V259, P277, DOI 10.1016/0165-1218(91)90123-4
NR 44
TC 44
Z9 48
U1 0
U2 5
PU IMPACT JOURNALS LLC
PI ORCHARD PARK
PA 6666 E QUAKER ST, STE 1, ORCHARD PARK, NY 14127 USA
SN 
EI 1949-2553
J9 ONCOTARGET
JI Oncotarget
PD NOV 17
PY 2017
VL 8
IS 58
BP 99013
EP 99023
DI 10.18632/oncotarget.20918
PG 11
WC Oncology; Cell Biology
SC Oncology; Cell Biology
GA FR9KJ
UT WOS:000419392300103
PM 29228746
DA 2025-02-23
ER

PT J
AU Singh, KB
   Singh, SV
AF Singh, Krishna B.
   Singh, Shivendra V.
TI Fatty Acid Synthesis Intermediates Represent Novel Noninvasive Biomarkers of Prostate Cancer Chemoprevention by Phenethyl Isothiocyanate
SO CANCER PREVENTION RESEARCH
LA English
DT Article
ID cell-line; vitamin-e; synthase; risk; inhibition; apoptosis; trial; overexpression; constituent; lipogenesis
AB Increased de novo synthesis of fatty acids is a distinctive feature of prostate cancer, which continues to be a leading cause of cancer-related deaths among Americanmen. Therefore, inhibition of de novo fatty acid synthesis represents an attractive strategy for chemoprevention of prostate cancer. We have shown previously that dietary feeding of phenethyl isothiocyanate (PEITC), a phytochemical derived from edible cruciferous vegetables such as watercress, inhibits incidence and burden of poorly differentiated prostate cancer in transgenic adenocarcinoma of mouse prostate (TRAMP) model. The current study was designed to test the hypothesis of whether fatty acid intermediate(s) can serve as noninvasive biomarker(s) of prostate cancer chemoprevention by PEITC using archived plasma and tumor specimens from the TRAMP study as well as cellular models of prostate cancer. Exposure of prostate cancer cells (LNCaP and 22Rv1) to pharmacologic concentrations of PEITC resulted in downregulation of key fatty acid metabolism proteins, including acetyl-CoA carboxylase 1 (ACC1), fatty acid synthase (FASN), and carnitine palmitoyltransferase 1A (CPT1A). The mRNA expression of FASN and CPT1A as well as acetyl-CoA levels were decreased by PEITC treatment in both cell lines. PEITC administration to TRAMP mice also resulted in a significant decrease in tumor expression of FASN protein. Consistent with these findings, the levels of total free fatty acids, total phospholipids, triglyceride, and ATP were significantly lower in the plasma and/or prostate tumors of PEITC-treated TRAMP mice compared with controls. The current study is the first to implicate inhibition of fatty acid synthesis in prostate cancer chemoprevention by PEITC. (C) 2017 AACR.
C1 Univ Pittsburgh, Sch Med, Dept Pharmacol & Chem Biol, 5117 Ctr Ave, Pittsburgh, PA 15213 USA.
   Univ Pittsburgh, Sch Med, Canc Inst, 5117 Ctr Ave, Pittsburgh, PA 15213 USA.
C3 Pennsylvania Commonwealth System of Higher Education (PCSHE); University of Pittsburgh; Pennsylvania Commonwealth System of Higher Education (PCSHE); University of Pittsburgh
RP Singh, SV (corresponding author), Univ Pittsburgh, Canc Inst, 5117 Ctr Ave, Pittsburgh, PA 15213 USA.
EM singhs@upmc.edu
FU National Cancer Institute [RO1 CA101753-11]; National Cancer Institute at the National Institutes of Health [P30 CA047904]
CR Amjad Ali I, 2015, CURR PHARMACOL REP, V1, P382
   Andriole GL, 2010, NEW ENGL J MED, V362, P1192, DOI 10.1056/NEJMoa0908127
   Beckers A, 2007, CANCER RES, V67, P8180, DOI 10.1158/0008-5472.CAN-07-0389
   Brusselmans K, 2005, CANCER RES, V65, P6719, DOI 10.1158/0008-5472.CAN-05-0571
   Chavarro JE, 2013, AM J EPIDEMIOL, V178, P1246, DOI 10.1093/aje/kwt136
   Drudge-Coates Lawrence, 2012, BR J NURS, V21, P0
   Fiorentino M, 2008, LAB INVEST, V88, P1340, DOI 10.1038/labinvest.2008.97
   Guseva NV, 2011, CANCER BIOL THER, V12, P80, DOI 10.4161/cbt.12.1.15721
   Hamada S, 2014, PROSTATE, V74, P90, DOI 10.1002/pros.22732
   Hatzivassiliou G, 2005, CANCER CELL, V8, P311, DOI 10.1016/j.ccr.2005.09.008
   HECHT SS, 1995, J CELL BIOCHEM, V0, P195
   Jandial DD, 2014, CURR CANCER DRUG TAR, V14, P181, DOI 10.2174/1568009614666140122160515
   Jemal A, 2007, CA-CANCER J CLIN, V57, P43, DOI 10.3322/canjclin.57.1.43
   Keum YS, 2004, MUTAT RES-FUND MOL M, V555, P191, DOI 10.1016/j.mrfmmm.2004.05.024
   KEY T, 1995, CANCER SURV, V23, P63
   Klein EA, 2011, JAMA-J AM MED ASSOC, V306, P1549, DOI 10.1001/jama.2011.1437
   Kridel SJ, 2004, CANCER RES, V64, P2070, DOI 10.1158/0008-5472.CAN-03-3645
   Kuhajda FP, 2000, P NATL ACAD SCI USA, V97, P3450, DOI 10.1073/pnas.050582897
   Lambert JD, 2003, MUTAT RES-FUND MOL M, V523, P201, DOI 10.1016/S0027-5107(02)00336-6
   Lee KW, 2011, NAT REV CANCER, V11, P211, DOI 10.1038/nrc3017
   Lippman SM, 2009, JAMA-J AM MED ASSOC, V301, P39, DOI 10.1001/jama.2008.864
   Liu Y, 2006, PROSTATE CANCER P D, V9, P230, DOI 10.1038/sj.pcan.4500879
   Livak KJ, 2001, METHODS, V25, P402, DOI 10.1006/meth.2001.1262
   Migita T, 2009, JNCI-J NATL CANCER I, V101, P519, DOI 10.1093/jnci/djp030
   Mitchell T, 2015, BRIT J CANCER, V113, P193, DOI 10.1038/bjc.2015.234
   Powolny AA, 2011, JNCI-J NATL CANCER I, V103, P571, DOI 10.1093/jnci/djr029
   Roobol MJ, 2013, NAT REV UROL, V10, P38, DOI 10.1038/nrurol.2012.225
   Scott KEN, 2012, PLOS ONE, V7, P0, DOI 10.1371/journal.pone.0029761
   Shah US, 2006, HUM PATHOL, V37, P401, DOI 10.1016/j.humpath.2005.11.022
   Singh SV, 2012, CARCINOGENESIS, V33, P1833, DOI 10.1093/carcin/bgs216
   Singh SV, 2012, JNCI-J NATL CANCER I, V104, P1228, DOI 10.1093/jnci/djs321
   Stan SD, 2008, J CELL BIOCHEM, V104, P339, DOI 10.1002/jcb.21623
   Stoner GD, 1997, CANCER LETT, V114, P113, DOI 10.1016/S0304-3835(97)04639-9
   Suburu J, 2012, PROSTAG OTH LIPID M, V98, P1, DOI 10.1016/j.prostaglandins.2012.03.003
   Swinnen JV, 2006, CURR OPIN CLIN NUTR, V9, P358, DOI 10.1097/01.mco.0000232894.28674.30
   Swinnen JV, 1997, CANCER RES, V57, P1086
   Thompson IM, 2013, NEW ENGL J MED, V369, P603, DOI 10.1056/NEJMoa1215932
   Thompson IM, 2003, NEW ENGL J MED, V349, P215, DOI 10.1056/NEJMoa030660
   Ting H, 2014, MUTAT RES-FUND MOL M, V760, P1, DOI 10.1016/j.mrfmmm.2013.12.003
   Wu XY, 2014, AM J CLIN EXP UROL, V2, P111
   Xiao D, 2003, CARCINOGENESIS, V24, P891, DOI 10.1093/carcin/bgg023
   Xiao D, 2005, CLIN CANCER RES, V11, P2670, DOI 10.1158/1078-0432.CCR-04-1545
   Xiao D, 2002, CANCER RES, V62, P3615
   Xiao D, 2007, CANCER RES, V67, P2239, DOI 10.1158/0008-5472.CAN-06-3645
   Yuan JM, 2016, CANCER PREV RES, V9, P396, DOI 10.1158/1940-6207.CAPR-15-0380
   Zadra G, 2013, BBA-MOL CELL BIOL L, V1831, P1518, DOI 10.1016/j.bbalip.2013.03.010
NR 46
TC 11
Z9 12
U1 0
U2 6
PU AMER ASSOC CANCER RESEARCH
PI PHILADELPHIA
PA 615 CHESTNUT ST, 17TH FLOOR, PHILADELPHIA, PA 19106-4404 USA
SN 1940-6207
EI 1940-6215
J9 CANCER PREV RES
JI Cancer Prev. Res.
PD MAY 15
PY 2017
VL 10
IS 5
BP 279
EP 289
DI 10.1158/1940-6207.CAPR-17-0001
PG 11
WC Oncology
SC Oncology
GA ET9KG
UT WOS:000400625500003
PM 28292742
DA 2025-02-23
ER

PT J
AU Fowler, ME
   Akinyemiju, TF
AF Fowler, Mackenzie E.
   Akinyemiju, Tomi F.
TI Meta-analysis of the association between dietary inflammatory index (DII) and cancer outcomes
SO INTERNATIONAL JOURNAL OF CANCER
LA English
DT Article
DE diet; dietary inflammatory index; pro-inflammatory diet; cancer incidence; cancer mortality
ID squamous-cell cancer; colorectal-cancer; prostate-cancer; breast-cancer; lung-cancer; risk; microbiome; modulation; adults
AB Proinflammatory dietary patterns have been associated with increased cancer risk and mortality. We present a systematic review and meta-analysis of the current published literature on a dietary inflammatory index (DII) score and its association with cancer risk and mortality outcomes. Published articles from online databases (PubMed, Scopus, and Embase) examining the association between DII and any cancer risk, incidence, or mortality between 1980 and November 2016 were selected for review. Results of studies meeting inclusion criteria were summarized and meta-analyzed using STATA to generate summary measures of association across studies. Sixty-three published articles were identified from the search, and following title, abstract and full-text review, twenty-four studies met inclusion criteria. All articles calculated DII scores based on study-specific food-frequency questionnaires using methodology from the same article. Of the 24 included studies, 13 were case-control, 6 were prospective cohort, 1 was a retrospective cohort, 3 were RCTs, and 1 did not specify study design. The most common cancers examined were colorectal, breast, lung, and prostate. Individuals in the highest versus lowest DII categories had 25% increased risk of overall cancer incidence (RR: 1.25, 95% CI: 1.16-1.35), 75% higher odds of cancer (OR: 1.75, 95% CI: 1.43-2.16) and 67% increased risk of cancer mortality (RR: 1.67, 95% CI: 1.13-2.48). Upon stratification for cancer type, positive associations remained (RRbreast: RR: 1.12, 95% CI: 1.03-1.22) (RRcolorectal: 1.33, 95% CI: 1.22-1.46) (RRlung: 1.30, 95% CI: 1.13-1.50). There were consistent and significant positive associations between higher DII and cancer incidence and mortality across cancer types, study populations, and study design.
C1 [Fowler, Mackenzie E.; Akinyemiju, Tomi F.] Univ Alabama Birmingham, Dept Epidemiol, Birmingham, AL USA.
   [Akinyemiju, Tomi F.] Univ Alabama Birmingham, Ctr Comprehens Canc, Birmingham, AL 35294 USA.
   [Akinyemiju, Tomi F.] Univ Kentucky, Dept Epidemiol, Lexington, KY 40504 USA.
C3 University of Alabama System; University of Alabama Birmingham; University of Alabama System; University of Alabama Birmingham; University of Kentucky
RP Akinyemiju, TF (corresponding author), Univ Kentucky, Dept Epidemiol, Lexington, KY 40504 USA.
EM tomiakin@uky.edu
FU FIC NIH HHS [K01 TW010271] Funding Source: Medline
CR Cavicchia PP, 2009, J NUTR, V139, P2365, DOI 10.3945/jn.109.114025
   Cespedes Feliciano EM, 2016, J CLIN ONCOL, V34, P3664, DOI 10.1200/JCO.2016.67.4473
   Cho YA, 2016, NUTRIENTS, V8, P0, DOI 10.3390/nu8080469
   Emerson SR, 2017, ADV NUTR, V8, P213, DOI 10.3945/an.116.014431
   Francescone R, 2014, CANCER J, V20, P181, DOI 10.1097/PPO.0000000000000048
   Galland L, 2010, NUTR CLIN PRACT, V25, P634, DOI 10.1177/0884533610385703
   Giugliano D, 2006, J AM COLL CARDIOL, V48, P677, DOI 10.1016/j.jacc.2006.03.052
   Graffouillére L, 2016, J NUTR, V146, P785, DOI 10.3945/jn.115.225623
   Graffouillère L, 2016, AM J CLIN NUTR, V103, P878, DOI 10.3945/ajcn.115.126243
   Hodge AM, 2016, CANCER CAUSE CONTROL, V27, P907, DOI 10.1007/s10552-016-0770-1
   Kristal AR, 2005, CANCER EPIDEM BIOMAR, V14, P2826, DOI 10.1158/1055-9965.EPI-12-ED1
   Li YY, 2016, EPIGENOMICS-UK, V8, P1019, DOI 10.2217/epi-2016-0024
   Maisonneuve P, 2016, EUR J NUTR, V55, P1069, DOI 10.1007/s00394-015-0920-3
   Murata M, 2012, J BIOMED BIOTECHNOL, V0, P0, DOI DOI 10.1155/2012/623019
   Ostan R, 2015, NUTRIENTS, V7, P2589, DOI 10.3390/nu7042589
   Paul B, 2015, CLIN EPIGENETICS, V7, P0, DOI 10.1186/s13148-015-0144-7
   Peres LC, 2017, INT J CANCER, V140, P535, DOI 10.1002/ijc.30467
   Ross SA, 2010, NUTR HEALTH SER, V0, PP101, DOI 10.1007/978-1-60761-627-6_5
   Shivappa N, 2014, CANCER EPIDEM BIOMAR, V23, P2383, DOI 10.1158/1055-9965.EPI-14-0537
   Shivappa N, 2017, MOL NUTR FOOD RES, V61, P0, DOI 10.1002/mnfr.201600500
   Shivappa N, 2017, MOL NUTR FOOD RES, V61, P0, DOI 10.1002/mnfr.201600592
   Shivappa N, 2017, UROLOGY, V100, P84, DOI 10.1016/j.urology.2016.09.026
   Shivappa N, 2016, NUTR CANCER, V68, P1262, DOI 10.1080/01635581.2016.1224367
   Shivappa N, 2016, CANCER CAUSE CONTROL, V27, P897, DOI 10.1007/s10552-016-0767-9
   Shivappa N, 2016, BRIT J NUTR, V115, P138, DOI 10.1017/S0007114515004171
   Shivappa N, 2015, BRIT J CANCER, V113, P1099, DOI 10.1038/bjc.2015.304
   Shivappa N, 2015, CANCER CAUSE CONTROL, V26, P1439, DOI 10.1007/s10552-015-0636-y
   Shivappa N, 2015, NUTR CANCER, V67, P941, DOI 10.1080/01635581.2015.1062117
   Shivappa N, 2015, BRIT J NUTR, V113, P292, DOI 10.1017/S0007114514003626
   Shivappa N, 2015, BRIT J NUTR, V113, P278, DOI 10.1017/S0007114514003572
   Shivappa N, 2014, PUBLIC HEALTH NUTR, V17, P1689, DOI 10.1017/S1368980013002115
   Shoaibi A, 2015, J THORAC ONCOL, V10, P0
   Tabung FK, 2015, CANCER CAUSE CONTROL, V26, P399, DOI 10.1007/s10552-014-0515-y
   Touvier M, 2013, AM J EPIDEMIOL, V177, P3, DOI 10.1093/aje/kws359
   WILLETT WC, 1988, AM J EPIDEMIOL, V127, P188, DOI 10.1093/oxfordjournals.aje.a114780
   Wirth MD, 2015, BRIT J NUTR, V113, P1819, DOI 10.1017/S000711451500104X
   Zamora-Ros R, 2015, GENES NUTR, V10, P0, DOI 10.1007/s12263-014-0447-x
   Zucchetto A, 2016, INT J CANCER, V139, P2398, DOI 10.1002/ijc.30208
NR 38
TC 116
Z9 121
U1 1
U2 42
PU WILEY
PI HOBOKEN
PA 111 RIVER ST, HOBOKEN 07030-5774, NJ USA
SN 0020-7136
EI 1097-0215
J9 INT J CANCER
JI Int. J. Cancer
PD DEC 15
PY 2017
VL 141
IS 11
BP 2215
EP 2227
DI 10.1002/ijc.30922
PG 13
WC Oncology
SC Oncology
GA FJ1JZ
UT WOS:000412473600006
PM 28795402
DA 2025-02-23
ER

PT J
AU Miethe, C
   Nix, H
   Martin, R
   Hernandez, AR
   Price, RS
AF Miethe, C.
   Nix, H.
   Martin, R.
   Hernandez, A. R.
   Price, R. S.
TI Silibinin Reduces the Impact of Obesity on Invasive Liver Cancer
SO NUTRITION AND CANCER-AN INTERNATIONAL JOURNAL
LA English
DT Article
ID hepatocellular-carcinoma; in-vitro; cells; inflammation; dietary; steatohepatitis; tumorigenesis; hepatocytes; inhibition; cytokines
AB Obesity is associated with non-alcoholic steatohepatitis (NASH) and hepatocellular carcinoma (HCC). Obesity and metabolic abnormalities resulting in low-grade inflammation can increase the risk of developing NASH and HCC. NASH, a risk factor for HCC, is characterized by increased inflammation, lipid accumulation, and liver injury. Obesogenic proteins modulate signaling pathways that induce physiological changes including lipogenesis, ROS, and inflammation. Silibinin, a polyphenol in milk thistle seed, has been shown to have anti-inflammatory properties. Studies have yet to determine whether silibinin can be used to dissect the obesity-cancer link to delay progression of liver cancer. Using an in vitro model, sera from obese (OB), overweight (OW), or normal weight (NW) males (based on BMI) were used to determine the efficacy of silibinin to reduce the pro-tumorigenic properties of obesity. HepG2 cells were exposed to OB, OW, NW +/- silibinin and tested for growth, ROS, lipogenesis, MMP-9, invasion and protein expression. Silibinin suppressed obesity-induced growth, ROS, lipogenesis, MMP-9, and cell invasion. These physiological changes corresponded with decreased FASN, IL-6, IL-1B, and phosphorylated Erk. We describe the differential effect of sera from OB, OW, and NW males on characteristics relevant for liver cancer and the potential use of silibinin to mitigate these effects.
C1 [Miethe, C.; Nix, H.; Martin, R.; Price, R. S.] Texas State Univ, Sch Consumer Sci, Nutr & Foods Program, San Marcos, TX USA.
   [Hernandez, A. R.] Univ Texas Hlth Sci Ctr San Antonio, Med Nephrol, San Antonio, TX 78229 USA.
C3 Texas State University System; Texas State University San Marcos; University of Texas System; University of Texas Health Science Center at San Antonio
RP Price, RS (corresponding author), Texas State Univ, 601 Univ Dr, San Marcos, TX 78666 USA.
EM rsp44@txstate.edu
FU Texas State University
CR Allott EH, 2013, MOL CARCINOGEN, V52, P144, DOI 10.1002/mc.21840
   Bechmann LP, 2012, J HEPATOL, V56, P952, DOI 10.1016/j.jhep.2011.08.025
   Chien ST, 2015, CANCER CELL INT, V15, P0, DOI 10.1186/s12935-015-0168-2
   Choi YJ, 2011, METABOLISM, V60, P1781, DOI 10.1016/j.metabol.2011.05.003
   Deep G, 2014, CANCER METAST REV, V29, P447
   den Besten G, 2015, DIABETES, V64, P2398, DOI 10.2337/db14-1213
   Detaille D, 2008, LIFE SCI, V82, P1070, DOI 10.1016/j.lfs.2008.03.007
   Donohoe CL, 2017, TRENDS ENDOCRIN MET, V28, P46, DOI 10.1016/j.tem.2016.08.004
   Federico A, 2015, IN VIVO, V29, P569
   Ghasemi R, 2013, NUTR CANCER, V65, P590, DOI 10.1080/01635581.2013.770043
   Gu M, 2016, FRONT PHARMACOL, V7, P0, DOI 10.3389/fphar.2016.00345
   Jaeschke H, 2011, J GASTROEN HEPATOL, V26, P173, DOI 10.1111/j.1440-1746.2010.06592.x
   Jiang CM, 2014, WORLD J GASTROENTERO, V20, P16464, DOI 10.3748/wjg.v20.i44.16464
   Lee JO, 2016, SCI REP-UK, V6, P0, DOI 10.1038/srep18923
   Lee Yong-Ho, 2005, CURR DIAB REP, V5, P70
   Lin CM, 2012, J AGR FOOD CHEM, V60, P12451, DOI 10.1021/jf300964f
   Liu YX, 2011, J AGR FOOD CHEM, V59, P12254, DOI 10.1021/jf203136j
   Marengo A, 2016, ANNU REV MED, V67, P103, DOI 10.1146/annurev-med-090514-013832
   Muriel P, 2009, HEPATOL INT, V3, P526, DOI 10.1007/s12072-009-9158-6
   Pandey KB, 2009, OXID MED CELL LONGEV, V2, P270, DOI 10.4161/oxim.2.5.9498
   Park EJ, 2010, CELL, V140, P197, DOI 10.1016/j.cell.2009.12.052
   Price RS, 2012, PROSTATE CANCER P D, V15, P135, DOI 10.1038/pcan.2011.54
   Ramirez AG, 2012, PLOS ONE, V7, P0, DOI 10.1371/journal.pone.0035573
   Sommer G, 2008, CLIN SCI, V115, P13, DOI 10.1042/CS20070226
   Steppan CM, 2001, NATURE, V409, P307, DOI 10.1038/35053000
   Taniguchi K, 2014, SEMIN IMMUNOL, V26, P54, DOI 10.1016/j.smim.2014.01.001
   Tarkowski A, 2010, J CELL MOL MED, V14, P1419, DOI 10.1111/j.1582-4934.2009.00899.x
   Thieringer FR, 2012, MOL CARCINOGEN, V51, P439, DOI 10.1002/mc.20809
   Umemura A, 2014, CELL METAB, V20, P133, DOI 10.1016/j.cmet.2014.05.001
   Wang Y, 2009, INT J CANCER, V124, P540, DOI 10.1002/ijc.23995
   Wu JW, 2007, J PHARMACEUT BIOMED, V45, P635, DOI 10.1016/j.jpba.2007.06.026
   Yang J, 2016, ONCOTARGET, V7, P32306, DOI 10.18632/oncotarget.8615
   Zhao JF, 1999, CARCINOGENESIS, V20, P2101, DOI 10.1093/carcin/20.11.2101
   Zhao J, 2013, CYTOKINE, V64, P626, DOI 10.1016/j.cyto.2013.09.009
NR 34
TC 17
Z9 18
U1 0
U2 1
PU ROUTLEDGE JOURNALS, TAYLOR & FRANCIS LTD
PI ABINGDON
PA 2-4 PARK SQUARE, MILTON PARK, ABINGDON OX14 4RN, OXON, ENGLAND
SN 0163-5581
EI 1532-7914
J9 NUTR CANCER
JI Nutr. Cancer
PD JUN 15
PY 2017
VL 69
IS 8
BP 1272
EP 1280
DI 10.1080/01635581.2017.1367935
PG 9
WC Oncology; Nutrition & Dietetics
SC Oncology; Nutrition & Dietetics
GA FP4VT
UT WOS:000417615800016
PM 29068700
DA 2025-02-23
ER

PT J
AU Pan, JS
   Zhou, SJ
   Xiang, R
   Zhao, ZG
   Liu, SS
   Ding, N
   Gong, SJ
   Lin, Y
   Li, XX
   Bai, XM
   Li, FH
   Zhao, AZ
AF Pan, Jinshun
   Zhou, Sujin
   Xiang, Rong
   Zhao, Zhenggang
   Liu, Shanshan
   Ding, Ning
   Gong, Sijia
   Lin, Yan
   Li, Xiaoxi
   Bai, Xiaoming
   Li, Fanghong
   Zhao, Allan Z.
TI An Ω-3 fatty acid desaturase-expressing gene attenuates prostate cancer proliferation by cell cycle regulation
SO ONCOLOGY LETTERS
LA English
DT Article
DE Omega-3 fatty acid desaturase; prostate cancer cells; proliferation; cell cycle; E2F1
ID polyunsaturated fatty-acids; endometrial cancer; dietary n-3; risk; prevention; consumption; statistics; therapy; omega-6; ratio
AB Previous studies have reported that 2-6 and Q-3 fatty acids have opposing effects on cancer development. Consuming high levels of long-chain Q-3 polyunsaturated fatty acids (PUENs) has been shown to reduce prostate cancer risk and increase chemotherapy sensitivity. The sddr gene encodes an Q-3 fatty acid desaturase, which converts arachidonic acid into eicosapentaenoic acid (EPA). However, little is known regarding the function of the sddl7 gene in tumor cells in vitro. In the present study, prostate cancer cells were infected with the msddl7 gene, which allowed the endogenous production of Q-3 PUFAs. The cells that expressed the msddr gene had high levels of long-chain Q-3 PUFAs compared with the control cells. Expression of the msddl7 gene significantly inhibited prostate cancer cell proliferation. EPA exposure and msddl7 gene transfection each induced G2 cell cycle arrest and reduced E2F transcription factor 1 expression in prostate cancer cells. These results suggest that msddl7 gene transfection suppressed prostate cancer cell proliferation and induced G2 cell cycle arrest.
C1 [Pan, Jinshun] Nanjing Med Univ, Affiliated Hosp 2, Dept Biotherapy, Nanjing 210029, Jiangsu, Peoples R China.
   [Zhou, Sujin; Zhao, Zhenggang; Li, Fanghong; Zhao, Allan Z.] Guangdong Univ Technol, Inst Biomed & Pharmaceut Sci, Collaborat Innovat Ctr Canc Med, 100 Waihuan Xi Rd, Guangzhou 510006, Guangdong, Peoples R China.
   [Xiang, Rong; Liu, Shanshan; Ding, Ning; Gong, Sijia; Lin, Yan; Li, Xiaoxi] Nanjing Med Univ, Ctr Metab Dis Res, Nanjing 210029, Jiangsu, Peoples R China.
   [Bai, Xiaoming] Nanjing Med Univ, Dept Pathol, Canc Ctr, Nanjing 210029, Jiangsu, Peoples R China.
C3 Nanjing Medical University; Guangdong University of Technology; Nanjing Medical University; Nanjing Medical University
RP Zhao, AZ (corresponding author), Guangdong Univ Technol, Inst Biomed & Pharmaceut Sci, Collaborat Innovat Ctr Canc Med, 100 Waihuan Xi Rd, Guangzhou 510006, Guangdong, Peoples R China.
EM azzhao@njmu.edu.cn
FU National Basic Research Program of China (973 Program) [2013CB945202]; National Natural Science Foundation of China [81630021, 81170780, 81372798, 81200570]; Ph.D. Programs Foundation of Ministry of Education of China [20113234110005]; Scientific Support Program of Jiangsu Province [BE2012756]; Natural Science Foundation of Jiangsu Province of China [13K20130059, 2011766]; Natural Science Foundation of Nanjing Medical University [20116NJMUZD027]; Young Medical Talents of Jiangsu Province [QNRC2016663]; High-level Innovative Talents Reward from Jiangsu Province
CR Apte SA, 2013, NUTR CANCER, V65, P556, DOI 10.1080/01635581.2013.775316
   Arem H, 2013, EUR J NUTR, V52, P1251, DOI 10.1007/s00394-012-0436-z
   Azrad M, 2013, FRONT ONCOL, V3, P0, DOI 10.3389/fonc.2013.00224
   Berquin IM, 2008, CANCER LETT, V269, P363, DOI 10.1016/j.canlet.2008.03.044
   Berquin IM, 2007, J CLIN INVEST, V117, P1866, DOI 10.1172/JCI31494
   Chen HZ, 2009, NAT REV CANCER, V9, P785, DOI 10.1038/nrc2696
   Chen YG, 2010, BIOCHEM BIOPH RES CO, V394, P158, DOI 10.1016/j.bbrc.2010.02.134
   Chen Z, 2014, ONCOGENE, V33, P4548, DOI 10.1038/onc.2013.402
   de Lorgeril M, 2012, BMC MED, V10, P0, DOI 10.1186/1741-7015-10-50
   Fradet V, 2009, CLIN CANCER RES, V15, P2559, DOI 10.1158/1078-0432.CCR-08-2503
   Gago-Dominguez M, 2003, BRIT J CANCER, V89, P1686, DOI 10.1038/sj.bjc.6601340
   Gomez-Gutierrez JG, 2010, CANCER-AM CANCER SOC, V116, P4420, DOI 10.1002/cncr.25322
   Hajjaji N, 2013, CANCER TREAT REV, V39, P473, DOI 10.1016/j.ctrv.2012.07.001
   Hedelin M, 2007, INT J CANCER, V120, P398, DOI 10.1002/ijc.22319
   Jaganathan A, 2014, MOL ENDOCRINOL, V28, P872, DOI 10.1210/me.2014-1055
   Jemal A, 2010, CA-CANCER J CLIN, V60, P277, DOI 10.3322/caac.20073
   Larsson SC, 2004, AM J CLIN NUTR, V79, P935
   Lee KY, 2011, MOL CELLS, V32, P107, DOI 10.1007/s10059-011-0074-y
   Leitzmann MF, 2004, AM J CLIN NUTR, V80, P204
   Livak KJ, 2001, METHODS, V25, P402, DOI 10.1006/meth.2001.1262
   Maudet C, 2014, NAT COMMUN, V5, P0, DOI 10.1038/ncomms5718
   McEntee MF, 2008, AM J PATHOL, V173, P229, DOI 10.2353/ajpath.2008.070989
   Norrish AE, 1999, BRIT J CANCER, V81, P1238, DOI 10.1038/sj.bjc.6690835
   Pan JS, 2015, SCI REP-UK, V5, P0, DOI 10.1038/srep14958
   Patel MI, 2008, J UROLOGY, V179, P1668, DOI 10.1016/j.juro.2007.12.037
   Pelser C, 2013, CANCER EPIDEM BIOMAR, V22, P697, DOI 10.1158/1055-9965.EPI-12-1196-T
   Pereira SL, 2004, BIOCHEM J, V378, P665, DOI 10.1042/BJ20031319
   Rodriguez C, 2006, CANCER EPIDEM BIOMAR, V15, P211, DOI 10.1158/1055-9965.EPI-05-0614
   Simopoulos AP, 2008, EXP BIOL MED, V233, P674, DOI 10.3181/0711-MR-311
   Torre LA, 2015, CA-CANCER J CLIN, V65, P87, DOI 10.3322/caac.21262
   Truong-Minh P, 2009, PUBLIC HEALTH NUTR, V12, P609, DOI 10.1017/S1368980008003182
   Walker M, 2005, INT J CANCER, V116, P592, DOI 10.1002/ijc.21112
   Wang SZ, 2013, MOL CARCINOGEN, V52, P87, DOI 10.1002/mc.22017
   Wu MH, 2015, ONCOTARGET, V6, P11252, DOI 10.18632/oncotarget.3594
   Zheng H, 2014, CANCER PREV RES, V7, P824, DOI 10.1158/1940-6207.CAPR-13-0378-T
NR 35
TC 7
Z9 8
U1 1
U2 11
PU SPANDIDOS PUBL LTD
PI ATHENS
PA POB 18179, ATHENS, 116 10, GREECE
SN 1792-1074
EI 1792-1082
J9 ONCOL LETT
JI Oncol. Lett.
PD MAY 15
PY 2017
VL 13
IS 5
BP 3717
EP 3721
DI 10.3892/ol.2017.5880
PG 5
WC Oncology
SC Oncology
GA EU6FQ
UT WOS:000401129800119
PM 28521474
DA 2025-02-23
ER

PT J
AU Tang, WF
   Liu, JC
   Wang, YF
   Chen, YC
   Kang, MQ
   Yin, J
   Liu, C
   Lin, J
   Chen, Y
AF Tang, Weifeng
   Liu, Jianchao
   Wang, Yafeng
   Chen, Yanchao
   Kang, Mingqiang
   Yin, Jun
   Liu, Chao
   Lin, Jing
   Chen, Yu
TI Association between <i>Paraoxonase 1</i> polymorphisms and risk of esophagogastric junction adenocarcinoma: a case-control study involving 2,740 subjects
SO ONCOTARGET
LA English
DT Article
DE PON1; polymorphism; esophagogastric junction adenocarcinoma
ID serum paraoxonase; oxidative stress; cancer-risk; dietary habits; gastric cardia; lung-cancer; disease; breast; trends; damage
AB Esophagogastric junction adenocarcinoma (EGJA) is a serious public health problem with high mortality in China. In this study, we assessed the association between Paraoxonase 1 (PON-1) rs662 C>T, rs854560 A>T polymorphisms and EGJA risk. This case-control study enrolled 2,740 participants of Asians origin from the Eastern Chinese Han populations. SNPscanTM genotyping assay was harnessed to determine the genotyping of PON1 polymorphisms. The PON-1 rs854560 A>T and rs662 C>T genotypes distribution accorded with Hardy-Weinberg equilibrium. We found that there was no difference in the frequency of PON-1 rs662 C>T, rs854560 A>T genotypes between the overall EGJA cases and controls. In the subgroup analyses, the results indicated that PON-1 rs662 C>T polymorphism might be associated with a significantly decreased risk of EGJA in ever smoking group (TT vs. CC/CT: adjusted OR = 0.58, 95% CI 0.35-0.95, P = 0.029). In conclusion, our study highlights PON-1 rs662 C>T polymorphism may decrease the risk of EGJA, which interacts with the tobacco using. In the future, a fine-mapping case-control study with detailed gene-environmental data is needed to further assess these potential relationship.
C1 [Tang, Weifeng; Liu, Jianchao; Yin, Jun; Liu, Chao] Jiangsu Univ, Affiliated Peoples Hosp, Dept Cardiothorac Surg, Zhenjiang, Jiangsu, Peoples R China.
   [Wang, Yafeng] Peoples Hosp Xishuangbanna Dai Autonomous Prefect, Dept Cardiol, Jinghong, Yunnan, Peoples R China.
   [Chen, Yanchao] Jiangsu Univ, Affiliated Jurong Peoples Hosp, Dept Thorac Surg, Jurong, Jiangsu, Peoples R China.
   [Kang, Mingqiang] Fujian Med Univ, Union Hosp, Dept Thorac Surg, Fuzhou, Fujian, Peoples R China.
   [Kang, Mingqiang] Fujian Med Univ, Minist Educ Gastrointestinal Canc, Key Lab, Fuzhou, Fujian, Peoples R China.
   [Kang, Mingqiang] Fujian Med Univ, Fujian Key Lab Tumor Microbiol, Fuzhou, Fujian, Peoples R China.
   [Lin, Jing; Chen, Yu] Fujian Canc Hosp, Dept Med Oncol, Fuzhou, Fujian, Peoples R China.
   [Lin, Jing; Chen, Yu] Fujian Med Univ, Canc Hosp, Fuzhou, Fujian, Peoples R China.
   [Chen, Yu] Fujian Canc Hosp, Canc Bioimmunotherapy Ctr, Fuzhou, Fujian, Peoples R China.
   [Chen, Yu] Fujian Prov Key Lab Translat Canc Med, Fuzhou, Fujian, Peoples R China.
C3 Jiangsu University; Jiangsu University; Fujian Medical University; Fujian Medical University; Fujian Medical University; Fujian Medical University
RP Tang, WF (corresponding author), Jiangsu Univ, Affiliated Peoples Hosp, Dept Cardiothorac Surg, Zhenjiang, Jiangsu, Peoples R China.; Chen, Y (corresponding author), Fujian Canc Hosp, Dept Med Oncol, Fuzhou, Fujian, Peoples R China.; Chen, Y (corresponding author), Fujian Med Univ, Canc Hosp, Fuzhou, Fujian, Peoples R China.; Chen, Y (corresponding author), Fujian Canc Hosp, Canc Bioimmunotherapy Ctr, Fuzhou, Fujian, Peoples R China.; Chen, Y (corresponding author), Fujian Prov Key Lab Translat Canc Med, Fuzhou, Fujian, Peoples R China.
EM twf001001@126.com; 13859089836@139.com
FU Natural Science Foundation of Universities and Colleges of Jiangsu Province [16KJB310002]; Senior Talents Scientific Research Foundation of Jiangsu University [16JDG066]; Young and Middle-aged Talent Training Project of Health Development Planning Commission in Fujian Province [2016-ZQN-25, 2014-ZQN-JC-11]; Medical Innovation Project of Fujian Province [2014-CX-15, 2014-CX-18]; Nursery Garden Project of Fujian Medical University [2015MP020]; Science and Technology Project of Fujian Province [2060203]; Natural Science Foundation of Fujian Province [2015J01435, 2017J01259]; Foundation for Yong Scholars of Fujian Provincial Health and Family Planning Commission [2016-1-11]; National Natural Science Foundation of China [81000028, 81370001, 81570031, 81300037, 81101889, 81472332, 81341006]; Key Research and Development Program of Jiangsu Province [BE2016714]; Natural Science Foundation of Jiangsu Province [BK2010333, BK2011481]; "333" Elitist Training Program, Jiangsu, China [BRA2013135]; "Six Talent Peaks" Training Program, Jiangsu, China [2014-WSN-078, 2015-WSN-117]; "Distinguished Medical Specialist" Program, Jiangsu, China; "Innovative and Entrepreneurial Elite Team" Program, Jiangsu, China; Zhenjiang Social Development Program [SH2013039]; National Clinical Key Specialty Construction Program
CR Akhondi-Meybodi Mohsen, 2017, MIDDLE EAST J DIG DIS, V9, P39, DOI 10.15171/mejdd.2016.50
   Assis RP, 2017, INT J MOL SCI, V18, P0, DOI 10.3390/ijms18040332
   Azeem K, 2016, KLIN ONKOL, V29, P196
   Cerliani MB, 2016, WORLD J CLIN ONCOL, V7, P395, DOI 10.5306/wjco.v7.i5.395
   Blaser MJ, 2002, EUR J GASTROEN HEPAT, V14, P107, DOI 10.1097/00042737-200202000-00003
   Buas MF, 2013, SEMIN RADIAT ONCOL, V23, P3, DOI 10.1016/j.semradonc.2012.09.008
   Chen L, 2016, ONCOTARGETS THER, V9, P1151, DOI 10.2147/OTT.S96990
   Colquhoun A, 2015, GUT, V64, P1881, DOI 10.1136/gutjnl-2014-308915
   Delimaris L, 2007, CLIN BIOCHEM, V40, P1129, DOI 10.1016/j.clinbiochem.2007.06.007
   Elkiran ET, 2007, BMC CANCER, V7, P0, DOI 10.1186/1471-2407-7-48
   Eom SY, 2015, PLOS ONE, V10, P0, DOI 10.1371/journal.pone.0119100
   Eroglu M, 2013, KAOHSIUNG J MED SCI, V29, P368, DOI 10.1016/j.kjms.2012.11.004
   Fang DH, 2012, MOL BIOL REP, V39, P6801, DOI 10.1007/s11033-012-1505-3
   Faridvand Y, 2016, REDOX REP, V21, P204, DOI 10.1179/1351000215Y.0000000034
   Farinati F, 2010, DIGEST DIS, V28, P579, DOI 10.1159/000320052
   Gönenç A, 2006, CELL BIOL INT, V30, P376, DOI 10.1016/j.cellbi.2006.02.005
   Ivanisevic J, 2017, CHEM-BIOL INTERACT, V272, P47, DOI 10.1016/j.cbi.2017.04.014
   Jemal A, 2010, CANCER EPIDEM BIOMAR, V19, P1893, DOI 10.1158/1055-9965.EPI-10-0437
   Kahraman FU, 2017, PEDIATR INT, V59, P68, DOI 10.1111/ped.13073
   Karaman E, 2010, J CRANIOFAC SURG, V21, P1745, DOI 10.1097/SCS.0b013e3181f4040a
   Kim HI, 2013, ANN SURG ONCOL, V20, P2713, DOI 10.1245/s10434-013-2898-5
   Korkmaz H, 2015, SCAND J CLIN LAB INV, V75, P259, DOI 10.3109/00365513.2014.1003597
   Li W, 2017, CHIN J CANCER, V36, P0, DOI 10.1186/s40880-017-0188-5
   Li Y L, 2016, ZHONGHUA LIU XING BING XUE ZA ZHI, V37, P1006, DOI 10.3760/cma.j.issn.0254-6450.2016.07.020
   Liu K, 2016, ANN SURG, V263, P88, DOI 10.1097/SLA.0000000000001148
   Mackness B, 1998, GEN PHARMACOL-VASC S, V31, P329, DOI 10.1016/S0306-3623(98)00028-7
   Mackness M, 2015, GENE, V567, P12, DOI 10.1016/j.gene.2015.04.088
   Shih DM, 1998, NATURE, V394, P284, DOI 10.1038/28406
   Tang WF, 2017, ONCOTARGET, V8, P39198, DOI 10.18632/oncotarget.17338
   Wang H, 2012, J INVEST MED, V60, P592, DOI 10.2310/JIM.0b013e318245d557
   Wielsoe M, 2016, PUBLIC HEALTH, V137, P50, DOI 10.1016/j.puhe.2016.06.016
   YU BP, 1994, PHYSIOL REV, V74, P139, DOI 10.1152/physrev.1994.74.1.139
   Zhang Meng, 2015, ASIAN PAC J CANCER PREV, V16, P4457
   Zheng Bin, 2010, CHIN J CANCER, V29, P94
   Zheng LZ, 2014, BMC CANCER, V14, P0, DOI 10.1186/1471-2407-14-300
   Zhou YN, 2008, CANCER LETT, V269, P18, DOI 10.1016/j.canlet.2008.04.013
NR 36
TC 3
Z9 3
U1 0
U2 5
PU IMPACT JOURNALS LLC
PI ORCHARD PARK
PA 6666 E QUAKER ST, STE 1, ORCHARD PARK, NY 14127 USA
SN 
EI 1949-2553
J9 ONCOTARGET
JI Oncotarget
PD NOV 24
PY 2017
VL 8
IS 60
BP 101095
EP 101102
DI 10.18632/oncotarget.20104
PG 8
WC Oncology; Cell Biology
SC Oncology; Cell Biology
GA FS1JX
UT WOS:000419533200011
PM 29254148
DA 2025-02-23
ER

PT J
AU Wang, TT
   Goodman, M
   Sun, YV
   Thyagarajan, B
   Gross, M
   Bostick, RM
AF Wang, Tengteng
   Goodman, Michael
   Sun, Yan V.
   Thyagarajan, Bharat
   Gross, Myron
   Bostick, Roberd M.
TI DNA base excision repair genetic risk scores, oxidative balance, and incident, sporadic colorectal adenoma
SO MOLECULAR CARCINOGENESIS
LA English
DT Article
DE colorectal adenoma; DNA base excision repair; genetic risk score; oxidative balance; single nucleotide polymorphisms
ID cancer risk; antioxidant exposures; prostate-cancer; united-states; us cohort; association; polymorphisms; prevention; polyps; susceptibility
AB Associations of individual base excision repair (BER) genotypes with colorectal adenoma risk are unclear, but likely modest. However, genetic risk scores (GRS) that aggregate information from multiple genetic variants might be useful for assessing genetic predisposition to colorectal adenoma. We analyzed data pooled from three colonoscopy-based case-control studies of incident, sporadic colorectal adenoma (n = 488 cases, 604 controls) that collected blood for genotyping and extensive dietary and other data. We randomly split our population sample into training samples (half of the participants) and validation samples (the remaining participants) 10 times. Associations of 65 individual single nucleotide polymorphisms (SNPs) in 15 BER genes were assessed in the training samples and used to combine information from multiple risk variants into a BER GRS among the validation samples using unweighted and weighted methods. We also combined 15 extrinsic exposures with known pro-or antioxidant properties into an oxidative balance score (OBS). Associations of the BER GRS with colorectal adenoma, overall and jointly with the OBS, were assessed using multivariable logistic regression. The odds ratio for those in the highest relative to the lowest tertile of the weighted BER GRS was 2.07 (95% confidence interval, 1.26-3.40; p(trend) = 0.01). Relative to those with both a low GRS and a high (more antioxidant) OBS, the estimated direct association for those with both a high BER GRS and a low OBS was stronger than for those in other GRS/OBS categories. Our findings suggest that BER genotypes collectively may be associated with incident sporadic colorectal adenomas.
C1 [Wang, Tengteng] Univ North Carolina Chapel Hill, Gillings Sch Global Publ Hlth, Dept Epidemiol, Chapel Hill, NC USA.
   [Wang, Tengteng; Goodman, Michael; Sun, Yan V.; Bostick, Roberd M.] Emory Univ, Dept Epidemiol, Rollins Sch Publ Hlth, Atlanta, GA 30322 USA.
   [Thyagarajan, Bharat; Gross, Myron] Univ Minnesota, Dept Lab Med & Pathol, Minneapolis, MN 55455 USA.
   [Bostick, Roberd M.] Emory Univ, Winship Canc Inst, Atlanta, GA 30322 USA.
C3 University of North Carolina; University of North Carolina Chapel Hill; University of North Carolina School of Medicine; Emory University; Rollins School Public Health; University of Minnesota System; University of Minnesota Twin Cities; Emory University
RP Bostick, RM (corresponding author), Emory Univ, 1518 Clifton Rd NE, Atlanta, GA 30322 USA.
EM rmbosti@emory.edu
FU National Cancer Institute; National Institutes of Health [P01 CA50305, R01 CA66539, R01 CA116795]; Fullerton Foundation; Franklin Foundation
CR ACS, 2014, COL CANC FACTS FIG 2, V0, P0
   Agalliu I, 2011, CANCER EPIDEMIOL, V35, P353, DOI 10.1016/j.canep.2010.11.002
   Al Olama AA, 2015, CANCER EPIDEM BIOMAR, V24, P1121, DOI 10.1158/1055-9965.EPI-14-0317
   [Anonymous], 2007, FOOD NUTR PREV CANC, V0, P0
   Ashktorab H, 2014, OBESITY, V22, P1387, DOI 10.1002/oby.20702
   Balding DJ, 2006, NAT REV GENET, V7, P781, DOI 10.1038/nrg1916
   Basso D, 2007, CLIN CHIM ACTA, V381, P50, DOI 10.1016/j.cca.2007.02.020
   Berndt SI, 2007, CANCER RES, V67, P1395, DOI 10.1158/0008-5472.CAN-06-1390
   Boyapati SM, 2004, CANCER CAUSE CONTROL, V15, P493, DOI 10.1023/B:CACO.0000036447.45446.2c
   Brevik A, 2010, CANCER EPIDEM BIOMAR, V19, P3167, DOI 10.1158/1055-9965.EPI-10-0606
   Cornelis MC, 2009, ANN INTERN MED, V150, P541, DOI 10.7326/0003-4819-150-8-200904210-00008
   Corral R, 2013, PLOS ONE, V8, P0, DOI 10.1371/journal.pone.0071211
   Dash C, 2015, AM J EPIDEMIOL, V181, P584, DOI 10.1093/aje/kwu318
   Dash C, 2013, AM J EPIDEMIOL, V178, P610, DOI 10.1093/aje/kwt007
   Fedirko V, 2010, AM J EPIDEMIOL, V172, P489, DOI 10.1093/aje/kwq157
   Gao Y, 2011, CARCINOGENESIS, V32, P882, DOI 10.1093/carcin/bgr071
   Goodman M, 2008, CANCER CAUSE CONTROL, V19, P1051, DOI 10.1007/s10552-008-9169-y
   Goodman M, 2007, ANN EPIDEMIOL, V17, P394, DOI 10.1016/j.annepidem.2007.01.034
   Gsur A, 2011, CANCER EPIDEMIOL, V35, PE38, DOI 10.1016/j.canep.2011.03.005
   Hiraki LT, 2013, CANCER EPIDEM BIOMAR, V22, P2037, DOI 10.1158/1055-9965.EPI-13-0209
   Kong SY, 2015, ANN EPIDEMIOL, V25, P256, DOI 10.1016/j.annepidem.2015.01.004
   Labadie J, 2013, ANN EPIDEMIOL, V23, P223, DOI 10.1016/j.annepidem.2012.12.001
   Lakkur S, 2014, ANN EPIDEMIOL, V24, P475, DOI 10.1016/j.annepidem.2014.02.015
   Lee PH, 2008, NUCLEIC ACIDS RES, V36, PD820, DOI 10.1093/nar/gkm904
   Lin X, 2009, DIABETOLOGIA, V52, P600, DOI 10.1007/s00125-008-1254-y
   Ma XY, 2014, GUT, V63, P326, DOI 10.1136/gutjnl-2012-304121
   Maynard S, 2009, CARCINOGENESIS, V30, P2, DOI 10.1093/carcin/bgn250
   Meigs JB, 2008, NEW ENGL J MED, V359, P2208, DOI 10.1056/NEJMoa0804742
   Morimoto LM, 2003, AM J EPIDEMIOL, V158, P259, DOI 10.1093/aje/kwg147
   Murphy G, 2008, EUR J CANCER PREV, V17, P287, DOI 10.1097/CEJ.0b013e3282b6fdb8
   Nimptsch K, 2015, INT J CANCER, V136, P1181, DOI 10.1002/ijc.29086
   Pardini B, 2013, CLIN CANCER RES, V19, P6044, DOI 10.1158/1078-0432.CCR-13-0314
   Park Yeong Mi, 2014, J CANCER PREV, V19, P137, DOI 10.15430/JCP.2014.19.2.137
   Sidelnikov E, 2009, CANCER EPIDEM BIOMAR, V18, P1599, DOI 10.1158/1055-9965.EPI-08-0800
   Smith-Warner SA, 2002, AM J EPIDEMIOL, V155, P1104, DOI 10.1093/aje/155.12.1104
   Stewart SL, 2006, CANCER-AM CANCER SOC, V107, P1128, DOI 10.1002/cncr.22010
   Tabung FK, 2015, J PRIM PREV, V36, P21, DOI 10.1007/s10935-014-0372-1
   Teixeira MC, 2014, WORLD J GASTROENTERO, V20, P15060, DOI 10.3748/wjg.v20.i41.15060
   Tenesa A, 2006, BRIT J CANCER, V95, P239, DOI 10.1038/sj.bjc.6603239
   Terry P, 2000, INT J CANCER, V87, P750, DOI 10.1002/1097-0215(20000901)87:5<750::AID-IJC19>3.0.CO;2-6
   Tudek B, 2007, MOL ASPECTS MED, V28, P258, DOI 10.1016/j.mam.2007.05.003
   van der Vaart H, 2004, THORAX, V59, P713, DOI 10.1136/thx.2003.012468
   Wilson DM, 2011, MUTAT RES-FUND MOL M, V711, P100, DOI 10.1016/j.mrfmmm.2010.12.004
   WINAWER SJ, 1992, CANCER, V70, P1236, DOI 10.1002/1097-0142(19920901)70:3+<1236::AID-CNCR2820701508>3.0.CO;2-4
   Zaky A, 2008, NUCLEIC ACIDS RES, V36, P1555, DOI 10.1093/nar/gkm1173
   Zhang SH, 2014, WORLD J GASTROENTERO, V20, P8700, DOI 10.3748/wjg.v20.i26.8700
   Zhang Y, 2011, INT J COLORECTAL DIS, V26, P1525, DOI 10.1007/s00384-011-1258-9
NR 47
TC 10
Z9 10
U1 0
U2 2
PU WILEY
PI HOBOKEN
PA 111 RIVER ST, HOBOKEN 07030-5774, NJ USA
SN 0899-1987
EI 1098-2744
J9 MOL CARCINOGEN
JI Mol. Carcinog.
PD JUN 15
PY 2017
VL 56
IS 6
BP 1642
EP 1652
DI 10.1002/mc.22620
PG 11
WC Biochemistry & Molecular Biology; Oncology
SC Biochemistry & Molecular Biology; Oncology
GA EY1BW
UT WOS:000403698200010
PM 28120344
DA 2025-02-23
ER

PT J
AU Das, M
   Sharma, SK
   Sekhon, GS
   Mahanta, J
   Phukan, RK
   Jalan, BK
AF Das, Mandakini
   Sharma, Santanu Kumar
   Sekhon, Gaganpreet Singh
   Mahanta, Jagadish
   Phukan, Rup Kumar
   Jalan, Bimal Kumar
TI p16 gene silencing along with p53 single-nucleotide polymorphism and risk of esophageal cancer in Northeast India
SO TUMOR BIOLOGY
LA English
DT Article
DE Esophageal cancer; Northeast India; p16 gene; p53; methylation
ID squamous-cell carcinoma; codon 72 polymorphism; promoter methylation; east india; hypermethylation; cycle; susceptibility; population; epigenetics; p16ink4a
AB The high incidence of esophageal cancer in Northeast India and the unique ethnic background and dietary habits provide a great opportunity to study the molecular genetics behind esophageal squamous cell carcinoma in this part of the region. We hypothesized that in addition to currently known environmental risk factors for esophageal cancer, genetic and epigenetic factors are also involved in esophageal carcinogenesis in Northeast India. Therefore, in this study, we explored the possible association between the two important G1 cell cycle regulatory genes p16 and p53 and environmental risk factors and risk of esophageal carcinogenesis. A total of 100 newly diagnosed esophageal cancer cases along with equal number of age-, sex-, and ethnicity-matched controls were included in this study. Methylation-specific polymerase chain reaction was used to determine the p16 promoter methylation status. Single-nucleotide polymorphism at codon 72 of p53 gene was assessed by the polymerase chain reaction-restriction fragment length polymorphism method. Aberrant methylation of p16 gene was seen in 81% of esophageal cancer cases. Hypermethylation of p16 gene was not found in healthy controls. p53 Pro/Pro genotype was found to be a risk genotype in Northeast India compared with Arg/Pro and Arg/Arg. p53 variant/polymorphism was significantly associated with esophageal cancer risk in the study population under all three genetic models, namely, dominant model (Arg/Pro+Pro/Pro vs Arg/Arg odds ratio=2.25, confidence interval=1.19-4.26; p=0.012), recessive model (Arg/Arg+Arg/Pro vs Pro/Pro odds ratio=2.35, confidence interval=1.24-4.44; p=0.008), and homozygous model (Pro/Pro vs Arg/Arg odds ratio=3.33, confidence interval=1.54-7.20; p=0.002). However, p53 variant/polymorphism was not statistically associated with esophageal cancer risk under the heterozygous model (Pro/Pro vs Arg/Pro). In the case-only analysis based on p16 methylation, the p53 variant/polymorphism (Pro/Pro or Arg/Pro) showed significant association for esophageal cancer risk (odds ratio=3.33, confidence interval=1.54-7.20; p=0.002). Gene-gene and gene-environment interaction using the case-only approach revealed a strong association between p16 methylation, p53 single-nucleotide polymorphism, and environmental factors and esophageal cancer risk. Cases with p16 methylation and p53 variant/polymorphism (Pro/Pro or Arg/Pro) along with both betel quid and tobacco chewing habit (odds ratio=8.29, confidence interval=1.14-60.23; p=0.037) conferred eightfold increased risk toward esophageal cancer development. This study reveals a synergistic interaction between epigenetic, genetic, and environmental factors and risk of esophageal cancer in this high-incidence region of Northeast India. The inactivation of either p16 or p53 in a majority of esophageal cancer cases in this study suggests the possible crosstalk between the important cell cycle genes.
C1 [Das, Mandakini; Sharma, Santanu Kumar; Sekhon, Gaganpreet Singh; Mahanta, Jagadish; Phukan, Rup Kumar] NE Reg ICMR, Reg Med Res Ctr, Post Box 105, Dibrugarh 786001, Assam, India.
   [Jalan, Bimal Kumar] Aditya Diagnost & Hosp, Dibrugarh, Assam, India.
C3 Indian Council of Medical Research (ICMR); ICMR - Regional Medical Research Centre, North East Region (RMRC NE)
RP Phukan, RK (corresponding author), NE Reg ICMR, Reg Med Res Ctr, Post Box 105, Dibrugarh 786001, Assam, India.
EM phukanrk@gmail.com
FU Indian Council of Medical Research (ICMR), Department of Health Research, Government of India under the extramural funding of Northeast Initiative
CR Abat D, 2014, ONCOL LETT, V8, P25, DOI 10.3892/ol.2014.2108
   Agnese V, 2006, ANN ONCOL, V17, PVII137, DOI 10.1093/annonc/mdl967
   Bhatt AN, 2010, INDIAN J MED RES, V132, P129
   Bihl MP, 2012, J TRANSL MED, V10, P0, DOI 10.1186/1479-5876-10-173
   Chen J, 2015, DIS ESOPHAGUS, V28, P84, DOI 10.1111/dote.12088
   Cheng TH, 2009, J CANCER RES CLIN, V135, P1577, DOI 10.1007/s00432-009-0605-5
   Das M, 2015, TUMOR BIOL, V36, P1627, DOI 10.1007/s13277-014-2762-7
   Das M, 2014, ASIAN PAC J CANCER P, V15, P9955, DOI 10.7314/APJCP.2014.15.22.9955
   Eltahir HA, 2012, MOL BIOL REP, V39, P10833, DOI 10.1007/s11033-012-1978-0
   Fagundes RB, 2001, DIS ESOPHAGUS, V14, P185, DOI 10.1046/j.1442-2050.2001.00183.x
   Ferlay J, 2015, INT J CANCER, V136, PE359, DOI 10.1002/ijc.29210
   Hatzimichael E, 2013, J DRUG DELIV, V2013, P0, DOI 10.1155/2013/529312
   Hibi K, 2001, CLIN CANCER RES, V7, P3135
   Ho SM, 2012, ILAR J, V53, P289, DOI 10.1093/ilar.53.3-4.289
   Hosseini SA, 2010, DIS MARKERS, V28, P361, DOI 10.3233/DMA-2010-0716
   Ihsan R, 2011, DNA CELL BIOL, V30, P163, DOI 10.1089/dna.2010.1119
   Karray-Chouayekh S, 2010, J CANCER RES CLIN, V136, P203, DOI 10.1007/s00432-009-0649-6
   Kim YT, 2009, DIS ESOPHAGUS, V22, P143, DOI 10.1111/j.1442-2050.2008.00862.x
   Lichter P, 2008, INT J CANCER, V123, PIX, DOI 10.1002/ijc.23636
   Malumbres M, 2009, NAT REV CANCER, V9, P153, DOI 10.1038/nrc2602
   Massagué J, 2004, NATURE, V432, P298, DOI 10.1038/nature03094
   NCRP, 2013, 3 YEAR REP POP BAS C, V0, P0
   NCRP, 2016, IND 3 YEAR REP POP B, V0, P0
   NCRP (National Cancer Registry Programme), 2010, 3 YEAR REP POP BAS C, V0, P0
   Phukan RK, 2001, NUTR CANCER, V39, P204, DOI 10.1207/S15327914nc392_7
   Phukan RK, 2001, BRIT J CANCER, V85, P661, DOI 10.1054/bjoc.2001.1920
   Piao JM, 2011, DIS ESOPHAGUS, V24, P596, DOI 10.1111/j.1442-2050.2011.01203.x
   Pita JM, 2014, J CLIN ENDOCR METAB, V99, PE497, DOI 10.1210/jc.2013-1512
   Sarkar J, 2014, MOL CARCINOGEN, V53, P648, DOI 10.1002/mc.22019
   Shao Y, 2008, DIS ESOPHAGUS, V21, P139, DOI 10.1111/j.1442-2050.2007.00746.x
   Shinohara M, 2002, DIS ESOPHAGUS, V15, P149, DOI 10.1046/j.1442-2050.2002.00226.x
   Smeds J, 2002, CARCINOGENESIS, V23, P645, DOI 10.1093/carcin/23.4.645
   Taghavi N, 2010, BMC CANCER, V10, P0, DOI 10.1186/1471-2407-10-138
   Tripathi A, 2003, J CANCER RES CLIN, V129, P642, DOI 10.1007/s00432-003-0485-z
   Tytgat GNJ, 2004, DIS ESOPHAGUS, V17, P10, DOI 10.1111/j.1442-2050.2004.00371.x
   Vallian S, 2009, J CANCER RES CLIN, V135, P991, DOI 10.1007/s00432-008-0534-8
   Wang JM, 2008, CANCER EPIDEM BIOMAR, V17, P118, DOI 10.1158/1055-9965.EPI-07-0733
   Xu RB, 2013, CANCER BIOMARK, V13, P215, DOI 10.3233/CBM-130355
   Zhao BJ, 2009, DIS ESOPHAGUS, V22, P55, DOI 10.1111/j.1442-2050.2008.00848.x
   Zhao LJ, 2013, GENET TEST MOL BIOMA, V17, P721, DOI 10.1089/gtmb.2013.0103
NR 40
TC 12
Z9 12
U1 0
U2 4
PU SAGE PUBLICATIONS LTD
PI LONDON
PA 1 OLIVERS YARD, 55 CITY ROAD, LONDON EC1Y 1SP, ENGLAND
SN 1010-4283
EI 1423-0380
J9 TUMOR BIOL
JI Tumor Biol.
PD MAY 1
PY 2017
VL 39
IS 5
BP 
EP 
DI 10.1177/1010428317698384
PG 11
WC Oncology
SC Oncology
GA ET9YW
UT WOS:000400666900001
PM 28459370
DA 2025-02-23
ER

PT J
AU Bernichtein, S
   Pigat, N
   Delongchamps, NB
   Boutillon, F
   Verkarre, V
   Camparo, P
   Reyes-Gomez, E
   Méjean, A
   Oudard, SM
   Lepicard, EM
   Viltard, M
   Souberbielle, JC
   Friedlander, G
   Capiod, T
   Goffin, V
AF Bernichtein, Sophie
   Pigat, Natascha
   Delongchamps, Nicolas Barry
   Boutillon, Florence
   Verkarre, Virginie
   Camparo, Philippe
   Reyes-Gomez, Edouard
   Mejean, Arnaud
   Oudard, Stephane M.
   Lepicard, Eve M.
   Viltard, Melanie
   Souberbielle, Jean-Claude
   Friedlander, Gerard
   Capiod, Thierry
   Goffin, Vincent
TI Vitamin D3 Prevents Calcium-Induced Progression of Early-Stage Prostate Tumors by Counteracting TRPC6 and Calcium Sensing Receptor Upregulation
SO CANCER RESEARCH
LA English
DT Article
ID cancer-risk; 1,25-dihydroxyvitamin d-3; extracellular calcium; dairy-products; expression; model; activation; prolactin; apoptosis; channels
AB Active surveillance has emerged as an alternative to immediate treatment for men with low-risk prostate cancer. Accordingly, identification of environmental factors that facilitate progression to more aggressive stages is critical for disease prevention. Although calcium-enriched diets have been speculated to increase prostate cancer risk, their impact on early-stage tumors remains unexplored. In this study, we addressed this issue with a large interventional animal study. Mouse models of fully penetrant and slowly evolving prostate tumorigenesis showed that a high calcium diet dramatically accelerated the progression of prostate intraepithelial neoplasia, by promoting cell proliferation, micro-invasion, tissue inflammation, and expression of acknowledged prostate cancer markers. Strikingly, dietary vitamin D prevented these calcium-triggered tumorigenic effects. Expression profiling and in vitro mechanistic studies showed that stimulation of PC-3 cells with extracellular Ca2+ resulted in an increase in cell proliferation rate, store-operated calcium entry (SOCE) amplitude, cationic channel TRPC6, and calcium sensing receptor (CaSR) expression. Notably, administration of the active vitamin D metabolite calcitriol reversed all these effects. Silencing CaSR or TRPC6 expression in calcium-stimulated PC3 cells decreased cell proliferation and SOCE. Overall, our results demonstrate the protective effects of vitamin D supplementation in blocking the progression of early-stage prostate lesions induced by a calcium-rich diet. (C) 2016 AACR.
C1 [Bernichtein, Sophie; Pigat, Natascha; Delongchamps, Nicolas Barry; Boutillon, Florence; Friedlander, Gerard; Capiod, Thierry; Goffin, Vincent] Univ Paris 05, INEM, Inserm Unit 1151, Paris, France.
   [Delongchamps, Nicolas Barry] Hop Cochin, AP HP, Dept Urol, Paris, France.
   [Verkarre, Virginie] Hop Europeen Georges Pompidou, AP HP, Dept Pathol, Paris, France.
   [Camparo, Philippe] Ctr Pathol, Amiens, France.
   [Reyes-Gomez, Edouard] Univ Paris Est, IMRB U955 E10, INSERM, Lab Anatomocytopathol,Ecole Natl Vet Alfort, Paris, France.
   [Mejean, Arnaud] Hop Europeen Georges Pompidou, AP HP, Dept Urol, Paris, France.
   [Oudard, Stephane M.] Hop Europeen Georges Pompidou, AP HP, Dept Med Oncol, Paris, France.
   [Lepicard, Eve M.; Viltard, Melanie] Inst European Expertise Physiol, Paris, France.
   [Souberbielle, Jean-Claude] Hop Europeen Georges Pompidou, AP HP, Dept Physiol, Paris, France.
C3 Universite Paris Cite; Institut National de la Sante et de la Recherche Medicale (Inserm); Assistance Publique Hopitaux Paris (APHP); Universite Paris Cite; Hopital Universitaire Cochin - APHP; Assistance Publique Hopitaux Paris (APHP); Universite Paris Cite; Hopital Universitaire Europeen Georges-Pompidou - APHP; Ecole Nationale Veterinaire d'Alfort (ENVA); Institut National de la Sante et de la Recherche Medicale (Inserm); Universite Paris-Est-Creteil-Val-de-Marne (UPEC); Assistance Publique Hopitaux Paris (APHP); Universite Paris Cite; Hopital Universitaire Europeen Georges-Pompidou - APHP; Assistance Publique Hopitaux Paris (APHP); Universite Paris Cite; Hopital Universitaire Europeen Georges-Pompidou - APHP; Assistance Publique Hopitaux Paris (APHP); Universite Paris Cite; Hopital Universitaire Europeen Georges-Pompidou - APHP
RP Goffin, V (corresponding author), Univ Paris 05, 14 Rue Maria Helena Vieira Da Silva, F-75993 Paris, France.
EM vincent.goffin@inserm.fr
FU Institut Europeen d'Expertise en Physiologie (IEEP); Association pour la Recherche sur les Tumeurs de la Prostate; Institut National de la Sante et de la Recherche Medicale; University Paris Descartes
CR Aune D, 2015, AM J CLIN NUTR, V101, P87, DOI 10.3945/ajcn.113.067157
   Banach-Petrosky W, 2006, CLIN CANCER RES, V12, P5895, DOI 10.1158/1078-0432.CCR-06-1039
   Bao BY, 2006, CARCINOGENESIS, V27, P1883, DOI 10.1093/carcin/bgl041
   Bao BY, 2006, CARCINOGENESIS, V27, P32, DOI 10.1093/carcin/bgi170
   Bernichtein S, 2015, PLOS ONE, V10, P0, DOI 10.1371/journal.pone.0125423
   Bernichtein S, 2015, PROSTATE, V75, P706, DOI 10.1002/pros.22953
   Berridge MJ, 2015, BIOCHEM BIOPH RES CO, V460, P53, DOI 10.1016/j.bbrc.2015.01.008
   Borowiec AS, 2014, BBA-MOL CELL RES, V1843, P464, DOI 10.1016/j.bbamcr.2013.11.023
   Brennan SC, 2013, BBA-MOL CELL RES, V1833, P1732, DOI 10.1016/j.bbamcr.2012.12.011
   Capiod T, 2013, RECENT PAT ANTI-CANC, V8, P4
   Chan JM, 2001, EPIDEMIOL REV, V23, P87, DOI 10.1093/oxfordjournals.epirev.a000800
   Duan WM, 2005, ONCOGENE, V24, P1510, DOI 10.1038/sj.onc.1208229
   El Boustany C, 2008, HEPATOLOGY, V47, P2068, DOI 10.1002/hep.22263
   El Hiani Y, 2009, ARCH BIOCHEM BIOPHYS, V486, P58, DOI 10.1016/j.abb.2009.03.010
   Emanuel RL, 1996, MOL ENDOCRINOL, V10, P555, DOI 10.1210/me.10.5.555
   Feldman D, 2014, NAT REV CANCER, V14, P342, DOI 10.1038/nrc3691
   Fetahua IS, 2014, J STEROID BIOCHEM, V144, P228, DOI 10.1016/j.jsbmb.2013.10.015
   Gabril MY, 2005, MOL THER, V11, P348, DOI 10.1016/j.ymthe.2004.12.005
   Galper SL, 2006, J UROLOGY, V175, P907, DOI 10.1016/S0022-5347(05)00419-2
   Goffin V, 2011, NAT REV UROL, V8, P597, DOI 10.1038/nrurol.2011.143
   Haas GP, 2007, JNCI-J NATL CANCER I, V99, P1484, DOI 10.1093/jnci/djm153
   Hendy GN, 2013, BEST PRACT RES CL EN, V27, P285, DOI 10.1016/j.beem.2013.02.009
   Hurtel-Lemaire AS, 2009, J BIOL CHEM, V284, P575, DOI 10.1074/jbc.M801668200
   Kovalenko PL, 2011, CANCER PREV RES, V4, P1617, DOI 10.1158/1940-6207.CAPR-11-0035
   Lehenkyi V, 2011, PLOS ONE, V6, P0, DOI 10.1371/journal.pone.0016856
   Liao JH, 2006, CANCER RES, V66, P9065, DOI 10.1158/0008-5472.CAN-06-0317
   Marshall DT, 2012, J CLIN ENDOCR METAB, V97, P2315, DOI 10.1210/jc.2012-1451
   Miyata Y, 2012, PROSTATE, V72, P201, DOI 10.1002/pros.21422
   Mordan-McCombs S, 2010, J STEROID BIOCHEM, V121, P368, DOI 10.1016/j.jsbmb.2010.03.062
   Moreno J, 2005, J STEROID BIOCHEM, V97, P31, DOI 10.1016/j.jsbmb.2005.06.012
   Patel N, 2015, PLOS ONE, V10, P0, DOI 10.1371/journal.pone.0117758
   Pi M, 2012, PROSTATE, V72, P399, DOI 10.1002/pros.21442
   Preston MA, 2015, UROL ONCOL, V33, P0
   Reid IR, 2011, OSTEOPOROSIS INT, V22, P1649, DOI 10.1007/s00198-011-1599-9
   Ross AC, 2011, J CLIN ENDOCR METAB, V96, P53, DOI 10.1210/jc.2010-2704
   Rouet V, 2010, P NATL ACAD SCI USA, V107, P15199, DOI 10.1073/pnas.0911651107
   Schlöndorff J, 2009, AM J PHYSIOL-CELL PH, V296, PC558, DOI 10.1152/ajpcell.00077.2008
   Shappell SB, 2004, CANCER RES, V64, P2270, DOI 10.1158/0008-5472.CAN-03-0946
   Sonneveld R, 2013, AM J PATHOL, V182, P1196, DOI 10.1016/j.ajpath.2012.12.011
   Spratt JS, 1996, J SURG ONCOL, V61, P68, DOI 10.1002/1096-9098(199601)61:1<68::AID-JSO2930610102>3.0.CO;2-E
   Sung V, 2000, MOL CELL ENDOCRINOL, V164, P133, DOI 10.1016/S0303-7207(00)00226-4
   Taylor BS, 2010, CANCER CELL, V18, P11, DOI 10.1016/j.ccr.2010.05.026
   Tseng M, 2005, AM J CLIN NUTR, V81, P1147
   Valkenburg KC, 2011, PROSTATE CANCER, V2011, P0, DOI 10.1155/2011/895238
   WCRF, 2014, CONT UPD PROJ REP DI, V0, P0
   Wu QY, 2015, MOL IMMUNOL, V64, P18, DOI 10.1016/j.molimm.2014.10.018
   Yang ES, 2002, MOL CELL ENDOCRINOL, V186, P69, DOI 10.1016/S0303-7207(01)00671-2
   Yue D, 2009, ASIAN J ANDROL, V11, P541, DOI 10.1038/aja.2009.53
NR 49
TC 40
Z9 48
U1 0
U2 9
PU AMER ASSOC CANCER RESEARCH
PI PHILADELPHIA
PA 615 CHESTNUT ST, 17TH FLOOR, PHILADELPHIA, PA 19106-4404 USA
SN 0008-5472
EI 1538-7445
J9 CANCER RES
JI Cancer Res.
PD JAN 15
PY 2017
VL 77
IS 2
BP 355
EP 365
DI 10.1158/0008-5472.CAN-16-0687
PG 11
WC Oncology
SC Oncology
GA EJ4MF
UT WOS:000393190600015
PM 27879271
DA 2025-02-23
ER

PT J
AU Omran, S
   Barakat, H
   Muliira, JK
   McMillan, S
AF Omran, Suha
   Barakat, Husam
   Muliira, Joshua Kanaabi
   McMillan, Susan
TI Dietary and Lifestyle Risk Factors for Colorectal Cancer in Apparently Healthy Adults in Jordanian Hospitals
SO JOURNAL OF CANCER EDUCATION
LA English
DT Article
DE Colorectal cancer; Dietary; Lifestyle; Jordan
ID physical-activity; colon-cancer; age distribution; rectal-cancer; prevention; population; mortality; obesity; women; epidemiology
AB Colorectal cancer (CRC) is a frequently occurring cancer in Jordan. CRC risk is expected to continue rising due to dietary patterns, sedentary lifestyle, and other practices. The aim of this study was to describe the prevalence of dietary and lifestyle risk factors for CRC among patients attending outpatient gastroenterology clinics in Jordan. A descriptive, cross-sectional design was used to collect data from 713 asymptomatic participants. Data was collected using a self-report questionnaire measuring sociodemographic characteristics, dietary habits, physical activity, and lifestyle risk factors of CRC. The mean age of participants was 57.0 +/- 8.56 years. The majority of participants were male (71.8 %) and with less than secondary school formal education (60.7 %). The commonest risk factors for CRC among the participants were overweight or obesity (76.1 %), lack of exercise (71.6 %), limited consumption of vegetables (70.8 %), smoking (60.6 %), over consumption of red meat (56.3 %), and diabetes mellitus (24.1 %). Dietary and lifestyle risk factors for CRC are prevalent in Jordan and likely to fuel an upsurge CRC if population-wide educational interventions are not implemented. There is need for greater attention and emphasis on strategies to educate the general population about healthy dietary and lifestyle habits as means of preventing CRC in Jordan.
C1 [Omran, Suha] Jordan Univ Sci & Technol, Adult Hlth Dept, Fac Nursing, POB 3030, Irbid 22110, Jordan.
   [Barakat, Husam] Ibn AlHaytham Hosp, Dept Gastroenterol, Amman, Jordan.
   [Muliira, Joshua Kanaabi] Sultan Qaboos Univ, Coll Nursing, Adult Hlth Dept, Muscat, Oman.
   [McMillan, Susan] Univ S Florida, Coll Nursing, Tampa, FL USA.
C3 Jordan University of Science & Technology; Sultan Qaboos University; State University System of Florida; University of South Florida
RP Omran, S (corresponding author), Jordan Univ Sci & Technol, Adult Hlth Dept, Fac Nursing, POB 3030, Irbid 22110, Jordan.
EM suha31@just.edu.jo; gastromd@hotmail.com; jkmuiira@gmail.com; smcmilla@health.usf.edu
CR Adami HO, 2003, NEW ENGL J MED, V348, P1623, DOI 10.1056/NEJMp030029
   AlJaberi TM, 1997, DIS COLON RECTUM, V40, P1089, DOI 10.1007/BF02050935
   [Anonymous], 2010, GLOBOCAN 2008 CANC I, V0, P0
   [Anonymous], 2002, WHO TECHNICAL SERIES, V912, P0
   Ansari R, 2006, CANCER LETT, V240, P143, DOI 10.1016/j.canlet.2005.09.004
   Arafa MA, 2011, ASIAN PAC J CANCER P, V12, P1931
   Basaleem HO, 2004, SAUDI MED J, V25, P1002
   Borugian MJ, 2002, CANCER EPIDEM BIOMAR, V11, P187
   Boyle P, 2002, BRIT MED BULL, V64, P1, DOI 10.1093/bmb/64.1.1
   Byers T, 2002, CA-CANCER J CLIN, V52, P92, DOI 10.3322/canjclin.52.2.92
   Calle EE, 2003, NEW ENGL J MED, V348, P1625, DOI 10.1056/NEJMoa021423
   Chao A, 2000, JNCI-J NATL CANCER I, V92, P1888, DOI 10.1093/jnci/92.23.1888
   Colditz GA, 1997, CANCER CAUSE CONTROL, V8, P649, DOI 10.1023/A:1018458700185
   FUCHS CS, 1994, NEW ENGL J MED, V331, P1669, DOI 10.1056/NEJM199412223312501
   Giovannucci E, 1996, JNCI-J NATL CANCER I, V88, P1717, DOI 10.1093/jnci/88.23.1717
   Giovannucci E, 1996, CANCER CAUSE CONTROL, V7, P253, DOI 10.1007/BF00051301
   GIOVANNUCCI E, 1994, CANCER RES, V54, P2390
   Giovannucci E, 2006, CANC EPIDEMIOLOGY PR, V3rd, P809
   Huxley RR, 2009, INT J CANCER, V125, P171, DOI 10.1002/ijc.24343
   Ibrahim Ezzeldin M, 2008, SAUDI J GASTROENTEROL, V14, P178, DOI 10.4103/1319-3767.43275
   ISBISTER WH, 1992, AUST NZ J SURG, V62, P468, DOI 10.1111/j.1445-2197.1992.tb07227.x
   Khaw KT, 2004, CANCER EPIDEM BIOMAR, V13, P915
   LAVECCHIA C, 1988, INT J CANCER, V41, P492, DOI 10.1002/ijc.2910410404
   Madanat Hala N, 2008, PROMOT EDUC, V15, P6, DOI 10.1177/1025382307088092
   Malekzadeh R, 2009, ARCH IRAN MED, V12, P161
   Musaiger A O, 2004, EAST MEDITERR HEALTH J, V10, P789
   National Cancer Registry (NCR), 2010, CANC INC JORD REP 20, V0, P0
   Payne JE, 1900, V60, V0, P11
   Renehan AG, 2008, LANCET, V371, P569, DOI 10.1016/S0140-6736(08)60269-X
   Tayyem RF, 2014, CANCER CONTROL, V21, P350, DOI 10.1177/107327481402100412
   Umar A, 2009, CANCER EPIDEM BIOMAR, V18, P1672, DOI 10.1158/1055-9965.EPI-09-0320
   Veruttipong D, 2012, WORLD J GASTROENTERO, V18, P3997, DOI 10.3748/wjg.v18.i30.3997
   WILLETT WC, 1990, NEW ENGL J MED, V323, P1664, DOI 10.1056/NEJM199012133232404
   Wiseman M, 2008, P NUTR SOC, V67, P253, DOI 10.1017/S002966510800712X
   World Cancer Research Fund, 2008, FOOD NUTR PREV CANC, V0, P0
   World Cancer Research Fund/American Institute for Cancer Research, 2011, CONT UPD PROJ REP FO, V0, P0
NR 38
TC 8
Z9 8
U1 2
U2 20
PU SPRINGER
PI NEW YORK
PA 233 SPRING ST, NEW YORK, NY 10013 USA
SN 0885-8195
EI 1543-0154
J9 J CANCER EDUC
JI J. Cancer Educ.
PD SEP 15
PY 2017
VL 32
IS 3
BP 447
EP 453
DI 10.1007/s13187-015-0970-5
PG 7
WC Oncology; Education, Scientific Disciplines; Public, Environmental & Occupational Health
SC Oncology; Education & Educational Research; Public, Environmental & Occupational Health
GA FD0VW
UT WOS:000407257800006
PM 26700179
DA 2025-02-23
ER

PT J
AU Eriksen, KT
   McElroy, JA
   Harrington, JM
   Levine, KE
   Pedersen, C
   Sorensen, M
   Tjonneland, A
   Meliker, JR
   Raaschou-Nielsen, O
AF Eriksen, Kirsten T.
   McElroy, Jane A.
   Harrington, James M.
   Levine, Keith E.
   Pedersen, Camilla
   Sorensen, Mette
   Tjonneland, Anne
   Meliker, Jaymie R.
   Raaschou-Nielsen, Ole
TI Urinary Cadmium and Breast Cancer: A Prospective Danish Cohort Study
SO JNCI-JOURNAL OF THE NATIONAL CANCER INSTITUTE
LA English
DT Article
ID estrogen-receptor; dietary-cadmium; nutritional-status; dose-response; iron status; risk; exposure; population; women; health
AB Background: Cadmium is a human lung carcinogen, and recent evidence suggests it may play a role in hormone-related cancers because of its estrogenic activity. Case-control studies consistently show higher cadmium concentrations in urine from women diagnosed with breast cancer compared with control women. Our aim was to investigate the association between urinary cadmiumand breast cancer in a prospective design. Methods: We conducted a case-cohort study using the population-based Danish Diet Cancer and Health Cohort. Women age 50 to 64 years were recruited in 1993-1997 and provided urine for analysis. We identified 900 incident case patients in the Danish Cancer Registry and compared with 898 individuals in a subcohort. Urine samples collected at enrollment into the cohort were analyzed for cadmium and creatinine. We estimated incidence rate ratios (IRRs) for breast cancer in Cox proportional hazards models with age as time axis and calculated 95% confidence intervals (CIs). Results: The linear analysis showed no association between urinary cadmiumand risk for breast cancer (IRR = 1.00, 95% CI = 0.81 to 1.24 per ng Cd/mL urine). The categorical analyses showed a slightly higher risk for breast cancer for the second (IRR = 1.10, 95% CI = 0.86 to 1.42) and third (IRR = 1.14, 95% CI = 0.83 to 1.55) exposure tertiles compared with the lowest tertile. Results were similar in analyses of breast cancer subtypes defined by estrogen and progesterone receptor status and by histology, and analyses stratified by years from baseline to diagnosis. Conclusions: This large prospective study showed no association between urinary concentration of cadmium and subsequent risk for development of postmenopausal breast cancer.
C1 [Eriksen, Kirsten T.; Pedersen, Camilla; Sorensen, Mette; Tjonneland, Anne; Raaschou-Nielsen, Ole] Danish Canc Soc Res Ctr, Strandblvd 49, DK-2100 Copenhagen O, Denmark.
   [McElroy, Jane A.] Univ Missouri, Family & Community Med Dept, Columbia, MO USA.
   [Harrington, James M.; Levine, Keith E.] Res Triangle Inst, Analyt Sci Div, POB 12194, Res Triangle Pk, NC 27709 USA.
   [Meliker, Jaymie R.] SUNY Stony Brook, Dept Family Populat & Prevent Med, Program Publ Hlth, Stony Brook, NY 11794 USA.
   [Raaschou-Nielsen, Ole] Aarhus Univ, Dept Environm Sci, Roskilde, Denmark.
C3 Danish Cancer Society; University of Missouri System; University of Missouri Columbia; Research Triangle Institute; State University of New York (SUNY) System; Stony Brook University; Aarhus University
RP Raaschou-Nielsen, O (corresponding author), Danish Canc Soc Res Ctr, Strandblvd 49, DK-2100 Copenhagen O, Denmark.
EM ole@cancer.dk
FU National Institutes of Health [R01ES019209]; Danish Cancer Society
CR Adams SV, 2014, ENVIRON HEALTH PERSP, V122, P594, DOI 10.1289/ehp.1307054
   Adams SV, 2012, CANCER CAUSE CONTROL, V23, P845, DOI 10.1007/s10552-012-9953-6
   Adams SV, 2012, OCCUP ENVIRON MED, V69, P153, DOI 10.1136/oemed-2011-100111
   Agency for Toxic Substances and Disease Registry, 2012, TOX PROF CADM, V0, P0
   Akerstrom M, 2014, J EXPO SCI ENV EPID, V24, P171, DOI 10.1038/jes.2013.58
   Akerstrom M, 2013, ENVIRON HEALTH PERSP, V121, P187, DOI 10.1289/ehp.1205418
   Åkesson A, 2002, AM J PUBLIC HEALTH, V92, P284, DOI 10.2105/AJPH.92.2.284
   BARLOW WE, 1994, BIOMETRICS, V50, P1064, DOI 10.2307/2533444
   Barr DB, 2005, ENVIRON HEALTH PERSP, V113, P192, DOI 10.1289/ehp.7337
   Bernard A, 2016, ENVIRON HEALTH PERSP, V124, P1, DOI 10.1289/ehp.1509691
   BERTHOUEX PM, 1993, WATER ENVIRON RES, V65, P620, DOI 10.2175/WER.65.5.3
   Brama M, 2007, MOL CELL ENDOCRINOL, V264, P102, DOI 10.1016/j.mce.2006.10.013
   CDC Department of Health and Human Services, 2015, 4 CDCP, V0, P0
   Chaumont A, 2013, ENVIRON HEALTH PERSP, V121, P1047, DOI 10.1289/ehp.1306607
   Eriksen KT, 2014, PLOS ONE, V9, P0, DOI 10.1371/journal.pone.0100815
   FISCHERMAN K, 1988, ACTA ONCOL, V27, P593, DOI 10.3109/02841868809091756
   Gallagher CM, 2010, AGING-US, V2, P804, DOI 10.18632/aging.100226
   García-Esquinas E, 2014, ENVIRON HEALTH PERSP, V122, P363, DOI 10.1289/ehp.1306587
   GARCIAMORALES P, 1994, J BIOL CHEM, V269, P16896
   Gaudet MM, 2013, JNCI-J NATL CANCER I, V105, P515, DOI 10.1093/jnci/djt023
   Gjerstorff ML, 2011, SCAND J PUBLIC HEALT, V39, P42, DOI 10.1177/1403494810393562
   GRAMBSCH PM, 1994, BIOMETRIKA, V81, P515
   GREENLAND S, 1995, EPIDEMIOLOGY, V6, P356, DOI 10.1097/00001648-199507000-00005
   Hernán MA, 2010, EPIDEMIOLOGY, V21, P13, DOI 10.1097/EDE.0b013e3181c1ea43
   Hornung RW, 1990, APPL OCCUP ENVIRON HYG, V5, P46, DOI 10.1080/1047322X.1990.10389587
   Ikeda M, 2005, ARCHIVES OF ENVIRONMENTAL CONTAMINATION AND TOXICOLOGY, V48, P135
   International Agency for Research on Cancer Monograph Working Group I, 2012, ARS MET FIBR DUSTS, V0, P0
   Jarrett JM, 2008, J ANAL ATOM SPECTROM, V23, P962, DOI 10.1039/b801927d
   Järup L, 2009, TOXICOL APPL PHARM, V238, P201, DOI 10.1016/j.taap.2009.04.020
   Joseph P, 2009, TOXICOL APPL PHARM, V238, P272, DOI 10.1016/j.taap.2009.01.011
   Julin B, 2012, CANCER RES, V72, P1459, DOI 10.1158/0008-5472.CAN-11-0735
   Kippler M, 2007, TOXICOL APPL PHARM, V222, P221, DOI 10.1016/j.taap.2007.04.009
   Knoflach M, 2011, CIRC J, V75, P2491, DOI 10.1253/circj.CJ-11-0196
   Larsson SC, 2015, AM J EPIDEMIOL, V182, P375, DOI 10.1093/aje/kwv085
   Liu ZW, 2008, TOXICOL APPL PHARM, V228, P286, DOI 10.1016/j.taap.2007.12.017
   Martínez-Campa C, 2006, J PINEAL RES, V40, P291, DOI 10.1111/j.1600-079X.2006.00315.x
   McElroy JA, 2007, J TOXICOL ENV HEAL A, V70, P1779, DOI 10.1080/15287390600754953
   McElroy JA, 2006, JNCI-J NATL CANCER I, V98, P869, DOI 10.1093/jnci/djj233
   Nagata C, 2013, BREAST CANCER RES TR, V138, P235, DOI 10.1007/s10549-013-2414-4
   Olsson IM, 2002, ENVIRON HEALTH PERSP, V110, P1185, DOI 10.1289/ehp.021101185
   Pedersen CB, 2011, SCAND J PUBLIC HEALT, V39, P22, DOI 10.1177/1403494810387965
   Reeves PG, 2004, ENVIRON RES, V96, P311, DOI 10.1016/j.envres.2004.02.013
   Reeves PG, 2002, ENVIRON SCI TECHNOL, V36, P2684, DOI 10.1021/es0158307
   Sáchez-Rodríuez JE, 2015, ENVIRON RES, V136, P227, DOI 10.1016/j.envres.2014.09.033
   Sawada N, 2012, EPIDEMIOLOGY, V23, P368, DOI 10.1097/EDE.0b013e31824d063c
   Stoica A, 2000, MOL ENDOCRINOL, V14, P545, DOI 10.1210/me.14.4.545
   Strumylaite L, 2014, BREAST CANCER RES TR, V145, P225, DOI 10.1007/s10549-014-2918-6
   Tjonneland A, 2007, SCAND J PUBLIC HEALT, V35, P432, DOI 10.1080/14034940601047986
   Vacchi-Suzzi C, 2016, J EXPO SCI ENV EPID, V0, P1
   Vacchi-Suzzi C, 2015, PLOS ONE, V10, P0, DOI 10.1371/journal.pone.0138784
   Waalkes MP, 2003, MUTAT RES-FUND MOL M, V533, P107, DOI 10.1016/j.mrfmmm.2003.07.011
   Wei XL, 2015, CLIN CHIM ACTA, V438, P80, DOI 10.1016/j.cca.2014.08.014
   Wilson VS, 2004, TOXICOL SCI, V81, P69, DOI 10.1093/toxsci/kfh180
   Yamagami T, 2008, INT ARCH OCC ENV HEA, V81, P263, DOI 10.1007/s00420-007-0206-z
NR 54
TC 35
Z9 35
U1 0
U2 8
PU OXFORD UNIV PRESS INC
PI CARY
PA JOURNALS DEPT, 2001 EVANS RD, CARY, NC 27513 USA
SN 0027-8874
EI 1460-2105
J9 JNCI-J NATL CANCER I
JI JNCI-J. Natl. Cancer Inst.
PD FEB 15
PY 2017
VL 109
IS 2
BP 
EP 
DI 10.1093/jnci/djw204
PG 7
WC Oncology
SC Oncology
GA EO6AM
UT WOS:000396774100003
PM 27754924
DA 2025-02-23
ER

PT J
AU Wang, TY
   Cai, H
   Sasazuki, S
   Tsugane, S
   Zheng, W
   Cho, ER
   Jee, SH
   Michel, A
   Pawlita, M
   Xiang, YB
   Gao, YT
   Shu, XO
   You, WC
   Epplein, M
AF Wang, Tianyi
   Cai, Hui
   Sasazuki, Shizuka
   Tsugane, Shoichiro
   Zheng, Wei
   Cho, Eo Rin
   Jee, Sun Ha
   Michel, Angelika
   Pawlita, Michael
   Xiang, Yong-Bing
   Gao, Yu-Tang
   Shu, Xiao-Ou
   You, Wei-Cheng
   Epplein, Meira
TI Fruit and vegetable consumption, <i>Helicobacter pylori</i> antibodies, and gastric cancer risk: A pooled analysis of prospective studies in China, Japan, and Korea
SO INTERNATIONAL JOURNAL OF CANCER
LA English
DT Article
DE diet; fruit; vegetables; Helicobacter pylori; stomach neoplasms
ID food-frequency questionnaire; shanghai mens health; prospective cohort; lung-cancer; womens health; vitamin-c; follow-up; metaanalysis; population; reproducibility
AB Epidemiological findings on the association between fruit and vegetable consumption and gastric cancer risk remain inconsistent. The present analysis included 810 prospectively ascertained non-cardia gastric cancer cases and 1,160 matched controls from the Helicobacter pylori Biomarker Cohort Consortium, which collected blood samples, demographic, lifestyle, and dietary data at baseline. Conditional logistic regression adjusting for total energy intake, smoking, and H. pylori status, was applied to calculate odds ratios (ORs) and 95% confidence intervals (CIs) for gastric cancer risk across cohort- and sex-specific quartiles of fruit and vegetable intake. Increasing fruit intake was associated with decreasing risk of non-cardia gastric cancer (OR=0.71, 95% CI: 0.52-0.95, p trend=0.02). Compared to low-fruit consumers infected with CagA-positive H. pylori, high-fruit consumers without evidence of H. pylori antibodies had the lowest odds for gastric cancer incidence (OR=0.12, 95% CI: 0.06-0.25), whereby the inverse association with high-fruit consumption was attenuated among individuals infected with CagA-positive H. pylori (OR=0.82, 95% CI: 0.66-1.03). To note, the small number of H. pylori negative individuals does influence this finding. We observed a weaker, nondose-response suggestion of an inverse association of vegetable intake with non-cardia gastric cancer risk. High fruit intake may play a role in decreasing risk of non-cardia gastric cancer in Asia. What's new? Does a diet rich in fruits and vegetables affect the risk of gastric cancer (GC) in Asia? The answer has been unclear. In this prospective study, the authors found that increased fruit intake was indeed associated with a decreased risk of GC. (Vegetables were also beneficial, but to a lesser degree.) However, this impact was significantly less pronounced in people infected with H. pylori. These results suggest that increasing fruit intake may lower the risk of GC. The interaction with H. pylori should be investigated further.
C1 [Wang, Tianyi; You, Wei-Cheng] Peking Univ, Hlth Sci Ctr, Canc Hosp & Inst,Dept Canc Epidemiol, Key Lab Carcinogenesis & Translat Res,Minist Educ, Beijing, Peoples R China.
   [Wang, Tianyi; Cai, Hui; Zheng, Wei; Shu, Xiao-Ou; Epplein, Meira] Vanderbilt Univ, Med Ctr, Div Epidemiol, Dept Med,Vanderbilt Epidemiol Ctr, 2525 West End Ave,6th Floor, Nashville, TN 37203 USA.
   [Wang, Tianyi; Cai, Hui; Zheng, Wei; Shu, Xiao-Ou; Epplein, Meira] Vanderbilt Univ, Med Ctr, Ingram Canc Ctr, 2525 West End Ave,6th Floor, Nashville, TN 37203 USA.
   [Sasazuki, Shizuka; Tsugane, Shoichiro] Natl Canc Ctr, Ctr Publ Hlth Sci, Epidemiol & Prevent Grp, Tokyo, Japan.
   [Cho, Eo Rin; Jee, Sun Ha] Yonsei Univ, Grad Sch Publ Hlth, Inst Hlth Promot, Dept Epidemiol & Hlth Promot, Seoul, South Korea.
   [Michel, Angelika; Pawlita, Michael] German Canc Res Ctr DEKZ, Div Mol Diagnost Oncogen Infect, Res Program Infect Inflammat & Canc, Heidelberg, Germany.
   [Xiang, Yong-Bing; Gao, Yu-Tang] Shanghai Canc Inst, Dept Epidemiol, Shanghai, Peoples R China.
C3 Peking University; Vanderbilt University; Vanderbilt University; National Cancer Center - Japan; Yonsei University; Yonsei University Health System; Shanghai Jiao Tong University
RP Epplein, M (corresponding author), Vanderbilt Univ, Med Ctr, Div Epidemiol, Dept Med,Vanderbilt Epidemiol Ctr, 2525 West End Ave,6th Floor, Nashville, TN 37203 USA.; Epplein, M (corresponding author), Vanderbilt Univ, Med Ctr, Ingram Canc Ctr, 2525 West End Ave,6th Floor, Nashville, TN 37203 USA.
EM meira.epplein@vanderbilt.edu
FU National Cancer Institute, National Institutes of Health [R01 CA174853]; China Scholarship Council
CR [Anonymous], 2001, J EPIDEMIOL, V0, P0
   Bae JM, 2008, GASTRIC CANCER, V11, P23, DOI 10.1007/s10120-007-0447-2
   Bjelakovic G, 2004, LANCET, V364, P1219, DOI 10.1016/S0140-6736(04)17138-9
   Buckland G, 2010, AM J CLIN NUTR, V91, P381, DOI 10.3945/ajcn.2009.28209
   Cai H, 2016, INT J EPIDEMIOL, V45, P774, DOI 10.1093/ije/dyw078
   Drake IM, 1996, CARCINOGENESIS, V17, P559, DOI 10.1093/carcin/17.3.559
   Epplein M, 2010, AM J EPIDEMIOL, V172, P397, DOI 10.1093/aje/kwq144
   Ferlay J, 2015, INT J CANCER, V136, PE359, DOI 10.1002/ijc.29210
   Freedman ND, 2008, CANCER CAUSE CONTROL, V19, P459, DOI 10.1007/s10552-007-9107-4
   Gammon MD, 1997, JNCI-J NATL CANCER I, V89, P1277, DOI 10.1093/jnci/89.17.1277
   George SM, 2009, AM J CLIN NUTR, V89, P347, DOI 10.3945/ajcn.2008.26722
   Gonzalez CA, 2012, INT J CANCER, V131, P2910, DOI 10.1002/ijc.27565
   HANSSON LE, 1994, INT J CANCER, V57, P26, DOI 10.1002/ijc.2910570106
   Ishihara J, 2003, J EPIDEMIOL, V13, P0
   Ishihara J, 2001, EUR J CLIN NUTR, V55, P360, DOI 10.1038/sj.ejcn.1601164
   Jo Jaeseong, 2012, GENOMICS & INFORMATICS, V10, P175, DOI 10.5808/GI.2012.10.3.175
   Ju DalLae Ju DalLae, 2011, KOREAN JOURNAL OF NUTRITION, V44, P577, DOI 10.4163/kjn.2011.44.6.577
   Kamangar F, 2006, JNCI-J NATL CANCER I, V98, P1445, DOI 10.1093/jnci/djj393
   Kim DS, 2005, EUR J EPIDEMIOL, V20, P67, DOI 10.1007/s10654-004-1027-y
   Kim J, 2011, CANCER SCI, V102, P231, DOI 10.1111/j.1349-7006.2010.01770.x
   Kobayashi M, 2002, INT J CANCER, V102, P39, DOI 10.1002/ijc.10659
   Kweon SS, 2013, J NUTR, V143, P1736, DOI 10.3945/jn.113.177675
   Larsson SC, 2006, CANCER EPIDEM BIOMAR, V15, P1998, DOI 10.1158/1055-9965.EPI-06-0402
   Leenders M, 2015, INT J CANCER, V137, P2705, DOI 10.1002/ijc.29640
   Leung WK, 2004, GUT, V53, P1244, DOI 10.1136/gut.2003.034629
   Lim H, 2014, NUTR RES, V34, P760, DOI 10.1016/j.nutres.2014.08.002
   Link LB, 2004, CANCER EPIDEM BIOMAR, V13, P1422
   Liu H, 2015, EUR J CANCER PREV, V24, P508, DOI 10.1097/CEJ.0000000000000119
   Lunet N, 2005, NUTR CANCER, V53, P1, DOI 10.1207/s15327914nc5301_1
   Machida-Montani Ai, 2004, GASTRIC CANCER, V7, P46, DOI 10.1007/s10120-004-0268-5
   McCullough ML, 2004, ONCOGENE, V23, P6349, DOI 10.1038/sj.onc.1207716
   Michel A, 2009, HELICOBACTER, V14, P525, DOI 10.1111/j.1523-5378.2009.00723.x
   Moon S, 1980, J YONSEI U, V17, P203
   Nouraie M, 2005, CANCER EPIDEM BIOMAR, V14, P2087, DOI 10.1158/1055-9965.EPI-05-0038
   Ock SM, 2010, NUTR RES PRACT, V4, P69, DOI 10.4162/nrp.2010.4.1.69
   Parkin DM, 2006, INT J CANCER, V118, P3030, DOI 10.1002/ijc.21731
   Phull PS, 1996, GUT, V39, P31, DOI 10.1136/gut.39.1.31
   Riboli E, 2003, AM J CLIN NUTR, V78, P559S, DOI 10.1093/ajcn/78.3.559S
   Shimazu T, 2014, ANN ONCOL, V25, P1228, DOI 10.1093/annonc/mdu115
   Shu XO, 2015, INT J EPIDEMIOL, V44, P810, DOI 10.1093/ije/dyv013
   Shu XO, 2004, EUR J CLIN NUTR, V58, P17, DOI 10.1038/sj.ejcn.1601738
   Sjödahl K, 2007, INT J CANCER, V120, P128, DOI 10.1002/ijc.22157
   Sobue T, 2001, J EPIDEMIOL, V11, P44
   Steevens J, 2011, INT J CANCER, V129, P2681, DOI 10.1002/ijc.25928
   Takata Y, 2013, NUTR CANCER, V65, P51, DOI 10.1080/01635581.2013.741757
   Tsubono Y, 2003, J EPIDEMIOL, V13, P0
   Tsubono Y, 2001, ANN EPIDEMIOL, V11, P213, DOI 10.1016/S1047-2797(00)00215-5
   Villegas R, 2007, BRIT J NUTR, V97, P993, DOI 10.1017/S0007114507669189
   Wang AQ, 2015, MEDICINE, V94, P0, DOI 10.1097/MD.0000000000001390
   Wang M, 2015, EUR J CLIN NUTR, V69, P1184, DOI 10.1038/ejcn.2015.64
   Wang QB, 2014, EUR J CANCER, V50, P1498, DOI 10.1016/j.ejca.2014.02.009
   Wang XQ, 2012, J AM COLL NUTR, V31, P375, DOI 10.1080/07315724.2012.10720447
   Wang YP, 2015, LUNG CANCER, V88, P124, DOI 10.1016/j.lungcan.2015.02.015
   Zhang ZW, 2002, GUT, V50, P165, DOI 10.1136/gut.50.2.165
   Zheng W, 2005, AM J EPIDEMIOL, V162, P1123, DOI 10.1093/aje/kwi322
NR 55
TC 52
Z9 59
U1 2
U2 40
PU WILEY
PI HOBOKEN
PA 111 RIVER ST, HOBOKEN 07030-5774, NJ USA
SN 0020-7136
EI 1097-0215
J9 INT J CANCER
JI Int. J. Cancer
PD FEB 1
PY 2017
VL 140
IS 3
BP 591
EP 599
DI 10.1002/ijc.30477
PG 9
WC Oncology
SC Oncology
GA EG0DY
UT WOS:000390702500011
PM 27759938
DA 2025-02-23
ER

PT J
AU Jain, S
   Jain, S
   Kapoor, G
   Virmani, A
   Bajpai, R
AF Jain, Silky
   Jain, Sandeep
   Kapoor, Gauri
   Virmani, Anju
   Bajpai, Ram
TI No impact of disease and its treatment on bone mineral density in survivors of childhood acute lymphoblastic leukemia
SO PEDIATRIC BLOOD & CANCER
LA English
DT Article
DE acute lymphoblastic leukemia; bone mineral density; dual energy x-ray absorptiometry; vitamin D
ID long-term survivors; young-adult survivors; vitamin-d deficiency; calcium intake; children; cancer; therapy; mass; morbidity; frequency
AB Background: Acute lymphoblastic leukemia (ALL) and its treatment are often implicated in adversely affecting bone health. Conflicting reports in the literature and a paucity of studies from the developing world prompted us to study bone mineral density (BMD) in childhood ALL survivors. Methods: BMD lumbar spine (LS) and whole body (WB) were evaluated, using dual energy x-ray absorptiometry in 65 pediatric ALL survivors who had been off-therapy for at least 2 years. The control group constituted of 50 age-and sex-matched healthy siblings. Kernel density plots were used to compareBMDamong cases and controls. The disease-, treatment-, hormone-and lifestylerelated factors likely to modulate BMD were analyzed using the Mann-Whitney U test and Student's t-test. Results: At amedian of 4.3 years (range, 2-14.8 years) since cessation of therapy, height-adjusted (HA) mean BMD Z-scores of LS (-0.67 +/- 1.11, -0.607 +/- 1.05, P = 0.759) andWB (-0.842 +/- 0.92, -0.513 +/- 0.97, P = 0.627) were comparable among the cases and controls. Disease, treatment (chemotherapy, cranial radiotherapy) and endocrine factors did not predict low BMD. However, survivors with calcium intake < 800 mg/day (WB, P = 0.018) and hypovitaminosis D (= 25 nmol/L) had lower BMDvalues (HA-WB, P = 0.046) than the controls. A significant proportion of survivors were overweight or obese and had higherBMDZ-scores (HA-LS, P = 0.003; HA-WB, P = 0.028). Conclusion: BMD Z-scores were similar among ALL survivors and controls. It was reassuring that there was no detrimental impact of the disease or its treatment on BMD. Future studies are required to determine the best possible ways to target the modifiable risk factors (diet, vitamin D) to optimize bone health.
C1 [Jain, Silky; Jain, Sandeep; Kapoor, Gauri] Rajiv Gandhi Canc Inst & Res Ctr, Dept Pediat Hemat Oncol, Sect 5, New Delhi, India.
   [Virmani, Anju] Max Superspecial Hosp, Dept Endocrinol, New Delhi, India.
   [Bajpai, Ram] Nayati Healthcare & Res Ctr, Dept Biostat, Gurgaon, Haryana, India.
RP Kapoor, G (corresponding author), Rajiv Gandhi Canc Inst & Res Ctr, Dept Pediat Hemat Oncol, Sect 5, New Delhi, India.
EM kapoor.gauri@gmail.com
FU Dr. Reddy's Laboratories
CR Advani S, 1999, ANN ONCOL, V10, P167, DOI 10.1023/A:1008366814109
   [Anonymous], 2008, BON MIN DENS CHILDH, V0, P0
   Arikoski P, 1998, J PEDIAT HEMATOL ONC, V20, P234, DOI 10.1097/00043426-199805000-00009
   Arya V, 2004, OSTEOPOROSIS INT, V15, P56, DOI 10.1007/s00198-003-1491-3
   Baxter-Jones ADG, 2011, J BONE MINER RES, V26, P1729, DOI 10.1002/jbmr.412
   Bolotin HH, 2007, BONE, V41, P138, DOI 10.1016/j.bone.2007.02.022
   Brinksma A, 2012, CRIT REV ONCOL HEMAT, V83, P249, DOI 10.1016/j.critrevonc.2011.12.003
   Chaiban J, 2009, J CLIN DENSITOM, V12, P441, DOI 10.1016/j.jocd.2009.06.005
   Frost HM, 1997, BONE, V21, P211, DOI 10.1016/S8756-3282(97)00124-5
   GILSANZ V, 1990, J PEDIATR-US, V117, P238, DOI 10.1016/S0022-3476(05)80536-0
   Gordon CM, 2008, J CLIN DENSITOM, V11, P43, DOI 10.1016/j.jocd.2007.12.005
   Gunes AM, 2010, J PEDIAT HEMATOL ONC, V32, PE102, DOI 10.1097/MPH.0b013e3181d32199
   Gurney JG, 2014, PEDIATR BLOOD CANCER, V61, P1270, DOI 10.1002/pbc.25010
   HALTON JM, 1995, J PEDIATR-US, V126, P557, DOI 10.1016/S0022-3476(95)70349-7
   Holick MF, 2011, J CLIN ENDOCR METAB, V96, P1911, DOI 10.1210/jc.2011-0385
   Hoorweg-Nijman JJG, 1999, CLIN ENDOCRINOL, V50, P237, DOI 10.1046/j.1365-2265.1999.00654.x
   Jarfelt M, 2006, EUR J ENDOCRINOL, V154, P303, DOI 10.1530/eje.1.02092
   Jensen JK, 2004, J AM DIET ASSOC, V104, P762, DOI 10.1016/j.jada.2004.02.031
   Kaste SC, 2006, PEDIATR BLOOD CANCER, V46, P77, DOI 10.1002/pbc.20553
   Kaste SC, 2001, LEUKEMIA, V15, P728, DOI 10.1038/sj.leu.2402078
   Kaushik A, 2009, INDIAN PEDIATR, V46, P245
   Kelly KM, 2009, PEDIATR BLOOD CANCER, V52, P33, DOI 10.1002/pbc.21760
   Khadilkar AV, 2011, BONE, V48, P810, DOI 10.1016/j.bone.2010.12.013
   Kowalski KC, 2004, THE PHYSICAL ACTIVITY QUESTIONNAIRE FOR OLDER CHILDREN (PAQ-C) AND ADOLESCENTS (PAQ-A) MANUAL, V0, P1
   Kurkure P, 2003, INDIAN JOURNAL OF PEDIATRICS, V70, P825, DOI 10.1007/BF02723807
   Mäkitie O, 2013, EUR J ENDOCRINOL, V168, P281, DOI 10.1530/EJE-12-0702
   Mandel K, 2004, J CLIN ONCOL, V22, P1215, DOI 10.1200/JCO.2004.04.199
   Maniadaki I, 2006, PEDIATR HEMAT ONCOL, V23, P11, DOI 10.1080/08880010500313272
   Mariotto AB, 2009, CANCER EPIDEM BIOMAR, V18, P1033, DOI 10.1158/1055-9965.EPI-08-0988
   Marwaha RK, 2005, AM J CLIN NUTR, V82, P477, DOI 10.1093/ajcn/82.2.477
   Misra M, 2008, PEDIATRICS, V122, P398, DOI 10.1542/peds.2007-1894
   Möricke A, 2008, BLOOD, V111, P4477, DOI 10.1182/blood-2007-09-112920
   Mora S, 2003, ENDOCRIN METAB CLIN, V32, P39, DOI 10.1016/S0889-8529(02)00058-0
   NIN (National Institute of Nutrition), 2010, REPORT EXPERT GROUP, V0, P0
   Nysom K, 1998, J CLIN ONCOL, V16, P3752, DOI 10.1200/JCO.1998.16.12.3752
   Perry HM, 1996, J CLIN ENDOCR METAB, V81, P1108, DOI 10.1210/jc.81.3.1108
   Rajendranath R, 2014, SOUTH ASIAN J CANCER, V3, P60, DOI 10.4103/2278-330X.126529
   Ross AC, 2011, J CLIN ENDOCR METAB, V96, P53, DOI 10.1210/jc.2010-2704
   Sanwalka NJ, 2010, ASIA PAC J CLIN NUTR, V19, P324
   Sharma A, 2015, INDIAN J CANCER, V52, P191, DOI 10.4103/0019-509X.175831
   Strauss AJ, 2001, J CLIN ONCOL, V19, P3066, DOI 10.1200/JCO.2001.19.12.3066
   Tanner JF, 2001, J. CONV. EXHIB. MANAG., V3, P3, DOI 10.1300/J143V03N0302
   TANNER JM, 1976, ARCH DIS CHILD, V51, P170, DOI 10.1136/adc.51.3.170
   Thomas IH, 2008, CANCER-AM CANCER SOC, V113, P3248, DOI 10.1002/cncr.23912
   Tillmann V, 2002, J BONE MINER RES, V17, P1073, DOI 10.1359/jbmr.2002.17.6.1073
   van der Sluis IM, 2000, MED PEDIATR ONCOL, V35, P415, DOI 10.1002/1096-911X(20001001)35:4<415::AID-MPO4>3.0.CO;2-9
   Warner JT, 1999, PEDIATR RES, V45, P544, DOI 10.1203/00006450-199904010-00014
   Wasilewski-Masker K, 2008, PEDIATRICS, V121, PE705, DOI 10.1542/peds.2007-1396
   WHO, 2016, GROWTH REF DAT 5 19, V0, P0
NR 49
TC 12
Z9 13
U1 0
U2 7
PU WILEY
PI HOBOKEN
PA 111 RIVER ST, HOBOKEN 07030-5774, NJ USA
SN 1545-5009
EI 1545-5017
J9 PEDIATR BLOOD CANCER
JI Pediatr. Blood Cancer
PD APR 15
PY 2017
VL 64
IS 4
BP 
EP 
DI 10.1002/pbc.26271
PG 8
WC Oncology; Hematology; Pediatrics
SC Oncology; Hematology; Pediatrics
GA EP3VW
UT WOS:000397310800025
PM 27671543
DA 2025-02-23
ER

PT J
AU Zhu, JF
   Tu, HK
   Matin, SF
   Tannir, NM
   Wood, CG
   Wu, XF
AF Zhu, Jingfen
   Tu, Huakang
   Matin, Surena F.
   Tannir, Nizar M.
   Wood, Christopher G.
   Wu, Xifeng
TI Glycemic index, glycemic load and carbohydrate intake in association with risk of renal cell carcinoma
SO CARCINOGENESIS
LA English
DT Article
ID kidney cancer; insulin-resistance; history; vegetables; values; family; fiber
AB Carbohydrate intake affects postprandial glucose levels and insulin response, which plays a role in carcinogenesis. The relationship between carbohydrate intake, dietary glycemic index (GI) and glycemic load (GL), and risk of renal cell carcinoma (RCC) remains unclear. We conducted a case-control study including 854 patients with newly diagnosed RCC (cases) and 1255 healthy participants (controls) recruited since 2002. GI, GL and carbohydrate intake were obtained via a validated food frequency questionnaire. Odds ratios (ORs) and 95% confidence intervals (CIs) were estimated using multivariable logistic regression, adjusting for potential confounders. We found that higher GI was significantly associated with RCC risk with an OR of 1.32 (95% CI, 0.99-1.74; P-trend = 0.026) (the highest versus the lowest quartiles). We also observed an inverse association between fiber intake and RCC risk with OR of 0.70 (95% CI = 0.50-0.99) as well as between starch intake and risk of RCC with OR of 0.65 (95% CI = 0.49-0.87). Individuals with a high-GI diet and hypertension or high body mass index (BMI) had a 2.7 times (OR = 2.67, 95% CI = 1.96-3.64) and two times (OR = 1.95, 95% CI = 1.29-2.92) higher RCC risk, respectively, than those without these factors. Our findings suggest that a high-GI diet is associated with an increased risk of RCC, whereas increased fiber and starch intakes appear to be associated with a decreased risk of RCC. We found that reducing GI levels and increasing fiber intake could be a dietary strategy to decrease RCC risk, especially for individuals with hypertension or high BMI.
C1 [Zhu, Jingfen; Tu, Huakang; Wu, Xifeng] Univ Texas MD Anderson Canc Ctr, Dept Epidemiol, Houston, TX 77030 USA.
   [Zhu, Jingfen] Shanghai Jiao Tong Univ, Sch Publ Hlth, Shanghai 200025, Peoples R China.
   [Matin, Surena F.; Wood, Christopher G.] Univ Texas MD Anderson Canc Ctr, Dept Urol, Houston, TX 77030 USA.
   [Tannir, Nizar M.] Univ Texas MD Anderson Canc Ctr, Dept Genitourinary Med Oncol, Houston, TX 77030 USA.
C3 University of Texas System; UTMD Anderson Cancer Center; Shanghai Jiao Tong University; University of Texas System; UTMD Anderson Cancer Center; University of Texas System; UTMD Anderson Cancer Center
RP Wu, XF (corresponding author), Univ Texas MD Anderson Canc Ctr, Dept Epidemiol, Houston, TX 77030 USA.
EM xwu@mdanderson.org
FU National Institutes of Health (NIH) [R01 CA170298]; Center for Translational and Public Health Genomics, Duncan Family Institute for Cancer Prevention; University of Texas MD Anderson Cancer
CR Ainsworth BE, 2011, MED SCI SPORT EXER, V43, P1575, DOI 10.1249/MSS.0b013e31821ece12
   AINSWORTH BE, 1993, MED SCI SPORT EXER, V25, P71, DOI 10.1249/00005768-199301000-00011
   Allen NE, 2009, INT J CANCER, V125, P982, DOI 10.1002/ijc.24447
   [Anonymous], 2016, USDA NAT NUTR DAT ST, V0, P0
   Augustin LSA, 2015, NUTR METAB CARDIOVAS, V25, P795, DOI 10.1016/j.numecd.2015.05.005
   Bertoia M, 2010, INT J CANCER, V126, P1504, DOI 10.1002/ijc.24829
   Bidoli E, 2008, INT J CANCER, V122, P2586, DOI 10.1002/ijc.23386
   BLOCK G, 1994, AM J EPIDEMIOL, V139, P1190, DOI 10.1093/oxfordjournals.aje.a116965
   Clague J, 2009, CANCER EPIDEM BIOMAR, V18, P801, DOI 10.1158/1055-9965.EPI-08-0601
   Cust AE, 2009, EUR J CLIN NUTR, V63, PS37, DOI 10.1038/ejcn.2009.74
   Daniel CR, 2013, AM J CLIN NUTR, V97, P1036, DOI 10.3945/ajcn.112.045351
   Djiogue S, 2013, ENDOCR-RELAT CANCER, V20, PR1, DOI 10.1530/ERC-12-0324
   Dombrowski F, 2007, DIABETOLOGIA, V50, P2580, DOI 10.1007/s00125-007-0838-2
   Flood A, 2006, J AM DIET ASSOC, V106, P393, DOI 10.1016/j.jada.2005.12.008
   Foster-Powell K, 2002, AM J CLIN NUTR, V76, P5, DOI 10.1093/ajcn/76.1.5
   Galeone C, 2009, ANN ONCOL, V20, P1881, DOI 10.1093/annonc/mdp197
   George SM, 2009, AM J EPIDEMIOL, V169, P462, DOI 10.1093/aje/kwn347
   Gnagnarella P, 2008, AM J CLIN NUTR, V87, P1793, DOI 10.1093/ajcn/87.6.1793
   Habib SL, 2014, ONCOTARGET, V5, P2542, DOI 10.18632/oncotarget.1833
   Hu J, 2013, ANN ONCOL, V24, P245, DOI 10.1093/annonc/mds235
   Major JM, 2010, BRIT J CANCER, V103, P132, DOI 10.1038/sj.bjc.6605722
   McGuire BB, 2011, CURR OPIN UROL, V21, P356, DOI 10.1097/MOU.0b013e32834962d5
   Pollak M, 2012, NAT REV CANCER, V12, P159, DOI 10.1038/nrc3215
   Sanfilippo KM, 2014, HYPERTENSION, V63, P934, DOI 10.1161/HYPERTENSIONAHA.113.02953
   Scelo G, 2016, ANN ONCOL, V27, P1382, DOI 10.1093/annonc/mdw186
   Siegel RL, 2016, CA-CANCER J CLIN, V66, P7, DOI 10.3322/caac.21332
   Sieri S, 2017, NUTR METAB CARDIOVAS, V27, P18, DOI 10.1016/j.numecd.2016.09.014
   Sieri S, 2015, INT J CANCER, V136, P2923, DOI 10.1002/ijc.29341
   Solarek W, 2015, ENDOCR-RELAT CANCER, V22, PR253, DOI 10.1530/ERC-15-0135
   Spyridopoulos TN, 2012, HORM-INT J ENDOCRINO, V11, P308, DOI 10.14310/horm.2002.1359
   Turati F, 2015, MOL NUTR FOOD RES, V59, P1384, DOI 10.1002/mnfr.201400594
   Wang JD, 2014, MED ONCOL, V31, P0, DOI 10.1007/s12032-014-0112-7
   Weikert S, 2006, INT J CANCER, V118, P3133, DOI 10.1002/ijc.21765
   Willett WC, 1997, AM J CLIN NUTR, V65, P1220, DOI 10.1093/ajcn/65.4.1220S
NR 34
TC 11
Z9 12
U1 0
U2 10
PU OXFORD UNIV PRESS
PI OXFORD
PA GREAT CLARENDON ST, OXFORD OX2 6DP, ENGLAND
SN 0143-3334
EI 1460-2180
J9 CARCINOGENESIS
JI Carcinogenesis
PD NOV 15
PY 2017
VL 38
IS 11
BP 1129
EP 1135
DI 10.1093/carcin/bgx083
PG 7
WC Oncology
SC Oncology
GA FL1WY
UT WOS:000414006300009
PM 28968893
DA 2025-02-23
ER

PT J
AU Liu, J
   Dong, YQ
   Lu, C
   Wang, YN
   Peng, L
   Jiang, MJ
   Tang, YM
   Zhao, Q
AF Liu, Jian
   Dong, Yongquan
   Lu, Chao
   Wang, Yina
   Peng, Ling
   Jiang, Mengjie
   Tang, Yemin
   Zhao, Qiong
TI Meta-analysis of the correlation between vitamin D and lung cancer risk and outcomes
SO ONCOTARGET
LA English
DT Article
DE vitamin D; lung cancer; risk; survival
ID serum 25-hydroxyvitamin d; ultraviolet-b irradiance; colorectal adenoma; trend estimation; dietary calcium; nutrient intake; united-states; breast-cancer; d deficiency; mortality
AB In this meta-analysis, we analyzed the association between vitamin D levels and lung carcinoma risk and outcomes. Two authors independently searched the Web of Science, Pubmed, EBSCO and Ovid MEDLINE resources with the key words " vitamin D, lung cancer, solar and latitude" and enrolled 22 studies that satisfied the inclusion criteria. The summary odds ratios (ORs) with 95% confidence intervals (CIs) were calculated using the random (or fixed)-effects model. Potential confounders were carefully adjusted. High vitamin D (or calcium) intake and serum 25(OH) D levels each correlated inversely with lung cancer risk [OR = 0.72 (95% CI: 0.61-0.85, p < 0.001) and OR = 0.89 (95% CI: 0.83-0.97, p < 0.05)]. High circulating 25(OH) D levels also reduced lung cancer mortality with the pooled OR reached 0.39 (95% CI: 0.28-0.54, p < 0.001)]. A positive trend was presented in the relationship between serum 25(OH) D and survival (OR = 1.01, 95% CI: 0.87-1.18, p = 0.87). Subgroup analysis revealed that nonsmokers had higher vitamin D levels, which correlated negatively with lung cancer risk (OR = 0.76, 95% CI: 0.65-0.88, p < 0.01). Moreover, lower sun exposure and high latitude associated with lower vitamin D levels. This meta-analysis shows that high vitamin D (or calcium) intake and serum 25(OH) D levels correlate with lower lung cancer risk and better prognosis. UVB and latitude may play a vital role in lung cancer occurrence and progression, although a direct evidence hasn't been obtained.
C1 [Liu, Jian; Dong, Yongquan; Wang, Yina; Peng, Ling; Tang, Yemin; Zhao, Qiong] Zhejiang Univ, Affiliated Hosp 1, Dept Thorac Oncol, Coll Med, Hangzhou 310003, Zhejiang, Peoples R China.
   [Lu, Chao] Zhejiang Univ, Affiliated Hosp 1, Dept Gastroenterol, Coll Med, Hangzhou 310003, Zhejiang, Peoples R China.
   [Jiang, Mengjie] Zhejiang Tradit Chinese Med Univ, Affiliated Hosp 1, Dept Radiotherapy, Coll Med, Hangzhou 310006, Zhejiang, Peoples R China.
C3 Zhejiang University; Zhejiang University; Zhejiang Chinese Medical University
RP Zhao, Q (corresponding author), Zhejiang Univ, Affiliated Hosp 1, Dept Thorac Oncol, Coll Med, Hangzhou 310003, Zhejiang, Peoples R China.
EM 15700077397@139.com
FU Public Technology Research and Social Development Projects of Zhejiang province [2014C33206]
CR Adams JS, 2010, J CLIN ENDOCR METAB, V95, P471, DOI 10.1210/jc.2009-1773
   Afzal S, 2013, CLIN CHEM, V59, P771, DOI 10.1373/clinchem.2012.201939
   Anic GM, 2014, LUNG CANCER, V86, P297, DOI 10.1016/j.lungcan.2014.10.008
   [Anonymous], 2016, INT J MOL SCI, V0, P0, DOI DOI 10.3390/ijms17101597
   Arantes HP, 2013, OSTEOPOROSIS INT, V24, P2707, DOI 10.1007/s00198-013-2366-x
   Ashwell M, 2010, BRIT J NUTR, V104, P603, DOI 10.1017/S0007114510002138
   BOLTONSMITH C, 1993, BRIT J NUTR, V69, P315, DOI 10.1079/BJN19930036
   Bouillon R, 2006, J STEROID BIOCHEM, V102, P156, DOI 10.1016/j.jsbmb.2006.09.014
   Brot C, 1999, EUR J CLIN NUTR, V53, P920, DOI 10.1038/sj.ejcn.1600870
   Chen FQ, 2015, SCI REP-UK, V5, P0, DOI 10.1038/srep09599
   Chen GC, 2015, CANCER CAUSE CONTROL, V26, P1719, DOI 10.1007/s10552-015-0665-6
   Chen WQ, 2010, CANCER CAUSE CONTROL, V21, P1701, DOI 10.1007/s10552-010-9599-1
   Cheng TYD, 2014, INT J CANCER, V135, P2135, DOI 10.1002/ijc.28846
   Cheng TYD, 2013, AM J CLIN NUTR, V98, P1002, DOI 10.3945/ajcn.112.055905
   Cheng TYD, 2012, CANCER CAUSE CONTROL, V23, P1557, DOI 10.1007/s10552-012-0033-8
   COCHRAN WG, 1954, BIOMETRICS, V10, P101, DOI 10.2307/3001666
   Curado MPE, 2007, CANCER INCIDENCE IN FIVE CONTINENTS, VIX, P0
   Deeb KK, 2007, NAT REV CANCER, V7, P684, DOI 10.1038/nrc2196
   DERSIMONIAN R, 1986, CONTROL CLIN TRIALS, V7, P177, DOI 10.1016/0197-2456(86)90046-2
   Díaz GD, 2000, CANCER RES, V60, P2304
   Egan KM, 2008, CANCER CAUSE CONTROL, V19, P527, DOI 10.1007/s10552-008-9115-z
   Egger M, 1997, BMJ-BRIT MED J, V315, P629, DOI 10.1136/bmj.315.7109.629
   Evans SRT, 2000, INT J ONCOL, V16, P1249
   Feldman D, 2014, NAT REV CANCER, V14, P342, DOI 10.1038/nrc3691
   Fernandez-Garcia NI, 2005, ONCOGENE, V24, P6533, DOI 10.1038/sj.onc.1208801
   Freedman DM, 2007, JNCI-J NATL CANCER I, V99, P1594, DOI 10.1093/jnci/djm204
   Freedman DM, 2010, CANCER RES, V70, P8587, DOI 10.1158/0008-5472.CAN-10-1420
   Gandini S, 2011, INT J CANCER, V128, P1414, DOI 10.1002/ijc.25439
   Giovannucci E, 2006, JNCI-J NATL CANCER I, V98, P451, DOI 10.1093/jnci/djj101
   Giovannucci E, 2006, CANCER EPIDEM BIOMAR, V15, P2467, DOI 10.1158/1055-9965.EPI-06-0357
   Grant WB, 2006, ANTICANCER RES, V26, P2605
   Grant WB, 2014, NUTRIENTS, V6, P163, DOI 10.3390/nu6010163
   Grant WB, 2012, ANTICANCER RES, V32, P223
   Grant WB, 2010, DERM-ENDOCRINOL, V2, P68, DOI 10.4161/derm.2.2.13812
   GREENLAND S, 1992, AM J EPIDEMIOL, V135, P1301, DOI 10.1093/oxfordjournals.aje.a116237
   GREENLAND S, 1987, EPIDEMIOL REV, V9, P1
   Hanahan D, 2011, CELL, V144, P646, DOI 10.1016/j.cell.2011.02.013
   Hansdottir S, 2008, J IMMUNOL, V181, P7090, DOI 10.4049/jimmunol.181.10.7090
   Heist RS, 2008, J CLIN ONCOL, V26, P5596, DOI 10.1200/JCO.2008.18.0406
   Herbst RS, 2008, NEW ENGL J MED, V359, P1367, DOI 10.1056/NEJMra0802714
   Hershberger PA, 1999, CANCER RES, V59, P2644
   Higashimoto Y, 1996, ANTICANCER RES, V16, P2653
   Higgins JPT, 2003, BMJ-BRIT MED J, V327, P557, DOI 10.1136/bmj.327.7414.557
   HOLICK MF, 1995, AM J CLIN NUTR, V61, P638S, DOI 10.1093/ajcn/61.3.638S
   Holick MF, 2007, NEW ENGL J MED, V357, P266, DOI 10.1056/NEJMra070553
   Holick MF, 2006, PROG BIOPHYS MOL BIO, V92, P49, DOI 10.1016/j.pbiomolbio.2006.02.014
   Jacobs ET, 2013, INT J CANCER, V133, P2980, DOI 10.1002/ijc.28316
   Jorde R, 2005, EUR J ENDOCRINOL, V152, P39, DOI 10.1530/eje.1.01816
   Kilkkinen A, 2008, CANCER EPIDEM BIOMAR, V17, P3274, DOI 10.1158/1055-9965.EPI-08-0199
   Knight JA, 2007, CANCER EPIDEM BIOMAR, V16, P422, DOI 10.1158/1055-9965.EPI-06-0865
   Kricker A, 2008, INT J CANCER, V122, P144, DOI 10.1002/ijc.23003
   Krishnan AV, 2010, ENDOCRINOLOGY, V151, P32, DOI 10.1210/en.2009-0855
   Lee G, 2009, CURR OPIN PULM MED, V15, P303, DOI 10.1097/MCP.0b013e32832c975a
   Li HJ, 2007, PLOS MED, V4, P562, DOI 10.1371/journal.pmed.0040103
   Li KR, 2011, CANCER CAUSE CONTROL, V22, P1375, DOI 10.1007/s10552-011-9810-z
   Lin SW, 2012, INT J CANCER, V131, PE1015, DOI 10.1002/ijc.27619
   Liu Y, 2011, CHINESE J CANCER RES, V23, P33, DOI 10.1007/s11670-011-0033-3
   Mahabir S, 2010, CANCER EPIDEM BIOMAR, V19, P1976, DOI 10.1158/1055-9965.EPI-10-0067
   Matsunawa M, 2009, TOXICOL SCI, V109, P50, DOI 10.1093/toxsci/kfp044
   Moher D, 2009, ANN INTERN MED, V151, P264, DOI 10.1371/journal.pmed.1000097
   Moon SJ, 2005, MUTAT RES-FUND MOL M, V571, P207, DOI 10.1016/j.mrfmmm.2004.09.015
   Morabia A, 2000, EUR J CLIN NUTR, V54, P684, DOI 10.1038/sj.ejcn.1601074
   Nakagawa K, 2005, CARCINOGENESIS, V26, P1044, DOI 10.1093/carcin/bgi049
   Nakagawa K, 2005, CARCINOGENESIS, V26, P429, DOI 10.1093/carcin/bgh332
   Need AG, 2002, OSTEOPOROSIS INT, V13, P83, DOI 10.1007/s198-002-8342-9
   Ordóñez-Mena JM, 2013, CANCER EPIDEM BIOMAR, V22, P905, DOI 10.1158/1055-9965.EPI-12-1332
   Ordóñez-Mena JM, 2016, EUR J EPIDEMIOL, V31, P311, DOI 10.1007/s10654-015-0040-7
   Orsini N, 2006, STATA J, V6, P40, DOI 10.1177/1536867X0600600103
   Park Y, 2009, ARCH INTERN MED, V169, P391, DOI 10.1001/archinternmed.2008.578
   Porojnicu AC, 2007, LUNG CANCER, V55, P263, DOI 10.1016/j.lungcan.2006.11.013
   Redaniel MT, 2014, CANCER CAUSE CONTROL, V25, P267, DOI 10.1007/s10552-013-0328-4
   SimboliCampbell M, 1996, J STEROID BIOCHEM, V58, P367, DOI 10.1016/0960-0760(96)00055-6
   Skaaby T, 2016, ENDOCRINE, V51, P342, DOI 10.1007/s12020-015-0641-7
   Skaaby T, 2014, CANCER EPIDEM BIOMAR, V23, P1220, DOI 10.1158/1055-9965.EPI-14-0007
   Skaaby T, 2014, PLOS ONE, V9, P0, DOI 10.1371/journal.pone.0090654
   SUBAR AF, 1990, AM J PUBLIC HEALTH, V80, P1323, DOI 10.2105/AJPH.80.11.1323
   Symons MJ, 2002, J CLIN EPIDEMIOL, V55, P893, DOI 10.1016/S0895-4356(02)00443-2
   Takata Y, 2013, CANCER EPIDEM BIOMAR, V22, P50, DOI 10.1158/1055-9965.EPI-12-0915-T
   Tretli S, 2012, CANCER CAUSE CONTROL, V23, P363, DOI 10.1007/s10552-011-9885-6
   Vashi PG, 2015, BMC CANCER, V15, P0, DOI 10.1186/s12885-015-2043-x
   Wang X, 2015, CANCER BIOMARK, V15, P663, DOI 10.3233/CBM-150506
   Weinstein SJ, 2011, PLOS ONE, V6, P0, DOI 10.1371/journal.pone.0020796
   Wong YYE, 2014, PLOS ONE, V9, P0, DOI 10.1371/journal.pone.0099954
   Young RP, 2010, RESP MED, V104, P758, DOI 10.1016/j.rmed.2009.11.025
   Zgaga L, 2016, CANCER EPIDEM BIOMAR, V25, P877, DOI 10.1158/1055-9965.EPI-15-1162
   Zhang LQ, 2015, CELL PHYSIOL BIOCHEM, V36, P299, DOI 10.1159/000374072
   Zhou W, 2005, CANCER EPIDEM BIOMAR, V14, P2303, DOI 10.1158/1055-9965.EPI-05-0335
   Zhou W, 2005, EPIDEMIOLOGY, V16, P772, DOI 10.1097/01.ede.0000181311.11585.59
   Zhou W, 2007, J CLIN ONCOL, V25, P479, DOI 10.1200/JCO.2006.07.5358
NR 90
TC 44
Z9 47
U1 0
U2 4
PU IMPACT JOURNALS LLC
PI ORCHARD PARK
PA 6666 E QUAKER ST, STE 1, ORCHARD PARK, NY 14127 USA
SN 
EI 1949-2553
J9 ONCOTARGET
JI Oncotarget
PD OCT 6
PY 2017
VL 8
IS 46
BP 81040
EP 81051
DI 10.18632/oncotarget.18766
PG 12
WC Oncology; Cell Biology
SC Oncology; Cell Biology
GA FJ1HN
UT WOS:000412465700081
PM 29113365
DA 2025-02-23
ER

PT J
AU Cho, YA
   Lee, J
   Oh, JH
   Chang, HJ
   Sohn, DK
   Shin, A
   Kim, J
AF Cho, Young Ae
   Lee, Jeonghee
   Oh, Jae Hwan
   Chang, Hee Jin
   Sohn, Dae Kyung
   Shin, Aesun
   Kim, Jeongseon
TI Genetic variation in <i>PPARGC1A</i> may affect the role of diet-associated inflammation in colorectal carcinogenesis
SO ONCOTARGET
LA English
DT Article
DE diet; inflammation; polymorphism; PPARGC1A; interaction
ID c-reactive protein; cancer; risk; polymorphisms; index; coactivators; interleukin-6; environment; pgc1-alpha; exercise
AB The role of inflammation in colorectal carcinogenesis may differ according to individuals' genetic variations. Therefore, we investigated whether genetic susceptibility alters the association between inflammatory potential of diet and the risk of colorectal cancer within the Korean population. We genotyped four polymorphisms in four genes (IL1B, TNF, PPARG, and PPARGC1A) and calculated the dietary inflammatory index (DII) in a case-control study with 701 colorectal cancer patients and 1,402 controls. Among the investigated polymorphisms, heterozygous carriers of rs3774921 in PPARGC1A showed a higher risk of colorectal cancer (OR [95% CI] = 1.26 [1.02-1.55] for TC vs. TT). When the data were stratified by rs3774921 genetic variant, the association of a pro-inflammatory diet with colorectal cancer risk was more prominent among homozygous variant allele carriers (OR [95% CI] = 5.15 [2.35-11.29] for high vs. low DII) (P for interaction = 0.009). When stratified by anatomic site, this association was much stronger for rectal cancer patients (OR [95% CI] = 8.06 [2.67-24.16] for high vs. low DII) (P for interaction = 0.006). Additionally, this interaction was stronger among those older than 50 years and not exercising regularly. Conversely, no association or interaction was found for the other investigated polymorphisms. In conclusion, the results of this study suggest that a pro-inflammatory diet may have a differential effect on colorectal cancer risk based on PPARGC1A genetic variation. This interaction may differ by anatomic location and other risk factors.
C1 [Cho, Young Ae; Lee, Jeonghee; Shin, Aesun; Kim, Jeongseon] Natl Canc Ctr, Mol Epidemiol Branch, Goyang, South Korea.
   [Oh, Jae Hwan; Chang, Hee Jin; Sohn, Dae Kyung] Natl Canc Ctr, Natl Canc Ctr Hosp, Ctr Colorectal Canc, Goyang, South Korea.
   [Shin, Aesun] Seoul Natl Univ, Coll Med, Dept Prevent Med, Seoul, South Korea.
C3 National Cancer Center - Korea (NCC); National Cancer Center - Korea (NCC); Seoul National University (SNU)
RP Shin, A; Kim, J (corresponding author), Natl Canc Ctr, Mol Epidemiol Branch, Goyang, South Korea.; Shin, A (corresponding author), Seoul Natl Univ, Coll Med, Dept Prevent Med, Seoul, South Korea.
EM shinaesun@snu.ac.kr; jskim@ncc.re.kr
FU National Cancer Center, Korea [1510040]; National Research Foundation of Korea [2010-0010276, 2013R1A1A2A10008260, 2015R1C1A2A01053728, 2015R1A5A6001906]
CR Ahn Y, 2007, EUR J CLIN NUTR, V61, P1435, DOI 10.1038/sj.ejcn.1602657
   Andersen V, 2013, PLOS ONE, V8, P0, DOI 10.1371/journal.pone.0078366
   Chen C, 2014, GENET TEST MOL BIOMA, V18, P187, DOI 10.1089/gtmb.2013.0425
   Cho YA, 2016, NUTRIENTS, V8, P0, DOI 10.3390/nu8080469
   Cooper David N, 2010, HUM GENOMICS, V4, P284
   Coussens LM, 2002, NATURE, V420, P860, DOI 10.1038/nature01322
   DErrico I, 2011, P NATL ACAD SCI USA, V108, P6603, DOI 10.1073/pnas.1016354108
   Dick DM, 2015, PERSPECT PSYCHOL SCI, V10, P37, DOI 10.1177/1745691614556682
   Eisele PS, 2013, J BIOL CHEM, V288, P2246, DOI 10.1074/jbc.M112.375253
   Eisele PS, 2015, BIOCHEM BIOPH RES CO, V464, P692, DOI 10.1016/j.bbrc.2015.06.166
   Garza-González E, 2005, INT J CANCER, V114, P237, DOI 10.1002/ijc.20718
   Girnun GD, 2012, SEMIN CELL DEV BIOL, V23, P381, DOI 10.1016/j.semcdb.2012.01.007
   GREENLAND S, 1989, AM J PUBLIC HEALTH, V79, P340, DOI 10.2105/AJPH.79.3.340
   Handschin C, 2008, NATURE, V454, P463, DOI 10.1038/nature07206
   Handschin C, 2007, J CLIN INVEST, V117, P3463, DOI 10.1172/JCI31785
   Hoeft B, 2010, CARCINOGENESIS, V31, P466, DOI 10.1093/carcin/bgp325
   Iacopetta B, 2002, INT J CANCER, V101, P403, DOI 10.1002/ijc.10635
   Ji LL, 2008, FREE RADICAL BIO MED, V44, P142, DOI 10.1016/j.freeradbiomed.2007.02.031
   Kakourou A, 2015, CANCER CAUSE CONTROL, V26, P1449, DOI 10.1007/s10552-015-0641-1
   Kantor Elizabeth D, 2015, CURR NUTR REP, V4, P13
   Lai CQ, 2008, DIABETES, V57, P809, DOI 10.2337/db07-1238
   Lin JD, 2005, CELL METAB, V1, P361, DOI 10.1016/j.cmet.2005.05.004
   Min L, 2014, PLOS ONE, V9, P0, DOI 10.1371/journal.pone.0085187
   Moller DE, 2003, INT J OBESITY, V27, PS17, DOI 10.1038/sj.ijo.0802494
   Shivappa N, 2014, CANCER EPIDEM BIOMAR, V23, P2383, DOI 10.1158/1055-9965.EPI-14-0537
   Shivappa N, 2015, BRIT J NUTR, V114, P152, DOI 10.1017/S0007114515001828
   Shivappa N, 2014, PUBLIC HEALTH NUTR, V17, P1825, DOI 10.1017/S1368980013002565
   Shivappa N, 2014, PUBLIC HEALTH NUTR, V17, P1689, DOI 10.1017/S1368980013002115
   Song MY, 2015, GASTROENTEROLOGY, V148, P1244, DOI 10.1053/j.gastro.2014.12.035
   St-Pierre J, 2006, CELL, V127, P397, DOI 10.1016/j.cell.2006.09.024
   Sung JJY, 2005, LANCET ONCOL, V6, P871, DOI 10.1016/S1470-2045(05)70422-8
   Vogel U, 2007, MUTAT RES-FUND MOL M, V624, P88, DOI 10.1016/j.mrfmmm.2007.04.006
   Wang HS, 2013, CANCER EPIDEM BIOMAR, V22, P2094, DOI 10.1158/1055-9965.EPI-13-0694
   Waters JP, 2013, J PATHOL, V230, P132, DOI 10.1002/path.4187
   Willett WC, 1997, AM J CLIN NUTR, V65, P1220, DOI 10.1093/ajcn/65.4.1220S
   Wirth MD, 2015, BRIT J NUTR, V113, P1819, DOI 10.1017/S000711451500104X
   Zamora-Ros R, 2015, GENES NUTR, V10, P0, DOI 10.1007/s12263-014-0447-x
   Zhou B, 2014, CANCER CAUSE CONTROL, V25, P1397, DOI 10.1007/s10552-014-0445-8
NR 38
TC 15
Z9 16
U1 0
U2 9
PU IMPACT JOURNALS LLC
PI ORCHARD PARK
PA 6666 E QUAKER ST, STE 1, ORCHARD PARK, NY 14127 USA
SN 
EI 1949-2553
J9 ONCOTARGET
JI Oncotarget
PD JAN 31
PY 2017
VL 8
IS 5
BP 8550
EP 8558
DI 10.18632/oncotarget.14347
PG 9
WC Oncology; Cell Biology
SC Oncology; Cell Biology
GA EJ5YP
UT WOS:000393295500114
PM 28051997
DA 2025-02-23
ER

PT J
AU Donat-Vargas, C
   Berglund, M
   Glynn, A
   Wolk, A
   Åkesson, A
AF Donat-Vargas, Carolina
   Berglund, Marika
   Glynn, Anders
   Wolk, Alicja
   Akesson, Agneta
TI Dietary polychlorinated biphenyls, long-chain n-3 polyunsaturated fatty acids and incidence of malignant melanoma
SO EUROPEAN JOURNAL OF CANCER
LA English
DT Article
DE Polychlorinated biphenyls (PCBs); Long-chain n-3 polyunsaturated fatty acids (LC n-3 PUFAs); Cutaneous malignant melanoma; Nutritional epidemiology; Cancer prevention
ID eicosapentaenoic acid; docosahexaenoic acid; in-vitro; expression; cancer; omega-3; cells; cyclooxygenase-2; epidemiology; association
AB Background: For malignant melanoma, other risk factors aside from sun exposure have been hardly explored. Polychlorinated biphenyls (PCBs) mainly from fatty fish may affect melanogenesis and promote melanoma progression, while long-chain n-3 polyunsaturated fatty acids seem to exert antineoplastic actions in melanoma cells. Objectives: We aimed to assess the association of validated estimates of dietary PCB exposure as well as the intake of eicosapentaenoic acid and docosahexaenoic acid (EPA-DHA), accounting for sun habits and skin type, with the risk of malignant melanoma in middle-aged and elderly women. Methods: We included 20,785 women at baseline in 2009 from the prospective population based Swedish Mammography Cohort. Validated estimates of dietary PCB exposure and EPA-DHA intake were obtained via a food frequency questionnaire. Incident melanoma cases were ascertained through register-linkage. Results: During 4.5 years of follow-up, we ascertained 67 incident cases of melanoma. After multivariable adjustments, exposure to dietary PCBs was associated with four-fold increased risk of malignant melanoma (hazard ratio [HR], 4.0 [95% confidence interval {CI}, 1.2-13; P for trend = 0.02]), while EPA-DHA intake was associated with 80% lower risk (HR, 0.2 [95% CI, 0.1-0.8; P for trend = 0.03]), comparing the highest exposure tertiles with the lowest. Conclusion: While we found a direct association between dietary PCB exposure and risk of melanoma, EPA-DHA intake showed to have a substantial protective association. Question of benefits and risk from fish consumption is very relevant and further prospective studies in the general population verifying these findings are warranted. (C) 2016 Elsevier Ltd. All rights reserved.
C1 [Donat-Vargas, Carolina; Berglund, Marika; Wolk, Alicja; Akesson, Agneta] Karolinska Inst, Inst Environm Med, Box 210, SE-17177 Stockholm, Sweden.
   [Glynn, Anders] Natl Food Agcy, Dept Risk & Benefit Assessment, Box 622, SE-75126 Uppsala, Sweden.
C3 Karolinska Institutet; Swedish National Food Agency
RP Åkesson, A (corresponding author), Karolinska Inst, Inst Environm Med, Nutr Epidemiol, Box 210, S-17177 Stockholm, Sweden.
EM Agneta.Akesson@ki.se
FU Swedish Cancer Society [120840]; Swedish Research Council/Research Infrastructures [825-2008-5997]
CR Albino AP, 2000, CANCER RES, V60, P4139
   [Anonymous], 2012, EFSA J, V10, P0, DOI 10.2903/j.efsa.2012.2592
   [Anonymous], 2015, IARC MONOGR EVAL CAR, V107, P0
   Baccarelli A, 2005, BRIT J DERMATOL, V152, P459, DOI 10.1111/j.1365-2133.2005.06444.x
   Baccarelli A, 2006, CARCINOGENESIS, V27, P2001, DOI 10.1093/carcin/bgl011
   Beischlag TV, 2008, CRIT REV EUKAR GENE, V18, P207, DOI 10.1615/CritRevEukarGeneExpr.v18.i3.20
   Bergkvist C, 2012, MOL NUTR FOOD RES, V56, P1748, DOI 10.1002/mnfr.201200196
   Berwick M, 2016, CANCER TREAT RES, V167, P17, DOI 10.1007/978-3-319-22539-5_2
   Covaci A, 2002, CHEMOSPHERE, V48, P827, DOI 10.1016/S0045-6535(02)00112-1
   de Waure C, 2015, PUBLIC HEALTH, V129, P1099, DOI 10.1016/j.puhe.2015.06.015
   Denkert C, 2001, CANCER RES, V61, P303
   Gallagher RP, 2011, INT J CANCER, V128, P1872, DOI 10.1002/ijc.25503
   Green RM, 2008, MUTAGENESIS, V23, P457, DOI 10.1093/mutage/gen035
   Greinert R, 2015, CANCER EPIDEMIOL, V39, PS75, DOI 10.1016/j.canep.2014.12.014
   Haase H, 2016, INT J ENV RES PUB HE, V13, P0, DOI 10.3390/ijerph13030295
   Harris H, 2013, OA EPIDEMIOL, V1, P16, DOI 10.13172/2053-079X-1-2-943
   Hennig B, 2002, TOXICOL APPL PHARM, V181, P174, DOI 10.1006/taap.2002.9408
   Hollenbeak CS, 2005, CANCER, V104, P1962, DOI 10.1002/cncr.21404
   IARC, 2012, A REVIEW OF HUMAN CARCINOGENICS. PART D: RADIATION/IARC WORKING GROUP ON THE EVALUATION OF CARCINOGENIC RISKS TO HUMANS, V0, P0
   Joosse A, 2015, PIGM CELL MELANOMA R, V23, P352
   Kwon O, 2002, BIOL PHARM BULL, V25, P1165, DOI 10.1248/bpb.25.1165
   Larsson SC, 2004, AM J CLIN NUTR, V79, P935
   Liu TP, 1996, SURG CLIN N AM, V76, P1205, DOI 10.1016/S0039-6109(05)70511-9
   Luecke S, 2010, PIGM CELL MELANOMA R, V23, P828, DOI 10.1111/j.1755-148X.2010.00762.x
   MATTSSON B, 1984, ACTA RADIOL ONCOL, V23, P305, DOI 10.3109/02841868409136026
   Melnikova VO, 2009, PIGM CELL MELANOMA R, V22, P257, DOI 10.1111/j.1755-148X.2009.00570.x
   Meyskens FL, 2004, CLIN CANCER RES, V10, P2581, DOI 10.1158/1078-0432.CCR-03-0638
   Milbrath MO, 2009, ENVIRON HEALTH PERSP, V117, P417, DOI 10.1289/ehp.11781
   Nehra D, 2014, J SURG RES, V188, P451, DOI 10.1016/j.jss.2014.01.037
   Noel SE, 2014, INT J CANCER, V135, P149, DOI 10.1002/ijc.28630
   Pilkington SM, 2013, AM J CLIN NUTR, V97, P646, DOI 10.3945/ajcn.112.049494
   REICH R, 1989, BIOCHEM BIOPH RES CO, V160, P559, DOI 10.1016/0006-291X(89)92469-8
   Rhodes LE, 2003, CARCINOGENESIS, V24, P919, DOI 10.1093/carcin/bgg038
   Rothman KJ, 2008, MODERN EPIDEMIOLOGY, V0, P0
   Sanz-Motilva V, 2012, CURR PHARM DESIGN, V18, P3966, DOI 10.2174/138161212802083680
   Schlezinger JJ, 2006, AQUAT TOXICOL, V77, P422, DOI 10.1016/j.aquatox.2006.01.012
   Serini S, 2011, CURR MED CHEM, V18, P4065, DOI 10.2174/092986711796957310
   Serini S, 2014, NUTR REV, V72, P255, DOI 10.1111/nure.12093
   Serini S, 2012, CARCINOGENESIS, V33, P164, DOI 10.1093/carcin/bgr240
   van der Pols JC, 2011, CANCER EPIDEM BIOMAR, V20, P530, DOI 10.1158/1055-9965.EPI-10-0961
   Villano CM, 2006, TOXICOL APPL PHARM, V210, P212, DOI 10.1016/j.taap.2005.05.001
   Wallin A, 2014, EUR J NUTR, V53, P549, DOI 10.1007/s00394-013-0563-1
   WILLETT W, 1986, AM J EPIDEMIOL, V124, P17, DOI 10.1093/oxfordjournals.aje.a114366
NR 43
TC 26
Z9 29
U1 0
U2 9
PU ELSEVIER SCI LTD
PI OXFORD
PA THE BOULEVARD, LANGFORD LANE, KIDLINGTON, OXFORD OX5 1GB, OXON, ENGLAND
SN 0959-8049
EI 1879-0852
J9 EUR J CANCER
JI Eur. J. Cancer
PD FEB 15
PY 2017
VL 72
IS 
BP 137
EP 143
DI 10.1016/j.ejca.2016.11.016
PG 7
WC Oncology
SC Oncology
GA EK6YK
UT WOS:000394072000016
PM 28033525
DA 2025-02-23
ER

PT J
AU Tempfer, C
AF Tempfer, Clemens
TI Endometrial cancer. Epidemiology and etiology
SO ONKOLOGE
LA German
DT Article
DE Pelvic malignancy; Endometrioid adenocarcinoma; Estrogens; Diet; Glucose metabolism
ID hormone replacement therapy; postmenopausal women; metabolic syndrome; diabetes-mellitus; physical-activity; risk; metaanalysis; cohort; carcinoma; outcm
AB Endometrial cancer (EC) is the fourth most common female malignancy and the most common pelvic malignancy in women. Effective strategies for early detection, prevention and counselling are based on knowledge about the epidemiology and etiology of EC. This article gives a review of the literature on the epidemiology and etiology of EC and summarizes and discusses the current knowledge on the epidemiology and etiology of EC. A comprehensive search of the literature was carried out using the PubMed database and the Cochrane central register of controlled trials on the topic of epidemiology and etiology of EC. In Germany 2.7 % (and ninth position) of cancer-specific deaths are due to EC. The incidence of EC increases with age and is most frequently diagnosed in the age group of 75 to 79-year-old women. Endometrioid adenocarcinoma of the uterus is the most common histological subtype of EC and the most important biological characteristic is its hormone dependency. In this respect the most important risk-modulating etiological factors of EC are long-term use of estrogens, progestogen therapy, oral contraceptives, body mass index and an impaired glucose metabolism. In addition, physical activities, sport and dietary aspects, such as consumption of fat, red meat, soja foods, dietary fibers, vitamins and specific beverages, such as tea and coffee play an important etiological role. The etiology of the hormone-independent type II EC is unknown. This biologically aggressive subtype of EC usually develops on the basis of endometrial atrophy and is characterized by a specific genetic profile.
C1 [Tempfer, Clemens] Klinikum Ruhr Univ Bochum, Frauenklin, Holkeskampring 40, D-44625 Herne, Germany.
C3 Ruhr University Bochum
RP Tempfer, C (corresponding author), Klinikum Ruhr Univ Bochum, Frauenklin, Holkeskampring 40, D-44625 Herne, Germany.
EM clemens.tempfer@rub.de
CR Al-Mubarak M, 2014, PLOS ONE, V9, P0, DOI 10.1371/journal.pone.0088238
   Allen N, 2015, LANCET ONCOL, V16, P1061, DOI 10.1016/S1470-2045(15)00212-0
   Allen NE, 2010, AM J EPIDEMIOL, V172, P1394, DOI 10.1093/aje/kwq300
   [Anonymous], 2014, J NATL CANC I, V0, P0, DOI DOI 10.1093/JNCI/DJU098
   Bandera EV, 2007, AM J CLIN NUTR, V86, P1730
   Banno K, 2014, J OBSTET GYNAECOL RE, V40, P1957, DOI 10.1111/jog.12442
   Barone BB, 2008, JAMA-J AM MED ASSOC, V300, P2754, DOI 10.1001/jama.2008.824
   Bashir S, 2014, INT J GYNECOL CANCER, V24, P1262, DOI 10.1097/IGC.0000000000000183
   Beral V, 2005, LANCET, V365, P1543, DOI 10.1016/S0140-6736(05)66455-0
   Bjorge T, 2010, AM J EPIDEMIOL, V171, P892, DOI 10.1093/aje/kwq006
   Braithwaite RS, 2003, J GEN INTERN MED, V18, P937, DOI 10.1046/j.1525-1497.2003.20724.x
   Clarke MJ, 2008, COCHRANE DATABASE SY, V4, P0
   DeMichele A, 2008, J CLIN ONCOL, V26, P4151, DOI 10.1200/JCO.2007.14.0921
   Doherty JA, 2007, AM J OBSTET GYNECOL, V197, P0, DOI 10.1016/j.ajog.2007.01.019
   Dossus L, 2010, INT J CANCER, V127, P442, DOI 10.1002/ijc.25050
   Esposito K, 2014, ENDOCRINE, V45, P362, DOI 10.1007/s12020-013-0056-2
   Fournier A, 2014, AM J EPIDEMIOL, V180, P508, DOI 10.1093/aje/kwu146
   Friberg E, 2007, DIABETOLOGIA, V50, P1365, DOI 10.1007/s00125-007-0681-5
   Gierach GL, 2009, INT J CANCER, V124, P2139, DOI 10.1002/ijc.24059
   Gierisch JM, 2013, CANCER EPIDEM BIOMAR, V22, P1931, DOI 10.1158/1055-9965.EPI-13-0298
   Gnagnarella P, 2008, AM J CLIN NUTR, V87, P1793, DOI 10.1093/ajcn/87.6.1793
   Gorenoi V, 2007, GMS HLTH TECHNOL ASS, V3, P1
   GRADY D, 1995, OBSTET GYNECOL, V85, P304, DOI 10.1016/0029-7844(94)00383-O
   Inoue-Choi M, 2013, CANCER EPIDEM BIOMAR, V22, P2384, DOI 10.1158/1055-9965.EPI-13-0636
   Jamison PM, 2014, CANCER-AM CANCER SOC, V120, P3836, DOI 10.1002/cncr.29054
   Judd HL, 1996, JAMA-J AM MED ASSOC, V275, P370, DOI 10.1001/jama.1996.03530290040035
   Karageorgi S, 2010, INT J CANCER, V126, P208, DOI 10.1002/ijc.24672
   Keum N, 2014, INT J CANCER, V135, P682, DOI 10.1002/ijc.28687
   Lacey JV, 2005, CANCER EPIDEM BIOMAR, V14, P1724, DOI 10.1158/1055-9965.EPI-05-0111
   Manson JE, 2013, JAMA-J AM MED ASSOC, V310, P1353, DOI 10.1001/jama.2013.278040
   Mills AM, 2016, AM J SURG PATHOL, V40, P155, DOI 10.1097/PAS.0000000000000544
   Mueck AO, 2015, FRAUENARZT, V56, P657
   Nelson HD, 2002, JAMA-J AM MED ASSOC, V288, P872, DOI 10.1001/jama.288.7.872
   Nelson HD, 2013, ANN INTERN MED, V158, P604, DOI 10.7326/0003-4819-158-8-201304160-00005
   Ollberding NJ, 2012, JNCI-J NATL CANCER I, V104, P67, DOI 10.1093/jnci/djr475
   Razavi P, 2010, CANCER EPIDEM BIOMAR, V19, P475, DOI 10.1158/1055-9965.EPI-09-0712
   Renehan AG, 2008, LANCET, V371, P569, DOI 10.1016/S0140-6736(08)60269-X
   Rodriguez AM, 2014, GYNECOL ONCOL, V135, P525, DOI 10.1016/j.ygyno.2014.10.021
   Schlesselman JJ, 1997, HUM REPROD, V12, P1851, DOI 10.1093/humrep/12.9.1851
   Schmeler KM, 2006, NEW ENGL J MED, V354, P261, DOI 10.1056/NEJMoa052627
   Setiawan VW, 2012, AM J EPIDEMIOL, V176, P269, DOI 10.1093/aje/kws129
   Ward KK, 2013, AM J OBSTET GYNECOL, V209, P0, DOI 10.1016/j.ajog.2013.08.007
NR 43
TC 0
Z9 0
U1 0
U2 22
PU SPRINGER HEIDELBERG
PI HEIDELBERG
PA TIERGARTENSTRASSE 17, D-69121 HEIDELBERG, GERMANY
SN 0947-8965
EI 1433-0415
J9 ONKOLOGE
JI Onkologe
PD JAN 15
PY 2017
VL 23
IS 1
BP 7
EP 14
DI 10.1007/s00761-016-0095-4
PG 8
WC Oncology
SC Oncology
GA EI3JI
UT WOS:000392386100003
DA 2025-02-23
ER

PT J
AU Um, CY
   Fedirko, V
   Flanders, WD
   Judd, SE
   Bostick, RM
AF Um, Caroline Y.
   Fedirko, Veronika
   Flanders, W. Dana
   Judd, Suzanne E.
   Bostick, Roberd M.
TI Associations of Calcium and Milk Product Intakes with Incident, Sporadic Colorectal Adenomas
SO NUTRITION AND CANCER-AN INTERNATIONAL JOURNAL
LA English
DT Article
ID growth-factor-i; nonsteroidal antiinflammatory drugs; dose-response metaanalysis; igf binding protein-3; normal colon mucosa; vitamin-d-receptor; long-term use; dairy-products; cancer-risk; magnesium intake
AB Calcium intake has been consistently, modestly inversely associated with colorectal neoplasms, and supplemental calcium reduced adenoma recurrence in clinical trials. Milk products are the major source of dietary calcium in the United States, but their associations with colorectal neoplasms are unclear. Data pooled from three colonoscopy-based case-control studies of incident, sporadic colorectal adenoma (n = 807 cases, 2,185 controls) were analyzed using multivariable unconditional logistic regression. Residuals from linear regression models of milk with dietary calcium were estimated as the noncalcium, insulin-like growth factor 1-containing component of milk. For total, dietary, and supplemental calcium intakes, the adjusted odds ratios (ORs) comparing the highest to the lowest intake quintiles were 0.94 (95% confidence interval [CI] 0.69-1.30), 0.86 (CI 0.62-1.20), and 0.99 (CI 0.77-1.27), respectively. The corresponding ORs for consumption of total milk products, total milk, nonfat milk, total milk product residuals, and nonfat milk residuals were, respectively, 0.99, 0.90, 0.92, 0.94, and 0.95; all CIs included 1.0. For those who consumed any whole milk relative to those who consumed none, the OR was 1.15 (CI 0.89-1.49). These results are consistent with previous findings of modest inverse associations of calcium intakes with colorectal adenoma, but suggest that milk products may not be associated with adenoma.
C1 [Um, Caroline Y.; Fedirko, Veronika; Judd, Suzanne E.; Bostick, Roberd M.] Emory Univ, Nutr & Hlth Sci Grad Program, 1518 Clifton Rd NE, Atlanta, GA 30322 USA.
   [Fedirko, Veronika; Flanders, W. Dana; Bostick, Roberd M.] Emory Univ, Dept Epidemiol, Atlanta, GA 30322 USA.
   [Fedirko, Veronika; Flanders, W. Dana; Bostick, Roberd M.] Emory Univ, Winship Canc Inst, Atlanta, GA 30322 USA.
C3 Emory University; Emory University; Emory University
RP Bostick, RM (corresponding author), Emory Univ, Nutr & Hlth Sci Grad Program, 1518 Clifton Rd NE, Atlanta, GA 30322 USA.; Bostick, RM (corresponding author), Emory Univ, Dept Epidemiol, Atlanta, GA 30322 USA.; Bostick, RM (corresponding author), Emory Univ, Winship Canc Inst, Atlanta, GA 30322 USA.
EM rmbosti@emory.edu
FU National Cancer Institute; National Institutes of Health [P01 CA50305, R01 CA66539]; Fullerton Foundation; Emory's Winship Cancer Institute; Georgia Cancer Coalition Distinguished Scholar award; Franklin Foundation
CR Alexander DD, 2009, AM J CLIN NUTR, V89, P1402, DOI 10.3945/ajcn.2008.26838
   Anghileri LJ, 2009, MAGNESIUM RES, V22, P247, DOI 10.1684/mrh.2009.0173
   Aune D, 2012, ANN ONCOL, V23, P37, DOI 10.1093/annonc/mdr269
   Baron JA, 1999, NEW ENGL J MED, V340, P101, DOI 10.1056/NEJM199901143400204
   Bauman DE, 1999, DOMEST ANIM ENDOCRIN, V17, P101, DOI 10.1016/S0739-7240(99)00028-4
   BAUMAN DE, 1993, ANNU REV NUTR, V13, P437, DOI 10.1146/annurev.nu.13.070193.002253
   Boutron MC, 1996, BRIT J CANCER, V74, P145, DOI 10.1038/bjc.1996.330
   Boyapati SM, 2003, CANCER EPIDEM BIOMAR, V12, P631
   Carroll C, 2010, CLIN THER, V32, P789, DOI 10.1016/j.clinthera.2010.04.024
   Chan AT, 2005, JAMA-J AM MED ASSOC, V294, P914, DOI 10.1001/jama.294.8.914
   Chen GC, 2012, EUR J CLIN NUTR, V66, P1182, DOI 10.1038/ejcn.2012.135
   Chi F, 2013, MOL BIOL REP, V40, P3583, DOI 10.1007/s11033-012-2432-z
   Cho E, 2004, JNCI-J NATL CANCER I, V96, P1015, DOI 10.1093/jnci/djh185
   Dai Q, 2012, EPIDEMIOLOGY, V23, P504, DOI 10.1097/EDE.0b013e31824deb09
   Daniel CR, 2009, CANCER EPIDEM BIOMAR, V18, P65, DOI 10.1158/1055-9965.EPI-08-0732
   Dash C, 2013, AM J EPIDEMIOL, V178, P610, DOI 10.1093/aje/kwt007
   DeLellis K, 2004, CANCER EPIDEM BIOMAR, V13, P1444
   Fedirko V, 2010, AM J EPIDEMIOL, V172, P489, DOI 10.1093/aje/kwq157
   Fedirko V, 2009, CANCER EPIDEM BIOMAR, V18, P2933, DOI 10.1158/1055-9965.EPI-09-0239
   Fedirko V, 2009, CANCER PREV RES, V2, P213, DOI 10.1158/1940-6207.CAPR-08-0157
   Flood A, 2005, CANCER EPIDEM BIOMAR, V14, P126
   Fürstenberger G, 2002, LANCET ONCOL, V3, P298, DOI 10.1016/S1470-2045(02)00731-3
   Fürstenberger G, 2003, ONKOLOGIE, V26, P290, DOI 10.1159/000071627
   Giovannucci E, 2000, CANCER EPIDEM BIOMAR, V9, P345
   Giovannucci E, 2003, CANCER EPIDEM BIOMAR, V12, P84
   Govers MJAP, 1996, CANCER RES, V56, P3270
   Grau MV, 2003, J NATL CANCER I, V95, P1765, DOI 10.1093/jnci/djg110
   Grau MV, 2005, CANCER EPIDEM BIOMAR, V14, P2353, DOI 10.1158/1055-9965.EPI-05-0003
   HARDWICK LL, 1991, J NUTR, V121, P13, DOI 10.1093/jn/121.1.13
   Harris DM, 2004, J NUTR, V134, P3463S, DOI 10.1093/jn/134.12.3463S
   HEILBRUN LK, 1986, AM J CLIN NUTR, V43, P306, DOI 10.1093/ajcn/43.2.306
   Holmes MD, 2002, CANCER EPIDEM BIOMAR, V11, P852
   Hoppe C, 2004, EUR J CLIN NUTR, V58, P1211, DOI 10.1038/sj.ejcn.1601948
   Huncharek M, 2009, NUTR CANCER, V61, P47, DOI 10.1080/01635580802395733
   Jahnen-Dechent W, 2012, CLIN KIDNEY J, V5, P3, DOI 10.1093/ndtplus/sfr163
   Jemal A, 2007, CA-CANCER J CLIN, V57, P43, DOI 10.3322/canjclin.57.1.43
   Kang SH, 2006, J DAIRY SCI, V89, P402, DOI 10.3168/jds.S0022-0302(06)72104-X
   Kesse E, 2005, INT J CANCER, V117, P137, DOI 10.1002/ijc.21148
   Keum N, 2015, INT J CANCER, V136, P1680, DOI 10.1002/ijc.29164
   Keum N, 2014, INT J CANCER, V135, P1940, DOI 10.1002/ijc.28840
   Kim SO, 1996, CANCER RES, V56, P3831
   Lamprecht SA, 2003, NAT REV CANCER, V3, P601, DOI 10.1038/nrc1144
   LAPRE JA, 1993, CANCER RES, V53, P784
   Larsson SC, 2006, AM J CLIN NUTR, V83, P667, DOI 10.1093/ajcn.83.3.667
   Lieberman DA, 2003, JAMA-J AM MED ASSOC, V290, P2959, DOI 10.1001/jama.290.22.2959
   LIPKIN M, 1985, NEW ENGL J MED, V313, P1381, DOI 10.1056/NEJM198511283132203
   Ma J, 2001, J NATL CANCER I, V93, P1330, DOI 10.1093/jnci/93.17.1330
   Makishima M, 2002, SCIENCE, V296, P1313, DOI 10.1126/science.1070477
   Mantzoros CS, 1997, BRIT J CANCER, V76, P1115, DOI 10.1038/bjc.1997.520
   Massa J, 2014, CANCER CAUSE CONTROL, V25, P451, DOI 10.1007/s10552-014-0347-9
   Miller EA, 2007, CANCER-AM CANCER SOC, V109, P510, DOI 10.1002/cncr.22453
   NEWMARK HL, 1984, JNCI-J NATL CANCER I, V72, P1323
   Norat T, 2003, EUR J CLIN NUTR, V57, P1, DOI 10.1038/sj.ejcn.1601522
   Oh K, 2007, AM J EPIDEMIOL, V165, P1178, DOI 10.1093/aje/kwm026
   Park Y, 2009, ARCH INTERN MED, V169, P391, DOI 10.1001/archinternmed.2008.578
   Peleg II, 1996, DIGEST DIS SCI, V41, P1319, DOI 10.1007/BF02088554
   Philipps AF, 2002, J PEDIATR GASTR NUTR, V35, P539, DOI 10.1097/00005176-200210000-00015
   Price AJ, 2012, CANCER EPIDEM BIOMAR, V21, P1531, DOI 10.1158/1055-9965.EPI-12-0481-T
   Pufulete M, 2008, NUTR RES REV, V21, P56, DOI 10.1017/S0954422408035920
   Qin LQ, 2009, INT J FOOD SCI NUTR, V60, P330, DOI 10.1080/09637480903150114
   Ralston RA, 2014, CRIT REV FOOD SCI, V54, P1167, DOI 10.1080/10408398.2011.629353
   Renehan AG, 2004, LANCET, V363, P1346, DOI 10.1016/S0140-6736(04)16044-3
   Rinaldi S, 2010, INT J CANCER, V126, P1702, DOI 10.1002/ijc.24927
   Rodríguez LAG, 2000, EPIDEMIOLOGY, V11, P376, DOI 10.1097/00001648-200007000-00003
   Rollison DE, 2010, BREAST CANCER RES TR, V121, P661, DOI 10.1007/s10549-009-0609-5
   Scharf JG, 2003, HORM METAB RES, V35, P685
   Schoen RE, 2005, GASTROENTEROLOGY, V129, P464, DOI 10.1053/j.gastro.2005.05.051
   Shiff SJ, 1996, EXP CELL RES, V222, P179, DOI 10.1006/excr.1996.0023
   Soubry A, 2012, INT J CANCER, V131, P512, DOI 10.1002/ijc.26393
   SPENCER H, 1994, J AM COLL NUTR, V13, P485
   Vicini J, 2008, J AM DIET ASSOC, V108, P1198, DOI 10.1016/j.jada.2008.04.021
   WARGOVICH MJ, 1983, CARCINOGENESIS, V4, P1205, DOI 10.1093/carcin/4.9.1205
   Wark PA, 2012, AM J CLIN NUTR, V96, P622, DOI 10.3945/ajcn.111.030924
   Wei MY, 2008, CANCER EPIDEM BIOMAR, V17, P2958, DOI 10.1158/1055-9965.EPI-08-0402
   Willett WC, 1997, AM J CLIN NUTR, V65, P1220, DOI 10.1093/ajcn/65.4.1220S
   Wu K, 2002, JNCI-J NATL CANCER I, V94, P437, DOI 10.1093/jnci/94.6.437
   Ying KY, 2005, MINI-REV MED CHEM, V5, P761, DOI 10.2174/1389557054553785
   Yoon H, 2000, EUR J CANCER PREV, V9, P151, DOI 10.1097/00008469-200006000-00003
   Zhang R, 2013, J INT MED RES, V41, P1228, DOI 10.1177/0300060513487631
   Zhang X, 2012, BRIT J CANCER, V106, P1335, DOI 10.1038/bjc.2012.76
   Zheng W, 1998, CANCER EPIDEM BIOMAR, V7, P221
NR 82
TC 8
Z9 9
U1 0
U2 4
PU ROUTLEDGE JOURNALS, TAYLOR & FRANCIS LTD
PI ABINGDON
PA 2-4 PARK SQUARE, MILTON PARK, ABINGDON OX14 4RN, OXON, ENGLAND
SN 0163-5581
EI 1532-7914
J9 NUTR CANCER
JI Nutr. Cancer
PD JUN 15
PY 2017
VL 69
IS 3
BP 416
EP 427
DI 10.1080/01635581.2017.1274408
PG 12
WC Oncology; Nutrition & Dietetics
SC Oncology; Nutrition & Dietetics
GA EO6BM
UT WOS:000396776700008
PM 28128980
DA 2025-02-23
ER

PT J
AU Pelucchi, C
   Rosato, V
   Bracci, PM
   Li, D
   Neale, RE
   Lucenteforte, E
   Serraino, D
   Anderson, KE
   Fontham, E
   Holly, EA
   Hassan, MM
   Polesel, J
   Bosetti, C
   Strayer, L
   Su, J
   Boffetta, P
   Duell, EJ
   La Vecchia, C
AF Pelucchi, C.
   Rosato, V.
   Bracci, P. M.
   Li, D.
   Neale, R. E.
   Lucenteforte, E.
   Serraino, D.
   Anderson, K. E.
   Fontham, E.
   Holly, E. A.
   Hassan, M. M.
   Polesel, J.
   Bosetti, C.
   Strayer, L.
   Su, J.
   Boffetta, P.
   Duell, E. J.
   La Vecchia, C.
TI Dietary acrylamide and the risk of pancreatic cancer in the International Pancreatic Cancer Case-Control Consortium (PanC4)
SO ANNALS OF ONCOLOGY
LA English
DT Article
DE acrylamide; case-control studies; pancreatic neoplasms; pooled-analysis; risk factors
ID metaanalysis; mortality; smoking
AB Background: Occupational exposure to acrylamide was associated with excess mortality from pancreatic cancer, though in the absence of dose-risk relationship. Few epidemiological studies have examined the association between acrylamide from diet and pancreatic cancer risk. Patients and methods: We considered this issue in a combined set of 1975 cases of pancreatic cancer and 4239 controls enrolled in six studies of the Pancreatic Cancer Case-Control Consortium (PanC4). We calculated pooled odds ratios (ORs) and their 95% confidence intervals (CI) by estimating study-specific ORs through multivariate unconditional logistic regression models and pooling the obtained estimates using random-effects models. Results: Compared with the lowest level of estimated dietary acrylamide intake, the pooled ORs were 0.97 (95% CI, 0.79-1.19) for the second, 0.91 (95% CI, 0.71-1.16) for the third, and 0.92 (95% CI, 0.66-1.28) for the fourth (highest) quartile of intake. For an increase of 10 mg/day of acrylamide intake, the pooled OR was 0.96 (95% CI, 0.87-1.06), with heterogeneity between estimates (I-2 = 67%). Results were similar across various subgroups, and were confirmed when using a one-stage modelling approach. Conclusions: This PanC4 pooled-analysis found no association between dietary acrylamide and pancreatic cancer.
C1 [Pelucchi, C.; La Vecchia, C.] Univ Milan, Dept Clin Sci & Community Hlth, Via Augusto Vanzetti 5, I-20133 Milan, Italy.
   [Rosato, V.] Fdn IRCCS Ist Nazl Tumori, Unit Med Stat Biometry & Bioinformat, Milan, Italy.
   [Bracci, P. M.; Holly, E. A.] Univ Calif San Francisco, Dept Epidemiol & Biostat, San Francisco, CA 94143 USA.
   [Li, D.; Hassan, M. M.] Univ Texas MD Anderson Canc Ctr, Dept Gastrointestinal Med Oncol, Houston, TX 77030 USA.
   [Neale, R. E.] QIMR Berghofer Med Res Inst, Populat Hlth Dept, Brisbane, Qld, Australia.
   [Lucenteforte, E.] Univ Florence, Dept Neurosci Psychol Drug Res & Childrens Hlth, Florence, Italy.
   [Serraino, D.; Polesel, J.] CRO Aviano Natl Canc Inst, Canc Epidemiol Unit, Aviano, PN, Italy.
   [Anderson, K. E.; Strayer, L.] Univ Minnesota, Sch Publ Hlth, Minneapolis, MN USA.
   [Fontham, E.] Louisiana State Univ, Hlth Sci Ctr, Sch Publ Hlth, Dept Epidemiol, New Orleans, LA USA.
   [Bosetti, C.] IRCCS Ist Ric Farmacol Mario Negri, Dept Epidemiol, Milan, Italy.
   [Su, J.] Univ Arkansas Med Sci, Dept Epidemiol, Little Rock, AR 72205 USA.
   [Boffetta, P.] Mt Sinai Sch Med, Tisch Canc Inst, New York, NY USA.
   [Duell, E. J.] Bellvitge Biomed Res Inst IDIBELL, ICO, Canc Epidemiol Res Program, Unit Nutr & Canc, Barcelona, Spain.
C3 University of Milan; Fondazione IRCCS Istituto Nazionale Tumori Milan; University of California System; University of California San Francisco; University of Texas System; UTMD Anderson Cancer Center; QIMR Berghofer Medical Research Institute; University of Florence; IRCCS Aviano (CRO); University of Minnesota System; University of Minnesota Twin Cities; Louisiana State University System; Louisiana State University Health Sciences Center New Orleans; Istituto di Ricerche Farmacologiche Mario Negri IRCCS; University of Arkansas System; University of Arkansas Medical Sciences; Icahn School of Medicine at Mount Sinai; Institut d'Investigacio Biomedica de Bellvitge (IDIBELL)
RP Pelucchi, C (corresponding author), Univ Milan, Dept Clin Sci & Community Hlth, Via Augusto Vanzetti 5, I-20133 Milan, Italy.
EM claudio.pelucchi@unimi.it
FU Italian Ministry of Health; General Directorate of European and International Relations; Italian Foundation for Research on Cancer (FIRC); Italian Foundation for Research on Cancer (FIRC) [18107]; National Health and Medical Research Council (NHMRC, Australia); NHMRC
CR *AFSSA, 2005, ACR POINT INF, V0, P0
   [Anonymous], 1994, IARC MONOGRAPHS ON THE EVALUATION OF CARCINOGENIC RISKS TO HUMANS, V60, P0
   Benford D, 2015, EFSA J, V13, P0, DOI 10.2903/j.efsa.2015.4104
   Bertuccio P, 2011, ANN ONCOL, V22, P1420, DOI 10.1093/annonc/mdq613
   Breslow NE, 1980, ANAL CASECONTROL STU, V1, P0
   Chan JM, 2009, CANCER CAUSE CONTROL, V20, P835, DOI 10.1007/s10552-009-9323-1
   Croft M, 2004, FOOD ADDIT CONTAM A, V21, P721, DOI 10.1080/02652030412331272458
   DERSIMONIAN R, 1986, CONTROL CLIN TRIALS, V7, P177, DOI 10.1016/0197-2456(86)90046-2
   FAO/WHO, 2005, SUMM CONCL 64 M JOIN, V0, P0
   Gianni S, 2007, FOOD CONTROL, V18, P1267, DOI 10.1016/j.foodcont.2006.08.005
   GREENLAND S, 1987, EPIDEMIOL REV, V9, P1
   Hassan MM, 2007, AM J GASTROENTEROL, V102, P2696, DOI 10.1111/j.1572-0241.2007.01510.x
   Higgins JPT, 2003, BMJ-BRIT MED J, V327, P557, DOI 10.1136/bmj.327.7414.557
   Hirvonen T, 2010, CANCER CAUSE CONTROL, V21, P2223, DOI 10.1007/s10552-010-9642-2
   Hogervorst J, 2013, EUR J CANCER PREV, V22, P194, DOI 10.1097/CEJ.0b013e328359cbc6
   Hogervorst JGF, 2008, J NUTR, V138, P2229, DOI 10.3945/jn.108.092957
   Hogervorst JGF, 2010, CRIT REV TOXICOL, V40, P485, DOI 10.3109/10408440903524254
   JI BT, 1995, CANCER CAUSE CONTROL, V6, P369, DOI 10.1007/BF00051413
   Lipworth L, 2013, EUR J CANCER PREV, V22, P193, DOI 10.1097/CEJ.0b013e328358194d
   Lipworth L, 2012, EUR J CANCER PREV, V21, P375, DOI 10.1097/CEJ.0b013e3283529b64
   Luckett BG, 2012, J ENVIRON PUBLIC HEA, V2012, P0, DOI 10.1155/2012/180186
   Marsh GM, 2007, J OCCUP ENVIRON MED, V49, P82, DOI 10.1097/JOM.0b013e31802db536
   Obon-Santacana M, 2013, ANN ONCOL, V24, P2645, DOI 10.1093/annonc/mdt255
   Pelucchi C, 2011, ANN ONCOL, V22, P1910, DOI 10.1093/annonc/mdq672
   Pelucchi C, 2011, ANN ONCOL, V22, P1487, DOI 10.1093/annonc/mdq610
   Pelucchi C, 2015, INT J CANCER, V136, P2912, DOI 10.1002/ijc.29339
   Swaen GMH, 2007, OCCUP ENVIRON MED, V64, P396, DOI 10.1136/oem.2006.030130
   Talamini R, 2010, EUR J CANCER, V46, P370, DOI 10.1016/j.ejca.2009.09.002
   Tareke E, 2002, J AGR FOOD CHEM, V50, P4998, DOI 10.1021/jf020302f
   Tateo F, 2007, J FOOD COMPOS ANAL, V20, P232, DOI 10.1016/j.jfca.2006.06.006
   Tran B, 2013, CANCER EPIDEMIOL, V37, P886, DOI 10.1016/j.canep.2013.08.013
   Zhang JJ, 2009, NUTR CANCER, V61, P457, DOI 10.1080/01635580902718941
   ,, 2011, EFSA JOURNAL, V9, P2133
NR 36
TC 15
Z9 16
U1 0
U2 7
PU ELSEVIER
PI AMSTERDAM
PA RADARWEG 29, 1043 NX AMSTERDAM, NETHERLANDS
SN 0923-7534
EI 1569-8041
J9 ANN ONCOL
JI Ann. Oncol.
PD FEB 15
PY 2017
VL 28
IS 2
BP 408
EP 414
DI 10.1093/annonc/mdw618
PG 7
WC Oncology
SC Oncology
GA EP3JJ
UT WOS:000397278300031
PM 27836886
DA 2025-02-23
ER

PT J
AU Butler, C
   Lee, YCA
   Li, S
   Li, Q
   Chen, CJ
   Hsu, WL
   Lou, PJ
   Zhu, CR
   Pan, J
   Shen, HB
   Ma, HX
   Cai, L
   He, BC
   Wang, Y
   Zhou, XY
   Ji, QH
   Zhou, BS
   Wu, W
   Ma, J
   Boffetta, P
   Zhang, ZF
   Dai, M
   Hashibe, M
AF Butler, Carrie
   Lee, Yuan-Chin Amy
   Li, Shuang
   Li, Qian
   Chen, Chien-Jen
   Hsu, Wan-Lun
   Lou, Pen-Jen
   Zhu, Cairong
   Pan, Jian
   Shen, Hongbing
   Ma, Hongxia
   Cai, Lin
   He, Baochang
   Wang, Yu
   Zhou, Xiaoyan
   Ji, Qinghai
   Zhou, Baosen
   Wu, Wei
   Ma, Jie
   Boffetta, Paolo
   Zhang, Zuo-Feng
   Dai, Min
   Hashibe, Mia
TI Diet and the risk of head-and-neck cancer among never-smokers and smokers in a Chinese population
SO CANCER EPIDEMIOLOGY
LA English
DT Article
DE Head-and-neck cancer; Diet; Fruit and vegetable consumption; Case-control study; Cigarette smoking; Meat intake
ID pharyngeal
AB Background: Few studies have been conducted in China to investigate the association between diet and the risk of head-and-neck cancer (HNC). The aim of this study was to determine the relationship between diet and HNC risk in the Chinese population and to examine whether smoking status has any effect on the risk. Methods: Our multicenter case-control study included 921 HNC cases and 806 controls. We obtained information on the frequency of both animal-and plant-based food consumption. Unconditional logistic regression was used to estimate the odds ratios (ORs) and 95% confidence intervals (95% CIs). Results: The risk of HNC increased with more frequent consumption of processed meat and fermented foods but decreased with frequent consumption of fruits and vegetables. There was a significant increasing P for trend of 0.006 among smokers who consumed meat and an increased OR among smokers who consumed processed meat (OR 2.95, 95%CI 1.12-7.75). Protective odds ratios for vegetable consumption were observed among smokers only. We also observed protective odds ratios for higher egg consumption among never-smokers (P for trend = 0.0.003). Conclusions: Reduced HNC risks were observed for high fruit and vegetable intake, a finding consistent with the results of previous studies. Processed meat intake was associated with an increased risk. The role of dietary factors in HNC in the East Asian population is similar to that in European populations. (C) 2016 Elsevier Ltd. All rights reserved.
C1 [Butler, Carrie; Lee, Yuan-Chin Amy; Li, Shuang; Hashibe, Mia] Univ Utah, Sch Med, Dept Family & Prevent Med, Div Publ Hlth, Salt Lake City, UT 84112 USA.
   [Butler, Carrie; Lee, Yuan-Chin Amy; Li, Shuang; Hashibe, Mia] Univ Utah, Sch Med, Huntsman Canc Inst, Salt Lake City, UT USA.
   [Li, Qian] Icahn Sch Med Mt Sinai, Dept Prevent Med, New York, NY 10029 USA.
   [Chen, Chien-Jen; Hsu, Wan-Lun] Acad Sinica, Genom Res Ctr, Taipei, Taiwan.
   [Chen, Chien-Jen] Natl Taiwan Univ, Grad Inst Epidemiol & Prevent Med, Taipei, Taiwan.
   [Lou, Pen-Jen] Natl Taiwan Univ Hosp, Dept Otolaryngol, Taipei, Taiwan.
   [Zhu, Cairong] Sichuan Univ, Dept Epidemiol & Biostat, West China Ctr Med Sci, Chengdu, Peoples R China.
   [Pan, Jian] Sichuan Univ, Dept Oral Surg, West China Ctr Med Sci, Chengdu, Sichuan, Peoples R China.
   [Shen, Hongbing; Ma, Hongxia] Nanjing Med Univ, Collaborat Innovat Ctr Canc Personalized Med, Jiangsu Key Lab Canc Biomarkers Prevent & Treatme, Dept Epidemiol & Biostat,Sch Publ Hlth, Nanjing, Jiangsu, Peoples R China.
   [Cai, Lin; He, Baochang] Fujian Med Univ, Dept Epidemiol & Biostat, Sch Publ Hlth, Fuzhou, Fujian, Peoples R China.
   [Wang, Yu; Ji, Qinghai] Fudan Univ, Dept Head & Neck Surg, Shanghai Canc Ctr, Shanghai, Peoples R China.
   [Zhou, Xiaoyan; Ji, Qinghai] Fudan Univ, Shanghai Med Coll, Dept Oncol, Shanghai, Peoples R China.
   [Zhou, Xiaoyan] Fudan Univ, Shanghai Canc Ctr, Dept Pathol, Shanghai, Peoples R China.
   [Zhou, Baosen; Wu, Wei] China Med Univ, Dept Epidemiol, Sch Publ Hlth, Shenyang, Liaoning, Peoples R China.
   [Ma, Jie] Henan Canc Hosp, Dept Head & Neck Oncol, Zhengzhou, Henan, Peoples R China.
   [Boffetta, Paolo] Mt Sinai Sch Med, Inst Translat Epidemiol, New York, NY USA.
   [Boffetta, Paolo] Mt Sinai Sch Med, Tisch Canc Inst, New York, NY USA.
   [Zhang, Zuo-Feng; Dai, Min] UCLA Fielding Sch Publ Hlth, Dept Epidemiol, Los Angeles, CA USA.
   [Zhang, Zuo-Feng; Dai, Min] UCLA Fielding Sch Publ Hlth, Ctr Environm Genom, Los Angeles, CA USA.
C3 Utah System of Higher Education; University of Utah; Utah System of Higher Education; University of Utah; Huntsman Cancer Institute; Icahn School of Medicine at Mount Sinai; Academia Sinica - Taiwan; National Taiwan University; National Taiwan University; National Taiwan University Hospital; Sichuan University; Sichuan University; Nanjing Medical University; Fujian Medical University; Fudan University; Fudan University; Fudan University; China Medical University; Zhengzhou University; Icahn School of Medicine at Mount Sinai; Icahn School of Medicine at Mount Sinai; University of California System; University of California Los Angeles; University of California System; University of California Los Angeles
RP Hashibe, M (corresponding author), Univ Utah, Sch Med, Dept Family & Prevent Med, Div Publ Hlth,Huntsman Canc Inst, 375 Chipeta Way,Suite A, Salt Lake City, UT 84108 USA.
EM mia.hashibe@utah.edu
FU University of Utah School of Medicine, Department of Family and Preventative Medicine; University of Utah Study Design and Biostatistics Center; National Cancer Institute [P30 CA042014]; National Center for Research Resources; National Center for Advancing Translational Services; National Institute of Health [8ULITR000105, UL1RR025764]
CR Bouvard V, 2015, LANCET ONCOL, V16, P1599, DOI 10.1016/S1470-2045(15)00444-1
   Chuang SC, 2012, CANCER CAUSE CONTROL, V23, P69, DOI 10.1007/s10552-011-9857-x
   Ferlay J, 2015, INT J CANCER, V136, PE359, DOI 10.1002/ijc.29210
   Suzuki T, 2006, CANCER SCI, V97, P760, DOI 10.1111/j.1349-7006.2006.00232.x
   WPRO, 2016, TOB IN CHIN, V0, P0
   ZHENG W, 1992, CANCER EPIDEM BIOMAR, V1, P441
NR 6
TC 17
Z9 17
U1 0
U2 14
PU ELSEVIER SCI LTD
PI OXFORD
PA THE BOULEVARD, LANGFORD LANE, KIDLINGTON, OXFORD OX5 1GB, OXON, ENGLAND
SN 1877-7821
EI 1877-783X
J9 CANCER EPIDEMIOL
JI Cancer Epidemiol.
PD FEB 15
PY 2017
VL 46
IS 
BP 20
EP 26
DI 10.1016/j.canep.2016.10.014
PG 7
WC Oncology; Public, Environmental & Occupational Health
SC Oncology; Public, Environmental & Occupational Health
GA EO5BA
UT WOS:000396706800004
PM 27918906
DA 2025-02-23
ER

PT J
AU Shareck, M
   Rousseau, MC
   Koushik, A
   Siemiatycki, J
   Parent, ME
AF Shareck, Martine
   Rousseau, Marie-Claude
   Koushik, Anita
   Siemiatycki, Jack
   Parent, Marie-Elise
TI Inverse Association between Dietary Intake of Selected Carotenoids and Vitamin C and Risk of Lung Cancer
SO FRONTIERS IN ONCOLOGY
LA English
DT Article
DE antioxidant; ascorbic acid; carotenoid; case-control study; lung neoplasm; vitamin C
ID food-frequency questionnaire; retinol efficacy trial; beta-carotene; follow-up; nondifferential misclassification; cardiovascular-disease; alpha-tocopherol; pooled analysis; united-states; vegetables
AB While diets rich in fruit and vegetables appear to reduce lung cancer risk, the evidence for individual carotenoid and vitamin intakes has been judged too limited to reach firm conclusions. Data from a case-control study of lung cancer (Montreal, QC, Canada, 1996-2002) were used to investigate the role of dietary intakes of beta-carotene, alpha-carotene, beta-cryptoxanthin, lutein/zeaxanthin, lycopene, and vitamin C in lung cancer risk. In-person interviews elicited dietary information from 1,105 incident cases and 1,449 population controls. Usual frequency of consumption of 49 fruits and vegetables 2 years prior to diagnosis/interview was collected. Odds ratios (ORs) and 95% confidence intervals (CIs) between intake variables and lung cancer were estimated using logistic or polytomous regression, adjusting for potential confounding factors including a detailed smoking history. ORs associated with upper versus lower tertiles of intake were 0.66 (95% CI = 0.51-0.84) for beta-carotene, 0.70 (95% CI = 0.55-0.90) for alpha-carotene, 0.65 (95% CI = 0.51-0.84) for beta-cryptoxanthin, 0.75 (95% CI = 0.59-0.95) for lycopene, and 0.74 (95% CI = 0.58-0.96) for vitamin C. ORs suggestive of a protective effect were found for elevated intakes of beta-carotene, alpha-carotene, beta-cryptoxanthin, and lycopene in male heavy smokers and of vitamin C in female heavy smokers. Selected antioxidants were also associated with a lower risk of lung cancer in female moderate smokers, and of squamous cell carcinoma, adenocarcinoma, and small cell carcinoma. These results suggest that several dietary antioxidants found in common food sources may protect against lung cancer, even among heavy smokers.
C1 [Shareck, Martine] London Sch Hyg & Trop Med, Dept Social & Environm Hlth Res, London, England.
   [Shareck, Martine; Rousseau, Marie-Claude; Parent, Marie-Elise] INRS Inst Armand Frappier, Laval, PQ, Canada.
   [Shareck, Martine; Rousseau, Marie-Claude; Koushik, Anita; Siemiatycki, Jack; Parent, Marie-Elise] CRCHUM, Montreal, PQ, Canada.
   [Shareck, Martine; Rousseau, Marie-Claude; Koushik, Anita; Siemiatycki, Jack; Parent, Marie-Elise] Univ Montreal, Dept Med Sociale & Prevent, Montreal, PQ, Canada.
C3 University of London; London School of Hygiene & Tropical Medicine; University of Quebec; Institut national de la recherche scientifique (INRS); Universite de Montreal; Universite de Montreal
RP Parent, ME (corresponding author), INRS Inst Armand Frappier, Laval, PQ, Canada.; Parent, ME (corresponding author), CRCHUM, Montreal, PQ, Canada.; Parent, ME (corresponding author), Univ Montreal, Dept Med Sociale & Prevent, Montreal, PQ, Canada.
EM marie-elise.parent@iaf.inrs.ca
FU National Cancer Institute of Canada [010736 Oc 86565]; National Health Research and Development Program [6605-4730-800]; Medical Research Council of Canada [37673 MT 14704]; Canadian Institutes of Health Research [MOP 14704]; Fonds de Recherche en Sante du Quebec (FRSQ); CIHR; FRQS
CR Alberg AJ, 2003, CHEST, V123, P21S, DOI 10.1378/chest.123.1_suppl.21S
   [Anonymous], 2012, GLOBOCAN 2012: ESTIMATED CANCER INCIDENCE, V0, P0
   [Anonymous], 2007, FICHIER CANADIEN ELE, V0, P0
   Bandera EV, 1997, CANCER CAUSE CONTROL, V8, P828, DOI 10.1023/A:1018456127018
   Bertrand L, 1995, QUEBECOISES QUEBECOI, V0, P0
   BLOCK G, 1986, AM J EPIDEMIOL, V124, P453, DOI 10.1093/oxfordjournals.aje.a114416
   Boucher B, 2006, PUBLIC HEALTH NUTR, V9, P84, DOI 10.1079/PHN2005763
   Brennan P, 2000, J NATL CANCER I, V92, P426, DOI 10.1093/jnci/92.5.426
   Cho E, 2006, INT J CANCER, V118, P970, DOI 10.1002/ijc.21441
   CHOW WH, 1992, CANCER CAUSE CONTROL, V3, P247, DOI 10.1007/BF00124258
   Christensen KY, 2012, NUTR CANCER, V64, P964, DOI 10.1080/01635581.2012.717677
   Corp IBM, 2010, IBM SPSS STATISTICS FOR WINDOWS, V0, P0
   De Stefani E, 2002, LUNG CANCER-J IASLC, V35, P43, DOI 10.1016/S0169-5002(01)00281-1
   De Stefani E, 1999, NUTR CANCER, V34, P100, DOI 10.1207/S15327914NC340114
   DOSEMECI M, 1990, AM J EPIDEMIOL, V132, P746, DOI 10.1093/oxfordjournals.aje.a115716
   Epstein KR, 2003, SEMIN ONCOL, V30, P86, DOI 10.1053/sonc.2003.50020
   FLAGG EW, 1995, J AM COLL NUTR, V14, P419
   Gallicchio L, 2008, AM J CLIN NUTR, V88, P372, DOI 10.1093/ajcn/88.2.372
   Goodman GE, 2004, J NATL CANCER I, V96, P1743, DOI 10.1093/jnci/djh320
   Health Canada. Strong Foundation, 2012, STRONG FDN REN FOC O, V0, P0
   Holick CN, 2002, AM J EPIDEMIOL, V156, P536, DOI 10.1093/aje/kwf072
   Hu FB, 2016, AM J PUBLIC HEALTH, V106, P1567, DOI 10.2105/AJPH.2016.303348
   IARC, 2004, TOB SMOK INV SMOK, V0, P0
   Kim DJ, 1997, CANCER LETT, V120, P15, DOI 10.1016/S0304-3835(97)00281-4
   Knekt P, 1999, J NATL CANCER I, V91, P182, DOI 10.1093/jnci/91.2.182
   Krinsky Norman I, 2005, MOLECULAR ASPECTS OF MEDICINE, V26, P459
   Lagiou P, 2004, NUTR CANCER, V49, P139, DOI 10.1207/s15327914nc4902_4
   Leffondré K, 2002, AM J EPIDEMIOL, V156, P813, DOI 10.1093/aje/kwf122
   LEMARCHAND L, 1992, CANCER EPIDEM BIOMAR, V1, P103
   Lian FZ, 2006, INT J CANCER, V119, P2084, DOI 10.1002/ijc.22111
   Luo J, 2014, SCI REP-UK, V4, P0, DOI 10.1038/srep06161
   Männistö S, 2004, CANCER EPIDEM BIOMAR, V13, P40, DOI 10.1158/1055-9965.EPI-038-3
   Marchand JL, 2002, NUTR CANCER, V42, P18, DOI 10.1207/S15327914NC421_3
   Tarrazo-Antelo AM, 2014, NUTR CANCER, V66, P1030, DOI 10.1080/01635581.2014.936951
   Michaud DS, 2000, AM J CLIN NUTR, V72, P990
   Min KB, 2014, CANCER SCI, V105, P736, DOI 10.1111/cas.12405
   MURAKOSHI M, 1992, CANCER RES, V52, P6583
   Neuhouser ML, 2003, CANCER EPIDEM BIOMAR, V12, P350
   Ocke MC, 1997, AM J EPIDEMIOL, V145, P358, DOI 10.1093/oxfordjournals.aje.a009113
   Omenn GS, 1996, NEW ENGL J MED, V334, P1150, DOI 10.1056/NEJM199605023341802
   Pan SY, 2004, CANCER EPIDEM BIOMAR, V13, P1521
   PETO R, 1981, NATURE, V290, P201, DOI 10.1038/290201a0
   Pintos J, 2008, J OCCUP ENVIRON MED, V50, P1273, DOI 10.1097/JOM.0b013e31818345bb
   Rachet B, 2004, J CLIN EPIDEMIOL, V57, P1076, DOI 10.1016/j.jclinepi.2004.02.014
   Rayman MP, 2005, P NUTR SOC, V64, P527, DOI 10.1079/PNS2005467
   Rohan TE, 2002, CANCER CAUSE CONTROL, V13, P231, DOI 10.1023/A:1015048619413
   Ruano-Ravina A, 2006, CURR PHARM DESIGN, V12, P599, DOI 10.2174/138161206775474396
   Sauvageot N, 2013, JOURNAL OF NUTRITION AND FOOD SCIENCES, V3, P208
   Sharoni Y, 2004, CAROTENOIDS HLTH DIS, V0, P0
   Shatenstein B, 2005, CAN J DIET PRACT RES, V66, P67, DOI 10.3148/66.2.2005.67
   SHIBATA A, 1992, CANCER CAUSE CONTROL, V3, P207, DOI 10.1007/BF00124253
   Speizer FE, 1999, CANCER CAUSE CONTROL, V10, P475, DOI 10.1023/A:1008931526525
   [Statistique Canada Division de lagriculture], 2002, CONS AL CAN 1, V0, P0
   Steinmetz KA, 1996, J AM DIET ASSOC, V96, P1027, DOI 10.1016/S0002-8223(96)00273-8
   SUN Y, 1990, FREE RADICAL BIO MED, V8, P583, DOI 10.1016/0891-5849(90)90156-D
   Sun YL, 2016, NUTRIENTS, V8, P0, DOI 10.3390/nu8030134
   Surh YJ, 2003, NAT REV CANCER, V3, P768, DOI 10.1038/nrc1189
   Takata Y, 2013, NUTR CANCER, V65, P51, DOI 10.1080/01635581.2013.741757
   van Zandwijk N, 2002, CURR OPIN ONCOL, V14, P185, DOI 10.1097/00001622-200203000-00008
   Vieira AR, 2016, ANN ONCOL, V27, P81, DOI 10.1093/annonc/mdv381
   Virtamo J, 2003, JAMA-J AM MED ASSOC, V290, P476, DOI 10.1001/jama.290.4.476
   Virtamo J, 2014, INT J CANCER, V135, P178, DOI 10.1002/ijc.28641
   Voorrips LE, 2000, CANCER EPIDEM BIOMAR, V9, P357
   Wang M, 2015, EUR J CLIN NUTR, V69, P1184, DOI 10.1038/ejcn.2015.64
   WEINBERG CR, 1994, AM J EPIDEMIOL, V140, P565, DOI 10.1093/oxfordjournals.aje.a117283
   Willett WC, 1997, AM J CLIN NUTR, V65, P1220, DOI 10.1093/ajcn/65.4.1220S
   Willett WC, 1998, NUTRITIONAL EPIDEMIOLOGY: MONOGRAPHS IN EPIDEMIOLOGY AND BIOSTATISTICS, V2nd, P0
   World Cancer Research Fund / American Institute for Cancer research, 2007, FOOD, V0, Physical Activity
   Wright ME, 2003, CANCER CAUSE CONTROL, V14, P85, DOI 10.1023/A:1022565601937
   Yong LC, 1997, AM J EPIDEMIOL, V146, P231, DOI 10.1093/oxfordjournals.aje.a009258
   Yu N, 2015, NUTRIENTS, V7, P9309, DOI 10.3390/nu7115463
   Yuan JM, 2003, CANCER EPIDEM BIOMAR, V12, P890
   Zhuo HJ, 2004, CANCER EPIDEM BIOMAR, V13, P771
   Ziegler RG, 1996, CANCER CAUSE CONTROL, V7, P157, DOI 10.1007/BF00115646
NR 75
TC 39
Z9 43
U1 1
U2 22
PU FRONTIERS MEDIA SA
PI LAUSANNE
PA AVENUE DU TRIBUNAL FEDERAL 34, LAUSANNE, CH-1015, SWITZERLAND
SN 2234-943X
EI 
J9 FRONT ONCOL
JI Front. Oncol.
PD FEB 28
PY 2017
VL 7
IS 
BP 
EP 
DI 10.3389/fonc.2017.00023
PG 12
WC Oncology
SC Oncology
GA EL8UT
UT WOS:000394896400001
PM 28293540
DA 2025-02-23
ER

PT J
AU Li, R
   Donnella, H
   Knouse, P
   Raber, M
   Crawford, K
   Swartz, MC
   Wu, JM
   Liu, DAE
   Chandra, J
AF Li, Rhea
   Donnella, Hayley
   Knouse, Phillip
   Raber, Margaret
   Crawford, Karla
   Swartz, Maria C.
   Wu, Jimin
   Liu, Diane
   Chandra, Joya
TI A randomized nutrition counseling intervention in pediatric leukemia patients receiving steroids results in reduced caloric intake
SO PEDIATRIC BLOOD & CANCER
LA English
DT Article
DE ALL; calorie restriction; obesity prevention/management; oxidative stress; steroids
ID childhood-cancer survivors; acute lymphoblastic-leukemia; induction therapy; children; obesity; program; risk
AB Background: Quality of life in survivors of pediatric acute lymphocytic leukemia (ALL) can be compromised by chronic diseases including increased risk of second cancers, cardiovascular disease, and diabetes. Overweight or obesity further increases these risks. Steroids are a component of chemotherapy for ALL, and weight gain is a common side effect. To impact behaviors associated with weight gain, we conducted a randomized nutrition counseling intervention in ALL patients on treatment. Procedure: ALL patients on a steroid-based treatment regimen at the MD Anderson Children's Cancer Hospital were recruited and randomized into control or intervention groups. The control group received standard care and nutrition education materials. The intervention group received monthly one-on-one nutrition counseling sessions, consisting of a baseline and 12 follow-up visits. Anthropometrics, dietary intake (3-day 24-hr dietary recalls) and oxidative stressmeasures were collected at baseline, 6 months, and postintervention. Dietary recall data were analyzed using the Nutrition Data System for Research. Results: Twenty-two patients (median age 11.5 years), all in the maintenance phase of treatment, were recruited. The intervention group (n = 12) reported significantly lower calorie intake from baseline to 12-month follow-up and significant changes in glutamic acid and selenium intake (P < 0.05). Waist circumference was significantly associated with calorie, vitamin E, glutamic acid, and selenium intake. Conclusions: A year-long dietary intervention was effective at reducing caloric intake in pediatric ALL patients receiving steroid-based chemotherapy, indicating that this is a modality that can be built upon for obesity prevention and management.
C1 [Li, Rhea; Donnella, Hayley; Knouse, Phillip; Raber, Margaret; Crawford, Karla; Chandra, Joya] Univ Texas MD Anderson, Dept Pediat Res, Houston, TX USA.
   [Wu, Jimin; Liu, Diane] Univ Texas MD Anderson, Dept Biostat, Houston, TX USA.
   [Swartz, Maria C.] Univ Texas Med Branch, Dept Rehabil Sci, Galveston, TX 77555 USA.
C3 University of Texas System; UTMD Anderson Cancer Center; University of Texas System; UTMD Anderson Cancer Center; University of Texas System; University of Texas Medical Branch Galveston
RP Chandra, J (corresponding author), Univ Texas MD Anderson Canc Ctr, Dept Pediat Res, 1515 Holcombe Blvd, Houston, TX 77030 USA.; Chandra, J (corresponding author), Univ Texas MD Anderson Canc Ctr, Dept Epigenet & Mol Carcinogenesis, 1515 Holcombe Blvd, Houston, TX 77030 USA.
EM jchandra@mdanderson.org
CR Armenian SH, 2011, BLOOD, V118, P1413, DOI 10.1182/blood-2011-01-331835
   Armstrong GT, 2014, PROG PEDIATR CARDIOL, V36, P19, DOI 10.1016/j.ppedcard.2014.09.003
   Badr H, 2011, J AM DIET ASSOC, V111, P1917, DOI 10.1016/j.jada.2011.09.004
   Chow EJ, 2007, CANCER-AM CANCER SOC, V110, P2313, DOI 10.1002/cncr.23050
   Dickerman JD, 2007, PEDIATRICS, V119, P554, DOI 10.1542/peds.2006-2826
   Esbenshade AJ, 2011, PEDIATR BLOOD CANCER, V56, P372, DOI 10.1002/pbc.22782
   HISSIN PJ, 1976, ANAL BIOCHEM, V74, P214, DOI 10.1016/0003-2697(76)90326-2
   Huang JS, 2014, PEDIATR BLOOD CANCER, V61, P894, DOI 10.1002/pbc.24937
   Huang TT, 2011, INT J PEDIAT, V2011, P0, DOI 10.1155/2011/461512
   Li R, 2015, JMIR RES PROTOC, V4, P0, DOI 10.2196/resprot.3777
   Lozano I, 2016, NUTR METAB, V13, P0, DOI 10.1186/s12986-016-0074-1
   Marchese VG, 2004, PEDIATR BLOOD CANCER, V42, P127, DOI 10.1002/pbc.10481
   Moyer-Mileur LJ, 2009, J PEDIAT HEMATOL ONC, V31, P259, DOI 10.1097/MPH.0b013e3181978fd4
   Murphy AJ, 2006, AM J CLIN NUTR, V83, P70
   Orgel E, 2014, BLOOD, V124, P3932, DOI 10.1182/blood-2014-08-595389
   Perondi MB, 2012, J SPORT SCI MED, V11, P387
   Rakhshani N, 2010, OBESITY, V18, P1768, DOI 10.1038/oby.2009.491
   San Juan AF, 2007, MED SCI SPORT EXER, V39, P13, DOI 10.1249/01.mss.0000240326.54147.fc
   Ward E, 2014, CA-CANCER J CLIN, V64, P83, DOI 10.3322/caac.21219
   Withycombe JS, 2015, PEDIATR BLOOD CANCER, V62, P434, DOI 10.1002/pbc.25316
   Withycombe JS, 2009, PEDIATR BLOOD CANCER, V53, P1249, DOI 10.1002/pbc.22237
   Yeh CH, 2011, CANCER NURS, V34, P3, DOI 10.1097/NCC.0b013e3181e4553c
   Zhang FF, 2015, ADV NUTR, V6, P611, DOI 10.3945/an.115.008946
   Zhang FF, 2015, PEDIATR BLOOD CANCER, V62, P1461, DOI 10.1002/pbc.25521
NR 26
TC 19
Z9 20
U1 0
U2 12
PU WILEY
PI HOBOKEN
PA 111 RIVER ST, HOBOKEN 07030-5774, NJ USA
SN 1545-5009
EI 1545-5017
J9 PEDIATR BLOOD CANCER
JI Pediatr. Blood Cancer
PD FEB 15
PY 2017
VL 64
IS 2
BP 374
EP 380
DI 10.1002/pbc.26231
PG 7
WC Oncology; Hematology; Pediatrics
SC Oncology; Hematology; Pediatrics
GA EK4NM
UT WOS:000393903800029
PM 27615542
DA 2025-02-23
ER

PT J
AU Lai, RX
   Bian, Z
   Lin, H
   Ren, JN
   Zhou, HL
   Guo, HX
AF Lai, Renxu
   Bian, Zhuang
   Lin, Hong
   Ren, Jiangnan
   Zhou, Huaili
   Guo, Huixue
TI The association between dietary protein intake and colorectal cancer risk: a metaanalysis
SO WORLD JOURNAL OF SURGICAL ONCOLOGY
LA English
DT Article
DE Protein intake; Colorectal cancer; Meta-analysis; Relative risk
ID colon-cancer; red meat; consumption; fat; energy; cohort
AB Background: Association between dietary protein intake and colorectal cancer risk has not been fully quantified, while the results were controversial. This study aimed to evaluate the role of protein intake in the development of colorectal cancer. Methods: PUBMED and EMBASE were searched up to December 2016. Two independent reviewers independently extracted data from eligible studies. Relative risk (RR) with 95% confidence intervals (CI) was pooled using random-effects model to estimate the result. Besides, publication bias and sensitivity analysis were conducted. Results: Thirteen articles involving 21 studies comprising 8187 cases were included in this report. The pooled RR of colorectal cancer was 1.006 (95% CI = 0.857-1.179) indicating that there is no significant association between dietary protein intake and colorectal cancer risk. Furthermore, the pooled RRs for colon cancer and rectum cancer were 1.135(95% CI = 0.871-1.480) and 0.773(95% CI = 0.538-1.111), respectively, with the highest category of dietary protein intake. The association was not significant either in subgroup analysis of study design, protein type (animal protein or vegetable protein), sex, and or geographic locations. Conclusions: The present study indicated that the highest category compared to the lowest category of protein intake had no significant association on colorectal cancer risk. Dose-response analysis was not conducted due to limited information provided. Therefore, more studies with large cases and participants as well as detailed amounts of dietary protein intake are wanted to confirm this result.
C1 [Lai, Renxu; Bian, Zhuang; Lin, Hong; Ren, Jiangnan; Zhou, Huaili; Guo, Huixue] Sun Yat Sen Univ, Affiliated Hosp 5, Dept Gastroenterol, 52 Meihua East Rd, Zhuhai 519000, Guangdong, Peoples R China.
C3 Sun Yat Sen University
RP Lai, RX (corresponding author), Sun Yat Sen Univ, Affiliated Hosp 5, Dept Gastroenterol, 52 Meihua East Rd, Zhuhai 519000, Guangdong, Peoples R China.
EM lairenxu@126.com
CR Andriamihaja M, 2010, AM J PHYSIOL-GASTR L, V299, PG1030, DOI 10.1152/ajpgi.00149.2010
   DERSIMONIAN R, 1986, CONTROL CLIN TRIALS, V7, P177, DOI 10.1016/0197-2456(86)90046-2
   Egger M, 1997, BMJ-BRIT MED J, V315, P629, DOI 10.1136/bmj.315.7109.629
   Ghadirian P, 1997, CANCER-AM CANCER SOC, V80, P858, DOI 10.1002/(SICI)1097-0142(19970901)80:5<858::AID-CNCR5>3.0.CO;2-H
   GOLDBOHM RA, 1994, CANCER RES, V54, P718
   Higgins JPT, 2004, STAT MED, V23, P1663, DOI 10.1002/sim.1752
   Higgins JPT, 2003, BMJ-BRIT MED J, V327, P557, DOI 10.1136/bmj.327.7414.557
   ISCOVICH JM, 1992, INT J CANCER, V51, P858, DOI 10.1002/ijc.2910510604
   Levi F, 2002, ANN ONCOL, V13, P369, DOI 10.1093/annonc/mdf110
   Moher D, 2009, ANN INTERN MED, V151, P264, DOI 10.1371/journal.pmed.1000097
   Munafò MR, 2004, TRENDS GENET, V20, P439, DOI 10.1016/j.tig.2004.06.014
   Pietinen P, 1999, CANCER CAUSE CONTROL, V10, P387, DOI 10.1023/A:1008962219408
   Prentice RL, 2009, AM J EPIDEMIOL, V169, P977, DOI 10.1093/aje/kwp008
   Siegel R, 2014, CA-CANCER J CLIN, V64, P104, DOI 10.3322/caac.21220
   SLATTERY ML, 1994, CANCER CAUSE CONTROL, V5, P557, DOI 10.1007/BF01831384
   Slattery ML, 1997, AM J EPIDEMIOL, V145, P199, DOI 10.1093/oxfordjournals.aje.a009092
   Stang A, 2010, EUR J EPIDEMIOL, V25, P603, DOI 10.1007/s10654-010-9491-z
   Sun ZY, 2012, NUTR J, V11, P0, DOI 10.1186/1475-2891-11-18
   Tayyem RF, 2015, NUTRIENTS, V7, P1769, DOI 10.3390/nu7031769
   Tobias A, 1999, STATA TECH B, V47, P15
   Toden S, 2005, NUTR CANCER, V51, P45, DOI 10.1207/s15327914nc5101_7
   Toden S, 2006, CANCER BIOL THER, V5, P267, DOI 10.4161/cbt.5.3.2382
   Wakai K, 2006, J EPIDEMIOL, V16, P125, DOI 10.2188/jea.16.125
   Williams CD, 2010, NUTR CANCER, V62, P701, DOI 10.1080/01635581003605938
   Wiseman M, 2008, P NUTR SOC, V67, P253, DOI 10.1017/S002966510800712X
   Yang SY, 2016, MEDICINE, V95, P0, DOI 10.1097/MD.0000000000005453
   Zheng ZX, 2014, ASIAN PAC J CANCER P, V15, P8455, DOI 10.7314/APJCP.2014.15.19.8455
NR 27
TC 21
Z9 22
U1 0
U2 11
PU BMC
PI LONDON
PA CAMPUS, 4 CRINAN ST, LONDON N1 9XW, ENGLAND
SN 
EI 1477-7819
J9 WORLD J SURG ONCOL
JI World J. Surg. Oncol.
PD SEP 8
PY 2017
VL 15
IS 
BP 
EP 
DI 10.1186/s12957-017-1241-1
PG 9
WC Oncology; Surgery
SC Oncology; Surgery
GA FG5FI
UT WOS:000410328400001
PM 28886717
DA 2025-02-23
ER

PT J
AU Dolatkhah, H
   Movahedian, A
   Somi, MH
   Aghaei, M
   Samadi, N
   Mirza-Aghazade, A
   Esfahani, A
AF Dolatkhah, Homayun
   Movahedian, Ahmad
   Somi, Mohammad-Hossein
   Aghaei, Mahmud
   Samadi, Naser
   Mirza-Aghazade, Ahmad
   Esfahani, Ali
TI Effect of PUFAs Oral Administration on the Amount of Apoptotic Caspases Enzymes in Gastric Cancer Patients Undergoing Chemotherapy
SO ANTI-CANCER AGENTS IN MEDICINAL CHEMISTRY
LA English
DT Article
DE Gastric adenocarcinoma; apoptosis; omega fatty acids; caspases enzymes; chemoresistance
ID polyunsaturated fatty-acids; dietary omega-6; gene-expression; free-radicals; cells; risk; n-6; alters; growth; lipids
AB Objective: Gastric cancer is the fourth most common cancer and the second cause of death in the world. According to the studies, the gastric cancer is relatively sensitive to chemotherapy. The aim of this study was to investigate the association of oral administer PUFAs with Caspase enzymes in patients with gastric cancer under chemotherapy. Methods: This study was a Clinical Trial in which the target group consisted of the patients recognized with gastric cancer for the first time and cured under chemotherapy. Thirty-four patients were selected and categorized randomly into two groups. The case group included the patients taking PUFAs along with chemotherapeutic agent. In these patients, chemotherapy started with Cis-Platin plus PUFAs supplement in the scale of 3600 mg daily and in three courses. In control group, the individuals were under the same chemotherapy protocol without PUFAs. Biopsy samples from tumor were taken from the patients before and after chemotherapy. Levels of mRNA and protein expression of caspase 3, 8, 9 were measured in biopsy samples by Real-Time PCR and Frozen Section methods. The levels of apoptosis were determined using DNA-damage colorimetric assay. Results: In the case group, caspase 3 showed a significant increase in both gene and protein expression levels after administration of PUFAs supplement in comparison with those of the control group (p = 0.006 for gene, p = 0.001 for protein). PUFAs induced caspase-9 gene expression level in these patients (p < 0.0001). Caspase-9 protein level also revealed a marked elevation when PUFAs were administered along with chemotherapeutic agent (p < 0.0001). DNA damage in gastric tissue from the patients under PUFAs treatment plus Cis-Platin was significantly higher than that of control group (p= 0.003). PUFAs showed no significant changes in caspase-8 both at the gene and protein levels in the patients. Conclusion: According to the results of present study, it appears that oral administration of PUFAs can elevate the efficacy of chemotherapy agent in individuals' mitochondria-dependent apoptosis. As PUFAs enhances caspase-3 and 9 genes expression levels, which is an important induce the mitochondrial dependent apoptosis process.
C1 [Dolatkhah, Homayun] Isfahan Univ Med Sci, Sch Pharm & Pharmaceut Sci,Dept Clin Biochem,Res, Tabriz Liver & Gastrointestinal Dis Res Ctr,Clin, Lipid & Lipoprot Metab Oxidat & Nitrosat Stress G, Esfahan, Iran.
   [Movahedian, Ahmad; Aghaei, Mahmud] Isfahan Univ Med Sci, Sch Pharm & Pharmaceut Sci, Isfahan Pharmaceut Sci Res Ctr, Clin Biochem,Dept Clin Biochem, Esfahan, Iran.
   [Somi, Mohammad-Hossein] Tabriz Univ Med Sci, Liver & Gastrointestinal Dis Res Ctr, Liver & Gastrointestinal Dis, Tabriz, East Azarbaijan, Iran.
   [Samadi, Naser] Tabriz Univ Med Sci, Fac Med, Dept Clin Biochem & Labs Med, Clin Biochem & Biotechnol, Tabriz, East Azarbaijan, Iran.
   [Mirza-Aghazade, Ahmad] Tabriz Univ Med Sci, Fac Paramed, Dept Basic Sci, Stat, Tabriz, East Azarbaijan, Iran.
   [Esfahani, Ali] Tabriz Univ Med Sci, Fac Med, Dept Internal Med, Oncol, Tabriz, East Azarbaijan, Iran.
C3 Isfahan University of Medical Sciences; Isfahan University of Medical Sciences; Tabriz University of Medical Science; Tabriz University of Medical Science; Tabriz University of Medical Science; Tabriz University of Medical Science
RP Movahedian, A (corresponding author), Isfahan Univ Med Sci, Sch Pharm & Pharmaceut Sci, Isfahan Pharmaceut Sci Res Ctr, Clin Biochem,Dept Clin Biochem, Esfahan, Iran.
EM movahedian@pharm.mui.ac.ir
FU Tabriz Liver and Gastrointestinal Disease Research Center; Isfahan School of Pharmacy and Pharmaceutics Sciences
CR Abel S, 2014, P NUTR SOC, V73, P361, DOI 10.1017/S0029665114000585
   Azrad M, 2013, FRONT ONCOL, V3, P0, DOI 10.3389/fonc.2013.00224
   Bartsch H, 1999, CARCINOGENESIS, V20, P2209, DOI 10.1093/carcin/20.12.2209
   BEGIN ME, 1985, PROSTA LEUKOTR MED, V19, P177, DOI 10.1016/0262-1746(85)90084-8
   Bennett SE, 2006, NUCLEOS NUCLEOT NUCL, V25, P823, DOI 10.1080/15257770600726133
   Berquin IM, 2011, CANCER METAST REV, V30, P295, DOI 10.1007/s10555-011-9299-7
   BLACK HS, 1992, PHOTOCHEM PHOTOBIOL, V56, P195, DOI 10.1111/j.1751-1097.1992.tb02147.x
   BLIGH EG, 1959, CAN J BIOCHEM PHYS, V37, P911
   Bressenot A, 2009, J HISTOCHEM CYTOCHEM, V57, P289, DOI 10.1369/jhc.2008.952044
   Brown I, 2013, PROG LIPID RES, V52, P80, DOI 10.1016/j.plipres.2012.10.001
   Celik GE, 2007, CLIN EXP ALLERGY, V37, P1494, DOI 10.1111/j.1365-2222.2007.02806.x
   Colquhoun A, 2002, BBA-MOL CELL BIOL L, V1583, P74, DOI 10.1016/S1388-1981(02)00162-2
   Copeman LA, 2012, J SHELLFISH RES, V31, P153, DOI 10.2983/035.031.0119
   Corsetto PA, 2011, LIPIDS HEALTH DIS, V10, P0, DOI 10.1186/1476-511X-10-73
   Cullen SP, 2009, CELL DEATH DIFFER, V16, P935, DOI 10.1038/cdd.2009.59
   Dai JF, 2013, LIPIDS HEALTH DIS, V12, P0, DOI 10.1186/1476-511X-12-71
   Dales JP, 2001, J CLIN PATHOL-MOL PA, V54, P17
   DAS UN, 1991, CANCER LETT, V56, P235, DOI 10.1016/0304-3835(91)90008-6
   Dommels YEM, 2003, CARCINOGENESIS, V24, P385, DOI 10.1093/carcin/24.3.385
   Donaldson MS, 2004, NUTR J, V3, P0, DOI 10.1186/1475-2891-3-19
   Elmore S, 2007, TOXICOL PATHOL, V35, P495, DOI 10.1080/01926230701320337
   Fricker SP, 2010, METALLOMICS, V2, P366, DOI 10.1039/b924677k
   Ikeguchi M, 2000, INT J CANCER, V88, P474, DOI 10.1002/1097-0215(20001101)88:3<474::AID-IJC22>3.0.CO;2-6
   JEMAL A, 2011, CA-CANCER J CLIN, V61, P69, DOI 10.3322/CAAC.20107
   KARMALI RA, 1983, CA-CANCER J CLIN, V33, P322, DOI 10.3322/canjclin.33.6.322
   Kidane D, 2014, ONCOGENESIS, V3, P0, DOI 10.1038/oncsis.2014.42
   Köhler A, 2015, LIPIDS HEALTH DIS, V14, P0, DOI 10.1186/s12944-015-0015-4
   Kramer JL, 2015, CA-CANCER J CLIN, V65, P109, DOI 10.3322/caac.21260
   Lambert LA, 2015, CA CANC J CLIN, V0, P0
   Leaver HA, 2002, PROSTAG LEUKOTR ESS, V66, P19, DOI 10.1054/plef.2001.0336
   LEPAGE G, 1986, J LIPID RES, V27, P114
   Li WW, 2012, J ONCOL, V2012, P0, DOI 10.1155/2012/879623
   Liang GY, 2009, J TOXICOL ENV HEAL A, V72, P740, DOI 10.1080/15287390902841516
   Liu SQ, 2015, ONCOL REP, V33, P2871, DOI 10.3892/or.2015.3923
   Liu WH, 2009, TOXICOL LETT, V191, P140, DOI 10.1016/j.toxlet.2009.08.016
   Livak KJ, 2001, METHODS, V25, P402, DOI 10.1006/meth.2001.1262
   Lu XF, 2010, LIPIDS HEALTH DIS, V9, P0, DOI 10.1186/1476-511X-9-106
   MADHAVI N, 1994, CANCER LETT, V84, P31, DOI 10.1016/0304-3835(94)90355-7
   Monjazeb AM, 2006, CARCINOGENESIS, V27, P1950, DOI 10.1093/carcin/bgl023
   Murff HJ, 2009, CANCER EPIDEM BIOMAR, V18, P2283, DOI 10.1158/1055-9965.EPI-08-1196
   Musumeci G, 2015, OPEN J APOPTOSIS, V4, P41, DOI 10.4236/OJAPO.2015.42004
   Nair J, 1997, CANCER EPIDEM BIOMAR, V6, P597
   Narayanan BA, 2001, INT J ONCOL, V19, P1255
   NASSAR BA, 1992, P SOC EXP BIOL MED, V199, P365, DOI 10.3181/00379727-199-43370
   Pandalai PK, 1996, ANTICANCER RES, V16, P815
   Rao Xiayu, 2013, BIOSTAT BIOINFORMA BIOMATH, V3, P71
   Sabzichi M, 2014, ASIAN PAC J CANCER P, V15, P5311, DOI 10.7314/APJCP.2014.15.13.5311
   SAGAR PS, 1992, CANCER LETT, V63, P189
   Shirota T, 2005, NUTRITION, V21, P1010, DOI 10.1016/j.nut.2004.12.013
   Slagsvold JE, 2010, NUTR CANCER, V62, P611, DOI 10.1080/01635580903532366
   Su ZY, 2015, MOL CANCER, V14, P0, DOI 10.1186/s12943-015-0321-5
   Thakor AS, 2013, CA-CANCER J CLIN, V63, P395, DOI 10.3322/caac.21199
   Ummanni R, 2010, EXP THER MED, V1, P47, DOI 10.3892/etm_00000008
   Williams CD, 2011, NUTR RES, V31, P1, DOI 10.1016/j.nutres.2011.01.002
   Xu Yi, 2014, BIOMED J, V37, P112, DOI 10.4103/2319-4170.131378
   Zhou H, 2015, POULTRY SCI, V94, P2382, DOI 10.3382/ps/pev241
NR 56
TC 3
Z9 5
U1 2
U2 7
PU BENTHAM SCIENCE PUBL LTD
PI SHARJAH
PA EXECUTIVE STE Y-2, PO BOX 7917, SAIF ZONE, 1200 BR SHARJAH, U ARAB EMIRATES
SN 1871-5206
EI 1875-5992
J9 ANTI-CANCER AGENT ME
JI Anti-Cancer Agents Med. Chem.
PD JUN 15
PY 2017
VL 17
IS 1
BP 93
EP 101
DI 10.2174/1871520616666160520113503
PG 9
WC Oncology; Chemistry, Medicinal
SC Oncology; Pharmacology & Pharmacy
GA EP2PL
UT WOS:000397225500012
PM 27198984
DA 2025-02-23
ER

PT J
AU Hou, R
   Yao, SS
   Liu, J
   Wang, LL
   Wu, L
   Jiang, L
AF Hou, Rui
   Yao, Shen-Shen
   Liu, Jia
   Wang, Lian-Lian
   Wu, Lang
   Jiang, Luo
TI Dietary n-3 polyunsaturated fatty acids, fish consumption, and endometrial cancer risk: a meta-analysis of epidemiological studies
SO ONCOTARGET
LA English
DT Article
DE n-3 fatty acids; fish; epidemiology; endometrial cancer
ID c-reactive protein; colorectal-cancer; multiple-myeloma; food-intake; inflammation; markers; meat; supplementation; associations
AB The relationship between intake of fish and n-3 fatty acids and endometrial cancer risk has not been consistent across epidemiological studies. We quantitatively assessed the aforementioned association through a systematic review and meta-analysis. PubMed and Embase were searched through March 2017 for eligible epidemiological studies. Fixed or random-effects models were used to pool relative risks (RRs) and 95% confidence intervals (CIs). The dose-response relationship was also evaluated. Based on the literature search, five prospective studies and 11 case-control studies were identified. All 16 studies were categorized as high-quality studies. After pooling available risk estimates, no significant association was detected between overall fish intake and endometrial cancer risk. In subgroup analyses, every one additional serving/week of fish intake was significantly associated with inversed endometrial cancer risk in studies adjusted for smoking (RR (95% CI): 0.95 (0.91-1.00)), or studies performed in Europe (RR (95% CI): 0.90 (0.84-0.97)), but not in other tested subgroups. In studies conducted in Asia, there was significant positive association (RR (95% CI): 1.15 (1.10-1.21)). Regarding n-3 PUFA intake, marginally inverse associations of high EPA or DHA intake were detected (EPA: RR (95% CI) = 0.79 (0.61-1.04); DHA: RR (95% CI) = 0.85 (0.64-1.11)). Dose-response analyses suggested a significant nonlinear relationship between DHA intake and endometrial cancer risk (p: 0.04). Overall, this meta-analysis suggests that intake of n-3 PUFA may be inversely associated with endometrial cancer risk at some level of evidence, although the exact relationship, especially for fish intake, needs further characterization. Further well-designed studies are warranted.
C1 [Hou, Rui; Yao, Shen-Shen; Liu, Jia; Wang, Lian-Lian] China Med Univ, Shengjing Hosp Affiliated, Dept Obstet & Gynecol, Shenyang, Liaoning, Peoples R China.
   [Wu, Lang] Vanderbilt Univ, Med Ctr, Dept Med,Div Epidemiol, Vanderbilt Epidemiol Ctr,Vanderbilt Ingram Canc C, Nashville, TN USA.
   [Jiang, Luo] China Med Univ, Shengjing Hosp Affiliated, Dept Ultrasound, Shenyang, Liaoning, Peoples R China.
C3 China Medical University; Vanderbilt University; China Medical University
RP Jiang, L (corresponding author), China Med Univ, Shengjing Hosp Affiliated, Dept Ultrasound, Shenyang, Liaoning, Peoples R China.
EM jiangl@sj-hospital.org
CR Allen NE, 2008, ENDOCR-RELAT CANCER, V15, P485, DOI 10.1677/ERC-07-0064
   [Anonymous], 2015, SCI REP UK, V0, P0
   [Anonymous], 2015, GLOBAL CANCER FACTS FIGURES, V3rd, P0
   Arem H, 2013, BRIT J CANCER, V109, P756, DOI 10.1038/bjc.2013.252
   Arem H, 2013, EUR J NUTR, V52, P1251, DOI 10.1007/s00394-012-0436-z
   Bandera EV, 2007, CANCER CAUSE CONTROL, V18, P967, DOI 10.1007/s10552-007-9038-0
   BEGG CB, 1994, BIOMETRICS, V50, P1088, DOI 10.2307/2533446
   Brasky TM, 2016, AM J EPIDEMIOL, V183, P199, DOI 10.1093/aje/kwv231
   Brasky TM, 2015, AM J CLIN NUTR, V101, P824, DOI 10.3945/ajcn.114.098988
   Brasky TM, 2014, AM J CLIN NUTR, V99, P599, DOI 10.3945/ajcn.113.070524
   Calder PC, 2002, EUR J CLIN NUTR, V56, PS14, DOI 10.1038/sj.ejcn.1601478
   Chapkin RS, 2009, PROSTAG LEUKOTR ESS, V81, P187, DOI 10.1016/j.plefa.2009.05.010
   Cui XH, 2011, CANCER EPIDEM BIOMAR, V20, P978, DOI 10.1158/1055-9965.EPI-10-1089
   Daniel CR, 2011, CANCER PREV RES, V4, P1903, DOI 10.1158/1940-6207.CAPR-11-0241
   DERSIMONIAN R, 1986, CONTROL CLIN TRIALS, V7, P177, DOI 10.1016/0197-2456(86)90046-2
   Dossus L, 2011, INT J CANCER, V129, P2032, DOI 10.1002/ijc.25840
   Dossus L, 2010, ENDOCR-RELAT CANCER, V17, P1007, DOI 10.1677/ERC-10-0053
   Ebert AD, 2005, EUR J OBSTET GYN R B, V122, P144, DOI 10.1016/j.ejogrb.2005.04.017
   Ebrahimi M, 2009, ACTA CARDIOL, V64, P321, DOI 10.2143/AC.64.3.2038016
   Egger M, 1997, BMJ-BRIT MED J, V315, P629, DOI 10.1136/bmj.315.7109.629
   Fernandez E, 1999, AM J CLIN NUTR, V70, P85
   Filomeno M, 2015, BRIT J CANCER, V112, P1816, DOI 10.1038/bjc.2015.153
   Fritschi L, 2004, CANCER EPIDEM BIOMAR, V13, P532
   Gao M, 2015, CANCER CAUSE CONTROL, V26, P367, DOI 10.1007/s10552-014-0512-1
   Geelen A, 2007, AM J EPIDEMIOL, V166, P1116, DOI 10.1093/aje/kwm197
   Gong TT, 2015, SCI REP-UK, V5, P0, DOI 10.1038/srep14051
   Goodman MT, 1997, CANCER RES, V57, P5077
   GREENLAND S, 1992, AM J EPIDEMIOL, V135, P1301, DOI 10.1093/oxfordjournals.aje.a116237
   Higgins JPT, 2003, BMJ-BRIT MED J, V327, P557, DOI 10.1136/bmj.327.7414.557
   Higgins JPT, 2002, STAT MED, V21, P1539, DOI 10.1002/sim.1186
   Hirose K, 1996, JPN J CANCER RES, V87, P1001, DOI 10.1111/j.1349-7006.1996.tb02132.x
   Huang RX, 2015, PLOS ONE, V10, P0, DOI 10.1371/journal.pone.0096102
   Jain MG, 2000, EUR J EPIDEMIOL, V16, P899, DOI 10.1023/A:1011012621990
   Kantor ED, 2012, AM J EPIDEMIOL, V176, P1002, DOI 10.1093/aje/kws186
   Kuang D, 2014, ASIAN PAC J CANCER P, V15, P6855, DOI 10.7314/APJCP.2014.15.16.6855
   Lian W, 2017, NUTR J, V16, P0, DOI 10.1186/s12937-016-0223-4
   McCann SE, 2000, CANCER CAUSE CONTROL, V11, P965, DOI 10.1023/A:1026551309873
   Micallef MA, 2009, EUR J CLIN NUTR, V63, P1154, DOI 10.1038/ejcn.2009.20
   Moghadam AM, 2012, SINGAP MED J, V53, P615
   Mori Y, 1997, METABOLISM, V46, P1458, DOI 10.1016/S0026-0495(97)90148-7
   POPPSNIJDERS C, 1987, DIABETES RES CLIN EX, V4, P141
   Salehi M, 2013, NUTR REV, V71, P257, DOI 10.1111/nure.12028
   Siegel RL, 2017, CA-CANCER J CLIN, V67, P7, DOI 10.3322/caac.21387
   Song J, 2014, NUTR CANCER, V66, P539, DOI 10.1080/01635581.2014.894102
   Takayama S, 2013, NUTR CANCER, V65, P954, DOI 10.1080/01635581.2013.818158
   Terry P, 2002, CANCER EPIDEM BIOMAR, V11, P143
   van Lonkhuijzen L, 2011, EUR J CANCER PREV, V20, P334, DOI 10.1097/CEJ.0b013e328344747c
   Wallace AE, 2010, J ENDOCRINOL, V206, P141, DOI 10.1677/JOE-10-0072
   Wang QX, 2012, CANCER EPIDEMIOL, V36, P439, DOI 10.1016/j.canep.2012.05.002
   Wang T, 2011, CANCER EPIDEM BIOMAR, V20, P971, DOI 10.1158/1055-9965.EPI-10-1222
   Wang YZ, 2015, CANCER CAUSE CONTROL, V26, P1307, DOI 10.1007/s10552-015-0625-1
   Wu SJ, 2012, AM J MED, V125, P551, DOI 10.1016/j.amjmed.2012.01.022
   XIAO OS, 1993, AM J EPIDEMIOL, V137, P155, DOI 10.1093/oxfordjournals.aje.a116655
   Xu WH, 2006, BRIT J CANCER, V95, P1586, DOI 10.1038/sj.bjc.6603458
   Yu XF, 2014, WORLD J GASTROENTERO, V20, P15398, DOI 10.3748/wjg.v20.i41.15398
   Zheng JS, 2013, BMJ-BRIT MED J, V346, P0, DOI 10.1136/bmj.f3706
   Zhou B, 2008, AM J MED, V121, P501, DOI 10.1016/j.amjmed.2008.01.044
NR 58
TC 10
Z9 10
U1 0
U2 9
PU IMPACT JOURNALS LLC
PI ORCHARD PARK
PA 6666 E QUAKER ST, STE 1, ORCHARD PARK, NY 14127 USA
SN 
EI 1949-2553
J9 ONCOTARGET
JI Oncotarget
PD OCT 31
PY 2017
VL 8
IS 53
BP 91684
EP 91693
DI 10.18632/oncotarget.18295
PG 10
WC Oncology; Cell Biology
SC Oncology; Cell Biology
GA FL4CX
UT WOS:000414175500101
PM 29207677
DA 2025-02-23
ER

PT J
AU Shivappa, N
   Hébert, JR
   Rosato, V
   Rossi, M
   Montella, M
   Serraino, D
   La Vecchia, C
AF Shivappa, Nitin
   Hebert, James R.
   Rosato, Valentina
   Rossi, Marta
   Montella, Maurizio
   Serraino, Diego
   La Vecchia, Carlo
TI Dietary Inflammatory Index and Renal Cell Carcinoma Risk in an Italian Case-Control Study
SO NUTRITION AND CANCER-AN INTERNATIONAL JOURNAL
LA English
DT Article
ID c-reactive protein; colorectal-cancer; prostate-cancer; association; cholesterol; vegetables; nutrition; symptoms; scores; fruits
AB Background: The relation between diet-related inflammation and renal cell carcinoma (RCC) has not been investigated. Methods: In this study, we explored the association between the dietary inflammatory index (DII) and RCC in an Italian case-control study conducted between 1992 and 2004. Cases were 767 patients with incident, histologically confirmed RCC. Controls were 1534 subjects admitted to the same hospitals as cases for various acute, nonneoplastic conditions. The DII was computed based on dietary intake assessed using a reproducible and valid 78-item food frequency questionnaire. Odds ratios (ORs) were estimated through logistic regression models conditioned on age, sex, and center, and adjusted for recognized confounding factors, including total energy intake. Results: Subjects in the highest quartile of DII scores (i.e., with the most proinflammatory diets) had a higher risk of RCC compared to subjects in the lowest quartile [OR 1.41, 95% confidence interval (CI) 1.02, 1.97; p-trend = 0.04)]. Apparently stronger associations were observed among females (OR 1.68, 95% CI 0.93, 3.03), subjects aged <60yr (OR 1.77, 95% CI 1.05, 2.98), body mass index 25 kg/m(2) (OR 1.64, 95% CI 1.07, 2.51), and ever smokers (OR 1.66, 95% CI 1.08, 2.57), in the absence of significant heterogeneity. Conclusion: A proinflammatory diet is associated with increased RCC risk.
C1 [Shivappa, Nitin; Hebert, James R.] Univ South Carolina, Canc Prevent & Control Program, 915 Greene St, Columbia, SC 29205 USA.
   [Shivappa, Nitin; Hebert, James R.] Univ South Carolina, Arnold Sch Publ Hlth, Dept Epidemiol & Biostat, Columbia, SC USA.
   [Shivappa, Nitin; Hebert, James R.] Connecting Hlth Innovat LLC, Columbia, SC USA.
   [Hebert, James R.] Univ South Carolina, Dept Family & Prevent Med, Sch Med, Columbia, SC USA.
   [Rosato, Valentina; Rossi, Marta; La Vecchia, Carlo] Univ Milan, Dept Clin Sci & Community Hlth, Milan, Italy.
   [Rosato, Valentina] Fdn IRCCS Ist Nazl Tumori, Unit Med Stat Biometry & Bioinformat, Milan, Italy.
   [Montella, Maurizio] Fdn G Pascale, Epidemiol Unit, Ist Nazl Tumori, Naples, Italy.
   [Serraino, Diego] CRO Aviano Natl Canc Inst, Canc Epidemiol Unit, Aviano, PN, Italy.
C3 University of South Carolina System; University of South Carolina Columbia; University of South Carolina System; University of South Carolina Columbia; Connecting Health Innovations LLC; University of South Carolina System; University of South Carolina Columbia; University of Milan; Fondazione IRCCS Istituto Nazionale Tumori Milan; IRCCS Fondazione Pascale; Fondazione IRCCS Istituto Nazionale Tumori Milan; IRCCS Aviano (CRO)
RP Shivappa, N (corresponding author), Univ South Carolina, Canc Prevent & Control Program, 915 Greene St, Columbia, SC 29205 USA.
EM shivappa@mailbox.sc.edu
FU Italian Foundation for Research on Cancer (FIRC); FIRC [18107]; United States National Institute of Diabetes and Digestive and Kidney Diseases [R44DK103377]
CR Alkerwi A, 2014, NUTR RES, V34, P1058, DOI 10.1016/j.nutres.2014.07.017
   Bidoli E, 2008, INT J CANCER, V122, P2586, DOI 10.1002/ijc.23386
   Bosetti C, 2007, INT J CANCER, V120, P892, DOI 10.1002/ijc.22374
   Bosetti C, 2012, NAT REV UROL, V9, P102, DOI 10.1038/nrurol.2011.219
   Bravi F, 2007, INT J CANCER, V120, P681, DOI 10.1002/ijc.22225
   Chevez ARD, 2014, ADV EXP MED BIOL, V816, P197, DOI 10.1007/978-3-0348-0837-8_9
   Cumberbatch MG, 2016, EUR UROL, V70, P458, DOI 10.1016/j.eururo.2015.06.042
   Decarli A, 1996, ANN EPIDEMIOL, V6, P110, DOI 10.1016/1047-2797(95)00129-8
   Dugué PA, 2016, INT J CANCER, V139, P1251, DOI 10.1002/ijc.30175
   Estruch R, 2006, ANN INTERN MED, V145, P1, DOI 10.7326/0003-4819-145-1-200607040-00004
   Franceschi C, 2014, J GERONTOL A-BIOL, V69, PS4, DOI 10.1093/gerona/glu057
   Franceschi Silvia, 1995, ANNALS OF EPIDEMIOLOGY, V5, P69, DOI 10.1016/1047-2797(95)92893-D
   Gnagnarella P, 2004, J FOOD COMPOS ANAL, V17, P509, DOI 10.1016/j.jfca.2004.02.009
   Johansson-Persson A, 2014, EUR J NUTR, V53, P39, DOI 10.1007/s00394-013-0496-8
   Khoo J, 2011, J SEX MED, V8, P2868, DOI 10.1111/j.1743-6109.2011.02417.x
   King DE, 2003, AM J CARDIOL, V92, P1335, DOI 10.1016/j.amjcard.2003.08.020
   Lu YX, 2016, EUR J NUTR, V55, P1683, DOI 10.1007/s00394-015-0987-x
   Luciano M, 2012, BRAIN BEHAV IMMUN, V26, P717, DOI 10.1016/j.bbi.2011.10.007
   McLaughlin JK, 2006, SEMIN ONCOL, V33, P527, DOI 10.1053/j.seminoncol.2006.06.010
   Mulders P, 1997, CANCER RES, V57, P5189
   Nelson D, 2006, J LEUKOCYTE BIOL, V80, P685, DOI 10.1189/jlb.1105646
   Rashidkhani B, 2005, INT J CANCER, V113, P451, DOI 10.1002/ijc.20577
   Rashidkhani B, 2005, INT J CANCER, V117, P848, DOI 10.1002/ijc.21231
   Sáenz-López P, 2010, HUM IMMUNOL, V71, P309, DOI 10.1016/j.humimm.2009.11.010
   Saito K, 2010, EXPERT REV ANTICANC, V10, P1979, DOI 10.1586/ERA.10.192
   Salvini S, 1998, BANCA DATI DI COMPOSIZIONEDEGLIALIMENTI PER STUDIEPIDEMIOLOGICI IN ITALIA. ED, V0, P0
   Shivappa N, 2014, CANCER EPIDEM BIOMAR, V23, P2383, DOI 10.1158/1055-9965.EPI-14-0537
   Shivappa N, 2018, EUR J NUTR, V57, P1207, DOI 10.1007/s00394-017-1403-5
   Shivappa N, 2017, UROLOGY, V100, P84, DOI 10.1016/j.urology.2016.09.026
   Shivappa N, 2016, BRIT J NUTR, V115, P324, DOI 10.1017/S0007114515004419
   Shivappa N, 2015, CANCER CAUSE CONTROL, V26, P1439, DOI 10.1007/s10552-015-0636-y
   Shivappa N, 2015, NUTR CANCER, V67, P941, DOI 10.1080/01635581.2015.1062117
   Shivappa N, 2015, BRIT J NUTR, V114, P152, DOI 10.1017/S0007114515001828
   Shivappa N, 2015, BRIT J NUTR, V113, P292, DOI 10.1017/S0007114514003626
   Shivappa N, 2015, BRIT J NUTR, V113, P278, DOI 10.1017/S0007114514003572
   Shivappa N, 2014, PUBLIC HEALTH NUTR, V17, P1825, DOI 10.1017/S1368980013002565
   Shivappa N, 2014, PUBLIC HEALTH NUTR, V17, P1689, DOI 10.1017/S1368980013002115
   Tabung FK, 2015, CANCER CAUSE CONTROL, V26, P399, DOI 10.1007/s10552-014-0515-y
   Tavani A, 1997, J NEPHROL, V10, P93
   Tavani A, 1997, EUR J CANCER PREV, V6, P195
   Tsatsoulis A, 2013, METABOLISM, V62, P622, DOI 10.1016/j.metabol.2012.11.004
   Turner-McGrievy GM, 2015, NUTR RES, V35, P97, DOI 10.1016/j.nutres.2014.11.007
   Wang JD, 2014, MED ONCOL, V31, P0, DOI 10.1007/s12032-014-0112-7
   Weikert S, 2006, INT J CANCER, V118, P3133, DOI 10.1002/ijc.21765
   Wolk A, 1996, CANCER CAUSE CONTROL, V7, P5, DOI 10.1007/BF00115634
   Wood LG, 2015, CLIN EXP ALLERGY, V45, P177, DOI 10.1111/cea.12323
   Yehuda-Shnaidman E, 2012, OBES REV, V13, P1083, DOI 10.1111/j.1467-789X.2012.01024.x
   Zhao J, 2013, PLOS ONE, V8, P0, DOI 10.1371/journal.pone.0075732
NR 48
TC 2
Z9 2
U1 1
U2 7
PU ROUTLEDGE JOURNALS, TAYLOR & FRANCIS LTD
PI ABINGDON
PA 2-4 PARK SQUARE, MILTON PARK, ABINGDON OX14 4RN, OXON, ENGLAND
SN 0163-5581
EI 1532-7914
J9 NUTR CANCER
JI Nutr. Cancer
PD JUN 15
PY 2017
VL 69
IS 6
BP 833
EP 839
DI 10.1080/01635581.2017.1339815
PG 7
WC Oncology; Nutrition & Dietetics
SC Oncology; Nutrition & Dietetics
GA FL1CP
UT WOS:000413951600003
PM 28718670
DA 2025-02-23
ER

PT J
AU Pickens, CA
   Pereira, MDA
   Fenton, JI
AF Pickens, Charles A.
   Pereira, Mariana de Fatima Albuquerque
   Fenton, Jenifer I.
TI Long-chain ω-6 plasma phospholipid polyunsaturated fatty acids and association with colon adenomas in adult men: a cross-sectional study
SO EUROPEAN JOURNAL OF CANCER PREVENTION
LA English
DT Article
DE adenoma; colon; colon polyps; fatty acids; males; phospholipids; polyunsaturated fatty acids
ID colorectal adenoma; eicosapentaenoic acid; polyp number; cancer; serum; risk; n-3; omega-3-fatty-acids; recurrence; prevention
AB Dietary lipid intake can be associated with an increased risk for colorectal cancer depending on its composition. Carcinogenesis alters lipid metabolism to facilitate cell growth and survival. For instance, metabolites of polyunsaturated fatty acids (PUFAs) are associated with increasing colon cell proliferation. Moreover, precancerous colon lesions (i.e. adenomas) increase the risk for colorectal cancer. In this study, we investigated associations between plasma PUFAs and the number of colon polyps and polyp type (i.e. hyperplastic and adenoma). Healthy male participants (n= 126) of 48-65 years of age were recruited before a routine colonoscopy screening. Plasma phospholipid (PPL) PUFAs were isolated by means of solid phase extraction and methylated. Fatty acid methyl esters were analyzed using gas chromatography. Factor analysis was used to cluster PUFAs into groups, and then generated factors and individual PUFAs were analyzed using polytomous logistic regression. In our age-adjusted and smoking-adjusted polytomous logistic regression, for each unit increase in PPL docosatetraenoic acid (DTA), individuals were 1.43 (1.00-2.06) and 1.33 (0.99-1.80) times more likely to have hyperplastic polyps and adenomas rather than no polyps, respectively. In our factor analysis, high PPL omega-6 PUFA and trans-fatty acid loading scores were associated with increased odds of adenoma presence rather than no polyps. Increases in long-chain PPL omega-6 PUFAs are associated with an increased risk for adenomas. As relative levels of DTA increase in PPLs, individuals had increased odds of having hyperplastic polyps and adenomas. Elevated conversion of omega-6 PUFAs to longerchain omega-6s such as DTA may indicate altered PUFA metabolism at the tissue level. Copyright (C) 2017 Wolters Kluwer Health, Inc. All rights reserved.
C1 [Pickens, Charles A.; Pereira, Mariana de Fatima Albuquerque; Fenton, Jenifer I.] Michigan State Univ, Dept Food Sci & Human Nutr, 469Wilson Rd,Room 208B, E Lansing, MI 48824 USA.
C3 Michigan State University
RP Fenton, JI (corresponding author), Michigan State Univ, Dept Food Sci & Human Nutr, 469Wilson Rd,Room 208B, E Lansing, MI 48824 USA.
EM imigjeni@msu.edu
FU National Cancer Institute [1R03CA142000]; Clinical and Translational Sciences Institute at MSU
CR AGREN JJ, 1992, J LIPID RES, V33, P1871
   Azrad M, 2013, FRONT ONCOL, V3, P0, DOI 10.3389/fonc.2013.00224
   Baack ML, 2015, PROSTAG LEUKOTR ESS, V100, P5, DOI 10.1016/j.plefa.2015.05.003
   Beresford SAA, 2006, JAMA-J AM MED ASSOC, V295, P643, DOI 10.1001/jama.295.6.643
   Berstad P, 2012, J ONCOL, V2012, P0, DOI 10.1155/2012/254801
   Bokor S, 2010, J LIPID RES, V51, P2325, DOI 10.1194/jlr.M006205
   Burdge GC, 2000, BRIT J NUTR, V84, P781
   Champely S, 2015, R PACKAGE VERSIONS, V0, P1
   Comstock SS, 2014, CANCER EPIDEM BIOMAR, V23, P1843, DOI 10.1158/1055-9965.EPI-14-0249-T
   Comstock SS, 2014, PLOS ONE, V9, P0, DOI 10.1371/journal.pone.0095232
   Comstock SS, 2014, PLOS ONE, V9, P0, DOI 10.1371/journal.pone.0085939
   Ledesma RD, 2015, SPAN J PSYCHOL, V18, P0, DOI 10.1017/sjp.2015.13
   Dommels YEM, 2002, ENVIRON TOXICOL PHAR, V11, P297, DOI 10.1016/S1382-6689(02)00006-6
   FernandezBanares F, 1996, GUT, V38, P254, DOI 10.1136/gut.38.2.254
   Fini L, 2010, CLIN CANCER RES, V16, P5703, DOI 10.1158/1078-0432.CCR-10-1990
   Giuliani A, 2014, EUR J NUTR, V53, P1029, DOI 10.1007/s00394-013-0605-8
   Grahn Sarah W, 2008, CLIN COLON RECTAL SURG, V21, P247, DOI 10.1055/s-0028-1089939
   Gurzell EA, 2014, PROSTAG LEUKOTR ESS, V91, P87, DOI 10.1016/j.plefa.2014.04.001
   Habermann N, 2013, GENES NUTR, V8, P115, DOI 10.1007/s12263-012-0302-x
   Haggar Fatima A, 2009, CLIN COLON RECTAL SURG, V22, P191, DOI 10.1055/s-0029-1242458
   Harris WS, 2013, PROSTAG LEUKOTR ESS, V88, P257, DOI 10.1016/j.plefa.2012.12.004
   Harris WS, 2004, CIRCULATION, V110, P1645, DOI 10.1161/01.CIR.0000142292.10048.B2
   Hodson L, 2013, PROG LIPID RES, V52, P15, DOI 10.1016/j.plipres.2012.08.002
   Hosseini-Beheshti E, 2012, MOL CELL PROTEOMICS, V11, P863, DOI 10.1074/mcp.M111.014845
   KAISER HF, 1960, EDUC PSYCHOL MEAS, V20, P141, DOI 10.1177/001316446002000116
   Keenan AH, 2012, J LIPID RES, V53, P1662, DOI 10.1194/jlr.P025577
   Khaw KT, 2012, PLOS MED, V9, P0, DOI 10.1371/journal.pmed.1001255
   KIKENDALL JW, 1989, GASTROENTEROLOGY, V97, P660, DOI 10.1016/0016-5085(89)90637-9
   KINSELLA JE, 1990, J NUTR BIOCHEM, V1, P123, DOI 10.1016/0955-2863(90)90011-9
   Larsson SC, 2004, AM J CLIN NUTR, V79, P935
   Mandir N, 2008, CELL PROLIFERAT, V41, P279, DOI 10.1111/j.1365-2184.2008.00524.x
   Mathias RA, 2010, J LIPID RES, V51, P2766, DOI 10.1194/jlr.M008359
   Matsumura T, 2015, BRIT J CANCER, V113, P275, DOI 10.1038/bjc.2015.201
   McEntee MF, 2002, BIOMED PHARMACOTHER, V56, P380, DOI 10.1016/S0753-3322(02)00254-8
   Methy N, 2008, NUTR CANCER, V60, P560, DOI 10.1080/01635580802008260
   MONNET E, 1991, SCAND J GASTROENTERO, V26, P758, DOI 10.3109/00365529108998596
   Murff HJ, 2012, AM J CLIN NUTR, V95, P703, DOI 10.3945/ajcn.111.024000
   Nakanishi M, 2013, SEMIN IMMUNOPATHOL, V35, P123, DOI 10.1007/s00281-012-0342-8
   Newman JW, 2014, PLOS ONE, V9, P0, DOI 10.1371/journal.pone.0111471
   PEIPINS LA, 1994, EPIDEMIOL REV, V16, P273, DOI 10.1093/oxfordjournals.epirev.a036154
   Peipins LA, 1994, CANCER EPIDEM BIOMAR, V14, P835
   Pickens CA, 2016, PLOS ONE, V11, P0, DOI 10.1371/journal.pone.0149305
   Pickens CA, 2016, CANCER EPIDEM BIOMAR, V25, P498, DOI 10.1158/1055-9965.EPI-15-0696
   Pickens CA, 2015, PROSTAG LEUKOTR ESS, V95, P31, DOI 10.1016/j.plefa.2014.12.001
   Pot GK, 2008, INT J CANCER, V123, P1974, DOI 10.1002/ijc.23729
   ROSE HG, 1965, J LIPID RES, V6, P428
   Shim YJ, 2005, NUTR RES, V25, P261, DOI 10.1016/j.nutres.2004.12.007
   Stark KD, 2016, PROG LIPID RES, V63, P132, DOI 10.1016/j.plipres.2016.05.001
   Suhre K, 2011, NATURE, V477, P54, DOI 10.1038/nature10354
   Team RC, 2015, R LANG ENV STAT COMP, V0, P0
   Thiébaut ACM, 2009, NUTR CANCER, V61, P500, DOI 10.1080/01635580802710717
   Tokudome S, 2015, PROSTAG LEUKOTR ESS, V94, P1, DOI 10.1016/j.plefa.2014.09.001
   Trattner S, 2015, FOOD CHEM, V175, P423, DOI 10.1016/j.foodchem.2014.11.145
   Valenzuela A, 1999, BIOL RES, V32, P273
   Vinikoor LC, 2008, AM J EPIDEMIOL, V168, P289, DOI 10.1093/aje/kwn134
   Warensjö E, 2009, LIPIDS HEALTH DIS, V8, P0, DOI 10.1186/1476-511X-8-37
   Whelan J, 2004, J NUTR, V134, P3421S, DOI 10.1093/jn/134.12.3421S
   Williams CD, 2010, NUTR CANCER, V62, P701, DOI 10.1080/01635581003605938
   Wu JHY, 2013, J AM HEART ASSOC, V2, P0, DOI 10.1161/JAHA.113.000397
   Yang K, 2015, WORLD J GASTROENTERO, V21, P2405, DOI 10.3748/wjg.v21.i8.2405
   Yuan Y, 2011, J STAT SOFTW, V45, P1
   Yusof AS, 2012, ASIAN PAC J CANCER P, V13, P4713, DOI 10.7314/APJCP.2012.13.9.4713
   ZAHM SH, 1991, AM J PUBLIC HEALTH, V81, P846, DOI 10.2105/AJPH.81.7.846
NR 63
TC 12
Z9 13
U1 0
U2 6
PU LIPPINCOTT WILLIAMS & WILKINS
PI PHILADELPHIA
PA TWO COMMERCE SQ, 2001 MARKET ST, PHILADELPHIA, PA 19103 USA
SN 0959-8278
EI 1473-5709
J9 EUR J CANCER PREV
JI Eur. J. Cancer Prev.
PD NOV 15
PY 2017
VL 26
IS 6
BP 497
EP 505
DI 10.1097/CEJ.0000000000000312
PG 9
WC Oncology
SC Oncology
GA FP0KJ
UT WOS:000417288200006
PM 27768609
DA 2025-02-23
ER

PT J
AU Akinyemiju, T
   Wiener, H
   Pisu, M
AF Akinyemiju, Tomi
   Wiener, Howard
   Pisu, Maria
TI Cancer-related risk factors and incidence of major cancers by race, gender and region; analysis of the NIH-AARP diet and health study
SO BMC CANCER
LA English
DT Article
DE Cancer-related risk factors; Cancer incidence; Obesity; Diet; Physical activity
ID breast-cancer; prevention guidelines; socioeconomic-status; racial-differences; physical-activity; african-american; life-style; survival; prevalence; cohort
AB Background: Racial disparities in the incidence of major cancers may be attributed to differences in the prevalence of established, modifiable risk factors such as obesity, smoking, physical activity and diet. Methods: Data from a prospective cohort of 566,398 adults aged 50-71 years, 19,677 African-American and 450,623 Whites, was analyzed. Baseline data on cancer-related risk factors such as smoking, alcohol, physical activity and dietary patterns were used to create an individual adherence score. Differences in adherence by race, gender and geographic region were assessed using descriptive statistics, and Cox proportional hazards models were used to determine the association between adherence and cancer incidence. Results: Only 1.5% of study participants were adherent to all five cancer-related risk factor guidelines, with marked race-, gender- and regional differences in adherence overall. Compared with participants who were fully adherent to all five cancer risk factor criteria, those adherent to one or less had a 76% increased risk of any cancer incidence (HR: 1.76, 95% CI: 1.70 - 1.82), 38% increased risk of breast cancer (HR: 1.38, 95% CI: 1.25 - 1.52), and doubled the risk of colorectal cancer (HR: 2.06, 95% CI: 1.84 - 2.29). However, risk of prostate cancer was lower among participants adherent to one or less compared with those who were fully adherent (HR: 0.79, 95% CI: 0.75 - 0.85). The proportion of cancer incident cases attributable to low adherence was higher among African-Americans compared with Whites for all cancers (21% vs. 19%), and highest for colorectal cancer (25%) regardless of race. Conclusion: Racial differences in the proportion of cancer incidence attributable to low adherence suggests unique opportunities for targeted cancer prevention strategies that may help eliminate racial disparities in cancer burden among older US adults.
C1 [Akinyemiju, Tomi; Wiener, Howard] Univ Alabama Birmingham, Dept Epidemiol, Birmingham, AL 35294 USA.
   [Akinyemiju, Tomi; Pisu, Maria] Univ Alabama Birmingham, Ctr Comprehens Canc, Birmingham, AL 35294 USA.
   [Akinyemiju, Tomi] Univ Kentucky, Dept Epidemiol, Lexington, KY 40504 USA.
   [Pisu, Maria] Univ Alabama Birmingham, Div Prevent Med, Birmingham, AL USA.
C3 University of Alabama System; University of Alabama Birmingham; University of Alabama System; University of Alabama Birmingham; University of Kentucky; University of Alabama System; University of Alabama Birmingham
RP Akinyemiju, T (corresponding author), Univ Alabama Birmingham, Dept Epidemiol, Birmingham, AL 35294 USA.; Akinyemiju, T (corresponding author), Univ Alabama Birmingham, Ctr Comprehens Canc, Birmingham, AL 35294 USA.
EM tomiakin@uky.edu
FU Deep South Resource Center for Minority Aging Research (RCMAR) from the National Institute on Aging [2P30AG031054]; University of Alabama at Birmingham Faculty Development Grant Program
CR ACS, 2016, CANC FACTS FIG AM CA, V0, P0
   Akinyemiju TF, 2015, SPRINGERPLUS, V4, P0, DOI 10.1186/s40064-015-1282-2
   Akinyemiju TF, 2014, PLOS ONE, V9, P0, DOI 10.1371/journal.pone.0105209
   Andersen SW, 2016, AM J PREV MED, V51, P344, DOI 10.1016/j.amepre.2016.03.018
   Aune D, 2013, CANCER CAUSE CONTROL, V24, P611, DOI 10.1007/s10552-012-0139-z
   Baylin SB, 2016, CSH PERSPECT BIOL, V8, P0, DOI 10.1101/cshperspect.a019505
   Brenner DR, 2016, CANCER CAUSE CONTROL, V27, P459, DOI 10.1007/s10552-016-0726-5
   Brewer KC, 2015, ANN EPIDEMIOL, V25, P556, DOI 10.1016/j.annepidem.2015.03.021
   BRODY JA, 1988, CIBA F SYMP, V134, P208
   Carey LA, 2006, JAMA-J AM MED ASSOC, V295, P2492, DOI 10.1001/jama.295.21.2492
   Cohen DA, 2010, PUBLIC HEALTH REP, V125, P88, DOI 10.1177/003335491012500112
   Colditz GA, 2014, CA-CANCER J CLIN, V64, P186, DOI 10.3322/caac.21225
   Di Sebastiano KM, 2014, NUTRIENTS, V6, P6095, DOI 10.3390/nu6126095
   Ferdinand KC, 2014, CARDIORENAL MED, V4, P1, DOI 10.1159/000357236
   Ferrucci LM, 2010, CANCER-AM CANCER SOC, V116, P4345, DOI 10.1002/cncr.25463
   Ford ES, 2005, OBES RES, V13, P118, DOI 10.1038/oby.2005.15
   Gebreab SY, 2015, J AM HEART ASSOC, V4, P0, DOI 10.1161/JAHA.114.001673
   Gunter MJ, 2015, JNCI-J NATL CANCER I, V107, P0, DOI 10.1093/jnci/djv169
   Hastert TA, 2013, CANCER EPIDEM BIOMAR, V22, P1498, DOI 10.1158/1055-9965.EPI-13-0210
   Hauner Hans, 2004, TREAT ENDOCRINOL, V3, P223, DOI 10.2165/00024677-200403040-00004
   Alvarez-Cubero MJ, 2015, INT J FOOD SCI NUTR, V66, P805, DOI 10.3109/09637486.2015.1077786
   Kabat GC, 2015, AM J CLIN NUTR, V101, P558, DOI 10.3945/ajcn.114.094854
   Keenan T, 2015, J CLIN ONCOL, V33, P3621, DOI 10.1200/JCO.2015.62.2126
   Key TJ, 2016, BMJ-BRIT MED J, V353, P0, DOI 10.1136/bmj.i2503
   Kushi LH, 2012, CA-CANCER J CLIN, V62, P30, DOI 10.3322/caac.20140
   Laiyemo AO, 2014, DIGEST DIS SCI, V59, P2025, DOI 10.1007/s10620-014-3238-8
   Li CI, 2003, ARCH INTERN MED, V163, P49, DOI 10.1001/archinte.163.1.49
   Nilsen TIL, 2000, BRIT J CANCER, V82, P1358
   Nimptsch K, 2015, HORM MOL BIOL CLIN I, V22, P39, DOI 10.1515/hmbci-2014-0043
   Ogden CL, 2014, JAMA-J AM MED ASSOC, V311, P806, DOI 10.1001/jama.2014.732
   Palmer JR, 2014, JNCI-J NATL CANCER I, V106, P0, DOI 10.1093/jnci/dju237
   Park SY, 2015, CANCER CAUSE CONTROL, V26, P1507, DOI 10.1007/s10552-015-0644-y
   Rebbeck TR, 2014, CAN J UROL, V21, P7496
   Reeder-Hayes KE, 2015, SEMIN ONCOL NURS, V31, P170, DOI 10.1016/j.soncn.2015.02.005
   Renehan AG, 2012, AM J EPIDEMIOL, V176, P1130, DOI 10.1093/aje/kws192
   Rodriguez A, 2015, BIOMOLECULES, V5, P3193, DOI 10.3390/biom5043193
   Roseland ME, 2015, CANCER-AM CANCER SOC, V121, P3668, DOI 10.1002/cncr.29523
   Song MY, 2016, JAMA ONCOL, V2, P1154, DOI 10.1001/jamaoncol.2016.0843
   Thomson CA, 2014, CANCER PREV RES, V7, P42, DOI 10.1158/1940-6207.CAPR-13-0258
   Toro Allyson L, 2016, BMC OBES, V3, P22, DOI 10.1186/s40608-016-0103-7
   Vásquez E, 2013, PREV CHRONIC DIS, V10, P0, DOI 10.5888/pcd10.130183
   Warren Andersen S, 2016, CANC EPIDEMIOL BIOMA, V0, P0, DOI DOI 10.1158/1055-9965.epi-15-1186
   Williams DR, 2016, CANCER-AM CANCER SOC, V122, P2138, DOI 10.1002/cncr.29935
   World Cancer Research Fund, 2014, CONT UPD PROJ FIND R, V0, P0
   World Cancer Research Fund / American Institute for Cancer research, 2007, FOOD, V0, Physical Activity
NR 46
TC 18
Z9 21
U1 0
U2 7
PU BMC
PI LONDON
PA CAMPUS, 4 CRINAN ST, LONDON N1 9XW, ENGLAND
SN 1471-2407
EI 
J9 BMC CANCER
JI BMC Cancer
PD AUG 30
PY 2017
VL 17
IS 
BP 
EP 
DI 10.1186/s12885-017-3557-1
PG 11
WC Oncology
SC Oncology
GA FF3VV
UT WOS:000408851400008
PM 28854891
DA 2025-02-23
ER

PT J
AU Seo, HS
   Ku, JM
   Choi, HS
   Woo, JK
   Lee, BH
   Kim, DS
   Song, HJ
   Jang, BH
   Shin, YC
   Ko, SG
AF Seo, Hye-Sook
   Ku, Jin Mo
   Choi, Hyeong Sim
   Woo, Jong-Kyu
   Lee, Byung Hoon
   Kim, Doh Sun
   Song, Hyun Jong
   Jang, Bo-Hyoung
   Shin, Yong Cheol
   Ko, Seong-Gyu
TI Apigenin overcomes drug resistance by blocking the signal transducer and activator of transcription 3 signaling in breast cancer cells
SO ONCOLOGY REPORTS
LA English
DT Article
DE breast cancer; apigenin; drug resistance; multidrug resistance 1; signal transducer and activator of transcription 3
ID endothelial growth-factor; human leukemia-cells; human lung-cancer; dietary flavonoids; vegf expression; cycle arrest; stat3; inhibition; apoptosis; risk
AB Drug resistance in chemotherapy is a serious obstacle for the successful treatment of cancer. Drug resistance is caused by various factors, including the overexpression of P-glycoprotein (P-gp, MDR1). The development of new, useful compounds that overcome drug resistance is urgent. Apigenin, a dietary flavonoid, has been reported as an anticancer drug in vivo and in vitro. In the present study, we investigated whether apigenin is able to reverse drug resistance using adriamycin-resistant breast cancer cells (MCF-7/ADR). In our experiments, apigenin significantly decreased cell growth and colony formation in MCF-7/ADR cells and parental MCF-7 cells. This growth inhibition was related to the accumulation of cells in the sub-G(0)/G(1) apoptotic population and an increase in the number of apoptotic cells. Apigenin reduced the mRNA expression of multidrug resistance 1 (MDR1) and multidrug resistance-associated proteins (MRPs) in MCF-7/ADR cells. Apigenin also downregulated the expression of P-gp. Apigenin reversed drug efflux from MCF-7/ADR cells, resulting in rhodamine 123 (Rho123) accumulation. Inhibition of drug resistance by apigenin is related to the suppression of the signal transducer and activator of transcription 3 (STAT3) signaling pathway. Apigenin decreased STAT3 activation (p-STAT3) and its nuclear translocation and inhibited the secretion of VEGF and MMP-9, which are STAT3 target genes. A STAT3 inhibitor, JAK inhibitor I and an HIF-1 alpha inhibitor decreased cell growth in MCF-7 and MCF-7/ADR cells. Taken together, these results demonstrate that apigenin can overcome drug resistance.
C1 [Seo, Hye-Sook; Choi, Hyeong Sim; Jang, Bo-Hyoung; Shin, Yong Cheol; Ko, Seong-Gyu] Kyung Hee Univ, Coll Korean Med, Lab Clin Biol & Pharmacogen, 26 Kyungheedae Ro, Seoul 02447, South Korea.
   [Seo, Hye-Sook; Choi, Hyeong Sim; Jang, Bo-Hyoung; Shin, Yong Cheol; Ko, Seong-Gyu] Kyung Hee Univ, Coll Korean Med, Ctr Clin Res & Genom, 26 Kyungheedae Ro, Seoul 02447, South Korea.
   [Ku, Jin Mo; Lee, Byung Hoon; Kim, Doh Sun] Kyung Hee Univ, Grad Sch, Dept Sci Korean Med, Seoul 02447, South Korea.
   [Woo, Jong-Kyu] Seoul Natl Univ, Coll Vet Med, Seoul 08826, South Korea.
   [Song, Hyun Jong] Kyung Hee Univ, Grad Sch, Dept Appl Korean Med, Seoul 02447, South Korea.
C3 Kyung Hee University; Kyung Hee University; Kyung Hee University; Seoul National University (SNU); Kyung Hee University
RP Ko, SG (corresponding author), Kyung Hee Univ, Coll Korean Med, Lab Clin Biol & Pharmacogen, 26 Kyungheedae Ro, Seoul 02447, South Korea.; Ko, SG (corresponding author), Kyung Hee Univ, Coll Korean Med, Ctr Clin Res & Genom, 26 Kyungheedae Ro, Seoul 02447, South Korea.
EM epiko@khu.ac.kr
FU Basic Science Research Program through the National Research Foundation of Korea (NRF) - Ministry of Science, ICT and Future Planning [2015R1C1A2A01051539]; Traditional Korean Medicine R&D Project of the Ministry of Health and Welfare [HI12C1889, HI13C0530]
CR Amin ML, 2013, DRUG TARGET INSIGHT, V7, P27, DOI 10.4137/DTI.S12519
   Bosetti C, 2005, CANCER EPIDEM BIOMAR, V14, P805, DOI 10.1158/1055-9965.EPI-04-0838
   Budhraja A, 2012, MOL CANCER THER, V11, P132, DOI 10.1158/1535-7163.MCT-11-0343
   de la Iglesia N, 2008, GENE DEV, V22, P449, DOI 10.1101/gad.1606508
   Forsythe JA, 1996, MOL CELL BIOL, V16, P4604
   Gupta S, 2002, ONCOGENE, V21, P3727, DOI 10.1038/sj.onc.1205474
   HEEDERIK D, 1990, INT J EPIDEMIOL, V19, P945, DOI 10.1093/ije/19.4.945
   HERTOG MGL, 1994, NUTR CANCER, V22, P175, DOI 10.1080/01635589409514342
   Holohan C, 2013, NAT REV CANCER, V13, P714, DOI 10.1038/nrc3599
   Jänicke RU, 2009, BREAST CANCER RES TR, V117, P219, DOI 10.1007/s10549-008-0217-9
   Jung JE, 2005, FASEB J, V19, P1296, DOI 10.1096/fj.04-3099fje
   Knekt P, 1997, AM J EPIDEMIOL, V146, P223, DOI 10.1093/oxfordjournals.aje.a009257
   Kortylewski M, 2005, CANCER METAST REV, V24, P315, DOI 10.1007/s10555-005-1580-1
   Kotha A, 2006, MOL CANCER THER, V5, P621, DOI 10.1158/1535-7163.MCT-05-0268
   Lee JH, 2007, ARCH PHARM RES, V30, P1318, DOI 10.1007/BF02980273
   Lewis HD, 2008, MOL CANCER THER, V7, P1543, DOI 10.1158/1535-7163.MCT-08-0154
   Liu LZ, 2005, MOL PHARMACOL, V68, P635, DOI 10.1124/mol.105.011254
   Long XH, 2008, MOL CANCER THER, V7, P2096, DOI 10.1158/1535-7163.MCT-07-2350
   Lu HP, 2010, INT J ONCOL, V36, P1477, DOI 10.3892/ijo_00000634
   Luqmani YA, 2005, MED PRIN PRACT, V14, P35, DOI 10.1159/000086183
   McIlwain DR, 2013, CSH PERSPECT BIOL, V5, P0, DOI 10.1101/cshperspect.a008656
   Moon DO, 2008, FEBS LETT, V582, P3367, DOI 10.1016/j.febslet.2008.08.029
   Nakazawa T, 2003, BIOL PHARM BULL, V26, P474, DOI 10.1248/bpb.26.474
   Niu G, 2002, ONCOGENE, V21, P7001, DOI 10.1038/sj.onc.1205859
   Niu GL, 2002, ONCOGENE, V21, P2000, DOI 10.1038/sj.onc.1205260
   Romanová D, 2001, NEOPLASMA, V48, P104
   Rossi M, 2008, INT J CANCER, V123, P895, DOI 10.1002/ijc.23549
   Ruela-de-Sousa RR, 2010, CELL DEATH DIS, V1, P0, DOI 10.1038/cddis.2009.18
   Saeed M, 2015, J NUTR BIOCHEM, V26, P44, DOI 10.1016/j.jnutbio.2014.09.008
   Sellers LA, 1999, J BIOL CHEM, V274, P16423, DOI 10.1074/jbc.274.23.16423
   Seo HS, 2011, NUTR RES, V31, P139, DOI 10.1016/j.nutres.2011.01.011
   Shukla S, 2014, CARCINOGENESIS, V35, P452, DOI 10.1093/carcin/bgt316
   Shukla S, 2010, PHARM RES-DORDR, V27, P962, DOI 10.1007/s11095-010-0089-7
   Siveen KS, 2014, BBA-REV CANCER, V1845, P136, DOI 10.1016/j.bbcan.2013.12.005
   Turktekin M, 2011, J MED FOOD, V14, P1107, DOI 10.1089/jmf.2010.0208
   Ujiki MB, 2006, MOL CANCER, V5, P0, DOI 10.1186/1476-4598-5-76
   Wang WQ, 2000, MOL CARCINOGEN, V28, P102
   Xie TX, 2006, CANCER RES, V66, P3188, DOI 10.1158/0008-5472.CAN-05-2674
   Xue X, 2012, CHIN J CANCER, V31, P100, DOI 10.5732/cjc.011.10326
   Zahreddine H, 2013, FRONT PHARMACOL, V4, P0, DOI 10.3389/fphar.2013.00028
   Zhang XL, 2011, PLOS ONE, V6, P0, DOI 10.1371/journal.pone.0020965
   Zhang Y, 2000, J BIOL CHEM, V275, P24935, DOI 10.1074/jbc.M002383200
   Zhou YC, 2011, MOL PHARMACOL, V79, P886, DOI 10.1124/mol.110.070797
NR 43
TC 50
Z9 55
U1 0
U2 12
PU SPANDIDOS PUBL LTD
PI ATHENS
PA POB 18179, ATHENS, 116 10, GREECE
SN 1021-335X
EI 1791-2431
J9 ONCOL REP
JI Oncol. Rep.
PD AUG 15
PY 2017
VL 38
IS 2
BP 715
EP 724
DI 10.3892/or.2017.5752
PG 10
WC Oncology
SC Oncology
GA FB5GT
UT WOS:000406170200010
PM 28656316
DA 2025-02-23
ER

PT J
AU Batai, K
   Murphy, AB
   Ruden, M
   Newsome, J
   Shah, E
   Dixon, MA
   Jacobs, ET
   Hollowell, CMP
   Ahaghotu, C
   Kittles, RA
AF Batai, Ken
   Murphy, Adam B.
   Ruden, Maria
   Newsome, Jennifer
   Shah, Ebony
   Dixon, Michael A.
   Jacobs, Elizabeth T.
   Hollowell, Courtney M. P.
   Ahaghotu, Chiledum
   Kittles, Rick A.
TI Race and BMI modify associations of calcium and vitamin D intake with prostate cancer
SO BMC CANCER
LA English
DT Article
DE African Americans; Calcium intake; Vitamin D intake; Prostate cancer
ID randomized clinical-trial; dairy-products; african-americans; d insufficiency; united-states; diet quality; risk; income; supplementation; race/ethnicity
AB Background: African Americans have disproportionately higher burden of prostate cancer compared to European Americans. However, the cause of prostate cancer disparities is still unclear. Several roles have been proposed for calcium and vitamin D in prostate cancer pathogenesis and progression, but epidemiologic studies have been conducted mainly in European descent populations. Here we investigated the association of calcium and vitamin D intake with prostate cancer in multiethnic samples. Methods: A total of 1,657 prostate cancer patients who underwent screening and healthy controls (888 African Americans, 620 European Americans, 111 Hispanic Americans, and 38 others) from Chicago, IL and Washington, D.C. were included in this study. Calcium and vitamin D intake were evaluated using food frequency questionnaire. We performed unconditional logistic regression analyses adjusting for relevant variables. Results: In the pooled data set, high calcium intake was significantly associated with higher odds for aggressive prostate cancer (ORQuartile (1 vs. Quartile) (4) = 1.98, 95% C.I.: 1.01-3.91), while high vitamin D intake was associated with lower odds of aggressive prostate cancer (ORQuartile 1 vs. Quartile (4) = 0.38, 95% C.I.: 0.18-0.79). In African Americans, the association between high calcium intake and aggressive prostate cancer was statistically significant (ORQuartile 1 vs. Quartile 4 = 4.28, 95% C.I.: 1.70-10.80). We also observed a strong inverse association between total vitamin D intake and prostate cancer in African Americans (ORQuartile 1 vs. Quartile 4 = 0.06, 95% C.I.: 0.02-0.54). In European Americas, we did not observe any significant associations between either calcium or vitamin D intake and prostate cancer. In analyses stratifying participants based on Body Mass Index (BMI), we observed a strong positive association between calcium and aggressive prostate cancer and a strong inverse association between vitamin D intake and aggressive prostate cancer among men with low BMI (<27.8 kg/m(2)), but not among men with high BMI (>= 27.8 kg/m(2)). Interactions of race and BMI with vitamin D intake were significant (P-Interaction < 0.05). Conclusion: Calcium intake was positively associated with aggressive prostate cancer, while vitamin D intake exhibited an inverse relationship. However, these associations varied by race/ethnicity and BMI. The findings from this study may help develop better prostate cancer prevention and management strategies.
C1 [Batai, Ken; Shah, Ebony; Kittles, Rick A.] Univ Arizona, Ctr Canc, Coll Med, Div Urol,Dept Surg, 1515 N Campbell Ave,POB 245024, Tucson, AZ 85724 USA.
   [Murphy, Adam B.; Dixon, Michael A.] Northwestern Univ, Feinberg Sch Med, Dept Urol, 303 E Chicago Ave, Chicago, IL 60611 USA.
   [Ruden, Maria] Univ Illinois, Dept Med, 840 South Wood St,Suite 1020 N MC 787, Chicago, IL 60612 USA.
   [Newsome, Jennifer] Univ Illinois, Ctr Clin & Translat Sci, 914 S Wood St MC 595, Chicago, IL 60612 USA.
   [Jacobs, Elizabeth T.] Univ Arizona, Mel & Enid Zuckerman Coll Publ Hlth, Div Epidemiol & Biostat, 1295 N Martin Ave,POB 245210, Tucson, AZ 85724 USA.
   [Hollowell, Courtney M. P.] Cook Cty Hlth & Hosp Syst, Div Urol, 1900 W Polk Ave,Suite 465, Chicago, IL 60612 USA.
   [Ahaghotu, Chiledum] Steward Hlth Syst, Carney Hosp, 2100 Dorchester Ave, Dorchester, MA 02124 USA.
C3 University of Arizona; Northwestern University; Feinberg School of Medicine; University of Illinois System; University of Illinois Chicago; University of Illinois Chicago Hospital; University of Illinois System; University of Illinois Chicago; University of Illinois Chicago Hospital; University of Arizona; John H Stroger Junior Hospital Cook County
RP Batai, K (corresponding author), Univ Arizona, Ctr Canc, Coll Med, Div Urol,Dept Surg, 1515 N Campbell Ave,POB 245024, Tucson, AZ 85724 USA.
EM kbatai@email.arizona.edu
FU National Institutes of Health [1R01MD007105-01]; US Department of Defense [W81XWH-10-1-0532]; Veterans Health Administration [1IK2CX000926-01]; VA [1IK2CX000926-01, 549264] Funding Source: Federal RePORTER
CR Ahn JY, 2007, CANCER EPIDEM BIOMAR, V16, P2623, DOI 10.1158/1055-9965.EPI-07-0601
   Albanes D, 2011, CANCER EPIDEM BIOMAR, V20, P1850, DOI 10.1158/1055-9965.EPI-11-0403
   Aune D, 2015, AM J CLIN NUTR, V101, P87, DOI 10.3945/ajcn.113.067157
   Barreto AM, 2000, CANCER EPIDEM BIOMAR, V9, P265
   Batai K, 2014, HUM GENET, V133, P1395, DOI 10.1007/s00439-014-1472-y
   Benjamin A, 2009, OSTEOPOROSIS INT, V20, P1795, DOI 10.1007/s00198-009-0873-6
   Bovell-Benjamin A, 2010, J HEALTH CARE POOR U, V21, P57, DOI 10.1353/hpu.0.0361
   Brändstedt J, 2012, CANCER CAUSE CONTROL, V23, P1377, DOI 10.1007/s10552-012-9948-3
   Butler LM, 2010, CANCER RES, V70, P4941, DOI 10.1158/0008-5472.CAN-09-4544
   Byers T, 2001, AM J EPIDEMIOL, V154, P1087, DOI 10.1093/aje/154.12.1087
   Chan JM, 2001, AM J CLIN NUTR, V74, P549
   COATES RJ, 1991, AM J EPIDEMIOL, V134, P658, DOI 10.1093/oxfordjournals.aje.a116138
   Egan KM, 2008, CANCER CAUSE CONTROL, V19, P527, DOI 10.1007/s10552-008-9115-z
   Feldman D, 2014, NAT REV CANCER, V14, P342, DOI 10.1038/nrc3691
   Gilbert R, 2012, INT J CANCER, V131, P1187, DOI 10.1002/ijc.27327
   Giovannucci E, 2006, CANCER EPIDEM BIOMAR, V15, P203, DOI 10.1158/1055-9965.EPI-05-0586
   Hiza HAB, 2013, J ACAD NUTR DIET, V113, P297, DOI 10.1016/j.jand.2012.08.011
   Holick MF, 2007, NEW ENGL J MED, V357, P266, DOI 10.1056/NEJMra070553
   Institute of Medicine, 2011, DIETARY REFERENCE IN, V0, P0
   Jacobs ET, 2008, AM J CLIN NUTR, V87, P608, DOI 10.1093/ajcn/87.3.608
   Kirkpatrick SI, 2012, J ACAD NUTR DIET, V112, P624, DOI 10.1016/j.jand.2011.11.012
   Koh KA, 2006, BRIT J CANCER, V95, P1582, DOI 10.1038/sj.bjc.6603475
   Kristal AR, 2002, CANCER EPIDEM BIOMAR, V11, P719
   Kushi LH, 2012, CA-CANCER J CLIN, V62, P30, DOI 10.3322/caac.20140
   Marshall DT, 2012, J CLIN ENDOCR METAB, V97, P2315, DOI 10.1210/jc.2012-1451
   McGinnis JM, 2007, AM J CLIN NUTR, V85, P0
   Mohler JL, 2014, J NATL COMPR CANC NE, V12, P686, DOI 10.6004/jnccn.2014.0072
   Moyer VA, 2014, ANN INTERN MED, V160, P558, DOI 10.7326/M14-0198
   Murphy AB, 2014, CLIN CANCER RES, V20, P2289, DOI 10.1158/1078-0432.CCR-13-3085
   Murphy AB, 2012, AM J MENS HEALTH, V6, P420, DOI 10.1177/1557988312437240
   Nyame YA, 2016, J CLIN ONCOL, V34, P1345, DOI 10.1200/JCO.2015.65.1463
   Park SY, 2007, AM J EPIDEMIOL, V166, P1259, DOI 10.1093/aje/kwm269
   Park Y, 2007, AM J EPIDEMIOL, V166, P1270, DOI 10.1093/aje/kwm268
   Qin LQ, 2009, INT J FOOD SCI NUTR, V60, P330, DOI 10.1080/09637480903150114
   Rejnmark L, 2012, J CLIN ENDOCR METAB, V97, P2670, DOI 10.1210/jc.2011-3328
   Robbins CM, 2011, PLOS ONE, V6, P0, DOI 10.1371/journal.pone.0019494
   Roddam AW, 2008, ANN INTERN MED, V149, P461, DOI 10.7326/0003-4819-149-7-200810070-00006
   Rodriguez C, 2003, CANCER EPIDEM BIOMAR, V12, P597
   Rowland GW, 2013, CANCER EPIDEM BIOMAR, V22, P16, DOI 10.1158/1055-9965.EPI-12-0922-T
   Savoca MR, 2009, J AM DIET ASSOC, V109, P2063, DOI 10.1016/j.jada.2009.09.005
   Schwartz GG, 2012, CANCER EPIDEM BIOMAR, V21, P1768, DOI 10.1158/1055-9965.EPI-12-0585
   Shea MK, 2011, J AM GERIATR SOC, V59, P1165, DOI 10.1111/j.1532-5415.2011.03476.x
   Shui IM, 2015, CANCER-AM CANCER SOC, V121, P1949, DOI 10.1002/cncr.29320
   Siegel RL, 2015, CA-CANCER J CLIN, V65, P0
   Song Y, 2013, J NUTR, V143, P189, DOI 10.3945/jn.112.168484
   Tseng M, 2005, AM J CLIN NUTR, V81, P1147
   Vogiatzi MG, 2014, J CLIN ENDOCR METAB, V99, P1132, DOI 10.1210/jc.2013-3655
   Wagner D, 2013, J CLIN ENDOCR METAB, V98, P1498, DOI 10.1210/jc.2012-4019
   Wallace RB, 2011, AM J CLIN NUTR, V94, P270, DOI 10.3945/ajcn.110.003350
   World Cancer Research Fund International, 2014, DIET NUTR PHYS ACT B, V0, P0
   Wortsman J, 2000, AM J CLIN NUTR, V72, P690, DOI 10.1093/ajcn/72.3.690
   Xiao Q, 2013, JAMA INTERN MED, V173, P639, DOI 10.1001/jamainternmed.2013.3283
   Yanoff LB, 2006, CLIN ENDOCRINOL, V64, P523, DOI 10.1111/j.1365-2265.2006.02502.x
NR 53
TC 36
Z9 43
U1 1
U2 7
PU BMC
PI LONDON
PA CAMPUS, 4 CRINAN ST, LONDON N1 9XW, ENGLAND
SN 
EI 1471-2407
J9 BMC CANCER
JI BMC Cancer
PD JAN 19
PY 2017
VL 17
IS 
BP 
EP 
DI 10.1186/s12885-017-3060-8
PG 14
WC Oncology
SC Oncology
GA EI2VQ
UT WOS:000392346900001
PM 28103838
DA 2025-02-23
ER

PT J
AU Malcomson, FC
   Willis, ND
   McCallum, I
   Xie, L
   Lagerwaard, B
   Kelly, S
   Bradburn, DM
   Belshaw, NJ
   Johnson, IT
   Mathers, JC
AF Malcomson, Fiona C.
   Willis, Naomi D.
   McCallum, Iain
   Xie, Long
   Lagerwaard, Bart
   Kelly, Seamus
   Bradburn, D. Michael
   Belshaw, Nigel J.
   Johnson, Ian T.
   Mathers, John C.
TI Non-digestible carbohydrates supplementation increases <i>miR-32</i> expression in the healthy human colorectal epithelium: A randomized controlled trial
SO MOLECULAR CARCINOGENESIS
LA English
DT Article
DE colorectal cancer; microRNA; non-digestible carbohydrates
ID nf-kappa-b; dietary resistant starch; chain fatty-acids; cell-proliferation; cancer cells; human colon; microrna expression; mir-17-92 cluster; up-regulation; butyrate
AB Colorectal cancer (CRC) risk is modulated by diet and there is convincing evidence of reduced risk with higher non-digestible carbohydrates (NDCs) consumption. Resistant starch (RS), a NDC, positively modulates the expression of oncogenic microRNAs, suggesting that this could be a mechanism through which NDCs protect against CRC. The present study aimed to investigate the effects of supplementation with two NDCs, RS, and polydextrose (PD), on microRNA expression in the macroscopically-normal human rectal epithelium using samples from the DISC Study, a randomized, double-blind, placebo-controlled dietary intervention. We screened 1008 miRNAs in pooled post-intervention rectal mucosal samples from participants allocated to the double placebo group and those supplemented with both RS and PD. A total of 111 miRNAs were up- or down-regulated by at least twofold in the RS+PD group compared with the control group. From these, eight were selected for quantification in individual participant samples by qPCR, and fold-change direction was consistent with the array for seven miRNAs. The inconsistency for miR-133b and the lower fold-change values observed for the seven miRNAs is probably because qPCR of individual participant samples is a more robust and sensitive method of quantification than the array. miR-32 expression was increased by approximately threefold (P=0.033) in the rectal mucosa of participants supplemented with RS+PD compared with placebo. miR-32 is involved in the regulation of processes such as cell proliferation that are dysregulated in CRC. Furthermore, miR-32 may affect non-canonical NF-B signaling via regulation of TRAF3 expression and consequently NIK stabilization.
C1 [Malcomson, Fiona C.; Willis, Naomi D.; McCallum, Iain; Xie, Long; Lagerwaard, Bart; Mathers, John C.] Newcastle Univ, Inst Cellular Med, Human Nutr Res Ctr, Campus Ageing & Vital, Newcastle Upon Tyne NE4 5PL, Tyne & Wear, England.
   [Kelly, Seamus] Northumbria Healthcare NHS Fdn Trust, North Shields, England.
   [Bradburn, D. Michael] Northumbria Healthcare NHS Fdn Trust, Ashington, England.
   [Belshaw, Nigel J.; Johnson, Ian T.] Inst Food Res, Norwich Res Pk, Norwich, Norfolk, England.
C3 Newcastle University - UK; UK Research & Innovation (UKRI); Biotechnology and Biological Sciences Research Council (BBSRC); Quadram Institute; University of East Anglia
RP Mathers, JC (corresponding author), Newcastle Univ, Inst Cellular Med, Human Nutr Res Ctr, Campus Ageing & Vital, Newcastle Upon Tyne NE4 5PL, Tyne & Wear, England.
EM john.mathers@newcastle.ac.uk
FU Biotechnology and Biological Sciences Research Council [BB/H005013/1]; BBSRC [BB/H005021/1, BB/H005013/1] Funding Source: UKRI; MRC [MR/L016354/1, G0700718] Funding Source: UKRI
CR Aherne ST, 2015, BMC CANCER, V15, P0, DOI 10.1186/s12885-015-1327-5
   Allen IC, 2012, IMMUNITY, V36, P742, DOI 10.1016/j.immuni.2012.03.012
   Bauer-Marinovic M, 2006, CARCINOGENESIS, V27, P1849, DOI 10.1093/carcin/bgl025
   CRUK, 2014, CANC RES UK BOW CANC, V0, P0
   Diosdado B, 2009, BRIT J CANCER, V101, P707, DOI 10.1038/sj.bjc.6605037
   Donohoe DR, 2012, MOL CELL, V48, P612, DOI 10.1016/j.molcel.2012.08.033
   Dronamraju SS, 2009, GUT, V58, P413, DOI 10.1136/gut.2008.162933
   Fateh Alavieh, 2016, J GASTROINTEST CANCER, V47, P399
   Fung KYC, 2012, BRIT J NUTR, V108, P820, DOI 10.1017/S0007114512001948
   Hu SE, 2015, MOL CANCER, V14, P0, DOI 10.1186/s12943-015-0450-x
   Hu S, 2011, PLOS ONE, V6, P0, DOI 10.1371/journal.pone.0016221
   Humphreys KJ, 2014, CANCER PREV RES, V7, P786, DOI 10.1158/1940-6207.CAPR-14-0053
   Humphreys KJ, 2013, MOL CARCINOGEN, V52, P459, DOI 10.1002/mc.21879
   Kendziorski C, 2005, P NATL ACAD SCI USA, V102, P4252, DOI 10.1073/pnas.0500607102
   Kien CL, 2007, J NUTR, V137, P916, DOI 10.1093/jn/137.4.916
   Le Leu RK, 2007, CANCER BIOL THER, V6, P1621, DOI 10.4161/cbt.6.10.4764
   Lewis BP, 2005, CELL, V120, P15, DOI 10.1016/j.cell.2004.12.035
   Louis P, 2014, NAT REV MICROBIOL, V12, P661, DOI 10.1038/nrmicro3344
   Ma WQ, 2016, ONCOL LETT, V11, P2583, DOI 10.3892/ol.2016.4269
   Malcomson FC, 2017, AM J CLIN NUTR, V105, P400, DOI 10.3945/ajcn.116.135657
   Mishra R, 2012, J NEUROINFLAMM, V9, P0, DOI 10.1186/1742-2094-9-131
   Mortensen FV, 1999, INT J COLORECTAL DIS, V14, P150, DOI 10.1007/s003840050201
   Nofrarías M, 2007, NUTRITION, V23, P861, DOI 10.1016/j.nut.2007.08.016
   Pescador N, 2013, PLOS ONE, V8, P0, DOI 10.1371/journal.pone.0077251
   Pryde SE, 2002, FEMS MICROBIOL LETT, V217, P133, DOI 10.1016/S0378-1097(02)01106-0
   Purwani E, 2012, ADV BIOSCI BIOTECHNO, V3, P1189
   Ruemmele FM, 1999, CELL DEATH DIFFER, V6, P729, DOI 10.1038/sj.cdd.4400545
   Sarver AL, 2009, BMC CANCER, V9, P0, DOI 10.1186/1471-2407-9-401
   SCHEPPACH W, 1992, JPEN-PARENTER ENTER, V16, P43, DOI 10.1177/014860719201600143
   Schlörmann W, 2015, GENES NUTR, V10, P0, DOI 10.1007/s12263-015-0500-4
   Slaby O, 2007, ONCOLOGY-BASEL, V72, P397, DOI 10.1159/000113489
   Slattery ML, 2017, PHARMACOGEN PERS MED, V10, P1, DOI 10.2147/PGPM.S117796
   Song JH, 2012, GASTROENTEROLOGY, V143, P35, DOI 10.1053/j.gastro.2012.05.003
   Vaiopoulos AG, 2013, J MOL MED, V91, P1029, DOI 10.1007/s00109-013-1045-x
   Wang QJ, 2017, ANN CLIN BIOCHEM, V54, P76, DOI 10.1177/0004563216638108
   Wang SY, 2015, INT J CANCER, V136, P152, DOI 10.1002/ijc.28136
   WCRF/AICR, 2011, CONT UPD PROJ REP FO, V0, P0
   Wu CW, 2012, GUT, V61, P739, DOI 10.1136/gut.2011.239236
   Wu W, 2013, HUM REPROD, V28, P1827, DOI 10.1093/humrep/det099
   Wu WY, 2013, MOL CANCER, V12, P0, DOI 10.1186/1476-4598-12-30
   Xiang KM, 2014, ASIAN PAC J CANCER P, V15, P3767, DOI 10.7314/APJCP.2014.15.8.3767
   Yan C, 2015, BIOCHEM BIOPH RES CO, V467, P913, DOI 10.1016/j.bbrc.2015.10.044
   Yan SY, 2015, TUMOR BIOL, V36, P4747, DOI 10.1007/s13277-015-3124-9
   Zarnegar BJ, 2008, NAT IMMUNOL, V9, P1371, DOI 10.1038/ni.1676
NR 44
TC 20
Z9 21
U1 1
U2 8
PU WILEY
PI HOBOKEN
PA 111 RIVER ST, HOBOKEN 07030-5774, NJ USA
SN 0899-1987
EI 1098-2744
J9 MOL CARCINOGEN
JI Mol. Carcinog.
PD SEP 15
PY 2017
VL 56
IS 9
BP 2104
EP 2111
DI 10.1002/mc.22666
PG 8
WC Biochemistry & Molecular Biology; Oncology
SC Biochemistry & Molecular Biology; Oncology
GA FD0ZD
UT WOS:000407266300010
PM 28418082
DA 2025-02-23
ER

PT J
AU Sheikh, IA
   Jiffri, EH
   Kamal, MA
   Ashraf, GM
   Beg, MA
AF Sheikh, Ishfaq Ahmad
   Jiffri, Essam Hussain
   Kamal, Mohammad Amjad
   Ashraf, Ghulam Md
   Beg, Mohd Amin
TI Lactoperoxidase, an Antimicrobial Milk Protein, as a Potential Activator of Carcinogenic Heterocyclic Amines in Breast Cancer
SO ANTICANCER RESEARCH
LA English
DT Article
DE Heterocyclic amines; IQ; MeIQx; PhIP; breast cancer; lactoperoxidase
ID done meat intake; cooked meat; catalyzed activation; angstrom resolution; mammary carcinogen; aromatic-amines; dietary-intake; dna-adducts; risk; peroxidases
AB Background: Lactoperoxidase (LPO) is an antimicrobial protein secreted from mammary, salivary and other mucosal glands. It is an important member of heme peroxidase enzymes and the primary peroxidase enzyme present in breast tissues. In addition to the antimicrobial properties, LPO has been shown to be associated with breast cancer etiology. Heterocyclic amines, an important class of environmental and dietary carcinogens, have been increasingly associated with breast cancer etiology. Heterocyclic amines undergo activation in breast tissue as a result of oxidation by LPO. The current study includes three important heterocyclic amines, 2-amino-3-methylimidazo[4,5-f]quinoline (IQ), 2-amino-3,8-dimethylimidazo[4,5-f]quinoxaline (MeIQx) and 2-amino-1-methy-6-phenylimidazo[4,5-b]-pyridine (PhIP), that have carcinogenic activity. Materials and Methods: The structural binding characterization of IQ, MeIQx and PhIP with LPO was done using in silico approaches. Their binding pattern and interactions with LPO amino acid residues were analyzed. Results: The three compounds bound in the distal heme cavity of LPO without replacing the important water molecule required for oxidation of substrate compounds. PhIP displayed lesser binding affinity for LPO in comparison to IQ and MeIQx. The binding mode of heterocyclic amines in distal heme cavity of LPO resembled to that of substrate binding pattern. Conclusion: The three heterocyclic amines are suggested to act as LPO substrate. The undisturbed water molecule present in distal heme cavity of the LPO is expected to facilitate the oxidation and activation of the three heterocyclic amines. These activated compounds may potentially bind with DNA in breast tissues forming DNA adducts and may subsequently lead to breast cancer initiation.
C1 [Sheikh, Ishfaq Ahmad; Kamal, Mohammad Amjad; Ashraf, Ghulam Md; Beg, Mohd Amin] King Abdulaziz Univ, King Fahd Med Res Ctr, POB 80216, Jeddah 21589, Saudi Arabia.
   [Jiffri, Essam Hussain] King Abdulaziz Univ, Fac Appl Med Sci, Jeddah, Saudi Arabia.
C3 King Abdulaziz University; King Abdulaziz University
RP Sheikh, IA (corresponding author), King Abdulaziz Univ, King Fahd Med Res Ctr, POB 80216, Jeddah 21589, Saudi Arabia.
EM iasheikh@kau.edu.sa
FU National Plan for Science, Technology and Innovation (MAARIFAH) - King Abdulaziz City for Science and Technology - the Kingdom of Saudi Arabia [12-BIO3082-03]
CR Ahariz M, 2010, CLIN COSMET INVESTIG, V2, P69
   BEER AE, 1978, LANCET, V2, P296
   CHANG CS, 1993, BIOCHEMISTRY-US, V32, P2780, DOI 10.1021/bi00062a007
   Cross AJ, 2004, ENVIRON MOL MUTAGEN, V44, P44, DOI 10.1002/em.20030
   DeStefani E, 1997, CANCER EPIDEM BIOMAR, V6, P573
   FERRARI RP, 1995, J INORG BIOCHEM, V58, P109, DOI 10.1016/0162-0134(94)00041-8
   Ghibaudi EM, 2000, REDOX REP, V5, P229, DOI 10.1179/135100000101535672
   Gorlewska-Roberts KM, 2004, CHEM RES TOXICOL, V17, P1659, DOI 10.1021/tx049787n
   HENDERSON IC, 1993, CANCER-AM CANCER SOC, V71, P2127, DOI 10.1002/1097-0142(19930315)71:6+<2127::AID-CNCR2820711602>3.0.CO;2-2
   ITO N, 1991, CARCINOGENESIS, V12, P1503, DOI 10.1093/carcin/12.8.1503
   Jägerstad M, 2005, MUTAT RES-FUND MOL M, V574, P156, DOI 10.1016/j.mrfmmm.2005.01.030
   Josephy PD, 1996, MUTAGENESIS, V11, P3, DOI 10.1093/mutage/11.1.3
   KATO T, 1989, CARCINOGENESIS, V10, P601, DOI 10.1093/carcin/10.3.601
   Knize MG, 2005, NUTR REV, V63, P158, DOI 10.1301/nr.2005.may.158-165
   Lauber SN, 2011, TOXICOLOGY, V279, P139, DOI 10.1016/j.tox.2010.10.004
   NICHOL AW, 1987, BIOCHEM J, V247, P147, DOI 10.1042/bj2470147
   Pruitt KM, 1985, LACTOPEROXIDASE SYST, V0, P257
   Rohrmann S, 2009, MUTAGENESIS, V24, P127, DOI 10.1093/mutage/gen058
   Sheikh IA, 2016, J APPL TOXICOL, V36, P741, DOI 10.1002/jat.3302
   Sheikh IA, 2009, J BIOL CHEM, V284, P14849, DOI 10.1074/jbc.M807644200
   Singh AK, 2009, J BIOL CHEM, V284, P20311, DOI 10.1074/jbc.M109.010280
   Singh AK, 2008, J MOL BIOL, V376, P1060, DOI 10.1016/j.jmb.2007.12.012
   Sinha R, 2000, JNCI-J NATL CANCER I, V92, P1352, DOI 10.1093/jnci/92.16.1352
   Snyderwine EG, 2002, ENVIRON MOL MUTAGEN, V39, P165, DOI 10.1002/em.10053
   Steck SE, 2007, EPIDEMIOLOGY, V18, P373, DOI 10.1097/01.ede.0000259968.11151.06
   Thomas EL, 1991, PEROXIDASES CHEM BIO, VI, P123
   Tracy JC, 2017, ENT-EAR NOSE THROAT, V96, PE21, DOI 10.1177/014556131709600321
   Welk A, 2009, BMC MICROBIOL, V9, P0, DOI 10.1186/1471-2180-9-134
   Williams JA, 2000, MUTAGENESIS, V15, P149, DOI 10.1093/mutage/15.2.149
   Zheng W, 1998, JNCI-J NATL CANCER I, V90, P1724, DOI 10.1093/jnci/90.22.1724
   Zheng W, 2009, NUTR CANCER, V61, P437, DOI 10.1080/01635580802710741
NR 33
TC 7
Z9 8
U1 0
U2 13
PU INT INST ANTICANCER RESEARCH
PI ATHENS
PA EDITORIAL OFFICE 1ST KM KAPANDRITIOU-KALAMOU RD KAPANDRITI, PO BOX 22, ATHENS 19014, GREECE
SN 0250-7005
EI 1791-7530
J9 ANTICANCER RES
JI Anticancer Res.
PD NOV 15
PY 2017
VL 37
IS 11
BP 6415
EP 6420
DI 10.21873/anticanres.12095
PG 6
WC Oncology
SC Oncology
GA FN6RQ
UT WOS:000416143900059
PM 29061827
DA 2025-02-23
ER

PT J
AU Fan, Y
   Jin, X
   Man, CF
   Gao, ZJ
   Wang, XY
AF Fan, Yu
   Jin, Xin
   Man, Changfeng
   Gao, Zhenjun
   Wang, Xiaoyan
TI Meta-analysis of the association between the inflammatory potential of diet and colorectal cancer risk
SO ONCOTARGET
LA English
DT Article
DE dietary inflammatory index; colorectal cancer; meta-analysis; systematic review
ID index; hypertension; quality; score
AB Objectives: The inflammatory potential of diet has been inconsistently linked to colorectal cancer (CRC) risk. This meta-analysis aimed to evaluate the association of the inflammatory potential of diet, as estimated by the dietary inflammatory index (DII) score, with CRC risk. Materials and Methods: The PubMed and Embase databases were searched for relevant studies from inception to February 2017. All cohort and case-control studies investigating the association of the DII score with CRC risk were selected. Results: Four prospective cohorts and four case-control studies, which enrolled a total of 880,380 participants, were included. The pooled adjusted risk ratio (RR) of CRC for the highest DII score versus the lowest category was 1.43 (95% confidence interval [CI]: 1.26-1.62). When stratified by study design, the RRs for the case-control and cohort studies were 1.27 (95% CI: 1.16-1.38) and 1.81 (95% CI: 1.48-2.22), respectively. Subgroup analysis showed that individuals with the highest category of DII score were independently associated with CRC risk in men (RR=1.51; 95% CI: 1.29-1.76), women (RR=1.25; 95% CI: 1.10-1.41), colon cancer (RR=1.39; 95% CI: 1.19-1.62), and rectal cancer (RR=1.32; 95% CI: 1.01-1.74). However, the pooled RR was 1.07 (95% CI: 0.87-1.31) for rectal cancer among the prospective cohort studies. Conclusions: As estimated by a high DII score, pro-inflammatory diet is independently associated with increased CRC risk. This finding confirms that low inflammatory potential diet may reduce CRC risk. However, the gender-and cancer site-specific associations of the DII score with CRC risk need to be further investigated.
C1 [Fan, Yu; Jin, Xin; Man, Changfeng] Jiangsu Univ, Inst Mol Biol & Translat Med, Affiliated Peoples Hosp, Zhenjiang 212002, Jiangsu, Peoples R China.
   [Gao, Zhenjun] Cent Hosp Shanghai Qingpu Dist, Dept Digest Dis, Shanghai 201700, Peoples R China.
   [Wang, Xiaoyan] First Peoples Hosp Suqian City, Dept Digest Dis, Suqian 223800, Jiangsu, Peoples R China.
C3 Jiangsu University
RP Wang, XY (corresponding author), First Peoples Hosp Suqian City, Dept Digest Dis, Suqian 223800, Jiangsu, Peoples R China.
EM tdszyy@126.com
FU Jiangsu Provincial KeyD Special Fund [BE2015666]
CR BEGG CB, 1994, BIOMETRICS, V50, P1088, DOI 10.2307/2533446
   Cavicchia PP, 2009, J NUTR, V139, P2365, DOI 10.3945/jn.109.114025
   Cho YA, 2016, NUTRIENTS, V8, P0, DOI 10.3390/nu8080469
   Coussens LM, 2002, NATURE, V420, P860, DOI 10.1038/nature01322
   Egger M, 1997, BMJ-BRIT MED J, V315, P629, DOI 10.1136/bmj.315.7109.629
   Festa A, 2000, CIRCULATION, V102, P42, DOI 10.1161/01.CIR.102.1.42
   Folsom AR, 2007, AM J HYPERTENS, V20, P225, DOI 10.1016/j.amjhyper.2006.09.003
   Galas A, 2014, EUR J CLIN NUTR, V68, P1168, DOI 10.1038/ejcn.2014.120
   Galas A, 2014, J CANCER RES CLIN, V140, P1517, DOI 10.1007/s00432-014-1711-6
   Guenther PM, 2008, J AM DIET ASSOC, V108, P1854, DOI 10.1016/j.jada.2008.08.011
   Hardman WE, 2014, NUTR RES PRACT, V8, P233, DOI 10.4162/nrp.2014.8.3.233
   Harmon BE, 2017, J NUTR, V147, P430, DOI 10.3945/jn.116.242529
   Higgins J, 2011, COCHRANE COLLAB, V0, P0
   Jemal Ahmedin, 2011, CA CANCER J CLIN, V61, P69, DOI 10.3322/caac.20107
   Magalhaes B, 2012, EUR J CANCER PREV, V21, P15, DOI 10.1097/CEJ.0b013e3283472241
   Marcason W, 2010, J AM DIET ASSOC, V110, P1780, DOI 10.1016/j.jada.2010.09.024
   Molmenti CLS, 2017, NUTR CANCER, V69, P238, DOI 10.1080/01635581.2017.1263752
   Philip M, 2004, SEMIN CANCER BIOL, V14, P433, DOI 10.1016/j.semcancer.2004.06.006
   Schwingshackl L, 2015, J ACAD NUTR DIET, V115, P780, DOI 10.1016/j.jand.2014.12.009
   Shivappa N, 2014, CANCER EPIDEM BIOMAR, V23, P2383, DOI 10.1158/1055-9965.EPI-14-0537
   Shivappa N, 2017, APPL PHYSIOL NUTR ME, V42, P744, DOI 10.1139/apnm-2017-0035
   Shivappa N, 2015, BRIT J NUTR, V114, P152, DOI 10.1017/S0007114515001828
   Shivappa N, 2014, PUBLIC HEALTH NUTR, V17, P1689, DOI 10.1017/S1368980013002115
   Sijtsma FPC, 2012, AM J CLIN NUTR, V95, P580, DOI 10.3945/ajcn.111.020719
   Stroup DF, 2000, JAMA-J AM MED ASSOC, V283, P2008, DOI 10.1001/jama.283.15.2008
   Tabung FK, 2015, CANCER CAUSE CONTROL, V26, P399, DOI 10.1007/s10552-014-0515-y
   THOMPSON FE, 1990, J CLIN EPIDEMIOL, V43, P1169, DOI 10.1016/0895-4356(90)90018-K
   Wei EK, 2004, INT J CANCER, V108, P433, DOI 10.1002/ijc.11540
   Wirth MD, 2015, BRIT J NUTR, V113, P1819, DOI 10.1017/S000711451500104X
   Wu XL, 2012, J AGR FOOD CHEM, V60, P6703, DOI 10.1021/jf3007008
   Zamora-Ros R, 2015, GENES NUTR, V10, P0, DOI 10.1007/s12263-014-0447-x
NR 32
TC 41
Z9 42
U1 0
U2 7
PU IMPACT JOURNALS LLC
PI ORCHARD PARK
PA 6666 E QUAKER ST, STE 1, ORCHARD PARK, NY 14127 USA
SN 
EI 1949-2553
J9 ONCOTARGET
JI Oncotarget
PD AUG 29
PY 2017
VL 8
IS 35
BP 59592
EP 59600
DI 10.18632/oncotarget.19233
PG 9
WC Oncology; Cell Biology
SC Oncology; Cell Biology
GA FF4RD
UT WOS:000408941900137
PM 28938662
DA 2025-02-23
ER

PT J
AU Lee, S
   Lee, J
   Choi, IJ
   Kim, YW
   Ryu, KW
   Kim, YI
   Oh, JK
   Tran, BT
   Kim, J
AF Lee, Sunghee
   Lee, Jeonghee
   Choi, Il Ju
   Kim, Young-Woo
   Ryu, Keun Won
   Kim, Young-Il
   Oh, Jin-Kyoung
   Binh Thang Tran
   Kim, Jeongseon
TI Dietary inflammatory index and the risk of gastric cancer in a Korean population
SO ONCOTARGET
LA English
DT Article
DE inflammation; diet; gastric cancer; interaction; case-control study
ID squamous-cell cancer; c-reactive protein; vegetable consumption; breast-cancer; japanese men; carcinoma; patterns; diffuse; fruit; mechanisms
AB We aimed to investigate the association with the Dietary Inflammatory Index (DIITM) on the risk of gastric cancer and whether histological type modifies this association. From March 2011 to December 2014, 388 cases and 776 controls were enrolled at the National Cancer Center. Utilizing a food frequency questionnaire, thirty-five food components were used to score the DII. The tertile distribution of DII for controls was as follows: T1: < 0.96, T2: 0.96-2.97, and T3: = 2.97. To investigate the association between DII and the gastric cancer risk, multivariable logistic models were constructed. In subgroup analyses, histological types including intestinal and diffuse types were examined. As the DII increased, gastric cancer risk increased (p-value for trend = 0.007). Participants in the highest DII tertile had a greater gastric cancer risk compared to those in the lowest tertile [Odds Ratio (OR) = 1.63, 95% Confidence Interval (CI) 1.15-2.29]. Stratification by sex revealed that men who were in the highest DII tertile showed a greater risk of intestinal type (OR= 2.03, 95% CI 1.09-3.77). Participants positive for H. pylori infection had higher risk of intestinal type (OR= 2.16, 95% CI 1.21-3.87). In this case-control study, we found a significantly positive association with a pro-inflammatory diet on gastric cancer risk, after adjusting for covariates. Future studies are suggested to prospectively examine the effect of a pro-inflammatory diet on gastric cancer risk.
C1 [Lee, Sunghee; Lee, Jeonghee; Kim, Jeongseon] Natl Canc Ctr, Grad Sch Canc Sci & Policy, Dept Canc Biomed Sci, Goyang, South Korea.
   [Choi, Il Ju; Kim, Young-Woo; Ryu, Keun Won; Kim, Young-Il] Natl Canc Ctr, Ctr Gastr Canc, Goyang, South Korea.
   [Kim, Young-Woo; Oh, Jin-Kyoung; Binh Thang Tran] Natl Canc Ctr, Grad Sch Canc Sci & Policy, Dept Canc Control & Populat Hlth, Goyang, South Korea.
   [Lee, Sunghee] Kangwon Natl Univ, Dept Food & Nutr, Coll Hlth Sci, Samcheok, South Korea.
C3 National Cancer Center - Korea (NCC); National Cancer Center - Korea (NCC); National Cancer Center - Korea (NCC); Kangwon National University
RP Kim, J (corresponding author), Natl Canc Ctr, Grad Sch Canc Sci & Policy, Dept Canc Biomed Sci, Goyang, South Korea.
EM jskim@ncc.re.kr
FU National Cancer Center, Republic of Korea [1410260, 1510040]
CR Ahn Y, 2007, EUR J CLIN NUTR, V61, P1435, DOI 10.1038/sj.ejcn.1602657
   [Anonymous], 2014, IARC CANC BASE, V0, P0
   Bertuccio P, 2013, ANN ONCOL, V24, P1450, DOI 10.1093/annonc/mdt108
   Cavicchia PP, 2009, J NUTR, V139, P2365, DOI 10.3945/jn.109.114025
   Cho YA, 2016, NUTRIENTS, V8, P0, DOI 10.3390/nu8080469
   CORREA P, 1975, LANCET, V2, P58
   Hammerling U, 2016, CRIT REV FOOD SCI, V56, P614, DOI 10.1080/10408398.2014.972498
   Hoang BV, 2016, WORLD J GASTROENTERO, V22, P6257, DOI 10.3748/wjg.v22.i27.6257
   Holt EM, 2009, J AM DIET ASSOC, V109, P414, DOI 10.1016/j.jada.2008.11.036
   Kim MK, 2004, INT J CANCER, V110, P435, DOI 10.1002/ijc.20132
   Kim YI, 2016, CANCER RES TREAT, V48, P798, DOI 10.4143/crt.2015.117
   Kobayashi M, 2002, INT J CANCER, V102, P39, DOI 10.1002/ijc.10659
   Korniluk A, 2016, IR J MED SCI, V0, P0
   Kwee RM, 2008, GASTRIC CANCER, V11, P134, DOI 10.1007/s10120-008-0476-5
   Larsson SC, 2006, CANCER EPIDEM BIOMAR, V15, P1998, DOI 10.1158/1055-9965.EPI-06-0402
   LAUREN P, 1965, ACTA PATHOL MIC SC, V64, P31, DOI 10.1111/apm.1965.64.1.31
   Ley SH, 2014, AM J CLIN NUTR, V99, P352, DOI 10.3945/ajcn.113.075663
   Lim SH, 2013, BMC GASTROENTEROL, V13, P0, DOI 10.1186/1471-230X-13-104
   Moss SF, 2005, NAT CLIN PRACT ONCOL, V2, P90, DOI 10.1038/ncponc0081
   Nanri A, 2008, AM J CLIN NUTR, V87, P1488, DOI 10.1093/ajcn/87.5.1488
   Senol K, 2014, ADV EXP MED BIOL, V816, P235, DOI 10.1007/978-3-0348-0837-8_10
   Shivappa N, 2016, NUTR CANC, V0, P1
   Shivappa N, 2014, CANCER EPIDEM BIOMAR, V23, P2383, DOI 10.1158/1055-9965.EPI-14-0537
   Shivappa N, 2017, EUR J NUTR, V56, P683, DOI 10.1007/s00394-015-1112-x
   Shivappa N, 2015, BRIT J CANCER, V113, P1099, DOI 10.1038/bjc.2015.304
   Shivappa N, 2015, CANCER CAUSE CONTROL, V26, P1439, DOI 10.1007/s10552-015-0636-y
   Shivappa N, 2015, NUTR CANCER, V67, P941, DOI 10.1080/01635581.2015.1062117
   Shivappa N, 2015, BRIT J NUTR, V113, P292, DOI 10.1017/S0007114514003626
   Shivappa N, 2014, PUBLIC HEALTH NUTR, V17, P1825, DOI 10.1017/S1368980013002565
   Shivappa N, 2014, PUBLIC HEALTH NUTR, V17, P1689, DOI 10.1017/S1368980013002115
   SIPPONEN P, 1983, CANCER-AM CANCER SOC, V52, P1062, DOI 10.1002/1097-0142(19830915)52:6<1062::AID-CNCR2820520622>3.0.CO;2-P
   Song P, 2014, J CANCER RES CLIN, V140, P979, DOI 10.1007/s00432-014-1637-z
   Tabung FK, 2016, BRIT J CANCER, V114, P1277, DOI 10.1038/bjc.2016.98
   Tsugane S, 2004, BRIT J CANCER, V90, P128, DOI 10.1038/sj.bjc.6601511
   USDepartment of Health and Human Services FaDA, 2016, ASP RED YOUR RISK HE, V0, P0
   van der Woude CJ, 2003, J CLIN PATHOL, V56, P699, DOI 10.1136/jcp.56.9.699
   Willett WC, 1997, AM J CLIN NUTR, V65, P1220, DOI 10.1093/ajcn/65.4.1220S
   Woo HD, 2014, NUTRIENTS, V6, P4961, DOI 10.3390/nu6114961
   Zheng HC, 2007, J CLIN PATHOL, V60, P273, DOI 10.1136/jcp.2006.038778
NR 39
TC 22
Z9 24
U1 0
U2 6
PU IMPACT JOURNALS LLC
PI ORCHARD PARK
PA 6666 E QUAKER ST, STE 1, ORCHARD PARK, NY 14127 USA
SN 
EI 1949-2553
J9 ONCOTARGET
JI Oncotarget
PD OCT 17
PY 2017
VL 8
IS 49
BP 85452
EP 85462
DI 10.18632/oncotarget.20008
PG 11
WC Oncology; Cell Biology
SC Oncology; Cell Biology
GA FJ9FN
UT WOS:000413077800077
PM 29156732
DA 2025-02-23
ER

PT J
AU Harris, HR
   Willett, WC
   Vaidya, RL
   Michels, KB
AF Harris, Holly R.
   Willett, Walter C.
   Vaidya, Rita L.
   Michels, Karin B.
TI An Adolescent and Early Adulthood Dietary Pattern Associated with Inflammation and the Incidence of Breast Cancer
SO CANCER RESEARCH
LA English
DT Article
ID c-reactive protein; soy intake; risk; women; reproducibility; interleukin-6; childhood; insulin; age
AB Adolescence is a highly susceptible period for mammary carcinogenesis, but few prospective studies have examined the role of adolescent diet in breast cancer risk. Reduced rank regression has previously been used to identify a dietary pattern associated with markers of inflammation (C-reactive protein, IL6, and TNF alpha receptor 2). We investigated whether an adolescent and early adulthood inflammatory dietary pattern was associated with breast cancer among 45,204 women in the Nurses' Health Study II using reduced rank regression. Participants completed a food frequency questionnaire in 1998 about their high school diet (HS-FFQ) and a FFQ in 1991 when they were ages 27-44 years. Among women who completed the HS-FFQ, 1,477 cases of breast cancerwere diagnosed during 22 years of follow-up. An adolescent and early adulthood dietary pattern characterized by inflammation was associated with an increased incidence of premenopausal but not postmenopausal breast cancer. Women in the fifth quintile of the inflammatory pattern score had multivariable adjusted HRs for premenopausal breast cancer of 1.35 for adolescent diet [95% confide(n)ce interval (95% CI), 1.06-1.73; P-trend = 0.002] and 1.41 for early adulthood diet (95% CI, 1.11-1.78; P-trend = 0.006) compared with women in the first quintile. The corresponding RRs for postmenopausal breast cancer were 0.84 (95% CI, 0.60-1.17) for adolescent and 0.76 (95% CI, 0.54-1.06) for adult intake. Overall, our findings support the notion that an adolescent and early adulthood diet characterized by high intake of sugar-sweetened and diet soft drinks, refined grains, red and processed meat, and margarine, and low intake of green leafy vegetables, cruciferous vegetables, and coffee may increase the incidence of premenopausal breast cancer. (C) 2017 AACR.
C1 [Harris, Holly R.; Vaidya, Rita L.; Michels, Karin B.] Harvard Med Sch, Brigham & Womens Hosp, Obstet & Gynecol Epidemiol Ctr, Dept Obstet Gynecol & Reprod Biol, Boston, MA USA.
   [Harris, Holly R.] Karolinska Inst, Natl Inst Environm Med, Div Nutr Epidemiol, Stockholm, Sweden.
   [Willett, Walter C.; Michels, Karin B.] Harvard Sch Publ Hlth, Dept Epidemiol, Boston, MA USA.
   [Willett, Walter C.; Michels, Karin B.] Harvard Med Sch, Brigham & Womens Hosp, Dept Med, Channing Div Network Med, Boston, MA USA.
   [Willett, Walter C.] Harvard Sch Publ Hlth, Dept Nutr, Boston, MA USA.
   [Harris, Holly R.] Fred Hutchinson Canc Res Ctr, Div Publ Hlth Sci, Program Epidemiol, 1124 Columbia St, Seattle, WA 98104 USA.
   [Michels, Karin B.] Univ Calif Los Angeles, Dept Epidemiol, Fielding Sch Publ Hlth, Los Angeles, CA USA.
C3 Harvard University; Harvard University Medical Affiliates; Brigham & Women's Hospital; Harvard Medical School; Karolinska Institutet; Harvard University; Harvard T.H. Chan School of Public Health; Harvard University; Harvard University Medical Affiliates; Brigham & Women's Hospital; Harvard Medical School; Harvard University; Harvard T.H. Chan School of Public Health; Fred Hutchinson Cancer Center; University of California System; University of California Los Angeles
RP Michels, KB (corresponding author), Univ Calif Los Angeles, Los Angeles, CA 90095 USA.
EM k.michels@ucla.edu
FU National Cancer Institute, NIH [R03 CA170952]; National Cancer Institute, NIH, U.S. Department of Health and Human Services [UM1 CA176726]
CR Aggarwal BB, 2006, BIOCHEM PHARMACOL, V72, P1605, DOI 10.1016/j.bcp.2006.06.029
   Albuquerque RCR, 2014, NUTR REV, V72, P1, DOI 10.1111/nure.12083
   Ariazi JL, 2005, MOL CARCINOGEN, V43, P155, DOI 10.1002/mc.20104
   Barlow WE, 2006, JNCI-J NATL CANCER I, V98, P1204, DOI 10.1093/jnci/djj331
   Brennan SF, 2010, AM J CLIN NUTR, V91, P1294, DOI 10.3945/ajcn.2009.28796
   BRUNING PF, 1992, INT J CANCER, V52, P511, DOI 10.1002/ijc.2910520402
   Clavel-Chapelon F, 2002, BREAST CANCER RES TR, V72, P107, DOI 10.1023/A:1014891216621
   COLDITZ GA, 1987, AM J EPIDEMIOL, V126, P319, DOI 10.1093/aje/126.2.319
   COLDITZ GA, 1995, CANCER EPIDEM BIOMAR, V4, P567
   Del Giudice ME, 1998, BREAST CANCER RES TR, V47, P111, DOI 10.1023/A:1005831013718
   Dossus L, 2014, CANCER CAUSE CONTROL, V25, P533, DOI 10.1007/s10552-014-0355-9
   Edefonti V, 2009, NUTR REV, V67, P297, DOI 10.1111/j.1753-4887.2009.00203.x
   Farvid MS, 2015, INT J CANCER, V136, P1909, DOI 10.1002/ijc.29218
   Frazier AL, 2003, BREAST CANCER RES, V5, PR59, DOI 10.1186/bcr583
   Ge I, 2015, BREAST, V24, P491, DOI 10.1016/j.breast.2015.04.012
   Harris HR, 2016, CARCINOGENESIS, V37, P376, DOI 10.1093/carcin/bgw023
   Heikkilä K, 2009, CANCER CAUSE CONTROL, V20, P15, DOI 10.1007/s10552-008-9212-z
   Hemminki K, 2011, BREAST CANCER RES TR, V125, P163, DOI 10.1007/s10549-010-0926-8
   HISLOP TG, 1986, CANCER DETECT PREV, V9, P47
   Hoffmann K, 2004, AM J EPIDEMIOL, V159, P935, DOI 10.1093/aje/kwh134
   Hu FB, 2002, CURR OPIN LIPIDOL, V13, P3, DOI 10.1097/00041433-200202000-00002
   Kerlikowske K, 1997, JNCI-J NATL CANCER I, V89, P76, DOI 10.1093/jnci/89.1.76
   Knüpfer H, 2007, BREAST CANCER RES TR, V102, P129, DOI 10.1007/s10549-006-9328-3
   Korde LA, 2009, CANCER EPIDEM BIOMAR, V18, P1050, DOI 10.1158/1055-9965.EPI-08-0405
   Link LB, 2013, AM J CLIN NUTR, V98, P1524, DOI 10.3945/ajcn.113.061184
   Linos E, 2008, CANCER EPIDEM BIOMAR, V17, P2146, DOI 10.1158/1055-9965.EPI-08-0037
   Liu Y, 2014, BREAST CANCER RES TR, V145, P461, DOI 10.1007/s10549-014-2953-3
   Lucas M, 2014, BRAIN BEHAV IMMUN, V36, P46, DOI 10.1016/j.bbi.2013.09.014
   LUNN M, 1995, BIOMETRICS, V51, P524, DOI 10.2307/2532940
   Maruti SS, 2006, EPIDEMIOLOGY, V17, P226, DOI 10.1097/01.ede.0000198181.86685.49
   Maruti SS, 2005, AM J EPIDEMIOL, V161, P89, DOI 10.1093/aje/kwi019
   Montesano R, 2005, J CELL SCI, V118, P3487, DOI 10.1242/jcs.02467
   Muti P, 2002, CANCER EPIDEM BIOMAR, V11, P1361
   Ollberding NJ, 2013, CANCER PREV RES, V6, P188, DOI 10.1158/1940-6207.CAPR-12-0374
   PRYOR M, 1989, CANCER RES, V49, P2161
   Rosner B, 2011, ANN EPIDEMIOL, V21, P450, DOI 10.1016/j.annepidem.2011.02.010
   Russo J, 1982, BREAST CANCER RES TREAT, V2, P5, DOI 10.1007/BF01805718
   Russo J, 1999, ONCOL RES, V11, P169
   Schulze MB, 2005, AM J CLIN NUTR, V82, P675, DOI 10.1093/ajcn/82.3.675
   Schulze MB, 2003, BRIT J NUTR, V89, P409, DOI 10.1079/BJN2002778
   Shivappa N, 2015, BRIT J CANCER, V113, P1099, DOI 10.1038/bjc.2015.304
   Shivappa N, 2014, PUBLIC HEALTH NUTR, V17, P1689, DOI 10.1017/S1368980013002115
   Shu XO, 2001, CANCER EPIDEM BIOMAR, V10, P483
   Tabung FK, 2016, BREAST CANCER RES TR, V159, P139, DOI 10.1007/s10549-016-3925-6
   Tabung FK, 2016, BRIT J CANCER, V114, P1277, DOI 10.1038/bjc.2016.98
   Thanos J, 2006, CANCER CAUSE CONTROL, V17, P1253, DOI 10.1007/s10552-006-0062-2
   Tou JCL, 1999, CARCINOGENESIS, V20, P1831, DOI 10.1093/carcin/20.9.1831
   Touvier M, 2013, AM J EPIDEMIOL, V177, P3, DOI 10.1093/aje/kws359
   Van Hemelrijck M, 2011, CANCER EPIDEM BIOMAR, V20, P428, DOI 10.1158/1055-9965.EPI-10-1190
   Wu AH, 2002, CARCINOGENESIS, V23, P1491, DOI 10.1093/carcin/23.9.1491
NR 50
TC 39
Z9 42
U1 0
U2 26
PU AMER ASSOC CANCER RESEARCH
PI PHILADELPHIA
PA 615 CHESTNUT ST, 17TH FLOOR, PHILADELPHIA, PA 19106-4404 USA
SN 0008-5472
EI 1538-7445
J9 CANCER RES
JI Cancer Res.
PD MAR 1
PY 2017
VL 77
IS 5
BP 1179
EP 1187
DI 10.1158/0008-5472.CAN-16-2273
PG 9
WC Oncology
SC Oncology
GA EN4XV
UT WOS:000396011100013
PM 28249935
DA 2025-02-23
ER

PT J
AU Jankovic, N
   Geelen, A
   Winkels, RM
   Mwungura, B
   Fedirko, V
   Jenab, M
   Illner, AK
   Brenner, H
   Ordóñez-Mena, JM
   de Jong, JCK
   Franco, OH
   Orfanos, P
   Trichopoulou, A
   Boffetta, P
   Agudo, A
   Peeters, PH
   Tjonneland, A
   Hallmans, G
   Bueno-De-Mesquita, HB
   Park, Y
   Feskens, EJ
   de Groot, LC
   Kampman, E
AF Jankovic, Nicole
   Geelen, Anouk
   Winkels, Renate M.
   Mwungura, Blaise
   Fedirko, Veronika
   Jenab, Mazda
   Illner, Anne K.
   Brenner, Hermann
   Ordonez-Mena, Jose M.
   de Jong, Jessica C. Kiefte
   Franco, Oscar H.
   Orfanos, Philippos
   Trichopoulou, Antonia
   Boffetta, Paolo
   Agudo, Antonio
   Peeters, Petra H.
   Tjonneland, Anne
   Hallmans, Goran
   Bueno-de-Mesquita, H. Bas
   Park, Yikyung
   Feskens, Edith J.
   de Groot, Lisette C.
   Kampman, Ellen
TI Adherence to the WCRF/AICR Dietary Recommendations for Cancer Prevention and Risk of Cancer in Elderly from Europe and the United States: A Meta-Analysis within the CHANCES Project
SO CANCER EPIDEMIOLOGY BIOMARKERS & PREVENTION
LA English
DT Article
ID research fund/american institute; research guidelines; health; patterns; design; concordance; nutrition; mortality; cohort; adults
AB Background: It is unknown whether dietary recommendations for cancer prevention are applicable to the elderly. We analyzed WCRF/AICR recommendations in cohorts of European and U.S. adults ages 60 years and above. Methods: Individual participant data meta-analysis included 362,114 participants (43% women), from seven prospective cohort studies, free from cancer at enrollment. The WCRF/AICR diet score was based on: (i) energy-dense foods and sugary drinks, (ii) plant foods, (iii) red and processed meat, and (iv) alcoholic drinks. Cox proportional hazards regression was used to examine the association between the diet score and cancer risks. Adjusted, cohort-specific HRs were pooled using random-effects meta-analysis. Risk advancement periods (RAP) were calculated to quantify the time period by which the risk of cancer was postponed among those adhering to the recommendations. Results: After a median follow-up of 11 to 15 years across cohorts, 70,877 cancer cases were identified. Each one-point increase in the WCRF/AICR diet score [range, 0 (no) to 4 (complete adherence)] was significantly associated with a lower risk of total cancer [HR, 0.94; 95% confidence interval (CI), 0.92-0.97], cancers of the colorectum (HR, 0.84; 95% CI, 0.80-0.89) and prostate (HR, 0.94; 95% CI, 0.92-0.97), but not breast or lung. Adherence to an additional component of the WCRF/AICR diet score significantly postponed the incidence of cancer at any site by 1.6 years (RAP, -1.6; 95% CI, -4.09 to -2.16). Conclusions: Adherence to WCRF/AICR dietary recommendations is associated with lower risk of cancer among older adults. Impact: Dietary recommendations for cancer prevention are applicable to the elderly. (C)2016 AACR.
C1 [Jankovic, Nicole; Geelen, Anouk; Winkels, Renate M.; Mwungura, Blaise; Feskens, Edith J.; de Groot, Lisette C.; Kampman, Ellen] Wageningen Univ, Div Human Nutr, Dept Agrotechnol & Food Sci, Wageningen, Netherlands.
   [Jankovic, Nicole] Univ Duisburg Essen, Ctr Clin Epidemiol, Fac Med, Inst Med Informat Biometry & Epidemiol, Hufelandstr 55, D-45147 Essen, Germany.
   [Fedirko, Veronika] Emory Univ, Winship Canc Ctr, Rollins Sch Publ Hlth, Dept Epidemiol, Atlanta, GA 30322 USA.
   [Jenab, Mazda] Int Agcy Res Canc, Dept Nutr Epidemiol, Lyon, France.
   [Illner, Anne K.] Inst Polytechn LaSalle Beauvais, Dept Nutr & Hlth Sci, Beauvais, France.
   [Illner, Anne K.] Int Agcy Res Canc, Dept Dietary Exposure Assessment, Sect Nutr & Metab, Lyon, France.
   [Brenner, Hermann; Ordonez-Mena, Jose M.] German Canc Res Ctr, Div Clin Epidemiol & Aging Res, Heidelberg, Germany.
   [Brenner, Hermann] German Canc Res Ctr, Canc Prevent Div, Div Prevent Oncol, Heidelberg, Germany.
   [Brenner, Hermann] German Canc Res Ctr, Heidelberg, Germany.
   [de Jong, Jessica C. Kiefte; Franco, Oscar H.] Univ Med Ctr Rotterdam, Erasmus Med Ctr Rotterdam, Dept Epidemiol, Rotterdam, Netherlands.
   [de Jong, Jessica C. Kiefte] Leiden Univ Coll, Global Publ Hlth, The Hague, Netherlands.
   [Orfanos, Philippos; Trichopoulou, Antonia] Univ Athens, Sch Med, Dept Hyg Epidemiol & Med Stat, Athens, Greece.
   [Orfanos, Philippos; Trichopoulou, Antonia; Boffetta, Paolo] Hellen Hlth Fdn, Athens, Greece.
   [Boffetta, Paolo] Mt Sinai Sch Med, Tisch Canc Inst, New York, NY USA.
   [Boffetta, Paolo] Mt Sinai Sch Med, Inst Translat Epidemiol, New York, NY USA.
   [Agudo, Antonio] Catalan Inst Oncol ICO IDIBELL, Canc Epidemiol Res Program, Unit Nutr & Canc, Barcelona, Spain.
   [Peeters, Petra H.] Univ Med Ctr Utrecht, Julius Ctr Hlth Sci & Primary Care, Dept Epidemiol, Utrecht, Netherlands.
   [Tjonneland, Anne] Danish Canc Soc Res Ctr, Copenhagen, Denmark.
   [Hallmans, Goran] Umea Univ, Dept Publ Hlth & Clin Med, Umea, Sweden.
   [Bueno-de-Mesquita, H. Bas] Natl Inst Publ Hlth & Environm RIVM, Dept Determinants Chron Dis DCD, Bilthoven, Netherlands.
   [Bueno-de-Mesquita, H. Bas] Univ Med Ctr, Dept Gastroenterol & Hepatol, Utrecht, Netherlands.
   [Bueno-de-Mesquita, H. Bas] Imperial Coll London, Sch Publ Hlth, Dept Epidemiol & Biostat, London, England.
   [Bueno-de-Mesquita, H. Bas] Univ Malaya, Fac Med, Dept Social & Prevent Med, Kuala Lumpur, Malaysia.
   [Park, Yikyung] NCI, Div Canc Epidemiol & Genet, Bethesda, MD 20892 USA.
   [Park, Yikyung] Washington Univ, Sch Med, Dept Surg, Div Publ Hlth Sci, St Louis, MO 63110 USA.
C3 Wageningen University & Research; University of Duisburg Essen; Emory University; Rollins School Public Health; World Health Organization; International Agency for Research on Cancer (IARC); World Health Organization; International Agency for Research on Cancer (IARC); Helmholtz Association; German Cancer Research Center (DKFZ); Helmholtz Association; German Cancer Research Center (DKFZ); Helmholtz Association; German Cancer Research Center (DKFZ); Erasmus University Rotterdam; Erasmus MC; National & Kapodistrian University of Athens; Athens Medical School; Icahn School of Medicine at Mount Sinai; Icahn School of Medicine at Mount Sinai; Institut Catala d'Oncologia; Institut d'Investigacio Biomedica de Bellvitge (IDIBELL); Utrecht University; Utrecht University Medical Center; Danish Cancer Society; Umea University; Netherlands National Institute for Public Health & the Environment; Utrecht University; Utrecht University Medical Center; Imperial College London; Universiti Malaya; National Institutes of Health (NIH) - USA; NIH National Cancer Institute (NCI); NIH National Cancer Institute- Division of Cancer Epidemiology & Genetics; Washington University (WUSTL)
RP Jankovic, N (corresponding author), Univ Duisburg Essen, Ctr Clin Epidemiol, Fac Med, Inst Med Informat Biometry & Epidemiol, Hufelandstr 55, D-45147 Essen, Germany.
EM Nicole.Jankovic@uk-essen.de
FU FP7 framework programme of the Directorate-General for Research & Innovation in the European Commission [242244]; Regional Government of Andalucia; Regional Government of Asturias; Regional Government of Basque Country; Regional Government of Murcia; Regional Government of Navarra, Spain; Regional Government of Vasterbotten, Sweden; Dutch Ministry of Public Health, Welfare, and Sports; Netherlands Cancer Registry; LK Research Funds; Dutch Prevention Funds; Dutch Zorg Onderzoek Nederland; World Cancer Research Fund; Statistics Netherlands; Danish Cancer Society; Hellenic Health Foundation; Stavros Niarchos Foundation; Intramural Research Program of the NIH; National Cancer Institute; Erasmus Medical Center Erasmus University Rotterdam; Netherlands Organization for Scientific Research; Netherlands Organization for Health Research and Development; Research Institute for Diseases in the Elderly; Netherlands Genomics Initiative; Ministry of Education, Culture, and Science; Ministry of Health, Welfare, and Sports; European Commission; Municipality of Rotterdam
CR [Anonymous], 2012, GLOBOCAN 2012: ESTIMATED CANCER INCIDENCE, V0, P0
   [Anonymous], 2012, MODERN EPIDEMIOLOGY, V0, P0
   Boffetta P, 2014, EUR J EPIDEMIOL, V29, P929, DOI 10.1007/s10654-014-9977-1
   BRENNER H, 1993, EPIDEMIOLOGY, V4, P229, DOI 10.1097/00001648-199305000-00006
   Brenner H, 2004, EXP GERONTOL, V39, P679, DOI 10.1016/j.exger.2004.02.006
   Catsburg C, 2014, INT J CANCER, V135, P2444, DOI 10.1002/ijc.28887
   Cerhan JR, 2004, CANCER EPIDEM BIOMAR, V13, P1114
   Crimmins EM, 2004, ANNU REV PUBL HEALTH, V25, P79, DOI 10.1146/annurev.publhealth.25.102802.124401
   Drewnowski A, 2001, J GERONTOL A-BIOL, V56, P89, DOI 10.1093/gerona/56.suppl_2.89
   Harris HR, 2016, INT J CANCER, V138, P2657, DOI 10.1002/ijc.30015
   Hastert TA, 2013, CANCER EPIDEM BIOMAR, V22, P1498, DOI 10.1158/1055-9965.EPI-13-0210
   Higgins JPT, 2003, BMJ-BRIT MED J, V327, P557, DOI 10.1136/bmj.327.7414.557
   Hofman A, 2013, EUR J EPIDEMIOL, V28, P889, DOI 10.1007/s10654-013-9866-z
   Jankovic N, 2014, AM J EPIDEMIOL, V180, P978, DOI 10.1093/aje/kwu229
   Jankovic N, 2014, NUTR J, V13, P0, DOI 10.1186/1475-2891-13-30
   Makarem N, 2015, CANCER CAUSE CONTROL, V26, P277, DOI 10.1007/s10552-014-0509-9
   Nomura SJO, 2016, INT J CANCER, V138, P2602, DOI 10.1002/ijc.29994
   Norat T, 2014, CANCER TREAT RES, V159, P35, DOI 10.1007/978-3-642-38007-5_3
   Riboli E, 1997, INT J EPIDEMIOL, V26, PS6, DOI 10.1093/ije/26.suppl_1.S6
   Romaguera D, 2012, AM J CLIN NUTR, V96, P150, DOI 10.3945/ajcn.111.031674
   Schatzkin A, 2001, AM J EPIDEMIOL, V154, P1119, DOI 10.1093/aje/154.12.1119
   Slimani N, 2007, EUR J CLIN NUTR, V61, P1037, DOI 10.1038/sj.ejcn.1602679
   Trichopoulou A, 2005, BMJ-BRIT MED J, V330, P991, DOI 10.1136/bmj.38415.644155.8F
   Vergnaud AC, 2013, AM J CLIN NUTR, V97, P1107, DOI 10.3945/ajcn.112.049569
   Wakimoto P, 2001, J GERONTOL A-BIOL, V56, P65, DOI 10.1093/gerona/56.suppl_2.65
   Wirfält E, 2009, EUR J CLIN NUTR, V63, P707, DOI 10.1038/ejcn.2008.40
   World Cancer Research Fund / American Institute for Cancer research, 2007, FOOD, V0, Physical Activity
NR 32
TC 62
Z9 62
U1 0
U2 26
PU AMER ASSOC CANCER RESEARCH
PI PHILADELPHIA
PA 615 CHESTNUT ST, 17TH FLOOR, PHILADELPHIA, PA 19106-4404 USA
SN 1055-9965
EI 1538-7755
J9 CANCER EPIDEM BIOMAR
JI Cancer Epidemiol. Biomarkers Prev.
PD JAN 15
PY 2017
VL 26
IS 1
BP 136
EP 144
DI 10.1158/1055-9965.EPI-16-0428
PG 9
WC Oncology; Public, Environmental & Occupational Health
SC Oncology; Public, Environmental & Occupational Health
GA EK2JN
UT WOS:000393753700019
PM 27793797
DA 2025-02-23
ER

PT J
AU Fan, YY
   Vaz, FM
   Chapkin, RS
AF Fan, Yang-Yi
   Vaz, Frederic M.
   Chapkin, Robert S.
TI Dietary fat and fiber interactively modulate apoptosis and mitochondrial bioenergetic profiles in mouse colon in a site-specific manner
SO EUROPEAN JOURNAL OF CANCER PREVENTION
LA English
DT Article
DE bioenergetic profile; cardiolipin; colon cancer; lipidomics; phospholipid molecular species
ID colorectal-cancer; fish-oil; stem-cells; rat colonocytes; oxidative stress; proximal colon; distal colon; in-vivo; butyrate; cardiolipin
AB We have demonstrated that the combination of bioactive components generated by fish oil (containing n-3 polyunsaturated fatty acids) and fermentable fiber (leading to butyrate production) act coordinately to protect against colon cancer. This is, in part, the result of an enhancement of apoptosis at the base of the crypt across all stages (initiation, promotion, and progression) of colon tumorigenesis. As mitochondria are key organelles capable of regulating the intrinsic apoptotic pathway and mediating programmed cell death, we investigated the effects of diet on mitochondrial function by measuring mucosal cardiolipin composition, mitochondrial respiratory parameters, and apoptosis in isolated crypts from the proximal and distal colon. C57BL/6 mice (n= 15/treatment) were fed one of two dietary fats (corn oil and fish oil) and two fibers (pectin and cellulose) for 4 weeks in a 2x2 factorial design. In general, diet modulated apoptosis and the mucosal bioenergetic profiles in a site-specific manner. The fish/pectin diet promoted a more proapoptotic phenotype-for example, increased proton leak (Pinteraction= 0.002) compared with corn/cellulose (control) only in the proximal colon. With respect to the composition of cardiolipin, a unique phospholipid localized to the mitochondrial inner membrane where it mediates energy metabolism, fish oil feeding indirectly influenced its molecular species with a combined carbon number of C68 or greater, suggesting compensatory regulation. These data indicate that dietary fat and fiber can interactively modulate the mitochondrial metabolic profile and thereby potentially modulate apoptosis and subsequent colon cancer risk. Copyright (C) 2017 Wolters Kluwer Health, Inc. All rights reserved.
C1 [Fan, Yang-Yi; Chapkin, Robert S.] Texas A&M Univ, Dept Nutr & Food Sci, Program Integrat Nutr & Complex Dis, College Stn, TX USA.
   [Chapkin, Robert S.] Texas A&M Univ, Ctr Translat Environm Hlth Res, Dept Clin Chem, College Stn, TX USA.
   [Vaz, Frederic M.] Univ Amsterdam, Acad Med Ctr, Lab Genet Metab Dis, Amsterdam, Netherlands.
C3 Texas A&M University System; Texas A&M University College Station; Texas A&M University System; Texas A&M University College Station; University of Amsterdam; Academic Medical Center Amsterdam
RP Chapkin, RS (corresponding author), Texas A&M Univ, 111 Cater Mattil,MS 2253, College Stn, TX 77843 USA.
EM r-chapkin@tamu.edu
FU American Institute for Cancer Research; NIH [R35CA197707, P30ES023512]
CR Alberts DS, 2000, NEW ENGL J MED, V342, P1156, DOI 10.1056/NEJM200004203421602
   Ben QW, 2014, GASTROENTEROLOGY, V146, P689, DOI 10.1053/j.gastro.2013.11.003
   Bingham SA, 2003, LANCET, V361, P1496, DOI 10.1016/S0140-6736(03)13174-1
   Bordonaro M, 2015, WORLD J GASTROENTERO, V21, P8238, DOI 10.3748/wjg.v21.i27.8238
   Chang WCL, 1997, CARCINOGENESIS, V18, P721, DOI 10.1093/carcin/18.4.721
   Chapkin RS, 2007, CURR OPIN GASTROEN, V23, P48, DOI 10.1097/MOG.0b013e32801145d7
   Chapkin RS, 2002, LIPIDS, V37, P193, DOI 10.1007/s11745-002-0880-8
   Cho Y, 2011, J NUTR, V141, P1029, DOI 10.3945/jn.110.134973
   Crim KC, 2008, CARCINOGENESIS, V29, P1415, DOI 10.1093/carcin/bgn144
   Cucino C, 2002, DIS COLON RECTUM, V45, P1035, DOI 10.1007/s10350-004-6356-0
   Davidson LA, 2004, CANCER RES, V64, P6797, DOI 10.1158/0008-5472.CAN-04-1068
   Davidson LA, 2012, BBA-MOL BASIS DIS, V1822, P1600, DOI 10.1016/j.bbadis.2012.06.011
   Deng G, 2008, EUR J CANCER, V44, P1290, DOI 10.1016/j.ejca.2008.03.014
   Donohoe DR, 2014, CANCER DISCOV, V4, P1387, DOI 10.1158/2159-8290.CD-14-0501
   Fan YY, 2015, AM J PHYSIOL-GASTR L, V309, PG1, DOI 10.1152/ajpgi.00052.2015
   Fan YY, 2014, CARCINOGENESIS, V35, P606, DOI 10.1093/carcin/bgt412
   Fan YY, 2011, CANCER PREV RES, V4, P1267, DOI 10.1158/1940-6207.CAPR-10-0368
   Faris R, 2014, BBA-MOL CELL BIOL L, V1841, P1475, DOI 10.1016/j.bbalip.2014.07.009
   FOLCH J, 1957, J BIOL CHEM, V226, P497
   Gonçalves P, 2013, CURR DRUG METAB, V14, P994
   Green DR, 2014, SCIENCE, V345, P1466, DOI 10.1126/science.1250256
   Hjartåker A, 2013, J ONCOL, V2013, P0, DOI 10.1155/2013/703854
   Hong MY, 2000, CANCER EPIDEM BIOMAR, V9, P819
   Hong MY, 2002, CARCINOGENESIS, V23, P1919, DOI 10.1093/carcin/23.11.1919
   Houtkooper RH, 2009, ANAL BIOCHEM, V387, P230, DOI 10.1016/j.ab.2009.01.032
   Hu SE, 2010, AM J PHYSIOL-GASTR L, V299, PG1266, DOI 10.1152/ajpgi.00357.2010
   Hua GQ, 2012, GASTROENTEROLOGY, V143, P1266, DOI 10.1053/j.gastro.2012.07.106
   Kaz AM, 2014, EPIGENETICS-US, V9, P492, DOI 10.4161/epi.27650
   Lee GH, 2015, EJSO-EUR J SURG ONC, V41, P300, DOI 10.1016/j.ejso.2014.11.001
   Li J, 2010, CELL METAB, V12, P154, DOI 10.1016/j.cmet.2010.07.003
   LUPTON JR, 1993, J NUTR, V123, P1522, DOI 10.1093/jn/123.9.1522
   Mladenova D, 2011, GUT, V60, P350, DOI 10.1136/gut.2010.208314
   Ng Y, 2005, CARCINOGENESIS, V26, P1914, DOI 10.1093/carcin/bgi163
   Orlich MJ, 2015, JAMA INTERN MED, V175, P767, DOI 10.1001/jamainternmed.2015.59
   Osman C, 2009, J CELL BIOL, V184, P583, DOI 10.1083/jcb.200810189
   Ott M, 2007, APOPTOSIS, V12, P913, DOI 10.1007/s10495-007-0756-2
   Parr CL, 2013, INT J CANCER, V133, P1153, DOI 10.1002/ijc.28101
   Qiu W, 2010, P NATL ACAD SCI USA, V107, P20027, DOI 10.1073/pnas.1010430107
   Rabeneck L, 2003, AM J GASTROENTEROL, V98, P1400, DOI 10.1016/S0002-9270(03)00227-2
   Ren MD, 2014, PROG LIPID RES, V55, P1, DOI 10.1016/j.plipres.2014.04.001
   Schenkel Laila Cigana, 2014, INT J CELL BIOL, V2014, P709828, DOI 10.1155/2014/709828
   Schlame M, 2013, BBA-MOL CELL BIOL L, V1831, P582, DOI 10.1016/j.bbalip.2012.11.007
   Schug ZT, 2009, BBA-BIOMEMBRANES, V1788, P2022, DOI 10.1016/j.bbamem.2009.05.004
   Sebastián C, 2014, CANCER DISCOV, V4, P1368, DOI 10.1158/2159-8290.CD-14-1231
   Stanley WC, 2012, CURR OPIN CLIN NUTR, V15, P122, DOI 10.1097/MCO.0b013e32834fdaf7
   Stavrovskaya IG, 2013, J LIPID RES, V54, P2623, DOI 10.1194/jlr.M036285
   Topping DL, 2001, PHYSIOL REV, V81, P1031, DOI 10.1152/physrev.2001.81.3.1031
   Triff K, 2013, PHYSIOL GENOMICS, V45, P1229, DOI 10.1152/physiolgenomics.00136.2013
   Vanamala J, 2008, CARCINOGENESIS, V29, P790, DOI 10.1093/carcin/bgm256
   Xu Y, 2006, J BIOL CHEM, V281, P39217, DOI 10.1074/jbc.M606100200
   Yamashita Atsushi, 2014, BIOLOGY (BASEL), V3, P801, DOI 10.3390/biology3040801
   Zhang L, 2010, NATURE, V464, P1058, DOI 10.1038/nature08871
   Zoran DL, 1997, J NUTR, V127, P2217, DOI 10.1093/jn/127.11.2217
   Zoran DL, 1997, NUTR CANCER, V27, P222, DOI 10.1080/01635589709514530
NR 54
TC 5
Z9 6
U1 4
U2 11
PU LIPPINCOTT WILLIAMS & WILKINS
PI PHILADELPHIA
PA TWO COMMERCE SQ, 2001 MARKET ST, PHILADELPHIA, PA 19103 USA
SN 0959-8278
EI 1473-5709
J9 EUR J CANCER PREV
JI Eur. J. Cancer Prev.
PD JUL 15
PY 2017
VL 26
IS 4
BP 301
EP 308
DI 10.1097/CEJ.0000000000000263
PG 8
WC Oncology
SC Oncology
GA EX9JI
UT WOS:000403573800005
PM 27167153
DA 2025-02-23
ER

PT J
AU Allott, EH
   Arab, L
   Su, LJ
   Farnan, L
   Fontham, ETH
   Mohler, JL
   Bensen, JT
   Steck, SE
AF Allott, E. H.
   Arab, L.
   Su, L. J.
   Farnan, L.
   Fontham, E. T. H.
   Mohler, J. L.
   Bensen, J. T.
   Steck, S. E.
TI Saturated fat intake and prostate cancer aggressiveness: results from the population-based North Carolina-Louisiana Prostate Cancer Project
SO PROSTATE CANCER AND PROSTATIC DISEASES
LA English
DT Article
ID dietary-fat; prevention trial; search database; united-states; risk; cholesterol; consumption; cohort; validation; mortality
AB BACKGROUND: Epidemiologic and laboratory evidence supports a role for cholesterol in prostate cancer (PC). Dietary saturated fat content impacts serum cholesterol levels. However, epidemiologic associations between saturated fat and PC aggressiveness are inconsistent. We hypothesized that high saturated fat intake would be associated with increased PC aggressiveness, and that statin use would modify this association. METHODS: Of 1854 PC cases in the North Carolina-Louisiana PC Project, 321 (17%) were classified as high aggressive (Gleason sum 8, PSA>20 ng ml(-1), or Gleason sum >= 7 and clinical stage T3-4) or low/intermediate aggressive (all other cases). Using low/intermediate aggressive cases as the referent group, we examined the association between tertiles of total fat-adjusted saturated fat intake and high aggressive PC using logistic regression, overall and stratified by race and statin use. We examined total fat adjusted polyunsaturated and monounsaturated fatty acids (PUFA and MUFA, respectively), trans fat and cholesterol intake in secondary analysis. RESULTS: High total fat-adjusted saturated fat intake was associated with an elevated odds ratio (OR) for aggressive PC (ORT3vsT1 1.51; 95% CI 1.10-2.06; P-trend = 0.009), with an attenuated association in statin users (ORT3vT1 1.16; 95% CI 0.67-2.01; P-trend = 0.661) compared with non-users (ORT3,(VsT1) 1.71; 95% CI 1.16-2.51; P-trend = 0.053). High total fat-adjusted cholesterol intake was associated with aggressive PC in European Americans (ORT3,(T1) 1.62; 95% CI 1.02-2.58; P-trend = 0.056), but not African Americans (ORT3VsT1 0.92; 95% CI 0.60-1.42; P-trend = 0.750). High total fat-adjusted PUFA was inversely associated with PC aggressiveness (ORT3VsT1 0.75; 95% CI 0.55-1.03), although this was not significant. No associations were found between total fat adjusted MUFA or trans fat and PC aggressiveness. CONCLUSIONS: High total fat-adjusted saturated fat intake was associated with increased PC aggressiveness, with a suggestion of a stronger effect in men not using statins. The association between total fat-adjusted cholesterol intake and PC aggressiveness was most pronounced in European Americans.
C1 [Allott, E. H.; Bensen, J. T.] Univ North Carolina Chapel Hill, Dept Nutr, CB 7461,135 Dauer Dr, Chapel Hill, NC 27599 USA.
   [Allott, E. H.; Farnan, L.; Mohler, J. L.; Bensen, J. T.] Univ North Carolina Chapel Hill, Lineberger Comprehens Canc Ctr, Chapel Hill, NC USA.
   [Arab, L.] Univ Calif Los Angeles, David Geffen Sch Med, Los Angeles, CA 90095 USA.
   [Su, L. J.] Univ Arkansas Med Sci, Winthrop P Rockefeller Canc Inst, Little Rock, AR 72205 USA.
   [Su, L. J.] Univ Arkansas Med Sci, Coll Publ Hlth, Little Rock, AR 72205 USA.
   [Fontham, E. T. H.] Louisiana State Univ, Hlth Sci Ctr, Sch Publ Hlth, New Orleans, LA USA.
   [Mohler, J. L.] Roswell Pk Canc Inst, Dept Urol, Buffalo, NY 14263 USA.
   [Mohler, J. L.] Univ North Carolina Chapel Hill, Dept Urol, Chapel Hill, NC USA.
   [Steck, S. E.] Univ South Carolina, Dept Epidemiol & Biostat, Columbia, SC USA.
C3 University of North Carolina; University of North Carolina Chapel Hill; University of North Carolina School of Medicine; University of North Carolina; University of North Carolina Chapel Hill; University of North Carolina School of Medicine; University of California System; University of California Los Angeles; University of California Los Angeles Medical Center; David Geffen School of Medicine at UCLA; University of Arkansas System; University of Arkansas Medical Sciences; University of Arkansas System; University of Arkansas Medical Sciences; Louisiana State University System; Louisiana State University Health Sciences Center New Orleans; Roswell Park Comprehensive Cancer Center; University of North Carolina; University of North Carolina Chapel Hill; University of North Carolina School of Medicine; University of South Carolina System; University of South Carolina Columbia
RP Allott, EH (corresponding author), Univ North Carolina Chapel Hill, Dept Nutr, CB 7461,135 Dauer Dr, Chapel Hill, NC 27599 USA.
EM allott@email.unc.edu
FU American Institute for Cancer Research; Department of Defense [DAMD 17-03-2-0052]
CR Agalliu I, 2011, CANCER EPIDEMIOL, V35, P353, DOI 10.1016/j.canep.2010.11.002
   Ahn J, 2009, CANCER EPIDEM BIOMAR, V18, P2814, DOI 10.1158/1055-9965.EPI-08-1248
   Allott EH, 2016, CANC EPIDEMIOL BIOMA, V0, P0
   Allott EH, 2015, ENDOCR-RELAT CANCER, V22, PR365, DOI 10.1530/ERC-15-0400
   Allott EH, 2014, CANCER EPIDEM BIOMAR, V23, P2349, DOI 10.1158/1055-9965.EPI-14-0458
   Allott EH, 2014, BJU INT, V114, P661, DOI 10.1111/bju.12720
   Center MM, 2012, EUR UROL, V61, P1079, DOI 10.1016/j.eururo.2012.02.054
   Di Sebastiano KM, 2014, NUTRIENTS, V6, P6095, DOI 10.3390/nu6126095
   Epstein MM, 2012, AM J EPIDEMIOL, V176, P240, DOI 10.1093/aje/kwr520
   GIOVANNUCCI E, 1993, J NATL CANCER I, V85, P1571, DOI 10.1093/jnci/85.19.1571
   Gromadzka-Ostrowska Joanna, 2006, REPROD BIOL, V6 Suppl 2, P13
   GRUNDY SM, 1990, CIRCULATION, V81, P412, DOI 10.1161/01.CIR.81.2.412
   Hayes RB, 1999, CANCER EPIDEM BIOMAR, V8, P25
   Kobayashi N, 2008, CANCER RES, V68, P3066, DOI 10.1158/0008-5472.CAN-07-5616
   Kristal AR, 2010, AM J EPIDEMIOL, V172, P566, DOI 10.1093/aje/kwq148
   Lovegrove C, 2015, INT J CLIN PRACT, V69, P87, DOI 10.1111/ijcp.12514
   Mensink RP, 2003, AM J CLIN NUTR, V77, P1146, DOI 10.1093/ajcn/77.5.1146
   Micha R, 2014, BMJ-BRIT MED J, V348, P0, DOI 10.1136/bmj.g2272
   Park SY, 2007, INT J CANCER, V121, P1339, DOI 10.1002/ijc.22805
   Pelser C, 2013, CANCER EPIDEM BIOMAR, V22, P697, DOI 10.1158/1055-9965.EPI-12-1196-T
   Platz EA, 2006, JNCI-J NATL CANCER I, V98, P1819, DOI 10.1093/jnci/djj499
   Platz EA, 2009, CANCER EPIDEM BIOMAR, V18, P2807, DOI 10.1158/1055-9965.EPI-09-0472
   Rodriguez C, 2006, CANCER EPIDEM BIOMAR, V15, P211, DOI 10.1158/1055-9965.EPI-05-0614
   Schroeder JC, 2006, PROSTATE, V66, P1162, DOI 10.1002/pros.20449
   Shankar E, 2015, J. UROL. RES, V2, P1018
   Subar AF, 2001, AM J EPIDEMIOL, V154, P1089, DOI 10.1093/aje/154.12.1089
   Thompson FE, 2002, J AM DIET ASSOC, V102, P212, DOI 10.1016/S0002-8223(02)90050-7
   Van Blarigan EL, 2015, CANCER CAUSE CONTROL, V26, P1117, DOI 10.1007/s10552-015-0606-4
   WHITTEMORE AS, 1995, JNCI-J NATL CANCER I, V87, P652, DOI 10.1093/jnci/87.9.652
   WILLETT W, 1986, AM J EPIDEMIOL, V124, P17, DOI 10.1093/oxfordjournals.aje.a114366
   Xu C, 2015, PLOS ONE, V10, P0, DOI 10.1371/journal.pone.0131747
NR 31
TC 27
Z9 27
U1 1
U2 9
PU NATURE PUBLISHING GROUP
PI LONDON
PA MACMILLAN BUILDING, 4 CRINAN ST, LONDON N1 9XW, ENGLAND
SN 1365-7852
EI 1476-5608
J9 PROSTATE CANCER P D
JI Prostate Cancer Prostatic Dis.
PD MAR 15
PY 2017
VL 20
IS 1
BP 48
EP 54
DI 10.1038/pcan.2016.39
PG 7
WC Oncology; Urology & Nephrology
SC Oncology; Urology & Nephrology
GA EK4YP
UT WOS:000393934300007
PM 27595916
DA 2025-02-23
ER

PT J
AU Serna-Marquez, N
   Diaz-Aragon, R
   Reyes-Uribe, E
   Cortes-Reynosa, P
   Salazar, EP
AF Serna-Marquez, Nathalia
   Diaz-Aragon, Ricardo
   Reyes-Uribe, Emmanuel
   Cortes-Reynosa, Pedro
   Perez Salazar, Eduardo
TI Linoleic acid induces migration and invasion through FFAR4-and PI3K-/Akt-dependent pathway in MDA-MB-231 breast cancer cells
SO MEDICAL ONCOLOGY
LA English
DT Article
DE Breast cancer; Linoleic acid; FFAR4; PI3K/Akt
ID nf-kappa-b; free fatty-acids; therapeutic targets; distinct roles; fak activation; gastric-cancer; receptor; overexpression; proliferation; metastasis
AB An increased risk of developing breast cancer has been associated with high levels of dietary fat intake. Linoleic acid (LA) is an essential fatty acid and the major omega-6 polyunsaturated fatty acid in occidental diets, which is able to induce inappropriate inflammatory responses that contribute to several chronic diseases including cancer. In breast cancer cells, LA induces migration. However, the signal transduction pathways that mediate migration and whether LA induces invasion in MDA-MB-231 breast cancer cells have not been studied in detail. We demonstrate here that LA induces Akt2 activation, invasion, an increase in NFjB-DNA binding activity, miR34a upregulation and miR9 downregulation in MDA-MB-231 cells. Moreover, Akt2 activation requires EGFR and PI3K activity, whereas migration and invasion are dependent on FFAR4, EGFR and PI3K/Akt activity. Our findings demonstrate, for the first time, that LA induces migration and invasion through an EGFR-/PI3K-/Akt-dependent pathway in MDA-MB-231 breast cancer cells.
C1 [Serna-Marquez, Nathalia; Diaz-Aragon, Ricardo; Reyes-Uribe, Emmanuel; Cortes-Reynosa, Pedro; Perez Salazar, Eduardo] IPN, CINVESTAV, Dept Biol Celular, Ave IPN 2508, Mexico City 07360, DF, Mexico.
C3 CINVESTAV - Centro de Investigacion y de Estudios Avanzados del Instituto Politecnico Nacional; Instituto Politecnico Nacional - Mexico
RP Salazar, EP (corresponding author), IPN, CINVESTAV, Dept Biol Celular, Ave IPN 2508, Mexico City 07360, DF, Mexico.
EM jperez@cell.cinvestav.mx
FU Secretaria de Ciencia, Tecnologia e Innovacion de la Ciudad de Mexico [224/2012]; CONACYT [255429]
CR Abel S, 2014, P NUTR SOC, V73, P361, DOI 10.1017/S0029665114000585
   Arboleda MJ, 2003, CANCER RES, V63, P196
   Bertoli G, 2015, THERANOSTICS, V5, P1122, DOI 10.7150/thno.11543
   Bing WD, 2016, J CELL MOL MED, V20, P949, DOI 10.1111/jcmm.12795
   Binukumar Bhaskarapillai, 2005, WORLD J SURG ONCOL, V3, P45, DOI 10.1186/1477-7819-3-45
   Byon CH, 2009, LAB INVEST, V89, P1221, DOI 10.1038/labinvest.2009.97
   Cao WG, 2014, TUMOR BIOL, V35, P1287, DOI 10.1007/s13277-013-1171-7
   Costanzi S, 2008, J BIOL CHEM, V283, P16269, DOI 10.1074/jbc.R800014200
   Czech B, 2011, NAT REV GENET, V12, P19, DOI 10.1038/nrg2916
   Dan HC, 2008, GENE DEV, V22, P1490, DOI 10.1101/gad.1662308
   De Carolis S, 2016, J CELL PHYSIOL, V231, P1534, DOI 10.1002/jcp.25245
   Dillon RL, 2007, ONCOGENE, V26, P1338, DOI 10.1038/sj.onc.1210202
   Dillon RL, 2010, CANCER RES, V70, P4260, DOI 10.1158/0008-5472.CAN-10-0266
   Dillon RL, 2009, CANCER RES, V69, P5057, DOI 10.1158/0008-5472.CAN-08-4287
   Dutta KK, 2007, CANCER SCI, V98, P1845, DOI 10.1111/j.1349-7006.2007.00619.x
   Espinosa-Neira R, 2011, INT J BIOCHEM CELL B, V43, P1782, DOI 10.1016/j.biocel.2011.08.017
   Gotoh C, 2007, BIOCHEM BIOPH RES CO, V354, P591, DOI 10.1016/j.bbrc.2007.01.028
   Ha M, 2014, NAT REV MOL CELL BIO, V15, P509, DOI 10.1038/nrm3838
   Hara T, 2011, J PHARM SCI-US, V100, P3594, DOI 10.1002/jps.22639
   Hu CQ, 2012, J HEMATOL ONCOL, V5, P0, DOI 10.1186/1756-8722-5-16
   Irie HY, 2005, J CELL BIOL, V171, P1023, DOI 10.1083/jcb.200505087
   Israel A, 2009, PLOS ONE, V4, P0, DOI 10.1371/journal.pone.0006045
   Li J, 2012, J INT MED RES, V40, P867, DOI 10.1177/147323001204000305
   Liebmann C, 2011, MOL CELL ENDOCRINOL, V331, P222, DOI 10.1016/j.mce.2010.04.008
   Liu PX, 2009, NAT REV DRUG DISCOV, V8, P627, DOI 10.1038/nrd2926
   Miyauchi S, 2009, N-S ARCH PHARMACOL, V379, P427, DOI 10.1007/s00210-008-0390-8
   Navarro-Tito N, 2008, EXP CELL RES, V314, P3340, DOI 10.1016/j.yexcr.2008.08.018
   Navarro-Tito N, 2010, INT J BIOCHEM CELL B, V42, P306, DOI 10.1016/j.biocel.2009.11.010
   Park EY, 2014, CANCER RES, V74, P7573, DOI 10.1158/0008-5472.CAN-14-1140
   Prasad S, 2010, MOL CELL BIOCHEM, V336, P25, DOI 10.1007/s11010-009-0267-2
   Reyes N, 2004, CANCER LETT, V209, P25, DOI 10.1016/j.canlet.2003.12.010
   ROSE DP, 1994, CANCER RES, V54, P6557
   Roth C, 2010, BREAST CANCER RES, V12, P0, DOI 10.1186/bcr2766
   Serna-Marquez N, 2013, CELL ONCOL, V36, P65, DOI 10.1007/s13402-012-0114-4
   Shi M, 2010, CANCER METAST REV, V29, P785, DOI 10.1007/s10555-010-9265-9
   Shukla S, 2005, PROSTATE, V64, P224, DOI 10.1002/pros.20217
   Sliva D, 2002, J BIOL CHEM, V277, P3150, DOI 10.1074/jbc.M109579200
   Soto-Guzman A, 2008, MOL CELL ENDOCRINOL, V294, P81, DOI 10.1016/j.mce.2008.08.003
   Soto-Guzman A, 2010, CLIN EXP METASTAS, V27, P505, DOI 10.1007/s10585-010-9340-1
   Sparks SM, 2014, BIOORG MED CHEM LETT, V24, P3100, DOI 10.1016/j.bmcl.2014.05.012
   Talukdar S, 2011, TRENDS PHARMACOL SCI, V32, P543, DOI 10.1016/j.tips.2011.04.004
   Tvrzicka E, 2011, BIOMED PAP, V155, P117, DOI 10.5507/bp.2011.038
   Vara JAF, 2004, CANCER TREAT REV, V30, P193, DOI 10.1016/j.ctrv.2003.07.007
   Villegas-Comonfort S, 2014, PROSTAG LEUKOTR ESS, V90, P169, DOI 10.1016/j.plefa.2014.01.007
   Wang GJ, 2016, ONCOL LETT, V11, P2661, DOI 10.3892/ol.2016.4266
   WARD WHJ, 1994, BIOCHEM PHARMACOL, V48, P659, DOI 10.1016/0006-2952(94)90042-6
   Wu Q, 2013, ONCOGENE, V32, P5541, DOI 10.1038/onc.2013.264
   Ye M, 2015, MOL MED REP, V11, P2004, DOI 10.3892/mmr.2014.2933
   Yonezawa T, 2004, BIOCHEM BIOPH RES CO, V314, P805, DOI 10.1016/j.bbrc.2003.12.175
   Yonezawa T, 2008, BIOCHEM BIOPH RES CO, V367, P729, DOI 10.1016/j.bbrc.2007.12.190
NR 50
TC 34
Z9 37
U1 0
U2 18
PU HUMANA PRESS INC
PI TOTOWA
PA 999 RIVERVIEW DRIVE SUITE 208, TOTOWA, NJ 07512 USA
SN 1357-0560
EI 1559-131X
J9 MED ONCOL
JI Med. Oncol.
PD JUN 15
PY 2017
VL 34
IS 6
BP 
EP 
DI 10.1007/s12032-017-0969-3
PG 12
WC Oncology
SC Oncology
GA EV4EG
UT WOS:000401710700013
PM 28456993
DA 2025-02-23
ER

PT J
AU Plagens-Rotman, K
   Piskorz-Szymendera, M
   Chmaj-Wierzychowska, K
   Pieta, B
AF Plagens-Rotman, K.
   Piskorz-Szymendera, M.
   Chmaj-Wierzychowska, K.
   Pieta, B.
TI Breast cancer - Analysis of the selected risk factors
SO EUROPEAN JOURNAL OF GYNAECOLOGICAL ONCOLOGY
LA English
DT Article
DE Breast cancer; Risk factors; Odds ratio of developing disease
ID polyunsaturated fatty-acids; chinese women; glycemic load; metaanalysis; growth; health; omega-3; index; diet; n-6
AB Epidemiological research for decades has focused on identifying the impact of environmental and genetic factors on the incidence of cancer. Aim of this study was to select the risk factors responsible for the increase or decrease in the odds ratio of developing breast cancer in women. Materials and Methods: The study included healthy women with correct outcome in both subjective-and objective examinations conducted by a specialist as well as women diagnosed with breast cancer on basis of histopathological examination. A total of 762 women aged 21-84 years were included into the research. Results: The consumption of whole meal bread reduces the risk of breast cancer (OR = 0.30; 95% CI 0.12-0.77). The respondents consuming 100 grams of red meat such as veal, pork, and mutton a day, have the risk of developing cancer thrice as high (OR = 3.34; 95% CI 0.43-25.97). Women consuming one milk product a day in amount of 125 grams have the risk decreased (OR = 0.58; 95% CI 0.30-1.11), compared to women not consuming dairy products at all. Conclusions: A diet rich in fruit, vegetables, and whole grains with limited consumption of red meat and the elimination of popular fast food such as fries and chips should be introduced to reduce the risk of developing breast cancer. Consumption of pasta with a low glycemic index, especially soy and whole wheat pasta in amount of 100 grams per day is advisable.
C1 [Plagens-Rotman, K.; Piskorz-Szymendera, M.; Chmaj-Wierzychowska, K.; Pieta, B.] Univ Med Sci, Dept Mothers & Childs Hlth, Jackowskiego 41, PL-60512 Poznan, Poland.
RP Plagens-Rotman, K (corresponding author), Univ Med Sci, Dept Mothers & Childs Hlth, Jackowskiego 41, PL-60512 Poznan, Poland.
EM plagens.rotman@gmail.com
CR Augustin LSA, 2001, ANN ONCOL, V12, P1533, DOI 10.1023/A:1013176129380
   Boyd NF, 2003, BRIT J CANCER, V89, P1672, DOI 10.1038/sj.bjc.6601314
   Chan JM, 1998, SCIENCE, V279, P563, DOI 10.1126/science.279.5350.563
   Cho EY, 2003, JNCI-J NATL CANCER I, V95, P1079, DOI 10.1093/jnci/95.14.1079
   Comba A, 2010, LIPIDS HEALTH DIS, V9, P0, DOI 10.1186/1476-511X-9-112
   Coronado GD, 2011, SALUD PUBLICA MEXICO, V53, P440
   Domial-Drzewicka R, 2014, ANN AGR ENV MED, V21, P221, DOI 10.5604/1232-1966.1108522
   Ferlay J, 2010, INT J CANCER, V127, P2893, DOI 10.1002/ijc.25516
   Funahashi H, 2008, PANCREAS, V36, P353, DOI 10.1097/MPA.0b013e31815ccc44
   Hankinson SE, 1998, LANCET, V351, P1393, DOI 10.1016/S0140-6736(97)10384-1
   Higginbotham S, 2004, CANCER EPIDEM BIOMAR, V13, P65, DOI 10.1158/1055-9965.EPI-03-0066
   HIROSE K, 1995, JPN J CANCER RES, V86, P146, DOI 10.1111/j.1349-7006.1995.tb03032.x
   Jenkins DJA, 2002, AM J CLIN NUTR, V76, P266S, DOI 10.1093/ajcn/76.1.266S
   Jung D, 2009, ASIAN NURS RES, V3, P31, DOI 10.1016/S1976-1317(09)60014-1
   Kim J, 2009, BMC CANCER, V9, P0, DOI 10.1186/1471-2407-9-216
   Kim JI, 2011, ASIAN NURS RES, V5, P157, DOI 10.1016/j.anr.2011.09.005
   Kim SH, 2013, ASIAN NURS RES, V7, P161, DOI 10.1016/j.anr.2013.09.002
   Lajous M, 2006, CANCER EPIDEM BIOMAR, V15, P443, DOI 10.1158/1055-9965.EPI-05-0532
   LEE HP, 1991, LANCET, V337, P1197, DOI 10.1016/0140-6736(91)92867-2
   Michels KB, 2007, CANCER-AM CANCER SOC, V109, P2712, DOI 10.1002/cncr.22654
   Park Y, 2009, AM J CLIN NUTR, V90, P664, DOI 10.3945/ajcn.2009.27758
   Pot GK, 2008, INT J CANCER, V123, P1974, DOI 10.1002/ijc.23729
   Reeves GK, 2007, BRIT MED J, V335, P1134, DOI 10.1136/bmj.39367.495995.AE
   Shannon J, 2002, CANCER CAUSE CONTROL, V13, P691, DOI 10.1023/A:1020289618161
   Shu XO, 2001, CANCER EPIDEM BIOMAR, V10, P483
   Terry MB, 2006, CARCINOGENESIS, V27, P840, DOI 10.1093/carcin/bgi285
   Thiébaut ACM, 2009, INT J CANCER, V124, P924, DOI 10.1002/ijc.23980
   Trock BJ, 2006, JNCI-J NATL CANCER I, V98, P459, DOI 10.1093/jnci/djj102
   Zhang SM, 1999, JNCI-J NATL CANCER I, V91, P547, DOI 10.1093/jnci/91.6.547
   Zhou B, 2008, AM J MED, V121, P501, DOI 10.1016/j.amjmed.2008.01.044
NR 30
TC 13
Z9 13
U1 0
U2 10
PU I R O G CANADA, INC
PI MONTREAL
PA 4900 COTE ST-LUC, APT#212, MONTREAL, QUEBEC H3W 2H3, CANADA
SN 0392-2936
EI 
J9 EUR J GYNAECOL ONCOL
JI Eur. J. Gynaecol. Oncol.
PD JUN 15
PY 2017
VL 38
IS 3
BP 425
EP 430
DI 10.12892/ejgo3771.2017
PG 6
WC Oncology; Obstetrics & Gynecology
SC Oncology; Obstetrics & Gynecology
GA EV1HO
UT WOS:000401497500018
PM 29693885
DA 2025-02-23
ER

PT J
AU Tao, MH
   Dai, Q
   Chen, SD
   Freudenheim, JL
   Rohan, T
   Wakelee, H
   Datta, M
   Wactawski-Wende, J
AF Tao, Meng-Hua
   Dai, Qi
   Chen, Shande
   Freudenheim, Jo L.
   Rohan, Thomas
   Wakelee, Heather
   Datta, Mridul
   Wactawski-Wende, Jean
TI Calcium plus vitamin D supplementation and lung cancer incidence among postmenopausal women in the Women's Health Initiative
SO LUNG CANCER
LA English
DT Article
DE Magnesium; Calcium; Vitamin D; Lung cancer; Randomized controlled trial
ID suboptimal magnesium status; colorectal-cancer; dietary magnesium; never-smokers; risk; neoplasia; channels; trpm7; cells; ratio
AB Background: Magnesium and calcium are antagonistic in many physiologic processes. However, few studies have investigated the associations of supplemental calcium with lung cancer risk taking this antagonism into account. We evaluated the effect of calcium and vitamin D supplementation on lung cancer incidence and explored whether the ratio of baseline calcium to magnesium (Ca:Mg) intake modifies the association in the Women's Health Initiative (WHI) calcium plus vitamin D supplementation (CaD) trial. Methods: The intervention phase of the WHI CaD was a double-blinded, randomized, placebo-controlled trial in 36,382 postmenopausal women aged 50-79 years, recruited at 40 U.S. centers. Post-intervention follow-up continued among 29,862 (86%) of the surviving participants. Risk of lung cancer in association with CaD supplementation was evaluated using proportional hazard regression models. Results: After 11 years' cumulative follow-up, there were 207 lung cancers (incidence 0.11% per year) in the supplement arm and 241 (0.12%) in the placebo arm (hazard ratio (HR) for the intervention, 0.91; 95% confidence interval (CI), 0.71-1.17). Subgroup analyses suggested that the HR for lung cancer varied by baseline Ca:Mg intake ratio among women who were current smokers at enrollment (p = 0.04 for interaction). Conclusions: Over the entire follow-up period, calcium and vitamin D supplementation did not reduce lung cancer incidence among postmenopausal women. In exploratory analyses, an interaction was found for the baseline Ca:Mg intake ratio on lung cancer among current smokers at the trial entry. This findings need to be further studied for the role of calcium with magnesium in lung carcinogenesis in current smokers.
C1 [Tao, Meng-Hua; Chen, Shande] Univ North Texas, Hlth Sci Ctr, Dept Biostat & Epidemiol, 3500 Camp Bowie, Ft Worth, TX 76107 USA.
   [Dai, Qi] Vanderbilt Univ, Vanderbilt Epidemiol Ctr, Nashville, TN 37203 USA.
   [Freudenheim, Jo L.; Wactawski-Wende, Jean] Univ Buffalo, Sch Publ Hlth & Hlth Profess, Dept Epidemiol & Environm Hlth, Buffalo, NY 14214 USA.
   [Rohan, Thomas] Albert Einstein Coll Med, Dept Epidemiol & Populat Hlth, Bronx, NY 10467 USA.
   [Wakelee, Heather] Stanford Univ, Med Ctr, Dept Med, Stanford, CA USA.
   [Datta, Mridul] Purdue Univ, Dept Nutr Sci, W Lafayette, IN 47907 USA.
C3 University of North Texas System; University of North Texas Denton; Vanderbilt University; State University of New York (SUNY) System; University at Buffalo, SUNY; Montefiore Medical Center; Albert Einstein College of Medicine; Yeshiva University; Stanford University; Purdue University System; Purdue University
RP Tao, MH (corresponding author), Univ North Texas, Hlth Sci Ctr, Dept Biostat & Epidemiol, 3500 Camp Bowie, Ft Worth, TX 76107 USA.
EM menghua.tao@unthsc.edu
FU National Heart, Lung, and Blood Institute, National Institutes of Health, U.S. Department of Health and Human Services [HHSN268201 100046C, HHSN268201100001C, HHSN268201100002C, HHSN268 201100003C, HHSN268201100004C, HHSN271201100004C]; National Cancer Institute [R03CA184327];  [R01 CA149633];  [U01 CA182364]
CR American Cancer Society, 2015, CANC FACTS FIGS, V0, P0
   Anderson G, 1998, CONTROL CLIN TRIALS, V19, P61
   Anghileri LJ, 2009, MAGNESIUM RES, V22, P247, DOI 10.1684/mrh.2009.0173
   Brunner RL, 2011, NUTR CANCER, V63, P827, DOI 10.1080/01635581.2011.594208
   Bussière FI, 2002, EUR J NUTR, V41, P197, DOI 10.1007/s00394-002-0376-0
   Castiglioni S, 2011, MAGNESIUM RES, V24, PS92, DOI 10.1684/mrh.2011.0285
   Cauley JA, 2013, J WOMENS HEALTH, V22, P915, DOI 10.1089/jwh.2013.4270
   Chlebowski RT, 2008, JNCI-J NATL CANCER I, V100, P1581, DOI 10.1093/jnci/djn360
   COX DR, 1972, J R STAT SOC B, V34, P187
   Curb JD, 2003, ANN EPIDEMIOL, V13, PS122, DOI 10.1016/S1047-2797(03)00048-6
   Dai Q, 2013, BMJ OPEN, V3, P0, DOI 10.1136/bmjopen-2012-002111corr1
   Dai Q, 2007, AM J CLIN NUTR, V86, P743, DOI 10.1093/ajcn/86.3.743
   Dai Q, 2016, BRIT J NUTR, V115, P342, DOI 10.1017/S0007114515004444
   Dai Q, 2012, EPIDEMIOLOGY, V23, P504, DOI 10.1097/EDE.0b013e31824deb09
   Ermak G, 2002, MOL IMMUNOL, V38, P713, DOI 10.1016/S0161-5890(01)00108-0
   Gao HX, 2011, CELL CALCIUM, V50, P559, DOI 10.1016/j.ceca.2011.09.003
   Groenestege WMT, 2006, J AM SOC NEPHROL, V17, P1035, DOI 10.1681/ASN.2005070700
   HARDWICK LL, 1991, J NUTR, V121, P13, DOI 10.1093/jn/121.1.13
   Hartwig A, 2001, MUTAT RES-FUND MOL M, V475, P113, DOI 10.1016/S0027-5107(01)00074-4
   Hays J, 2003, ANN EPIDEMIOL, V13, PS18, DOI 10.1016/S1047-2797(03)00042-5
   Heilig EA, 2006, AM J PHYSIOL-LUNG C, V290, PL1247, DOI 10.1152/ajplung.00450.2005
   Hoenderop JGJ, 2005, J AM SOC NEPHROL, V16, P15, DOI 10.1681/ASN.2004070523
   Jackson RD, 2006, NEW ENGL J MED, V354, P669, DOI 10.1056/NEJMoa055218
   Jackson RD, 2003, ANN EPIDEMIOL, V13, PS98, DOI 10.1016/S1047-2797(03)00046-2
   King DE, 2005, J AM COLL NUTR, V24, P166, DOI 10.1080/07315724.2005.10719461
   KOO LC, 1988, NUTR CANCER, V11, P155, DOI 10.1080/01635588809513983
   Kunert-Keil C, 2006, BMC GENOMICS, V7, P0, DOI 10.1186/1471-2164-7-159
   Li KR, 2011, CANCER CAUSE CONTROL, V22, P1375, DOI 10.1007/s10552-011-9810-z
   Mahabir S, 2008, CARCINOGENESIS, V29, P949, DOI 10.1093/carcin/bgn043
   Mahabir S, 2010, CANCER EPIDEM BIOMAR, V19, P1976, DOI 10.1158/1055-9965.EPI-10-0067
   Moshfegh A, 2009, WHAT WE EAT IN AMERICA, V0, P0
   Muka T, 2016, EUR J NUTR, V0, P0
   Nielsen FH, 2007, MAGNESIUM RES, V20, P19
   Patterson RE, 1999, ANN EPIDEMIOL, V9, P178, DOI 10.1016/S1047-2797(98)00055-6
   Patterson RE, 1999, PUBLIC HEALTH NUTR, V2, P273, DOI 10.1017/S1368980099000361
   Peterlik M, 2009, ANTICANCER RES, V29, P3687
   Rosanoff A, 2016, ADV NUTR, V7, P25, DOI 10.3945/an.115.008631
   Rosanoff A, 2012, NUTR REV, V70, P153, DOI 10.1111/j.1753-4887.2011.00465.x
   Rosanoff A, 2010, MAGNESIUM RES, V23, PS181, DOI 10.1684/mrh.2010.0221
   Saris NEL, 2000, CLIN CHIM ACTA, V294, P1, DOI 10.1016/S0009-8981(99)00258-2
   Sun YY, 2013, J BIOL CHEM, V288, P255, DOI 10.1074/jbc.M112.393918
   Takata Y, 2013, CANCER EPIDEM BIOMAR, V22, P50, DOI 10.1158/1055-9965.EPI-12-0915-T
   Thun MJ, 2008, PLOS MED, V5, P1357, DOI 10.1371/journal.pmed.0050185
   Wactawski-Wende J, 2006, NEW ENGL J MED, V354, P684, DOI 10.1056/NEJMoa055222
   Wakelee HA, 2007, J CLIN ONCOL, V25, P472, DOI 10.1200/JCO.2006.07.2983
   Wolf FI, 2007, ARCH BIOCHEM BIOPHYS, V458, P24, DOI 10.1016/j.abb.2006.02.016
   Zhou W, 2005, EPIDEMIOLOGY, V16, P772, DOI 10.1097/01.ede.0000181311.11585.59
NR 47
TC 16
Z9 17
U1 0
U2 1
PU ELSEVIER IRELAND LTD
PI CLARE
PA ELSEVIER HOUSE, BROOKVALE PLAZA, EAST PARK SHANNON, CO, CLARE, 00000, IRELAND
SN 0169-5002
EI 1872-8332
J9 LUNG CANCER
JI Lung Cancer
PD AUG 15
PY 2017
VL 110
IS 
BP 42
EP 47
DI 10.1016/j.lungcan.2017.06.002
PG 6
WC Oncology; Respiratory System
SC Oncology; Respiratory System
GA FC1BB
UT WOS:000406571300008
PM 28676217
DA 2025-02-23
ER

PT J
AU Brisson, J
   Bérubé, S
   Diorio, C
   Mâsse, B
   Lemieux, J
   Duchesne, T
   Delvin, E
   Vieth, R
   Yaffe, MJ
   Chiquette, J
AF Brisson, Jacques
   Berube, Sylvie
   Diorio, Caroline
   Masse, Benoit
   Lemieux, Julie
   Duchesne, Thierry
   Delvin, Edgar
   Vieth, Reinhold
   Yaffe, Martin J.
   Chiquette, Jocelyne
TI A Randomized Double-Blind Placebo-Controlled Trial of the Effect of Vitamin D<sub>3</sub> Supplementation on Breast Density in Premenopausal Women
SO CANCER EPIDEMIOLOGY BIOMARKERS & PREVENTION
LA English
DT Article
ID mammographic density; cancer-risk; postmenopausal women; digital mammography; calcium intake; dietary; metaanalysis; tissue; cohort
AB Background: This double-blind, placebo-controlled parallel group trial assessed whether oral supplementation with 1,000, 2,000, or 3,000 IU/day vitamin D-3 over one year reduces percent mammographic breast density in premenopausal women. Methods: The trial was conducted between October 2012 and June 2015, among premenopausal female volunteers from Quebec City (Quebec, Canada). Women were randomized with ratio 1: 1: 1: 1 to one of four study arms (1,000, 2,000, or 3,000 IU/day vitamin D3 or placebo). The primary outcome was mean change in percent mammographic breast density. Participants and research team were blinded to study arm assignment. Results: Participants (n = 405) were randomized to receive 1,000 (n = 101), 2,000 (n = 104), or 3,000 IU/day (n = 101) vitamin D3, or a placebo (n = 99). The primary analysis included 391 participants (96, 99, 100, and 96, respectively). After the one-year intervention, mean +/- SE change in percent breast density in the arms 1,000 IU/day (-5.5% +/- 0.5%) and 2,000 IU/day (-5.9% +/- 0.5%) vitamin D-3 was similar to that in the placebo arm (-5.7% +/- 0.5%) (P values = 1.0). In the 3,000 IU/day vitamin D3 arm, percent breast density also declined but slightly less (-3.8% +/- 0.5%) compared with placebo arm (P = 0.03). Adherence to intervention was excellent (92.8%), and reporting of health problems was comparable among study arms (P >= 0.95). All participants had normal serum calcium. Conclusions: In premenopausal women, one-year supplementation with 1,000, 2,000, or 3,000 IU/day vitamin D-3 resulted in a reduction of percent breast density no greater than that seen with the placebo. Impact: At doses of 1,000-3,000 IU/day, vitamin D supplementation will not reduce breast cancer risk through changes in breast density. (C) 2017 AACR.
C1 [Brisson, Jacques; Berube, Sylvie; Diorio, Caroline; Lemieux, Julie; Chiquette, Jocelyne] Univ Laval, CHU Quebec, Ctr Rech, Quebec City, PQ, Canada.
   [Brisson, Jacques; Diorio, Caroline] Univ Laval, Ctr Rech Canc, Dept Med Sociale & Prevent, Quebec City, PQ, Canada.
   [Brisson, Jacques; Diorio, Caroline; Lemieux, Julie; Chiquette, Jocelyne] Hop St Sacrement, Ctr Malad Sein Deschenes Fabia, Quebec City, PQ, Canada.
   [Masse, Benoit] Univ Montreal, Dept Med Sociale & Prevent, Montreal, PQ, Canada.
   [Masse, Benoit; Delvin, Edgar] CHU St Justine, Ctr Rech, Montreal, PQ, Canada.
   [Duchesne, Thierry] Univ Laval, Dept Math & Stat, Quebec City, PQ, Canada.
   [Vieth, Reinhold] Univ Toronto, Dept Lab Med & Pathol, Toronto, ON, Canada.
   [Vieth, Reinhold] Univ Toronto, Dept Nutr Sci, Toronto, ON, Canada.
   [Yaffe, Martin J.] Univ Toronto, Sunnybrook Hlth Sci Ctr, Toronto, ON, Canada.
C3 Laval University; Laval University Hospital; Laval University; Laval University; Laval University Hospital; Universite de Montreal; Universite de Montreal; Centre Hospitalier Universitaire Sainte-Justine; Laval University; University of Toronto; University of Toronto; University of Toronto; Sunnybrook Health Science Center; Sunnybrook Research Institute
RP Brisson, J (corresponding author), Univ Laval, CHU Quebec, Hop St Sacrement, Ctr Rech, 1050,Chemin St Foy,Local J0-01, Quebec City, PQ G1S 4L8, Canada.
EM jacques.brisson@fmed.ulaval.ca
FU Quebec Breast Cancer Foundation (QBCF) [16041]
CR Bauer SR, 2013, MEDICINE, V92, P123, DOI 10.1097/MD.0b013e3182943bc2
   BENJAMINI Y, 1995, J R STAT SOC B, V57, P289, DOI 10.1111/j.2517-6161.1995.tb02031.x
   Bertone-Johnson ER, 2012, CANCER EPIDEM BIOMAR, V21, P462, DOI 10.1158/1055-9965.EPI-11-1009
   Bertone-Johnson ER, 2010, MENOPAUSE, V17, P1152, DOI 10.1097/gme.0b013e3181e102d9
   Bérubé S, 2005, CANCER EPIDEM BIOMAR, V14, P1653, DOI 10.1158/1055-9965.EPI-05-0068
   Bérubé S, 2004, CANCER EPIDEM BIOMAR, V13, P1466
   Binkley N, 2014, J BONE MINER RES, V29, P1709, DOI 10.1002/jbmr.2252
   Boyd NF, 2005, LANCET ONCOL, V6, P798, DOI 10.1016/S1470-2045(05)70390-9
   BOYD NF, 1995, J NATL CANCER I, V87, P670, DOI 10.1093/jnci/87.9.670
   Boyd NF, 2010, JNCI-J NATL CANCER I, V102, P1224, DOI 10.1093/jnci/djq239
   Brisson J, 2003, CANCER EPIDEM BIOMAR, V12, P728
   Brisson J, 2007, CANCER EPIDEM BIOMAR, V16, P929, DOI 10.1158/1055-9965.EPI-06-0746
   Busana MC, 2016, CANCER CAUSE CONTROL, V27, P481, DOI 10.1007/s10552-016-0722-9
   Byrne C, 1999, SEMIN BREAST DIS, V2, P301
   Chen PZ, 2010, BREAST CANCER RES TR, V121, P469, DOI 10.1007/s10549-009-0593-9
   Colangelo LA, 2006, NUTR RES, V26, P11, DOI 10.1016/j.nutres.2005.11.001
   Csizmadi I, 2007, PUBLIC HEALTH NUTR, V10, P88, DOI 10.1017/S1368980007184287
   Ellingjord-Dale M, 2015, PLOS ONE, V10, P0, DOI 10.1371/journal.pone.0123754
   Fair AM, 2015, NUTR RES, V35, P851, DOI 10.1016/j.nutres.2015.07.004
   Feldman D, 2014, NAT REV CANCER, V14, P342, DOI 10.1038/nrc3691
   Gangloff A, 2016, CURR OPIN CLIN NUTR, V19, P464, DOI 10.1097/MCO.0000000000000315
   GORHAM ED, 1990, INT J EPIDEMIOL, V19, P820, DOI 10.1093/ije/19.4.820
   Heaney RP, 2014, NUTR REV, V72, P48, DOI 10.1111/nure.12090
   Holmes MD, 2001, AM J EPIDEMIOL, V153, P0
   Hooper L, 2010, HUM REPROD UPDATE, V16, P745, DOI 10.1093/humupd/dmq011
   Institute of Medicine, 2011, DIETARY REFERENCE IN, V0, P0
   Kim WH, 2013, EUR J RADIOL, V82, P1724, DOI 10.1016/j.ejrad.2013.05.004
   Kim Y, 2014, BRIT J CANCER, V110, P2772, DOI 10.1038/bjc.2014.175
   Korgavkar K, 2014, EUR J DERMATOL, V24, P428, DOI 10.1684/ejd.2014.2318
   Masala G, 2006, INT J CANCER, V118, P1782, DOI 10.1002/ijc.21558
   McCormack VA, 2006, CANCER EPIDEM BIOMAR, V15, P1159, DOI 10.1158/1055-9965.EPI-06-0034
   Mishra G, 2008, BRIT J CANCER, V99, P1539, DOI 10.1038/sj.bjc.6604697
   Mohr SB, 2008, BREAST J, V14, P255, DOI 10.1111/j.1524-4741.2008.00571.x
   Pike MC, 2005, GYNECOL ENDOCRINOL, V21, P1, DOI 10.1080/09513590400030038
   Pisano ED, 2007, RADIOL CLIN N AM, V45, P813, DOI 10.1016/j.rcl.2007.06.007
   Qureshi SA, 2011, NUTR CANCER, V63, P1011, DOI 10.1080/01635581.2011.605983
   Theodoratou E, 2014, BMJ-BRIT MED J, V348, P0, DOI 10.1136/bmj.g2035
   Thomson CA, 2007, MENOPAUSE, V14, P243, DOI 10.1097/01.gme.0000235362.72899.7b
   Tseng M, 2007, BREAST CANCER RES, V9, P0, DOI 10.1186/bcr1781
   Vachon CM, 2000, CANCER EPIDEM BIOMAR, V9, P151
   van der Rhee H, 2013, EUR J CANCER, V49, P1422, DOI 10.1016/j.ejca.2012.11.001
   Westfall PH, 2011, MULTIPLE COMPARISONS AND MULTIPLE TESTS USING SAS, V0, P0
NR 43
TC 14
Z9 14
U1 0
U2 2
PU AMER ASSOC CANCER RESEARCH
PI PHILADELPHIA
PA 615 CHESTNUT ST, 17TH FLOOR, PHILADELPHIA, PA 19106-4404 USA
SN 1055-9965
EI 1538-7755
J9 CANCER EPIDEM BIOMAR
JI Cancer Epidemiol. Biomarkers Prev.
PD AUG 15
PY 2017
VL 26
IS 8
BP 1233
EP 1241
DI 10.1158/1055-9965.EPI-17-0249
PG 9
WC Oncology; Public, Environmental & Occupational Health
SC Oncology; Public, Environmental & Occupational Health
GA FI8BY
UT WOS:000412226500009
PM 28515107
DA 2025-02-23
ER

PT J
AU Lazarova, DL
   Bordonaro, M
AF Lazarova, Darina L.
   Bordonaro, Michael
TI p300 Knockout Promotes Butyrate Resistance
SO JOURNAL OF CANCER
LA English
DT Article
DE butyrate; resistance; colorectal cancer; butyrate; CBP; p300
ID colorectal-cancer cells; wnt activity; colon; inhibitor; mutation; catenin
AB Dietary fiber is linked to a reduced risk of colorectal cancer (CRC), and this protective activity is likely due to its fermentation product, butyrate. Dependent upon the hyperactivation of Wnt signaling, butyrate represses CRC cell growth and induces apoptosis. However, resistance to butyrate activity may allow for CRC development even in the context of relatively high fiber intake. We have previously determined that CRC cells resistant to butyrate are deficient in p300 expression. The histone acetylase p300 influences colonic cell signaling and physiology through effects on Wnt signaling. In this short research communication, we report that p300 knockout CRC cells exhibit butyrate resistance, and the re-introduction of p300 expression in p300 knockout CRC cells restores butyrate sensitivity. Microarray data on gene expression associated with butyrate sensitivity are presented and discussed.
C1 [Lazarova, Darina L.; Bordonaro, Michael] Geisinger Commonwealth Sch Med, Dept Basic Sci, 525 Pine St, Scranton, PA 18509 USA.
RP Bordonaro, M (corresponding author), Geisinger Commonwealth Sch Med, 525 Pine St, Scranton, PA 18509 USA.
EM mbordonaro@tcmc.edu
FU Geisinger Commonwealth School of Medicine
CR Bingham SA, 2003, LANCET, V361, P1496, DOI 10.1016/S0140-6736(03)13174-1
   Bordonaro M, 2008, ONCOL RES, V17, P1
   Bordonaro M, 2007, EXP CELL RES, V313, P1652, DOI 10.1016/j.yexcr.2007.02.008
   Bryan EJ, 2002, INT J CANCER, V102, P137, DOI 10.1002/ijc.10682
   Chiaro C, 2012, BIOCHEM BIOPH RES CO, V428, P121, DOI 10.1016/j.bbrc.2012.10.018
   Emami KH, 2004, P NATL ACAD SCI USA, V101, P12682, DOI 10.1073/pnas.0404875101
   Huh JW, 2013, J SURG ONCOL, V108, P374, DOI 10.1002/jso.23405
   Ionov Y, 2004, P NATL ACAD SCI USA, V101, P1273, DOI 10.1073/pnas.0307276101
   Iyer NG, 2004, ONCOGENE, V23, P4225, DOI 10.1038/sj.onc.1207118
   Krubasik D, 2006, BRIT J CANCER, V94, P1326, DOI 10.1038/sj.bjc.6603101
   Lazarova D, 2014, J CANCER, V5, P203, DOI 10.7150/jca.8569
   Lazarova Darina L, 2014, BMC RES NOTES, V7, P226, DOI 10.1186/1756-0500-7-226
   Lazarova DL, 2013, J CANCER, V4, P491, DOI 10.7150/jca.6582
   Lazarova DL, 2013, J CANCER, V4, P481, DOI 10.7150/jca.6583
   Lazarova DL, 2012, ADV STUD BIOL, V4, P351
   Martincorena I, 2015, SCIENCE, V349, P1483, DOI 10.1126/science.aab4082
NR 16
TC 8
Z9 8
U1 0
U2 4
PU IVYSPRING INT PUBL
PI LAKE HAVEN
PA PO BOX 4546, LAKE HAVEN, NSW 2263, AUSTRALIA
SN 1837-9664
EI 
J9 J CANCER
JI J. Cancer
PD JUN 15
PY 2017
VL 8
IS 17
BP 3405
EP 3409
DI 10.7150/jca.21145
PG 5
WC Oncology
SC Oncology
GA FQ6TN
UT WOS:000418497000003
PM 29151923
DA 2025-02-23
ER

PT J
AU Playdon, MC
   Nagle, CM
   Ibiebele, TI
   Ferrucci, LM
   Protani, MM
   Carter, J
   Hyde, SE
   Neesham, D
   Nicklin, JL
   Mayne, ST
   Webb, PM
AF Playdon, Mary C.
   Nagle, Christina M.
   Ibiebele, Torukiri I.
   Ferrucci, Leah M.
   Protani, Melinda M.
   Carter, Jonathan
   Hyde, Simon E.
   Neesham, Deborah
   Nicklin, James L.
   Mayne, Susan T.
   Webb, Penelope M.
TI Pre-diagnosis diet and survival after a diagnosis of ovarian cancer
SO BRITISH JOURNAL OF CANCER
LA English
DT Article
DE ovarian cancer; survival; mortality; diet; nutrients; dietary supplements
ID food-frequency questionnaire; breast-cancer; glycemic index; prospective cohort; life-style; vegetable consumption; australian adults; pooled analysis; fiber intake; fat intake
AB Background: The relationship between diet and survival after ovarian cancer diagnosis is unclear as a result of a limited number of studies and inconsistent findings. Methods: We examined the association between pre-diagnostic diet and overall survival in a population-based cohort (n = 811) of Australian women diagnosed with invasive epithelial ovarian cancer between 2002 and 2005. Diet was measured by validated food frequency questionnaire. Deaths were ascertained up to 31 August 2014 via medical record review and Australian National Death Index linkage. We conducted Cox proportional hazards regression analysis, controlling for diagnosis age, tumour stage, grade and subtype, residual disease, smoking status, body mass index, physical activity, marital status, and energy intake. Results: We observed improved survival with highest compared with lowest quartile of fibre intake (hazard ratio (HR) = 0.69, 95% CI: 0.53-0.90, P-trend = 0.002). There was a suggestion of better survival for women with highest compared with lowest intake category of green leafy vegetables (HR = 0.79, 95% CI: 0.62-0.99), fish (HR = 0.74, 95% CI: 0.57-0.95), poly-to mono-unsaturated fat ratio (HR = 0.76, 95% CI: 0.59-0.98), and worse survival with higher glycaemic index (HR = 1.28, 95% CI: 1.01-1.65, P-trend = 0.03). Conclusions: The associations we observed between healthy components of diet pre-diagnosis and ovarian cancer survival raise the possibility that dietary choices after diagnosis may improve survival.
C1 [Playdon, Mary C.; Ferrucci, Leah M.; Mayne, Susan T.] Yale Univ, Yale Sch Publ Hlth, Dept Chron Dis Epidemiol, 60 Coll St, New Haven, CT 06520 USA.
   [Nagle, Christina M.; Ibiebele, Torukiri I.; Protani, Melinda M.; Webb, Penelope M.] QIMR Berghofer Inst Med Res, Gynaecol Cancers Grp, 300 Herston Rd, Herston, Qld 4006, Australia.
   [Protani, Melinda M.; Webb, Penelope M.] Univ Queensland, Sch Publ Hlth, Public Hlth Bldg,Herston Rd, Herston, Qld 4006, Australia.
   [Carter, Jonathan] Univ Sydney, Dept Gynaecol Oncol, Sydney, NSW 2006, Australia.
   [Carter, Jonathan] Royal Prince Alfred Hosp, Lifehouse Gynaecol Oncol Grp, Lifehouse, Camperdown, NSW 2050, Australia.
   [Hyde, Simon E.] Mercy Hosp Women, Dept Gynaecol Oncol, Studley Rd, Heidelberg, Vic 3084, Australia.
   [Neesham, Deborah] Royal Womens Hosp, Oncol Dysplasia Unit, Flemington Rd, Parkville, Vic 3052, Australia.
   [Nicklin, James L.] Royal Brisbane & Womens Hosp, Queensland Ctr Gynaecol Canc, Butterfield St, Herston, Qld 4029, Australia.
   [Nicklin, James L.] Univ Queensland, Dept Obstet & Gynaecol, Sch Med, Herston, Qld 4006, Australia.
   [Mayne, Susan T.] Yale Canc Ctr, New Haven, CT 06520 USA.
   [Mayne, Susan T.] US FDA, College Pk, MD USA.
C3 Yale University; University of Queensland; University of Sydney; University of Sydney; NSW Health; Royal Prince Alfred Hospital; The Royal Women's Hospital; Royal Brisbane & Women's Hospital; University of Queensland; Yale University; Yale New Haven Hospital; US Food & Drug Administration (FDA)
RP Webb, PM (corresponding author), QIMR Berghofer Inst Med Res, Gynaecol Cancers Grp, 300 Herston Rd, Herston, Qld 4006, Australia.; Webb, PM (corresponding author), Univ Queensland, Sch Publ Hlth, Public Hlth Bldg,Herston Rd, Herston, Qld 4006, Australia.
EM penny.webb@qimrberghofer.edu.au
FU U.S. Army Medical Research and Materiel Command [DAMD17-01-1-0729]; National Health and Medical Research Council (NHMRC) of Australia [400281, 400413, 199600]; Cancer Council of Victoria; Cancer Foundation of Western Australia; National Cancer Institute Cancer Prevention Training Grant [T32 CA105666]; Australian Postgraduate Award; NHMRC Program Grant [552429]; NHMRC; Cancer Council of Queensland; Cancer Council of New South Wales; Cancer Council of South Australia; Cancer Council of Tasmania
CR Abel S, 2014, P NUTR SOC, V73, P361, DOI 10.1017/S0029665114000585
   [Anonymous], 2014, CONT UPD PROJ REP FO, V0, P0
   [Anonymous], 2010, NUTTAB 2010 AUSTR FO, V0, P0
   Arabshahi S, 2011, J NUTR, V141, P1871, DOI 10.3945/jn.111.140822
   Ashton BA, 1997, AUST NZ J PUBL HEAL, V21, P699, DOI 10.1111/j.1467-842X.1997.tb01783.x
   Atkinson FS, 2008, DIABETES CARE, V31, P2281, DOI 10.2337/dc08-1239
   Augustin LSA, 2003, ANN ONCOL, V14, P78, DOI 10.1093/annonc/dkg022
   Australian Institute of Health and Welfare, 2014, AUSTR I HLTH WELF CA, V90, P0
   Bandera EV, 2009, NUTR CANCER, V61, P580, DOI 10.1080/01635580902825670
   Belle FN, 2011, CANCER EPIDEM BIOMAR, V20, P890, DOI 10.1158/1055-9965.EPI-10-1278
   Bellera CA, 2010, BMC MED RES METHODOL, V10, P0, DOI 10.1186/1471-2288-10-20
   Bertone ER, 2001, CANCER CAUSE CONTROL, V12, P83, DOI 10.1023/A:1008985015927
   Blank MM, 2012, BRIT J CANCER, V106, P596, DOI 10.1038/bjc.2011.572
   Buck K, 2011, BRIT J CANCER, V105, P1151, DOI 10.1038/bjc.2011.374
   Chang ET, 2008, NUTR CANCER, V60, P285, DOI 10.1080/01635580701733091
   Crane TE, 2014, CANCER EPIDEM BIOMAR, V23, P255, DOI 10.1158/1055-9965.EPI-13-0515
   Dixon SC, 2014, GYNECOL ONCOL, V132, P566, DOI 10.1016/j.ygyno.2013.12.025
   Dolecek TA, 2010, J AM DIET ASSOC, V110, P369, DOI 10.1016/j.jada.2009.11.014
   Fernandez E, 1999, AM J CLIN NUTR, V70, P85
   Ferrari P, 2013, AM J CLIN NUTR, V97, P344, DOI 10.3945/ajcn.112.034025
   Fleischauer AT, 2001, NUTR CANCER, V40, P92, DOI 10.1207/S15327914NC402_3
   Flood VM, 2010, EUR J CLIN NUTR, V64, P603, DOI 10.1038/ejcn.2010.34
   Genkinger JM, 2006, CANCER CAUSE CONTROL, V17, P273, DOI 10.1007/s10552-005-0455-7
   George SM, 2010, CANCER EPIDEM BIOMAR, V19, P2220, DOI 10.1158/1055-9965.EPI-10-0464
   George SM, 2009, AM J EPIDEMIOL, V169, P462, DOI 10.1093/aje/kwn347
   Gifkins D, 2012, BMC CANCER, V12, P0, DOI 10.1186/1471-2407-12-211
   Hedelin M, 2011, CANCER EPIDEM BIOMAR, V20, P308, DOI 10.1158/1055-9965.EPI-10-0752
   Horner M, 2009, SEER CANC STAT REV 1, V0, P0
   Hunn J, 2012, CLIN OBSTET GYNECOL, V55, P3, DOI 10.1097/GRF.0b013e31824b4611
   Ibiebele TI, 2012, CANCER CAUSE CONTROL, V23, P1775, DOI 10.1007/s10552-012-0053-4
   Ibiebele TI, 2009, PUBLIC HEALTH NUTR, V12, P2359, DOI 10.1017/S1368980009005023
   Jiang PY, 2014, PLOS ONE, V9, P0, DOI 10.1371/journal.pone.0094601
   Kolahdooz F, 2010, AM J CLIN NUTR, V91, P1752, DOI 10.3945/ajcn.2009.28415
   Koushik A, 2015, CANCER CAUSE CONTROL, V26, P1315, DOI 10.1007/s10552-015-0626-0
   Larsson SC, 2004, BRIT J CANCER, V90, P2167, DOI 10.1038/sj.bjc.6601872
   Lattimer JM, 2010, NUTRIENTS, V2, P1266, DOI 10.3390/nu2121266
   Ma YS, 2008, NUTRITION, V24, P941, DOI 10.1016/j.nut.2008.04.005
   Marks GC, 2006, PUBLIC HEALTH NUTR, V9, P394, DOI 10.1079/PHN2006839
   McNaughton SA, 2005, EUR J CLIN NUTR, V59, P211, DOI 10.1038/sj.ejcn.1602060
   Merritt MA, 2014, BRIT J CANCER, V110, P1392, DOI 10.1038/bjc.2014.16
   Merritt MA, 2008, INT J CANCER, V122, P170, DOI 10.1002/ijc.23017
   Nagle CM, 2011, ANN ONCOL, V22, P1332, DOI 10.1093/annonc/mdq595
   Nagle CM, 2003, INT J CANCER, V106, P264, DOI 10.1002/ijc.11204
   Ness RB, 2006, EUR J CANCER, V42, P691, DOI 10.1016/j.ejca.2006.01.009
   Pyragius CE, 2013, INT J MOL SCI, V14, P7742, DOI 10.3390/ijms14047742
   Rock CL, 2004, J CLIN ONCOL, V22, P2379, DOI 10.1200/JCO.2004.09.025
   Sakauchi F, 2007, NUTR CANCER, V57, P138, DOI 10.1080/01635580701274178
   Schulz M, 2005, CANCER EPIDEM BIOMAR, V14, P2531, DOI 10.1158/1055-9965.EPI-05-0159
   Sharma A, 2005, GYNECOL ONCOL, V99, P58, DOI 10.1016/j.ygyno.2005.05.024
   Sharma A, 2009, J BIOMED BIOTECHNOL, V0, P0, DOI DOI 10.1155/2009/929568
   Silvera SAN, 2007, PUBLIC HEALTH NUTR, V10, P1076, DOI 10.1017/S1368980007696360
   Silvera SAN, 2007, CANCER CAUSE CONTROL, V18, P335, DOI 10.1007/s10552-006-0107-6
   Therapeutic Goods Administration, 2013, AUSTR REG THER GOODS, V2013, P0
   Thomson CA, 2016, CONTEMP CLIN TRIALS, V49, P181, DOI 10.1016/j.cct.2016.07.005
   Thomson CA, 2014, JNCI-J NATL CANCER I, V106, P0, DOI 10.1093/jnci/dju314
   Thomson CA, 2010, J AM DIET ASSOC, V110, P366, DOI 10.1016/j.jada.2009.11.027
   Thomson CA, 2008, NUTR CANCER, V60, P710, DOI 10.1080/01635580802233983
   van Kruijsdijk RCM, 2009, CANCER EPIDEM BIOMAR, V18, P2569, DOI 10.1158/1055-9965.EPI-09-0372
   Villaseñor A, 2011, BREAST CANCER RES TR, V129, P485, DOI 10.1007/s10549-011-1474-6
   Wang Chia-Siu, 2009, CHANG GUNG MED J, V32, P471
   Wayne SJ, 2004, J AM DIET ASSOC, V104, P1561, DOI 10.1016/j.jada.2004.07.028
   WILLETT WC, 1987, J AM DIET ASSOC, V87, P43
   Willett WC, 1997, AM J CLIN NUTR, V65, P1220, DOI 10.1093/ajcn/65.4.1220S
   WILLETT WC, 1985, AM J EPIDEMIOL, V122, P51, DOI 10.1093/oxfordjournals.aje.a114086
   Yang HP, 2012, INT J CANCER, V131, P938, DOI 10.1002/ijc.26469
   Yang L, 2008, INT J CANCER, V123, P672, DOI 10.1002/ijc.23429
   Zhang M, 2004, INT J CANCER, V112, P465, DOI 10.1002/ijc.20456
   ,, 1996, AUSTRALIAN JOURNAL OF NUTRITION AND DIETETICS, V53, P53
NR 68
TC 45
Z9 47
U1 1
U2 14
PU NATURE PUBLISHING GROUP
PI LONDON
PA MACMILLAN BUILDING, 4 CRINAN ST, LONDON N1 9XW, ENGLAND
SN 0007-0920
EI 1532-1827
J9 BRIT J CANCER
JI Br. J. Cancer
PD JUN 6
PY 2017
VL 116
IS 12
BP 1627
EP 1637
DI 10.1038/bjc.2017.120
PG 11
WC Oncology
SC Oncology
GA EW9GQ
UT WOS:000402825200017
PM 28463959
DA 2025-02-23
ER

PT J
AU Chlebowski, RT
   Aragaki, AK
   Anderson, GL
   Thomson, CA
   Manson, JE
   Simon, MS
   Howard, BV
   Rohan, TE
   Snetselar, L
   Lane, D
   Barrington, W
   Vitolins, MZ
   Womack, C
   Qi, LH
   Hou, LF
   Thomas, F
   Prentice, RL
AF Chlebowski, Rowan T.
   Aragaki, Aaron K.
   Anderson, Garnet L.
   Thomson, Cynthia A.
   Manson, JoAnn E.
   Simon, Michael S.
   Howard, Barbara V.
   Rohan, Thomas E.
   Snetselar, Linda
   Lane, Dorothy
   Barrington, Wendy
   Vitolins, Mara Z.
   Womack, Catherine
   Qi, Lihong
   Hou, Lifang
   Thomas, Fridtjof
   Prentice, Ross L.
TI Low-Fat Dietary Pattern and Breast Cancer Mortality in the Women's Health Initiative Randomized Controlled Trial
SO JOURNAL OF CLINICAL ONCOLOGY
LA English
DT Article
ID follow-up; risk; tamoxifen; intervention; prevention
AB Purpose Earlier Women's Health Initiative Dietary Modification trial findings suggested that a low-fat eating pattern may reduce breast cancers with greater mortality. Therefore, as a primary outcome-related analysis from a randomized prevention trial, we examined the long-term influence of this intervention on deaths as a result of and after breast cancer during 8.5 years (median) of dietary intervention and cumulatively for all breast cancers diagnosed during 16.1 years (median) of follow-up. Patients and Methods The trial randomly assigned 48,835 postmenopausal women with normal mammograms and without prior breast cancer from 1993 to 1998 at 40 US clinical centers to a dietary intervention with goals of a reduction of fat intake to 20% of energy and an increased intake of fruits, vegetables, and grains (40%; n = 19,541) or to a usual diet comparison (60%; n = 29,294). Results In the dietary group, fat intake and body weight decreased (all P < .001). During the 8.5-year dietary intervention, with 1,764 incident breast cancers, fewer deaths occurred as a result of breast cancer in the dietary group, which was not statistically significant (27 deaths [0.016% per year] v 61 deaths [0.024% per year]; hazard ratio [HR], 0.67; 95% CI, 0.43 to 1.06; P = .08). During the same period, deaths after breast cancer (n = 134) were significantly reduced (40 deaths [0.025% per year] v 94 deaths [0.038% per year]; HR, 0.65; 95% CI, 0.45 to 0.94; P = .02) by the dietary intervention. During the 16.1-year follow-up, with 3,030 incident breast cancers, deaths after breast cancer also were significantly reduced (234 deaths [0.085% per year] v 443 deaths [0.11% per year]; HR, 0.82; 95% CI, 0.70 to 0.96; P = .01) in the dietary group. Conclusion Compared with a usual diet comparison group, a low-fat dietary pattern led to a lower incidence of deaths after breast cancer. (C) 2017 by American Society of Clinical Oncology
C1 [Chlebowski, Rowan T.] Los Angeles Biomed Res Inst, Torrance, CA USA.
   [Qi, Lihong] Univ Calif Davis, Davis, CA 95616 USA.
   [Aragaki, Aaron K.; Anderson, Garnet L.; Barrington, Wendy; Prentice, Ross L.] Fred Hutchinson Canc Res Ctr, 1124 Columbia St, Seattle, WA 98104 USA.
   [Thomson, Cynthia A.] Univ Arizona, Canc Ctr, Tucson, AZ USA.
   [Manson, JoAnn E.] Brigham & Womens Hosp, 75 Francis St, Boston, MA 02115 USA.
   [Simon, Michael S.] Wayne State Univ, Detroit, MI USA.
   [Howard, Barbara V.] MedStar Hlth Res Inst, Hyattsville, MD USA.
   [Howard, Barbara V.] Georgetown Howard Univ Ctr Clin & Translat Sci, Washington, DC USA.
   [Rohan, Thomas E.] Albert Einstein Coll Med, New York, NY USA.
   [Lane, Dorothy] SUNY Stony Brook, Stony Brook, NY 11794 USA.
   [Snetselar, Linda] Univ Iowa, Iowa City, IA USA.
   [Womack, Catherine] Methodist Healthcare, Memphis, TN USA.
   [Thomas, Fridtjof] Univ Tennessee, Ctr Hlth Sci, Memphis, TN 38163 USA.
   [Vitolins, Mara Z.] Wake Forest Sch Med, Winston Salem, NC USA.
   [Hou, Lifang] Northwestern Univ, Chicago, IL 60611 USA.
C3 Lundquist Institute; University of California System; University of California Davis; Fred Hutchinson Cancer Center; University of Arizona; Harvard University; Harvard University Medical Affiliates; Brigham & Women's Hospital; Wayne State University; MedStar Health Research Institute; Yeshiva University; State University of New York (SUNY) System; Stony Brook University; University of Iowa; University of Tennessee System; University of Tennessee Health Science Center; Wake Forest University; Northwestern University
RP Chlebowski, RT (corresponding author), City Hope Natl Med Ctr, 1500 E Duarte Rd, Duarte, CA 91010 USA.
EM rowanchlebowski@gmail.com
FU National Heart, Lung, and Blood Institute [N01WH22110, 24152, 32100-2, 32105-6, 32108-9, 32111-13, 32115, 32118-32119, 32122, 42107-26, 42129-32, 44221]; American Institute for Cancer Research Grant [30210-01]; National Cancer Institute Grant [UM1CA173642]
CR Allison MA, 2016, AM J HYPERTENS, V29, P959, DOI 10.1093/ajh/hpv196
   Anderson G, 1998, CONTROL CLIN TRIALS, V19, P61
   Anderson GL, 2003, ANN EPIDEMIOL S9, V0, P0
   Boeke CE, 2014, BREAST CANCER RES TR, V146, P383, DOI 10.1007/s10549-014-3005-8
   Brennan SF, 2017, CRIT REV FOOD SCI, V57, P1999, DOI 10.1080/10408398.2012.724481
   Cancello G, 2013, ANN ONCOL, V24, P661, DOI 10.1093/annonc/mds430
   Cao Y, 2016, INT J CANCER, V138, P1894, DOI 10.1002/ijc.29938
   Chan DS, 2014, ANN ONCOL, V25, P1901
   Chlebowski RT, 2015, LANCET ONCOL, V16, P7, DOI 10.1016/S1470-2045(14)71184-2
   Chlebowski RT, 2013, BREAST, V22, PS30, DOI 10.1016/j.breast.2013.07.006
   Chlebowski RT, 2002, J CLIN ONCOL, V20, P1128, DOI 10.1200/JCO.20.4.1128
   Colleoni M, 2011, J CLIN ONCOL, V29, P1117, DOI 10.1200/JCO.2010.31.6455
   Cuzick J, 2015, LANCET ONCOL, V16, P67, DOI 10.1016/S1470-2045(14)71171-4
   Fisher B, 2005, JNCI-J NATL CANCER I, V97, P1652, DOI 10.1093/jnci/dji372
   Howard BV, 2006, JAMA-J AM MED ASSOC, V295, P39, DOI 10.1001/jama.295.1.39
   Jiralerspong S, 2016, J CLIN ONCOL, V34, P4203, DOI 10.1200/JCO.2016.68.4480
   Kroenke CH, 2013, JNCI-J NATL CANCER I, V105, P616, DOI 10.1093/jnci/djt027
   Ligibel JA, 2014, DIS BREAST, V0, P676
   Martin LJ, 2011, CANCER RES, V71, P123, DOI 10.1158/0008-5472.CAN-10-1436
   National Cancer Institute, 1900, EPIDEMIOLOGY, V0, P0
   Neuhouser ML, 2012, METABOLISM, V61, P1572, DOI 10.1016/j.metabol.2012.04.007
   Patterson RE, 1999, ANN EPIDEMIOL, V9, P178, DOI 10.1016/S1047-2797(98)00055-6
   Perez EA, 2014, J CLIN ONCOL, V32, P3744, DOI 10.1200/JCO.2014.55.5730
   Powles TJ, 2007, JNCI-J NATL CANCER I, V99, P283, DOI 10.1093/jnci/djk050
   Prentice RL, 2006, JAMA-J AM MED ASSOC, V295, P629, DOI 10.1001/jama.295.6.629
   Santen RJ, 2013, HORM CANCER-US, V4, P195, DOI 10.1007/s12672-013-0145-y
   Thomson CA, 2014, CANCER EPIDEM BIOMAR, V23, P2924, DOI 10.1158/1055-9965.EPI-14-0922
   Tinker Lesley Fels, 1996, P510, V0, P0
   Toledo E, 2015, JAMA INTERN MED, V175, P1752, DOI 10.1001/jamainternmed.2015.4838
NR 29
TC 95
Z9 99
U1 0
U2 17
PU AMER SOC CLINICAL ONCOLOGY
PI ALEXANDRIA
PA 2318 MILL ROAD, STE 800, ALEXANDRIA, VA 22314 USA
SN 0732-183X
EI 1527-7755
J9 J CLIN ONCOL
JI J. Clin. Oncol.
PD SEP 1
PY 2017
VL 35
IS 25
BP 2919
EP +
DI 10.1200/JCO.2016.72.0326
PG 12
WC Oncology
SC Oncology
GA FF0BX
UT WOS:000408568300011
PM 28654363
DA 2025-02-23
ER

PT J
AU Kawakita, D
   Lee, YCA
   Turati, F
   Parpinel, M
   Decarli, A
   Serraino, D
   Matsuo, K
   Olshan, AF
   Zevallos, JP
   Winn, DM
   Moysich, K
   Zhang, ZF
   Morgenstern, H
   Levi, F
   Kelsey, K
   McClean, M
   Bosetti, C
   Garavello, W
   Schantz, S
   Yu, GP
   Boffetta, P
   Chuang, SC
   Hashibe, M
   Ferraroni, M
   La Vecchia, C
   Edefonti, V
AF Kawakita, Daisuke
   Lee, Yuan-Chin Amy
   Turati, Federica
   Parpinel, Maria
   Decarli, Adriano
   Serraino, Diego
   Matsuo, Keitaro
   Olshan, Andrew F.
   Zevallos, Jose P.
   Winn, Deborah M.
   Moysich, Kirsten
   Zhang, Zuo-Feng
   Morgenstern, Hal
   Levi, Fabio
   Kelsey, Karl
   McClean, Michael
   Bosetti, Cristina
   Garavello, Werner
   Schantz, Stimson
   Yu, Guo-Pei
   Boffetta, Paolo
   Chuang, Shu-Chun
   Hashibe, Mia
   Ferraroni, Monica
   La Vecchia, Carlo
   Edefonti, Valeria
TI Dietary fiber intake and head and neck cancer risk: A pooled analysis in the International Head and Neck Cancer Epidemiology consortium
SO INTERNATIONAL JOURNAL OF CANCER
LA English
DT Article
DE dietary fiber intake; INHANCE; head and neck cancer; laryngeal cancer; oral cavity and pharyngeal cancer
ID upper aerodigestive tract; squamous-cell carcinoma; pharyngeal cancer; oral-cancer; food groups; grain consumption; alcohol; smoking; tobacco; drinking
AB The possible role of dietary fiber in the etiology of head neck cancers (HNCs) is unclear. We used individual-level pooled data from ten case-control studies (5959 cases and 12,248 controls) participating in the International Head and Neck Cancer Epidemiology (INHANCE) consortium, to examine the association between fiber intake and cancer of the oral cavity/pharynx and larynx. Odds Ratios (ORs) and their 95% Confidence Intervals (as) were estimated using unconditional multiple logistic regression applied to quintile categories of non-alcohol energy-adjusted fiber intake and adjusted for tobacco and alcohol use and other known or putative confounders. Fiber intake was inversely associated with oral and pharyngeal cancer combined (OR for 5th vs. 1st quintile category = 0.49, 95% CI: 0.40-0.59; p for trend <0.001) and with laryngeal cancer (OR = 0.66, 95% CI: 0.54-0.82, p for trend <0.001). There was, however, appreciable heterogeneity of the estimated effect across studies for oral and pharyngeal cancer combined. Nonetheless, inverse associations were consistently observed for the subsites of oral and pharyngeal cancers and within most strata of the considered covariates, for both cancer sites. Our findings from a multicenter large-scale pooled analysis suggest that, although in the presence of between-study heterogeneity, a greater intake of fiber may lower HNC risk.
C1 [Kawakita, Daisuke; Turati, Federica; Decarli, Adriano; Ferraroni, Monica; La Vecchia, Carlo; Edefonti, Valeria] Univ Milan, Dept Clin Sci & Community Hlth, Branch Med Stat Biometry & Epidemiol GA Maccacaro, Via Venezian 1, I-20133 Milan, Italy.
   [Kawakita, Daisuke] Nagoya City Univ, Grad Sch Med Sci, Dept Otorhinolaryngol Head & Neck Surg, Nagoya, Aichi 4670001, Japan.
   [Kawakita, Daisuke; Matsuo, Keitaro] Aichi Canc Ctr Res Inst, Div Mol & Clin Epidemiol, Nagoya, Aichi 4648681, Japan.
   [Lee, Yuan-Chin Amy; Hashibe, Mia] Univ Utah, Sch Med, Dept Family & Prevent Med, Div Publ Hlth, Salt Lake City, UT 84112 USA.
   [Lee, Yuan-Chin Amy; Hashibe, Mia] Univ Utah, Sch Med, Huntsman Canc Inst, Salt Lake City, UT USA.
   [Parpinel, Maria] Univ Udine, Dept Med & Biol Sci, I-33100 Udine, Italy.
   [Decarli, Adriano] Fdn IRCSS Ist Nazl Tumori Milano, Branch Med Stat Biometry & Bioinformat, I-20133 Milan, Italy.
   [Serraino, Diego] IRCCS, CRO Aviano Natl Canc Inst, Epidemiol & Biostat Unit, I-33081 Aviano, PN, Italy.
   [Olshan, Andrew F.] Univ N Carolina, Sch Publ Hlth, Chapel Hill, NC USA.
   [Zevallos, Jose P.] Univ North Carolina Chapel Hill, Dept Otolaryngol Head & Neck Surg, Chapel Hill, NC USA.
   [Winn, Deborah M.] NCI, Div Canc Control & Populat Sci, Bethesda, MD 20892 USA.
   [Moysich, Kirsten] Roswell Pk Canc Inst, Buffalo, NY 14263 USA.
   [Zhang, Zuo-Feng] Univ Calif Los Angeles, Sch Publ Hlth, Dept Epidemiol, Los Angeles, CA 90024 USA.
   [Morgenstern, Hal] Univ Michigan, Sch Publ Hlth, Dept Epidemiol, Ann Arbor, MI 48109 USA.
   [Morgenstern, Hal] Univ Michigan, Sch Publ Hlth, Dept Environm Hlth Sci, Ann Arbor, MI 48109 USA.
   [Morgenstern, Hal] Univ Michigan, Ctr Comprehens Canc, Ann Arbor, MI 48109 USA.
   [Levi, Fabio] Lausanne Univ Hosp CHUV, Inst Social & Prevent Med IUMSP, CH-1010 Lausanne, Switzerland.
   [Kelsey, Karl] Brown Univ, Dept Epidemiol & Pathol & Lab Med, Providence, RI 02912 USA.
   [McClean, Michael] Boston Univ, Sch Publ Hlth, Dept Environm Hlth, Boston, MA USA.
   [Bosetti, Cristina] IRCCS Ist Ric Farmacol Mario Negri, Dept Epidemiol, I-20156 Milan, Italy.
   [Garavello, Werner] Univ Milano Bicocca, Sch Med & Surg, Dept Otorhinolaryngol, I-20052 Monza, Italy.
   [Schantz, Stimson] New York Eye & Ear Infirm, Dept Otolaryngol, New York, NY 10003 USA.
   [Yu, Guo-Pei] Peking Univ, Med Informat Ctr, Beijing, Peoples R China.
   [Boffetta, Paolo] Icahn Sch Med Mt Sinai, Tisch Canc Inst, New York, NY 10029 USA.
   [Boffetta, Paolo] Icahn Sch Med Mt Sinai, Inst Translat Epidemiol, New York, NY 10029 USA.
   [Chuang, Shu-Chun] Natl Hlth Res Inst, Inst Populat Hlth Sci, Miaoli, Taiwan.
C3 University of Milan; Nagoya City University; Aichi Cancer Center; Utah System of Higher Education; University of Utah; Utah System of Higher Education; University of Utah; Huntsman Cancer Institute; University of Udine; Fondazione IRCCS Istituto Nazionale Tumori Milan; IRCCS Aviano (CRO); University of North Carolina; University of North Carolina Chapel Hill; University of North Carolina; University of North Carolina Chapel Hill; University of North Carolina School of Medicine; National Institutes of Health (NIH) - USA; NIH National Cancer Institute (NCI); NIH Division of Cancer Control & Population Sciences; Roswell Park Comprehensive Cancer Center; University of California System; University of California Los Angeles; University of Michigan System; University of Michigan; University of Michigan System; University of Michigan; University of Michigan System; University of Michigan; University of Lausanne; Centre Hospitalier Universitaire Vaudois (CHUV); Brown University; Boston University; Istituto di Ricerche Farmacologiche Mario Negri IRCCS; University of Milano-Bicocca; New York Eye & Ear Infirmary of Mount Sinai; Peking University; Icahn School of Medicine at Mount Sinai; Icahn School of Medicine at Mount Sinai; National Health Research Institutes - Taiwan
RP Ferraroni, M (corresponding author), Univ Milan, Dept Clin Sci & Community Hlth, Branch Med Stat Biometry & Epidemiol GA Maccacaro, Via Venezian 1, I-20133 Milan, Italy.
EM monica.ferraroni@unimi.it
FU National Cancer Institute (NCI) at National Institutes of Health (NIH) (The INHANCE Pooled Data Project) [R03CA113157]; National Institute of Dental and Craniofacial Research (NIDCR) at the NIH (INHANCE Pooled Data Project) [R03DE016611]; Italian Association for Research on Cancer (AIRC); Italian League Against Cancer; Italian Ministry of Research (Italy Multicenter study); Swiss Research against Cancer/Oncosuisse (Swiss study) [KFS-700, OCS-1633]; NIH (Los Angeles study) [P50CA090388, R01DA011386, R03CA077954, T32CA009142, U01CA096134, R21ES011667]; UCLA Jonsson Comprehensive Cancer Center (Alper Research Program for Environmental Genomics) (Los Angeles study); NIH (Boston study) [R01CA078609, R01CA100679]; NCI, The Intramural Program of the NCI (US multicenter study); NIH (MSKCC study) [R01CA051845]; Ministry of Education, Science, Sports, Culture and Technology of Japan [Japan study] [17015052]; Ministry of Health, Labor and Welfare of Japan (Third-Terrn Comprehensive 10-Year Strategy for Cancer Control) [Japan study] [H20-002]; NCI [North Carolina study] [R01CA90731-01]; National Institute of Environmental Health Sciences (NIEHS) [North Carolina study] [P30ES010126]; AIRC [Milan study)] [10068]; Italian Foundation for Cancer Research (FIRC) [Milan study]; Italian Ministry of Education [Milan study] [PAIN 2009 X8YCBN]; JSPS [15K21283]; National Cancer Institute [T32CA009142] Funding Source: NIH RePORTER; Grants-in-Aid for Scientific Research [15K21283, 17015052] Funding Source: KAKEN
CR [Anonymous], 2016, CRIT REV ONCOL HEMAT, V0, P0, DOI DOI 10.1016/j.critrevonc.2016.01.002
   Augustin LSA, 2015, NUTR METAB CARDIOVAS, V25, P795, DOI 10.1016/j.numecd.2015.05.005
   Bates D, 2015, J STAT SOFTW, V67, P1, DOI 10.18637/jss.v067.i01
   BLOT WJ, 1988, CANCER RES, V48, P3282
   Bosetti C, 2003, CANCER EPIDEM BIOMAR, V12, P1091
   Bosetti C, 2002, INT J CANCER, V100, P355, DOI 10.1002/ijc.10485
   Bravi F, 2013, BRIT J CANCER, V109, P2904, DOI 10.1038/bjc.2013.667
   Chuang SC, 2012, CANCER CAUSE CONTROL, V23, P69, DOI 10.1007/s10552-011-9857-x
   Conway DI, 2009, ORAL ONCOL, V45, P743, DOI 10.1016/j.oraloncology.2009.02.007
   Cui Y, 2006, INT J CANCER, V118, P714, DOI 10.1002/ijc.21413
   De Stefani E, 1999, ORAL ONCOL, V35, P22, DOI 10.1016/S1368-8375(98)00061-X
   Divaris K, 2010, CANCER CAUSE CONTROL, V21, P567, DOI 10.1007/s10552-009-9486-9
   Edefonti V, 2015, BRIT J CANCER, V113, P182, DOI 10.1038/bjc.2015.149
   Edefonti V, 2015, INT J CANCER, V137, P448, DOI 10.1002/ijc.29388
   Edefonti V, 2010, ORAL ONCOL, V46, P343, DOI 10.1016/j.oraloncology.2009.11.017
   Ferguson LR, 2001, NUTR CANCER, V39, P155, DOI 10.1207/S15327914nc392_1
   Ferlay J, 2010, INT J CANCER, V127, P2893, DOI 10.1002/ijc.25516
   Franceschi S, 1999, BRIT J CANCER, V80, P614, DOI 10.1038/sj.bjc.6690400
   Freedman ND, 2008, INT J CANCER, V122, P2330, DOI 10.1002/ijc.23319
   FREUDENHEIM JL, 1992, NUTR CANCER, V17, P33, DOI 10.1080/01635589209514171
   Galeone C, 2015, INT J CANCER, V136, P904, DOI 10.1002/ijc.29044
   Garavello W, 2010, INT J CANCER, V127, P160, DOI 10.1002/ijc.25019
   Gnagnarella P, 2015, FOOD COMPOSITION DAT, V0, P0
   Greenfield H, 2003, FOOD COMPOSITION DATA: PRODUCTION, V0, P0
   GRIDLEY G, 1990, NUTR CANCER, V14, P219, DOI 10.1080/01635589009514096
   Hashibe M, 2007, J NATL CANCER I, V99, P777, DOI 10.1093/jnci/djk179
   Hashibe M, 2006, CANCER EPIDEM BIOMAR, V15, P1829, DOI 10.1158/1055-9965.EPI-06-0330
   Hashibe M, 2009, CANCER EPIDEM BIOMAR, V18, P541, DOI 10.1158/1055-9965.EPI-08-0347
   Hosmer W, 2000, APPLIED LOGISTIC REGRESSION, VSecond, P0, DOI 10.1002/0471722146
   Jayaprakash V, 2006, ARCH OTOLARYNGOL, V132, P1231, DOI 10.1001/archotol.132.11.1231
   Kaczmarczyk MM, 2012, METABOLISM, V61, P1058, DOI 10.1016/j.metabol.2012.01.017
   Kasum CM, 2002, INT J CANCER, V99, P267, DOI 10.1002/ijc.10341
   KUNE GA, 1993, NUTR CANCER, V20, P61, DOI 10.1080/01635589309514271
   Lam TK, 2011, CANCER CAUSE CONTROL, V22, P1405, DOI 10.1007/s10552-011-9813-9
   Leoncini E, 2016, EUR J EPIDEMIOL, V31, P369, DOI 10.1007/s10654-015-0036-3
   Levi F, 1998, INT J CANCER, V77, P705, DOI 10.1002/(SICI)1097-0215(19980831)77:5<705::AID-IJC8>3.0.CO;2-Z
   Lucenteforte E, 2009, ORAL ONCOL, V45, P461, DOI 10.1016/j.oraloncology.2008.09.002
   MARSHALL JR, 1992, ORAL ONCOL, V28B, P9, DOI 10.1016/0964-1955(92)90005-L
   MCLAUGHLIN JK, 1988, JNCI-J NATL CANCER I, V80, P1237, DOI 10.1093/jnci/80.15.1237
   Moore MA, 1998, CRIT REV ONCOL HEMAT, V27, P229, DOI 10.1016/S1040-8428(98)00006-7
   Pavia M, 2006, AM J CLIN NUTR, V83, P1126, DOI 10.1093/ajcn/83.5.1126
   Pelucchi C, 2003, ANN ONCOL, V14, P162, DOI 10.1093/annonc/mdg032
   Peters ES, 2005, CANCER EPIDEM BIOMAR, V14, P476, DOI 10.1158/1055-9965.EPI-04-0431
   Pinheiro JC, 2000, MIXED EFFECTS MODELS, V0, P0, DOI DOI 10.1007/BF01313644
   R Core Team, 2016, R LANG ENV STAT COMP, V0, P0
   Riboli E, 2003, AM J CLIN NUTR, V78, P559S, DOI 10.1093/ajcn/78.3.559S
   Schantz SP, 1997, LARYNGOSCOPE, V107, P765, DOI 10.1097/00005537-199706000-00011
   Seiwert TY, 2005, BRIT J CANCER, V92, P1341, DOI 10.1038/sj.bjc.6602510
   Siegfried N, 2009, COCHRANE DB SYST REV, V0, P0, DOI DOI 10.1002/14651858.CD003362.pub2
   Slavin J, 1997, NUTR CANCER, V27, P14, DOI 10.1080/01635589709514495
   Soler M, 2001, INT J CANCER, V91, P283, DOI 10.1002/1097-0215(200002)9999:9999<::AID-IJC1047>3.0.CO;2-I
   Suzuki T, 2006, CANCER SCI, V97, P760, DOI 10.1111/j.1349-7006.2006.00232.x
   Venables WN, 2002, MODERN APPL STAT S, V0, P0, DOI DOI 10.1007/978-0-387-21706-2
   WILLETT W, 1986, AM J EPIDEMIOL, V124, P17, DOI 10.1093/oxfordjournals.aje.a114366
   Winn DM, 2015, ORAL DIS, V21, P685, DOI 10.1111/odi.12342
   World Cancer Research Fund / American Institute for Cancer research, 2007, FOOD, V0, Physical Activity
   Yu H, 2000, JNCI-J NATL CANCER I, V92, P1472, DOI 10.1093/jnci/92.18.1472
   Zeka A, 2003, CANCER CAUSE CONTROL, V14, P897, DOI 10.1023/B:CACO.0000003854.34221.a8
   ZHENG TZ, 1993, ORAL ONCOL, V29B, P45, DOI 10.1016/0964-1955(93)90010-C
NR 62
TC 29
Z9 31
U1 0
U2 23
PU WILEY
PI HOBOKEN
PA 111 RIVER ST, HOBOKEN 07030-5774, NJ USA
SN 0020-7136
EI 1097-0215
J9 INT J CANCER
JI Int. J. Cancer
PD NOV 1
PY 2017
VL 141
IS 9
BP 1811
EP 1821
DI 10.1002/ijc.30886
PG 11
WC Oncology
SC Oncology
GA FF4ZC
UT WOS:000408973500011
PM 28710831
DA 2025-02-23
ER

PT J
AU Molmenti, CLS
   Steck, SE
   Thomson, CA
   Hibler, EA
   Yang, J
   Shivappa, N
   Greenlee, H
   Wirth, MD
   Neugut, AI
   Jacobs, ET
   Hébert, JR
AF Molmenti, C. L. Sardo
   Steck, S. E.
   Thomson, C. A.
   Hibler, E. A.
   Yang, J.
   Shivappa, N.
   Greenlee, H.
   Wirth, M. D.
   Neugut, A. I.
   Jacobs, E. T.
   Hebert, J. R.
TI Dietary Inflammatory Index and Risk of Colorectal Adenoma Recurrence: A Pooled Analysis
SO NUTRITION AND CANCER-AN INTERNATIONAL JOURNAL
LA English
DT Article
ID c-reactive protein; food frequency questionnaire; cancer-risk; vitamin-d; ursodeoxycholic acid; randomized-trial; folic-acid; prevention; aspirin; association
AB No studies have evaluated the association between the dietary inflammatory index (DII) and colorectal adenoma recurrence. DII scores were calculated from a baseline food frequency questionnaire. Participants (n = 1727) were 40-80 years of age, enrolled in two Phase III clinical trials, who had 1 colorectal adenoma(s) removed within 6 months of study registration, and a follow-up colonoscopy during the trial. Multiple logistic regression was used to estimate odds ratios (ORs) and 95% confidence intervals (95% CIs). No statistically significant associations were found between DII and odds of colorectal adenoma recurrence [ORs (95% CIs) = 0.93 (0.73, 1.18) and 0.95 (0.73, 1.22)] for subjects in the second and third DII tertiles, respectively, compared to those in the lowest tertile (P-trend = 0.72). No associations were found for recurrent colorectal adenoma characteristics, including advanced recurrent adenomas, large size, villous histology, or anatomic location. While our study did not support an association between a proinflammatory diet and colorectal adenoma recurrence, future studies are warranted to elucidate the role of a proinflammatory diet on the early stages of colorectal carcinogenesis.
C1 [Molmenti, C. L. Sardo; Yang, J.; Greenlee, H.; Neugut, A. I.] Columbia Univ, Mailman Sch Publ Hlth, Dept Epidemiol, New York, NY USA.
   [Molmenti, C. L. Sardo; Greenlee, H.; Neugut, A. I.] Columbia Univ, Med Ctr, Herbert Irving Comprehens Canc Ctr, New York, NY USA.
   [Molmenti, C. L. Sardo] Hofstra Northwell Sch Med, Dept Occupat Med Epidemiol & Prevent, Hempstead, NY 11549 USA.
   [Steck, S. E.; Shivappa, N.; Wirth, M. D.; Hebert, J. R.] Univ South Carolina, Canc Prevent & Control Program, Columbia, SC USA.
   [Steck, S. E.; Shivappa, N.; Wirth, M. D.; Hebert, J. R.] Univ South Carolina, Arnold Sch Publ Hlth, Dept Epidemiol & Biostat, Columbia, SC USA.
   [Thomson, C. A.; Jacobs, E. T.] Univ Arizona, Ctr Canc, Tucson, AZ USA.
   [Thomson, C. A.; Jacobs, E. T.] Univ Arizona, Mel & Enid Zuckerman Coll Publ Hlth, Tucson, AZ USA.
   [Hibler, E. A.] Northwestern Univ, Feinburg Sch Med, Dept Prevent Med, Chicago, IL 60611 USA.
   [Shivappa, N.; Wirth, M. D.; Hebert, J. R.] Connecting Hlth Innovat LLC, Columbia, SC USA.
C3 Columbia University; Columbia University; Northwell Health; University of South Carolina System; University of South Carolina Columbia; University of South Carolina System; University of South Carolina Columbia; University of Arizona; University of Arizona; Northwestern University; Feinberg School of Medicine; Connecting Health Innovations LLC
RP Molmenti, CLS (corresponding author), Hofstra Northwell Sch Med, Dept Occupat Med Epidemiol & Prevent, Hempstead, NY 11549 USA.
EM cmolmenti@northwell.edu
FU National Cancer Institute [R25T CA094061-12]
CR Ainsworth BE, 2011, MED SCI SPORT EXER, V43, P1575, DOI 10.1249/MSS.0b013e31821ece12
   Akhter M, 2009, BRIT J CANCER, V100, P1812, DOI 10.1038/sj.bjc.6605088
   Alberts DS, 2005, J NATL CANCER I, V97, P846, DOI 10.1093/jnci/dji144
   Alberts DS, 2000, NEW ENGL J MED, V342, P1156, DOI 10.1056/NEJM200004203421602
   Aleksandrova K, 2010, AM J EPIDEMIOL, V172, P407, DOI 10.1093/aje/kwq135
   Almendingen K, 2004, NUTR CANCER, V49, P131, DOI 10.1207/s15327914nc4902_3
   Almendingen K, 2003, GUT, V52, P747, DOI 10.1136/gut.52.5.747
   Barnes J, 2012, APPL PHYSIOL NUTR ME, V37, P540, DOI 10.1139/h2012-024
   Baron JA, 2006, GASTROENTEROLOGY, V131, P1674, DOI 10.1053/j.gastro.2006.08.079
   Baron JA, 2015, NEW ENGL J MED, V373, P1519, DOI 10.1056/NEJMoa1500409
   Benamouzig R, 2010, GUT, V59, P622, DOI 10.1136/gut.2008.175406
   Bobe G, 2010, BRIT J CANCER, V103, P1453, DOI 10.1038/sj.bjc.6605915
   Bobe G, 2008, CANCER EPIDEM BIOMAR, V17, P1344, DOI 10.1158/1055-9965.EPI-07-0747
   Bobe G, 2011, EUR J CANCER PREV, V20, P86, DOI 10.1097/CEJ.0b013e3283429e45
   Bobe G, 2010, CANCER PREV RES, V3, P764, DOI 10.1158/1940-6207.CAPR-09-0161
   Brown DA, 2012, CANCER EPIDEM BIOMAR, V21, P337, DOI 10.1158/1055-9965.EPI-11-0786
   Chan AT, 2008, GASTROENTEROLOGY, V134, P21, DOI 10.1053/j.gastro.2007.09.035
   Chan AT, 2011, CANCER PREV RES, V4, P1172, DOI 10.1158/1940-6207.CAPR-10-0403
   Chan AT, 2011, GASTROENTEROLOGY, V140, P799, DOI 10.1053/j.gastro.2010.11.041
   Chubak J, 2015, ASPIRIN USE FOR THE PREVENTION OF COLORECTAL CANCER: AN UPDATED SYSTEMATIC EVIDENCE REVIEW FOR THE US PREVENTIVE SERVICES TASK FORCE, V0, P0
   Cordain L, 2005, AM J CLIN NUTR, V81, P341, DOI 10.1093/ajcn.81.2.341
   Coussens LM, 2002, NATURE, V420, P860, DOI 10.1038/nature01322
   Crockett SD, 2014, CANCER PREV RES, V7, P1122, DOI 10.1158/1940-6207.CAPR-14-0167
   Earnest David L, 1999, AMERICAN JOURNAL OF MEDICINE, V106, P43S, DOI 10.1016/S0002-9343(99)00003-0
   Erlinger TP, 2004, JAMA-J AM MED ASSOC, V291, P585, DOI 10.1001/jama.291.5.585
   Flossmann E, 2007, LANCET, V369, P1603, DOI 10.1016/S0140-6736(07)60747-8
   Friis S, 2009, CANCER CAUSE CONTROL, V20, P731, DOI 10.1007/s10552-008-9286-7
   Gunter MJ, 2011, CANCER EPIDEM BIOMAR, V20, P537, DOI 10.1158/1055-9965.EPI-10-1099
   Gunter MJ, 2006, CANCER RES, V66, P2483, DOI 10.1158/0008-5472.CAN-05-3631
   Heikkilä K, 2009, CANCER CAUSE CONTROL, V20, P15, DOI 10.1007/s10552-008-9212-z
   Henry CJ, 2015, BMC CANCER, V15, P0, DOI 10.1186/s12885-015-1115-2
   Hibler EA, 2015, NUTR CANCER, V67, P1131, DOI 10.1080/01635581.2015.1068818
   Hibler EA, 2014, CANCER CAUSE CONTROL, V25, P809, DOI 10.1007/s10552-014-0382-6
   Hibler EA, 2014, CANCER PREV RES, V7, P426, DOI 10.1158/1940-6207.CAPR-13-0269
   HILL MJ, 1978, LANCET, V1, P245, DOI 10.1016/S0140-6736(78)90487-7
   Ho GYF, 2014, CANCER EPIDEM BIOMAR, V23, P179, DOI 10.1158/1055-9965.EPI-13-0545
   Ho GYF, 2009, JNCI-J NATL CANCER I, V101, P1650, DOI 10.1093/jnci/djp346
   Hursting SD, 1999, JNCI-J NATL CANCER I, V91, P215, DOI 10.1093/jnci/91.3.215
   Janout Vladimir, 2001, BIOMEDICAL PAPERS (OLOMOUC), V145, P5
   Kamangar F, 2006, J CLIN ONCOL, V24, P2137, DOI 10.1200/JCO.2005.05.2308
   Kunzmann AT, 2015, AM J CLIN NUTR, V102, P881, DOI 10.3945/ajcn.115.113282
   Larsson SC, 2006, BRIT J CANCER, V95, P1277, DOI 10.1038/sj.bjc.6603442
   Lee S, 2011, J EPIDEMIOL, V21, P161, DOI 10.2188/jea.JE20100128
   Levine JS, 2006, NEW ENGL J MED, V355, P2551, DOI 10.1056/NEJMcp063038
   Logan RFA, 2008, GASTROENTEROLOGY, V134, P29, DOI 10.1053/j.gastro.2007.10.014
   Martínez ME, 2007, CARCINOGENESIS, V28, P2019, DOI 10.1093/carcin/bgm179
   Martínez ME, 1999, CANCER EPIDEM BIOMAR, V8, P941
   Martínez ME, 2001, GASTROENTEROLOGY, V120, P1077, DOI 10.1053/gast.2001.23247
   MICKEY RM, 1989, AM J EPIDEMIOL, V129, P125, DOI 10.1093/oxfordjournals.aje.a115101
   Miller PE, 2010, NUTR CANCER, V62, P413, DOI 10.1080/01635580903407114
   Molmenti CLS, 2014, CANCER CAUSE CONTROL, V25, P1387, DOI 10.1007/s10552-014-0444-9
   NEUGUT AI, 1995, GASTROENTEROLOGY, V108, P402, DOI 10.1016/0016-5085(95)90066-7
   Neuhouser ML, 2013, AM J EPIDEMIOL, V177, P576, DOI 10.1093/aje/kws269
   Parkin DM, 2005, CA-CANCER J CLIN, V55, P74, DOI 10.3322/canjclin.55.2.74
   Prizment AE, 2011, CANCER EPIDEM BIOMAR, V20, P297, DOI 10.1158/1055-9965.EPI-10-1146
   Ritenbaugh C, 1997, CANCER EPIDEM BIOMAR, V6, P347
   Sandler RS, 2003, NEW ENGL J MED, V348, P883, DOI 10.1056/NEJMoa021633
   Shivappa N, 2014, CANCER EPIDEM BIOMAR, V23, P2383, DOI 10.1158/1055-9965.EPI-14-0537
   Shivappa N, 2016, EUR J NUTR, V55, P1491, DOI 10.1007/s00394-015-0967-1
   Shivappa N, 2015, BRIT J NUTR, V114, P152, DOI 10.1017/S0007114515001828
   Shivappa N, 2015, BRIT J NUTR, V113, P665, DOI 10.1017/S000711451400395X
   Shivappa N, 2014, PUBLIC HEALTH NUTR, V17, P1825, DOI 10.1017/S1368980013002565
   Shivappa N, 2014, PUBLIC HEALTH NUTR, V17, P1689, DOI 10.1017/S1368980013002115
   Song M, 2013, BRIT J CANCER, V108, P1891, DOI 10.1038/bjc.2013.172
   Song MY, 2016, CANCER PREV RES, V9, P27, DOI 10.1158/1940-6207.CAPR-15-0307
   Staten LK, 2001, MED SCI SPORT EXER, V33, P1959, DOI 10.1097/00005768-200111000-00024
   Sunkara V, 2015, CANCER-AM CANCER SOC, V121, P1563, DOI 10.1002/cncr.29228
   Szylberg L, 2015, ADV CLIN EXP MED, V24, P555, DOI 10.17219/acem/31239
   Tabung FK, 2015, ANN EPIDEMIOL, V25, P398, DOI 10.1016/j.annepidem.2015.03.009
   Tabung FK, 2015, CANCER CAUSE CONTROL, V26, P399, DOI 10.1007/s10552-014-0515-y
   Taniguchi K, 2014, SEMIN IMMUNOL, V26, P54, DOI 10.1016/j.smim.2014.01.001
   Terry MB, 2002, CANCER EPIDEM BIOMAR, V11, P622
   Terzic J, 2010, GASTROENTEROLOGY, V138, P2101, DOI 10.1053/j.gastro.2010.01.058
   Thompson PA, 2009, CANCER PREV RES, V2, P1023, DOI 10.1158/1940-6207.CAPR-09-0234
   Toriola AT, 2013, INT J CANCER, V132, P2648, DOI 10.1002/ijc.27942
   Tsilidis KK, 2008, CANCER CAUSE CONTROL, V19, P559, DOI 10.1007/s10552-008-9117-x
   Wirth MD, 2015, BRIT J NUTR, V113, P1819, DOI 10.1017/S000711451500104X
   Wirth MD, 2014, J OCCUP ENVIRON MED, V56, P986, DOI 10.1097/JOM.0000000000000213
   World Cancer Research Fund / American Institute for Cancer research, 2007, FOOD, V0, Physical Activity
   Wu J, 2013, CARCINOGENESIS, V34, P2799, DOI 10.1093/carcin/bgt288
   Zamora-Ros R, 2015, GENES NUTR, V10, P0, DOI 10.1007/s12263-014-0447-x
   Zhou B, 2014, CANCER CAUSE CONTROL, V25, P1397, DOI 10.1007/s10552-014-0445-8
NR 83
TC 17
Z9 18
U1 0
U2 6
PU ROUTLEDGE JOURNALS, TAYLOR & FRANCIS LTD
PI ABINGDON
PA 2-4 PARK SQUARE, MILTON PARK, ABINGDON OX14 4RN, OXON, ENGLAND
SN 0163-5581
EI 1532-7914
J9 NUTR CANCER
JI Nutr. Cancer
PD JUN 15
PY 2017
VL 69
IS 2
BP 238
EP 247
DI 10.1080/01635581.2017.1263752
PG 10
WC Oncology; Nutrition & Dietetics
SC Oncology; Nutrition & Dietetics
GA EL4TK
UT WOS:000394613600007
PM 28094571
DA 2025-02-23
ER

PT J
AU Wang, HN
   Altemus, J
   Niazi, F
   Green, H
   Calhoun, BC
   Sturgis, C
   Grobmyer, SR
   Eng, C
AF Wang, Hannah
   Altemus, Jessica
   Niazi, Farshad
   Green, Holly
   Calhoun, Benjamin C.
   Sturgis, Charles
   Grobmyer, Stephen R.
   Eng, Charis
TI Breast tissue, oral and urinary microbiomes in breast cancer
SO ONCOTARGET
LA English
DT Article
DE microbiome; metagenomics; breast cancer; oral; urine
ID methylotrophic bacteria; molecular-detection; dna; association; greengenes; evolution; cells; risk
AB It has long been proposed that the gut microbiome contributes to breast carcinogenesis by modifying systemic estrogen levels. This is often cited as a possible mechanism linking breast cancer and high-fat, low-fiber diets as well as antibiotic exposure, associations previously identified in population-based studies. More recently, a distinct microbiome has been identified within breast milk and tissue, but few studies have characterized differences in the breast tissue microbiota of patients with and without cancer, and none have investigated distant body-site microbiomes outside of the gut. We hypothesize that cancerous breast tissue is associated with a microbiomic profile distinct from that of benign breast tissue, and that microbiomes of more distant sites, the oral cavity and urinary tract, will reflect dysbiosis as well. Fifty-seven women with invasive breast cancer undergoing mastectomy and 21 healthy women undergoing cosmetic breast surgery were enrolled. The bacterial 16S rRNA gene was amplified from urine, oral rinse and surgically collected breast tissue, sequenced, and processed through a QIIME-based bioinformatics pipeline. Cancer patient breast tissue microbiomes clustered significantly differently from non-cancer patients (p=0.03), largely driven by decreased relative abundance of Methylobacterium in cancer patients (median 0.10 vs. 0.24, p=0.03). There were no significant differences in oral rinse samples. Differences in urinary microbiomes were largely explained by menopausal status, with peri/postmenopausal women showing decreased levels of Lactobacillus. Independent of menopausal status, however, cancer patients had increased levels of gram-positive organisms including Corynebacterium (p<0.01), Staphylococcus (p=0.02), Actinomyces (p<0.01), and Propionibacteriaceae (p<0.01). Our observations suggest that the local breast microbiota differ in patients with and without breast cancer. Cancer patient urinary microbiomes were characterized by increased levels of gram-positive organisms in this study, but need to be further studied in larger cohorts.
C1 [Wang, Hannah; Altemus, Jessica; Niazi, Farshad; Eng, Charis] Cleveland Clin, Lerner Res Inst, Genom Med Inst, Cleveland, OH 44106 USA.
   [Wang, Hannah; Grobmyer, Stephen R.; Eng, Charis] Cleveland Clin, Lerner Coll Med, Cleveland, OH 44106 USA.
   [Eng, Charis] Cleveland Clin, Taussig Canc Inst, Cleveland, OH 44106 USA.
   [Green, Holly; Grobmyer, Stephen R.] Cleveland Clin, Surg Oncol Digest Dis & Surg Inst, Cleveland, OH 44106 USA.
   [Calhoun, Benjamin C.; Sturgis, Charles] Cleveland Clin, Dept Anat Pathol, Robert J Tomsich Pathol & Lab Med Inst, Cleveland, OH 44106 USA.
   [Grobmyer, Stephen R.] Cleveland Clin, Comprehens Breast Canc Program, Cleveland, OH 44106 USA.
   [Eng, Charis] Case Western Reserve Univ, Sch Med, Dept Genet & Genome Sci, Cleveland, OH 44106 USA.
   [Grobmyer, Stephen R.; Eng, Charis] Case Western Reserve Univ, Sch Med, CASE Comprehens Canc Ctr, Germline High Risk Focus Grp, Cleveland, OH 44106 USA.
C3 Cleveland Clinic Foundation; Cleveland Clinic Foundation; University System of Ohio; Case Western Reserve University; Cleveland Clinic Foundation; Cleveland Clinic Foundation; Cleveland Clinic Foundation; Cleveland Clinic Foundation; University System of Ohio; Case Western Reserve University; University System of Ohio; Case Western Reserve University
RP Eng, C (corresponding author), Cleveland Clin, Lerner Res Inst, Genom Med Inst, Cleveland, OH 44106 USA.; Grobmyer, SR; Eng, C (corresponding author), Cleveland Clin, Lerner Coll Med, Cleveland, OH 44106 USA.; Eng, C (corresponding author), Cleveland Clin, Taussig Canc Inst, Cleveland, OH 44106 USA.; Grobmyer, SR (corresponding author), Cleveland Clin, Surg Oncol Digest Dis & Surg Inst, Cleveland, OH 44106 USA.; Grobmyer, SR (corresponding author), Cleveland Clin, Comprehens Breast Canc Program, Cleveland, OH 44106 USA.; Eng, C (corresponding author), Case Western Reserve Univ, Sch Med, Dept Genet & Genome Sci, Cleveland, OH 44106 USA.; Grobmyer, SR; Eng, C (corresponding author), Case Western Reserve Univ, Sch Med, CASE Comprehens Canc Ctr, Germline High Risk Focus Grp, Cleveland, OH 44106 USA.
EM grobmys@ccf.org; engc@ccf.org
FU Doris Duke Charitable Foundation; Society of Surgical Oncology Foundation; Cleveland Clinic Taussig Cancer Institute
CR Amieva MR, 2008, GASTROENTEROLOGY, V134, P306, DOI 10.1053/j.gastro.2007.11.009
   Anderson MJ, 2001, AUSTRAL ECOL, V26, P32, DOI 10.1046/j.1442-9993.2001.01070.x
   Anesti V, 2005, ENVIRON MICROBIOL, V7, P1227, DOI 10.1111/j.1462-2920.2005.00805.x
   Anesti V, 2004, ENVIRON MICROBIOL, V6, P820, DOI 10.1111/j.1462-2920.2004.00623.x
   Arthur JC, 2013, GUT MICROBES, V4, P253, DOI 10.4161/gmic.24220
   Asnicar F, 2015, PEERJ, V3, P0, DOI 10.7717/peerj.1029
   Austin B, 2014, PROKARYOTES, V0, PP729, DOI 10.1007/978-3-642-30197-1_397
   Blankenberg Daniel, 2010, CURR PROTOC MOL BIOL, VChapter 19, P0, DOI 10.1002/0471142727.mb1910s89
   Brotman RM, 2014, MENOPAUSE, V21, P450, DOI 10.1097/GME.0b013e3182a4690b
   Bultman SJ, 2014, CARCINOGENESIS, V35, P249, DOI 10.1093/carcin/bgt392
   Caporaso JG, 2010, NAT METHODS, V7, P335, DOI 10.1038/nmeth.f.303
   Caporaso JG, 2010, BIOINFORMATICS, V26, P266, DOI 10.1093/bioinformatics/btp636
   Dauphin LA, 2010, J APPL MICROBIOL, V108, P163, DOI 10.1111/j.1365-2672.2009.04404.x
   DeSantis TZ, 2006, APPL ENVIRON MICROB, V72, P5069, DOI 10.1128/AEM.03006-05
   Doherty GM, 2001, ANN SURG, V233, P623, DOI 10.1097/00000658-200105000-00005
   Donnet-Hughes A, 2010, P NUTR SOC, V69, P407, DOI 10.1017/S0029665110001898
   Edgar RC, 2010, BIOINFORMATICS, V26, P2460, DOI 10.1093/bioinformatics/btq461
   Flores R, 2012, J TRANSL MED, V10, P0, DOI 10.1186/1479-5876-10-253
   Freudenheim JL, 2016, CANCER EPIDEM BIOMAR, V25, P43, DOI 10.1158/1055-9965.EPI-15-0750
   Fuhrman BJ, 2014, J CLIN ENDOCR METAB, V99, P4632, DOI 10.1210/jc.2014-2222
   García-Tuñón I, 2007, BMC CANCER, V7, P0, DOI 10.1186/1471-2407-7-158
   Gargano LM, 2014, ANNU REV PUBL HEALTH, V35, P65, DOI 10.1146/annurev-publhealth-032013-182426
   Giardine B, 2005, GENOME RES, V15, P1451, DOI 10.1101/gr.4086505
   Goecks J, 2010, GENOME BIOL, V11, P0, DOI 10.1186/gb-2010-11-8-r86
   Goedert JJ, 2015, JNCI-J NATL CANCER I, V107, P0, DOI 10.1093/jnci/djv147
   Hamady M, 2009, GENOME RES, V19, P1141, DOI 10.1101/gr.085464.108
   Hessle C, 2000, INFECT IMMUN, V68, P3581, DOI 10.1128/IAI.68.6.3581-3586.2000
   Hieken TJ, 2016, SCI REP-UK, V6, P0, DOI 10.1038/srep30751
   Hill TCJ, 2003, FEMS MICROBIOL ECOL, V43, P1, DOI 10.1111/j.1574-6941.2003.tb01040.x
   Ishii Y, 2003, BBA-MOL CELL RES, V1643, P11, DOI 10.1016/j.bbamcr.2003.08.004
   Klindworth A, 2013, NUCLEIC ACIDS RES, V41, P0, DOI 10.1093/nar/gks808
   Kutschera U, 2007, PLANT SIGNAL BEHAV, V2, P74, DOI 10.4161/psb.2.2.4073
   Lacey JV, 2009, BMC CANCER, V9, P0, DOI 10.1186/1471-2407-9-84
   Lai CC, 2011, J CLIN MICROBIOL, V49, P3329, DOI 10.1128/JCM.01241-11
   Ley RE, 2008, NAT REV MICROBIOL, V6, P776, DOI 10.1038/nrmicro1978
   Ley RE, 2008, SCIENCE, V320, P1647, DOI 10.1126/science.1155725
   Love MI, 2014, GENOME BIOL, V15, P0, DOI 10.1186/s13059-014-0550-8
   Lozupone C, 2005, APPL ENVIRON MICROB, V71, P8228, DOI 10.1128/AEM.71.12.8228-8235.2005
   MADIGAN MP, 1995, J NATL CANCER I, V87, P1681, DOI 10.1093/jnci/87.22.1681
   Magoc T, 2011, BIOINFORMATICS, V27, P2957, DOI 10.1093/bioinformatics/btr507
   McDonald D, 2012, ISME J, V6, P610, DOI 10.1038/ismej.2011.139
   McMurdie PJ, 2014, PLOS COMPUT BIOL, V10, P0, DOI 10.1371/journal.pcbi.1003531
   Moye ZD, 2014, J ORAL MICROBIOL, V6, P0, DOI 10.3402/jom.v6.24878
   Peterson J, 2009, GENOME RES, V19, P2317, DOI 10.1101/gr.096651.109
   Plottel CS, 2011, CELL HOST MICROBE, V10, P324, DOI 10.1016/j.chom.2011.10.003
   Pollock CB, 2012, BREAST CANCER RES TR, V134, P1041, DOI 10.1007/s10549-012-1992-x
   Price MN, 2010, PLOS ONE, V5, P0, DOI 10.1371/journal.pone.0009490
   Ravel J, 2011, P NATL ACAD SCI USA, V108, P4680, DOI 10.1073/pnas.1002611107
   Rideout JR, 2014, PEERJ, V2, P0, DOI 10.7717/peerj.545
   Sarkar D, 2008, LATTICE MULTIVARIATE, Vxvii, P265
   Segata N, 2011, GENOME BIOL, V12, P0, DOI 10.1186/gb-2011-12-6-r60
   Sheflin AM, 2014, CURR ONCOL REP, V16, P0, DOI 10.1007/s11912-014-0406-0
   Shen J, 2016, SCI REP-UK, V6, P0, DOI 10.1038/srep24380
   Shoskes DA, 2016, J UROLOGY, V196, P435, DOI 10.1016/j.juro.2016.02.2959
   Tamariz J, 2006, J FORENSIC SCI, V51, P790, DOI 10.1111/j.1556-4029.2006.00172.x
   To SQ, 2015, J STEROID BIOCHEM, V145, P179, DOI 10.1016/j.jsbmb.2014.05.004
   Urbaniak C, 2016, APPL ENVIRON MICROB, V82, P5039, DOI 10.1128/AEM.01235-16
   Urbaniak C, 2014, APPL ENVIRON MICROB, V80, P3007, DOI 10.1128/AEM.00242-14
   Velicer CM, 2004, JAMA-J AM MED ASSOC, V291, P827, DOI 10.1001/jama.291.7.827
   Wolfe AJ, 2012, J CLIN MICROBIOL, V50, P1376, DOI 10.1128/JCM.05852-11
   World Health Organization, 2012, WORLD HLTH STAT, V0, P171
   Xuan CY, 2014, PLOS ONE, V9, P0, DOI 10.1371/journal.pone.0083744
   Yaghjyan L, 2011, CANCER CAUSE CONTROL, V22, P529, DOI 10.1007/s10552-011-9729-4
   Zaidi MR, 2011, CLIN CANCER RES, V17, P6118, DOI 10.1158/1078-0432.CCR-11-0482
   Ziesemer KA, 2015, SCI REP-UK, V5, P0, DOI 10.1038/srep16498
NR 65
TC 134
Z9 147
U1 2
U2 36
PU IMPACT JOURNALS LLC
PI ORCHARD PARK
PA 6666 E QUAKER ST, STE 1, ORCHARD PARK, NY 14127 USA
SN 
EI 1949-2553
J9 ONCOTARGET
JI Oncotarget
PD OCT 20
PY 2017
VL 8
IS 50
BP 88122
EP 88138
DI 10.18632/oncotarget.21490
PG 17
WC Oncology; Cell Biology
SC Oncology; Cell Biology
GA FK2VP
UT WOS:000413341400090
PM 29152146
DA 2025-02-23
ER

PT J
AU Bastide, NM
   Naud, N
   Nassy, G
   Vendeuvre, JL
   Taché, S
   Guéraud, F
   Hobbs, DA
   Kuhnle, GG
   Corpet, DE
   Pierre, FHF
AF Bastide, Nadia M.
   Naud, Nathalie
   Nassy, Gilles
   Vendeuvre, Jean-Luc
   Tache, Sylviane
   Gueraud, Francoise
   Hobbs, Ditte A.
   Kuhnle, Gunter G.
   Corpet, Denis E.
   Pierre, Fabrice H. F.
TI Red Wine and Pomegranate Extracts Suppress Cured Meat Promotion of Colonic Mucin-Depleted Foci in Carcinogen-Induced Rats
SO NUTRITION AND CANCER-AN INTERNATIONAL JOURNAL
LA English
DT Article
ID induced endogenous formation; aberrant crypt foci; n-nitroso compounds; lipid-peroxidation; heme-iron; colorectal carcinogenesis; preneoplastic lesions; dietary polyphenols; linoleic-acid; beef meat
AB Processed meat intake is carcinogenic to humans. We have shown that intake of a workshop-made cured meat with erythorbate promotes colon carcinogenesis in rats. We speculated that polyphenols could inhibit this effect by limitation of endogenous lipid peroxidation and nitrosation. Polyphenol-rich plant extracts were added to the workshop-made cured meat and given for 14days to rats and 100days to azoxymethane-induced rats to evaluate the inhibition of preneoplastic lesions. Colons of 100-d study were scored for precancerous lesions (mucin-depleted foci, MDF), and biochemical end points of peroxidation and nitrosation were measured in urinary and fecal samples. In comparison with cured meat-fed rats, dried red wine, pomegranate extract, -tocopherol added at one dose to cured meat and withdrawal of erythorbate significantly decreased the number of MDF per colon (but white grape and rosemary extracts did not). This protection was associated with the full suppression of fecal excretion of nitrosyl iron, suggesting that this nitroso compound might be a promoter of carcinogenesis. At optimized concentrations, the incorporation of these plant extracts in cured meat might reduce the risk of colorectal cancer associated with processed meat consumption.
C1 [Bastide, Nadia M.; Naud, Nathalie; Tache, Sylviane; Gueraud, Francoise; Corpet, Denis E.; Pierre, Fabrice H. F.] Univ Toulouse, INRA UMR1331, TOXALIM Res Ctr Food Toxicol, ENVT,INP, Toulouse, France.
   [Nassy, Gilles; Vendeuvre, Jean-Luc] IFIP Inst Porc, Paris, France.
   [Hobbs, Ditte A.; Kuhnle, Gunter G.] Univ Reading, Dept Food & Nutr, Whiteknights, England.
C3 Centre National de la Recherche Scientifique (CNRS); CNRS - Institute of Physics (INP); INRAE; Universite Federale Toulouse Midi-Pyrenees (ComUE); Universite de Toulouse; Institut National Polytechnique de Toulouse; Universite Toulouse III - Paul Sabatier; Ecole Nationale Veterinaire de Toulouse; University of Reading
RP Corpet, DE (corresponding author), Univ Toulouse, INRA UMR1331, TOXALIM Res Ctr Food Toxicol, ENVT,INP, Toulouse, France.
EM prof.corpet@gmail.com
FU French Institut National de la Recherche Agronomique; Institut Francais du Porc (IFIP)
CR [Anonymous], 2007, WCRF WCRF FOOD NUTR, V0, P1
   Baradat M, 2011, CHEM RES TOXICOL, V24, P1984, DOI 10.1021/tx2003036
   Bastide NM, 2015, CANCER RES, V75, P870, DOI 10.1158/0008-5472.CAN-14-2554
   Bastide NM, 2011, CANCER PREV RES, V4, P177, DOI 10.1158/1940-6207.CAPR-10-0113
   Bouvard V, 2015, LANCET ONCOL, V16, P1599, DOI 10.1016/S1470-2045(15)00444-1
   Caderni G, 2003, CANCER RES, V63, P2388
   Chan DSM, 2011, PLOS ONE, V6, P0, DOI 10.1371/journal.pone.0020456
   Corpet DE, 2011, MEAT SCI, V89, P310, DOI 10.1016/j.meatsci.2011.04.009
   Cross AJ, 2003, CANCER RES, V63, P2358
   Davis ME, 2012, NUTR CANCER, V64, P342, DOI 10.1080/01635581.2012.650777
   Demeyer D, 2016, CRIT REV FOOD SCI, V56, P2747, DOI 10.1080/10408398.2013.873886
   DOUGLASS ML, 1978, J SOC COSMET CHEM, V29, P581
   Fahrer J, 2013, CARCINOGENESIS, V34, P2435, DOI 10.1093/carcin/bgt275
   Femia AP, 2008, INT J CANCER, V122, P117, DOI 10.1002/ijc.23065
   Femia AP, 2007, CANCER RES, V67, P445, DOI 10.1158/0008-5472.CAN-06-3861
   Femia AP, 2009, INT J CANCER, V125, P541, DOI 10.1002/ijc.24417
   Femia AP, 2008, CANCER PREV RES, V1, P562, DOI 10.1158/1940-6207.CAPR-08-0125
   Gasc N, 2007, REDOX REP, V12, P40, DOI 10.1179/135100007X162257
   Gorelik S, 2005, J AGR FOOD CHEM, V53, P3397, DOI 10.1021/jf040401o
   Gorelik S, 2008, J AGR FOOD CHEM, V56, P5002, DOI 10.1021/jf703700d
   Gorelik S, 2008, FASEB J, V22, P41, DOI 10.1096/fj.07-9041com
   Goupy P, 2009, J AGR FOOD CHEM, V57, P5762, DOI 10.1021/jf900841b
   Hammerling U, 2016, CRIT REV FOOD SCI, V56, P614, DOI 10.1080/10408398.2014.972498
   Hogg N, 2007, FREE RADICAL BIO MED, V43, P1037, DOI 10.1016/j.freeradbiomed.2007.07.006
   Hornsey HC, 1956, J. SCI. FOOD AGRIC, V7, P534, DOI 10.1002/JSFA.2740070804
   Joosen AMCP, 2009, CARCINOGENESIS, V30, P1402, DOI 10.1093/carcin/bgp130
   Kuhnle GGC, 2007, FREE RADICAL BIO MED, V43, P1040, DOI 10.1016/j.freeradbiomed.2007.03.011
   Kulkarni AP, 2007, J AGR FOOD CHEM, V55, P1491, DOI 10.1021/jf0626720
   Lorrain B, 2010, J AGR FOOD CHEM, V58, P676, DOI 10.1021/jf903054e
   MIRVISH SS, 1986, CANCER, V58, P1842, DOI 10.1002/1097-0142(19861015)58:8+<1842::AID-CNCR2820581410>3.0.CO;2-#
   Parnaud G, 1998, NUTR CANCER, V32, P165, DOI 10.1080/01635589809514736
   Perron NR, 2009, CELL BIOCHEM BIOPHYS, V53, P75, DOI 10.1007/s12013-009-9043-x
   Pierre F, 2007, CARCINOGENESIS, V28, P321, DOI 10.1093/carcin/bgl127
   Pierre F, 2004, J NUTR, V134, P2711, DOI 10.1093/jn/134.10.2711
   Pierre F, 2003, CARCINOGENESIS, V24, P1683, DOI 10.1093/carcin/bgg130
   Pierre F, 2008, BRIT J NUTR, V99, P1000, DOI 10.1017/S0007114507843558
   Pierre F, 2006, CANCER EPIDEM BIOMAR, V15, P2274, DOI 10.1158/1055-9965.EPI-06-0085
   Pierre FHF, 2013, AM J CLIN NUTR, V98, P1255, DOI 10.3945/ajcn.113.061069
   Pierre FHF, 2010, NUTR CANCER, V62, P567, DOI 10.1080/01635580903532408
   Santarelli RL, 2008, NUTR CANCER, V60, P131, DOI 10.1080/01635580701684872
   Santarelli RL, 2013, INT J CANCER, V133, P2533, DOI 10.1002/ijc.28286
   Santarelli RL, 2010, CANCER PREV RES, V3, P852, DOI 10.1158/1940-6207.CAPR-09-0160
   Sawa T, 1999, J AGR FOOD CHEM, V47, P397, DOI 10.1021/jf980765e
   Sawa T, 1998, CANCER EPIDEM BIOMAR, V7, P1007
   Sestili P, 2007, PHARMACOL RES, V56, P18, DOI 10.1016/j.phrs.2007.02.003
   Siegel R, 2012, CA-CANCER J CLIN, V62, P10, DOI 10.3322/caac.20138
   Vanden Bussche J, 2014, MOL NUTR FOOD RES, V58, P1883, DOI 10.1002/mnfr.201400078
   Vulcain E, 2005, FREE RADICAL RES, V39, P547, DOI 10.1080/10715760500073865
   WCRF, 2010, WCRF AICR SYST LIT R, V0, P1
   Winter JCF, 2019, PRACTICAL ASSESSMENT, V18, P0
NR 50
TC 29
Z9 31
U1 1
U2 36
PU ROUTLEDGE JOURNALS, TAYLOR & FRANCIS LTD
PI ABINGDON
PA 2-4 PARK SQUARE, MILTON PARK, ABINGDON OX14 4RN, OXON, ENGLAND
SN 0163-5581
EI 1532-7914
J9 NUTR CANCER
JI Nutr. Cancer
PD JUN 15
PY 2017
VL 69
IS 2
BP 289
EP 298
DI 10.1080/01635581.2017.1263745
PG 10
WC Oncology; Nutrition & Dietetics
SC Oncology; Nutrition & Dietetics
GA EL4TK
UT WOS:000394613600013
PM 28094544
DA 2025-02-23
ER

PT J
AU Tabung, FK
   Fung, TT
   Chavarro, JE
   Smith-Warner, SA
   Willett, WC
   Giovannucci, EL
AF Tabung, Fred K.
   Fung, Teresa T.
   Chavarro, Jorge E.
   Smith-Warner, Stephanie A.
   Willett, Walter C.
   Giovannucci, Edward L.
TI Associations between adherence to the World Cancer Research Fund/American Institute for Cancer Research cancer prevention recommendations and biomarkers of inflammation, hormonal, and insulin response
SO INTERNATIONAL JOURNAL OF CANCER
LA English
DT Article
DE chronic inflammation; hormones; hyperinsulinemia; insulin resistance; cancer prevention; diet; lifestyle; WCRF/AICR recommendations
ID coronary-heart-disease; colorectal-cancer; metabolic syndrome; plasma adiponectin; postmenopausal women; research guidelines; cholesterol ratio; breast-cancer; risk; health
AB Adherence to the 2007 WCRF/AICR cancer prevention recommendations has been associated with lower cancer risk but the underlying biological mechanisms have not been elucidated. We utilized dietary and lifestyle data from 11,342 women in the Nurses' Health Study and 8,136 men in the Health Professionals Follow-up Study, to investigate associations between adherence scores and markers of inflammation, hormonal and insulin response. Two scores ranging from 0 to 3 were constructed to assess adherence to the energy balance-related recommendations (weight management, physical activity, energy density); and the plant, animal foods and alcohol intake recommendations; with higher scores indicating greater adherence. The following biomarkers were assessed in plasma samples donated by chronic disease-free women (1990) and men (1994): C-reactive protein (CRP), interleukin (IL) 26, tumor necrosis factor (TNF)-alpha receptor 2 (TNF alpha R2) and adiponectin for inflammation; estrone and estradiol for hormonal response in women, C-peptide for hyperinsulinemia; and triglycerides/high density lipoprotein-cholesterol (TG/HDL) ratio for insulin resistance. In multivariable-adjusted linear regression analyses, we estimated relative concentrations of biomarkers across adherence categories. There was a significant trend of lower (higher for adiponectin) biomarker concentrations with higher adherence to the energy balance recommendations (all p trend < 0.0001). Comparing the highest (3) to the lowest recommendation category (0-1), the percent difference in relative concentrations of biomarkers was CRP, -69%; IL6, -41%; TNF alpha R2, -13%; adiponectin, +36%; C-peptide, -43%; TG/HDL, -43%; estrone, -31%; and estradiol, -43%; in women; and CRP, -59%; IL6, -42%; TNF alpha R2, -10%; adiponectin, +22%; C-peptide, -44%; and TG/HDL, -40%; in men. In contrast, associations between adherence to the plant, animal foods and alcohol intake recommendations and biomarker concentrations were weaker, and mostly nonsignificant. The healthier biomarker profile associated with greater adherence to the WCRF/AICR cancer prevention recommendations is driven mainly by adherence to the energy balance-related recommendations.
C1 [Tabung, Fred K.; Fung, Teresa T.; Chavarro, Jorge E.; Smith-Warner, Stephanie A.; Willett, Walter C.; Giovannucci, Edward L.] Harvard TH Chan Sch Publ Hlth, Dept Nutr, Boston, MA USA.
   [Tabung, Fred K.; Chavarro, Jorge E.; Smith-Warner, Stephanie A.; Willett, Walter C.; Giovannucci, Edward L.] Harvard TH Chan Sch Publ Hlth, Dept Epidemiol, Boston, MA USA.
   [Fung, Teresa T.] Simmons Coll, Dept Nutr, Boston, MA 02115 USA.
   [Chavarro, Jorge E.; Willett, Walter C.; Giovannucci, Edward L.] Brigham & Womens Hosp, Channing Div Network Med, 75 Francis St, Boston, MA 02115 USA.
   [Chavarro, Jorge E.; Willett, Walter C.; Giovannucci, Edward L.] Harvard Med Sch, Dept Med, Boston, MA USA.
C3 Harvard University; Harvard T.H. Chan School of Public Health; Harvard University; Harvard T.H. Chan School of Public Health; Simmons University; Harvard University; Harvard University Medical Affiliates; Brigham & Women's Hospital; Harvard University; Harvard Medical School
RP Tabung, FK (corresponding author), Harvard TH Chan Sch Publ Hlth Nutr, 665 Huntington Ave, Boston, MA 02115 USA.
EM ftabung@hsph.harvard.edu
[truncated: 974,451 more chars]
