# Supplementary material for: Global impact of dietary risks on cancers: burdens across regions from 1990 to 2021 and the projection to 2035
Source: Front Nutr. 2025 Jul 4;12:1585305. doi: 10.3389/fnut.2025.1585305 (PMC12271164; doi:10.3389/fnut.2025.1585305)
Supplement: Supplementary file 1 [file Data_Sheet_1.zip › Supplementary data/Fig 1/download2018u193.txt]

PT J
AU Hardcastle, SJ
   Maxwell-Smith, C
   Hagger, MS
   O'Connor, M
   Platell, C
AF Hardcastle, S. J.
   Maxwell-Smith, C.
   Hagger, M. S.
   O'Connor, M.
   Platell, C.
TI Exploration of information and support needs in relation to health concerns, diet and physical activity in colorectal cancer survivors
SO EUROPEAN JOURNAL OF CANCER CARE
LA English
DT Article
DE cancer survivors; colorectal; diet; health behaviour; information; support
ID breast-cancer; behavior-change; life; oncologists; trial; comorbidity; advice; risk
AB The purpose of the current study was to explore colorectal cancer survivors' information and support needs in relation to health concerns and health behaviour change. Face-to-face interviews were conducted with participants who had completed active treatment for cancer within the previous 2 years. Participants were colorectal cancer survivors (N = 24, men = 11, women = 13M, age = 69.38 years, SD = 4.19) recruited from a hospital in Perth, Australia on the basis that they had existing morbidities that put them at increased risk of cardiovascular disease. Interview transcripts were analysed using thematic analysis. Results: Five main themes emerged: bowel changes; Lack of knowledge concerning healthy eating and physical activity; conflicting information; desire for support; and, need for simple messages and strategies to stay healthy. Where dietary recommendations were provided, these were to resolve bowel problems rather than to promote healthy eating. The provision of lifestyle advice from the oncologists is limited and patients' lack knowledge of guidelines for diet and physical activity. Oncologists could provide patients with clear messages from the World Cancer Research Fund (2011); that is to increase physical activity and dietary fibre and reduce consumption of red meat, processed meat, alcohol and body fatness.
C1 [Hardcastle, S. J.; Maxwell-Smith, C.; Hagger, M. S.; O'Connor, M.] Curtin Univ, Sch Psychol & Speech Pathol, Hlth Psychol & Behav Med Res Grp, Perth, WA, Australia.
   [Platell, C.] St John God Hosp, Dept Oncol, Perth, WA, Australia.
C3 Curtin University; St John of God Health Care
RP Hardcastle, SJ (corresponding author), Curtin Univ, Sch Psychol & Speech Pathol, Hlth Psychol & Behav Med Res Grp, Perth, WA, Australia.
EM sarah.hardcastle@curtin.edu.au
CR Aarts MJ, 2013, J EPIDEMIOL COMMUN H, V67, P365, DOI 10.1136/jech-2012-201404
   Anderson AS, 2013, SUPPORT CARE CANCER, V21, P35, DOI 10.1007/s00520-012-1487-7
   Anderson AS, 2010, SUPPORT CARE CANCER, V18, P409, DOI 10.1007/s00520-009-0677-4
   [Anonymous], 2015, CANCER FACTS AND FIGURES 2014, V0, P0
   [Anonymous], 2011, CONTINUOUS UPDATE PROJECT REPORT, V0, P0
   Beaver K, 2010, J CLIN NURS, V19, P3291, DOI 10.1111/j.1365-2702.2010.03407.x
   Bellizzi KM, 2005, J CLIN ONCOL, V23, P8884, DOI 10.1200/JCO.2005.02.2343
   Bradley EH, 2007, HEALTH SERV RES, V42, P1758, DOI 10.1111/j.1475-6773.2006.00684.x
   Braun V, 2021, QUAL RES PSYCHOL, V18, P328, DOI 10.1080/14780887.2020.1769238
   Coups EJ, 2005, PREV MED, V40, P702, DOI 10.1016/j.ypmed.2004.09.011
   Courneya KS, 2008, CANCER-AM CANCER SOC, V112, P2475, DOI 10.1002/cncr.23455
   Daabiss M, 2011, INDIAN J ANAESTH, V55, P111, DOI 10.4103/0019-5049.79879
   Daley AJ, 2008, INT J BEHAV NUTR PHY, V5, P0, DOI 10.1186/1479-5868-5-46
   DEMARKWAHNEFRIEW, 2000, CANCER, V88, P674
   Eggly S, 2008, PATIENT EDUC COUNS, V70, P143, DOI 10.1016/j.pec.2007.09.019
   Fisher A, 2015, BMJ OPEN, V5, P0, DOI 10.1136/bmjopen-2014-006853
   Grimmett C, 2011, QUAL LIFE RES, V20, P1237, DOI 10.1007/s11136-011-9855-1
   Hall G, 2012, QUAL RES SPORT EXERC, V4, P138, DOI 10.1080/2159676X.2011.653500
   Hall S, 2012, SUPPORT CARE CANCER, V20, P3071, DOI 10.1007/s00520-012-1434-7
   Hardcastle S, 2011, PSYCHOL SPORT EXERC, V12, P314, DOI 10.1016/j.psychsport.2011.01.001
   Hardcastle SJ, 2017, PSYCHO-ONCOLOGY, V26, P1099, DOI 10.1002/pon.4288
   Hardcastle SJ, 2015, FRONT PSYCHOL, V6, P0, DOI 10.3389/fpsyg.2015.00835
   Harper FWK, 2013, TRANSL BEHAV MED, V3, P94, DOI 10.1007/s13142-012-0188-6
   Hawkes AL, 2009, PSYCHO-ONCOLOGY, V18, P449, DOI 10.1002/pon.1527
   Holmes HM, 2014, EUR J INTERN MED, V25, P374, DOI 10.1016/j.ejim.2013.12.003
   JEMAL A, 2011, CA-CANCER J CLIN, V61, P69, DOI 10.3322/CAAC.20107
   Jones LW, 2005, SUPPORT CARE CANCER, V13, P929, DOI 10.1007/s00520-005-0805-8
   Kenzik K, 2016, J CANCER SURVIV, V10, P271, DOI 10.1007/s11764-015-0473-8
   Kvale S, 1996, INTERVIEWS, V0, P0
   Moldovan-Johnson M, 2014, J HEALTH COMMUN, V19, P1359, DOI 10.1080/10810730.2014.906521
   Murray J, 2013, BMC CARDIOVASC DISOR, V13, P0, DOI 10.1186/1471-2261-13-48
   Murray J, 2012, BMC CARDIOVASC DISOR, V12, P0, DOI 10.1186/1471-2261-12-120
   Nikoletti S, 2008, CANCER NURS, V31, P389, DOI 10.1097/01.NCC.0000305759.04357.1b
   OLeary KA, 2007, PATIENT EDUC COUNS, V69, P5, DOI 10.1016/j.pec.2007.08.002
   OWENS WD, 1978, ANESTHESIOLOGY, V49, P239, DOI 10.1097/00000542-197810000-00003
   Pinto BM, 2013, HEALTH PSYCHOL, V32, P616, DOI 10.1037/a0029886
   Rock Cheryl L, 2012, CA CANCER J CLIN, V62, P243, DOI 10.3322/caac.21142
   Rozmovits Linda, 2004, J HEALTH SERV RES POLICY, V9, P159, DOI 10.1258/1355819041403231
   Satia JA, 2009, CANCER NURS, V32, P107, DOI 10.1097/NCC.0b013e3181982d4c
   Smith AW, 2008, HEALTH CARE FINANC R, V29, P41
   Sparkes AC, 2014, QUALITATIVE RESEARCH METHODS IN SPORT, V0, P0
   Stead M, 2015, INT J BEHAV NUTR PHY, V12, P0, DOI 10.1186/s12966-015-0240-2
   Sun V, 2015, ANN SURG ONCOL, V22, P4317, DOI 10.1245/s10434-015-4731-9
   Williams K, 2013, BRIT J CANCER, V108, P831, DOI 10.1038/bjc.2013.38
   Worster B, 2009, EUR J ONCOL NURS, V13, P315, DOI 10.1016/j.ejon.2009.04.008
NR 47
TC 39
Z9 41
U1 1
U2 23
PU WILEY
PI HOBOKEN
PA 111 RIVER ST, HOBOKEN 07030-5774, NJ USA
SN 0961-5423
EI 1365-2354
J9 EUR J CANCER CARE
JI Eur. J. Cancer Care
PD JAN 15
PY 2018
VL 27
IS 1
BP 
EP 
DI 10.1111/ecc.12679
PG 9
WC Oncology; Health Care Sciences & Services; Nursing; Rehabilitation
SC Oncology; Health Care Sciences & Services; Nursing; Rehabilitation
GA FT8DQ
UT WOS:000423383300040
PM 28337818
DA 2025-02-23
ER

PT J
AU Khadge, S
   Thiele, GM
   Sharp, JG
   McGuire, TR
   Klassen, LW
   Black, PN
   DiRusso, CC
   Cook, L
   Talmadge, JE
AF Khadge, Saraswoti
   Thiele, Geoffrey M.
   Sharp, John Graham
   McGuire, Timothy R.
   Klassen, Lynell W.
   Black, Paul N.
   DiRusso, Concetta C.
   Cook, Leah
   Talmadge, James E.
TI Long-chain omega-3 polyunsaturated fatty acids decrease mammary tumor growth, multiorgan metastasis and enhance survival
SO CLINICAL & EXPERIMENTAL METASTASIS
LA English
DT Article
DE PUFA; Omega-3; Mammary tumor; Metastasis; Survival
ID breast-cancer metastasis; prepubertal low-fat; docosahexaenoic acid; fish-oil; ovarian-cancer; cell-proliferation; lymphocyte ratio; carcinoma growth; dietary omega-3; mouse model
AB Epidemiological studies show a reduced risk of breast cancer (BC) in women consuming high levels of long-chain (LC) omega-3 (-3) fatty acids (FAs) compared with women who consumed low levels. However, the regulatory and mechanistic roles of dietary -6 and LC--3 FAs on tumor progression, metastasis and survival are poorly understood. Female BALB/c mice (10-week old) were pair-fed with a diet containing -3 or an isocaloric, isolipidic -6 diet for 16 weeks prior to the orthotopic implantation of 4T1 mammary tumor cells. Major outcomes studied included: mammary tumor growth, survival analysis, and metastases analyses in multiple organs including pulmonary, hepatic, bone, cardiac, renal, ovarian, and contralateral MG (CMG). The dietary regulation of the tumor microenvironment was evaluated in mice autopsied on day-35 post tumor injection. In mice fed the -3 containing diet, there was a significant delay in tumor initiation and prolonged survival relative to the -6 diet-fed group. The tumor size on day 35 post tumor injection in the -3 group was 50% smaller and the frequencies of pulmonary and bone metastases were significantly lower relative to the -6 group. Similarly, the incidence/frequencies and/or size of cardiac, renal, ovarian metastases were significantly lower in mice fed the -3 diet. The analyses of the tumor microenvironment showed that tumors in the -3 group had significantly lower numbers of proliferating tumor cells (Ki67(+))/high power field (HPF), and higher numbers of apoptotic tumor cells (TUNEL+)/HPF, lower neo-vascularization (CD31(+) vessels/HPF), infiltration by neutrophil elastase(+) cells, and macrophages (F4/80(+)) relative to the tumors from the -6 group. Further, in tumors from the -3 diet-fed mice, T-cell infiltration was 102% higher resulting in a neutrophil to T-lymphocyte ratio (NLR) that was 76% lower (p<0.05). Direct correlations were observed between NLR with tumor size and T-cell infiltration with the number of apoptotic tumor cells. qRT-PCR analysis revealed that tumor IL10 mRNA levels were significantly higher (six-fold) in the tumors from mice fed the -3 diet and inversely correlated with the tumor size. Our data suggest that dietary LC--3FAs modulates the mammary tumor microenvironment slowing tumor growth, and reducing metastases to both common and less preferential organs resulting in prolonged survival. The surrogate analyses undertaken support a mechanism of action by dietary LC--3FAs that includes, but is not limited to decreased infiltration by myeloid cells (neutrophils and macrophages), an increase in CD3(+) lymphocyte infiltration and IL10 associated anti-inflammatory activity.
C1 [Khadge, Saraswoti; Thiele, Geoffrey M.; Cook, Leah; Talmadge, James E.] Univ Nebraska Med Ctr, Dept Pathol & Microbiol, Omaha, NE 68198 USA.
   [Sharp, John Graham] Univ Nebraska Med Ctr, Dept Genet Cell Biol & Anat, Omaha, NE USA.
   [Thiele, Geoffrey M.; Klassen, Lynell W.; Talmadge, James E.] Univ Nebraska Med Ctr, Dept Internal Med, Omaha, NE 68198 USA.
   [Thiele, Geoffrey M.; Klassen, Lynell W.] Vet Affairs Nebraska Western Iowa Hlth Care Syst, Omaha, NE USA.
   [McGuire, Timothy R.] Univ Nebraska Med Ctr, Dept Pharm Practice, Omaha, NE USA.
   [Black, Paul N.; DiRusso, Concetta C.] Univ Nebraska, Dept Biochem, Lincoln, NE 68583 USA.
C3 University of Nebraska System; University of Nebraska Medical Center; University of Nebraska System; University of Nebraska Medical Center; University of Nebraska System; University of Nebraska Medical Center; US Department of Veterans Affairs; Veterans Health Administration (VHA); VA Nebraska-Western Iowa Health Care System; University of Nebraska System; University of Nebraska Medical Center; University of Nebraska System; University of Nebraska Lincoln
RP Talmadge, JE (corresponding author), Univ Nebraska Med Ctr, Dept Pathol & Microbiol, Omaha, NE 68198 USA.; Talmadge, JE (corresponding author), Univ Nebraska Med Ctr, Dept Internal Med, Omaha, NE 68198 USA.
EM jtalmadg@unmc.edu
FU Fred & Pamela Buffett Cancer Center's NIH Cancer Center Support Grant [P30CA036727]; Nebraska Center for Integrated Biomolecular Communications [P20GM113126]; UNMC College of Medicine (LWK) Endowed Chair
CR Ahmad N, 2018, CANCER IMMUNOL IMMUN, V67, P537, DOI 10.1007/s00262-017-2106-8
   Albini A, 2005, CANCER RES, V65, P10637, DOI 10.1158/0008-5472.CAN-05-3473
   Albino AP, 2000, CANCER RES, V60, P4139
   Alkner S, 2015, BREAST CANCER RES, V17, P0, DOI 10.1186/s13058-015-0608-x
   AMRI EZ, 1994, J LIPID RES, V35, P930
   [Anonymous], 2017, OXF MED CASE REPORTS, V0, P0
   ASLAKSON CJ, 1992, CANCER RES, V52, P1399
   Bhattacharjee HK, 2016, INDIA J SURG ONCOL, V7, P320, DOI 10.1007/s13193-016-0512-6
   Bing C, 2006, BRIT J CANCER, V95, P1028, DOI 10.1038/sj.bjc.6603360
   Bingle L, 2006, BRIT J CANCER, V94, P101, DOI 10.1038/sj.bjc.6602901
   Bolin C, 2012, BIOL PROCED ONLINE, V14, P0, DOI 10.1186/1480-9222-14-6
   Bradley RL, 2008, OBESITY, V16, P938, DOI 10.1038/oby.2008.39
   Brault MS, 2005, J BIOMED BIOTECHNOL, V0, PP37, DOI 10.1155/JBB.2005.37
   Buckley JD, 2009, OBES REV, V10, P648, DOI 10.1111/j.1467-789X.2009.00584.x
   Bussani R, 2007, J CLIN PATHOL, V60, P27, DOI 10.1136/jcp.2005.035105
   Chen Y, 1999, CANCER EPIDEM BIOMAR, V8, P855
   Chung H, 2015, ONCOGENE, V34, P3504, DOI 10.1038/onc.2014.283
   DEliseo D, 2016, J CLIN MED, V5, P0, DOI 10.3390/jcm5020015
   Denkert C, 2010, J CLIN ONCOL, V28, P105, DOI 10.1200/JCO.2009.23.7370
   DeSantis CE, 2017, CA-CANCER J CLIN, V67, P439, DOI 10.3322/caac.21412
   Donkor MK, 2009, INT IMMUNOPHARMACOL, V9, P937, DOI 10.1016/j.intimp.2009.03.021
   duPre SA, 2007, EXP MOL PATHOL, V82, P12, DOI 10.1016/j.yexmp.2006.06.007
   Ebadi M, 2014, NUTRIENTS, V6, P5280, DOI 10.3390/nu6115280
   Eilati E, 2013, PROSTAG LEUKOTR ESS, V89, P179, DOI 10.1016/j.plefa.2013.08.001
   Evans DG, 2018, BMC PUBLIC HEALTH, V18, P0, DOI 10.1186/s12889-018-5090-9
   Faria SS, 2016, ECANCERMEDICALSCIENC, V10, P0, DOI 10.3332/ecancer.2016.702
   FIDLER IJ, 1970, JNCI-J NATL CANCER I, V45, P773
   FIDLER IJ, 1994, CELL, V79, P185, DOI 10.1016/0092-8674(94)90187-2
   Foitzik T, 2002, JPEN-PARENTER ENTER, V26, P351, DOI 10.1177/0148607102026006351
   Fujii S, 2001, BLOOD, V98, P2143, DOI 10.1182/blood.V98.7.2143
   Ghochikyan A, 2014, CLIN EXP METASTAS, V31, P185, DOI 10.1007/s10585-013-9619-0
   GONZALEZ MJ, 1993, LIPIDS, V28, P827, DOI 10.1007/BF02536237
   Hajjaji N, 2013, CANCER TREAT REV, V39, P473, DOI 10.1016/j.ctrv.2012.07.001
   Hamidullah, 2012, BREAST CANCER RES TR, V133, P11, DOI 10.1007/s10549-011-1855-x
   Hammamieh R, 2007, BMC CANCER, V7, P0, DOI 10.1186/1471-2407-7-138
   Hardman WE, 2001, CLIN CANCER RES, V7, P2041
   Heppner GH, 2000, BREAST CANCER RES, V2, P331
   Hiraga T, 2004, CLIN CANCER RES, V10, P4559, DOI 10.1158/1078-0432.CCR-03-0325
   Huo ZJ, 2015, INT J CLIN EXP PATHO, V8, P15417
   ISTFAN NW, 1995, ADV EXP MED BIOL, V375, P149
   Jiang WQ, 2012, CANCER RES, V72, P3795, DOI 10.1158/0008-5472.CAN-12-1047
   Jiao Y, 2017, ONCOTARGET, V8, P17908, DOI 10.18632/oncotarget.14702
   Khadge S, 2018, J MAMMARY GLAND BIOL, V23, P43, DOI 10.1007/s10911-018-9391-5
   Khadge S, 2018, J NUTR BIOCHEM, V52, P92, DOI 10.1016/j.jnutbio.2017.09.017
   Khadge S, 2017, ADV EXP MED BIOL, V1036, P145, DOI 10.1007/978-3-319-67577-0_10
   Khan RS, 2013, J CARDIOVASC PHARM, V61, P345, DOI 10.1097/FJC.0b013e318283d845
   Kim EJ, 2011, BREAST CANCER RES, V13, P0, DOI 10.1186/bcr2927
   KLINE IK, 1972, CANCER, V29, P799, DOI 10.1002/1097-0142(197203)29:3<799::AID-CNCR2820290338>3.0.CO;2-J
   Kowanetz M, 2010, P NATL ACAD SCI USA, V107, P21248, DOI 10.1073/pnas.1015855107
   Kruger MC, 2005, PROSTAG LEUKOTR ESS, V73, P327, DOI 10.1016/j.plefa.2005.08.001
   Langley RR, 2011, INT J CANCER, V128, P2527, DOI 10.1002/ijc.26031
   Lee SJ, 2009, J KOREAN MED SCI, V24, P114, DOI 10.3346/jkms.2009.24.1.114
   Lelekakis M, 1999, CLIN EXP METASTAS, V17, P163, DOI 10.1023/A:1006689719505
   LEWIS CE, 1995, J LEUKOCYTE BIOL, V57, P747, DOI 10.1002/jlb.57.5.747
   Liang P, 2016, PROSTATE, V76, P1293, DOI 10.1002/pros.23218
   LOCKWOOD WB, 1980, CANCER-AM CANCER SOC, V45, P2659, DOI 10.1002/1097-0142(19800515)45:10<2659::AID-CNCR2820451029>3.0.CO;2-A
   MacLennan MB, 2013, J NUTR BIOCHEM, V24, P388, DOI 10.1016/j.jnutbio.2012.08.002
   Mandal CC, 2010, BIOCHEM BIOPH RES CO, V402, P602, DOI 10.1016/j.bbrc.2010.10.063
   Mantovani A, 2016, CELL METAB, V24, P653, DOI 10.1016/j.cmet.2016.10.016
   McCormack VA, 2006, CANCER EPIDEM BIOMAR, V15, P1159, DOI 10.1158/1055-9965.EPI-06-0034
   McCracken M, 2007, CA-CANCER J CLIN, V57, P190, DOI 10.3322/canjclin.57.4.190
   Merendino N, 2013, BIOMED RES INT, V2013, P0, DOI 10.1155/2013/310186
   Morecki S, 1998, CANCER RES, V58, P3891
   Mumm JB, 2011, CANCER CELL, V20, P781, DOI 10.1016/j.ccr.2011.11.003
   Murray M, 2015, PHARMACOL THERAPEUT, V150, P109, DOI 10.1016/j.pharmthera.2015.01.008
   Nasu H, 2015, JPN J RADIOL, V33, P107, DOI 10.1007/s11604-014-0386-x
   Nozawa H, 2006, P NATL ACAD SCI USA, V103, P12493, DOI 10.1073/pnas.0601807103
   Olivo SE, 2005, CARCINOGENESIS, V26, P1563, DOI 10.1093/carcin/bgi118
   Olivo-Marston SE, 2008, CANCER PREV RES, V1, P532, DOI 10.1158/1940-6207.CAPR-08-0030
   PAGET S, 1989, CANCER METAST REV, V8, P98
   Paschall AV, 2016, JOVE-J VIS EXP, V0, P0, DOI DOI 10.3791/54040
   Peters ITA, 2017, PLOS ONE, V12, P0, DOI 10.1371/journal.pone.0168277
   Pimentel C, 2016, ANTICANCER RES, V36, P4195
   Porporato PE, 2016, ONCOGENESIS, V5, P0, DOI 10.1038/oncsis.2016.3
   Pulaski BA, 1998, CANCER RES, V58, P1486
   Raghavendra A, 2017, CANCER-AM CANCER SOC, V123, P1935, DOI 10.1002/cncr.30573
   Rahman MM, 2013, BREAST CANCER RES TR, V141, P341, DOI 10.1007/s10549-013-2703-y
   Reddy S, 2012, ONCOLOGIST, V17, P1014, DOI 10.1634/theoncologist.2012-0043
   Reynen K, 2004, ANN ONCOL, V15, P375, DOI 10.1093/annonc/mdh086
   Riabov V, 2014, FRONT PHYSIOL, V5, P0, DOI 10.3389/fphys.2014.00075
   Roche-Nagle G, 2004, BRIT J CANCER, V91, P359, DOI 10.1038/sj.bjc.6601967
   Roomi MW, 2014, INT J ONCOL, V44, P1933, DOI 10.3892/ijo.2014.2379
   Saxena M, 2013, MOL ONCOL, V7, P283, DOI 10.1016/j.molonc.2013.02.009
   Schley PD, 2005, BREAST CANCER RES TR, V92, P187, DOI 10.1007/s10549-005-2415-z
   Simopoulos AP, 2006, BIOMED PHARMACOTHER, V60, P502, DOI 10.1016/j.biopha.2006.07.080
   Simopoulos AP, 2008, EXP BIOL MED, V233, P674, DOI 10.3181/0711-MR-311
   Slagsvold JE, 2010, NUTR CANCER, V62, P611, DOI 10.1080/01635580903532366
   Sun ZJ, 2015, CANCER RES, V75, P1635, DOI 10.1158/0008-5472.CAN-14-3016
   Talmadge JE, 2013, NAT REV CANCER, V13, P739, DOI 10.1038/nrc3581
   Talmadge JE, 2010, CANCER RES, V70, P5649, DOI 10.1158/0008-5472.CAN-10-1040
   Talmadge JE, 2010, METHODS MOL BIOL, V602, P215, DOI 10.1007/978-1-60761-058-8_13
   Tao K, 2008, BMC CANCER, V8, P0, DOI 10.1186/1471-2407-8-228
   Vaysse C, 2017, NPJ BREAST CANCER, V3, P0, DOI 10.1038/s41523-017-0015-9
   Waight JD, 2011, PLOS ONE, V6, P0, DOI 10.1371/journal.pone.0027690
   Wan XH, 2016, NUTR CANCER, V68, P320, DOI 10.1080/01635581.2016.1142581
   Wang YC, 2016, INT J GYNECOL CANCER, V26, P994, DOI 10.1097/IGC.0000000000000746
   Watkins BA, 2000, J NUTR, V130, P2274, DOI 10.1093/jn/130.9.2274
   Watkins BA, 2006, J NUTR BIOCHEM, V17, P282, DOI 10.1016/j.jnutbio.2005.05.012
   Wei BJ, 2016, ONCOTARGETS THER, V9, P5567, DOI 10.2147/OTT.S108419
   Weylandt KH, 2012, PROSTAG OTH LIPID M, V97, P73, DOI 10.1016/j.prostaglandins.2012.01.005
   Wonnacott KE, 2010, REPRODUCTION, V139, P57, DOI 10.1530/REP-09-0219
   Wright LE, 2016, BONEKEY REP, V5, P0, DOI 10.1038/bonekey.2016.31
   Wroblewski M, 2017, NAT COMMUN, V8, P0, DOI 10.1038/s41467-017-00327-8
   Xue ML, 2014, J NUTR BIOCHEM, V25, P104, DOI 10.1016/j.jnutbio.2013.09.008
   Yee LD, 2005, J NUTR, V135, P983, DOI 10.1093/jn/135.5.983
   Yee LD, 2013, MOL NUTR FOOD RES, V57, P320, DOI 10.1002/mnfr.201200445
   Yoneda Toshiyuki, 2000, CANCER, V88, P2979, DOI 10.1002/1097-0142(20000615)88:12+<2979::AID-CNCR13>3.0.CO;2-U
   Younos I, 2011, INT IMMUNOPHARMACOL, V11, P816, DOI 10.1016/j.intimp.2011.02.021
   Younos IH, 2012, INT IMMUNOPHARMACOL, V13, P245, DOI 10.1016/j.intimp.2012.05.002
   Yuan JZ, 2010, PROSTAG OTH LIPID M, V92, P85, DOI 10.1016/j.prostaglandins.2010.04.001
   Zeng ZF, 2017, SCI REP-UK, V7, P0, DOI 10.1038/srep46146
   Zhang GD, 2013, P NATL ACAD SCI USA, V110, P6530, DOI 10.1073/pnas.1304321110
   Zhang X, 2017, GUT, V66, P1878, DOI 10.1136/gutjnl-2017-313923
   Zhang Y, 2015, ANTICANCER RES, V35, P4641
   Zheng JS, 2013, BMJ-BRIT MED J, V346, P0, DOI 10.1136/bmj.f3706
   ZIEGLER RG, 1993, JNCI-J NATL CANCER I, V85, P1819, DOI 10.1093/jnci/85.22.1819
NR 116
TC 36
Z9 38
U1 1
U2 17
PU SPRINGER
PI DORDRECHT
PA VAN GODEWIJCKSTRAAT 30, 3311 GZ DORDRECHT, NETHERLANDS
SN 0262-0898
EI 1573-7276
J9 CLIN EXP METASTAS
JI Clin. Exp. Metastasis
PD DEC 15
PY 2018
VL 35
IS 8
BP 797
EP 818
DI 10.1007/s10585-018-9941-7
PG 22
WC Oncology
SC Oncology
GA HC3TT
UT WOS:000451726300010
PM 30327985
DA 2025-02-23
ER

PT J
AU Schalk, P
   Kohl, M
   Herrmann, HJ
   Schwappacher, R
   Rimmele, ME
   Buettner, A
   Siebler, J
   Neurath, MF
   Zopf, Y
AF Schalk, P.
   Kohl, M.
   Herrmann, H. J.
   Schwappacher, R.
   Rimmele, M. E.
   Buettner, A.
   Siebler, J.
   Neurath, M. F.
   Zopf, Y.
TI Influence of cancer and acute inflammatory disease on taste perception: a clinical pilot study
SO SUPPORTIVE CARE IN CANCER
LA English
DT Article
DE Cancer; Taste disturbance; Inflammatory disease; Cachexia; Malnutrition
ID nutritional-status; detecting taste; breast-cancer; umami taste; chemotherapy; sensitivity; mechanisms; flavor; impact
AB Cancer patients are at high risk of malnutrition and tumor cachexia further increasing morbidity and mortality. Reasons for cachexia are not clear yet, but inflammatory processes as well as the occurrence of taste disorders reducing nutrient uptake are discussed to play key roles. The purpose of this study was to gain insight into causative factors of taste disturbance in cancer patients. Does the cancer itself, inflammatory processes or cancer therapy influence taste disorders? To capture an underlying taste disorder patients with cancer (n = 42), acutely hospitalized inflammatory disease patients (n = 57) and healthy controls (n = 39) were examined. To assess the influence of chemotherapy, patients with and without chemotherapy were compared. Taste tests were performed according to DIN ISO 3972:2011. Inflammation was recorded using laboratory parameters. Statistical evaluation was conducted using the Software R. Cancer patients showed significantly increased taste thresholds for sweet, salty, and umami compared to healthy controls. There were no significant differences in taste detection and recognition between patients with former, current, or without chemotherapeutical treatment. Patients with an acute inflammatory disease showed an increased taste threshold for umami compared to healthy controls. It could be shown that cancer patients suffer from taste disorders irrespective of an existing chemotherapeutical treatment. Cancer-related inflammation appears to have a greater impact on taste perception than an acute inflammatory process. Therefore, an adapted dietary adjustment should be carried out at an early stage for cancer patients in order to avoid nutritional disorders caused by a taste disorder.
C1 [Schalk, P.; Herrmann, H. J.; Schwappacher, R.; Rimmele, M. E.; Zopf, Y.] Friedrich Alexander Univ Erlangen Nuremberg, Dept Med, Hector Ctr Nutr Exercise & Sports, Ulmenweg 18, D-91054 Erlangen, Germany.
   [Kohl, M.] Furtwangen Univ, Dept Med & Life Sci, Jakob Kienzle Str 17, D-78054 Villingen Schwenningen, Germany.
   [Buettner, A.] Friedrich Alexander Univ Erlangen Nuremberg, Dept Chem & Pharm, Emil Fischer Ctr, Henkestr 9, D-91054 Erlangen, Germany.
   [Siebler, J.; Neurath, M. F.] Friedrich Alexander Univ Erlangen Nuremberg, Dept Med 1, Ulmenweg 18, D-91054 Erlangen, Germany.
C3 University of Erlangen Nuremberg; University of Erlangen Nuremberg; University of Erlangen Nuremberg
RP Zopf, Y (corresponding author), Friedrich Alexander Univ Erlangen Nuremberg, Dept Med, Hector Ctr Nutr Exercise & Sports, Ulmenweg 18, D-91054 Erlangen, Germany.
EM yurdaguel.zopf@uk-erlangen.de
FU Hans-Werner Hector-Stiftung II [Hector Center for Nutrition, Exercise and Sports] Funding Source: Medline
CR Ahne G, 2000, LARYNGOSCOPE, V110, P1396, DOI 10.1097/00005537-200008000-00033
   [Anonymous], 2017, R LANG ENV STAT COMP, V0, P0
   Barlow LA, 2015, DEVELOPMENT, V142, P3620, DOI 10.1242/dev.120394
   Berteretche MV, 2004, SUPPORT CARE CANCER, V12, P571, DOI 10.1007/s00520-004-0589-2
   Boltong A, 2014, PLOS ONE, V9, P0, DOI 10.1371/journal.pone.0103512
   Boltong A, 2012, CANCER TREAT REV, V38, P152, DOI 10.1016/j.ctrv.2011.04.008
   Boltong A, 2011, SUPPORT CARE CANCER, V19, P441, DOI 10.1007/s00520-011-1085-0
   Cohn ZJ, 2010, BMC NEUROSCI, V11, P0, DOI 10.1186/1471-2202-11-72
   de Araujo IET, 2003, J NEUROPHYSIOL, V90, P313, DOI 10.1152/jn.00669.2002
   Delano Matthew J, 2006, NUTR CLIN PRACT, V21, P68, DOI 10.1177/011542650602100168
   Epstein JB, 2016, SUPPORT CARE CANCER, V24, P1917, DOI 10.1007/s00520-016-3083-8
   Feng P, 2015, BRAIN BEHAV IMMUN, V49, P32, DOI 10.1016/j.bbi.2015.04.001
   Feng P, 2014, CHEM SENSES, V39, P3, DOI 10.1093/chemse/bjt059
   Gamper EM, 2012, J PAIN SYMPTOM MANAG, V44, P880, DOI 10.1016/j.jpainsymman.2011.11.011
   HENKIN RI, 1963, J CLIN INVEST, V42, P727, DOI 10.1172/JCI104765
   HOLMES S, 1993, SUPPORT CARE CANCER, V1, P326, DOI 10.1007/BF00364971
   Hummel T, 2011, HEAD NECK SURG, V10, P0
   Ijpma I, 2015, CANCER TREAT REV, V41, P179, DOI 10.1016/j.ctrv.2014.11.006
   Jensen SB, 2008, ORAL SURG ORAL MED O, V106, P217, DOI 10.1016/j.tripleo.2008.04.003
   Laviano A, 2015, P NUTR SOC, V74, P348, DOI 10.1017/S0029665115000117
   Lynch KE, 2013, J RENAL NUTR, V23, P288, DOI 10.1053/j.jrn.2012.08.009
   Maheswaran T, 2014, J PHARM BIOALLIED SC, V6, P30, DOI 10.4103/0975-7406.137257
   Masic U, 2014, J NUTR SCI, V3, P0, DOI 10.1017/jns.2014.15
   Mojet J, 2001, CHEM SENSES, V26, P845, DOI 10.1093/chemse/26.7.845
   Mojet J, 2005, CHEM SENSES, V30, P9, DOI 10.1093/chemse/bjh251
   Mouritsen Ole G, 2012, NUTRITION AND HEALTH (BICESTER), V21, P56, DOI 10.1177/0260106012445537
   Pressoir M, 2010, BRIT J CANCER, V102, P966, DOI 10.1038/sj.bjc.6605578
   Sandow PL, 2006, J DENT RES, V85, P608, DOI 10.1177/154405910608500705
   Schiffman SS, 2007, J NUTR HEALTH AGING, V11, P439
   Squier C A, 2001, J NATL CANCER INST MONOGR, V0, P7
   Steinbach S, 2009, J CLIN ONCOL, V27, P1899, DOI 10.1200/JCO.2008.19.2690
   Tanriverdi O, 2014, MED ONCOL, V31, P0, DOI 10.1007/s12032-014-0282-3
   THOMAS L V, 2014, ENCYCLOPEDIA OF FOOD MICROBIOLOGY, V0, P0, DOI DOI 10.1016/B978-0-12-384730-0.00268-8
   Toffanello ED, 2013, CLIN INTERV AGING, V8, P167, DOI 10.2147/CIA.S37477
   Tsutsumi R, 2014, NUTR RES, V34, P11, DOI 10.1016/j.nutres.2013.10.009
   Uneyama H, 2009, J MED INVESTIG, V56, P197, DOI 10.2152/jmi.56.197
   Vaughan VC, 2013, J CACHEXIA SARCOPENI, V4, P95, DOI 10.1007/s13539-012-0087-1
   Wang H, 2009, ANN NY ACAD SCI, V1170, P596, DOI 10.1111/j.1749-6632.2009.04480.x
   Welge L, 2004, DIAGNOSTIK THERAPIE, V61, P302
   Yamauchi Y, 2002, ACTA OTO-LARYNGOL, V122, P39, DOI 10.1080/00016480260046409
   Yeh DW, 2016, J IMMUNOL RES, V2016, P0, DOI 10.1155/2016/4368101
   Zabernigg A, 2010, ONCOLOGIST, V15, P913, DOI 10.1634/theoncologist.2009-0333
   Zopf Y, 2016, ONKOLOGE, V22, P233, DOI 10.1007/s00761-016-0013-9
   Zopf Y, 2009, J CLIN GASTROENTEROL, V43, P617, DOI 10.1097/MCG.0b013e31818acf91
NR 44
TC 20
Z9 23
U1 0
U2 12
PU SPRINGER
PI NEW YORK
PA 233 SPRING ST, NEW YORK, NY 10013 USA
SN 0941-4355
EI 1433-7339
J9 SUPPORT CARE CANCER
JI Support. Care Cancer
PD MAR 15
PY 2018
VL 26
IS 3
BP 843
EP 851
DI 10.1007/s00520-017-3898-y
PG 9
WC Oncology; Health Care Sciences & Services; Rehabilitation
SC Oncology; Health Care Sciences & Services; Rehabilitation
GA FT7ZZ
UT WOS:000423373000018
PM 28948404
DA 2025-02-23
ER

PT J
AU van der Werf, A
   Arthey, K
   Hiesmayr, M
   Sulz, I
   Schindler, K
   Laviano, A
   Langius, J
   de van der Schueren, M
AF van der Werf, Anne
   Arthey, Katherine
   Hiesmayr, Michael
   Sulz, Isabella
   Schindler, Karin
   Laviano, Alessandro
   Langius, Jacqueline
   de van der Schueren, Marian
TI The determinants of reduced dietary intake in hospitalised colorectal cancer patients
SO SUPPORTIVE CARE IN CANCER
LA English
DT Article
DE Determinants; Dietary intake; Colorectal cancer; Malnutrition
ID subjective global assessment; nutritional-status; postoperative mortality; screening tool; malnutrition; risk; morbidity; cachexia; survival; criteria
AB Patients with colorectal cancer (CRC) often experience malnutrition and weight loss, largely resulting from reduced dietary intake. The aim of this study was to identify determinants of reduced dietary intake in order to facilitate early recognition of malnutrition and optimise nutritional treatment. Data from nutritionDay, an international 1-day survey investigating patient, disease and food profiles, were used. To identify determinants of dietary intake, defined as normal vs. reduced in the last week, univariate and multivariate logistic regressions were performed. Of 1131 hospitalised CRC patients, 54% reported reduced dietary intake. Patient- and disease-related characteristics significantly associated with reduced dietary intake were female gender (odds ratio (OR) 1.38), cancer stage III (OR 1.52) or IV (OR 1.70) vs. I, performance status 2 (OR 1.56), 3 (OR 2.37) or 4 (OR 4.15) vs. 0, duration since hospital admission of 4 days (OR 4-7 days, 1.91; 8-21 days, 1.97; > 21 days, 1.92) vs. < 4 days, and unintentional weight loss (OR 2.56). Additionally, higher symptom scores of pain, weakness, depression, tiredness and lack of appetite were associated with reduced intake. Patient- and disease-related determinants for reduced dietary intake were being female, higher cancer stage, worse performance status, duration since hospital admission 4 days and unintentional weight loss. Furthermore, multiple symptoms were associated with a reduced dietary intake. Future trials should assess whether early recognition of patients at risk of malnutrition and the combination of treating symptoms and dietary advice result in improved intake and treatment-related outcomes.
C1 [van der Werf, Anne; Arthey, Katherine; Langius, Jacqueline; de van der Schueren, Marian] Vrije Univ Amsterdam Med Ctr, Dept Nutr & Dietet, Internal Med, POB 7057, NL-1081 HV Amsterdam, Netherlands.
   [van der Werf, Anne] Vrije Univ Amsterdam Med Ctr, Dept Med Oncol, Internal Med, POB 7057, NL-1081 HV Amsterdam, Netherlands.
   [Hiesmayr, Michael] Med Univ Vienna, Div Cardiac Thorac Vasc Anaesthesia & Intens Care, Waehringer Guertel 18-20, A-1090 Vienna, Austria.
   [Sulz, Isabella] Med Univ Vienna, Inst Med Stat Informat & Intelligent Syst, Waehringer Guertel 18-20, A-1090 Vienna, Austria.
   [Schindler, Karin] Med Univ Vienna, Div Endocrinol & Metab, Dept Internal Med 3, Waehringer Guertel 18-20, A-1090 Vienna, Austria.
   [Laviano, Alessandro] Sapienza Univ, Dept Clin Med, Viale Univ 37, I-00185 Rome, Italy.
C3 Vrije Universiteit Amsterdam; VU UNIVERSITY MEDICAL CENTER; Vrije Universiteit Amsterdam; VU UNIVERSITY MEDICAL CENTER; Medical University of Vienna; Medical University of Vienna; Medical University of Vienna; Sapienza University Rome
RP van der Werf, A (corresponding author), Vrije Univ Amsterdam Med Ctr, Dept Nutr & Dietet, Internal Med, POB 7057, NL-1081 HV Amsterdam, Netherlands.; van der Werf, A (corresponding author), Vrije Univ Amsterdam Med Ctr, Dept Med Oncol, Internal Med, POB 7057, NL-1081 HV Amsterdam, Netherlands.
EM an.vanderwerf@vumc.nl
FU European Society for Clinical Nutrition and Metabolism (ESPEN)
CR Aaldriks AA, 2013, J GERIATR ONCOL, V4, P218, DOI 10.1016/j.jgo.2013.04.001
   Arends J, 2017, CLIN NUTR, V36, P11, DOI 10.1016/j.clnu.2016.07.015
   Barret M, 2011, ONCOLOGY-BASEL, V81, P395, DOI 10.1159/000335478
   Bauer J, 2002, EUR J CLIN NUTR, V56, P779, DOI 10.1038/sj.ejcn.1601412
   BERNSTEIN IL, 1985, ANN NY ACAD SCI, V443, P365, DOI 10.1111/j.1749-6632.1985.tb27086.x
   Bye A, 2013, SUPPORT CARE CANCER, V21, P219, DOI 10.1007/s00520-012-1514-8
   Capra S, 2001, NUTRITION, V17, P769, DOI 10.1016/S0899-9007(01)00632-3
   Cheng KKF, 2007, J CLIN NURS, V16, P2114, DOI 10.1111/j.1365-2702.2006.01618.x
   Daudt HML, 2012, SUPPORT CARE CANCER, V20, P1417, DOI 10.1007/s00520-011-1224-7
   Davis MP, 2006, SUPPORT CARE CANCER, V14, P693, DOI 10.1007/s00520-005-0015-4
   Ferlay J, 2015, INT J CANCER, V136, PE359, DOI 10.1002/ijc.29210
   Grant M, 2000, SEMIN ONCOL NURS, V16, P113, DOI 10.1053/on.2000.5738
   Gupta D, 2005, EUR J CLIN NUTR, V59, P35, DOI 10.1038/sj.ejcn.1602029
   Gupta D, 2006, J CLIN EPIDEMIOL, V59, P704, DOI 10.1016/j.jclinepi.2005.08.020
   Hébuterne X, 2014, JPEN-PARENTER ENTER, V38, P196, DOI 10.1177/0148607113502674
   Hiesmayr M, 2009, CLIN NUTR, V28, P484, DOI 10.1016/j.clnu.2009.05.013
   Hu WH, 2015, NUTR J, V14, P0, DOI 10.1186/s12937-015-0081-5
   Kim JY, 2011, CLIN NUTR, V30, P724, DOI 10.1016/j.clnu.2011.06.001
   Kondrup J, 2003, CLIN NUTR, V22, P321, DOI 10.1016/S0261-5614(02)00214-5
   Kwag SJ, 2014, ANN SURG TREAT RES, V86, P206, DOI 10.4174/astr.2014.86.4.206
   Tu MY, 2012, NUTR CANCER, V64, P323, DOI 10.1080/01635581.2012.650778
   Mosel DD, 2011, ORAL DIS, V17, P550, DOI 10.1111/j.1601-0825.2011.01788.x
   OKEN MM, 1982, AM J CLIN ONCOL-CANC, V5, P649, DOI 10.1097/00000421-198212000-00014
   Ravasco P, 2005, J CLIN ONCOL, V23, P1431, DOI 10.1200/JCO.2005.02.054
   Ravasco P, 2003, CLIN ONCOL-UK, V15, P443, DOI 10.1016/S0936-6555(03)00155-9
   Read JA, 2006, NUTR CANCER, V55, P78, DOI 10.1207/s15327914nc5501_10
   Schwegler I, 2010, BRIT J SURG, V97, P92, DOI 10.1002/bjs.6805
   Solheim TS, 2014, ACTA ONCOL, V53, P539, DOI 10.3109/0284186X.2013.823239
   Thoresen L, 2013, CLIN NUTR, V32, P65, DOI 10.1016/j.clnu.2012.05.009
   Tokunaga R, 2015, DIS COLON RECTUM, V58, P1048, DOI 10.1097/DCR.0000000000000458
   Torre LA, 2015, CA-CANCER J CLIN, V65, P87, DOI 10.3322/caac.21262
   von Meyenfeldt Maarten, 2005, EUR J ONCOL NURS, V9 Suppl 2, PS35, DOI 10.1016/j.ejon.2005.09.001
   Wie GA, 2010, NUTRITION, V26, P263, DOI 10.1016/j.nut.2009.04.013
   Wu BW, 2009, WORLD J GASTROENTERO, V15, P3542, DOI 10.3748/wjg.15.3542
NR 34
TC 20
Z9 20
U1 1
U2 8
PU SPRINGER
PI NEW YORK
PA ONE NEW YORK PLAZA, SUITE 4600, NEW YORK, NY, UNITED STATES
SN 0941-4355
EI 1433-7339
J9 SUPPORT CARE CANCER
JI Support. Care Cancer
PD JUN 15
PY 2018
VL 26
IS 6
BP 2039
EP 2047
DI 10.1007/s00520-018-4044-1
PG 9
WC Oncology; Health Care Sciences & Services; Rehabilitation
SC Oncology; Health Care Sciences & Services; Rehabilitation
GA GE2HD
UT WOS:000431035300044
PM 29352452
DA 2025-02-23
ER

PT J
AU Yang, P
   Su, CX
   Luo, X
   Zeng, H
   Zhao, L
   Wei, L
   Zhang, XY
   Varghese, Z
   Moorhead, JF
   Chen, YX
   Ruan, XZ
AF Yang, Ping
   Su, Chunxiao
   Luo, Xuan
   Zeng, Han
   Zhao, Lei
   Wei, Li
   Zhang, Xiaoyu
   Varghese, Zac
   Moorhead, John F.
   Chen, Yaxi
   Ruan, Xiong Z.
TI Dietary oleic acid-induced CD36 promotes cervical cancer cell growth and metastasis via up-regulation Src/ERK pathway
SO CANCER LETTERS
LA English
DT Article
DE High olive oil diet; Fatty acid transporter; Cell proliferation; Cell migration; Tyrosine kinase
ID unsaturated fatty-acids; breast-cancer; olive oil; hepatocellular-carcinoma; molecular-mechanisms; signaling pathway; risk; association; lipids; proliferation
AB Epidemiological and experimental studies have revealed strong associations between dietary lipids and cancer risk. However, the molecular mechanisms underlying the effects of dietary fatty acids on the genesis and progression of cancer have been poorly explored. In this study, we found that a high olive oil diet stimulated cervical cancer (CC) carcinogenesis, and oleic acid (OA), the main lipid in olive oil, was associated with increased malignancy in HeLa cells. OA up-regulated the expression of CD36, which is the best characterized fatty acid transporter. Inhibiting CD36 prevented the tumor-promoting effects of OA, while overexpressing CD36 mimicked the effects of OA. Clinically, CD36 expression was positively correlated with tumor progression and poor prognosis in patients with CC. Furthermore, OA induced Src kinase and downstream ERK1/2 pathway activation in a CD36-dependent manner. Pretreatment of HeLa cells with an Src kinase inhibitor largely blocked the tumor promoting effect of OA. Our findings suggest that dietary OA exerts a stimulatory effect on CC growth and metastasis, and CD36 might be a promising therapeutic target that acts against CC through an Src/ERK-dependent signaling pathway.
C1 [Yang, Ping; Su, Chunxiao; Luo, Xuan; Zeng, Han; Zhao, Lei; Wei, Li; Zhang, Xiaoyu; Chen, Yaxi; Ruan, Xiong Z.] Chongqing Med Univ, Affiliated Hosp 2, Ctr Lipid Res, Chongqing 400016, Peoples R China.
   [Yang, Ping; Su, Chunxiao; Luo, Xuan; Zeng, Han; Zhao, Lei; Wei, Li; Zhang, Xiaoyu; Chen, Yaxi; Ruan, Xiong Z.] Chongqing Med Univ, Affiliated Hosp 2, Key Lab Mol Biol Infect Dis, Minist Educ,Inst Viral Hepatitis,Dept Infect Dis, Chongqing 400016, Peoples R China.
   [Ruan, Xiong Z.] Zhejiang Univ, Collaborat Innovat Ctr Diag & Treatment Infect Di, Hangzhou 310058, Zhejiang, Peoples R China.
   [Varghese, Zac; Moorhead, John F.; Ruan, Xiong Z.] UCL, Med Sch, Ctr Nephrol, John Moorhead Res Lab, Royal Free Campus, London NW3 2PF, England.
C3 Chongqing Medical University; Chongqing Medical University; Zhejiang University; Collaborative Innovation Center for Diagnosis & Treatment of Infectious Diseases; University of London; University College London
RP Chen, YX; Ruan, XZ (corresponding author), Chongqing Med Univ, 109 Mailbox,1 Yixueyuan Rd, Chongqing 400016, Peoples R China.
EM chenyaxi@cqmu.edu.cn; x.ruan@ucl.ac.uk
FU National Natural Science Foundation of China [81570517, 31571210, 81390354]; Chongqing Research Program of Basic Research and Frontier Technology [cstc2015jcyjBX0044]; Science and Technology Research Program of Chongqing Municipal Education Commission [KJ1702029]; Program for Innovation Team of Higher Education in Chongqing, China [CXTDX201601015]
CR Ahn HK, 2015, TUMOR BIOL, V36, P2201, DOI 10.1007/s13277-014-2831-y
   Angelucci Cristiana, 2018, ONCOTARGET, V9, P24364, DOI 10.18632/oncotarget.25273
   [Anonymous], 2015, ADV NUTR, V0, P0
   Arjomandnejad M, 2014, ARCH IRAN MED, V17, P273, DOI 014174/AIM.0010
   Cha Ji-Young, 2016, J CANCER PREV, V21, P209, DOI 10.15430/JCP.2016.21.4.209
   Currie E, 2013, CELL METAB, V18, P153, DOI 10.1016/j.cmet.2013.05.017
   Duarte-Salles T, 2015, INT J CANCER, V137, P2715, DOI 10.1002/ijc.29643
   Escrich E, 2007, MOL NUTR FOOD RES, V51, P1279, DOI 10.1002/mnfr.200700213
   Escrich E, 2011, CURR PHARM DESIGN, V17, P813, DOI 10.2174/138161211795428902
   Febbraio M, 2001, J CLIN INVEST, V108, P785, DOI 10.1172/JCI200114006
   Guasch-Ferré M, 2014, BMC MED, V12, P0, DOI 10.1186/1741-7015-12-78
   Hale JS, 2014, STEM CELLS, V32, P1746, DOI 10.1002/stem.1716
   Hardy S, 2005, J BIOL CHEM, V280, P13285, DOI 10.1074/jbc.M410922200
   Hodge AM, 2015, INT J CANCER, V137, P1224, DOI 10.1002/ijc.29479
   HUANG MM, 1991, P NATL ACAD SCI USA, V88, P7844, DOI 10.1073/pnas.88.17.7844
   Koh WP, 2016, LIVER INT, V36, P893, DOI 10.1111/liv.12978
   Kufe DW, 2009, NAT REV CANCER, V9, P874, DOI 10.1038/nrc2761
   Kushi L, 2002, AM J MED, V113, P63, DOI 10.1016/S0002-9343(01)00994-9
   Ladanyi A, 2018, ONCOGENE, V37, P2285, DOI 10.1038/s41388-017-0093-z
   Liotti A, 2018, J CELL PHYSIOL, V233, P7367, DOI 10.1002/jcp.26572
   López-Hernández D, 2013, ARCH MED RES, V44, P454, DOI 10.1016/j.arcmed.2013.08.007
   Luceri C, 2015, EUR J NUTR, V56, P1
   Martin-Moreno JM, 2010, INT J CANCER, V58, P774
   Menendez JA, 2005, ANN ONCOL, V16, P359, DOI 10.1093/annonc/mdi090
   Menendez JA, 2007, NAT REV CANCER, V7, P763, DOI 10.1038/nrc2222
   Pascual G, 2017, NATURE, V541, P41, DOI 10.1038/nature20791
   Poorolajal J, 2016, EUR J CANCER PREV, V25, P232, DOI 10.1097/CEJ.0000000000000164
   Rahaman SO, 2006, CELL METAB, V4, P211, DOI 10.1016/j.cmet.2006.06.007
   Scicchitano P, 2014, J FUNCT FOODS, V6, P11, DOI 10.1016/j.jff.2013.12.006
   Soto-Guzman A, 2010, CLIN EXP METASTAS, V27, P505, DOI 10.1007/s10585-010-9340-1
   Tsai CH, 2017, FOOD CHEM TOXICOL, V108, P276, DOI 10.1016/j.fct.2017.08.010
   Vacaresse N, 1999, CIRC RES, V85, P892
   Verberne L, 2010, NUTR CANCER, V62, P860, DOI 10.1080/01635581.2010.509834
   Vinciguerra M, 2009, J HEPATOL, V50, P1132, DOI 10.1016/j.jhep.2009.01.027
   Wallin T, 2010, BBA-MOL CELL BIOL L, V1801, P191, DOI 10.1016/j.bbalip.2009.11.002
   Xiang F, 2017, INT J BIOCHEM CELL B, V84, P14, DOI 10.1016/j.biocel.2016.12.002
   Xu C, 2018, HEPATOLOGY, V67, P1943, DOI 10.1002/hep.29716
   Yang K, 2017, SCI REP-UK, V7, P0, DOI 10.1038/srep43353
   Yang P, 2017, J LIPID RES, V58, P1417, DOI 10.1194/jlr.M076216
   Yao X, 1900, V10, V0, P0
   Ye HB, 2016, CELL STEM CELL, V19, P23, DOI 10.1016/j.stem.2016.06.001
   Ye N, 2015, EUR J GYNAECOL ONCOL, V36, P174
   Zhao J, 2017, ONCOL REP, V38, P2105, DOI 10.3892/or.2017.5864
NR 43
TC 101
Z9 107
U1 2
U2 34
PU ELSEVIER IRELAND LTD
PI CLARE
PA ELSEVIER HOUSE, BROOKVALE PLAZA, EAST PARK SHANNON, CO, CLARE, 00000, IRELAND
SN 0304-3835
EI 1872-7980
J9 CANCER LETT
JI Cancer Lett.
PD JUN 15
PY 2018
VL 438
IS 
BP 76
EP 85
DI 10.1016/j.canlet.2018.09.006
PG 10
WC Oncology
SC Oncology
GA GZ1PG
UT WOS:000449139400009
PM 30213558
DA 2025-02-23
ER

PT J
AU Wu, J
   Wilson, KM
   Stampfer, MJ
   Willett, WC
   Giovannucci, EL
AF Wu, Juan
   Wilson, Kathryn M.
   Stampfer, Meir J.
   Willett, Walter C.
   Giovannucci, Edward L.
TI A 24-year prospective study of dietary -linolenic acid and lethal prostate cancer
SO INTERNATIONAL JOURNAL OF CANCER
LA English
DT Article
DE alpha-linolenic acid; prostate cancer; prospective cohort study
ID polyunsaturated fatty-acids; coronary-heart-disease; geometrical-isomers; infant formulas; plasma-lipids; risk; mortality; patterns; omega-3-fatty-acids; rapeseed
AB Several meta-analyses have attempted to determine the relationships between intake of -linolenic acid (ALA) and prostate cancer, but results were inconclusive. 47,885 men aged 40-75 years without prior cancer in the Health Professionals Follow-Up Study were prospectively followed from 1986 to 2010. Intake of ALA was determined from validated food frequency questionnaires every 4 years. We used multivariate Cox proportional hazards models to estimate hazard ratios (HR) with 95% confidence intervals (CIs) for lethal prostate cancer (distant metastasis or prostate cancer death). 386 lethal prostate cancers were diagnosed in the pre-PSA era (before February, 1994) and 403 cancers in the PSA era. Intake of ALA was associated with increased risk of lethal prostate cancer in the pre-PSA era (comparing top to bottom quintile of intake, multivariate-adjusted HR=1.78; 95% CI=1.22-2.06; p(trend)=0.003), but not in the PSA era (HR=0.81; 95% CI=0.56-1.17; p(trend)=0.53), and the difference in associations was statistically significant (p for interaction=0.02). Mayonnaise, a primary food source of ALA intake in our cohort, was likewise only significantly associated with lethal prostate cancer in the pre-PSA era. Among many other fatty acids that are correlated with ALA due to shared food sources, none was associated with lethal prostate cancer in the pre-PSA era. In conclusion, higher intake of ALA was associated with an increased risk of lethal prostate cancer in the pre-PSA era, but not in the PSA era. Potential reasons for the differential associations warrant further investigation. What's new? Alpha-linolenic acid (ALA) is considered a beneficial omega-3 fatty acid. However, earlier studies reported a positive link between dietary ALA intake and lethal prostate cancer. In this study, the authors found that this association has now disappeared. The change coincides with more widespread screening for elevated serum PSA. The results in the pre-PSA era may have been due to factors such as higher red-meat and trans-fat consumption, while current PSA screening allows earlier diagnosis of cancers that would have been lethal pre-PSA. Further studies are needed to determine actual causes of this discrepancy.
C1 [Wu, Juan; Stampfer, Meir J.; Willett, Walter C.; Giovannucci, Edward L.] Harvard TH Chan Sch Publ Hlth, Dept Nutr, Boston, MA USA.
   [Wu, Juan] St Joseph Mercy Hosp, Dept Acad Res, Ann Arbor, MI 48104 USA.
   [Wilson, Kathryn M.; Stampfer, Meir J.; Willett, Walter C.; Giovannucci, Edward L.] Harvard TH Chan Sch Publ Hlth, Dept Epidemiol, Boston, MA USA.
   [Wilson, Kathryn M.; Stampfer, Meir J.; Willett, Walter C.; Giovannucci, Edward L.] Harvard Med Sch, Brigham & Womens Hosp, Dept Med, Channing Div Network Med, Boston, MA USA.
C3 Harvard University; Harvard T.H. Chan School of Public Health; Saint Joseph Mercy Health System (SJMHS); Harvard University; Harvard T.H. Chan School of Public Health; Harvard University; Harvard Medical School; Harvard University Medical Affiliates; Brigham & Women's Hospital
RP Wu, J (corresponding author), St Joseph Mercy Hlth Syst, 5333 McAuley Dr,Reichert Hlth Bldg,Suite 2018, Ypsilanti, MI 48197 USA.
EM juan.wu@mail.harvard.edu
FU National Institutes of Health [PO1 CA055075, CA141298, CA13389, UM1 CA167552]; Prostate Cancer Foundation
CR Acar N, 2002, J NUTR, V132, P3151, DOI 10.1093/jn/131.10.3151
   Acar N, 2006, REPROD NUTR DEV, V46, P515, DOI 10.1051/rnd:2006033
   Anderson BM, 2009, LIPIDS HEALTH DIS, V8, P0, DOI 10.1186/1476-511X-8-33
   Andriole GL, 2012, J NATL CANCER I, V104, P125, DOI 10.1093/jnci/djr500
   Bassett JK, 2013, INT J CANCER, V133, P1882, DOI 10.1002/ijc.28203
   Bidoli E, 2005, ANN ONCOL, V16, P152, DOI 10.1093/annonc/mdi010
   Carayol M, 2010, CANCER CAUSE CONTROL, V21, P347, DOI 10.1007/s10552-009-9465-1
   Carleton AJ, 2013, BMJ OPEN, V3, P0, DOI 10.1136/bmjopen-2012-002280
   Chardigny JM, 1995, EUROPEAN JOURNAL OF CLINICAL NUTRITION, V49, P523
   Chardigny JM, 1996, J AM OIL CHEM SOC, V73, P1595, DOI 10.1007/BF02523531
   CHEN ZY, 1995, LIPIDS, V30, P15, DOI 10.1007/BF02537037
   De Stéfani E, 2000, CANCER EPIDEM BIOMAR, V9, P335
   Dennis LK, 2004, AM J EPIDEMIOL, V160, P436, DOI 10.1093/aje/kwh243
   Fu YQ, 2015, J EPIDEMIOL, V25, P261, DOI 10.2188/jea.JE20140120
   GIOVANNUCCI E, 1993, J NATL CANCER I, V85, P1571, DOI 10.1093/jnci/85.19.1571
   Giovannucci E, 2007, INT J CANCER, V121, P1571, DOI 10.1002/ijc.22788
   Giovannucci E, 2007, JNCI-J NATL CANCER I, V99, P1060, DOI 10.1093/jnci/djm048
   Giovannucci E, 2011, CANCER CAUSE CONTROL, V22, P1055, DOI 10.1007/s10552-011-9776-x
   Gulati R, 2012, CANCER CAUSE CONTROL, V23, P827, DOI 10.1007/s10552-012-9951-8
   HAENSZEL W, 1968, JNCI-J NATL CANCER I, V40, P43
   Honors MA, 2014, J AM HEART ASSOC, V3, P0, DOI 10.1161/JAHA.114.001023
   Hu FB, 2000, AM J CLIN NUTR, V72, P912
   Hu FB, 1999, AM J EPIDEMIOL, V149, P531, DOI 10.1093/oxfordjournals.aje.a009849
   Hu FB, 1999, AM J CLIN NUTR, V69, P243
   Hugosson J, 2010, LANCET ONCOL, V11, P725, DOI 10.1016/S1470-2045(10)70146-7
   Jahn JL, 2015, INT J CANCER, V137, P2795, DOI 10.1002/ijc.29408
   Jemal A, 2007, CA-CANCER J CLIN, V57, P43, DOI 10.3322/canjclin.57.1.43
   Key TJ, 2015, AM J CLIN NUTR, V102, P1142, DOI 10.3945/ajcn.115.114306
   Koralek DO, 2006, CANCER CAUSE CONTROL, V17, P783, DOI 10.1007/s10552-006-0014-x
   Leitzmann MF, 2004, AM J CLIN NUTR, V80, P204
   Männistö S, 2003, CANCER EPIDEM BIOMAR, V12, P1422
   McCarty MF, 2014, JNCI-J NATL CANCER I, V106, P0, DOI 10.1093/jnci/dju014
   NETTLETON JA, 1991, J AM DIET ASSOC, V91, P331
   Park SY, 2007, INT J CANCER, V121, P1339, DOI 10.1002/ijc.22805
   Parkin DM, 2003, CANC INCIDENCE 5 CON, V0, P155
   Pelser C, 2013, CANCER EPIDEM BIOMAR, V22, P697, DOI 10.1158/1055-9965.EPI-12-1196-T
   Ramon JM, 2000, CANCER CAUSE CONTROL, V11, P679, DOI 10.1023/A:1008924116552
   Ratnayake WMN, 1997, J PEDIATR GASTR NUTR, V25, P400, DOI 10.1097/00005176-199710000-00007
   Schröder FH, 2012, NEW ENGL J MED, V366, P981, DOI 10.1056/NEJMoa1113135
   Schuurman AG, 1999, CANCER, V86, P1019, DOI 10.1002/(SICI)1097-0142(19990915)86:6<1019::AID-CNCR18>3.0.CO;2-H
   Schwenke DC, 2013, AM J CLIN NUTR, V97, P862, DOI 10.3945/ajcn.112.046508
   Sébédio JL, 2000, EUR J CLIN NUTR, V54, P104, DOI 10.1038/sj.ejcn.1600903
   Shoag JE, 2016, NEW ENGL J MED, V374, P1795, DOI 10.1056/NEJMc1515131
   Simon JA, 2009, AM J CLIN NUTR, V89, PS1558, DOI 10.3945/ajcn.2009.26736E
   Stampfer MJ, 2014, JNCI-J NATL CANCER I, V106, P0, DOI 10.1093/jnci/dju026
   Stattin P, 2014, JNCI-J NATL CANCER I, V106, P0, DOI 10.1093/jnci/dju007
   Vermunt SHF, 2001, BRIT J NUTR, V85, P387, DOI 10.1079/BJN2000270
   Wallström P, 2007, CANCER CAUSE CONTROL, V18, P1107, DOI 10.1007/s10552-007-9050-4
   Willett WC, 1997, AM J CLIN NUTR, V65, P1220, DOI 10.1093/ajcn/65.4.1220S
   WOLFF RL, 1993, J AM OIL CHEM SOC, V70, P219, DOI 10.1007/BF02545298
   WOLFF RL, 1993, J AM OIL CHEM SOC, V70, P425, DOI 10.1007/BF02552718
   WOLFF RL, 1991, J AM OIL CHEM SOC, V68, P719, DOI 10.1007/BF02662159
   WOLFF RL, 1992, J AM OIL CHEM SOC, V69, P106, DOI 10.1007/BF02540558
   Wu K, 2006, CANCER EPIDEM BIOMAR, V15, P167, DOI 10.1158/1055-9965.EPI-05-0100
   YU H, 1991, INT J EPIDEMIOL, V20, P76, DOI 10.1093/ije/20.1.76
   Yuan CZ, 2017, AM J EPIDEMIOL, V185, P570, DOI 10.1093/aje/kww104
   Zu K, 2014, JNCI-J NATL CANCER I, V106, P0, DOI 10.1093/jnci/djt430
NR 57
TC 15
Z9 15
U1 0
U2 20
PU WILEY
PI HOBOKEN
PA 111 RIVER ST, HOBOKEN 07030-5774, NJ USA
SN 0020-7136
EI 1097-0215
J9 INT J CANCER
JI Int. J. Cancer
PD JUN 1
PY 2018
VL 142
IS 11
BP 2207
EP 2214
DI 10.1002/ijc.31247
PG 8
WC Oncology
SC Oncology
GA GC1MK
UT WOS:000429545800002
PM 29315549
DA 2025-02-23
ER

PT J
AU Kotemori, A
   Ishihara, J
   Zha, L
   Liu, R
   Sawada, N
   Iwasaki, M
   Sobue, T
   Tsugane, S
AF Kotemori, Ayaka
   Ishihara, Junko
   Zha, Ling
   Liu, Rong
   Sawada, Norie
   Iwasaki, Motoki
   Sobue, Tomotaka
   Tsugane, Shoichiro
TI Dietary acrylamide intake and the risk of endometrial or ovarian cancers in Japanese women
SO CANCER SCIENCE
LA English
DT Article
DE Asia; dietary acrylamide; endometrial cancer; epidemiology; ovarian cancer
ID food frequency questionnaire; nonsmoking postmenopausal women; prospective cohort; breast-cancer; swedish women; epic cohort; validity; design; jphc; reproducibility
AB A meta-analysis published in 2015 noted a marginally increased risk of endometrial and ovarian cancers in non-smoking women with dietary acrylamide intake, but only a few studies were included, and they were limited to Western countries. The aim of this study was to investigate the association between dietary acrylamide intake and endometrial or ovarian cancer risk in the Japan Public Health Center-based Prospective Study (JPHC Study). In this prospective cohort study, 47185 participants aged 45-74years at the follow-up starting point in the JPHC Study were enrolled. Dietary acrylamide intake was assessed using a validated food frequency questionnaire. Cox proportional hazards regression models were used to estimate hazard ratios (HR) and 95% confidence intervals (95%CI). In participants with endometrial and ovarian cancer, the average follow-up periods were 15.5 and 15.6years, respectively, and 161 and 122 cases of endometrial and ovarian cancer were diagnosed, respectively. Energy-adjusted dietary acrylamide intake was negatively associated with endometrial cancer, but the association disappeared after adjusting for coffee consumption with an adjusted HR for the highest vs lowest tertile of 0.85 (95%CI: 0.54-1.33). No association was observed, however, for ovarian cancer (adjusted HR, 0.77; 95%CI: 0.49-1.23). Furthermore, after stratifying by smoking status, coffee consumption, alcohol consumption, body mass index, and menopause status, no association was observed. Dietary acrylamide intake was not associated with the risk of endometrial or ovarian cancer in Japanese women with a relatively lower dietary intake of acrylamide compared with Western populations.
C1 [Kotemori, Ayaka; Sawada, Norie; Iwasaki, Motoki; Tsugane, Shoichiro] Natl Canc Ctr, Ctr Publ Hlth Sci, Epidemiol & Prevent Grp, Tokyo, Japan.
   [Ishihara, Junko] Azabu Univ, Dept Food & Life Sci, Sagamihara, Kanagawa, Japan.
   [Zha, Ling; Liu, Rong; Sobue, Tomotaka] Osaka Univ, Grad Sch Med, Dept Environm Med & Populat Sci, Osaka, Japan.
C3 National Cancer Center - Japan; Azabu University; Osaka University
RP Ishihara, J (corresponding author), Azabu Univ, Dept Food & Life Sci, Sagamihara, Kanagawa, Japan.
EM j-ishihara@azabu-u.ac.jp
FU Food Safety Commission, Cabinet Office, Government of Japan [1503]; National Cancer Center Research and Development Fund; Ministry of Health, Labour and Welfare of Japan
CR [Anonymous], 1994, IARC MONOGR EVAL CARCINOG RISKS HUM, V60, P1
   Ervik M, 2016, CANCER TODAY, V0, P0
   Food and Agriculture Organization/World Health Organization, 2002, HLTH IMPL ACR FOOD, V0, P0
   Food Safety Commission of Japan, 2016, EVALUATION DOCUMENT, V0, P0
   Food Safety Commission of Japen, 2016, STUD EST ACR INT FOO, V0, P0
   Freisling H, 2013, EUR J NUTR, V52, P1369, DOI 10.1007/s00394-012-0446-x
   Granby K, 2008, FOOD ADDIT CONTAM A, V25, P921, DOI 10.1080/02652030801958905
   Hogervorst JG, 2007, CANCER EPIDEM BIOMAR, V16, P2304, DOI 10.1158/1055-9965.EPI-07-0581
   Hogervorst JG, 2013, CANCER EPIDEM BIOMAR, V22, P2024, DOI 10.1158/1055-9965.EPI-13-0509
   International Agency for Research on Cancer, 2008, CANC INCIDENCE 5 CON, V160, P0
   Ishihara J, 2003, J EPIDEMIOL, V13, P0
   Ishihara J, 2006, J EPIDEMIOL, V16, P107, DOI 10.2188/jea.16.107
   Konings EJM, 2010, EUR J CLIN NUTR, V64, P534, DOI 10.1038/ejcn.2010.17
   Kotemori A, 2018, CANCER SCI, V109, P843, DOI 10.1111/cas.13496
   Larsson SC, 2009, CANCER EPIDEM BIOMAR, V18, P994, DOI 10.1158/1055-9965.EPI-08-0868
   Larsson SC, 2009, INT J CANCER, V124, P1196, DOI 10.1002/ijc.24002
   Mizukami Y, 2006, J AGR FOOD CHEM, V54, P7370, DOI 10.1021/jf061029a
   Nagata C, 2015, CANCER EPIDEM BIOMAR, V24, P249, DOI 10.1158/1055-9965.EPI-14-0935
   Obon-Santacana M, 2014, BRIT J CANCER, V111, P987, DOI 10.1038/bjc.2014.328
   Obón-Santacana M, 2016, INT J CANCER, V138, P1129, DOI 10.1002/ijc.29853
   Obón-Santacana M, 2016, CANCER EPIDEM BIOMAR, V25, P127, DOI 10.1158/1055-9965.EPI-15-0822
   Pelucchi C, 2006, INT J CANCER, V118, P467, DOI 10.1002/ijc.21336
   Pelucchi C, 2016, NUTR CANCER, V68, P187, DOI 10.1080/01635581.2016.1142585
   Pelucchi C, 2015, INT J CANCER, V136, P2912, DOI 10.1002/ijc.29339
   Resources Council Science and Technology Agency Government of Japan, 2002, STAND TABL FOOD COMP, V0, P0
   Shimazu T, 2008, INT J CANCER, V123, P2406, DOI 10.1002/ijc.23760
   Shipp A, 2006, CRIT REV TOXICOL, V36, P481, DOI 10.1080/10408440600851377
   Takatsuki S, 2004, J FOOD HYG SOC JPN, V45, P44, DOI 10.3358/shokueishi.45.44
   Tareke E, 2002, J AGR FOOD CHEM, V50, P4998, DOI 10.1021/jf020302f
   Tsugane S, 2003, J EPIDEMIOL, V13, P0
   Tsugane S, 2014, JPN J CLIN ONCOL, V44, P777, DOI 10.1093/jjco/hyu096
   Watanabe S, 2001, J EPIDEMIOL, V11, P0
   Weiderpass E, 2012, INT J ONCOL, V40, P21, DOI 10.3892/ijo.2011.1194
   Wilson KM, 2010, CANCER EPIDEM BIOMAR, V19, P2503, DOI 10.1158/1055-9965.EPI-10-0391
   Yoshida M, 2002, J JPN SOC FOOD SCI, V49, P822, DOI 10.3136/nskkk.49.822
   Yoshida M, 2011, J JPN SOC FOOD SCI, V58, P525, DOI 10.3136/nskkk.58.525
NR 41
TC 25
Z9 27
U1 0
U2 8
PU WILEY
PI HOBOKEN
PA 111 RIVER ST, HOBOKEN 07030-5774, NJ USA
SN 1349-7006
EI 
J9 CANCER SCI
JI Cancer Sci.
PD OCT 15
PY 2018
VL 109
IS 10
BP 3316
EP 3325
DI 10.1111/cas.13757
PG 10
WC Oncology
SC Oncology
GA GV7PD
UT WOS:000446319600031
PM 30063274
DA 2025-02-23
ER

PT J
AU Pan, P
   Yu, JH
   Wang, LS
AF Pan, Pan
   Yu, Jianhua
   Wang, Li-Shu
TI Colon Cancer: What We Eat
SO SURGICAL ONCOLOGY CLINICS OF NORTH AMERICA
LA English
DT Article
DE Colorectal cancer; Diet; Red/processed meat; Fish; Fiber; Fruit and vegetables; Vitamins and minerals; Coffee and tea
ID dietary fiber intake; polyunsaturated fatty-acids; japan collaborative cohort; shanghai womens health; red meat consumption; nih-aarp diet; colorectal-cancer; black-raspberry; fish consumption; tea consumption
AB A higher incidence of colorectal cancer (CRC) is observed in Oceania and Europe, whereas Africa and Asia have a lower incidence. CRC is largely preventable by adapting a healthy lifestyle, such as healthy diet, adequate physical activity, and avoiding obesity. This article summarizes the latest work available, mainly epidemiologic studies, to examine the relationship between diet and CRC. Higher intake of red/processed meat could increase the CRC risk, whereas fibers, especially from whole grains and cereals, as well as fruit and vegetables may decrease the CRC risk. Heterogeneity and inconsistency among studies or individuals, however, need to be taken into consideration.
C1 [Pan, Pan; Wang, Li-Shu] Med Coll Wisconsin, Dept Med, Div Hematol & Oncol, 8701 Watertown Plank Rd, Milwaukee, WI 53226 USA.
   [Yu, Jianhua] Ohio State Univ, James Canc Hosp, Div Hematol, Dept Internal Med,Coll Med,Comprehens Canc Ctr, 460 West 12th Ave, Columbus, OH 43210 USA.
C3 Medical College of Wisconsin; University System of Ohio; Ohio State University; James Cancer Hospital & Solove Research Institute
RP Wang, LS (corresponding author), Med Coll Wisconsin, Dept Med, Div Hematol & Oncol, 8701 Watertown Plank Rd, Milwaukee, WI 53226 USA.
EM liswang@mcw.edu
FU National Institute of Health [5 R01 CA148818]; American Cancer Society [RSG-13-138-01-CNE]
CR Alexander DD, 2011, OBES REV, V12, Pe472, DOI 10.1111/j.1467-789X.2010.00785.x
   Annema N, 2011, J AM DIET ASSOC, V111, P1479, DOI 10.1016/j.jada.2011.07.008
   [Anonymous], 2007, FOOD, V0, Physical activity
   Aune D, 2013, CANCER CAUSE CONTROL, V24, P611, DOI 10.1007/s10552-012-0139-z
   Aune D, 2011, BMJ-BRIT MED J, V343, P0, DOI 10.1136/bmj.d6617
   Aune D, 2011, GASTROENTEROLOGY, V141, P106, DOI 10.1053/j.gastro.2011.04.013
   Baena R, 2015, MATURITAS, V80, P258, DOI 10.1016/j.maturitas.2014.12.017
   Bakken T, 2016, NUTRIENTS, V8, P0, DOI 10.3390/nu8010040
   Bassett JK, 2013, NUTR CANCER, V65, P659, DOI 10.1080/01635581.2013.789114
   Ben QW, 2014, GASTROENTEROLOGY, V146, P689, DOI 10.1053/j.gastro.2013.11.003
   Bernstein AM, 2015, PLOS ONE, V10, P0, DOI 10.1371/journal.pone.0135959
   Boada LD, 2016, FOOD CHEM TOXICOL, V92, P236, DOI 10.1016/j.fct.2016.04.008
   Bouvard V, 2015, LANCET ONCOL, V16, P1599, DOI 10.1016/S1470-2045(15)00444-1
   Bradbury KE, 2014, AM J CLIN NUTR, V100, P394S, DOI 10.3945/ajcn.113.071357
   Budhathoki S, 2015, INT J CANCER, V137, P463, DOI 10.1002/ijc.29390
   BURKITT DP, 1969, LANCET, V2, P1229, DOI 10.1016/S0140-6736(69)90757-0
   Carr PR, 2016, INT J CANCER, V138, P293, DOI 10.1002/ijc.29423
   Chen GC, 2012, EUR J CLIN NUTR, V66, P1182, DOI 10.1038/ejcn.2012.135
   Cross AJ, 2007, PLOS MED, V4, P1973, DOI 10.1371/journal.pmed.0040325
   Cross AJ, 2010, CANCER RES, V70, P2406, DOI 10.1158/0008-5472.CAN-09-3929
   Dahm CC, 2010, JNCI-J NATL CANCER I, V102, P614, DOI 10.1093/jnci/djq092
   Daniel CR, 2011, CANCER PREV RES, V4, P1903, DOI 10.1158/1940-6207.CAPR-11-0241
   De Filippo C, 2010, P NATL ACAD SCI USA, V107, P14691, DOI 10.1073/pnas.1005963107
   de Vogel S, 2008, J NUTR, V138, P2372, DOI 10.3945/jn.108.091157
   Di Maso M, 2013, ANN ONCOL, V24, P3107, DOI 10.1093/annonc/mdt392
   Duncan SH, 2009, ENVIRON MICROBIOL, V11, P2112, DOI 10.1111/j.1462-2920.2009.01931.x
   Egeberg R, 2010, BRIT J CANCER, V103, P730, DOI 10.1038/sj.bjc.6605806
   Egeberg R, 2013, J NUTR, V143, P464, DOI 10.3945/jn.112.168799
   Engeset D, 2007, BRIT J NUTR, V98, P576, DOI 10.1017/S0007114507721487
   English DR, 2004, CANCER EPIDEM BIOMAR, V13, P1509
   Ferrucci LM, 2012, BRIT J CANCER, V106, P608, DOI 10.1038/bjc.2011.549
   Gilsing AMJ, 2015, SCI REP-UK, V5, P0, DOI 10.1038/srep13484
   Godos J, 2017, J HUM NUTR DIET, V30, P349, DOI 10.1111/jhn.12426
   Gorczyca AM, 2015, CANCER CAUSE CONTROL, V26, P1761, DOI 10.1007/s10552-015-0669-2
   Guallar E, 2013, ANN INTERN MED, V159, P850, DOI 10.7326/0003-4819-159-12-201312170-00011
   Hall MN, 2008, CANCER EPIDEM BIOMAR, V17, P1136, DOI 10.1158/1055-9965.EPI-07-2803
   Han C, 2015, BMC CANCER, V15, P0, DOI 10.1186/s12885-015-1963-9
   Hansen L, 2012, INT J CANCER, V131, P469, DOI 10.1002/ijc.26381
   HOWE GR, 1992, J NATL CANCER I, V84, P1887, DOI 10.1093/jnci/84.24.1887
   Hu JF, 2008, NUTR CANCER, V60, P313, DOI 10.1080/01635580701759724
   Hu JF, 2007, EUR J CANCER PREV, V16, P275, DOI 10.1097/01.cej.0000228411.21719.25
   Hu JF, 2011, EUR J CANCER PREV, V20, P132, DOI 10.1097/CEJ.0b013e3283429e32
   JENAB M, 2010, BMJ, V340, P0
   Kashino I, 2015, JPN J CLIN ONCOL, V45, P973, DOI 10.1093/jjco/hyv111
   Key TJ, 2009, AM J CLIN NUTR, V89, PS1620, DOI 10.3945/ajcn.2009.26736M
   Knudsen MD, 2014, AM J EPIDEMIOL, V179, P1188, DOI 10.1093/aje/kwu031
   Kojima M, 2004, NUTR CANCER, V50, P23, DOI 10.1207/s15327914nc5001_4
   Koushik A, 2007, JNCI-J NATL CANCER I, V99, P1471, DOI 10.1093/jnci/djm155
   Kunzmann AT, 2015, AM J CLIN NUTR, V102, P881, DOI 10.3945/ajcn.115.113282
   Kyle JAA, 2010, BRIT J NUTR, V103, P429, DOI 10.1017/S0007114509991784
   Kyro C, 2013, CANCER CAUSE CONTROL, V24, P1363, DOI 10.1007/s10552-013-0215-z
   Larsson SC, 2005, INT J CANCER, V113, P829, DOI 10.1002/ijc.20658
   Lee SA, 2009, NUTR CANCER, V61, P194, DOI 10.1080/01635580802419780
   Lin J, 2005, CANCER CAUSE CONTROL, V16, P225, DOI 10.1007/s10552-004-4025-1
   Lipworth L, 2009, NUTR CANCER, V61, P70, DOI 10.1080/01635580802348633
   Ma E, 2010, J NUTR, V140, P779, DOI 10.3945/jn.109.117747
   Marshafl JR, 2008, GASTROENTEROL CLIN N, V37, P73, DOI 10.1016/j.gtc.2007.12.008
   McAfee AJ, 2010, MEAT SCI, V84, P1, DOI 10.1016/j.meatsci.2009.08.029
   Mehta M, 2014, J NATL COMPR CANC NE, V12, P1721, DOI 10.6004/jnccn.2014.0174
   Michels KB, 2005, CANCER EPIDEM BIOMAR, V14, P842, DOI 10.1158/1055-9965.EPI-04-0544
   Murff HJ, 2009, CANCER EPIDEM BIOMAR, V18, P2283, DOI 10.1158/1055-9965.EPI-08-1196
   Murphy N, 2012, PLOS ONE, V7, P0, DOI 10.1371/journal.pone.0039361
   Nakamura T, 2016, EUR J CANCER PREV, V25, P388, DOI 10.1097/CEJ.0000000000000203
   Nimptsch K, 2016, AM J CLIN NUTR, V103, P184, DOI 10.3945/ajcn.115.117507
   Norat T, 2005, J NATL CANCER I, V97, P906, DOI 10.1093/jnci/dji164
   Nowak MA, 2017, SCIENCE, V355, P1266, DOI 10.1126/science.aam9746
   Orlich MJ, 2015, JAMA INTERN MED, V175, P767, DOI 10.1001/jamainternmed.2015.59
   Otani T, 2006, INT J CANCER, V119, P1475, DOI 10.1002/ijc.22007
   Pan P, 2017, NUTR CANCER, V69, P943, DOI 10.1080/01635581.2017.1340491
   Pan P, 2017, CARCINOGENESIS, V38, P86, DOI 10.1093/carcin/bgw122
   Pan P, 2017, NUTR CANCER, V69, P299, DOI 10.1080/01635581.2017.1263748
   Pan P, 2015, CARCINOGENESIS, V36, P1245, DOI 10.1093/carcin/bgv117
   Pan P, 2015, CANCER PREV RES, V8, P743, DOI 10.1158/1940-6207.CAPR-15-0065
   Park Y, 2005, JAMA-J AM MED ASSOC, V294, P2849, DOI 10.1001/jama.294.22.2849
   Park Y, 2007, AM J EPIDEMIOL, V166, P170, DOI 10.1093/aje/kwm067
   Pericleous M, 2013, J GASTROINTEST ONCOL, V4, P409, DOI 10.3978/j.issn.2078-6891.2013.003
   Pietinen P, 1999, CANCER CAUSE CONTROL, V10, P387, DOI 10.1023/A:1008962219408
   Qu XH, 2013, EUR J GASTROEN HEPAT, V25, P309, DOI 10.1097/MEG.0b013e32835c073c
   Richi EB, 2015, INT J VITAM NUTR RES, V85, P70, DOI 10.1024/0300-9831/a000224
   Roswall N, 2010, CANCER EPIDEMIOL, V34, P40, DOI 10.1016/j.canep.2009.12.012
   Sanjoaquin MA, 2004, BRIT J CANCER, V90, P118, DOI 10.1038/sj.bjc.6601441
   Schatzkin A, 2007, AM J CLIN NUTR, V85, P1353, DOI 10.1093/ajcn/85.5.1353
   Shin A, 2006, INT J CANCER, V119, P2938, DOI 10.1002/ijc.22196
   Simons CCJM, 2009, INT J CANCER, V125, P2945, DOI 10.1002/ijc.24645
   Sinha R, 2012, AM J CLIN NUTR, V96, P374, DOI 10.3945/ajcn.111.031328
   Song MY, 2014, INT J CANCER, V135, P2413, DOI 10.1002/ijc.28878
   Sugawara Y, 2009, BRIT J CANCER, V101, P849, DOI 10.1038/sj.bjc.6605217
   Sun CL, 2007, CARCINOGENESIS, V28, P2143, DOI 10.1093/carcin/bgm171
   Takachi R, 2011, ASIA PAC J CLIN NUTR, V20, P603
   Tomasetti C, 2017, SCIENCE, V355, P1330, DOI 10.1126/science.aaf9011
   Turunen AW, 2014, CANCER CAUSE CONTROL, V25, P1595, DOI 10.1007/s10552-014-0464-5
   van Duijnhoven FJB, 2009, AM J CLIN NUTR, V89, P1441, DOI 10.3945/ajcn.2008.27120
   Vaughan VC, 2013, BRIT J CANCER, V108, P486, DOI 10.1038/bjc.2012.586
   Wakai K, 2007, CANCER EPIDEM BIOMAR, V16, P668, DOI 10.1158/1055-9965.EPI-06-0664
   Wu QJ, 2013, ANN ONCOL, V24, P1079, DOI 10.1093/annonc/mds601
   Wu SJ, 2012, AM J MED, V125, P551, DOI 10.1016/j.amjmed.2012.01.022
   Yang G, 2007, CANCER EPIDEM BIOMAR, V16, P1219, DOI 10.1158/1055-9965.EPI-07-0097
   Yu FF, 2014, BMC CANCER, V14, P0, DOI 10.1186/1471-2407-14-197
   Yu XF, 2014, WORLD J GASTROENTERO, V20, P15398, DOI 10.3748/wjg.v20.i41.15398
   Zamora-Ros R, 2017, INT J CANCER, V140, P1836, DOI 10.1002/ijc.30582
   Zhang YF, 2015, EUR J CANCER PREV, V24, P353, DOI 10.1097/CEJ.0000000000000094
   Zhong X, 2014, NUTR CANCER, V66, P351, DOI 10.1080/01635581.2013.877496
NR 104
TC 44
Z9 46
U1 0
U2 28
PU W B SAUNDERS CO-ELSEVIER INC
PI PHILADELPHIA
PA 1600 JOHN F KENNEDY BOULEVARD, STE 1800, PHILADELPHIA, PA 19103-2899 USA
SN 1055-3207
EI 1558-5042
J9 SURG ONCOL CLIN N AM
JI Surg. Oncol. Clin. N. Am.
PD APR 15
PY 2018
VL 27
IS 2
BP 243
EP +
DI 10.1016/j.soc.2017.11.002
PG 26
WC Oncology; Surgery
SC Oncology; Surgery
GA GB5DQ
UT WOS:000429083000004
PM 29496088
DA 2025-02-23
ER

PT J
AU Singh, KB
   Hahm, ER
   Rigatti, LH
   Normolle, DP
   Yuan, JM
   Singh, S
AF Singh, Krishna B.
   Hahm, Eun-Ryeong
   Rigatti, Lora H.
   Normolle, Daniel P.
   Yuan, Jian-Min
   Singh, Shivendra, V
TI Inhibition of Glycolysis in Prostate Cancer Chemoprevention by Phenethyl Isothiocyanate
SO CANCER PREVENTION RESEARCH
LA English
DT Article
ID c-myc; cruciferous vegetables; induced apoptosis; vitamin-e; risk; trial; constituent; xenografts; activation; curcumin
AB We have shown previously that dietary administration of phenethyl isothiocyanate (PEITC), a small molecule from edible cruciferous vegetables, significantly decreases the incidence of poorly differentiated prostate cancer In Transgenic Adenocarcinoma of Mouse Prostate (TRAMP) mice without any side effects. In this study, we investigated the role of c-Myc-regulated glycolysis in prostate cancer diemoprevention by PEITC. Exposure of LNCaP (androgen-responsive) and 22Rvl (castration-resistant) human prostate cancer cells to PEITC resulted In suppression of expression as well as transcriptional activity of c-Myc. Prostate cancer cell growth Inhibition by PEITC was significantly attenuated by stable overexpression of c-Myc. Analysis of the RNA-Seq data from The Cancer Genome Atlas indicated a significant positive association between Myc expression and gene expression of many glycolysis-related genes, includ ing hexoidnase II and lactate dehydrogenase A. Expression of these enzyme proteins and lactate levels were decreased upon PEITC treatment in prostate cancer cells, and these effects were significantly attenuated by ectopic expression of c-Myc, A normal prostate stromal cell line (PrSC) was resistant to lactic add suppression by PEITC treatment. Prostate cancer chemoprevention by PEITC in TRAMP mice was associated with a significant decrease in plasma lactate and pyruvate levels. However, a 1-week intervention with 10 mg PEITC (orally, 4 times/day) was not sufficient to decrease lactate levels in the serum of human subjects. These results Indicated that although prostate cancer prevention by PEITC In TRAMP mice was associated with suppression of glycolysis, longer than 1-week intervention might be necessary to observe such an effect in human subjects. (C)2018 AACR.
C1 [Singh, Krishna B.; Hahm, Eun-Ryeong; Singh, Shivendra, V] Univ Pittsburgh, Dept Pharmacol & Chem Biol, Sch Med, Pittsburgh, PA 15213 USA.
   [Rigatti, Lora H.; Normolle, Daniel P.; Yuan, Jian-Min; Singh, Shivendra, V] Univ Pittsburgh, UPMC Hillman Canc Ctr, Sch Med, Pittsburgh, PA 15213 USA.
   [Normolle, Daniel P.] Univ Pittsburgh, Dept Biostat, Pittsburgh, PA 15213 USA.
   [Yuan, Jian-Min] Univ Pittsburgh, Grad Sch Publ Hlth, Dept Epidemiol, Pittsburgh, PA 15213 USA.
C3 Pennsylvania Commonwealth System of Higher Education (PCSHE); University of Pittsburgh; Pennsylvania Commonwealth System of Higher Education (PCSHE); University of Pittsburgh; Pennsylvania Commonwealth System of Higher Education (PCSHE); University of Pittsburgh; Pennsylvania Commonwealth System of Higher Education (PCSHE); University of Pittsburgh
RP Singh, S (corresponding author), Univ Pittsburgh, Sch Med, 2-32A Hillman Canc Ctr Res Pavil,5117 Ctr Ave, Pittsburgh, PA 15213 USA.
FU NCI [RO1 CA101753]; Cancer Center Support Grant from the NCI [P30 CA047904]
CR Andriole GL, 2010, NEW ENGL J MED, V362, P1192, DOI 10.1056/NEJMoa0908127
   Barve A, 2008, PHARM RES-DORDR, V25, P2181, DOI 10.1007/s11095-008-9574-7
   Chen YR, 2002, J BIOL CHEM, V277, P39334, DOI 10.1074/jbc.M202070200
   Chiao JW, 2004, CARCINOGENESIS, V25, P1403, DOI 10.1093/carcin/bgh136
   Cohen JH, 2000, JNCI-J NATL CANCER I, V92, P61, DOI 10.1093/jnci/92.1.61
   Dang CV, 2012, CELL, V149, P22, DOI 10.1016/j.cell.2012.03.003
   Elliott MJ, 2001, CLIN CANCER RES, V7, P3590
   Ellwood-Yen K, 2003, CANCER CELL, V4, P223, DOI 10.1016/S1535-6108(03)00197-1
   Gurel B, 2008, MODERN PATHOL, V21, P1156, DOI 10.1038/modpathol.2008.111
   Iwata T, 2010, PLOS ONE, V5, P0, DOI 10.1371/journal.pone.0009427
   Jandial DD, 2014, CURR CANCER DRUG TAR, V14, P181, DOI 10.2174/1568009614666140122160515
   KEY T, 1995, CANCER SURV, V23, P63
   Khor TO, 2006, CANCER RES, V66, P613, DOI 10.1158/0008-5472.CAN-05-2708
   Klein EA, 2011, JAMA-J AM MED ASSOC, V306, P1549, DOI 10.1001/jama.2011.1437
   Kolonel LN, 2000, CANCER EPIDEM BIOMAR, V9, P795
   Lippman SM, 2009, JAMA-J AM MED ASSOC, V301, P39, DOI 10.1001/jama.2008.864
   Mitchell T, 2015, BRIT J CANCER, V113, P193, DOI 10.1038/bjc.2015.234
   Powolny AA, 2011, JNCI-J NATL CANCER I, V103, P571, DOI 10.1093/jnci/djr029
   Qian JQ, 1997, MODERN PATHOL, V10, P1113
   Siegel RL, 2020, CA-CANCER J CLIN, V70, P7, DOI 10.3322/caac.21590
   Singh KB, 2017, CANCER PREV RES, V10, P279, DOI 10.1158/1940-6207.CAPR-17-0001
   Singh SV, 2012, CARCINOGENESIS, V33, P1833, DOI 10.1093/carcin/bgs216
   Thompson IM, 2013, NEW ENGL J MED, V369, P603, DOI 10.1056/NEJMoa1215932
   Thompson IM, 2003, NEW ENGL J MED, V349, P215, DOI 10.1056/NEJMoa030660
   Ting H, 2014, MUTAT RES-FUND MOL M, V760, P1, DOI 10.1016/j.mrfmmm.2013.12.003
   Vartanian R, 2011, MOL CANCER RES, V9, P115, DOI 10.1158/1541-7786.MCR-10-0105
   Vyas AR, 2016, J CELL BIOCHEM, V117, P2482, DOI 10.1002/jcb.25541
   Wu XY, 2014, AM J CLIN EXP UROL, V2, P111
   Xiao D, 2003, CARCINOGENESIS, V24, P891, DOI 10.1093/carcin/bgg023
   Xiao D, 2004, MOL CANCER THER, V3, P567
   Xiao D, 2002, CANCER RES, V62, P3615
   Xiao D, 2007, CANCER RES, V67, P2239, DOI 10.1158/0008-5472.CAN-06-3645
   Xiao D, 2006, CARCINOGENESIS, V27, P2223, DOI 10.1093/carcin/bgl087
   Xiao D, 2010, J BIOL CHEM, V285, P26558, DOI 10.1074/jbc.M109.063255
   Xiao D, 2010, PHARM RES-DORDR, V27, P722, DOI 10.1007/s11095-010-0079-9
   Xu CJ, 2006, CARCINOGENESIS, V27, P437, DOI 10.1093/carcin/bgi251
   Yao S, 2006, MOL CARCINOGEN, V45, P605, DOI 10.1002/mc.20206
   Yuan JM, 2016, CANCER PREV RES, V9, P396, DOI 10.1158/1940-6207.CAPR-15-0380
NR 38
TC 16
Z9 17
U1 0
U2 5
PU AMER ASSOC CANCER RESEARCH
PI PHILADELPHIA
PA 615 CHESTNUT ST, 17TH FLOOR, PHILADELPHIA, PA 19106-4404 USA
SN 1940-6207
EI 1940-6215
J9 CANCER PREV RES
JI Cancer Prev. Res.
PD JUN 15
PY 2018
VL 11
IS 6
BP 337
EP 346
DI 10.1158/1940-6207.CAPR-17-0389
PG 10
WC Oncology
SC Oncology
GA GH8JA
UT WOS:000433913200004
PM 29545400
DA 2025-02-23
ER

PT J
AU Sundaram, MK
   Ansari, MZ
   Al Mutery, A
   Ashraf, M
   Nasab, R
   Rai, S
   Rais, N
   Hussain, A
AF Sundaram, Madhumitha Kedhari
   Ansari, Mohammad Zeeshan
   Al Mutery, Abdullah
   Ashraf, Maryam
   Nasab, Reem
   Rai, Sheethal
   Rais, Naushad
   Hussain, Arif
TI Genistein Induces Alterations of Epigenetic Modulatory Signatures in Human Cervical Cancer Cells
SO ANTI-CANCER AGENTS IN MEDICINAL CHEMISTRY
LA English
DT Article
DE DNA methyltransferases (DNMTs); histone deacetylases (HDACs); genistein; chemoprevention; epigenetics; methylation; tumor suppressor genes
ID tumor-suppressor genes; histone deacetylase inhibitors; dna methyltransferase; breast-cancer; expression; dietary; impact; dnmt1; epigenome; therapy
AB Introduction: Epidemiological studies indicate that diet rich in fruits and vegetables is associated with decreased cancer risk thereby indicating that dietary polyphenols can be potential chemo-preventive agents. The reversible nature of epigenetic modifications makes them a favorable target for cancer prevention. Polyphenols have been shown to reverse aberrant epigenetic patterns by targeting the regulatory enzymes, DNA methyl-transferases (DNMTs) and histone deacetylases (HDACs). In vitro and in silico studies of DNMTs and HDACs were planned to examine genistein's role as a natural epigenetic modifier in human cervical cancer cells, HeLa. Methods: Expression of the tumour suppressor genes (TSGs) [MGMT, RAR beta, p21, E-cadherin, DAPK1] as well the methylation status of their promoters were examined along with the activity levels of DNMT and HDAC enzymes after treatment with genistein. Expression of DNMTs and HDACs was also studied. In-silico studies were performed to determine the interaction of genistein with DNMTs and HDACs. Results: Genistein treatment significantly reduced the expression and enzymatic activity of both DNMTs and HDACs in a time-dependent way. Molecular modeling data suggest that genistein can interact with various members of DNMT and HDAC families and support genistein mediated inhibition of their activity. Time-dependent exposure of genistein reversed the promoter region methylation of the TSGs and re-established their expression. Conclusions: In this study, we find that genistein is able to reinstate the expression of the TSGs studied by inhibiting the action of DNMTs and HDACs. This shows that genistein could be an important arsenal in the development of epigenetic based cancer therapy.
C1 [Sundaram, Madhumitha Kedhari; Ansari, Mohammad Zeeshan; Ashraf, Maryam; Nasab, Reem; Rai, Sheethal; Rais, Naushad; Hussain, Arif] Manipal Univ, Sch Life Sci, Dubai, U Arab Emirates.
   [Al Mutery, Abdullah] Univ Sharjah, Dept Appl Biol, Sharjah, U Arab Emirates.
C3 University of Sharjah
RP Hussain, A (corresponding author), Manipal Univ, Sch Life Sci, Dubai, U Arab Emirates.
EM dr.arifhussain@yahoo.co.in
FU Manipal University, Dubai, UAE [R&DP/MUD/RL-41/2016]; Dunia Finance
CR Ali Khan M, 2015, EVID BASED COMP ALTE, V2015, P412
   Apweiler R, 2004, NUCLEIC ACIDS RES, V32, PD115, DOI 10.1093/nar/gkw1099
   Bahnassy AA, 2012, EXP MOL PATHOL, V93, P154, DOI 10.1016/j.yexmp.2012.04.001
   Banerjee S, 2008, CANCER LETT, V269, P226, DOI 10.1016/j.canlet.2008.03.052
   Bottomley MJ, 2008, J BIOL CHEM, V283, P26694, DOI 10.1074/jbc.M803514200
   Brown KD, 2007, NAT GENET, V39, P289, DOI 10.1038/ng0307-289
   Bürli RW, 2013, J MED CHEM, V56, P9934, DOI 10.1021/jm4011884
   Chang LC, 2016, BIOMEDICINE-TAIWAN, V6, P9, DOI 10.7603/s40681-016-0002-8
   Chen J, 2010, ADV GENET, V71, P237, DOI 10.1016/B978-0-12-380864-6.00008-0
   Chen TP, 2007, NAT GENET, V39, P391, DOI 10.1038/ng1982
   Chi P, 2010, NAT REV CANCER, V10, P457, DOI 10.1038/nrc2876
   Chik F, 2011, CARCINOGENESIS, V32, P224, DOI 10.1093/carcin/bgq221
   Coronel J, 2011, MED ONCOL, V28, PS540, DOI 10.1007/s12032-010-9700-3
   Dashwood RH, 2007, SEMIN CANCER BIOL, V17, P363, DOI 10.1016/j.semcancer.2007.04.001
   Dhe-Paganon Sirano, 2011, INT J BIOCHEM MOL BIOL, V2, P58
   Dundas J, 2006, NUCLEIC ACIDS RES, V34, PW116, DOI 10.1093/nar/gkl282
   Esteller M, 2000, CANCER RES, V60, P2368
   Fischle W, 2002, MOL CELL, V9, P45, DOI 10.1016/S1097-2765(01)00429-4
   Füllgrabe J, 2011, ONCOGENE, V30, P3391, DOI 10.1038/onc.2011.121
   Gerhauser C, 2013, TOP CURR CHEM, V329, P73, DOI 10.1007/128_2012_360
   Go JH, 2003, MODERN PATHOL, V16, P752, DOI 10.1097/01.MP.0000081728.21368.85
   Griffiths EA, 2008, SEMIN HEMATOL, V45, P23, DOI 10.1053/j.seminhematol.2007.11.007
   Grosdidier A, 2011, NUCLEIC ACIDS RES, V39, PW270, DOI 10.1093/nar/gkr366
   Hardy TM, 2011, EPIGENOMICS-UK, V3, P503, DOI 10.2217/EPI.11.71
   Hattori N, 2016, GENOME MED, V8, P0, DOI 10.1186/s13073-016-0267-2
   He F-J, 2013, FOOD SCIENCE AND HUMAN WELLNESS, V2, P146, DOI 10.1016/J.FSHW.2013.08.002
   Henning SM, 2013, EPIGENOMICS-UK, V5, P729, DOI 10.2217/epi.13.57
   Hussain A, 2012, CANCER EPIDEMIOL, V36, PE387, DOI 10.1016/j.canep.2012.07.005
   Irwin JJ, 2012, J CHEM INF MODEL, V52, P1757, DOI 10.1021/ci3001277
   Jakob J, 2012, RADIAT ONCOL, V7, P0, DOI 10.1186/1748-717X-7-180
   Jia D, 2007, NATURE, V449, P248, DOI 10.1038/nature06146
   Johnson TL, 2010, EVID-BASED COMPL ALT, V7, P351, DOI 10.1093/ecam/nen011
   Kanherkar RR, 2014, FRONT CELL DEV BIOL, V2, P0, DOI 10.3389/fcell.2014.00049
   Khan MA, 2015, ONCOL REP, V33, P1976, DOI 10.3892/or.2015.3802
   Khan S, 2016, EXPERT OPIN THER TAR, V20, P689, DOI 10.1517/14728222.2016.1132702
   Kovacs JJ, 2005, MOL CELL, V18, P601, DOI 10.1016/j.molcel.2005.04.021
   Krusche CA, 2005, BREAST CANCER RES TR, V90, P15, DOI 10.1007/s10549-004-1668-2
   Kuck D, 2010, MOL CANCER THER, V9, P3015, DOI 10.1158/1535-7163.MCT-10-0609
   Lauffer BEL, 2013, J BIOL CHEM, V288, P26926, DOI 10.1074/jbc.M113.490706
   Li Y, 2010, CURR MED CHEM, V17, P2141, DOI 10.2174/092986710791299966
   Link A, 2010, BIOCHEM PHARMACOL, V80, P1771, DOI 10.1016/j.bcp.2010.06.036
   Liu YH, 2014, NEUROCHEM RES, V39, P2105, DOI 10.1007/s11064-014-1401-4
   Majid S, 2008, CANCER RES, V68, P2736, DOI 10.1158/0008-5472.CAN-07-2290
   Minamiya Y, 2011, LUNG CANCER, V74, P300, DOI 10.1016/j.lungcan.2011.02.019
   Moison C, 2014, EPIGENETICS-US, V9, P477, DOI 10.4161/epi.27869
   Mottet D, 2009, ONCOGENE, V28, P243, DOI 10.1038/onc.2008.371
   Mutze K, 2011, EUR J CANCER, V47, P1817, DOI 10.1016/j.ejca.2011.02.024
   Narayan Gopeshwar, 2003, MOL CANCER, V2, P24, DOI 10.1186/1476-4598-2-24
   Oehme I, 2009, CLIN CANCER RES, V15, P91, DOI 10.1158/1078-0432.CCR-08-0684
   Ong TP, 2011, J NUTRIGENET NUTRIGE, V4, P275, DOI 10.1159/000334585
   Ouaïssi M, 2008, CANCER BIOL THER, V7, P523, DOI 10.4161/cbt.7.4.5480
   Özdag H, 2006, BMC GENOMICS, V7, P0, DOI 10.1186/1471-2164-7-90
   Park SY, 2011, ONCOL REP, V25, P1677, DOI 10.3892/or.2011.1236
   Pathania R, 2015, NAT COMMUN, V6, P0, DOI 10.1038/ncomms7910
   Pettersen EF, 2004, J COMPUT CHEM, V25, P1605, DOI 10.1002/jcc.20084
   Portela A, 2010, NAT BIOTECHNOL, V28, P1057, DOI 10.1038/nbt.1685
   Pradhan M, 2008, BIOCHEMISTRY-US, V47, P10000, DOI 10.1021/bi8011725
   Rajendran G, 2011, J NEURO-ONCOL, V104, P483, DOI 10.1007/s11060-010-0520-2
   Recio MC, 2012, CURR MED CHEM, V19, P2088
   Shanmugam MK, 2011, NUTR CANCER, V63, P161, DOI 10.1080/01635581.2011.523502
   Sharma S, 2010, CARCINOGENESIS, V31, P27, DOI 10.1093/carcin/bgp220
   Somoza JR, 2004, STRUCTURE, V12, P1325, DOI 10.1016/j.str.2004.04.012
   Subramaniam D, 2014, FRONT ONCOL, V4, P0, DOI 10.3389/fonc.2014.00080
   Sun JB, 2015, INT J CLIN EXP PATHO, V8, P4755
   Taby R, 2010, CA-CANCER J CLIN, V60, P376, DOI 10.3322/caac.20085
   Unterberger A, 2008, BIOL PROCED ONLINE, V10, P47, DOI 10.1251/bpo142
   Varier RA, 2011, BBA-REV CANCER, V1815, P75, DOI 10.1016/j.bbcan.2010.10.002
   Vassiliou GS, 2006, HAEMATOLOGICA, V91, P1100
   Wang ZG, 2010, ANTICANCER RES, V30, P4537
   Watson PJ, 2012, NATURE, V481, P335, DOI 10.1038/nature10728
   Weichert W, 2008, CLIN CANCER RES, V14, P1669, DOI 10.1158/1078-0432.CCR-07-0990
   Wen YD, 2000, P NATL ACAD SCI USA, V97, P7202, DOI 10.1073/pnas.97.13.7202
   Zhang FL, 2011, PLOS ONE, V6, P0, DOI 10.1371/journal.pone.0016795
   Zhang JS, 2002, MOL CELL, V9, P611, DOI 10.1016/S1097-2765(02)00468-9
   Zhang YK, 2011, EPIGENETICS-US, V6, P888, DOI 10.4161/epi.6.7.16315
NR 77
TC 48
Z9 51
U1 0
U2 5
PU BENTHAM SCIENCE PUBL LTD
PI SHARJAH
PA EXECUTIVE STE Y-2, PO BOX 7917, SAIF ZONE, 1200 BR SHARJAH, U ARAB EMIRATES
SN 1871-5206
EI 1875-5992
J9 ANTI-CANCER AGENT ME
JI Anti-Cancer Agents Med. Chem.
PD JUN 15
PY 2018
VL 18
IS 3
BP 412
EP 421
DI 10.2174/1871520617666170918142114
PG 10
WC Oncology; Chemistry, Medicinal
SC Oncology; Pharmacology & Pharmacy
GA GJ0UF
UT WOS:000434969100010
PM 28925878
DA 2025-02-23
ER

PT J
AU Grasgruber, P
   Hrazdira, E
   Sebera, M
   Kalina, T
AF Grasgruber, Pavel
   Hrazdira, Eduard
   Sebera, Martin
   Kalina, Tomas
TI Cancer Incidence in Europe: An Ecological Analysis of Nutritional and Other Environmental Factors
SO FRONTIERS IN ONCOLOGY
LA English
DT Article
DE food consumption; nutrition; raised cholesterol; smoking; cancer; epidemiology; Europe
ID growth-factor-i; prostate-cancer; dairy-products; alcohol-consumption; colorectal-cancer; milk consumption; dietary factors; whey-protein; risk; metaanalysis
AB The aim of this work was to offer an ecological alternative to conventional observational studies and identify factors potentially associated with cancer incidence in Europe. The incidence of 24 types of cancer in 39 European countries (2012) was compared with a long-term mean supply of 68 food items from the FAOSTAT database (1993-2011) and some other variables such as smoking, body mass index, raised cholesterol, and socioeconomic indicators. In addition to simple Pearson linear correlations, the data were analyzed via factor analyses and penalized regression methods. This comparison identified two main groups of cancers that are characteristically associated with the same variables. The first group consists of cancers of the prostate, breast, white blood cells, and melanoma. Their incidence increases with rising gross domestic product (GDP) per capita, a prevalence of raised cholesterol and a high intake of animal products. The second group includes primarily cancers of the digestive tract and is most consistently correlated with alcoholic beverages, lard, and eggs. In addition, we found specific correlations between certain variables and some other types of cancer (smoking-lung and larynx cancer; low GDP per capita and high carbohydrate consumption-stomach and cervical cancer; tea drinking-esophageal cancer; maize consumption and wine drinking-liver cancer). The documented findings often remarkably agree with the current scientific consensus, and when combined with evidence based on different methodologies, they can further extend our knowledge of the etiology of cancer. In addition, our study also identifies several foods with possible preventive effects and indicates that various dairy products may markedly differ in their relationship to cancer incidence. All these data can potentially be of fundamental importance for clinical practice and the survival of cancer patients.
C1 [Grasgruber, Pavel; Hrazdira, Eduard; Sebera, Martin; Kalina, Tomas] Masaryk Univ, Fac Sports Studies, Brno, Czech Republic.
C3 Masaryk University Brno
RP Grasgruber, P (corresponding author), Masaryk Univ, Fac Sports Studies, Brno, Czech Republic.
EM 32487@mail.muni.cz
CR Allouche Y, 2011, J AGR FOOD CHEM, V59, P121, DOI 10.1021/jf102319y
   Arab L, 2010, NUTR CANCER, V62, P271, DOI 10.1080/01635580903407122
   Archer E, 2015, MAYO CLIN PROC, V90, P911, DOI 10.1016/j.mayocp.2015.04.009
   Armitage P, 1980, STATISTICAL METHODS IN MEDICAL RESEARCH, V0, P0
   Aune D, 2012, ANN ONCOL, V23, P37, DOI 10.1093/annonc/mdr269
   Aune D, 2015, AM J CLIN NUTR, V101, P87, DOI 10.3945/ajcn.113.067157
   Badr M, 2010, ONCOL LETT, V1, P1055, DOI 10.3892/ol.2010.169
   Bertuccio P, 2013, ANN ONCOL, V24, P1450, DOI 10.1093/annonc/mdt108
   Bouvard V, 2015, LANCET ONCOL, V16, P1599, DOI 10.1016/S1470-2045(15)00444-1
   Chen CC, 2000, J FOOD SCI, V65, P188, DOI 10.1111/j.1365-2621.2000.tb15977.x
   Cibula David, 2008, EUR J CONTRACEPT REPROD HEALTH CARE, V13, P362
   Cogliano VJ, 2011, JNCI-J NATL CANCER I, V103, P1827, DOI 10.1093/jnci/djr483
   Colli JL, 2006, UROL ONCOL-SEMIN ORI, V24, P184, DOI 10.1016/j.urolonc.2005.05.023
   Cruz PMR, 2013, FRONT PHARMACOL, V4, P0, DOI 10.3389/fphar.2013.00119
   Czank C, 2009, PEDIATR RES, V66, P374, DOI 10.1203/PDR.0b013e3181b4554a
   Dhurandhar NV, 2015, INT J OBESITY, V39, P1109, DOI 10.1038/ijo.2014.199
   Ferlay J, 2013, EUR J CANCER, V49, P1374, DOI 10.1016/j.ejca.2012.12.027
   Gandini S, 2008, INT J CANCER, V122, P155, DOI 10.1002/ijc.23033
   Grant WB, 2004, EUR UROL, V45, P271, DOI 10.1016/j.eururo.2003.08.018
   Grant WB, 2014, NUTRIENTS, V6, P163, DOI 10.3390/nu6010163
   Grasgruber P, 2016, ECON HUM BIOL, V21, P172, DOI 10.1016/j.ehb.2016.01.005
   Grasgruber P, 2014, ECON HUM BIOL, V15, P81, DOI 10.1016/j.ehb.2014.07.002
   Grasgruber P, 2016, FOOD NUTR RES, V60, P0, DOI 10.3402/fnr.v60.31694
   Huncharek M, 2010, AM J PUBLIC HEALTH, V100, P693, DOI 10.2105/AJPH.2008.150508
   Kennedy RS, 1995, ANTICANCER RES, V15, P2643
   Kitahara CM, 2011, J CLIN ONCOL, V29, P1592, DOI 10.1200/JCO.2010.31.5200
   Lampe JW, 2011, J AM COLL NUTR, V30, P464S, DOI 10.1080/07315724.2011.10719991
   Levine ME, 2014, CELL METAB, V19, P407, DOI 10.1016/j.cmet.2014.02.006
   Loomis D, 2016, LANCET ONCOL, V17, P877, DOI 10.1016/S1470-2045(16)30239-X
   López-Lázaro M, 2016, ORAL ONCOL, V62, P149, DOI 10.1016/j.oraloncology.2016.10.001
   Lu W, 2016, NUTR J, V15, P0, DOI 10.1186/s12937-016-0210-9
   Madureira AR, 2007, FOOD RES INT, V40, P1197, DOI 10.1016/j.foodres.2007.07.005
   Maeda K, 2003, PREV MED, V37, P283, DOI 10.1016/S0091-7435(03)00110-5
   Mandair D, 2014, NUTR METAB, V11, P0, DOI 10.1186/1743-7075-11-30
   Meinhold CL, 2009, BRIT J CANCER, V101, P1630, DOI 10.1038/sj.bjc.6605337
   Mensink RP, 2003, AM J CLIN NUTR, V77, P1146, DOI 10.1093/ajcn/77.5.1146
   Mente A, 2017, LANCET DIABETES ENDO, V5, P774, DOI 10.1016/S2213-8587(17)30283-8
   Nicastro HL, 2015, CANCER PREV RES, V8, P181, DOI 10.1158/1940-6207.CAPR-14-0172
   Nichols M, 2012, EUROPEAN CARDIOVASCU, V2012, P0
   Pelton K, 2012, CURR OPIN PHARMACOL, V12, P751, DOI 10.1016/j.coph.2012.07.006
   Pelucchi C, 2011, NUTR CANCER, V63, P983, DOI 10.1080/01635581.2011.596642
   Psaltopoulou T, 2011, LIPIDS HEALTH DIS, V10, P0, DOI 10.1186/1476-511X-10-127
   Qi PX, 2015, J DAIRY SCI, V98, P2884, DOI 10.3168/jds.2014-8920
   Ralston RA, 2014, CRIT REV FOOD SCI, V54, P1167, DOI 10.1080/10408398.2011.629353
   Reid BM, 2017, CANCER BIOL MED, V14, P9, DOI 10.20892/j.issn.2095-3941.2016.0084
   Rossi RE, 2014, ANTICANCER RES, V34, P6861
   Rugge M, 2013, GASTRIC CANCER, V0, P23
   Ruiz JR, 2008, BMJ-BRIT MED J, V337, P0, DOI 10.1136/bmj.a439
   Schiffman M, 2007, LANCET, V370, P890, DOI 10.1016/S0140-6736(13)60022-7
   Silvente-Poirot S, 2014, SCIENCE, V343, P1445, DOI 10.1126/science.1252787
   Song DY, 2012, BRIT J CANCER, V106, P1881, DOI 10.1038/bjc.2012.136
   Song P, 2014, J CANCER RES CLIN, V140, P979, DOI 10.1007/s00432-014-1637-z
   Stamatakis E, 2018, AM J EPIDEMIOL, V187, P1102, DOI 10.1093/aje/kwx345
   Stefan N, 2016, LANCET DIABETES ENDO, V4, P457, DOI 10.1016/S2213-8587(15)00474-X
   Svilaas A, 2002, NUTR METAB CARDIOVAS, V12, P60
   Vieira AR, 2017, ANN ONCOL, V28, P1788, DOI 10.1093/annonc/mdx171
   Vílchez JA, 2014, EUR J CLIN INVEST, V44, P103, DOI 10.1111/eci.12185
   Walfisch S, 2007, EUR J CANCER PREV, V16, P298, DOI 10.1097/01.cej.0000236251.09232.7b
   Wiseman M, 2008, P NUTR SOC, V67, P253, DOI 10.1017/S002966510800712X
   World Cancer Research Fund / American Institute for Cancer research, 2007, FOOD, V0, Physical Activity
   Wormser D, 2012, INT J EPIDEMIOL, V41, P1419, DOI 10.1093/ije/dys086
   Wu F, 2014, NATURE, V516, PS7, DOI 10.1038/516S7a
   Zhang JJ, 2005, NUTR CANCER, V53, P65, DOI 10.1207/s15327914nc5301_8
   Zou H, 2005, J R STAT SOC B, V67, P301, DOI 10.1111/j.1467-9868.2005.00503.x
NR 67
TC 15
Z9 15
U1 0
U2 29
PU FRONTIERS MEDIA SA
PI LAUSANNE
PA AVENUE DU TRIBUNAL FEDERAL 34, LAUSANNE, CH-1015, SWITZERLAND
SN 2234-943X
EI 
J9 FRONT ONCOL
JI Front. Oncol.
PD JUN 13
PY 2018
VL 8
IS 
BP 
EP 
DI 10.3389/fonc.2018.00151
PG 29
WC Oncology
SC Oncology
GA GJ2GL
UT WOS:000435088200001
PM 29951370
DA 2025-02-23
ER

PT J
AU Ki, HH
   Lee, JH
   Lee, HY
   Lee, YM
   Kim, DK
AF Ki, Hyeon-Hui
   Lee, Ji-Hyun
   Lee, Hoon-Yeon
   Lee, Young-Mi
   Kim, Dae-Ki
TI <i>Triticum aestivum</i> Sprouts Extract Inhibits Azoymethane (AOM)/Dextran Sodium Sulfate (DSS)-Induced Colon Carcinogenesis in Mice
SO NUTRITION AND CANCER-AN INTERNATIONAL JOURNAL
LA English
DT Article
ID alpha-linolenic acid; b signaling pathway; colorectal-cancer; nitric-oxide; beta-catenin; tnf-alpha; colitis; inflammation; cox-2; chemoprevention
AB Chronic intestinal inflammation is critical risk factor of colorectal cancer. Triticum aestivum sprouts have been reported to provide a number of health benefits and used as a dietary supplement. In this study, the authors investigated the regulatory effects of T. aestivum sprouts ethanol extract (TAEE) on experimental colorectal carcinogenesis in an azoxymethane (AOM)/dextran sulfate sodium (DSS)-induced mouse model. Oral administration of TAEE significantly attenuated crypt destruction and tumor formation in AOM/DSS-treated mice. Levels of inflammatory mediators involved in colorectal carcinogenesis, that is, tumor necrosis factor-alpha, interkeukin (IL)-1 beta, IL-6, cyclooxygenase-2, and inducible nitric oxide synthase, were lower in the colons of 200 mg/kg TAEE-treated mice than in AOM/DSS controls (p < 0.05). Immunohistochemical staining showed that levels of nuclear factor-kappa B p65 and beta-catenin were attenuated by TAEE in the colon tissues of AOM/DSS-treated mice. Furthermore, levels of beta-catenin-related genes (cyclin D1 and c-Myc), which are known to contribute to cell cycle regulation, were decreased in the colon tissues of TAEE-treated mice versus AOM/DSS controls (p < 0.01). These results showed TAEE inhibited colon inflammation and neoplasm formation caused by AOM/DSS treatment, suggesting that TAEE could be useful for the prevention and treatment of colitis-associated colon cancer.
C1 [Ki, Hyeon-Hui; Lee, Ji-Hyun; Kim, Dae-Ki] Chonbuk Natl Univ, Med Sch, Dept Immunol, Jeonju, South Korea.
   [Ki, Hyeon-Hui; Lee, Ji-Hyun; Kim, Dae-Ki] Chonbuk Natl Univ, Med Sch, Inst Med Sci, Jeonju, South Korea.
   [Ki, Hyeon-Hui; Lee, Hoon-Yeon; Lee, Young-Mi] Wonkwang Univ, Coll Pharm, Dept Oriental Pharm, Jeonbuk, South Korea.
   [Ki, Hyeon-Hui; Lee, Hoon-Yeon; Lee, Young-Mi] Wonkwang Univ, Wonkwang Oriental Med Res Inst, Jeonbuk, South Korea.
C3 Jeonbuk National University; Jeonbuk National University; Wonkwang University; Wonkwang University
RP Kim, DK (corresponding author), Chonbuk Natl Univ, Dept Immunol, Med Sch, Jeonju 54907, Jeonbuk, South Korea.; Kim, DK (corresponding author), Chonbuk Natl Univ, Inst Med Sci, Med Sch, Jeonju 54907, Jeonbuk, South Korea.
EM daekim@jbnu.ac.kr
FU Basic Science Research Program through the National Research Foundation of Korea (NRF) - Ministry of Education [2015R1D1A3A01020625]
CR Aggarwal S, 2006, MOL PHARMACOL, V69, P195, DOI 10.1124/mol.105.017400
   Albaayit SFA, 2016, DRUG DES DEV THER, V10, P0, DOI 10.2147/DDDT.S103993
   Ben-Arye E, 2002, SCAND J GASTROENTERO, V37, P444, DOI 10.1080/003655202317316088
   Boyle P, 2002, BRIT MED BULL, V64, P1, DOI 10.1093/bmb/64.1.1
   Luyen BTT, 2015, ARCH PHARM RES, V38, P1011, DOI 10.1007/s12272-014-0478-2
   Luyen BTT, 2014, PHYTOTHER RES, V28, P1064, DOI 10.1002/ptr.5097
   Choi YJ, 2017, GUT LIVER, V11, P243, DOI 10.5009/gnl16068
   Da Silva FC, 2016, ANTICANCER RES, V36, P4399, DOI 10.21873/anticanres.10983
   De Robertis Mariangela, 2011, J CARCINOG, V10, P9, DOI 10.4103/1477-3163.78279
   EBERHART CE, 1994, GASTROENTEROLOGY, V107, P1183, DOI 10.1016/0016-5085(94)90246-1
   Favoriti P, 2016, UPDATES SURG, V68, P7, DOI 10.1007/s13304-016-0359-y
   Francuz T, 2016, POSTEP HIG MED DOSW, V70, P360, DOI 10.5604/17322693.1200551
   Grivennikov S, 2009, CANCER CELL, V15, P103, DOI 10.1016/j.ccr.2009.01.001
   Hu T, 2016, WORLD J GASTROENTERO, V22, P6876, DOI 10.3748/wjg.v22.i30.6876
   Huo XW, 2016, INT J MOL SCI, V17, P0, DOI 10.3390/ijms17091343
   Im JY, 2015, BIOSCI BIOTECH BIOCH, V79, P1133, DOI 10.1080/09168451.2015.1006567
   Janakiram Naveena B, 2012, FOR IMMUNOPATHOL DIS THERAP, V3, P155
   Jin SH, 2002, ANN NY ACAD SCI, V973, P414, DOI 10.1111/j.1749-6632.2002.tb04674.x
   Kang JH, 2015, J ETHNOPHARMACOL, V173, P303, DOI 10.1016/j.jep.2015.07.030
   Kim ER, 2014, WORLD J GASTROENTERO, V20, P9872, DOI 10.3748/wjg.v20.i29.9872
   Klampfer L, 2011, CURR CANCER DRUG TAR, V11, P451, DOI 10.2174/156800911795538066
   Kobayashi M, 2000, BRIT J CANCER, V82, P1689
   Koch S, 2017, DIFFERENTIATION, V97, P1, DOI 10.1016/j.diff.2017.08.003
   Kohno H, 2005, BMC CANCER, V5, P0, DOI 10.1186/1471-2407-5-46
   Labianca R, 2007, SURG ONCOL, V16, PS93, DOI 10.1016/j.suronc.2007.10.042
   NARISAWA T, 1991, JPN J CANCER RES, V82, P1089, DOI 10.1111/j.1349-7006.1991.tb01762.x
   Neurath MF, 1996, NAT MED, V2, P998, DOI 10.1038/nm0996-998
   Ota S, 2002, ALIMENT PHARM THER, V16, P102, DOI 10.1046/j.1365-2036.16.s2.8.x
   Popivanova BK, 2008, J CLIN INVEST, V118, P560, DOI 10.1172/JC132453
   Rao CV, 2004, MUTAT RES-FUND MOL M, V555, P107, DOI 10.1016/j.mrfmmm.2004.05.022
   Reifen R, 2015, J NUTR BIOCHEM, V26, P1632, DOI 10.1016/j.jnutbio.2015.08.006
   Reya T, 2005, NATURE, V434, P843, DOI 10.1038/nature03319
   Sakita JY, 2017, TOXICOL LETT, V265, P106, DOI 10.1016/j.toxlet.2016.11.020
   Sebio A, 2014, EXPERT OPIN THER TAR, V18, P611, DOI 10.1517/14728222.2014.906580
   Seo Geom Seog, 2011, KOREAN J GASTROENTEROL, V57, P3
   Shenoy AK, 2012, CANCER RES, V72, P5091, DOI 10.1158/0008-5472.CAN-12-1806
   Sun Y, 2016, ONCOTARGET, V7, P34300, DOI 10.18632/oncotarget.8815
   Tanaka T, 2012, INT J INFLAMM, V2012, P0, DOI 10.1155/2012/658786
   Tanaka T, 2010, INT J CANCER, V126, P830, DOI 10.1002/ijc.24833
   Terzic J, 2010, GASTROENTEROLOGY, V138, P2101, DOI 10.1053/j.gastro.2010.01.058
   Thaker AI, 2012, JOVE-J VIS EXP, V0, P0, DOI DOI 10.3791/4100
   Ulivi V, 2011, ARTHRITIS RES THER, V13, P0, DOI 10.1186/ar3367
   Viennois Emilie, 2013, TRANSL GASTROINTEST CANCER, V2, P21
   Wang D, 2010, ONCOGENE, V29, P781, DOI 10.1038/onc.2009.421
   Wang SL, 2009, CELL MOL IMMUNOL, V6, P327, DOI 10.1038/cmi.2009.43
   Watanabe K, 2000, BIOFACTORS, V12, P129, DOI 10.1002/biof.5520120120
   Willett CG, 1997, SEMIN RADIAT ONCOL, V7, P300, DOI 10.1016/S1053-4296(97)80029-X
NR 47
TC 9
Z9 10
U1 0
U2 11
PU ROUTLEDGE JOURNALS, TAYLOR & FRANCIS LTD
PI ABINGDON
PA 2-4 PARK SQUARE, MILTON PARK, ABINGDON OX14 4RN, OXON, ENGLAND
SN 0163-5581
EI 1532-7914
J9 NUTR CANCER
JI Nutr. Cancer
PD JUN 15
PY 2018
VL 70
IS 6
BP 928
EP 937
DI 10.1080/01635581.2018.1490447
PG 10
WC Oncology; Nutrition & Dietetics
SC Oncology; Nutrition & Dietetics
GA HJ9YC
UT WOS:000457554200012
PM 30273050
DA 2025-02-23
ER

PT J
AU Makarova, AM
   Frascari, F
   Davari, P
   Gorouhi, F
   Dutt, P
   Wang, L
   Dhawan, A
   Wang, G
   Green, JE
   Epstein, EH
AF Makarova, Anastasia M.
   Frascari, Flora
   Davari, Parastoo
   Gorouhi, Farzam
   Dutt, Philip
   Wang, Lynn
   Dhawan, Akash
   Wang, Grace
   Green, Jeffrey E.
   Epstein, Ervin H., Jr.
TI Ultraviolet Radiation Inhibits Mammary Carcinogenesis in an ER-Negative Murine Model by a Mechanism Independent of Vitamin D<sub>3</sub>
SO CANCER PREVENTION RESEARCH
LA English
DT Article
ID transgenic mouse model; southern sweden cohort; sun exposure; breast-cancer; risk-factor; carcinoma; prostate; adenocarcinoma; identification; progression
AB Three decades ago, the Garlands postulated that vitamin D-3 produced in the skin by ultraviolet radiation (UVR)-induced conversion of 7-dehydrocholesterol to pre-D-3 has anticancer effects, thus triggering more than 9,500 publications on D-3 and cancer. Here, we report that UVR treatment of transgenic mice of the well-established C3(1)/SV40 Tag mammary cancer model significantly inhibits both autochthonous carcinogenesis and allograft tumor growth, but in contrast neither dietary nor topical D3 influences mammary carcinogenesis in this specific mouse model. Furthermore, UVR's inhibitory effects occur irrespective of whether or not the treatment increases circulating D-3 in the mice. The inhibitory effect of UVR on autochthonous tumors occurs at or before the stage of ductal carcinoma in situ. Our studies indicate clearly that UVR can exert D3-independent anticancer effects in C3(1)/SV40 Tag mice. Therefore, supplemental D-3 may not mimic all possible beneficial effects of UVR, and uncovering non-D3-mediated mechanisms of UVR tumor inhibition may lead to novel strategies for cancer prevention. (C) 2018 AACR.
C1 [Makarova, Anastasia M.; Frascari, Flora; Davari, Parastoo; Gorouhi, Farzam; Wang, Lynn; Dhawan, Akash; Wang, Grace; Epstein, Ervin H., Jr.] Childrens Hosp Oakland, Res Inst, 5700 Martin Luther King Jr Way, Oakland, CA 94609 USA.
   [Dutt, Philip] 101 Calypso Shores, Novato, CA USA.
   [Green, Jeffrey E.] NCI, Lab Canc Biol & Genet, NIH, Bethesda, MD 20892 USA.
C3 University of California System; University of California San Francisco; UCSF Medical Center; UCSF Benioff Children's Hospital Oakland; Children's Hospital Oakland Research Institute; National Institutes of Health (NIH) - USA; NIH National Cancer Institute (NCI)
RP Makarova, AM (corresponding author), Childrens Hosp Oakland, Res Inst, 5700 Martin Luther King Jr Way, Oakland, CA 94609 USA.
EM makarova16@gmail.com; eepstein@chori.org
FU NIH [R01CA142879]; American Institute for Cancer Research (AICR) [10A103]; joint UCB-CHORI T32 training grant
CR APPERLY FL, 1945, CANCER RES, V5, P697
   Apperly FL, 1941, CANCER RES, V1, P191
   Becklund BR, 2010, P NATL ACAD SCI USA, V107, P6418, DOI 10.1073/pnas.1001119107
   Bennett CN, 2010, TOXICOL PATHOL, V38, P88, DOI 10.1177/0192623309357074
   Bennett CN, 2008, BREAST CANCER RES, V10, P0, DOI 10.1186/bcr2125
   Cuomo RE, 2013, DERM-ENDOCRINOL, V5, P0, DOI 10.4161/derm.23773
   Deeb KK, 2007, CANCER RES, V67, P8065, DOI 10.1158/0008-5472.CAN-07-1515
   Feldman D, 2014, NAT REV CANCER, V14, P342, DOI 10.1038/nrc3691
   GARLAND CF, 1980, INT J EPIDEMIOL, V9, P227, DOI 10.1093/ije/9.3.227
   Gilbert R, 2009, INT J CANCER, V125, P1414, DOI 10.1002/ijc.24411
   Green JE, 2000, ONCOGENE, V19, P1020, DOI 10.1038/sj.onc.1203280
   Gupta V, 2005, P NATL ACAD SCI USA, V102, P3219, DOI 10.1073/pnas.0409709102
   Han JL, 2006, INT J EPIDEMIOL, V35, P1514, DOI 10.1093/ije/dyl197
   Herschkowitz JI, 2007, GENOME BIOL, V8, P0, DOI 10.1186/gb-2007-8-5-r76
   Holzer RG, 2003, BREAST CANCER RES TR, V77, P65, DOI 10.1023/A:1021175931177
   Kripke ML, 2013, J INVEST DERMATOL, V133, P27, DOI 10.1038/jid.2012.234
   Lindqvist PG, 2016, J INTERN MED, V280, P375, DOI 10.1111/joim.12496
   Lindqvist PG, 2014, J INTERN MED, V276, P77, DOI 10.1111/joim.12251
   Makarova A, 2017, J INVEST DERMATOL, V137, P2613, DOI 10.1016/j.jid.2017.05.037
   Manson JE, 2015, JAMA-J AM MED ASSOC, V313, P1311, DOI 10.1001/jama.2015.1353
   Manson JE, 2011, NEW ENGL J MED, V364, P1385, DOI 10.1056/NEJMp1102022
   MAROULAKOU IG, 1994, P NATL ACAD SCI USA, V91, P11236, DOI 10.1073/pnas.91.23.11236
   So PL, 2004, CANCER RES, V64, P4385, DOI 10.1158/0008-5472.CAN-03-1927
   van der Rhee HJ, 2006, EUR J CANCER, V42, P2222, DOI 10.1016/j.ejca.2006.02.024
   Wang GY, 2011, CANCER CELL, V19, P114, DOI 10.1016/j.ccr.2010.11.007
   Wapnir I L, 2001, BREAST J, V7, P184, DOI 10.1046/j.1524-4741.2001.007003184.x
   Zamoiski RD, 2016, ENVIRON RES, V151, P419, DOI 10.1016/j.envres.2016.08.013
NR 27
TC 3
Z9 3
U1 0
U2 4
PU AMER ASSOC CANCER RESEARCH
PI PHILADELPHIA
PA 615 CHESTNUT ST, 17TH FLOOR, PHILADELPHIA, PA 19106-4404 USA
SN 1940-6207
EI 1940-6215
J9 CANCER PREV RES
JI Cancer Prev. Res.
PD JUL 15
PY 2018
VL 11
IS 7
BP 383
EP 391
DI 10.1158/1940-6207.CAPR-17-0195
PG 9
WC Oncology
SC Oncology
GA GL5NB
UT WOS:000437213200002
PM 29636351
DA 2025-02-23
ER

PT J
AU Guan, LF
   Geng, XK
   Shen, JM
   Yip, J
   Li, FW
   Du, HS
   Ji, ZL
   Ding, YC
AF Guan, Longfei
   Geng, Xiaokun
   Shen, Jiamei
   Yip, James
   Li, Fengwu
   Du, Huishan
   Ji, Zhili
   Ding, Yuchuan
TI PM2.5 inhalation induces intracranial atherosclerosis which may be ameliorated by omega 3 fatty acids
SO ONCOTARGET
LA English
DT Article
DE high-cholesterol diet (HCD); NG-nitro-L-arginine methyl ester (L-NAME); brain; inflammation; air pollution
ID particulate air-pollution; polyunsaturated fatty-acids; incident ischemic-stroke; vascular inflammation; erectile dysfunction; insulin-resistance; rat model; matter; risk; exposure
AB Background: Intracranial atherosclerosis (ICA) a major health problem. This study investigated whether inhalation of fine airborne particulate matters (PM2.5) causes ICA and whether omega-3 fatty acids (O3FA) attenuated the development of ICA. Results: Twelve but not 6 week exposure significantly increased triglycerides (TG) in normal chow diet (NCD), while PM2.5 enhanced all lipid profiles (TG, low density lipoprotein (LDL) and cholesterol (CHO)) after both 6 and 12-week exposure with high-cholesterol diet (HCD). PM2.5 exposure for 12 but not 6 weeks significantly induced middle cerebral artery (MCA) narrowing and thickening, in association with the enhanced expression of inflammatory cytokines, (interleukin 6 (IL-6), tumor necrosis factor alpha (TNF-alpha), monocyte chemoattractant protein-1 (MCP-1), interferon gamma (IFN-Y), vascular cell adhesion molecule 1 (VCAM-1) and inducible nitric oxide synthase (iNOS). O3FA significantly attenuated vascular alterations, even without favorable changes in lipid profiles, in association with reduced expression of IL-6, TNF-alpha, MCP-1, IFN-Y, VCAM-1 and iNOS in brain vessels. Conclusions: PM2.5 exposure for 12 weeks aggravates ICA in a dietary model (HCD + short-term L-NAME), which may be mediated by vascular inflammation. O3FA dietary supplementation prevents ICA development and inflammatory reaction in cerebral vessels. Methods: Adult Sprague-Dawly rats were under filtered air (FA) or PM2.5 exposure with NCD or HCD for 6 or 12 weeks. Half of the HCD rats were treated with O3FA (5 mg/kg/day) by gavage. A total of 600 mg NG-nitro-L-arginine methyl ester (L-NAME, 3 mg/mL) per rat was administered over two weeks as supplementation in the HCD group. Blood lipids, including LDL, CHO, TG and high density lipoprotein (HDL), were measured at 6 and 12 weeks. ICA was determined by lumen diameter and thickness of the MCA. Inflammatory markers, IL-6, TNF-alpha, MCP-1, IFN-Y, VCAM-1 and iNOS were assessed by real-time PCR for mRNA and Western blot for protein expression.
C1 [Guan, Longfei; Geng, Xiaokun; Shen, Jiamei; Li, Fengwu; Du, Huishan; Ding, Yuchuan] Capital Med Univ, Beijing Luhe Hosp, China Amer Inst Neurosci, Tongzhou Qu, Peoples R China.
   [Guan, Longfei; Geng, Xiaokun; Shen, Jiamei; Yip, James; Ding, Yuchuan] Wayne State Univ, Sch Med, Dept Neurosurg, Detroit, MI USA.
   [Geng, Xiaokun; Du, Huishan] Capital Med Univ, Beijing Luhe Hosp, Dept Neurol, Tongzhou Qu, Peoples R China.
   [Ji, Zhili] Capital Med Univ, Beijing Luhe Hosp, Dept Gen Surg, Tongzhou Qu, Peoples R China.
C3 Capital Medical University; Wayne State University; Capital Medical University; Capital Medical University
RP Geng, XK; Ding, YC (corresponding author), Capital Med Univ, Beijing Luhe Hosp, China Amer Inst Neurosci, Tongzhou Qu, Peoples R China.; Geng, XK; Ding, YC (corresponding author), Wayne State Univ, Sch Med, Dept Neurosurg, Detroit, MI USA.; Geng, XK (corresponding author), Capital Med Univ, Beijing Luhe Hosp, Dept Neurol, Tongzhou Qu, Peoples R China.
EM xgeng@ccmu.edu.cn; yding@med.wayne.edu
FU US Department of Veterans Affairs Rehabilitation RD Service [I01RX-001964-01]; National Natural Science Foundation of China [81501141]; Science and Technology Project of Beijing Municipal Education Commission [KM201610025028]; Talent Training Program of Beijing Ministry of Organization [2013D008011000002]; Science and Technology Plan of Beijing Tongzhou District [KJ2017CX043]
CR Alfaro-Moreno E, 2007, CURR OPIN PULM MED, V13, P98, DOI 10.1097/MCP.0b013e328013f47e
   Bai YT, 2016, BBA-GEN SUBJECTS, V1860, P2863, DOI 10.1016/j.bbagen.2016.04.030
   Banerjee C, 2017, CIRC RES, V120, P502, DOI 10.1161/CIRCRESAHA.116.308441
   Barreiro O, 2002, J CELL BIOL, V157, P1233, DOI 10.1083/jcb.200112126
   Chandra Ankush, 2017, BRAIN CIRC, V3, P57, DOI 10.4103/bc.bc_11_17
   Chen LC, 2005, INHAL TOXICOL, V17, P217, DOI 10.1080/08958370590912815
   Cybulsky MI, 2001, J CLIN INVEST, V107, P1255, DOI 10.1172/JCI11871
   Dai JW, 2017, INT J BIOL SCI, V13, P868, DOI 10.7150/ijbs.19868
   Daviglus ML, 1997, NEW ENGL J MED, V336, P1046, DOI 10.1056/NEJM199704103361502
   Geng XK, 2013, BRAIN RES, V1531, P17, DOI 10.1016/j.brainres.2013.07.051
   Guan LF, 2016, INT J ENV RES PUB HE, V13, P0, DOI 10.3390/ijerph13050483
   Holmstedt CA, 2013, LANCET NEUROL, V12, P1106, DOI 10.1016/S1474-4422(13)70195-9
   Ji X, 2015, BRAIN CIRCUL, V1, P1, DOI 10.4103/2394-8108.166347
   Kampfrath T, 2011, CIRC RES, V108, P716, DOI 10.1161/CIRCRESAHA.110.237560
   Komotar RJ, 2006, NEUROSURGERY, V58, P595, DOI 10.1227/01.NEU.0000204102.88016.33
   Laden F, 2006, AM J RESP CRIT CARE, V173, P667, DOI 10.1164/rccm.200503-443OC
   Leiva MA, 2013, ENVIRON POLLUT, V181, P1, DOI 10.1016/j.envpol.2013.05.057
   Lim S, 2015, ATHEROSCLEROSIS, V243, P107, DOI 10.1016/j.atherosclerosis.2015.08.037
   Lind M, 2017, BIOMED PHARMACOTHER, V93, P370, DOI 10.1016/j.biopha.2017.06.036
   Liu CQ, 2017, PART FIBRE TOXICOL, V14, P0, DOI 10.1186/s12989-017-0187-3
   Liuzzo G, 2001, RAYS, V26, P221
   Lusis AJ, 2000, NATURE, V407, P233, DOI 10.1038/35025203
   ONeill MS, 2011, ENVIRON HEALTH PERSP, V119, P844, DOI 10.1289/ehp.0901524
   Park K, 2005, INT J IMPOT RES, V17, P424, DOI 10.1038/sj.ijir.3901339
   Park K, 2009, INT J IMPOT RES, V21, P228, DOI 10.1038/ijir.2009.20
   Pei YL, 2016, INT J ENV RES PUB HE, V13, P0, DOI 10.3390/ijerph13050484
   Pope CA, 2004, CIRCULATION, V109, P71, DOI 10.1161/01.CIR.0000108927.80044.7F
   Qureshi AI, 2014, LANCET, V383, P984, DOI 10.1016/S0140-6736(13)61088-0
   Rao XQ, 2014, CIRC RES, V115, P770, DOI 10.1161/CIRCRESAHA.115.304666
   Riediker M, 2007, INHAL TOXICOL, V19, P99, DOI 10.1080/08958370701495238
   Rizos EC, 2012, JAMA-J AM MED ASSOC, V308, P1024, DOI 10.1001/2012.jama.11374
   Rui W, 2016, J APPL TOXICOL, V36, P48, DOI 10.1002/jat.3143
   Saber H, 2017, STROKE, V48, P2678, DOI 10.1161/STROKEAHA.117.018235
   Shapiro H, 2003, PROSTAG LEUKOTR ESS, V68, P219, DOI 10.1016/S0952-3278(02)00273-9
   Shen JM, 2016, NEUROSCIENCE, V334, P226, DOI 10.1016/j.neuroscience.2016.08.013
   Shen JM, 2016, NEUROL RES, V38, P817, DOI 10.1080/01616412.2016.1211232
   Shibata MA, 2017, MED MOL MORPHOL, V50, P130, DOI 10.1007/s00795-017-0154-y
   Siddiqui RA, 2009, BRIT J NUTR, V102, P1811, DOI 10.1017/S0007114509992030
   SIOUTAS C, 1995, ENVIRON HEALTH PERSP, V103, P172, DOI 10.2307/3432274
   Sun QH, 2005, JAMA-J AM MED ASSOC, V294, P3003, DOI 10.1001/jama.294.23.3003
   Sun QH, 2009, CIRCULATION, V119, P538, DOI 10.1161/CIRCULATIONAHA.108.799015
   Thies F, 2003, LANCET, V361, P477, DOI 10.1016/S0140-6736(03)12468-3
   Tian YH, 2017, SCI REP-UK, V7, P0, DOI 10.1038/s41598-017-04312-5
   von Schacky C, 1999, ANN INTERN MED, V130, P554, DOI 10.7326/0003-4819-130-7-199904060-00003
   Vucevic Danijela, 2012, MED PREGL, V65, P388
   Wagner JG, 2014, ENVIRON HEALTH PERSP, V122, P27, DOI 10.1289/ehp.1307085
   Wan Guohui, 2010, INT J PHYSIOL PATHOPHYSIOL PHARMACOL, V2, P64
   Wang HY, 2016, BBA-GEN SUBJECTS, V1860, P2793, DOI 10.1016/j.bbagen.2016.03.022
   Wright J, 2016, ENV DIS, V1, P43, DOI 10.4103/2468-5690.185286
   Wu JHY, 2014, HEART, V100, P530, DOI 10.1136/heartjnl-2013-305257
   Xu JX, 2017, INT J ENV RES PUB HE, V14, P0, DOI 10.3390/ijerph14070787
   Yamagishi K, 2013, CEREBROVASC DIS, V36, P38, DOI 10.1159/000351205
   Yamakawa H, 2003, J CEREBR BLOOD F MET, V23, P371, DOI 10.1097/01.WCB.0000047369.05600.03
   Yang L, 2005, BLOOD, V106, P584, DOI 10.1182/blood-2004-12-4942
   Zhang CC, 2016, J TOXICOL ENV HEAL A, V79, P393, DOI 10.1080/15287394.2016.1176615
   Zhang L, 2014, NEUROCHEM RES, V39, P653, DOI 10.1007/s11064-014-1242-1
NR 56
TC 31
Z9 37
U1 0
U2 21
PU IMPACT JOURNALS LLC
PI ORCHARD PARK
PA 6666 E QUAKER ST, STE 1, ORCHARD PARK, NY 14127 USA
SN 
EI 1949-2553
J9 ONCOTARGET
JI Oncotarget
PD JAN 9
PY 2018
VL 9
IS 3
BP 3765
EP 3778
DI 10.18632/oncotarget.23347
PG 14
WC Oncology; Cell Biology
SC Oncology; Cell Biology
GA FS3GU
UT WOS:000419669600062
PM 29423081
DA 2025-02-23
ER

PT J
AU Soerjomataram, I
   Shield, K
   Marant-Micallef, C
   Vignat, J
   Hill, C
   Rogel, A
   Menvielle, G
   Dossus, L
   Ormsby, JN
   Rehm, J
   Rushton, L
   Vineis, P
   Parkin, M
   Bray, F
AF Soerjomataram, Isabelle
   Shield, Kevin
   Marant-Micallef, Claire
   Vignat, Jerome
   Hill, Catherine
   Rogel, Agnes
   Menvielle, Gwenn
   Dossus, Laure
   Ormsby, Jean-Nicolas
   Rehm, Jurgen
   Rushton, Lesley
   Vineis, Paolo
   Parkin, Max
   Bray, Freddie
TI Cancers related to lifestyle and environmental factors in France in 2015
SO EUROPEAN JOURNAL OF CANCER
LA English
DT Article
DE Risk factors; Lifestyle; Environmental; Cancer; France
ID breast-cancer; collaborative reanalysis; individual data; risk-factors; lung-cancer; exposure; burden; carcinogenicity; australia; mortality
AB Background: Cancer is a major cause of premature illness and death in France. To quantify how cancer prevention could reduce the burden, we present estimates of the contribution of lifestyle and environmental risk factors to cancer incidence in France in 2015, comparing these with other high-income countries. Method: Prevalences of, and relative risks for tobacco smoking, alcohol consumption, inadequate diet, overweight and obesity, physical inactivity, exogenous hormones, suboptimal breastfeeding, infectious agents, ionising radiation, air pollution, ultraviolet exposure, occupational exposures, arsenic in drinking water and indoor benzene were obtained to estimate the population attributable fraction (PAF) and the number of attributable cancers by the cancer site and sex. Results: In 2015, 41% (or 142,000 of 346,000) of all new cancers diagnosed in France could be attributed to the aforementioned risk factors. The numbers and PAF were slightly higher in men than in women (84,000 versus 58,000 cases and 44% versus 37%, respectively). Smoking (PAF: 20%), alcohol consumption (PAF: 8%), dietary factors (PAF: 5%) and excess weight (PAF: 5%) were the most important factors. Infections and occupational exposures each contributed to an additional 4% of the cancer cases in 2015. Conclusion: Today, two-fifths of cancers in France are attributable to preventable risk factors. The variations in the key amenable factors responsible in France relative to other economically similar countries highlight the need for tailored approaches to cancer education and prevention. Reducing smoking and alcohol consumption and the adoption of healthier diet and body weight remain important targets to reduce the increasing number of new cancer patients in France in the decades to follow. (C) 2018 Published by Elsevier Ltd.
C1 [Soerjomataram, Isabelle; Shield, Kevin; Marant-Micallef, Claire; Vignat, Jerome; Bray, Freddie] Int Agcy Res Canc, Sect Canc Surveillance, 150 Cours Albert Thomas, F-69372 Lyon 08, France.
   [Shield, Kevin; Rehm, Jurgen] Ctr Addict & Mental Hlth, Toronto, ON, Canada.
   [Shield, Kevin; Rehm, Jurgen] Univ Toronto, Dalla Lana Sch Publ Hlth, Toronto, ON, Canada.
   [Hill, Catherine] Inst Gustave Roussy, Villejuif, France.
   [Rogel, Agnes] Sante Publ France, St Maurice, France.
   [Menvielle, Gwenn] INSERM, UMRS 1136, ERES, Paris, France.
   [Dossus, Laure] Int Agcy Res Canc, Sect Nutr & Metab, Lyon, France.
   [Ormsby, Jean-Nicolas] French Agcy Food Environm & Occupat Hlth & Safety, Maisons Alfort, France.
   [Rehm, Jurgen] Ctr Addict & Mental Hlth, Inst Mental Hlth Policy Res, Toronto, ON, Canada.
   [Rushton, Lesley; Vineis, Paolo] Imperial Coll London, MRC PHE Ctr Environm & Hlth, London, England.
   [Parkin, Max] Univ Oxford, Clin Trials Serv Unit, Oxford, England.
   [Parkin, Max] Univ Oxford, Epidemiol Studies Unit, Oxford, England.
C3 World Health Organization; International Agency for Research on Cancer (IARC); University of Toronto; Centre for Addiction & Mental Health - Canada; University of Toronto; UNICANCER; Gustave Roussy; Sante publique France; Institut National de la Sante et de la Recherche Medicale (Inserm); World Health Organization; International Agency for Research on Cancer (IARC); Agence Nationale de Securite Sanitaire de l'Alimentation, de l'Environnement du Travail (ANSES); Ecole Nationale Veterinaire d'Alfort (ENVA); University of Toronto; Centre for Addiction & Mental Health - Canada; Imperial College London; University of Oxford; University of Oxford
RP Soerjomataram, I (corresponding author), Int Agcy Res Canc, Sect Canc Surveillance, 150 Cours Albert Thomas, F-69372 Lyon 08, France.
EM soerjomatarami@iarc.fr
FU French National Cancer Institute
CR Afssa, 2007, EV RISQ SAN LIES SIT, V0, P0
   Ajrouche R, 2018, RADIAT ENVIRON BIOPH, V57, P205, DOI 10.1007/s00411-018-0741-x
   Andersson TML, 2018, EUR J CANCER, V103, P299, DOI 10.1016/j.ejca.2018.03.027
   Andersson TML, 2018, EUR J CANCER, V103, P288, DOI 10.1016/j.ejca.2018.02.031
   [Anonymous], 2016, CTR EP CAUS MED DEC, V0, P0
   [Anonymous], 2007, BAROMETRE SANTE 2005, V0, P0
   [Anonymous], 2006, HEALTH RISKS FROM EXPOSURE TO LOW LEVELS OF IONIZING RADIATION: BEIR VII PHASE 2, V0, P0
   [Anonymous], 2014, IARC CANCERBASE NO. 10, V0, P0
   Arnold M, 2018, J EUR ACAD DERMATOL, V32, P1681, DOI 10.1111/jdv.15022
   Arnold M, 2018, CANCER EPIDEMIOL, V52, P15, DOI 10.1016/j.canep.2017.11.006
   Bajos N, 2003, HUM REPROD, V18, P994, DOI 10.1093/humrep/deg215
   BAJOS N, 2014, POPULATION SOCI6T6S, V0, P511
   Banaei A, 2000, OCCUP ENVIRON MED, V57, P488, DOI 10.1136/oem.57.7.488
   Banks E, 2003, LANCET, V362, P419, DOI 10.1016/S0140-6736(03)14065-2
   Benbrahim-Tallaa L, 2012, LANCET ONCOL, V13, P663, DOI 10.1016/S1470-2045(12)70280-2
   Bentayeb M, 2014, ATMOS ENVIRON, V92, P267, DOI 10.1016/j.atmosenv.2014.04.019
   Beral V, 2002, LANCET, V360, P187, DOI 10.1016/S0140-6736(02)09454-0
   Bouvard V, 2015, LANCET ONCOL, V16, P1599, DOI 10.1016/S1470-2045(15)00444-1
   Brown KF, 2018, BRIT J CANCER, V118, P1130, DOI 10.1038/s41416-018-0029-6
   Calle EE, 1996, LANCET, V347, P1713, DOI 10.1016/S0140-6736(96)90806-5
   Cao BC, 2018, EUR J PUBLIC HEALTH, V28, P707, DOI 10.1093/eurpub/cky077
   Darby S, 2005, BMJ-BRIT MED J, V330, P223, DOI 10.1136/bmj.38308.477650.63
   de la Loire Sante Pays, 2015, RES FRANC REG CANC F, V0, P0
   Etard C, 2012, HLTH PHYS, V106, P0
   Ferreccio C, 2000, EPIDEMIOLOGY, V11, P673, DOI 10.1097/00001648-200011000-00010
   Guthmann J, 2012, B EPIDEMIOL HEBD, V16-17, P288
   Guyton KZ, 2015, LANCET ONCOL, V16, P490, DOI 10.1016/S1470-2045(15)70134-8
   Hamra GB, 2014, ENVIRON HEALTH PERSP, V122, P906, DOI 10.1289/ehp/1408092
   Havet N, 2017, EUR J PUBLIC HEALTH, V27, P425, DOI 10.1093/eurpub/ckx036
   Hirst N, 2009, HEALTH POLICY, V89, P303, DOI 10.1016/j.healthpol.2008.07.003
   Hutchings S, 2017, OCCUP ENVIRON MED, V74, P604, DOI 10.1136/oemed-2016-103810
   Ielsch G, 2010, J ENVIRON RADIOACTIV, V101, P813, DOI 10.1016/j.jenvrad.2010.04.006
   INCa, 2019, CANC FRANC ESS FAITS, V0, P0
   Institut national de la statistique et des etudes economiques, 2015, STAT OP POP EST PAR, V0, P0
   International Agency for Research on Cancer, 2017, GLOB CANC OBS CANC T, V0, P0
   Jordan SJ, 2015, AUST NZ J PUBL HEAL, V39, P441, DOI 10.1111/1753-6405.12444
   Levêque-Morlais N, 2015, INT ARCH OCC ENV HEA, V88, P61, DOI 10.1007/s00420-014-0933-x
   Loomis D, 2013, LANCET ONCOL, V14, P1262, DOI 10.1016/S1470-2045(13)70487-X
   Lortet-Tieulent J, 2015, EUR J CANCER, V51, P1144, DOI 10.1016/j.ejca.2013.10.014
   Luengo-Fernandez R, 2013, LANCET ONCOL, V14, P1165, DOI 10.1016/S1470-2045(13)70442-X
   Lundberg V, 2004, MATURITAS, V48, P39, DOI 10.1016/j.maturitas.2003.08.006
   Maasland DHE, 2014, BMC CANCER, V14, P0, DOI 10.1186/1471-2407-14-187
   Martin-Moreno JM, 2008, EUR J CANCER, V44, P1390, DOI 10.1016/j.ejca.2008.02.002
   Micallef CM, 2018, OCCUP ENVIRON MED, V75, P604, DOI 10.1136/oemed-2017-104858
   Murray Christopher JL, 2003, POPUL HEALTH METR, V1, P1, DOI 10.1186/1478-7954-1-1
   Pandeya N, 2015, AUST NZ J PUBL HEAL, V39, P408, DOI 10.1111/1753-6405.12456
   Parkin DM, 2011, BRIT J CANCER, V105, PS66, DOI 10.1038/bjc.2011.486
   Parkin DM, 2011, BRIT J CANCER, V105, PS14, DOI 10.1038/bjc.2011.476
   Parkin DM, 2011, J EPIDEMIOL COMMUN H, V65, PA143, DOI 10.1136/jech.2011.142976e.69
   Pearce N, 2015, ENVIRON HEALTH PERSP, V123, P507, DOI 10.1289/ehp.1409149
   PETO R, 1992, LANCET, V339, P1268, DOI 10.1016/0140-6736(92)91600-D
   Plummer M, 2016, LANCET GLOB HEALTH, V4, PE609, DOI 10.1016/S2214-109X(16)30143-7
   Saint-Jacques N, 2014, ENVIRON HEALTH-GLOB, V13, P0, DOI 10.1186/1476-069X-13-44
   Shield K, 2015, IMPACT HIST USE POST, V0, P0
   Shield KD, 2018, BRIT J NUTR, V120, P1171, DOI 10.1017/S0007114518002544
   Shield KD, 2018, ADDICTION, V113, P247, DOI 10.1111/add.14009
   Shield KD, 2018, EUR J EPIDEMIOL, V33, P263, DOI 10.1007/s10654-017-0334-z
   Soerjomataram I, 2008, BREAST CANCER RES TR, V111, P297, DOI 10.1007/s10549-007-9778-2
   Soerjomataram I, 2007, INT J CANCER, V120, P1336, DOI 10.1002/ijc.22459
   Spector LG, 2015, PEDIATR CLIN N AM, V62, P11, DOI 10.1016/j.pcl.2014.09.013
   Steenland K, 2006, EPIDEMIOLOGY, V17, P512, DOI 10.1097/01.ede.0000229155.05644.43
   Stringhini S, 2017, LANCET, V389, P1229, DOI 10.1016/S0140-6736(16)32380-7
   Studer A, 2009, PRATIQUES ORG SOINS, V40, P0
   Unite de surveillance et depidemiologie nutritionnelle (Usen), 2007, ET NAT NUTR SANT ENN, V13, P0
   Vincent R, 1999, CAHIERS NOTES DOCUME, V176, P49
   Vlaanderen J, 2011, ENVIRON HEALTH PERSP, V119, P159, DOI 10.1289/ehp.1002318
   Whiteman DC, 2015, AUST NZ J PUBL HEAL, V39, P477, DOI 10.1111/1753-6405.12471
   Zhang J, 1998, JAMA-J AM MED ASSOC, V280, P1690, DOI 10.1001/jama.280.19.1690
NR 73
TC 53
Z9 54
U1 3
U2 33
PU ELSEVIER SCI LTD
PI OXFORD
PA THE BOULEVARD, LANGFORD LANE, KIDLINGTON, OXFORD OX5 1GB, OXON, ENGLAND
SN 0959-8049
EI 1879-0852
J9 EUR J CANCER
JI Eur. J. Cancer
PD DEC 15
PY 2018
VL 105
IS 
BP 103
EP 113
DI 10.1016/j.ejca.2018.09.009
PG 11
WC Oncology
SC Oncology
GA HB6XR
UT WOS:000451217700012
PM 30445359
DA 2025-02-23
ER

PT J
AU Tabung, FK
   Liu, L
   Wang, WK
   Fung, TT
   Wu, KN
   Smith-Warner, SA
   Cao, Y
   Hu, FB
   Ogino, S
   Fuchs, CS
   Giovannucci, EL
AF Tabung, Fred K.
   Liu, Li
   Wang, Weike
   Fung, Teresa T.
   Wu, Kana
   Smith-Warner, Stephanie A.
   Cao, Yin
   Hu, Frank B.
   Ogino, Shuji
   Fuchs, Charles S.
   Giovannucci, Edward L.
TI Association of Dietary Inflammatory Potential With Colorectal Cancer Risk in Men and Women
SO JAMA ONCOLOGY
LA English
DT Article
ID reproducibility; validity; health; index; questionnaire; validation; biomarkers; patterns; markers; obesity
AB IMPORTANCE Inflammation is important in colorectal cancer development. Diet modulates inflammation and may thus be a crucial modifiable factor in colorectal cancer prevention. OBJECTIVE To examine whether proinflammatory diets are associated with increased colorectal cancer risk by using an empirical dietary inflammatory pattern (EDIP) score based on a weighted sum of 18 food groups that characterizes dietary inflammatory potential based on circulating levels of inflammation biomarkers. DESIGN, SETTINGS, AND PARTICIPANTS Cohort study of 46 804 men (Health Professionals Follow-up Study: 1986-2012) and 74 246 women (Nurses' Health Study: 1984-2012) followed for 26 years to examine associations between EDIP scores and colorectal cancer risk using Cox regression. We also examined associations in categories of alcohol intake and body weight. Data analysis began January 17, 2017, and was completed August 9, 2017. EXPOSURES EDIP scores calculated from food frequency questionnaires administered every 4 years. MAIN OUTCOMES AND MEASURES Incident colorectal cancer. RESULTS We documented 2699 incident colorectal cancer cases over 2 571 831 person-years of follow-up. Compared with participants in the lowest EDIP quintile (Q) who had a colorectal cancer incidence rate (per 100 000 person-years) of 113 (men) and 80 (women), those in the highest Q had an incidence rate of 151 (men) and 92 (women), leading to an unadjusted rate difference of 38 and 12 more colorectal cancer cases, respectively, among those consuming highly proinflammatory diets. Comparing participants in the highest vs lowest EDIP Qs in multivariable-adjusted analyses, higher EDIP scores were associated with 44%(men: hazard ratio [HR], 1.44; 95% CI, 1.19-1.74; P <.001 for trend), 22%(women: HR, 1.22; 95% CI, 1.02-1.45; P =.007 for trend), and 32%(men and women: pooled HR, 1.32; 95% CI, 1.12-1.55; P <.001 for trend) higher risk of developing colorectal cancer. In both men and women, associations were observed in all anatomic subsites except for the rectum in women. In subgroups (P <= .02 for all interactions), associations differed by alcohol intake level, with stronger associations among men (Q5 vs Q1 HR, 1.62; 95% CI, 1.05-2.49; P =.002 for trend) and women (Q5 vs Q1 HR, 1.33; 95% CI, 0.97-1.81; P =.03 for trend) not consuming alcohol; and by body weight, with stronger associations among overweight/obese men (Q5 vs Q1 HR, 1.48; 95% CI, 1.12-1.94; P =.008 for trend) and lean women (Q5 vs Q1 HR, 1.31; 95% CI, 0.99-1.74; P =.01 for trend). CONCLUSIONS AND RELEVANCE Findings suggest that inflammation is a potential mechanism linking dietary patterns and colorectal cancer development. Interventions to reduce the adverse role of proinflammatory diets may be more effective among overweight/obese men and lean women or men and women who do not consume alcohol.
C1 [Tabung, Fred K.; Liu, Li; Wang, Weike; Fung, Teresa T.; Wu, Kana; Smith-Warner, Stephanie A.; Cao, Yin; Hu, Frank B.; Giovannucci, Edward L.] Harvard TH Chan Sch Publ Hlth, Dept Nutr, Bldg 2,Third Floor, Boston, MA 02115 USA.
   [Tabung, Fred K.; Liu, Li; Wang, Weike; Smith-Warner, Stephanie A.; Hu, Frank B.; Ogino, Shuji; Giovannucci, Edward L.] Harvard TH Chan Sch Publ Hlth, Dept Epidemiol, Boston, MA 02115 USA.
   [Liu, Li] Harvard TH Chan Sch Publ Hlth, Dept Biostat, Boston, MA 02115 USA.
   [Liu, Li; Ogino, Shuji; Fuchs, Charles S.] Dana Farber Canc Inst, Dept Med Oncol, Boston, MA 02115 USA.
   [Liu, Li; Ogino, Shuji; Fuchs, Charles S.] Harvard Med Sch, Boston, MA USA.
   [Liu, Li] Huazhong Univ Sci & Technol, Sch Publ Hlth, Environm & Hlth, Wuhan, Hubei, Peoples R China.
   [Fung, Teresa T.] Simmons Coll, Dept Nutr, Boston, MA 02115 USA.
   [Cao, Yin] Massachusetts Gen Hosp, Clin & Translat Epidemiol Unit, Boston, MA 02114 USA.
   [Hu, Frank B.; Fuchs, Charles S.; Giovannucci, Edward L.] Brigham & Womens Hosp, Channing Div Network Med, Dept Med, Boston, MA 02115 USA.
   [Ogino, Shuji] Brigham & Womens Hosp, Dept Pathol, Program MPE Mol Pathol Epidemiol, Boston, MA 02115 USA.
   [Fuchs, Charles S.] Yale Univ, Smilow Canc Hosp, Ctr Canc, New Haven, CT USA.
C3 Harvard University; Harvard T.H. Chan School of Public Health; Harvard University; Harvard T.H. Chan School of Public Health; Harvard University; Harvard T.H. Chan School of Public Health; Harvard University; Harvard University Medical Affiliates; Dana-Farber Cancer Institute; Harvard University; Harvard Medical School; Huazhong University of Science & Technology; Simmons University; Harvard University; Harvard University Medical Affiliates; Massachusetts General Hospital; Harvard University; Harvard University Medical Affiliates; Brigham & Women's Hospital; Harvard University; Harvard University Medical Affiliates; Brigham & Women's Hospital; Yale University
RP Tabung, FK (corresponding author), Harvard TH Chan Sch Publ Hlth, Dept Nutr, Bldg 2,Third Floor, Boston, MA 02115 USA.
EM ftabung@hsph.harvard.edu
FU National Cancer Institute [K99 CA207736]; National Institutes of Health [R01 CA151993, R35 CA197735, P50 CA127003, R01 CA118553, R01 CA169141, UM1CA167552, P01 CA55075, UM1CA186107, P01 CA87969]; Friends of the Dana-Farber Cancer Institute; Nodal Award from the Dana-Farber Harvard Cancer Center; Stand Up To Cancer (SU2C) Colorectal Cancer Dream Team translational research grant
CR Balistreri CR, 2010, MEDIAT INFLAMM, V2010, P0, DOI 10.1155/2010/802078
   Beaugerie L, 2013, GASTROENTEROLOGY, V145, P166, DOI 10.1053/j.gastro.2013.03.044
   Bibbins-Domingo K, 2016, ANN INTERN MED, V164, P836, DOI 10.7326/M16-0577
   Brücher BLDM, 2014, BMC CANCER, V14, P0, DOI 10.1186/1471-2407-14-331
   Cespedes EM, 2015, AM J CLIN NUTR, V101, P899, DOI 10.3945/ajcn.115.110213
   ChasanTaber S, 1996, EPIDEMIOLOGY, V7, P81, DOI 10.1097/00001648-199601000-00014
   Colditz GA, 2005, NAT REV CANCER, V5, P388, DOI 10.1038/nrc1608
   Due A, 2005, DIABETES OBES METAB, V7, P223, DOI 10.1111/j.1463-1326.2004.00426.x
   Esposito K, 2004, JAMA-J AM MED ASSOC, V292, P1440, DOI 10.1001/jama.292.12.1440
   FESKANICH D, 1993, J AM DIET ASSOC, V93, P790, DOI 10.1016/0002-8223(93)91754-E
   Garcia-Anguita A, 2015, CURR COLORECT CANC R, V11, P250, DOI 10.1007/s11888-015-0282-5
   Grivennikov SI, 2010, CELL, V140, P883, DOI 10.1016/j.cell.2010.01.025
   Hu FB, 1999, AM J CLIN NUTR, V69, P243
   Kim H, 2017, CANCER CAUSE CONTROL, V28, P1, DOI 10.1007/s10552-016-0831-5
   Larsson SC, 2007, AM J CLIN NUTR, V86, P556, DOI 10.1093/ajcn/86.3.556
   Lin JH, 2013, CLIN GASTROENTEROL H, V11, P419, DOI 10.1016/j.cgh.2012.11.012
   Lin KJ, 2012, INT J CANCER, V130, P419, DOI 10.1002/ijc.26026
   LUNN M, 1995, BIOMETRICS, V51, P524, DOI 10.2307/2532940
   Murphy N, 2015, JNCI-J NATL CANCER I, V107, P0, DOI 10.1093/jnci/djv210
   Peres LC, 2017, INT J CANCER, V140, P535, DOI 10.1002/ijc.30467
   RIMM EB, 1992, AM J EPIDEMIOL, V135, P1114, DOI 10.1093/oxfordjournals.aje.a116211
   Shivappa N, 2014, CANCER EPIDEM BIOMAR, V23, P2383, DOI 10.1158/1055-9965.EPI-14-0537
   Shivappa N, 2014, PUBLIC HEALTH NUTR, V17, P1689, DOI 10.1017/S1368980013002115
   STAMPFER MJ, 1984, AM J EPIDEMIOL, V119, P837, DOI 10.1093/oxfordjournals.aje.a113804
   Tabung FK, 2017, AM J EPIDEMIOL, V186, P514, DOI 10.1093/aje/kwx115
   Tabung FK, 2017, J NUTR, V147, P1567, DOI 10.3945/jn.117.248377
   Tabung FK, 2016, J NUTR, V146, P1560, DOI 10.3945/jn.115.228718
   Tabung FK, 2015, ANN EPIDEMIOL, V25, P398, DOI 10.1016/j.annepidem.2015.03.009
   Tabung FK, 2015, CANCER CAUSE CONTROL, V26, P399, DOI 10.1007/s10552-014-0515-y
   Terry P, 2001, BRIT J CANCER, V85, P346, DOI 10.1054/bjoc.2001.1894
   Willett WC, 1997, AM J CLIN NUTR, V65, P1220, DOI 10.1093/ajcn/65.4.1220S
   WILLETT WC, 1985, AM J EPIDEMIOL, V122, P51, DOI 10.1093/oxfordjournals.aje.a114086
   WOLF AM, 1994, INT J EPIDEMIOL, V23, P991, DOI 10.1093/ije/23.5.991
   World Cancer Research Fund/ American Institute for Cancer Research, 2017, CONT UPD PROJ REP DI, V0, P0
NR 34
TC 87
Z9 98
U1 0
U2 23
PU AMER MEDICAL ASSOC
PI CHICAGO
PA 330 N WABASH AVE, STE 39300, CHICAGO, IL 60611-5885 USA
SN 2374-2437
EI 2374-2445
J9 JAMA ONCOL
JI JAMA Oncol.
PD MAR 15
PY 2018
VL 4
IS 3
BP 366
EP 373
DI 10.1001/jamaoncol.2017.4844
PG 8
WC Oncology
SC Oncology
GA FY6TH
UT WOS:000426995100019
PM 29346484
DA 2025-02-23
ER

PT J
AU Jung, S
   Goloubeva, O
   Hylton, N
   Klifa, C
   LeBlanc, E
   Shepherd, J
   Snetselaar, L
   Van Horn, L
   Dorgan, JF
AF Jung, Seungyoun
   Goloubeva, Olga
   Hylton, Nola
   Klifa, Catherine
   LeBlanc, Erin
   Shepherd, John
   Snetselaar, Linda
   Van Horn, Linda
   Dorgan, Joanne F.
TI Intake of dietary carbohydrates in early adulthood and adolescence and breast density among young women
SO CANCER CAUSES & CONTROL
LA English
DT Article
DE Carbohydrate; Fiber; Glycemic index; Glycemic load; Fructose; Sucrose; Breast density; Absolute dense reast volume; Absolute non-dense breast volume; Young women; Timing of exposure; Breast cancer
ID total-energy-intake; mammographic density; glycemic index; cancer risk; physical-activity; tissue; metaanalysis; insulin; fat; intervention
AB Purpose Carbohydrate intake increases postprandial insulin secretion and may affect breast density, a strong risk factor for breast cancer, early in life. We examined associations of adolescent and early adulthood intakes of total carbohydrates, glycemic index/load, fiber, and simple sugars with breast density among 182 young women. Methods Diet was assessed using three 24-h recalls at each of five Dietary Intervention Study in Children (DISC) clinic visits when participants were age 10-19 years and at the DISC06 Follow-Up Study clinic visit when participants were age 25-29 years. Associations between energy-adjusted carbohydrates and MRI-measured percent dense breast volume (%DBV) and absolute dense breast volume (ADBV) at 25-29 years were quantified using multivariable-adjusted mixed-effects linear models. Results Adolescent sucrose intakes and premenarcheal total carbohydrates intakes were modestly associated with higher %DBV (mean %DBVQ1 vs Q4, 16.6 vs 23.5% for sucrose; and 17.2 vs 22.3% for premenarcheal total carbohydrates, all P (trend) <= 0.02), but not with ADBV. However, adolescent intakes of fiber and fructose were not associated with %DBV and ADBV. Early adulthood intakes of total carbohydrates, glycemic index/load, fiber, and simple sugars were not associated with %DBV and ADBV. Conclusions Insulinemic carbohydrate diet during puberty may be associated with adulthood breast density, but our findings need replication in larger studies. Clinical Trials Registration ClinicalTrials.gov Identifier, NCT00458588 April 9, 2007; NCT00000459 October 27, 1999.
C1 [Jung, Seungyoun; Goloubeva, Olga; Dorgan, Joanne F.] Univ Maryland, Dept Epidemiol & Publ Hlth, Sch Med, Howard Hall 102E, Baltimore, MD 21201 USA.
   [Hylton, Nola; Shepherd, John] Univ Calif San Francisco, Dept Radiol & Biomed Imaging, San Francisco, CA 94143 USA.
   [Klifa, Catherine] Dangeard Grp, Luynes, France.
   [LeBlanc, Erin] Kaiser Permanente Ctr Hlth Res, Portland, OR USA.
   [Shepherd, John] Univ Hawaii, Ctr Canc, Honolulu, HI 96822 USA.
   [Snetselaar, Linda] Univ Iowa, Dept Epidemiol, Iowa City, IA USA.
   [Van Horn, Linda] Northwestern Univ, Feinberg Sch Med, Chicago, IL 60611 USA.
C3 University System of Maryland; University of Maryland Baltimore; University of California System; University of California San Francisco; Kaiser Permanente; University of Hawaii System; Cancer Research Center of Hawaii; University of Iowa; Northwestern University; Feinberg School of Medicine
RP Dorgan, JF (corresponding author), Univ Maryland, Dept Epidemiol & Publ Hlth, Sch Med, Howard Hall 102E, Baltimore, MD 21201 USA.
EM jdorgan@som.umaryland.edu
FU National Cancer Institute [R01CA104670, R03 CA167764]; American Institute for Cancer Research [AICR] [204113]; National Heart, Lung, and Blood Institute [U01-HL37947, U01-HL37948, U01-HL37954, U01-HL37962, U01-37966, U01-HL37975, U01-HL38110]; Academy of Finland (AKA) [204113] Funding Source: Academy of Finland (AKA); National Cancer Institute [U01CA225427] Funding Source: NIH RePORTER
CR Albert M, 2015, CLIN IMAG, V39, P987, DOI 10.1016/j.clinimag.2015.08.001
   Aune D, 2012, ANN ONCOL, V23, P1394, DOI 10.1093/annonc/mdr589
   BENJAMINI Y, 1995, J R STAT SOC B, V57, P289, DOI 10.1111/j.2517-6161.1995.tb02031.x
   Bhandari R, 2014, INT J BREAST CANCER, V2014, P0, DOI 10.1155/2014/189384
   Bodicoat DH, 2014, BREAST CANCER RES, V16, P0, DOI 10.1186/bcr3613
   Boyd N, 2009, LANCET ONCOL, V10, P569, DOI 10.1016/S1470-2045(09)70078-6
   Brand-Miller JC, 2009, AM J CLIN NUTR, V89, P97, DOI 10.3945/ajcn.2008.26354
   BRISSON J, 1989, AM J EPIDEMIOL, V130, P14, DOI 10.1093/oxfordjournals.aje.a115305
   Chandalia M, 2000, NEW ENGL J MED, V342, P1392, DOI 10.1056/NEJM200005113421903
   Clemens RA, 2016, COMPR REV FOOD SCI F, V15, P433, DOI 10.1111/1541-4337.12194
   COLDITZ GA, 1995, CANCER EPIDEM BIOMAR, V4, P567
   Collaborative Group on Hormonal Factors in Breast Cancer, 2012, LANCET ONCOL, V13, P1141
   Dennis B, 2003, J HUM HYPERTENS, V17, P609, DOI 10.1038/sj.jhh.1001604
   DISC Collaborative Research Group, 1993, ANN EPIDEMIOL, V3, P393, DOI 10.1016/1047-2797(93)90067-E
   Djiogue S, 2013, ENDOCR-RELAT CANCER, V20, PR1, DOI 10.1530/ERC-12-0324
   Dorgan JF, 2013, CANCER CAUSE CONTROL, V24, P1973, DOI 10.1007/s10552-013-0273-2
   Dorgan JF, 2012, BREAST CANCER RES, V14, P0, DOI 10.1186/bcr3228
   Dorgan JF, 2010, CANCER EPIDEM BIOMAR, V19, P1545, DOI 10.1158/1055-9965.EPI-09-1259
   Duchaine CS, 2014, BMC PUBLIC HEALTH, V14, P0, DOI 10.1186/1471-2458-14-554
   EWERTZ M, 1990, INT J CANCER, V46, P597, DOI 10.1002/ijc.2910460408
   Farvid MS, 2015, CANCER EPIDEM BIOMAR, V24, P1111, DOI 10.1158/1055-9965.EPI-14-1401
   Foster-Powell K, 2002, AM J CLIN NUTR, V76, P5, DOI 10.1093/ajcn/76.1.5
   Gaskins AJ, 2017, AM J CLIN NUTR, V105, P1166, DOI 10.3945/ajcn.116.150359
   GOLDIN BR, 1981, CANCER RES, V41, P3771
   GOLDIN BR, 1982, NEW ENGL J MED, V307, P1542, DOI 10.1056/NEJM198212163072502
   Holt SHA, 1997, AM J CLIN NUTR, V66, P1264, DOI 10.1093/ajcn/66.5.1264
   Howard BA, 2000, J MAMMARY GLAND BIOL, V5, P119, DOI 10.1023/A:1026487120779
   Hu FB, 1999, AM J EPIDEMIOL, V149, P531, DOI 10.1093/oxfordjournals.aje.a009849
   Javed A, 2013, SEMIN PLAST SURG, V27, P5, DOI 10.1055/s-0033-1343989
   Jones JA, 2015, J ACAD NUTR DIET, V115, P353, DOI 10.1016/j.jand.2014.08.015
   Jung S, 2016, CANCER EPIDEM BIOMAR, V25, P918, DOI 10.1158/1055-9965.EPI-15-1146
   Jung S, 2015, BREAST CANCER RES, V17, P0, DOI 10.1186/s13058-015-0581-4
   Klifa C, 2004, P ANN INT IEEE EMBS, V26, P1667
   Klifa C, 2010, MAGN RESON IMAGING, V28, P8, DOI 10.1016/j.mri.2009.05.040
   Knight JA, 1999, CANCER EPIDEM BIOMAR, V8, P123
   Krishnan K, 2017, CANCER EPIDEM BIOMAR, V26, P651, DOI 10.1158/1055-9965.EPI-16-0499
   Kuczmarski RJ, 2000, VITAL HLTH STAT SERI, Viii-x, P1
   Land CE, 2003, RADIAT RES, V160, P707, DOI 10.1667/RR3082
   Liao SC, 2011, ASIAN PAC J CANCER P, V12, P1061
   Ma Y, 2006, EUR J CLIN NUTR, V60, P519, DOI 10.1038/sj.ejcn.1602346
   Mansour A, 2014, J DIABETES METAB DIS, V13, P0, DOI 10.1186/2251-6581-13-52
   Martinson HA, 2013, EXP CELL RES, V319, P1671, DOI 10.1016/j.yexcr.2013.04.018
   Masala G, 2006, INT J CANCER, V118, P1782, DOI 10.1002/ijc.21558
   Masala G, 2013, PLOS ONE, V8, P0, DOI 10.1371/journal.pone.0070943
   McCormack VA, 2010, INT J CANCER, V127, P452, DOI 10.1002/ijc.25053
   Michaud DS, 2002, J NATL CANCER I, V94, P1293, DOI 10.1093/jnci/94.17.1293
   MILLER JB, 1995, BRIT J NUTR, V73, P613, DOI 10.1079/BJN19950063
   Mishra GD, 2011, CANCER CAUSE CONTROL, V22, P227, DOI 10.1007/s10552-010-9690-7
   Mullie P, 2016, CRIT REV FOOD SCI, V56, P152, DOI 10.1080/10408398.2012.718723
   Nagata C, 2005, CANCER EPIDEM BIOMAR, V14, P2877, DOI 10.1158/1055-9965.EPI-05-0160
   National Cholesterol Education Program Expert Panel on Blood Cholesterol Levels in Children and Adolescents (1992) National cholesterol education program (NCEP), 1900, V89, V0, P495
   Nestler JE, 2000, INT J OBESITY, V24, PS71, DOI 10.1038/sj.ijo.0801282
   Obarzanek E, 2001, PEDIATRICS, V107, P256, DOI 10.1542/peds.107.2.256
   Pettersson A, 2014, JNCI-J NATL CANCER I, V106, P0, DOI 10.1093/jnci/dju078
   PIKE MC, 1983, NATURE, V303, P767, DOI 10.1038/303767a0
   Qureshi SA, 2011, NUTR CANCER, V63, P1011, DOI 10.1080/01635581.2011.605983
   ROSE DP, 1991, AM J CLIN NUTR, V54, P520, DOI 10.1093/ajcn/54.3.520
   Rosenbloom AL, 2012, PEDIATRICS, V130, PE978, DOI 10.1542/peds.2011-3122
   Rubin D B, 1987, MULTIPLE IMPUTATIONS, V0, P0
   SCHOEMAKER MJ, 2017, BREAST CANCER RES, V19, P0
   Sellers TA, 2007, AM J EPIDEMIOL, V166, P456, DOI 10.1093/aje/kwm112
   Smith-Warner SA, 2001, INT J CANCER, V92, P767, DOI 10.1002/1097-0215(20010601)92:5<767::AID-IJC1247>3.0.CO;2-0
   Sternlicht MD, 2006, BREAST CANCER RES, V8, P0, DOI 10.1186/bcr1368
   Tanner JM, 1962, GROWTH AT ADOLESCENCE, V2nd ed., P0
   Ursin G, 2006, NUTR CANCER, V56, P128, DOI 10.1207/s15327914nc5602_2
   Vachon CM, 2000, CANCER EPIDEM BIOMAR, V9, P151
   VANHORN LV, 1993, J AM DIET ASSOC, V93, P1396, DOI 10.1016/0002-8223(93)92241-O
   WILLETT W, 1986, AM J EPIDEMIOL, V124, P17, DOI 10.1093/oxfordjournals.aje.a114366
   Wolever TMS, 1996, J NUTR, V126, P2798
   WOLEVER TMS, 1991, AM J CLIN NUTR, V54, P846, DOI 10.1093/ajcn/54.5.846
   Yaghjyan L, 2016, BREAST CANCER RES, V18, P0, DOI 10.1186/s13058-016-0747-8
NR 71
TC 7
Z9 7
U1 1
U2 14
PU SPRINGER
PI DORDRECHT
PA VAN GODEWIJCKSTRAAT 30, 3311 GZ DORDRECHT, NETHERLANDS
SN 0957-5243
EI 1573-7225
J9 CANCER CAUSE CONTROL
JI Cancer Causes Control
PD JUL 15
PY 2018
VL 29
IS 7
BP 631
EP 642
DI 10.1007/s10552-018-1040-1
PG 12
WC Oncology; Public, Environmental & Occupational Health
SC Oncology; Public, Environmental & Occupational Health
GA GJ4LN
UT WOS:000435352700004
PM 29802491
DA 2025-02-23
ER

PT J
AU Zhang, Z
   Chen, GC
   Qin, ZZ
   Tong, X
   Li, DP
   Qin, LQ
AF Zhang, Zheng
   Chen, Guo-Chong
   Qin, Zhi-Zhen
   Tong, Xing
   Li, Da-Peng
   Qin, Li-Qiang
TI Poultry and Fish Consumption in Relation to Total Cancer Mortality: A Meta-Analysis of Prospective Studies
SO NUTRITION AND CANCER-AN INTERNATIONAL JOURNAL
LA English
DT Article
ID processed meat consumption; dose-response metaanalysis; all-cause; heterocyclic amines; dietary-protein; heart-disease; white meat; red meat; risk; association
AB Observational studies on the association between fish and poultry intake and the risk of total cancer mortality have been reported with mixed results. Thus, we aimed to assess this association by conducting a meta-analysis of prospective studies. We performed a literature search on PubMed database through February 1, 2017 to identify relative prospective studies. A random-effects model was used to calculate the summary estimates. We identified fourteen prospective studies involving 2,378,204 participants and 96,712 cancer mortality events. Comparing the highest category of consumption with lowest category, pooled relative risk (RR) of total cancer mortality was 0.99 (95% confidence interval [CI], 0.94-1.05) for fish (10 studies) and 0.96 (95% CI, 0.93-1.00) for poultry (8 studies), respectively. However, we failed to identify any dose-response association based on a limited number of eligible studies, with a pooled RR of 0.98 (95% CI, 0.92-1.05) and 0.97 (95% CI, 0.88-1.07) for each 100 g per day increment in fish and poultry consumption, respectively. In summary, this meta-analysis indicates that consumption of either fish or poultry is not substantially associated with lower risk of total cancer mortality. The observed weak inverse association for high poultry consumption needs to be verified in additional large prospective studies.
C1 [Zhang, Zheng; Chen, Guo-Chong; Tong, Xing; Qin, Li-Qiang] Soochow Univ, Sch Publ Hlth, Dept Nutr & Food Hyg, Suzhou 215123, Jiangsu, Peoples R China.
   [Qin, Zhi-Zhen] Hebei Med Univ, Sch Publ Hlth, Shijiazhuang, Hebei, Peoples R China.
   [Li, Da-Peng] Soochow Univ, Affiliated Hosp 1, Dept Oncol, Suzhou 215006, Jiangsu, Peoples R China.
   [Qin, Li-Qiang] Soochow Univ, Jiangsu Key Lab Prevent & Translat Med Geriatr Di, Suzhou, Jiangsu, Peoples R China.
C3 Soochow University - China; Hebei Medical University; Soochow University - China; Soochow University - China
RP Qin, LQ (corresponding author), Soochow Univ, Sch Publ Hlth, Dept Nutr & Food Hyg, Suzhou 215123, Jiangsu, Peoples R China.; Li, DP (corresponding author), Soochow Univ, Affiliated Hosp 1, Dept Oncol, Suzhou 215006, Jiangsu, Peoples R China.
EM ldp802cn@163.com; qinliqiang@suda.edu.cn
FU National Natural Science Foundation of China [81273067, 81472974]
CR Abete I, 2014, BRIT J NUTR, V112, P762, DOI 10.1017/S000711451400124X
   [Anonymous], 1985, STAT METHODS METAANA, V0, P0
   BEGG CB, 1994, BIOMETRICS, V50, P1088, DOI 10.2307/2533446
   Bellavia A, 2017, J INTERN MED, V281, P86, DOI 10.1111/joim.12545
   BERLIN JA, 1993, EPIDEMIOLOGY, V4, P218, DOI 10.1097/00001648-199305000-00005
   Butler LM, 2003, AM J EPIDEMIOL, V157, P434, DOI 10.1093/aje/kwf221
   Chen GC, 2013, EUR J CLIN NUTR, V67, P91, DOI 10.1038/ejcn.2012.180
   Chen GC, 2016, SCI REP-UK, V6, P0, DOI 10.1038/srep28165
   Delgado CL, 2003, J NUTR, V133, P3907S, DOI 10.1093/jn/133.11.3907S
   Egger M, 1997, BMJ-BRIT MED J, V315, P629, DOI 10.1136/bmj.315.7109.629
   Engeset D, 2015, EUR J EPIDEMIOL, V30, P57, DOI 10.1007/s10654-014-9966-4
   Farvid MS, 2017, AM J PREV MED, V52, P237, DOI 10.1016/j.amepre.2016.10.041
   Folsom AR, 2004, AM J EPIDEMIOL, V160, P1005, DOI 10.1093/aje/kwh307
   Gillum RF, 2000, J CLIN EPIDEMIOL, V53, P237, DOI 10.1016/S0895-4356(99)00149-3
   Gillum RF, 1996, ARCH INTERN MED, V156, P537, DOI 10.1001/archinte.156.5.537
   Goh KL, 2007, AM J GASTROENTEROL, V102, P40, DOI 10.1111/j.1572-0241.2006.00885.x
   Hagen IV, 2016, BRIT J NUTR, V116, P648, DOI 10.1017/S0007114516002555
   He K, 2004, CIRCULATION, V109, P2705, DOI 10.1161/01.CIR.0000132503.19410.6B
   Higgins JPT, 2003, BMJ-BRIT MED J, V327, P557, DOI 10.1136/bmj.327.7414.557
   Hilakivi-Clarke L, 2005, J NUTR, V135, P2946S, DOI 10.1093/jn/135.12.2946S
   Iso H, 2007, ASIAN PAC J CANCER P, V8, P35
   Kappeler R, 2013, EUR J CLIN NUTR, V67, P598, DOI 10.1038/ejcn.2013.59
   Kelemen LE, 2005, AM J EPIDEMIOL, V161, P239, DOI 10.1093/aje/kwi038
   Kiechl S, 1997, CIRCULATION, V96, P3300
   Lee JE, 2013, AM J CLIN NUTR, V98, P1032, DOI 10.3945/ajcn.113.062638
   Mehta M, 2014, J NATL COMPR CANC NE, V12, P1721, DOI 10.6004/jnccn.2014.0174
   Nagata C, 2002, AM J EPIDEMIOL, V156, P824, DOI 10.1093/aje/kwf118
   Rohrmann S, 2013, BMC MED, V11, P0, DOI 10.1186/1741-7015-11-63
   Rose DP, 1999, PHARMACOL THERAPEUT, V83, P217, DOI 10.1016/S0163-7258(99)00026-1
   Shabbir MA, 2015, CRIT REV FOOD SCI, V55, P82, DOI 10.1080/10408398.2011.647122
   Sinha R, 2009, ARCH INTERN MED, V169, P562, DOI 10.1001/archinternmed.2009.6
   SKOG K, 1995, CARCINOGENESIS, V16, P861, DOI 10.1093/carcin/16.4.861
   Song MY, 2016, JAMA INTERN MED, V176, P1453, DOI 10.1001/jamainternmed.2016.4182
   Stroup DF, 2000, JAMA-J AM MED ASSOC, V283, P2008, DOI 10.1001/jama.283.15.2008
   Takata Yumie, 2013, AM J EPIDEMIOL, V178, P46, DOI 10.1093/aje/kws584
   Takata Y, 2013, PLOS ONE, V8, P0, DOI 10.1371/journal.pone.0056963
   Tapiero H, 2002, BIOMED PHARMACOTHER, V56, P215, DOI 10.1016/S0753-3322(02)00193-2
   Tappel A, 2007, MED HYPOTHESES, V68, P562, DOI 10.1016/j.mehy.2006.08.025
   Walker P, 2005, PUBLIC HEALTH NUTR, V8, P348, DOI 10.1079/PHN2005727
   Wang X, 2016, PUBLIC HEALTH NUTR, V19, P893, DOI 10.1017/S1368980015002062
   Whiteman D, 1999, PUBLIC HEALTH NUTR, V2, P477, DOI 10.1017/S136898009900066X
   World Cancer Research Fund / American Institute for Cancer research, 2007, FOOD, V0, Physical Activity
   Xie B, 2016, ONCOTARGETS THER, V9, P0, DOI 10.2147/OTT.S104334
   Xu B, 2013, ANN EPIDEMIOL, V23, P215, DOI 10.1016/j.annepidem.2012.12.016
   Yang CL, 2016, J STROKE CEREBROVASC, V25, P1177, DOI 10.1016/j.jstrokecerebrovasdis.2016.01.040
   Zhao LG, 2016, EUR J CLIN NUTR, V70, P155, DOI 10.1038/ejcn.2015.72
   Zheng JS, 2013, BMJ-BRIT MED J, V346, P0, DOI 10.1136/bmj.f3706
NR 47
TC 15
Z9 16
U1 0
U2 10
PU ROUTLEDGE JOURNALS, TAYLOR & FRANCIS LTD
PI ABINGDON
PA 2-4 PARK SQUARE, MILTON PARK, ABINGDON OX14 4RN, OXON, ENGLAND
SN 0163-5581
EI 1532-7914
J9 NUTR CANCER
JI Nutr. Cancer
PD JUN 15
PY 2018
VL 70
IS 2
BP 204
EP 212
DI 10.1080/01635581.2018.1412474
PG 9
WC Oncology; Nutrition & Dietetics
SC Oncology; Nutrition & Dietetics
GA FU8CD
UT WOS:000424078800006
PM 29278940
DA 2025-02-23
ER

PT J
AU Xia, H
   Liu, C
   Li, CC
   Fu, MB
   Takahashi, S
   Hu, KQ
   Aizawa, K
   Hiroyuki, S
   Wu, GJ
   Zhao, LP
   Wang, XD
AF Xia, Hui
   Liu, Chun
   Li, Cheng-Chung
   Fu, Maobin
   Takahashi, Shingo
   Hu, Kang-Quan
   Aizawa, Koichi
   Hiroyuki, Suganuma
   Wu, Guojun
   Zhao, Liping
   Wang, Xiang-Dong
TI Dietary Tomato Powder Inhibits High-Fat Diet-Promoted Hepatocellular Carcinoma with Alteration of Gut Microbiota in Mice Lacking Carotenoid Cleavage Enzymes
SO CANCER PREVENTION RESEARCH
LA English
DT Article
ID liver-disease; nonalcoholic steatohepatitis; substrate-specificity; circadian clock; adipose-tissue; cancer; lycopene; metabolism; gene; inflammation
AB Both incidence and death rate due to liver cancer have increased in the United States. Higher consumption of lycopene-rich tomato and tomato products is associated with a decreased risk of cancers. beta-Carotene-15, 15'-oxygenase (BCO1), and beta-carotene-9', 10'-oxygenase (BCO2) cleave lycopene to produce bioactive apo-lycopenoids. Although BCO1/BCO2 polymorphisms affect human and animal lycopene levels, whether dietary tomato consumption can inhibit high-fat diet (HFD)-promoted hepatocellular carcinoma (HCC) development and affect gut microbiota in the absence of BCO1/BCO2 is unclear. BCO1/BCO2 double knockout mice were initiated with a hepatic carcinogen (diethylnitrosamine) at 2 weeks of age. At 6 weeks of age, the mice were randomly assigned to an HFD (60% of energy as fat) with or without tomato powder (TP) feeding for 24 weeks. Results showed that TP feeding significantly decreased HCC development (67%, 83%, and 95% reduction in incidence, multiplicity, and tumor volume, respectively, P < 0.05). Protective effects of TP feeding were associated with (1) decreased hepatic inflammatory foci development and mRNA expression of proinflammatory biomarkers (IL1 beta, IL6, IL12 alpha, monocyte chemoattractant protein-1, and inducible NO synthase); (2) increased mRNA expression of deacetylase sirtuin 1 and nicotinamide phosphoribosyltransferase involving NAD(+) production; and (3) increased hepatic circadian clock genes (circadian locomotor output cycles kaput, period 2, and cryptochrome-2, Wee1). Furthermore, TP feeding increased gut microbial richness and diversity, and significantly decreased the relative abundance of the genus Clostridium and Mucispirillum, respectively. The present study demonstrates that dietary tomato feeding independent of carotenoid cleavage enzymes prevents HFD-induced inflammation with potential modulating gut microbiota and inhibits HFD-promoted HCC development. (C) 2018 AACR.
C1 [Xia, Hui; Liu, Chun; Li, Cheng-Chung; Hu, Kang-Quan; Aizawa, Koichi; Wang, Xiang-Dong] Tufts Univ, Nutr & Canc Biol Lab, Jean Mayer USDA Human Nutr Res Ctr Aging, Boston, MA 02111 USA.
   [Fu, Maobin; Takahashi, Shingo; Aizawa, Koichi; Hiroyuki, Suganuma] Kagome Co Ltd, Res & Dev Div, Nat & Wellness Res Dept, Nasushiobara, Tochigi, Japan.
   [Wu, Guojun; Zhao, Liping] Rutgers State Univ, Dept Biochem & Microbiol, Sch Environm & Biol Sci, New Brunswick, NJ USA.
C3 Tufts University; United States Department of Agriculture (USDA); Kagome Co., Ltd.; Rutgers University System; Rutgers University New Brunswick
RP Wang, XD (corresponding author), Tufts Univ, Jean Mayer US Dept Agr Human Nutr Res Ctr Aging, 711 Washington St, Boston, MA 02111 USA.
EM xiang-dong.wang@tufts.edu
FU Key Laboratory of Environmental Medicine and Engineering of Ministry of Education and Department of Nutrition and Food Hygiene, School of Public Health, Southeast University, Nanjing, P.R. China; US Department of Agriculture NIFA/AFRI [2015-67017-23141]; USDA/ARS [1950-51000-074S]
CR Baur JA, 2012, NAT REV DRUG DISCOV, V11, P443, DOI 10.1038/nrd3738
   Berasain C, 2009, ANN NY ACAD SCI, V1155, P206, DOI 10.1111/j.1749-6632.2009.03704.x
   Borel P, 2012, MOL NUTR FOOD RES, V56, P228, DOI 10.1002/mnfr.201100322
   Cani PD, 2008, DIABETES, V57, P1470, DOI 10.2337/db07-1403
   Cantó C, 2009, NATURE, V458, P1056, DOI 10.1038/nature07813
   Chen P, 2010, FEBS LETT, V584, P1597, DOI 10.1016/j.febslet.2010.03.019
   Cheng JR, 2017, BBA-MOL BASIS DIS, V1863, P2783, DOI 10.1016/j.bbadis.2017.08.004
   Chitturi S, 2002, HEPATOLOGY, V35, P373, DOI 10.1053/jhep.2002.30692
   Choi YJ, 2017, TOXICOL APPL PHARM, V316, P74, DOI 10.1016/j.taap.2016.12.019
   Clinton SK, 1998, NUTR REV, V56, P35, DOI 10.1111/j.1753-4887.1998.tb01691.x
   Cohen JC, 2011, SCIENCE, V332, P1519, DOI 10.1126/science.1204265
   dela Seña C, 2013, J BIOL CHEM, V288, P37094, DOI 10.1074/jbc.M113.507160
   Ferrucci L, 2009, AM J HUM GENET, V84, P123, DOI 10.1016/j.ajhg.2008.12.019
   Ford NA, 2010, J NUTR, V140, P2134, DOI 10.3945/jn.110.128033
   Fu LN, 2002, CELL, V111, P41, DOI 10.1016/S0092-8674(02)00961-3
   Fu Zidong Donna, 2017, CURR PHARMACOL REP, V3, P101, DOI 10.1007/s40495-017-0087-0
   Gaucher J, 2018, TRENDS CELL BIOL, V28, P368, DOI 10.1016/j.tcb.2018.01.006
   Ghosh S, 2002, CELL, V109, PS81, DOI 10.1016/S0092-8674(02)00703-1
   Giovannucci E, 1999, JNCI-J NATL CANCER I, V91, P317, DOI 10.1093/jnci/91.4.317
   Gu JS, 2015, ONCOTARGETS THER, V8, P2215, DOI 10.2147/OTT.S86536
   Herranz D, 2010, NAT REV CANCER, V10, P819, DOI 10.1038/nrc2962
   Hu KQ, 2006, J BIOL CHEM, V281, P19327, DOI 10.1074/jbc.M512095200
   Ip BC, 2014, CANCER PREV RES, V7, P1219, DOI 10.1158/1940-6207.CAPR-14-0154
   Ip BC, 2014, NUTRIENTS, V6, P124, DOI 10.3390/nu6010124
   Ip BC, 2013, CANCER PREV RES, V6, P1304, DOI 10.1158/1940-6207.CAPR-13-0178
   Kiessling S, 2017, FUTURE ONCOL, V13, P2607, DOI 10.2217/fon-2017-0456
   Kim SW, 2013, DNA RES, V20, P241, DOI 10.1093/dnares/dst006
   Kopec RE, 2010, J AGR FOOD CHEM, V58, P3290, DOI 10.1021/jf100415z
   Li CC, 2018, MOL NUTR FOOD RES, V62, P0, DOI 10.1002/mnfr.201700738
   Lietz G, 2012, MOL NUTR FOOD RES, V56, P241, DOI 10.1002/mnfr.201100387
   Lietz G, 2012, J NUTR, V142, P161S, DOI 10.3945/jn.111.140756
   Lim JY, 2018, ARCH BIOCHEM BIOPHYS, V654, P1, DOI 10.1016/j.abb.2018.07.007
   LOY A, 2017, MSYSTEMS, V0, P2
   Luo ZJ, 2010, FUTURE ONCOL, V6, P457, DOI 10.2217/FON.09.174
   Mein JR, 2008, NUTR REV, V66, P667, DOI 10.1111/j.1753-4887.2008.00120.x
   Mitra R, 2017, BMC CANCER, V17, P0, DOI 10.1186/s12885-017-3589-6
   Mokhtari Z, 2017, ADV NUTR, V8, P240, DOI 10.3945/an.116.013151
   Palczewski G, 2016, J LIPID RES, V57, P1684, DOI 10.1194/jlr.M069021
   Said A, 2017, WORLD J CLIN ONCOL, V8, P429, DOI 10.5306/wjco.v8.i6.429
   Saltzman ET, 2018, FRONT MICROBIOL, V9, P0, DOI 10.3389/fmicb.2018.00061
   SCHMITZ HH, 1991, J NUTR, V121, P1613, DOI 10.1093/jn/121.10.1613
   Shackelford Rodney E, 2013, GENES CANCER, V4, P447, DOI 10.1177/1947601913507576
   Siegel RL, 2020, CA-CANCER J CLIN, V70, P7, DOI 10.3322/caac.21590
   Tahara Y, 2016, NAT REV GASTRO HEPAT, V13, P217, DOI 10.1038/nrgastro.2016.8
   Tan HL, 2014, J NUTR, V144, P431, DOI 10.3945/jn.113.186676
   Tian R, 2010, ANIM GENET, V41, P253, DOI 10.1111/j.1365-2052.2009.01990.x
   Valery PC, 2018, HEPATOLOGY, V67, P600, DOI 10.1002/hep.29498
   Vogel JT, 2008, J BIOL CHEM, V283, P11364, DOI 10.1074/jbc.M710106200
   von Lintig J, 2010, ANNU REV NUTR, V30, P35, DOI 10.1146/annurev-nutr-080508-141027
   Wang W, 2009, ACTA PHYSIOL, V196, P55, DOI 10.1111/j.1748-1716.2009.01980.x
   Wang XD, 2012, AM J CLIN NUTR, V96, P1214S, DOI 10.3945/ajcn.111.032359
   Webster PJ, 2017, ONCOTARGET, V8, P42288, DOI 10.18632/oncotarget.15039
   White DL, 2012, CLIN GASTROENTEROL H, V10, P1342, DOI 10.1016/j.cgh.2012.10.001
   Wigg AJ, 2001, GUT, V48, P206, DOI 10.1136/gut.48.2.206
   Wong RJ, 2014, HEPATOLOGY, V59, P2188, DOI 10.1002/hep.26986
   Yoshimoto S, 2013, NATURE, V499, P97, DOI 10.1038/nature12347
   Zhu LX, 2013, HEPATOLOGY, V57, P601, DOI 10.1002/hep.26093
   Zong HH, 2002, P NATL ACAD SCI USA, V99, P15983, DOI 10.1073/pnas.252625599
NR 58
TC 44
Z9 52
U1 1
U2 49
PU AMER ASSOC CANCER RESEARCH
PI PHILADELPHIA
PA 615 CHESTNUT ST, 17TH FLOOR, PHILADELPHIA, PA 19106-4404 USA
SN 1940-6207
EI 1940-6215
J9 CANCER PREV RES
JI Cancer Prev. Res.
PD DEC 15
PY 2018
VL 11
IS 12
BP 797
EP 809
DI 10.1158/1940-6207.CAPR-18-0188
PG 13
WC Oncology
SC Oncology
GA HE5VY
UT WOS:000453463900004
PM 30446518
DA 2025-02-23
ER

PT J
AU Jalilpiran, Y
   Dianatinasab, M
   Zeighami, S
   Bahmanpour, S
   Ghiasvand, R
   Mohajeri, SAR
   Faghih, S
AF Jalilpiran, Yahya
   Dianatinasab, Mostafa
   Zeighami, Shahryar
   Bahmanpour, Salmeh
   Ghiasvand, Reza
   Mohajeri, Seyed Amir Reza
   Faghih, Shiva
TI Western Dietary Pattern, But not Mediterranean Dietary Pattern, Increases the Risk of Prostate Cancer
SO NUTRITION AND CANCER-AN INTERNATIONAL JOURNAL
LA English
DT Article
ID body-mass index; bone-mineral density; coffee consumption; susceptibility loci; breast-cancer; metaanalysis; health; mechanisms; prevention; vegetables
AB Background and aim: Prostate cancer is the most common cancer among men. Several studies have investigated the effects of dietary patterns on prostate cancer risk, but this topic is still a matter of debate. This study aimed to examine the association between dietary patterns and prostate cancer risk. Methods: In a case-control study, 60 newly diagnosed prostate cancer cases and 60 hospital-based controls were selected from two main hospitals of Shiraz, Iran. Data on dietary intakes, anthropometric features, and demographic characteristics were collected. To determine the dietary patterns factor analysis, and to estimate the odds ratios (ORs), multivariable logistic regression was performed. Results: Two major dietary patterns were identified: Western dietary (WD) pattern and Mediterranean dietary (MD) pattern. After adjusting for potential confounders, men who had higher scores for WD pattern (above the median) were more likely to have prostate cancer (OR = 5.15; 95% CI (1.44-18.47); P = 0.01) compared with men who had lower scores. A nonsignificant inverse association was found for MD pattern (OR = 0.62; 95% CI (0.22-1.77); P = 0.37). Conclusions: Our findings suggest that WD pattern may increase the risk of prostate cancer and the beneficial effects of MD pattern on prostate cancer risk need further research.
C1 [Jalilpiran, Yahya] Shiraz Univ Med Sci, Sch Nutr & Food Sci, Student Res Comm, Shiraz, Iran.
   [Dianatinasab, Mostafa] Shahroud Univ Med Sci, Ctr Hlth Related Social & Behav Sci Res, Shahroud, Iran.
   [Zeighami, Shahryar] Shiraz Univ Med Sci, Dept Urol, Shiraz, Iran.
   [Bahmanpour, Salmeh] Shiraz Univ Med Sci, Sch Nutr & Food Sci, Dept Clin Nutr, Shiraz, Iran.
   [Ghiasvand, Reza] Univ Oslo, Inst Basic Med Sci, Oslo Ctr Biostat & Epidemiol, Oslo, Norway.
   [Mohajeri, Seyed Amir Reza] Mashhad Univ Med Sci, Sch Med, Dept Nutr, Mashhad, Razavi Khorasan, Iran.
   [Faghih, Shiva] Shiraz Univ Med Sci, Sch Nutr & Food Sci, Dept Community Nutr, Shiraz, Iran.
   [Dianatinasab, Mostafa] Shiraz Univ Med Sci, Inst Hlth, Shiraz HIV AIDS Res Ctr, Dept Epidemiol,Fac Publ Hlth, Shiraz, Iran.
C3 Shiraz University of Medical Science; Shahroud University Medical Sciences; Shiraz University of Medical Science; Shiraz University of Medical Science; University of Oslo; Mashhad University of Medical Sciences; Shiraz University of Medical Science; Shiraz University of Medical Science
RP Faghih, S (corresponding author), Shiraz Univ Med Sci, Sch Nutr & Food Sci, Dept Community Nutr, Shiraz, Iran.
EM shivafaghih@gmail.com
FU Students Research Committee, Shiraz University of Medical Sciences [93-01-21-9059]
CR Al Olama AA, 2014, NAT GENET, V46, P1103, DOI 10.1038/ng.3094
   Ambrosini GL, 2008, ANN EPIDEMIOL, V18, P364, DOI 10.1016/j.annepidem.2007.11.010
   [Anonymous], 2007, FOOD, V0, Physical activity
   Askari F, 2016, PAK J NUTR, V15, P305
   Askari F, 2014, ASIAN PAC J CANCER P, V15, P2159, DOI 10.7314/APJCP.2014.15.5.2159
   Aune D, 2015, AM J CLIN NUTR, V101, P87, DOI 10.3945/ajcn.113.067157
   Ax E, 2014, NUTR CANCER, V66, P77, DOI 10.1080/01635581.2014.851712
   Bao JS, 2009, AM J CLIN NUTR, V90, P986, DOI 10.3945/ajcn.2009.27720
   Biddinger SB, 2005, AM J CLIN NUTR, V82, P277, DOI 10.1093/ajcn/82.2.277
   Bjorngaard JH, 2017, INT J EPIDEMIOL, V46, P1958, DOI 10.1093/ije/dyx147
   Bosire C, 2013, AM J EPIDEMIOL, V177, P504, DOI 10.1093/aje/kws261
   Bouvard V, 2015, LANCET ONCOL, V16, P1599, DOI 10.1016/S1470-2045(15)00444-1
   Cárdeno A, 2013, CURR MED CHEM, V20, P4758, DOI 10.2174/09298673113209990159
   Chen JY, 2013, J NUTR SCI VITAMINOL, V59, P213
   Chen P, 2015, MEDICINE, V94, P0, DOI 10.1097/MD.0000000000001260
   Cicerale S, 2009, CRIT REV FOOD SCI, V49, P218, DOI 10.1080/10408390701856223
   Colomer Ramon, 2006, CLIN TRANSL ONCOL, V8, P15, DOI 10.1007/s12094-006-0090-0
   Cuzick J, 2014, LANCET ONCOL, V15, PE484, DOI 10.1016/S1470-2045(14)70211-6
   De Stefani E, 2010, CANCER CAUSE CONTROL, V21, P1009, DOI 10.1007/s10552-010-9527-4
   De Stefani E, 2009, INT J CANCER, V124, P1391, DOI 10.1002/ijc.24035
   Dianatinasab M, 2017, CLIN BREAST CANCER, V17, P650, DOI 10.1016/j.clbc.2017.04.012
   Dianatinasab M, 2016, MEDICINE, V95, P0, DOI 10.1097/MD.0000000000004704
   Dorosty Motlagh AR, 2007, TMFCTSEET, V4, P20
   Eeles RA, 2013, NAT GENET, V45, P385, DOI 10.1038/ng.2560
   Escrich E, 2014, CANCER TREAT RES, V159, P289, DOI 10.1007/978-3-642-38007-5_17
   Esmaillzadeh A, 2008, J NUTR, V138, P358, DOI 10.1093/jn/138.2.358
   Fabiani R, 2016, NUTRIENTS, V8, P0, DOI 10.3390/nu8100626
   Falasca M, 2014, JNCI-J NATL CANCER I, V106, P0, DOI 10.1093/jnci/dju238
   Ferlay J, 2010, INT J CANCER, V127, P2893, DOI 10.1002/ijc.25516
   Guo J, 2015, CANCER CAUSE CONTROL, V26, P811, DOI 10.1007/s10552-015-0536-1
   Hu FB, 2002, CURR OPIN LIPIDOL, V13, P3, DOI 10.1097/00041433-200202000-00002
   Jackson M, 2013, NUTR CANCER, V65, P367, DOI 10.1080/01635581.2013.757631
   Jackson Maria, 2009, INFECT AGENT CANCER, V4 Suppl 1, PS5, DOI 10.1186/1750-9378-4-S1-S5
   Jacques PF, 2001, AM J CLIN NUTR, V73, P1, DOI 10.1093/ajcn/73.1.1
   Karamati M, 2012, CALCIFIED TISSUE INT, V91, P40, DOI 10.1007/s00223-012-9608-3
   Kenfield SA, 2014, EUR UROL, V65, P887, DOI 10.1016/j.eururo.2013.08.009
   Lampe JW, 1999, AM J CLIN NUTR, V70, P475S, DOI 10.1093/ajcn/70.3.475s
   Larsson SC, 2004, AM J CLIN NUTR, V79, P935
   Lasheras C, 2000, AM J CLIN NUTR, V71, P987
   Leitzmann Michael F, 2012, CLIN EPIDEMIOL, V4, P1, DOI 10.2147/CLEP.S16747
   Lin YW, 2014, WORLD J SURG ONCOL, V12, P0, DOI 10.1186/1477-7819-12-38
   Lu Y, 2014, CANCER CAUSE CONTROL, V25, P591, DOI 10.1007/s10552-014-0364-8
   Majid K, 2016, INT J EPIDEMIOL RES, V3, P128
   Meng HZ, 2014, ASIA-PAC J CLIN ONCO, V10, P133, DOI 10.1111/ajco.12067
   Möller E, 2013, J NUTR SCI, V2, P0, DOI 10.1017/jns.2013.2
   Mosallaei Z, 2015, MEDITERR J NUTR META, V8, P139, DOI 10.3233/MNM-150032
   Mousavi SM, 2009, ANN ONCOL, V20, P556, DOI 10.1093/annonc/mdn642
   Muller DC, 2009, CANCER EPIDEM BIOMAR, V18, P3126, DOI 10.1158/1055-9965.EPI-09-0780
   Niclis C, 2015, J CANCER EPIDEMIOL, V2015, P0, DOI 10.1155/2015/179562
   Pakzad Reza, 2016, ASIAN PAC J CANCER PREV, V17, P839
   Pearce N, 2016, BMJ-BRIT MED J, V352, P0, DOI 10.1136/bmj.i969
   Rosato V, 2014, CANCER CAUSE CONTROL, V25, P525, DOI 10.1007/s10552-014-0356-8
   Rossi M, 2008, PUBLIC HEALTH NUTR, V11, P214, DOI 10.1017/S1368980007000833
   Schröder H, 2004, J NUTR, V134, P3355, DOI 10.1093/jn/134.12.3355
   Schwingshackl L, 2015, CANCER MED-US, V4, P1933, DOI 10.1002/cam4.539
   Sheng T, 2015, WORLD J SURG ONCOL, V13, P0, DOI 10.1186/s12957-015-0681-8
   Shivappa N, 2016, EUR J NUTR, V55, P561, DOI 10.1007/s00394-015-0875-4
   Tafazoli M, 2017, J OBSTET GYNAECOL, V37, P205, DOI 10.1080/01443615.2016.1228622
   Treur JL, 2016, ADDICTION, V111, P1059, DOI 10.1111/add.13298
   Trichopoulou A, 2005, AM J CLIN NUTR, V82, P935, DOI 10.1093/ajcn/82.5.935
   Tseng M, 2004, CANCER EPIDEM BIOMAR, V13, P71, DOI 10.1158/1055-9965.EPI-03-0076
   Walker M, 2005, INT J CANCER, V116, P592, DOI 10.1002/ijc.21112
   Ware JJ, 2017, ADDICTION, V112, P1842, DOI 10.1111/add.13888
   Wu K, 2006, CANCER EPIDEM BIOMAR, V15, P167, DOI 10.1158/1055-9965.EPI-05-0100
   Wu K, 2016, INT J CANCER, V138, P2368, DOI 10.1002/ijc.29973
   Xu C, 2015, PLOS ONE, V10, P0, DOI 10.1371/journal.pone.0131747
   Xu X, 2014, EUR J NUTR, V53, P1615, DOI 10.1007/s00394-014-0667-2
   Zhou XF, 2013, ASIAN PAC J CANCER P, V14, P4131, DOI 10.7314/APJCP.2013.14.7.4131
NR 68
TC 25
Z9 25
U1 0
U2 5
PU ROUTLEDGE JOURNALS, TAYLOR & FRANCIS LTD
PI ABINGDON
PA 2-4 PARK SQUARE, MILTON PARK, ABINGDON OX14 4RN, OXON, ENGLAND
SN 0163-5581
EI 1532-7914
J9 NUTR CANCER
JI Nutr. Cancer
PD JUN 15
PY 2018
VL 70
IS 6
BP 851
EP 859
DI 10.1080/01635581.2018.1490779
PG 9
WC Oncology; Nutrition & Dietetics
SC Oncology; Nutrition & Dietetics
GA HJ9YC
UT WOS:000457554200003
PM 30235016
DA 2025-02-23
ER

PT J
AU Meneses-Echávez, JF
   Alba-Ramírez, PA
   Correa-Bautista, JE
AF Meneses-Echavez, J. F.
   Alba-Ramirez, P. A.
   Correa-Bautista, J. E.
TI Raising Awareness for Lung Cancer Prevention and Healthy Lifestyles in Female Scholars from a Low-Income Area in Bogota, Colombia: Evaluation of a National Framework
SO JOURNAL OF CANCER EDUCATION
LA English
DT Article
DE Skin cancer; Sun protection; Risk factor; Prevention
ID physical-activity; risk-factors; school; interventions; behavior; children; program
AB This study aims to determine the effects of an educational intervention, based on the Colombian guidelines for educational communication in the framework of cancer control, for raising lung cancer prevention-related awareness, and improving healthy lifestyles in female scholars from a low-income area in Bogota, Colombia. Uncontrolled trial conducted in 243 female scholars (mean age 14years +/- 1.5 SD). Two 90min educational sessions were carried out in March 2015 according to the Colombian guidelines for educational communication in the framework of cancer control. Posters and other educational materials were created by scholars after the intervention. All participants completed a self-reported questionnaireThe Cancer Awareness Measureat pre and post-intervention, as well as 1, 3, and 6months after the intervention. Smoking prevalence (8.2% at baseline) was reduced by 3.7% at 6months follow-up (p<0.005). The scholars exhibited low to moderate awareness of both warning signs and risk factors for lung cancer at baseline. These variables showed statistically significant improvements at 6months follow-up (p<0.005). Similar improvements were also found for physical activity, high-fat diet, and fruits and vegetable intake. This evaluation of the Colombian guidelines for educational communication in the framework of cancer control raised awareness towards lung cancer prevention, reduced smoking, and improved other healthy-lifestyle-related factors in a group of female scholars from a low-income area in Bogota, Colombia. Further randomized controlled studies are needed.
C1 [Meneses-Echavez, J. F.] Norwegian Inst Publ Hlth, Oslo, Norway.
   [Alba-Ramirez, P. A.; Correa-Bautista, J. E.] Univ Rosario, Ctr Estudios Medic Act Fis CEMA, Escuela Med & Ciencias Salud, Bogota, Colombia.
C3 Norwegian Institute of Public Health (NIPH); Universidad del Rosario
RP Meneses-Echávez, JF (corresponding author), Norwegian Inst Publ Hlth, Oslo, Norway.
EM menesesjose77@gmail.com
CR American Cancer Society, 2017, 2017 KEY STAT LUNG C, V0, P0
   [Anonymous], 2008, NURSING RES IMAGE DE, V0, P0
   [Anonymous], 2014, BEHAVIORAL RISK FACTOR SURVEILLANCE SYSTEM SURVEY DATA, V0, P0
   Ayers K, 2016, J CANC ED, V0, P0
   Bate SL, 2009, PREV SCI, V10, P116, DOI 10.1007/s11121-008-0113-x
   Brenner DR, 2016, LUNG CANCER, V95, P17, DOI 10.1016/j.lungcan.2016.01.021
   C Wiesner Ceballos, 2008, GUIDELINES ED COMMUN, V0, P0
   Cancer Research UK, 2015, 2015 CANC AW MEAS CA, V0, P0
   Casey BJ, 2005, TRENDS COGN SCI, V9, P104, DOI 10.1016/j.tics.2005.01.011
   Castro R, 2013, REV CHIL SALUD PUBLI, V17, P54
   Dobbins M, 2013, COCHRANE DB SYST REV, V0, P0, DOI DOI 10.1002/14651858.CD007651.pub2
   Dziak JJ, 2012, PSYCHOL METHODS, V17, P153, DOI 10.1037/a0026972
   Evans CEL, 2012, AM J CLIN NUTR, V96, P889, DOI 10.3945/ajcn.111.030270
   Ferlay J, 2013, GLOBOCAN 2012 CANC I, V0, P0, DOI DOI 10.1093/JNCI/DJT342
   Giannotta F, 2014, J ADOLESCENT HEALTH, V54, P565, DOI 10.1016/j.jadohealth.2013.10.009
   Gorini G, 2014, PREV MED, V61, P6, DOI 10.1016/j.ypmed.2014.01.004
   Heuckmann B, 2014, J CANCER EDUC, V29, P497, DOI 10.1007/s13187-014-0634-x
   Hoelscher DM, 2010, OBESITY, V18, PS36, DOI 10.1038/oby.2009.430
   Kolovelonis A, 2016, HEALTH PROMOT PRACT, V17, P827, DOI 10.1177/1524839916651400
   Kyle RG, 2013, HEALTH EDUC RES, V28, P816, DOI 10.1093/her/cyt055
   Myikova D, 2016, J THORAC ONCOL, V0, P31176
   National Ministry of Health of Colombia, 2012, 10 YEAR PLAN CANC CO, V0, P0
   Pesch B, 2012, INT J CANCER, V131, P1210, DOI 10.1002/ijc.27339
   Seki T, 2013, CANCER SCI, V104, P1515, DOI 10.1111/cas.12273
   Simon AE, 2012, THORAX, V67, P426, DOI 10.1136/thoraxjnl-2011-200898
   Stubbings S, 2009, BRIT J CANCER, V101, PS13, DOI 10.1038/sj.bjc.6605385
   Thomas R, 2006, COCHRANE DB SYST REV, V0, P0, DOI DOI 10.1002/14651858.CD001293.pub2
   Thomas RE, 2015, BMJ OPEN, V5, P0, DOI 10.1136/bmjopen-2014-006976
   Vieira AR, 2016, ANN ONCOL, V27, P81, DOI 10.1093/annonc/mdv381
   Wang AG, 2016, INT J CANCER, V139, P2178, DOI 10.1002/ijc.30281
   Warren Charles W, 2008, MORBIDITY AND MORTALITY WEEKLY REPORT, V57, P1
   Weiderpass Elisabete, 2010, J PREV MED PUBLIC HEALTH, V43, P459, DOI 10.3961/jpmph.2010.43.6.459
   World Health Organization, 2017, 2017 HLTH PROM, V0, P0
   Zhang Y, 2016, CLIN EPIGENETICS, V8, P0, DOI 10.1186/s13148-016-0292-4
NR 34
TC 8
Z9 8
U1 1
U2 4
PU SPRINGER
PI NEW YORK
PA 233 SPRING ST, NEW YORK, NY 10013 USA
SN 0885-8195
EI 1543-0154
J9 J CANCER EDUC
JI J. Cancer Educ.
PD DEC 15
PY 2018
VL 33
IS 6
BP 1294
EP 1300
DI 10.1007/s13187-017-1246-z
PG 7
WC Oncology; Education, Scientific Disciplines; Public, Environmental & Occupational Health
SC Oncology; Education & Educational Research; Public, Environmental & Occupational Health
GA HC5RU
UT WOS:000451860900019
PM 28685476
DA 2025-02-23
ER

PT J
AU Luu, HN
   Cai, H
   Murff, HJ
   Xiang, YB
   Cai, QY
   Li, HL
   Gao, J
   Yang, G
   Lan, Q
   Gao, YT
   Zheng, W
   Shu, XO
AF Luu, Hung. N.
   Cai, Hui
   Murff, Harvey J.
   Xiang, Yong-Bing
   Cai, Qiuyin
   Li, Honglan
   Gao, Jing
   Yang, Gong
   Lan, Qing
   Gao, Yu-Tang
   Zheng, Wei
   Shu, Xiao-Ou
TI A prospective study of dietary polyunsaturated fatty acids intake and lung cancer risk
SO INTERNATIONAL JOURNAL OF CANCER
LA English
DT Article
DE polyunsaturated fatty acids; lung cancer risk
ID food-frequency questionnaire; proliferator-activated receptors; colorectal-cancer; chain; omega-3-fatty-acids; growth; fish; reproducibility; adenocarcinoma; prevention
AB Animal studies have shown that polyunsaturated fatty acids (PUFAs) have antineoplastic and anti-inflammatory properties. Results from epidemiologic studies on specific types of PUFAs for lung cancer risk, however, are inconclusive. We prospectively evaluated the association of specific types of dietary PUFA intakes and lung cancer risk in two population-based cohort studies, the Shanghai Women's Health Study (SWHS) and Shanghai Men's Health Study (SMHS) with a total of 121,970 study participants (i.e., 65,076 women and 56,894 men). Dietary fatty acid intakes were derived from data collected at the baseline using validated food frequency questionnaires (FFQs). Cox proportional hazards model was performed to assess the association between PUFAs and lung cancer risk. Total, saturated and monounsaturated fatty acid intakes were not significantly associated with lung cancer risk. Total PUFAs intake was inversely associated with lung cancer risk [HRs and respective 95% CIs for quintiles 2-5 vs quintile 1: 0.84 (0.71-0.98), 0.97 (0.83-1.13), 0.86 (0.74-1.01) and 0.85 (0.73-1.00), p(trend) = 0.11]. However, DHA intake was positively associated with lung cancer risk [HRs and 95% CIs: 1.01 (0.86-1.19), 1.20 (1.03-1.41), 1.21 (1.03-1.42) and 1.24 (1.05-1.47), p(trend) = 0.001]. The ratio of n-6 PUFAs to n-3 PUFAs (i.e., 7:1) was inversely associated with lung cancer risk, particularly among never-smokers and adenocarcinoma patients. Total PUFAs and the ratio between n-6 PUFAs and n-3 PUFAs were inversely associated with lung cancer risk. This study highlights an important public health impact of PUFA intakes toward intervention/prevention programs of lung cancer.
C1 [Luu, Hung. N.; Cai, Hui; Murff, Harvey J.; Cai, Qiuyin; Yang, Gong; Zheng, Wei; Shu, Xiao-Ou] Vanderbilt Univ, Sch Med, Div Epidemiol, Dept Med,Vanderbilt Epidemiol Ctr,Vanderbilt Ingr, Nashville, TN 37212 USA.
   [Luu, Hung. N.] Univ Pittsburgh, Grad Sch Publ Hlth, Dept Epidemiol, Pittsburgh, PA 15260 USA.
   [Luu, Hung. N.] Univ Pittsburgh, Div Canc Control & Populat Sci, Hillman Canc Ctr, UPMC Canc Pavil,5150 Ctr Ave,Suit 4C,Room 466, Pittsburgh, PA 15232 USA.
   [Murff, Harvey J.] Vet Affairs Med Ctr, Tennessee Valley Healthcare Syst, Nashville, TN 37212 USA.
   [Xiang, Yong-Bing; Li, Honglan; Gao, Jing; Gao, Yu-Tang] Shanghai Jiao Tong Univ, Dept Epidemiol, Shanghai Canc Inst, Renji Hosp,Sch Med, Shanghai, Peoples R China.
   [Lan, Qing] NCI, Occupat & Environm Epidemiol Branch, Div Canc Epidemiol & Genet, Bethesda, MD 20892 USA.
C3 Vanderbilt University; Pennsylvania Commonwealth System of Higher Education (PCSHE); University of Pittsburgh; Pennsylvania Commonwealth System of Higher Education (PCSHE); University of Pittsburgh; US Department of Veterans Affairs; Veterans Health Administration (VHA); VA Tennessee Valley Healthcare System; Shanghai Jiao Tong University; National Institutes of Health (NIH) - USA; NIH National Cancer Institute (NCI); NIH National Cancer Institute- Division of Cancer Epidemiology & Genetics
RP Luu, HN (corresponding author), Univ Pittsburgh, Div Canc Control & Populat Sci, Hillman Canc Ctr, UPMC Canc Pavil,5150 Ctr Ave,Suit 4C,Room 466, Pittsburgh, PA 15232 USA.
EM luuh@upmc.edu
FU US National Institutes of Health/National Cancer Institute [R37 CA070867, UM1 CA182910, R01 CA082729, UM1 CA173640, R25 CA160056]; National Cancer Institute
CR Abel S, 2014, P NUTR SOC, V73, P361, DOI 10.1017/S0029665114000585
   American Cancer Society, 2016, CANC FACTS FIG 2016, V0, P72
   Azrad M, 2013, FRONT ONCOL, V3, P0, DOI 10.3389/fonc.2013.00224
   Bougnoux P, 2006, CANCER EPIDEM BIOMAR, V15, P416, DOI 10.1158/1055-9965.EPI-05-0546
   Brasky TM, 2014, AM J CLIN NUTR, V99, P599, DOI 10.3945/ajcn.113.070524
   Brasky TM, 2013, JNCI-J NATL CANCER I, V105, P1132, DOI 10.1093/jnci/djt174
   Brasky TM, 2011, AM J EPIDEMIOL, V173, P1429, DOI 10.1093/aje/kwr027
   Brennan P, 2011, LANCET ONCOL, V12, P399, DOI 10.1016/S1470-2045(10)70126-1
   Cai H, 2007, BRIT J NUTR, V98, P1006, DOI 10.1017/S0007114507750900
   Calder PC, 2013, BRIT J CLIN PHARMACO, V75, P645, DOI 10.1111/j.1365-2125.2012.04374.x
   Calder PC, 2009, BIOFACTORS, V35, P266, DOI 10.1002/biof.42
   Cao WQ, 2012, PLOS ONE, V7, P0, DOI 10.1371/journal.pone.0052838
   Carey AM, 2007, INT J CANCER, V121, P520, DOI 10.1002/ijc.22715
   Chapkin RS, 2002, LIPIDS, V37, P193, DOI 10.1007/s11745-002-0880-8
   Couraud S, 2012, EUR J CANCER, V48, P1299, DOI 10.1016/j.ejca.2012.03.007
   Daniel CR, 2009, CANCER EPIDEM BIOMAR, V18, P516, DOI 10.1158/1055-9965.EPI-08-0750
   Eaton SB, 1998, WORLD REV NUTR DIET, V83, P12
   Forman BM, 1997, P NATL ACAD SCI USA, V94, P4312, DOI 10.1073/pnas.94.9.4312
   Hanahan D, 2011, CELL, V144, P646, DOI 10.1016/j.cell.2011.02.013
   Harnack K, 2009, NUTR METAB, V6, P0, DOI 10.1186/1743-7075-6-8
   Hung RJ, 2015, JNCI-J NATL CANCER I, V107, P0, DOI 10.1093/jnci/djv246
   HUNTER DJ, 1992, AM J EPIDEMIOL, V135, P418, DOI 10.1093/oxfordjournals.aje.a116302
   Klurfeld DM, 1997, AM J CLIN NUTR, V66, P1530, DOI 10.1093/ajcn/66.6.1530S
   Kudryavtsev IA, 2002, BIOCHEMISTRY-MOSCOW+, V67, P1021, DOI 10.1023/A:1020526119866
   LONDON SJ, 1991, AM J CLIN NUTR, V54, P340, DOI 10.1093/ajcn/54.2.340
   Maehle L, 1999, ANTICANCER RES, V19, P1649
   Martins DA, 2013, MAR DRUGS, V11, P2259, DOI 10.3390/md11072259
   Mason JK, 2014, LIPIDS, V49, P745, DOI 10.1007/s11745-014-3913-8
   McEntee MF, 2002, BIOMED PHARMACOTHER, V56, P380, DOI 10.1016/S0753-3322(02)00254-8
   Michalik L, 2004, NAT REV CANCER, V4, P61, DOI 10.1038/nrc1254
   Murff HJ, 2009, CANCER EPIDEM BIOMAR, V18, P2283, DOI 10.1158/1055-9965.EPI-08-1196
   Rose DP, 1999, PHARMACOL THERAPEUT, V83, P217, DOI 10.1016/S0163-7258(99)00026-1
   Rudolph IL, 2001, NUTR RES, V21, P381, DOI 10.1016/S0271-5317(00)00285-2
   Sanders TAB, 2000, AM J CLIN NUTR, V71, P176S, DOI 10.1093/ajcn/71.1.176s
   Shu XO, 2015, INT J EPIDEMIOL, V44, P810, DOI 10.1093/ije/dyv013
   Shu XO, 2004, EUR J CLIN NUTR, V58, P17, DOI 10.1038/sj.ejcn.1601738
   Song J, 2014, NUTR CANCER, V66, P539, DOI 10.1080/01635581.2014.894102
   Spencer L, 2009, EUR J CANCER, V45, P2077, DOI 10.1016/j.ejca.2009.04.026
   Sugano M, 2000, AM J CLIN NUTR, V71, P189S, DOI 10.1093/ajcn/71.1.189S
   Trombetta A, 2007, CHEM-BIOL INTERACT, V165, P239, DOI 10.1016/j.cbi.2006.12.014
   Villegas R, 2007, BRIT J NUTR, V97, P993, DOI 10.1017/S0007114507669189
   Wall R, 2010, NUTR REV, V68, P280, DOI 10.1111/j.1753-4887.2010.00287.x
   Weissfeld JL, 2015, J THORAC ONCOL, V10, P1538, DOI 10.1097/JTO.0000000000000666
   WILLETT W, 1986, AM J EPIDEMIOL, V124, P17, DOI 10.1093/oxfordjournals.aje.a114366
   Williams CD, 2011, NUTR RES, V31, P1, DOI 10.1016/j.nutres.2011.01.002
   Wiseman M, 2008, P NUTR SOC, V67, P253, DOI 10.1017/S002966510800712X
   Yang B, 2014, BMC CANCER, V14, P0, DOI 10.1186/1471-2407-14-105
   Yang JJ, 2017, J CLIN ONCOL, V35, P3055, DOI 10.1200/JCO.2017.73.3329
   Yang Y, 2002, CHINA FOOD COMPOSITION TABLE, V0, P0
   Zhang YF, 2014, PLOS ONE, V9, P0, DOI 10.1371/journal.pone.0099637
   Zheng W, 2005, AM J EPIDEMIOL, V162, P1123, DOI 10.1093/aje/kwi322
NR 51
TC 31
Z9 32
U1 0
U2 19
PU WILEY
PI HOBOKEN
PA 111 RIVER ST, HOBOKEN 07030-5774, NJ USA
SN 0020-7136
EI 1097-0215
J9 INT J CANCER
JI Int. J. Cancer
PD NOV 1
PY 2018
VL 143
IS 9
BP 2225
EP 2237
DI 10.1002/ijc.31608
PG 13
WC Oncology
SC Oncology
GA GX5EX
UT WOS:000447767400014
PM 29905376
DA 2025-02-23
ER

PT J
AU Tocaciu, S
   Oliver, LJ
   Lowenthal, RM
   Peterson, GM
   Patel, R
   Shastri, M
   McGuinness, G
   Olesen, I
   Fitton, JH
AF Tocaciu, Shreya
   Oliver, Lesley J.
   Lowenthal, Ray M.
   Peterson, Gregory M.
   Patel, Rahul
   Shastri, Madhur
   McGuinness, Georgia
   Olesen, Inger
   Fitton, J. Helen
TI The Effect of <i>Undaria pinnatifida</i> Fucoidan on the Pharmacokinetics of Letrozole and Tamoxifen in Patients With Breast Cancer
SO INTEGRATIVE CANCER THERAPIES
LA English
DT Article
DE clinical trial; Undaria; fucoidan; tamoxifen; letrozole; complementary medicines; CAM; drug interactions
ID st-johns-wort; beta receptor degradation; in-vitro; alternative medicine; sulfated polysaccharides; estrogen-receptor; cyp3a4 activity; brown seaweeds; cell-growth; docetaxel
AB Background: Although the use of complementary and alternative medicines is widespread in cancer patients, clinical evidence of their benefits is sparse. Furthermore, while they are often assumed to be safe with regard to concurrent use of anticancer therapies, few studies have been carried out to investigate possible interactions. Fucoidans are a group of sulfated carbohydrates, derived from marine brown algae, which have long been used as dietary supplements due to their reported medicinal properties, including anticancer activity. The aim of this study was to investigate the effect of co-administration of fucoidan, derived from Undaria pinnatifida, on the pharmacokinetics of 2 commonly used hormonal therapies, letrozole and tamoxifen, in patients with breast cancer. Methods: This was an open label non-crossover study in patients with active malignancy taking letrozole or tamoxifen (n = 10 for each group). Patients took oral fucoidan, given in the form of Maritech extract, for a 3-week period (500 mg twice daily). Trough plasma concentrations of letrozole, tamoxifen, 4-hydroxytamoxifen, and endoxifen were measured using HPLC-CAD (high-performance liquid chromatography charged aerosol detector), at baseline and after concomitant administration with fucoidan. Results: No significant changes in steady-state plasma concentrations of letrozole, tamoxifen, or tamoxifen metabolites were detected after co-administration with fucoidan. In addition, no adverse effects of fucoidan were reported, and toxicity monitoring showed no significant differences in all parameters measured over the study period. Conclusions: Administration of Undaria pinnatifida fucoidan had no significant effect on the steady-state trough concentrations of letrozole or tamoxifen and was well tolerated. These results suggest that fucoidan in the studied form and dosage could be taken concomitantly with letrozole and tamoxifen without the risk of clinically significant interactions.
C1 [Tocaciu, Shreya; Oliver, Lesley J.] Royal Hobart Hosp, Hobart, Tas, Australia.
   [Lowenthal, Ray M.; Peterson, Gregory M.; Patel, Rahul; Shastri, Madhur; McGuinness, Georgia] Univ Tasmania, Hobart, Tas, Australia.
   [Olesen, Inger] Barwon Hlth, Andrew Love Canc Ctr, Geelong, Vic, Australia.
   [Fitton, J. Helen] Marinova Pty Ltd, Cambridge, Tas, Australia.
C3 Royal Hobart Hospital; University of Tasmania; Barwon Health
RP Peterson, GM (corresponding author), Univ Tasmania, Hobart, Tas, Australia.; Peterson, GM (corresponding author), Univ Tasmania, Sch Med, Pharm, Hobart, Tas 7000, Australia.
EM G.Peterson@utas.edu.au
FU Royal Hobart Hospital Research Foundation
CR Ale MT, 2011, MAR DRUGS, V9, P2605, DOI 10.3390/md9122605
   Binkhorst L, 2012, CLIN PHARMACOL THER, V92, P431, DOI 10.1038/clpt.2012.94
   Boo HJ, 2013, MAR DRUGS, V11, P2982, DOI 10.3390/md11082982
   COEZY E, 1982, CANCER RES, V42, P317
   COOMBE DR, 1987, INT J CANCER, V39, P82, DOI 10.1002/ijc.2910390115
   Cox MC, 2006, CLIN CANCER RES, V12, P4636, DOI 10.1158/1078-0432.CCR-06-0388
   Cumashi A, 2007, GLYCOBIOLOGY, V17, P541, DOI 10.1093/glycob/cwm014
   Daenen LGM, 2015, JAMA ONCOL, V1, P350, DOI 10.1001/jamaoncol.2015.0388
   Davis EL, 2012, ONCOLOGIST, V17, P1475, DOI 10.1634/theoncologist.2012-0223
   de Graan AJM, 2011, J CLIN ONCOL, V29, P3240, DOI 10.1200/JCO.2010.32.9839
   Desta Z, 2011, CLIN PHARMACOL THER, V90, P693, DOI 10.1038/clpt.2011.174
   Dürr D, 2000, CLIN PHARMACOL THER, V68, P598, DOI 10.1067/mcp.2000.112240
   Fitton JH, 2011, MAR DRUGS, V9, P1731, DOI 10.3390/md9101731
   Fukahori S, 2008, MOL MED REP, V1, P537
   Goey AKL, 2014, CLIN PHARMACOL THER, V95, P354, DOI 10.1038/clpt.2014.18
   Goey AKL, 2014, CLIN PHARMACOKINET, V53, P103, DOI 10.1007/s40262-013-0102-5
   Goey AKL, 2013, BRIT J CLIN PHARMACO, V76, P467, DOI 10.1111/bcp.12159
   Hirth J, 2000, CLIN CANCER RES, V6, P1255
   Horneber M, 2012, INTEGR CANCER THER, V11, P187, DOI 10.1177/1534735411423920
   Hsu HY, 2014, ONCOTARGET, V5, P7870, DOI 10.18632/oncotarget.2317
   Hsu HY, 2013, CARCINOGENESIS, V34, P874, DOI 10.1093/carcin/bgs396
   Huebner J, 2014, ANTICANCER RES, V34, P39
   Ikeguchi M, 2011, ONCOL LETT, V2, P319, DOI 10.3892/ol.2011.254
   Irhimeh MR, 2009, BLOOD COAGUL FIBRIN, V20, P607, DOI 10.1097/MBC.0b013e32833135fe
   Irhimeh MR, 2005, METHOD FIND EXP CLIN, V27, P705, DOI 10.1358/mf.2005.27.10.948919
   KATZENELLENBOGEN BS, 1984, CANCER RES, V44, P112
   Kim EA, 2014, CARBOHYD POLYM, V102, P185, DOI 10.1016/j.carbpol.2013.11.022
   Kim KJ, 2010, FOOD CHEM TOXICOL, V48, P1101, DOI 10.1016/j.fct.2010.01.032
   Kwak JY, 2014, MAR DRUGS, V12, P851, DOI 10.3390/md12020851
   Lee AH, 2006, AM J CLIN ONCOL-CANC, V29, P178, DOI 10.1097/01.coc.0000209369.44100.25
   Lee H, 2012, PLOS ONE, V7, P0, DOI 10.1371/journal.pone.0050624
   Lien EA, 2013, BREAST CANCER RES TR, V141, P243, DOI 10.1007/s10549-013-2677-9
   Link AR, 2013, EVID-BASED COMPL ALT, V2013, P0, DOI 10.1155/2013/301549
   Lowenthal RM, 2015, J APPL PHYCOL, V27, P2075, DOI 10.1007/s10811-014-0444-x
   Madlensky L, 2011, CLIN PHARMACOL THER, V89, P718, DOI 10.1038/clpt.2011.32
   Marudhupandi T, 2015, INT J BIOL MACROMOL, V72, P919, DOI 10.1016/j.ijbiomac.2014.10.005
   Mathijssen RHJ, 2002, J NATL CANCER I, V94, P1247, DOI 10.1093/jnci/94.16.1247
   Myers SP, 2010, BIOL-TARGETS THER, V4, P33
   Nagamine T, 2015, MAR DRUGS, V13, P48, DOI 10.3390/md13010048
   Paul M, 2013, J CANCER RES CLIN, V139, P1515, DOI 10.1007/s00432-013-1460-y
   Roby CA, 2000, CLIN PHARMACOL THER, V67, P451, DOI 10.1067/mcp.2000.106793
   Stearns V, 2003, JNCI-J NATL CANCER I, V95, P1758, DOI 10.1093/jnci/djg108
   Tanii H, 2011, EUR J CLIN PHARMACOL, V67, P1017, DOI 10.1007/s00228-011-1042-3
   TEAS J, 1984, CANCER RES, V44, P2758
   Tokita Y, 2010, BIOSCI BIOTECH BIOCH, V74, P350, DOI 10.1271/bbb.90705
   van Erp NPH, 2005, CLIN CANCER RES, V11, P7800, DOI 10.1158/1078-0432.CCR-05-1288
   Vardy J, 2013, SPRINGERPLUS, V2, P0, DOI 10.1186/2193-1801-2-126
   Velicer CM, 2008, J CLIN ONCOL, V26, P665, DOI 10.1200/JCO.2007.13.5905
   Wang PS, 2014, PLOS ONE, V9, P0, DOI 10.1371/journal.pone.0106071
   Xue ML, 2013, NUTR CANCER, V65, P460, DOI 10.1080/01635581.2013.757628
   Xue ML, 2012, PLOS ONE, V7, P0, DOI 10.1371/journal.pone.0043483
NR 51
TC 46
Z9 47
U1 0
U2 23
PU SAGE PUBLICATIONS INC
PI THOUSAND OAKS
PA 2455 TELLER RD, THOUSAND OAKS, CA 91320 USA
SN 1534-7354
EI 1552-695X
J9 INTEGR CANCER THER
JI Integr. Cancer Ther.
PD MAR 15
PY 2018
VL 17
IS 1
BP 99
EP 105
DI 10.1177/1534735416684014
PG 7
WC Oncology; Integrative & Complementary Medicine
SC Oncology; Integrative & Complementary Medicine
GA FW2TE
UT WOS:000425156600011
PM 28008779
DA 2025-02-23
ER

PT J
AU Bordonaro, M
   Lazarova, D
AF Bordonaro, Michael
   Lazarova, Darina
TI Hypothesis: Induction of biomarkers for detection of colonic neoplasms
SO JOURNAL OF CANCER
LA English
DT Article
DE colon cancer; inducible markers; metabolites; Apc(Min) mice
ID molecular pathological epidemiology; colorectal-cancer risk; gamma-cyclodextrin; dietary fiber; united-states; wnt activity; cells; butyrate; adenoma; obesity
AB The signing of the National Cancer Act of 1971 by President Nixon marked the beginning of our war on cancer. More than 45 years later, the war is still going steady, with the enemy being almost as strong as in 1971. Furthermore, the increasing rates of obesity not only among adults, but among children and adolescents, are the likely cause for the 30-year trend of colon cancer (CC) becoming a disease of the younger population in the U.S. These trends, however, have not spurred the development of novel screening approaches for CC. Considering the need for a sensitive and non-invasive detection of early stage neoplastic lesions in the colon, we propose the development of a test based on a novel concept the concept of induced biomarkers. The proposal is based upon our findings that the food additives propolis and gamma-cyclodextrin (gCD) (a) decrease the neoplastic burden in normal weight and obese Apc(Min) mice, a model of early stage intestinal neoplasia, and (b) elicit significant changes in the serum proteome in Apc(Min) mice. We posit that gCD and propolis induce the release of neoplasm-associated biomarkers in systemic circulation (e.g., metabolites, neoplastic, apoptotic, and immune response proteins), and these markers could be used to detect early stage intestinal neoplasms. Additional dietary bioactives may also elicit a complement of induced markers. The hypothesis could be ascertained by utilizing a mouse model, the Apc(+/1638N)mice, as well as through human subject studies that integrate proteomics and metabolomics analyses. The concept of detecting inducible markers of colonic neoplasms is novel, and is substantiated by the significant physiological effects of gCD and propolis on neoplastic colonic cells in culture and on early neoplastic development in Apc(Min)mice. The long-term objective is to develop a minimally invasive method that detects early stage neoplastic development in the human colon.
C1 [Bordonaro, Michael; Lazarova, Darina] Geisinger Commonwealth Sch Med, Dept Basic Sci, 525 Pine St, Scranton, PA 18509 USA.
RP Lazarova, D (corresponding author), Geisinger Commonwealth Sch Med, 525 Pine St, Scranton, PA 18509 USA.
EM dlazarova@som.geisinger.edu
FU Geisinger Commonwealth School of Medicine
CR [Anonymous], 1900, V44, V0, P0
   Bailey CE, 2015, JAMA SURG, V150, P17, DOI 10.1001/jamasurg.2014.1756
   Bordonaro M, 2015, J CANCER, V6, P825, DOI 10.7150/jca.12352
   Bordonaro M, 2014, PLOS ONE, V9, P0, DOI 10.1371/journal.pone.0115068
   Campbell PT, 2010, JNCI-J NATL CANCER I, V102, P391, DOI 10.1093/jnci/djq011
   Canadian Task Force Preventive Hlt, 2016, CAN MED ASSOC J, V188, P340, DOI 10.1503/cmaj.151125
   Chen YK, 2014, PLOS ONE, V9, P0, DOI 10.1371/journal.pone.0094614
   Cho YJ, 2016, CANCER MED-US, V5, P2448, DOI 10.1002/cam4.787
   CUMMINGS JH, 1987, GUT, V28, P1221, DOI 10.1136/gut.28.10.1221
   Drago E, 2013, PLOS ONE, V8, P0, DOI 10.1371/journal.pone.0073151
   Gray DW, 2015, VET RES, V46, P0, DOI 10.1186/s13567-014-0138-z
   Idris Adi, 2015, BIOMARK CANCER, V7, P25, DOI 10.4137/BIC.S25375
   Kaewprasert S, 2001, J NUTR SCI VITAMINOL, V47, P335, DOI 10.3177/jnsv.47.335
   Katz-Brull R, 2002, CANCER RES, V62, P1966
   Kautenburger T, 2005, J CANCER RES CLIN, V131, P692, DOI 10.1007/s00432-005-0013-4
   Lazarova D, 2014, J CANCER, V5, P203, DOI 10.7150/jca.8569
   Lazarova DL, 2004, INT J CANCER, V110, P523, DOI 10.1002/ijc.20152
   Lin JS, 2016, JAMA-J AM MED ASSOC, V315, P2576, DOI 10.1001/jama.2016.3332
   Mao JN, 2014, J TRANSL MED, V12, P0, DOI 10.1186/1479-5876-12-121
   Matsuda K, 1999, OGO YAKURI PHARMACOM, V26, P287
   Munro IC, 2004, REGUL TOXICOL PHARM, V39, PS3, DOI 10.1016/j.yrtph.2004.05.008
   Nikolaev SI, 2012, CANCER RES, V72, P6279, DOI 10.1158/0008-5472.CAN-12-3869
   Ogden CL, 2014, JAMA-J AM MED ASSOC, V311, P806, DOI 10.1001/jama.2014.732
   Ogino S, 2016, EPIDEMIOLOGY, V27, P602, DOI 10.1097/EDE.0000000000000471
   Ogino S, 2011, GUT, V60, P397, DOI 10.1136/gut.2010.217182
   Peters U, 2003, LANCET, V361, P1491, DOI 10.1016/S0140-6736(03)13173-X
   Platz EA, 1997, CANCER EPIDEM BIOMAR, V6, P661
   Redberg RF, 2016, JAMA INTERN MED, V176, P1071, DOI 10.1001/jamainternmed.2016.3892
   ROEDIGER WEW, 1982, GASTROENTEROLOGY, V83, P424
   Simard JC, 2013, PLOS ONE, V8, P0, DOI 10.1371/journal.pone.0072138
   Szejtli J, 1996, COMPREHENSIVE SUPRAMOLECULAR CHEMISTRY, V3, P5
   Tran E, 2015, SCIENCE, V350, P1387, DOI 10.1126/science.aad1253
   Van Allen EM, 2015, SCIENCE, V350, P207, DOI 10.1126/science.aad0095
   Willis CM, 2010, CANCER BIOMARK, V8, P145, DOI 10.3233/CBM-2011-0208
   Wu J, 2013, CARCINOGENESIS, V34, P2799, DOI 10.1093/carcin/bgt288
   Xiao JF, 2012, J PROTEOME RES, V11, P5914, DOI 10.1021/pr300673x
   Zhang T, 2013, J PROTEOME RES, V12, P505, DOI 10.1021/pr3009572
   Zhou DE, 2013, PLOS ONE, V8, P0, DOI 10.1371/journal.pone.0053310
NR 38
TC 1
Z9 2
U1 0
U2 10
PU IVYSPRING INT PUBL
PI LAKE HAVEN
PA PO BOX 4546, LAKE HAVEN, NSW 2263, AUSTRALIA
SN 1837-9664
EI 
J9 J CANCER
JI J. Cancer
PD JUN 15
PY 2018
VL 9
IS 1
BP 166
EP 173
DI 10.7150/jca.22593
PG 8
WC Oncology
SC Oncology
GA FQ6UR
UT WOS:000418500100018
PM 29290782
DA 2025-02-23
ER

PT J
AU Wang, H
   Pan, YQ
   Guo, CH
   Li, FL
   Xu, RP
   Liu, MF
   Liu, Z
   Liu, FF
   Cai, H
   Ke, Y
   He, ZH
AF Wang, Hui
   Pan, Yaqi
   Guo, Chuanhai
   Li, Fenglei
   Xu, Ruiping
   Liu, Mengfei
   Liu, Zhen
   Liu, Fangfang
   Cai, Hong
   Ke, Yang
   He, Zhonghu
TI Health-related quality of life among rural residents aged 45-69 years in Hua County, Henan Province, China: Results of ESECC Trial for esophageal cancer screening with endoscopy
SO CHINESE JOURNAL OF CANCER RESEARCH
LA English
DT Article
DE HRQOL; EQ-5D; rural population; China
ID urbanization; prevalence; mortality; lesions; region; model; eq-5d; risk
AB Objective: There have been few population-based studies evaluating health related quality of life (HRQOL) in rural populations in China, and this study aimed to assess the current status of and risk factors for HRQOL in a general rural population in high risk region of esophageal cancer in China. Methods: From November 2015 to September 2016, 12,085 permanent residents aged 45-69 years from 257 villages in the Endoscopic Screening for Esophageal Cancer in China (ESECC) trial (ClinicalTrials. gov: NCT01688908) randomly selected from Hua County, Henan Province, China were interviewed. The EQ-5D-3L, a generic measure of HRQOL, and a questionnaire were used to assess their HRQOL and potential risk factors. Results: Among all the participants, 30.62% of the participants reported problems in at least one EQ-5D dimension. Pain/discomfort (25.52%) was the most frequently reported problem followed by anxiety/depression (7.97%), mobility (5.82%), usual activities (2.61%) and self-care (1%). These rural residents had a mean EQ-5D index score of 0.948, and lower EQ-5D index scores were associated with older age, female gender, lower levels of household annual per capita income, living alone, using shallow wells as main source of drinking water, exposure to family members smoking, testiness, unhealthy dietary habits, overweight or obesity, upper gastrointestinal cancer related symptoms and chronic diseases. Conclusions: Rural residents in China have a relatively low quality of life. Health promotion programs in this population should focus on the elderly, especially elderly women and the elderly living alone. Improving basic living circumstances and primary medical care services should be priorities. Results of this study will also serve as the basis for the cost-utility evaluation in our ESECC screening trial.
C1 [Wang, Hui; Pan, Yaqi; Guo, Chuanhai; Liu, Mengfei; Liu, Zhen; Liu, Fangfang; Cai, Hong; Ke, Yang; He, Zhonghu] Peking Univ Canc Hosp & Inst, Lab Genet, Minist Educ Beijing, Key Lab Carcinogenesis & Translat Res, Beijing 100142, Peoples R China.
   [Li, Fenglei] Hua Cty Peoples Hosp, Anyang 456400, Peoples R China.
   [Xu, Ruiping] Anyang Canc Hosp, Anyang 455000, Peoples R China.
C3 Peking University
RP Ke, Y; He, ZH (corresponding author), Peking Univ Canc Hosp & Inst, Lab Genet, Minist Educ Beijing, Key Lab Carcinogenesis & Translat Res, Beijing 100142, Peoples R China.
EM keyang@bjmu.edu.cn; zhonghuhe@foxmail.com
FU Charity Project of National Ministry of Health [201202014]; Natural Science Foundation of China [81473033]; National Key R&D Program of China [2016YFC0901404]; Science Foundation of Peking University Cancer Hospital [2017-4]; Key Laboratory of Carcinogenesis and Translational Research, Ministry of Education/Beijing [2017-10]
CR Bowling A, 1995, MED SECOLI, V7, P633
   Cecchini M, 2010, LANCET, V376, P1775, DOI 10.1016/S0140-6736(10)61514-0
   Chen WQ, 2017, CHINESE J CANCER RES, V29, P1, DOI 10.21147/j.issn.1000-9604.2017.01.01
   Collins B, 2013, VALUE HEALTH, V16, P599, DOI 10.1016/j.jval.2013.01.004
   de Souza RJ, 2016, AM J CLIN NUTR, V103, P5, DOI 10.3945/ajcn.115.121848
   ENGEL GL, 1982, NEW ENGL J MED, V306, P802, DOI 10.1056/NEJM198204013061311
   Feng Y, 2015, HEALTH QUAL LIFE OUT, V13, P0, DOI 10.1186/s12955-015-0356-8
   Gong P, 2012, LANCET, V379, P843, DOI 10.1016/S0140-6736(11)61878-3
   Greenspan JD, 2007, PAIN, V132, PS26, DOI 10.1016/j.pain.2007.10.014
   Hawton A, 2011, QUAL LIFE RES, V20, P57, DOI 10.1007/s11136-010-9717-2
   He Z, 2010, BRIT J CANCER, V103, P1085, DOI 10.1038/sj.bjc.6605843
   Hoi LV, 2010, BMC PUBLIC HEALTH, V10, P0, DOI 10.1186/1471-2458-10-549
   Holland R, 2004, HEALTH ECON, V13, P793, DOI 10.1002/hec.858
   Lan L, 2017, CHINESE J CANCER RES, V29, P11, DOI 10.21147/j.issn.1000-9604.2017.01.02
   Li HT, 2014, INT J EQUITY HEALTH, V13, P0, DOI 10.1186/1475-9276-13-41
   Li X, 2016, TROP MED INT HEALTH, V21, P907, DOI 10.1111/tmi.12715
   Liu GG, 2014, VALUE HEALTH, V17, P597, DOI 10.1016/j.jval.2014.05.007
   Liu MF, 2017, CLIN GASTROENTEROL H, V15, P1538, DOI 10.1016/j.cgh.2017.03.019
   Low WY, 2016, ASIA-PAC J PUBLIC HE, V28, P104, DOI 10.1177/1010539516637705
   Luthy C, 2015, QUAL LIFE RES, V24, P1687, DOI 10.1007/s11136-014-0894-2
   Mangen MJJ, 2017, HEALTH QUAL LIFE OUT, V15, P0, DOI 10.1186/s12955-016-0577-5
   Pan CW, 2015, SCI REP-UK, V5, P0, DOI 10.1038/srep17301
   Pinillos-Patino Yisel, 2013, REV SALUD PUBLICA (BOGOTA), V15, P850
   Prince MJ, 2015, LANCET, V385, P549, DOI 10.1016/S0140-6736(14)61347-7
   Shi JF, 2016, LANCET, V388, P29
   Sun S, 2011, HEALTH PLACE, V17, P671, DOI 10.1016/j.healthplace.2011.01.007
   Sun XJ, 2011, QUAL LIFE RES, V20, P359, DOI 10.1007/s11136-010-9752-z
   Togari T, 2016, QUAL LIFE RES, V25, P1151, DOI 10.1007/s11136-015-1155-8
   Varni James W, 2005, HEALTH QUAL LIFE OUTCOMES, V3, P34, DOI 10.1186/1477-7525-3-34
   Wang HM, 2012, QUAL LIFE RES, V21, P155, DOI 10.1007/s11136-011-9915-6
   WILLIAMS A, 1990, HEALTH POLICY, V16, P199
   Wu CF, 2014, SCI TOTAL ENVIRON, V470, P1047, DOI 10.1016/j.scitotenv.2013.10.056
   Yang ZX, 2017, CHINESE J CANCER RES, V29, P385, DOI 10.21147/j.issn.1000-9604.2017.05.02
   Zeng Y, 2017, LANCET, V389, P1619, DOI 10.1016/S0140-6736(17)30548-2
   Zhang T, 2016, HEALTH QUAL LIFE OUT, V14, P0, DOI 10.1186/s12955-016-0499-2
   Zhou JF, 2014, BMC PUBLIC HEALTH, V14, P0, DOI 10.1186/1471-2458-14-660
NR 37
TC 15
Z9 15
U1 3
U2 30
PU CHINESE JOURNAL CANCER RESEARCH CO
PI BEIJING
PA LTD PEKING U CANCER HOSP & INST, NO 52, FUCHENG RD, HAIDIAN, BEIJING, 100142, PEOPLES R CHINA
SN 1000-9604
EI 1993-0631
J9 CHINESE J CANCER RES
JI Chin. J. Cancer Res.
PD APR 15
PY 2018
VL 30
IS 2
BP 240
EP +
DI 10.21147/j.issn.1000-9604.2018.02.07
PG 19
WC Oncology
SC Oncology
GA GH7TN
UT WOS:000433656400007
PM 29861609
DA 2025-02-23
ER

PT J
AU Kotemori, A
   Ishihara, J
   Zha, L
   Liu, R
   Sawada, N
   Iwasaki, M
   Sobue, T
   Tsugane, S
AF Kotemori, Ayaka
   Ishihara, Junko
   Zha, Ling
   Liu, Rong
   Sawada, Norie
   Iwasaki, Motoki
   Sobue, Tomotaka
   Tsugane, Shoichiro
TI Dietary acrylamide intake and risk of breast cancer: The Japan Public Health Center-based Prospective Study
SO CANCER SCIENCE
LA English
DT Article
DE acrylamide; Asia; breast cancer; diet; epidemiology
ID food frequency questionnaire; drinking-water exposure; postmenopausal women; hemoglobin adducts; b6c3f(1) mice; f344/n rats; cohort-i; glycidamide; validity; design
AB Acrylamide forms during cooking and is classified as a probable carcinogen in humans, mandating the need for epidemiological studies of dietary acrylamide and cancers. However, the risk of dietary acrylamide exposure to breast cancer in Japanese women has not been assessed. We investigated the association between dietary acrylamide intake and risk of breast cancer in the Japan Public Health Center-based Prospective Study. The present study included 48 910 women aged 45-74 years who responded to a 5-year follow-up survey questionnaire. Dietary acrylamide intake was assessed using a validated food frequency questionnaire. Cox proportional hazards regression models were used to estimate hazard ratios and 95% confidence intervals. During an average of 15.4 years of follow up, 792 breast cancers were diagnosed. Energy-adjusted dietary acrylamide intake was not associated with the risk of breast cancer (adjusted hazard ratio for highest versus lowest tertile = .95, 95% confidence intervals: 0.79-1.14, P-trend = .58). Further, no significant associations were observed when stratified analyses were conducted by smoking status, coffee consumption, alcohol consumption, body mass index, menopausal status, estrogen receptor status, and progesterone receptor status. In conclusion, dietary acrylamide intake was not associated with the risk of breast cancer in this population-based prospective cohort study of Japanese women.
C1 [Kotemori, Ayaka; Sawada, Norie; Iwasaki, Motoki; Tsugane, Shoichiro] Natl Canc Ctr, Ctr Publ Hlth Sci, Epidemiol & Prevent Grp, Tokyo, Japan.
   [Ishihara, Junko] Azabu Univ, Dept Food & Life Sci, Sagamihara, Kanagawa, Japan.
   [Zha, Ling; Liu, Rong; Sobue, Tomotaka] Osaka Univ, Grad Sch Med, Dept Environm Med & Populat Sci, Osaka, Japan.
C3 National Cancer Center - Japan; Azabu University; Osaka University
RP Ishihara, J (corresponding author), Azabu Univ, Dept Food & Life Sci, Sagamihara, Kanagawa, Japan.
EM j-ishihara@azabu-u.ac.jp
FU National Cancer Center (Grant 'the National Cancer Center Research and Development'); Food Safety Commission [1503]; Cabinet Office, Government of Japan (Grant 'Research Program for Risk Assessment Study on Food'); Ministry of Health, Labour and Welfare of Japan
CR Beland FA, 2015, FOOD CHEM TOXICOL, V86, P104, DOI 10.1016/j.fct.2015.09.017
   Beland FA, 2013, FOOD CHEM TOXICOL, V51, P149, DOI 10.1016/j.fct.2012.09.017
   Brantsæter AL, 2008, FOOD CHEM TOXICOL, V46, P2808, DOI 10.1016/j.fct.2008.05.020
   Burley VJ, 2010, BRIT J CANCER, V103, P1749, DOI 10.1038/sj.bjc.6605956
   Duale N, 2009, TOXICOL SCI, V108, P90, DOI 10.1093/toxsci/kfn269
   Emery MG, 2003, HEPATOLOGY, V38, P428, DOI 10.1053/jhep.2003.50342
   Ervik M, 2016, CANCER TODAY, V0, P0
   Food Safety Commission of Japan, 2016, EV DOC DIET ACR PROD, V0, P0
   Food Safety Commission of Japen, 2016, STUD EST ACR INT FOO, V0, P0
   Hogervorst JG, 2007, CANCER EPIDEM BIOMAR, V16, P2304, DOI 10.1158/1055-9965.EPI-07-0581
   Hogervorst JG, 2013, CANCER EPIDEM BIOMAR, V22, P2024, DOI 10.1158/1055-9965.EPI-13-0509
   Huang YF, 2012, TOXICOL LETT, V215, P92, DOI 10.1016/j.toxlet.2012.10.003
   IARC, 1994, IARC MONOGR EVAL CAR, V60, P1
   Ishihara J, 2003, J EPIDEMIOL, V13, P0
   Ishihara J, 2006, J EPIDEMIOL, V16, P107, DOI 10.2188/jea.16.107
   Iwasaki M, 2010, BREAST CANCER RES, V12, P0, DOI 10.1186/bcr2756
   Jiang WJ, 2013, GYNECOL ONCOL, V129, P620, DOI 10.1016/j.ygyno.2013.03.014
   Konings EJM, 2010, EUR J CLIN NUTR, V64, P534, DOI 10.1038/ejcn.2010.17
   Kotemori A, 2017, J EPIDEMIOL, V28, P0
   Larsson SC, 2009, AM J EPIDEMIOL, V169, P376, DOI 10.1093/aje/kwn319
   Mizukami Y, 2006, J AGR FOOD CHEM, V54, P7370, DOI 10.1021/jf061029a
   Mucci LA, 2005, JAMA-J AM MED ASSOC, V293, P1322
   Nagata C, 2015, CANCER EPIDEM BIOMAR, V24, P249, DOI 10.1158/1055-9965.EPI-14-0935
   Obón-Santacana M, 2017, EUR J NUTR, V56, P1157, DOI 10.1007/s00394-016-1165-5
   Olesen PT, 2008, INT J CANCER, V122, P2094, DOI 10.1002/ijc.23359
   Pedersen GS, 2010, BREAST CANCER RES TR, V122, P199, DOI 10.1007/s10549-009-0642-4
   Pelucchi C, 2006, INT J CANCER, V118, P467, DOI 10.1002/ijc.21336
   Pelucchi C, 2015, INT J CANCER, V136, P2912, DOI 10.1002/ijc.29339
   Resources Council Science and Technology Agency Government of Japan, 2002, STAND TABL FOOD COMP, V0, P0
   Shipp A, 2006, CRIT REV TOXICOL, V36, P481, DOI 10.1080/10408440600851377
   Takatsuki S, 2004, J FOOD HYG SOC JPN, V45, P44, DOI 10.3358/shokueishi.45.44
   Tareke E, 2002, J AGR FOOD CHEM, V50, P4998, DOI 10.1021/jf020302f
   Tsugane S, 2003, J EPIDEMIOL, V13, P0
   Tsugane S, 2014, JPN J CLIN ONCOL, V44, P777, DOI 10.1093/jjco/hyu096
   Viswanath P, 2012, THE INDIAN JOURNAL OF MEDICAL RESEARCH, V135, P795
   Watanabe S, 2001, J EPIDEMIOL, V11, P0
   Wilson KM, 2010, CANCER EPIDEM BIOMAR, V19, P2503, DOI 10.1158/1055-9965.EPI-10-0391
   Wilson KM, 2009, AM J EPIDEMIOL, V169, P954, DOI 10.1093/aje/kwn421
   Yoshida M, 2002, J JPN SOC FOOD SCI, V49, P822, DOI 10.3136/nskkk.49.822
   Yoshida M, 2011, J JPN SOC FOOD SCI, V58, P525, DOI 10.3136/nskkk.58.525
NR 44
TC 41
Z9 45
U1 0
U2 19
PU WILEY
PI HOBOKEN
PA 111 RIVER ST, HOBOKEN 07030-5774, NJ USA
SN 1349-7006
EI 
J9 CANCER SCI
JI Cancer Sci.
PD MAR 15
PY 2018
VL 109
IS 3
BP 843
EP 853
DI 10.1111/cas.13496
PG 11
WC Oncology
SC Oncology
GA FY1TT
UT WOS:000426596800037
PM 29288560
DA 2025-02-23
ER

PT J
AU Wang, XL
   Chan, AT
   Slattery, ML
   Chang-Claude, J
   Potter, JD
   Gallinger, S
   Caan, B
   Lampe, JW
   Newcomb, PA
   Zubair, N
   Hsu, L
   Schoen, RE
   Hoffmeister, M
   Brenner, H
   Le Marchand, L
   Peters, U
   White, E
AF Wang, Xiaoliang
   Chan, Andrew T.
   Slattery, Martha L.
   Chang-Claude, Jenny
   Potter, John D.
   Gallinger, Steven
   Caan, Bette
   Lampe, Johanna W.
   Newcomb, Polly A.
   Zubair, Niha
   Hsu, Li
   Schoen, Robert E.
   Hoffmeister, Michael
   Brenner, Hermann
   Le Marchand, Loic
   Peters, Ulrike
   White, Emily
TI Influence of Smoking, Body Mass Index, and Other Factors on the Preventive Effect of Nonsteroidal Anti-Inflammatory Drugs on Colorectal Cancer Risk
SO CANCER RESEARCH
LA English
DT Article
ID low-dose aspirin; serrated polyps; life-style; physical-activity; nsaid use; association; trial; resistance; adenomas; vitamins
AB Nonsteroidal anti-inflammatory drugs' (NSAID) use has consistently been associated with lower risk of colorectal cancer; however, studies showed inconsistent results on which cohort of individuals may benefit most. We performed multivariable logistic regression analysis to systematically test for the interaction between regular use of NSAIDs and other lifestyle and dietary factors on colorectal cancer risk among 11,894 cases and 15,999 controls. Fixed-effects meta-analyses were used for stratified analyses across studies for each risk factor and to summarize the estimates from interactions. Regular use of any NSAID, aspirin, or nonaspirin NSAIDs was significantly associated with a lower risk of colorectal cancer within almost all subgroups. However, smoking status and BMI were found to modify the NSAID-colorectal cancer association. Aspirin use was associated with a 29% lower colorectal cancer risk among never-smokers [odds ratios (OR) = 0.71; 95% confidence intervals (CI): 0.64-0.79], compared with 19% and 17% lower colorectal cancer risk among smokers of pack-years below median (OR, 0.81; 95% CI, 0.71-0.92) and above median (OR, 0.83; 95% CI, 0.74-0.94), respectively (P interaction = 0.048). The association between any NSAID use and colorectal cancer risk was also attenuated with increasing BMI (P interaction = 0.075). Collectively, these results suggest that obese individuals and heavy smokers are unlikely to benefit as much as other groups from the prophylactic effect of aspirin against colorectal cancer. Significance: Obesity and heavy smoking attenuate the benefit of aspirin use for colorectal cancer prevention. (C) 2018 AACR.
C1 [Wang, Xiaoliang; Potter, John D.; Lampe, Johanna W.; Newcomb, Polly A.; Peters, Ulrike; White, Emily] Univ Washington, Dept Epidemiol, Seattle, WA 98195 USA.
   [Wang, Xiaoliang; Potter, John D.; Lampe, Johanna W.; Newcomb, Polly A.; Zubair, Niha; Hsu, Li; Peters, Ulrike; White, Emily] Fred Hutchinson Canc Res Ctr, Div Publ Hlth Sci, 1124 Columbia St, Seattle, WA 98104 USA.
   [Chan, Andrew T.] Massachusetts Gen Hosp, Clin & Translat Epidemiol Unit, Boston, MA 02114 USA.
   [Chan, Andrew T.] Harvard Med Sch, Boston, MA USA.
   [Chan, Andrew T.] Brigham & Womens Hosp, Channing Div Network Med, 75 Francis St, Boston, MA 02115 USA.
   [Slattery, Martha L.] Univ Utah, Dept Internal Med, Hlth Sci Ctr, Salt Lake City, UT 84112 USA.
   [Chang-Claude, Jenny] German Canc Res Ctr, Div Canc Epidemiol, Heidelberg, Germany.
   [Potter, John D.] Massey Univ, Ctr Publ Hlth Res, Wellington, New Zealand.
   [Gallinger, Steven] Samuel Lunenfeld Res Inst, Dept Pathol & Lab Med, Toronto, ON, Canada.
   [Gallinger, Steven] Toronto Gen Hosp, Div Gen Surg, Toronto, ON, Canada.
   [Caan, Bette] Kaiser Permanente Med Care Program, Div Res, Oakland, CA 94611 USA.
   [Schoen, Robert E.] Univ Pittsburgh, Med Ctr, Dept Med & Epidemiol, Pittsburgh, PA USA.
   [Hoffmeister, Michael; Brenner, Hermann] German Canc Res Ctr, Div Clin Epidemiol & Aging Res, Heidelberg, Germany.
   [Brenner, Hermann] German Canc Res Ctr, Div Prevent Oncol, Heidelberg, Germany.
   [Brenner, Hermann] Natl Ctr Tumor Dis NCT, Heidelberg, Germany.
   [Brenner, Hermann] German Canc Res Ctr, German Canc Consortium DKTK, Heidelberg, Germany.
   [Le Marchand, Loic] Univ Hawaii, Ctr Canc, Epidemiol Program, Honolulu, HI 96822 USA.
C3 University of Washington; University of Washington Seattle; Fred Hutchinson Cancer Center; Harvard University; Harvard University Medical Affiliates; Massachusetts General Hospital; Harvard University; Harvard Medical School; Harvard University; Harvard University Medical Affiliates; Brigham & Women's Hospital; Utah System of Higher Education; University of Utah; Helmholtz Association; German Cancer Research Center (DKFZ); Massey University; University of Toronto; Sinai Health System Toronto; Lunenfeld Tanenbaum Research Institute; University of Toronto; University Health Network Toronto; Toronto General Hospital; Kaiser Permanente; Pennsylvania Commonwealth System of Higher Education (PCSHE); University of Pittsburgh; Helmholtz Association; German Cancer Research Center (DKFZ); Helmholtz Association; German Cancer Research Center (DKFZ); Helmholtz Association; German Cancer Research Center (DKFZ); Ruprecht Karls University Heidelberg; National Center for Tumor Diseases; Helmholtz Association; German Cancer Research Center (DKFZ); Cancer Research Center of Hawaii; University of Hawaii System
RP Wang, XL (corresponding author), Fred Hutchinson Canc Res Ctr, 1100 Fairview Ave North,M4-B402, Seattle, WA 98109 USA.
EM xwang23@fhcrc.org
FU NCI, NIH, U.S. Department of Health and Human Services [U01 CA137088, R01 CA059045]; NIH [R01 CA60987, R01 CA48998, P01 CA055075, UM1 CA167552, R01 CA137178, P50 CA127003, R01 CA151993, R35 CA197735, K07 CA190673, P01 CA087969, UM1 CA186107, R01 CA042182, R37 CA54281, P01 CA033619, R01 CA63464, U01 CA074783, R01 CA076366, K05 CA154337]; German Research Council (Deutsche Forschungsgemeinschaft) [BR 1704/6-1, BR 1704/6-3, BR 1704/6-4, CH 117/1-1]; German Federal Ministry of Education and Research [01KH0404, 01ER0814]; Division of Cancer Epidemiology and Genetics; Division of Cancer Prevention, NCI, NIH, DHHS; National Heart, Lung, and Blood Institute, NIH, U.S. Department of Health and Human Services [HHSN268201100046C, HHSN268201100001C, HHSN268201100002C, HHSN268201100003C, HHSN268201100004C, HHSN271201100004C]; NCI [R25 CA094880]
CR Allison M, 2006, AM J EPIDEMIOL, V164, P567, DOI 10.1093/aje/kwj250
   Andersen V, 2014, ALIMENT PHARM THER, V40, P147, DOI 10.1111/apt.12807
   [Anonymous], 1900, DOI 10.1186/1742-5573-4-10, V0, P0
   Becker Susen, 2009, ARCHIVES OF PHYSIOLOGY AND BIOCHEMISTRY, V115, P86, DOI 10.1080/13813450902878054
   Bos CL, 2006, ONCOGENE, V25, P6447, DOI 10.1038/sj.onc.1209658
   Brasky TM, 2012, CANCER CAUSE CONTROL, V23, P431, DOI 10.1007/s10552-011-9891-8
   Chia VM, 2006, CANCER RES, V66, P6877, DOI 10.1158/0008-5472.CAN-06-1535
   Chubak J, 2016, ANN INTERN MED, V164, P814, DOI 10.7326/M15-2117
   Claria J, 1996, MOL MED, V2, P583, DOI 10.1007/BF03401642
   COCHRAN WG, 1954, BIOMETRICS, V10, P101, DOI 10.2307/3001666
   Drew DA, 2016, CANCER CAUSE CONTROL, V27, P93, DOI 10.1007/s10552-015-0686-1
   Figueiredo JC, 2015, CANCER CAUSE CONTROL, V26, P377, DOI 10.1007/s10552-014-0513-0
   Flossmann E, 2007, LANCET, V369, P1603, DOI 10.1016/S0140-6736(07)60747-8
   Friis S, 2009, CANCER CAUSE CONTROL, V20, P731, DOI 10.1007/s10552-008-9286-7
   Grau MV, 2005, CANCER EPIDEM BIOMAR, V14, P2353, DOI 10.1158/1055-9965.EPI-05-0003
   Grivennikov SI, 2010, CELL, V140, P883, DOI 10.1016/j.cell.2010.01.025
   Hutter CM, 2012, CANCER RES, V72, P2036, DOI 10.1158/0008-5472.CAN-11-4067
   IJspeert JEG, 2016, ENDOSC INT OPEN, V4, PE73, DOI 10.1055/s-0034-1393361
   IJspeert JEG, 2015, NAT REV GASTRO HEPAT, V12, P401, DOI 10.1038/nrgastro.2015.73
   Ishikawa H, 2014, GUT, V63, P1755, DOI 10.1136/gutjnl-2013-305827
   Ishikawa H, 2013, CANCER MED-US, V2, P50, DOI 10.1002/cam4.46
   Jeon J, 2018, GASTROENTEROLOGY, V154, P2152, DOI 10.1053/j.gastro.2018.02.021
   Johnson CC, 2010, AM J GASTROENTEROL, V105, P2646, DOI 10.1038/ajg.2010.349
   LEVINE PH, 1973, CIRCULATION, V48, P619, DOI 10.1161/01.CIR.48.3.619
   Martínez ME, 1999, J NATL CANCER I, V91, P950, DOI 10.1093/jnci/91.11.950
   Mirkhel A, 2006, AM J CARDIOL, V98, P577, DOI 10.1016/j.amjcard.2006.03.029
   Morris T, 2009, J IMMUNOL, V183, P2089, DOI 10.4049/jimmunol.0900477
   Nan HM, 2015, JAMA-J AM MED ASSOC, V313, P1133, DOI 10.1001/jama.2015.1815
   Nan H, 2013, JNCI-J NATL CANCER I, V105, P1852, DOI 10.1093/jnci/djt331
   Pan MR, 2008, CELL SIGNAL, V20, P1134, DOI 10.1016/j.cellsig.2008.02.004
   Pfalzer AC, 2015, PLOS ONE, V10, P0, DOI 10.1371/journal.pone.0135758
   Pommergaard HC, 2016, GASTROENTEROLOGY, V150, P114, DOI 10.1053/j.gastro.2015.09.010
   Price AL, 2006, NAT GENET, V38, P904, DOI 10.1038/ng1847
   Rothwell PM, 2010, LANCET, V376, P1741, DOI 10.1016/S0140-6736(10)61543-7
   Ruder EH, 2011, AM J GASTROENTEROL, V106, P1340, DOI 10.1038/ajg.2011.38
   Seufert BL, 2013, CARCINOGENESIS, V34, P79, DOI 10.1093/carcin/bgs296
   Snover DC, 2005, AM J CLIN PATHOL, V124, P380, DOI 10.1309/V2EPTPLJRB3FGHJL
   Tanaka K, 2009, EUR J PHARMACOL, V603, P120, DOI 10.1016/j.ejphar.2008.11.058
   THUN MJ, 1993, CANCER RES, V53, P1322
   Ulrich CM, 2006, NAT REV CANCER, V6, P130, DOI 10.1038/nrc1801
   Wallace K, 2009, CANCER EPIDEM BIOMAR, V18, P2310, DOI 10.1158/1055-9965.EPI-09-0211
   Wang XL, 2015, CANCER EPIDEM BIOMAR, V24, P727, DOI 10.1158/1055-9965.EPI-14-1253
   Ye XH, 2013, PLOS ONE, V8, P0, DOI 10.1371/journal.pone.0057578
   Yuan MS, 2001, SCIENCE, V293, P1673, DOI 10.1126/science.1061620
   Zhang XH, 2011, AM J EPIDEMIOL, V174, P459, DOI 10.1093/aje/kwr115
NR 45
TC 28
Z9 30
U1 1
U2 7
PU AMER ASSOC CANCER RESEARCH
PI PHILADELPHIA
PA 615 CHESTNUT ST, 17TH FLOOR, PHILADELPHIA, PA 19106-4404 USA
SN 0008-5472
EI 1538-7445
J9 CANCER RES
JI Cancer Res.
PD AUG 15
PY 2018
VL 78
IS 16
BP 4790
EP 4799
DI 10.1158/0008-5472.CAN-18-0326
PG 10
WC Oncology
SC Oncology
GA GQ6FW
UT WOS:000441801800029
PM 29921691
DA 2025-02-23
ER

PT J
AU Fadelu, T
   Zhang, S
   Niedzwiecki, D
   Ye, X
   Saltz, LB
   Mayer, RJ
   Mowat, RB
   Whittom, R
   Hantel, A
   Benson, A
   Atienza, DM
   Messino, M
   Kindler, HL
   Venook, A
   Ogino, S
   Ng, K
   Wu, K
   Willett, W
   Giovannucci, E
   Meyerhardt, J
   Bao, Y
   Fuchs, CS
AF Fadelu, Temidayo
   Zhang, Sui
   Niedzwiecki, Donna
   Ye, Xing
   Saltz, Leonard B.
   Mayer, Robert J.
   Mowat, Rex B.
   Whittom, Renaud
   Hantel, Alexander
   Benson, Al B.
   Atienza, Daniel M.
   Messino, Michael
   Kindler, Hedy L.
   Venook, Alan
   Ogino, Shuji
   Ng, Kimmie
   Wu, Kana
   Willett, Walter
   Giovannucci, Edward
   Meyerhardt, Jeffrey
   Bao, Ying
   Fuchs, Charles S.
TI Nut Consumption and Survival in Patients With Stage III Colon Cancer: Results From CALGB 89803 (Alliance)
SO JOURNAL OF CLINICAL ONCOLOGY
LA English
DT Article
ID coronary-heart-disease; dietary glycemic load; body-mass index; colorectal-cancer; tooth loss; periodontal-disease; coffee consumption; risk-factors; decaffeinated coffee; inflammatory markers
AB PurposeObservational studies have reported increased colon cancer recurrence and mortality in patients with states of hyperinsulinemia, including type 2 diabetes, obesity, sedentary lifestyle, and high glycemic load diet. Nut intake has been associated with a lower risk of type 2 diabetes, metabolic syndrome, and insulin resistance. However, the effect of nut intake on colon cancer recurrence and survival is not known.Patients and MethodsWe conducted a prospective, observational study of 826 eligible patients with stage III colon cancer who reported dietary intake on food frequency questionnaires while enrolled onto a randomized adjuvant chemotherapy trial. Using Cox proportional hazards regression, we assessed associations of nut intake with cancer recurrence and mortality.ResultsAfter a median follow-up of 6.5 years, compared with patients who abstained from nuts, individuals who consumed two or more servings of nuts per week experienced an adjusted hazard ratio (HR) for disease-free survival of 0.58 (95% CI, 0.37 to 0.92; P-trend = .03) and an HR for overall survival of 0.43 (95% CI, 0.25 to 0.74; P-trend = .01). In subgroup analysis, the apparent benefit was confined to tree nut intake (HR for disease-free survival, 0.54; 95% CI, 0.34 to 0.85; P-trend = .04; and HR for overall survival, 0.47; 95% CI, 0.27 to 0.82; P-trend = .04). The association of total nut intake with improved outcomes was maintained across other known or suspected risk factors for cancer recurrence and mortality.ConclusionDiets with a higher consumption of nuts may be associated with a significantly reduced incidence of cancer recurrence and death in patients with stage III colon cancer.
C1 [Fadelu, Temidayo; Zhang, Sui; Mayer, Robert J.; Ogino, Shuji; Ng, Kimmie; Meyerhardt, Jeffrey; Fuchs, Charles S.] Dana Farber Partners CancerCare, Boston, MA USA.
   [Ogino, Shuji; Wu, Kana; Willett, Walter; Giovannucci, Edward] Harvard TH Chan Sch Publ Hlth, Boston, MA USA.
   [Ogino, Shuji; Giovannucci, Edward; Bao, Ying] Brigham & Womens Hosp, 75 Francis St, Boston, MA 02115 USA.
   [Ogino, Shuji; Giovannucci, Edward; Bao, Ying] Harvard Med Sch, Boston, MA USA.
   [Niedzwiecki, Donna; Ye, Xing] Duke Univ, Alliance Stat & Data Ctr, Durham, NC 27706 USA.
   [Messino, Michael] Mission Hosp, Southeast Clin Oncol Res Consortium, Asheville, NC USA.
   [Saltz, Leonard B.] Mem Sloan Kettering Canc Ctr, 1275 York Ave, New York, NY 10021 USA.
   [Mowat, Rex B.] Toledo Community Hosp Oncol Program, Toledo, OH USA.
   [Whittom, Renaud] Hop Sacre Coeur Montreal, Montreal, PQ, Canada.
   [Hantel, Alexander] Loyola Univ, Stritch Sch Med, Naperville, IL USA.
   [Benson, Al B.] Northwestern Univ, Robert H Lurie Comprehens Canc Ctr, Evanston, IL 60208 USA.
   [Kindler, Hedy L.] Univ Chicago Comprehens Canc, Chicago, IL USA.
   [Atienza, Daniel M.] Virginia Oncol Associates, Norfolk, VA USA.
   [Venook, Alan] Univ Calif San Francisco, Ctr Comprehens Canc, San Francisco, CA 94143 USA.
   [Fuchs, Charles S.] Yale Sch Med, Yale Canc Ctr, New Haven, CT USA.
C3 Harvard University; Harvard University Medical Affiliates; Dana-Farber Cancer Institute; Harvard University; Harvard T.H. Chan School of Public Health; Harvard University; Harvard University Medical Affiliates; Brigham & Women's Hospital; Harvard University; Harvard Medical School; Duke University; Memorial Sloan Kettering Cancer Center; Universite de Montreal; Loyola University Chicago; Ann & Robert H. Lurie Children's Hospital of Chicago; Robert H. Lurie Comprehensive Cancer Center; Northwestern University; University of California System; University of California San Francisco; UCSF Medical Center; UCSF Helen Diller Family Comprehensive Cancer Center; Yale University; Yale New Haven Hospital
RP Fuchs, CS (corresponding author), Yale Canc Ctr, 333 Cedar St, New Haven, CT 06510 USA.
EM charles.fuchs@yale.edu
FU National Cancer Institute of the National Institutes of Health [U10CA180821, U10CA180882, U10CA180820, U10CA180888]; Pfizer Oncology; National Cancer Institute [K07 CA148894, R01 CA118553, R01 CA149222, R01 CA169141, P50 CA127003]; National Institutes of Health [P30 DK046200, R35 CA197735]; International Tree Nut Council Nutrition Research and Education Foundation;  [U10CA60138];  [U10CA138561];  [U10CA180791];  [U10CA180836];  [U10CA180867];  [UG1CA189858]
CR Abnet CC, 2005, SCAND J GASTROENTERO, V40, P681, DOI 10.1080/00365520510015430
   Abnet CC, 2001, CANCER CAUSE CONTROL, V12, P847, DOI 10.1023/A:1012290009545
   Bao Y, 2013, BRIT J CANCER, V109, P2911, DOI 10.1038/bjc.2013.665
   Bao Y, 2013, NEW ENGL J MED, V369, P2001, DOI 10.1056/NEJMoa1307352
   Bertagnolli MM, 2009, J CLIN ONCOL, V27, P1814, DOI 10.1200/JCO.2008.18.2071
   Bhupathiraju SN, 2014, DIABETOLOGIA, V57, P1346, DOI 10.1007/s00125-014-3235-7
   Bhupathiraju SN, 2013, AM J CLIN NUTR, V97, P155, DOI 10.3945/ajcn.112.048603
   Bonaccio M, 2015, BRIT J NUTR, V114, P804, DOI 10.1017/S0007114515002378
   Boylan MR, 2014, CLIN TRANSL GASTROEN, V5, P0, DOI 10.1038/ctg.2013.14
   Casas-Agustench P, 2011, NUTR METAB CARDIOVAS, V21, P126, DOI 10.1016/j.numecd.2009.08.005
   Chan AT, 2007, NEW ENGL J MED, V356, P2131, DOI 10.1056/NEJMoa067208
   COX DR, 1972, J R STAT SOC B, V34, P187
   DESTEFANO F, 1993, BRIT MED J, V306, P688, DOI 10.1136/bmj.306.6879.688
   Desvarieux M, 2003, STROKE, V34, P2120, DOI 10.1161/01.STR.0000085086.50957.22
   Dietrich T, 2008, CIRCULATION, V117, P1668, DOI 10.1161/CIRCULATIONAHA.107.711507
   Dignam JJ, 2006, J NATL CANCER I, V98, P1647, DOI 10.1093/jnci/djj442
   Ding M, 2014, DIABETES CARE, V37, P569, DOI 10.2337/dc13-1203
   Djoussé L, 2009, CLIN NUTR, V28, P10, DOI 10.1016/j.clnu.2008.08.005
   Fernández-Montero A, 2014, NUTRITION, V30, P1022, DOI 10.1016/j.nut.2014.02.018
   Fernández-Montero A, 2013, PUBLIC HEALTH NUTR, V16, P2064, DOI 10.1017/S1368980012004442
   Fuchs MA, 2014, PLOS ONE, V9, P0, DOI 10.1371/journal.pone.0099816
   Fung TT, 2012, CANCER CAUSE CONTROL, V23, P959, DOI 10.1007/s10552-012-9969-y
   Garrote LF, 2001, BRIT J CANCER, V85, P46, DOI 10.1054/bjoc.2000.1825
   González CA, 2006, BRIT J NUTR, V96, PS87, DOI 10.1017/BJN20061868
   Gopinath B, 2011, AM J CLIN NUTR, V93, P1073, DOI 10.3945/ajcn.110.009977
   Guasch-Ferré M, 2013, BMC MED, V11, P0, DOI 10.1186/1741-7015-11-164
   Guercio BJ, 2015, J CLIN ONCOL, V33, P3598, DOI 10.1200/JCO.2015.61.5062
   Hernández-Alonso P, 2014, DIABETES CARE, V37, P3098, DOI 10.2337/dc14-1431
   Hiraki A, 2008, CANCER EPIDEM BIOMAR, V17, P1222, DOI 10.1158/1055-9965.EPI-07-2761
   Holligan SD, 2014, BRIT J NUTR, V112, P744, DOI 10.1017/S0007114514001561
   Hujoel PP, 2003, ANN EPIDEMIOL, V13, P312, DOI 10.1016/S1047-2797(02)00425-8
   Jenab M, 2004, CANCER EPIDEM BIOMAR, V13, P1595
   Jenkins DJA, 2006, J NUTR, V136, P2987, DOI 10.1093/jn/136.12.2987
   Jiang R, 2006, AM J EPIDEMIOL, V163, P222, DOI 10.1093/aje/kwj033
   Jiang R, 2002, JAMA-J AM MED ASSOC, V288, P2554, DOI 10.1001/jama.288.20.2554
   Jimenez M, 2009, ANN NEUROL, V66, P505, DOI 10.1002/ana.21742
   Joshipura KJ, 2003, STROKE, V34, P47, DOI 10.1161/01.STR.0000052974.79428.0C
   Kris-Etherton PN, 2008, J NUTR, V138, P0
   Lux S, 2012, BRIT J NUTR, V108, P1177, DOI 10.1017/S0007114511006647
   Ma YY, 2010, DIABETES CARE, V33, P227, DOI 10.2337/dc09-1156
   Meyerhardt JA, 2008, J CLIN ONCOL, V26, P4109, DOI 10.1200/JCO.2007.15.6687
   Meyerhardt JA, 2007, JAMA-J AM MED ASSOC, V298, P754, DOI 10.1001/jama.298.7.754
   Meyerhardt JA, 2006, J CLIN ONCOL, V24, P3527, DOI 10.1200/JCO.2006.06.0855
   Meyerhardt JA, 2006, J CLIN ONCOL, V24, P3535, DOI 10.1200/JCO.2006.06.0863
   Meyerhardt JA, 2012, JNCI-J NATL CANCER I, V104, P1702, DOI 10.1093/jnci/djs399
   Meyerkardt JA, 2003, J CLIN ONCOL, V21, P433, DOI 10.1200/JCO.2003.07.125
   Michaud DS, 2008, LANCET ONCOL, V9, P550, DOI 10.1016/S1470-2045(08)70106-2
   Michaud DS, 2005, CANCER EPIDEM BIOMAR, V14, P138, DOI 10.1158/1055-9965.EPI-05-0428
   Migliorati CA, 2008, LANCET ONCOL, V9, P510, DOI 10.1016/S1470-2045(08)70138-4
   Momen-Heravi F, 2017, INT J CANCER, V140, P646, DOI 10.1002/ijc.30486
   Nagel JM, 2012, NUTRITION, V28, P67, DOI 10.1016/j.nut.2011.03.004
   ONeil CE, 2015, NUTR J, V14, P0, DOI 10.1186/s12937-015-0052-x
   Ogino S, 2005, J MOL DIAGN, V7, P413, DOI 10.1016/S1525-1578(10)60571-5
   Ogino S, 2013, JNCI-J NATL CANCER I, V105, P1789, DOI 10.1093/jnci/djt298
   Ogino S, 2012, CLIN CANCER RES, V18, P890, DOI 10.1158/1078-0432.CCR-11-2246
   Ogino S, 2009, CLIN CANCER RES, V15, P7322, DOI 10.1158/1078-0432.CCR-09-1570
   Pan A, 2013, J NUTR, V143, P512, DOI 10.3945/jn.112.172171
   Pfundstein B, 2014, J AGR FOOD CHEM, V62, P10264, DOI 10.1021/jf5040652
   Ros E, 2010, NUTRIENTS, V2, P652, DOI 10.3390/nu2070652
   Salazar-Martinez E, 2004, ANN INTERN MED, V140, P1, DOI 10.7326/0003-4819-140-1-200401060-00005
   Saltz LB, 2007, J CLIN ONCOL, V25, P3456, DOI 10.1200/JCO.2007.11.2144
   SALVINI S, 1989, INT J EPIDEMIOL, V18, P858, DOI 10.1093/ije/18.4.858
   Singh PN, 1998, AM J EPIDEMIOL, V148, P761, DOI 10.1093/oxfordjournals.aje.a009697
   Strate LL, 2008, JAMA-J AM MED ASSOC, V300, P907, DOI 10.1001/jama.300.8.907
   Sweazea KL, 2014, J FUNCT FOODS, V10, P252, DOI 10.1016/j.jff.2014.06.024
   Tapsell LC, 2009, EUR J CLIN NUTR, V63, P1008, DOI 10.1038/ejcn.2009.19
   Torabian S, 2009, J HUM NUTR DIET, V22, P64, DOI 10.1111/j.1365-277X.2008.00923.x
   Tsai CJ, 2004, AM J EPIDEMIOL, V160, P961, DOI 10.1093/aje/kwh302
   Tsai CJ, 2004, AM J CLIN NUTR, V80, P76
   Tu YK, 2007, HEART, V93, P1098, DOI 10.1136/hrt.2006.097410
   US Department of Agriculture, 1989, COMP FOODS RAW PROC, V0, P0
   van Dam RM, 2005, JAMA-J AM MED ASSOC, V294, P97, DOI 10.1001/jama.294.1.97
   Villegas R, 2008, AM J CLIN NUTR, V87, P162, DOI 10.1093/ajcn/87.1.162
   Wang WK, 2016, BRIT J CANCER, V115, P371, DOI 10.1038/bjc.2016.181
   Warren RS, 2013, CLIN CANCER RES, V19, P5777, DOI 10.1158/1078-0432.CCR-13-0351
   Watt RG, 2012, PLOS ONE, V7, P0, DOI 10.1371/journal.pone.0030797
   Wedick NM, 2011, NUTR J, V10, P0, DOI 10.1186/1475-2891-10-93
   WILLETT W, 1986, AM J EPIDEMIOL, V124, P17, DOI 10.1093/oxfordjournals.aje.a114366
   WILLETT WC, 1987, J AM DIET ASSOC, V87, P43
   WILLETT WC, 1985, AM J EPIDEMIOL, V122, P51, DOI 10.1093/oxfordjournals.aje.a114086
   Williams CJ, 2008, DIABETES CARE, V31, P504, DOI 10.2337/dc07-1952
   Wolpin BM, 2009, J CLIN ONCOL, V27, P176, DOI 10.1200/JCO.2008.17.9945
   Wu TY, 2005, DIABETES CARE, V28, P1390, DOI 10.2337/diacare.28.6.1390
   Yang M, 2016, EUR J CLIN NUTR, V70, P333, DOI 10.1038/ejcn.2015.66
   Yeh CC, 2006, WORLD J GASTROENTERO, V12, P222, DOI 10.3748/wjg.v12.i2.222
   Zubrod CG, 1960, J CHRON DIS, V11, P7, DOI 10.1016/0021-9681(60)90137-5
NR 87
TC 48
Z9 51
U1 0
U2 15
PU AMER SOC CLINICAL ONCOLOGY
PI ALEXANDRIA
PA 2318 MILL ROAD, STE 800, ALEXANDRIA, VA 22314 USA
SN 0732-183X
EI 1527-7755
J9 J CLIN ONCOL
JI J. Clin. Oncol.
PD APR 10
PY 2018
VL 36
IS 11
BP 1112
EP +
DI 10.1200/JCO.2017.75.5413
PG 13
WC Oncology
SC Oncology
GA GC1HL
UT WOS:000429531700011
PM 29489429
DA 2025-02-23
ER

PT J
AU Etemadi, A
   Abnet, CC
   Graubard, BI
   Beane-Freeman, L
   Freedman, ND
   Liao, L
   Dawsey, SM
   Sinha, R
AF Etemadi, Arash
   Abnet, Christian C.
   Graubard, Barry I.
   Beane-Freeman, Laura
   Freedman, Neal D.
   Liao, Linda
   Dawsey, Sanford M.
   Sinha, Rashmi
TI Anatomical subsite can modify the association between meat and meat compounds and risk of colorectal adenocarcinoma: Findings from three large US cohorts
SO INTERNATIONAL JOURNAL OF CANCER
LA English
DT Article
ID n-nitroso compounds; cancer-risk; red meat; heterocyclic amines; colon-cancer; consumption; diet; mutagens/carcinogens; japanese; design
AB Distal and proximal colon tumors have distinct incidence trends and embryonic origins; whether these sub-sites have distinct susceptibilities to known risk factors is unclear. We used pooled data from 407,270 participants in three US-based studies, with overall median follow-up of 13.8 years. We used adjusted Cox models to analyze the association between dietary intakes (from diet history questionnaire) of total, processed and unprocessed red meat; total white meat, poultry and fish and meat-related compounds: heme iron, nitrate, nitrite, the heterocyclic amines (HCAs) and benzo(a)pyrene (B(a)P) and incidence of colorectal cancer subsites. The risk of colorectal cancer (n = 6,640) increased by 35% for each 50 g/1,000 kcal higher daily intake of total red meat, with a significant right-to-left trend from proximal colon (HR: 1.24; 95% CI: 1.09-1.39) to distal colon (HR: 1.34; 95% CI: 1.13-1.55) and rectum (HR: 1.53; 95% CI: 1.28-1.79). Only unprocessed red meat showed a significant right-to-left trend. Each 50 g/1,000 kcal increase in white meat intake was associated with a 26% reduction in total colorectal cancer risk (HR: 0.74; 95% CI: 0.68-0.80), with a significant inverse right-to-left trend. The highest quintile of heme iron was associated with increased cancer risk only in the distal colon (HR: 1.20; 95% CI: 1.02-1.42) and rectum (HR: 1.27; 95% CI: 1.07-1.52). The highest quintile of HCAs, and nitrate/nitrite were associated with increased risk of total colorectal cancer, but these associations did not vary across anatomical subsites. In summary, right and left subsites of the colon may have distinct susceptibilities to meat and possibly other dietary risk factors, suggesting that the causes of colorectal cancer may vary across anatomical subsites.
C1 [Etemadi, Arash; Abnet, Christian C.; Graubard, Barry I.; Beane-Freeman, Laura; Freedman, Neal D.; Liao, Linda; Dawsey, Sanford M.; Sinha, Rashmi] NCI, Div Canc Epidemiol & Genet, 9609 Med Ctr Dr, Bethesda, MD 20850 USA.
C3 National Institutes of Health (NIH) - USA; NIH National Cancer Institute (NCI); NIH National Cancer Institute- Division of Cancer Epidemiology & Genetics
RP Etemadi, A (corresponding author), NCI, Div Canc Epidemiol & Genet, 9609 Med Ctr Dr, Bethesda, MD 20850 USA.
EM arash.etemadi@nih.gov
FU NIH; National Cancer Institute; National Cancer Institute [ZIACP010196] Funding Source: NIH RePORTER
CR Alavanja MCR, 1996, ENVIRON HEALTH PERSP, V104, P362, DOI 10.2307/3432672
   Bamia C, 2013, EUR J EPIDEMIOL, V28, P317, DOI 10.1007/s10654-013-9795-x
   Bastide NM, 2011, CANCER PREV RES, V4, P177, DOI 10.1158/1940-6207.CAPR-10-0113
   Bingham SA, 2002, J NUTR, V132, P3522S, DOI 10.1093/jn/132.11.3522S
   Bingham SA, 1996, CARCINOGENESIS, V17, P515, DOI 10.1093/carcin/17.3.515
   Bouvard V, 2015, LANCET ONCOL, V16, P1599, DOI 10.1016/S1470-2045(15)00444-1
   Carr PR, 2016, INT J CANCER, V138, P293, DOI 10.1002/ijc.29423
   Chao A, 2005, JAMA-J AM MED ASSOC, V293, P172, DOI 10.1001/jama.293.2.172
   Cross AJ, 2004, ENVIRON MOL MUTAGEN, V44, P44, DOI 10.1002/em.20030
   Cross AJ, 2007, PLOS MED, V4, P1973, DOI 10.1371/journal.pmed.0040325
   Cross Amanda J, 2012, FOOD NUTR SCI, V3, P905
   Cross AJ, 2010, CANCER RES, V70, P2406, DOI 10.1158/0008-5472.CAN-09-3929
   Daniel CR, 2011, PUBLIC HEALTH NUTR, V14, P575, DOI 10.1017/S1368980010002077
   Etemadi A, 2017, BMJ-BRIT MED J, V357, P0, DOI 10.1136/bmj.j1957
   Etemadi A, 2013, INT J CANCER, V132, P2738, DOI 10.1002/ijc.27953
   Fahrer J, 2013, CARCINOGENESIS, V34, P2435, DOI 10.1093/carcin/bgt275
   Flemer B, 2017, GUT, V66, P633, DOI 10.1136/gutjnl-2015-309595
   GRIZZLE JE, 1969, BIOMETRICS, V25, P489, DOI 10.2307/2528901
   HIRAYAMA T, 1989, LANCET, V2, P725, DOI 10.1016/S0140-6736(89)90782-4
   Iacopetta B, 2002, INT J CANCER, V101, P403, DOI 10.1002/ijc.10635
   Larsson SC, 2005, INT J CANCER, V113, P829, DOI 10.1002/ijc.20658
   Lippi G, 2016, CRIT REV ONCOL HEMAT, V97, P1, DOI 10.1016/j.critrevonc.2015.11.008
   Lundberg JO, 2013, GUT, V62, P616, DOI 10.1136/gutjnl-2011-301649
   Miller PE, 2013, NUTR CANCER, V65, P202, DOI 10.1080/01635581.2013.756534
   Mima K, 2016, CLIN TRANSL GASTROEN, V7, P0, DOI 10.1038/ctg.2016.53
   Le NT, 2016, ENVIRON HEALTH PERSP, V124, P1529, DOI 10.1289/EHP238
   Norat T, 2005, J NATL CANCER I, V97, P906, DOI 10.1093/jnci/dji164
   Ollberding NJ, 2012, INT J CANCER, V131, PE1125, DOI 10.1002/ijc.27546
   Povey AC, 2000, INT J CANCER, V85, P68, DOI 10.1002/(SICI)1097-0215(20000101)85:1<68::AID-IJC12>3.0.CO;2-0
   Povey AC, 2000, GUT, V47, P362, DOI 10.1136/gut.47.3.362
   Prorok PC, 2000, CONTROL CLIN TRIALS, V21, P273S, DOI 10.1016/S0197-2456(00)00098-2
   Robsahm TE, 2013, EUR J CANCER PREV, V22, P492, DOI 10.1097/CEJ.0b013e328360f434
   Schatzkin A, 2001, AM J EPIDEMIOL, V154, P1119, DOI 10.1093/aje/154.12.1119
   Siegel R, 2014, CA-CANCER J CLIN, V64, P9, DOI 10.3322/CAAC.21387
   Sinha R, 2005, MOL NUTR FOOD RES, V49, P648, DOI 10.1002/mnfr.200500018
   Spencer EA, 2010, CANCER CAUSE CONTROL, V21, P1417, DOI 10.1007/s10552-010-9569-7
   Sugimura T, 2004, CANCER SCI, V95, P290, DOI 10.1111/j.1349-7006.2004.tb03205.x
   Takachi R, 2011, ASIA PAC J CLIN NUTR, V20, P603
   Turesky RJ, 2007, TOXICOL LETT, V168, P219, DOI 10.1016/j.toxlet.2006.10.018
   Vieira AR, 2017, ANN ONCOL, V28, P1788, DOI 10.1093/annonc/mdx171
   Weiss JM, 2011, J CLIN ONCOL, V29, P4401, DOI 10.1200/JCO.2011.36.4414
   Willett WC, 1995, ENVIRON HEALTH PERSP, V103, P165, DOI 10.1289/ehp.95103s8165
   Willett WC, 1997, AM J CLIN NUTR, V65, P1220, DOI 10.1093/ajcn/65.4.1220S
NR 43
TC 26
Z9 27
U1 0
U2 20
PU WILEY
PI HOBOKEN
PA 111 RIVER ST, HOBOKEN 07030-5774, NJ USA
SN 0020-7136
EI 1097-0215
J9 INT J CANCER
JI Int. J. Cancer
PD NOV 1
PY 2018
VL 143
IS 9
BP 2261
EP 2270
DI 10.1002/ijc.31612
PG 10
WC Oncology
SC Oncology
GA GX5EX
UT WOS:000447767400017
PM 29873077
DA 2025-02-23
ER

PT J
AU Mo, A
   Wu, R
   Grady, JP
   Hanley, MP
   Toro, M
   Swede, H
   Devers, TJ
   Hartman, TJ
   Rosenberg, DW
AF Mo, Allen
   Wu, Rong
   Grady, James P.
   Hanley, Matthew P.
   Toro, Margaret
   Swede, Helen
   Devers, Thomas J.
   Hartman, Terryl J.
   Rosenberg, Daniel W.
TI Associations of dietary fat with risk of early neoplasia in the proximal colon in a population-based case-control study
SO CANCER CAUSES & CONTROL
LA English
DT Article
DE Polyunsaturated fatty acids; Aberrant crypt foci; Colonoscopy; Colorectal cancer; Colonic preneoplasia; Polyps
ID aberrant crypt foci; colorectal-cancer; physical-activity; natural-history; acids; meat; nutrition; food; epidemiology; angiogenesis
AB Excess dietary fat consumption is strongly associated with the risk of colorectal cancer, but less is known about its role in the earliest stages of carcinogenesis, particularly within the proximal colon. In the following case-control study, we evaluated the relationship between the intake of dietary fats and the frequency of early proximal neoplasia [aberrant crypt foci (ACF) or polyps], detectable by high-definition colonoscopy with contrast dye-spray. Average-risk screening individuals underwent a high-definition colonoscopy procedure as part of larger ongoing clinical study of precancerous lesions in the proximal colon. Dietary fat intake was assessed using the Block Brief Food Frequency Questionnaire, which estimates average dietary intake based on 70 food items. The diets of individuals with no endoscopically identifiable lesions (n = 36) were compared to those with either ACF or polyps detected in the proximal colon. In multivariate analysis, high dietary intake of total polyunsaturated fatty acids (PUFAs) and intake of omega-6 and omega-3 fatty acids were positively associated with neoplastic lesions in the proximal colon. When comparing ACF and polyp groups separately, a positive association was observed for both proximal polyps (OR 2.28; CI 1.16-7.09) and ACF (OR 2.86; CI 1.16-7.09) for total PUFA intake. Furthermore, the prevalence of proximal ACF was increased with higher intake of omega-6 (OR 3.54; CI 1.32-9.47) and omega-3 fatty acids (OR 2.29; CI 1.02-5.13), although there was no discernible difference in the omega-6/omega-3 ratio. These results suggest that dietary PUFAs may be positively associated with risk of early neoplasia in the proximal colon. This study provides further evidence that dietary PUFA composition may play an important role in altering the microenvironment within the human colon.
C1 [Mo, Allen; Hanley, Matthew P.; Rosenberg, Daniel W.] Univ Connecticut, Ctr Mol Med, Ctr Hlth, 263 Farmington Ave, Farmington, CT 06030 USA.
   [Mo, Allen; Hanley, Matthew P.; Rosenberg, Daniel W.] UConn Hlth, Colon Canc Prevent Program, Neag Comprehens Canc Ctr, Farmington, CT 06030 USA.
   [Wu, Rong; Grady, James P.] UConn Hlth, Connecticut Inst Clin & Translat Sci, Farmington, CT USA.
   [Toro, Margaret] UConn Hlth, Clinal Trials Off, Farmington, CT USA.
   [Swede, Helen] UConn Hlth, Community Med & Hlth Care, Farmington, CT USA.
   [Devers, Thomas J.] UConn Hlth, Sch Med, Div Gastroenterol, Farmington, CT USA.
   [Hartman, Terryl J.] Emory Univ, Winship Canc Inst, Rollins Sch Publ Hlth, Atlanta, GA 30322 USA.
C3 University of Connecticut; Emory University; Rollins School Public Health
RP Rosenberg, DW (corresponding author), Univ Connecticut, Ctr Mol Med, Ctr Hlth, 263 Farmington Ave, Farmington, CT 06030 USA.; Rosenberg, DW (corresponding author), UConn Hlth, Colon Canc Prevent Program, Neag Comprehens Canc Ctr, Farmington, CT 06030 USA.
EM rosenberg@uchc.edu
FU State of Connecticut Department of Public Health, Biomedical Research Applications [2012-0913, 2015-0901]; NIH [1RO1CA159976]
CR Apte SA, 2013, NUTR CANCER, V65, P556, DOI 10.1080/01635581.2013.775316
   Bersamin A, 2008, J AM DIET ASSOC, V108, P266, DOI 10.1016/j.jada.2007.10.046
   Beyaz S, 2016, NATURE, V531, P53, DOI 10.1038/nature17173
   Block G, 2000, AM J PREV MED, V18, P284, DOI 10.1016/S0749-3797(00)00119-7
   Block G, 1990, EPIDEMIOLOGY, V1, P58, DOI 10.1097/00001648-199001000-00013
   BOSTICK RM, 1994, CANCER CAUSE CONTROL, V5, P38, DOI 10.1007/BF01830725
   Boucher B, 2006, PUBLIC HEALTH NUTR, V9, P84, DOI 10.1079/PHN2005763
   BULL AW, 1979, CANCER RES, V39, P4956
   Calder PC, 2006, AM J CLIN NUTR, V83, P1505S, DOI 10.1093/ajcn/83.6.1505S
   Drew DA, 2018, MOL CANCER RES, V16, P486, DOI 10.1158/1541-7786.MCR-17-0380
   Drew DA, 2014, MOL CANCER RES, V12, P823, DOI 10.1158/1541-7786.MCR-13-0624
   Drew DA, 2013, PROTEOMICS, V13, P1428, DOI 10.1002/pmic.201200430
   Gately S, 2004, SEMIN ONCOL, V31, P2, DOI 10.1053/j.seminoncol.2004.03.040
   GIOVANNUCCI E, 1994, CANCER RES, V54, P2390
   GOLDBOHM RA, 1994, CANCER RES, V54, P718
   Greenhough A, 2009, CARCINOGENESIS, V30, P377, DOI 10.1093/carcin/bgp014
   Harris WS, 2009, CIRCULATION, V119, P902, DOI 10.1161/CIRCULATIONAHA.108.191627
   HUSSEY HJ, 1994, BRIT J CANCER, V70, P6, DOI 10.1038/bjc.1994.241
   Inoue A, 2015, BRIT J CANCER, V112, P403, DOI 10.1038/bjc.2014.545
   JETTE M, 1990, CLIN CARDIOL, V13, P555, DOI 10.1002/clc.4960130809
   Johnson BA, 2007, J AM STAT ASSOC, V102, P856, DOI 10.1198/016214506000000771
   Kim SE, 2015, WORLD J GASTROENTERO, V21, P5167, DOI 10.3748/wjg.v21.i17.5167
   Matsuoka T, 2010, BRIT J CANCER, V103, P1182, DOI 10.1038/sj.bjc.6605881
   Miccadei S, 2016, FRONT IMMUNOL, V7, P0, DOI 10.3389/fimmu.2016.00486
   National Research Council (US) Subcommittee on Criteria for Dietary Evaluation, 1986, NUTRIENT ADEQUACY: ASSESSMENT USING FOOD CONSUMPTION SURVEYS, V0, P0
   Nishioka N, 2011, BRIT J CANCER, V105, P1750, DOI 10.1038/bjc.2011.434
   Nkondjock A, 2003, INT J EPIDEMIOL, V32, P200, DOI 10.1093/ije/dyg048
   Ohkubo H, 2012, ONCOL REP, V27, P1475, DOI 10.3892/or.2012.1631
   Pickens CA, 2017, EUR J CANCER PREV, V26, P497, DOI 10.1097/CEJ.0000000000000312
   Pietinen P, 1999, CANCER CAUSE CONTROL, V10, P387, DOI 10.1023/A:1008962219408
   POTTER JD, 1993, EPIDEMIOL REV, V15, P499, DOI 10.1093/oxfordjournals.epirev.a036132
   Pretlow TP, 2005, BBA-REV CANCER, V1756, P83, DOI 10.1016/j.bbcan.2005.06.002
   Raphael W, 2013, INT J MOL SCI, V14, P21167, DOI 10.3390/ijms141021167
   Reddy Bandaru S, 2002, ENVIRON HEALTH PREV MED, V7, P95, DOI 10.1265/ehpm.2002.95
   RitskesHoitinga J, 1996, NUTR CANCER, V25, P161, DOI 10.1080/01635589609514438
   Rosenberg DW, 2007, CANCER RES, V67, P3551, DOI 10.1158/0008-5472.CAN-07-0343
   Samadder NJ, 2014, GASTROENTEROLOGY, V146, P950, DOI 10.1053/j.gastro.2014.01.013
   Schoen RE, 2008, GASTROINTEST ENDOSC, V67, P1097, DOI 10.1016/j.gie.2007.08.048
   Simmonds A, 2014, NUTR BULL, V39, P126, DOI 10.1111/nbu.12077
   Simopoulos AP, 2002, BIOMED PHARMACOTHER, V56, P365, DOI 10.1016/S0753-3322(02)00253-6
   SLATTERY ML, 1988, AM J EPIDEMIOL, V128, P989
   Takayama T, 2001, GASTROENTEROLOGY, V121, P599, DOI 10.1053/gast.2001.27203
   Terry P, 2001, CANCER EPIDEM BIOMAR, V10, P913
   WILLETT WC, 1990, NEW ENGL J MED, V323, P1664, DOI 10.1056/NEJM199012133232404
   Woutersen RA, 1999, MUTAT RES-GEN TOX EN, V443, P111, DOI 10.1016/S1383-5742(99)00014-9
   Xue HY, 2009, BRIT J NUTR, V102, P434, DOI 10.1017/S0007114508199482
   Young TK, 2016, INT J CIRCUMPOL HEAL, V75, P0, DOI 10.3402/ijch.v75.29787
   Zárate R, 2017, CLIN TRANSL MED, V6, P0, DOI 10.1186/s40169-017-0153-6
NR 48
TC 7
Z9 7
U1 0
U2 0
PU SPRINGER
PI DORDRECHT
PA VAN GODEWIJCKSTRAAT 30, 3311 GZ DORDRECHT, NETHERLANDS
SN 0957-5243
EI 1573-7225
J9 CANCER CAUSE CONTROL
JI Cancer Causes Control
PD JUL 15
PY 2018
VL 29
IS 7
BP 667
EP 674
DI 10.1007/s10552-018-1039-7
PG 8
WC Oncology; Public, Environmental & Occupational Health
SC Oncology; Public, Environmental & Occupational Health
GA GJ4LN
UT WOS:000435352700007
PM 29846845
DA 2025-02-23
ER

PT J
AU Anderson, JJ
   Darwis, NDM
   Mackay, DF
   Celis-Morales, CA
   Lyall, DM
   Sattar, N
   Gill, JMR
   Pell, JP
AF Anderson, Jana J.
   Darwis, Narisa D. M.
   Mackay, Daniel F.
   Celis-Morales, Carlos A.
   Lyall, Donald M.
   Sattar, Naveed
   Gill, Jason M. R.
   Pell, Jill P.
TI Red and processed meat consumption and breast cancer: UK Biobank cohort study and meta-analysis
SO EUROPEAN JOURNAL OF CANCER
LA English
DT Article
DE Breast cancer; Pre-menopausal; Post-menopausal; Diet; Red meat; Processed meat; UK Biobank
ID risk; health; dairy; food; trial; women; iron
AB Aim: Red and processed meat may be risk factors for breast cancer due to their iron content, administration of oestrogens to cattle or mutagens created during cooking. We studied the associations in UK Biobank and then included the results in a meta-analysis of published cohort studies. Methods: UK Biobank, a general population cohort study, recruited participants aged 40-69 years. Incident breast cancer was ascertained via linkage to routine hospital admission, cancer registry and death certificate data. Univariate and multivariable Cox proportional hazard models were used to explore the associations between red and processed meat consumption and breast cancer. Previously published cohort studies were identified from a systematic review using PubMed and Ovid and a meta-analysis conducted using a random effects model. Results: Over a median of 7 years follow-up, 4819 of the 262,195 women developed breast cancer. The risk was increased in the highest tertile (> 9 g/day) of processed meat consumption (adjusted hazard ratio [HR] 1.21, 95% confidence interval [CI] 1.08-1.35, p = 0.001). Collation with 10 previous cohort studies provided data on 40,257 incident breast cancers in 1.65 million women. On meta-analysis, processed meat consumption was associated with overall (relative risk [RR] 1.06, 95% CI 1.01-1.11) and post-menopausal (RR 1.09, 95% CI 1.03-1.15), but not pre-menopausal (RR 0.99, 95% CI 0.88-1.10), breast cancer. In UK Biobank and the meta-analysis, red meat consumption was not associated with breast cancer (adjusted HR 0.99 95% CI 0.88-1.12 and RR 1.03, 95% CI 0.99-1.08, respectively). Conclusions: Consumption of processed meat, but not red meat, may increase the risk of breast cancer. Crown Copyright (C) 2017 Published by Elsevier Ltd. All rights reserved.
C1 [Anderson, Jana J.; Darwis, Narisa D. M.; Mackay, Daniel F.; Lyall, Donald M.; Pell, Jill P.] Univ Glasgow, Inst Hlth & Wellbeing, 1 Lilybank Gardens, Glasgow G12 8RZ, Lanark, Scotland.
   [Celis-Morales, Carlos A.; Sattar, Naveed; Gill, Jason M. R.] Univ Glasgow, Inst Cardiovasc & Med Sci, Glasgow, Lanark, Scotland.
C3 University of Glasgow; University of Glasgow
RP Pell, JP (corresponding author), Univ Glasgow, Inst Hlth & Wellbeing, 1 Lilybank Gardens, Glasgow G12 8RZ, Lanark, Scotland.
EM jill.pell@glasgow.ac.uk
FU Glasgow University Paterson Endowment Fund; MRC [MC_PC_12028] Funding Source: UKRI
CR Alexander DD, 2010, NUTR RES REV, V23, P349, DOI 10.1017/S0954422410000235
   Bouvard V, 2015, LANCET ONCOL, V16, P1599, DOI 10.1016/S1470-2045(15)00444-1
   Boyd NF, 2003, BRIT J CANCER, V89, P1672, DOI 10.1038/sj.bjc.6601314
   Byrne C, 1996, J NUTR, V126, P2757
   Cancer Research UK, 2014, CANC STAT REP BREAST, V0, P0
   Cho EY, 2006, ARCH INTERN MED, V166, P2253, DOI 10.1001/archinte.166.20.2253
   Cross AJ, 2007, PLOS MED, V4, P1973, DOI 10.1371/journal.pmed.0040325
   Diallo A, 2016, ONCOTARGET, V7, P78994, DOI 10.18632/oncotarget.12592
   Egeberg R, 2008, EUR J CANCER PREV, V17, P39, DOI 10.1097/CEJ.0b013e32809b4cdd
   Farvid MS, 2014, BMJ-BRIT MED J, V348, P0, DOI 10.1136/bmj.g3437
   Ferrucci LM, 2009, BRIT J CANCER, V101, P178, DOI 10.1038/sj.bjc.6605118
   Food Standards Agency, 1994, FOOD PORTION SIZES, V0, P0
   Fry A, 2017, AM J EPIDEMIOL, V186, P1026, DOI 10.1093/aje/kwx246
   Fu ZM, 2011, BREAST CANCER RES TR, V129, P919, DOI 10.1007/s10549-011-1538-7
   Genkinger JM, 2013, CANCER CAUSE CONTROL, V24, P675, DOI 10.1007/s10552-013-0146-8
   Guo JY, 2015, BREAST CANCER RES TR, V151, P191, DOI 10.1007/s10549-015-3380-9
   Holmes MD, 2003, INT J CANCER, V104, P221, DOI 10.1002/ijc.10910
   Inoue-Choi M, 2016, INT J CANCER, V138, P1609, DOI 10.1002/ijc.29901
   Knize M G, 1999, ADV EXP MED BIOL, V459, P179
   Larsson SC, 2009, EUR J CANCER, V45, P3042, DOI 10.1016/j.ejca.2009.04.035
   Missmer SA, 2002, INT J EPIDEMIOL, V31, P78, DOI 10.1093/ije/31.1.78
   Pala V, 2009, AM J CLIN NUTR, V90, P602, DOI 10.3945/ajcn.2008.27173
   Pouchieu C, 2014, INT J EPIDEMIOL, V43, P1583, DOI 10.1093/ije/dyu134
   Samraj AN, 2015, P NATL ACAD SCI USA, V112, P542, DOI 10.1073/pnas.1417508112
   Shannon J, 2005, CANCER EPIDEM BIOMAR, V14, P81
   Taylor EF, 2007, BRIT J CANCER, V96, P1139, DOI 10.1038/sj.bjc.6603689
   van der Hel OL, 2004, CANCER CAUSE CONTROL, V15, P295, DOI 10.1023/B:CACO.0000024255.16305.f4
   Wolk A, 2017, J INTERN MED, V281, P106, DOI 10.1111/joim.12543
   World Cancer Research Fund International Continuous Update Project (CUP), 2015, SYST LIT REV, V0, P0
NR 30
TC 69
Z9 76
U1 1
U2 40
PU ELSEVIER SCI LTD
PI OXFORD
PA THE BOULEVARD, LANGFORD LANE, KIDLINGTON, OXFORD OX5 1GB, OXON, ENGLAND
SN 0959-8049
EI 1879-0852
J9 EUR J CANCER
JI Eur. J. Cancer
PD FEB 15
PY 2018
VL 90
IS 
BP 73
EP 82
DI 10.1016/j.ejca.2017.11.022
PG 10
WC Oncology
SC Oncology
GA FU6UR
UT WOS:000423988900007
PM 29274927
DA 2025-02-23
ER

PT J
AU Westhoff, E
   Wu, XF
   Kiemeney, LA
   Lerner, SP
   Ye, YQ
   Huang, MS
   Dinney, CP
   Vrieling, A
   Tu, HK
AF Westhoff, Ellen
   Wu, Xifeng
   Kiemeney, Lambertus A.
   Lerner, Seth P.
   Ye, Yuanqing
   Huang, Maosheng
   Dinney, Colin P.
   Vrieling, Alina
   Tu, Huakang
TI Dietary patterns and risk of recurrence and progression in non-muscle-invasive bladder cancer
SO INTERNATIONAL JOURNAL OF CANCER
LA English
DT Article
DE diet; prognosis; factor analysis; urinary bladder cancer
ID urothelial cell carcinomas; n-nitroso compounds; life-style factors; fluid intake; consumption; trial; fenretinide; reduction; products; fruit
AB The association of dietary factors with urinary bladder cancer prognosis has scarcely been investigated, and results of studies conducted to date are inconsistent. We investigated whether empirically derived dietary patterns are associated with risks of recurrence and progression in non-muscle-invasive bladder cancer (NMIBC) patients. Data from 595 newly diagnosed NMIBC patients from an ongoing prospective cohort study were used to derive dietary patterns using exploratory factor analysis. Factor scores were calculated and then categorized in sex-specific tertiles. Multivariable-adjusted proportional hazards regression models were used to estimate hazard ratios and 95% confidence intervals for the associations between tertiles of adherence to the dietary patterns and risks of recurrence and progression. We identified four dietary patterns: fruits and vegetables, Western, low-fat, and Tex-Mex. Patients in the highest tertile of adherence to the Western pattern experienced a 1.48 times higher risk of recurrence (95% CI 1.06-2.06) compared to patients in the lowest tertile. No statistically significant associations of a Western diet with risk of progression or of the other dietary patterns with risk of recurrence and progression were found. Overall, we found that adherence to a Western diet was associated with a higher risk of recurrence but further studies are needed to confirm our findings.
C1 [Westhoff, Ellen; Kiemeney, Lambertus A.; Vrieling, Alina] Radboud Univ Nijmegen, Med Ctr, Radboud Inst Hlth Sci, Nijmegen, Netherlands.
   [Wu, Xifeng; Ye, Yuanqing; Huang, Maosheng; Tu, Huakang] Univ Texas MD Anderson Canc Ctr, Dept Epidemiol, Houston, TX 77030 USA.
   [Lerner, Seth P.] Baylor Coll Med, Scott Dept Urol, Houston, TX 77030 USA.
   [Dinney, Colin P.] Univ Texas MD Anderson Canc Ctr, Dept Urol, Houston, TX 77030 USA.
C3 Radboud University Nijmegen; University of Texas System; UTMD Anderson Cancer Center; Baylor College of Medicine; University of Texas System; UTMD Anderson Cancer Center
RP Wu, XF (corresponding author), Univ Texas MD Anderson Canc Ctr, 1155 Pressler St,Unit 1340, Houston, TX 77030 USA.
EM xwu@mdanderson.org
FU KWF Kankerbestrijding [KUN 2013-5926]; NIH Clinical Center [NIH P50 CA 91846]
CR [Anonymous], 2014, USDA NAT NUTR DAT ST, V0, P0
   BLOCK G, 1994, AM J EPIDEMIOL, V139, P1190, DOI 10.1093/oxfordjournals.aje.a116965
   Bravi F, 2015, CANCER EPIDEMIOL, V39, P66, DOI 10.1016/j.canep.2014.12.003
   Catsburg C, 2015, AM J CLIN NUTR, V101, P817, DOI 10.3945/ajcn.114.097659
   Catsburg CE, 2014, INT J CANCER, V134, P125, DOI 10.1002/ijc.28331
   Chen M, 2010, CANCER PREV RES, V3, P1235, DOI 10.1158/1940-6207.CAPR-10-0035
   Chen Z, 2015, NUTR J, V14, P0, DOI 10.1186/1475-2891-14-8
   Chlebowski RT, 2006, JNCI-J NATL CANCER I, V98, P1767, DOI 10.1093/jnci/djj494
   Decensi A, 2000, CANCER EPIDEM BIOMAR, V9, P1071
   DESSTEFANI E, 2008, CANCER CAUSE CONTROL, V19, P1243
   Donat SM, 2003, J UROLOGY, V170, P1777, DOI 10.1097/01.ju.0000091803.35049.da
   Harman HH, 1976, MODERN FACTOR ANAL, V0, P0, DOI DOI 10.2307/2282293
   Jemal A, 2007, CA-CANCER J CLIN, V57, P43, DOI 10.3322/canjclin.57.1.43
   Ligibel J, 2012, J CLIN ONCOL, V30, P3697, DOI 10.1200/JCO.2012.42.0638
   Lin J, 2012, INT J CANCER, V131, P1892, DOI 10.1002/ijc.27437
   Mazdak H, 2012, INT J PREVENTIVE MED, V3, P110
   Melkonian SC, 2014, AM J EPIDEMIOL, V180, P499, DOI 10.1093/aje/kwu158
   MICHALEK A M, 1987, NUTRITION AND CANCER, V9, P143
   Michaud DS, 2007, ENVIRON HEALTH PERSP, V115, P1569, DOI 10.1289/ehp.10281
   Michaud DS, 1999, NEW ENGL J MED, V340, P1390, DOI 10.1056/NEJM199905063401803
   Millán-Rodríguez F, 2000, J UROLOGY, V163, P73, DOI 10.1016/S0022-5347(05)67975-X
   MIRVISH SS, 1995, CANCER LETT, V93, P17, DOI 10.1016/0304-3835(95)03786-V
   Mossanen M, 2014, CURR OPIN UROL, V24, P487, DOI 10.1097/MOU.0000000000000078
   Nepple KG, 2010, J UROLOGY, V184, P1915, DOI 10.1016/j.juro.2010.06.147
   NEWLING DWW, 1995, EUR UROL, V27, P110, DOI 10.1159/000475139
   Park SY, 2013, J NUTR, V143, P1283, DOI 10.3945/jn.113.174920
   Reedy J, 2010, AM J EPIDEMIOL, V171, P479, DOI 10.1093/aje/kwp393
   Ronco AL, 2014, ASIAN PAC J CANCER P, V15, P5805, DOI 10.7314/APJCP.2014.15.14.5805
   Ros MM, 2012, EUR J CANCER, V48, P3267, DOI 10.1016/j.ejca.2012.05.026
   Ros MM, 2011, INT J CANCER, V128, P2695, DOI 10.1002/ijc.25592
   Sabichi AL, 2008, CLIN CANCER RES, V14, P224, DOI 10.1158/1078-0432.CCR-07-0733
   Schwedhelm C, 2016, NUTR REV, V74, P737, DOI 10.1093/nutrit/nuw045
   SHIN S, 2017, CLIN NUTR, V0, P0
   Sievert KD, 2009, WORLD J UROL, V27, P295, DOI 10.1007/s00345-009-0395-z
   Silberstein JL, 2010, UROLOGY, V75, P340, DOI 10.1016/j.urology.2009.07.1260
   Stice E, 2015, J NUTR, V145, P2412, DOI 10.3945/jn.115.216366
   STUDER UE, 1995, EUR UROL, V28, P284
   Tang L, 2010, CANCER EPIDEM BIOMAR, V19, P1806, DOI 10.1158/1055-9965.EPI-10-0008
   Tu HK, 2016, SCI REP-UK, V6, P0, DOI 10.1038/srep26760
   *USDA, 2016, USDA FOOD NUTR DAT D, V0, P0
   WAKAI K, 1993, JPN J CANCER RES, V84, P1223, DOI 10.1111/j.1349-7006.1993.tb02826.x
   Wang J, 2013, BRIT J CANCER, V108, P2372, DOI 10.1038/bjc.2013.190
   Willett WC, 1997, AM J CLIN NUTR, V65, P1220, DOI 10.1093/ajcn/65.4.1220S
   Wu XF, 2006, AM J HUM GENET, V78, P464, DOI 10.1086/500848
   Xu L, 2015, PLOS ONE, V10, P0, DOI 10.1371/journal.pone.0117326
NR 46
TC 21
Z9 22
U1 0
U2 10
PU WILEY
PI HOBOKEN
PA 111 RIVER ST, HOBOKEN 07030-5774, NJ USA
SN 0020-7136
EI 1097-0215
J9 INT J CANCER
JI Int. J. Cancer
PD MAY 1
PY 2018
VL 142
IS 9
BP 1797
EP 1804
DI 10.1002/ijc.31214
PG 8
WC Oncology
SC Oncology
GA FY3OQ
UT WOS:000426730600008
PM 29235103
DA 2025-02-23
ER

PT J
AU Lourenço, S
   Gunge, VB
   Andersson, TML
   Andersen, CLE
   Lund, ASQ
   Koster, B
   Hansen, GL
AF Lourenco, Sofia
   Gunge, Vibeke Berglund
   Andersson, Therese M-L
   Andersen, Camilla Liv Erthmann
   Lund, Anne-Sofie Q.
   Koster, Brian
   Hansen, Gitte Laub
TI Avoidable colorectal cancer cases in Denmark - The impact of red and processed meat
SO CANCER EPIDEMIOLOGY
LA English
DT Article
DE Colorectal cancer; Red meat; Processed meat; Prevention; Potential impact fraction; Population attributable fraction; Avoidable cancer
ID nordic country; life-style; consumption; risk; uk
AB Background: High red and processed meat intakes are associated with increased colorectal cancer (CRC) risk. The effect of eliminating or reducing red and processed meat consumption on CRC burden was not previously quantified in Denmark. The aim of this study was to calculate the possible effects of reductions in red and processed meat consumption on future CRC incidence in the Danish adult population. Methods: Under six scenarios of prevalence exposure (meat consumption) the number of CRC cases in Denmark for a 30-year period (2016-2045) was estimated and compared to the projected number of CRCs if the prevalence of meat consumption remains constant. Data was obtained from the NORDCAN register, Statistics Denmark, and from the Danish dietary survey data (DANSDA). Analyses were conducted using the Prevent model. Results: During the 30-year period, a total of 36,767 (19.8%) CRC cases out of 185,937 expected could be avoided in Denmark by eliminating the consumption of both red and processed meat. For the same period, a modest reduction in both red and processed meat consumption could lead to the prevention of 16,964 (9.1%) CRC cases. The greatest reductions were seen among men, and the highest impact was estimated for the elimination or reduction of processed meat consumption. Conclusion: Decreased red and processed meat consumption could reduce the burden of CRC markedly in Denmark. These results can assist public health planners and help highlight the important role of a modest but realistic reduction in meat consumption in the prevention of CRC.
C1 [Lourenco, Sofia; Gunge, Vibeke Berglund; Andersen, Camilla Liv Erthmann; Lund, Anne-Sofie Q.; Koster, Brian; Hansen, Gitte Laub] Danish Canc Soc, Dept Canc Prevent & Informat, Strandboulevarden 49, DK-2100 Copenhagen O, Denmark.
   [Andersson, Therese M-L] Danish Canc Soc, Strandboulevarden 49, DK-2100 Copenhagen, Denmark.
   [Andersson, Therese M-L] Karolinska Inst, Dept Med Epidemiol & Biostat, Box 281, SE-17177 Stockholm, Sweden.
C3 Danish Cancer Society; Danish Cancer Society; Karolinska Institutet
RP Lourenço, S (corresponding author), Danish Canc Soc, Dept Canc Prevent & Informat, Strandboulevarden 49, DK-2100 Copenhagen O, Denmark.
EM soflou@cancer.dk; vibegu@cancer.dk; therese.m-l.andersson@ki.se; calia@cancer.dk; sofieqlund@gmail.com; brk@cancer.dk; glh@cancer.dk
CR Andersson TML, 2017, EUR J CANCER, V79, P106, DOI 10.1016/j.ejca.2017.03.028
   [Anonymous], 2017, DIET NUTR PHYS ACT C, V0, P0
   [Anonymous], 2011, CONTINUOUS UPDATE PROJECT REPORT, V0, P0
   Boada LD, 2016, FOOD CHEM TOXICOL, V92, P236, DOI 10.1016/j.fct.2016.04.008
   Bouvard V, 2015, LANCET ONCOL, V16, P1599, DOI 10.1016/S1470-2045(15)00444-1
   Danish Agriculture and Food Council, 2015, DAN KNOWL RED MEAT I, V0, P0
   Danish Food and Veterinary Administration, 2018, CHOOS LEAN MEAT MEAT, V0, P0
   Demeyer D, 2016, CRIT REV FOOD SCI, V56, P2747, DOI 10.1080/10408398.2013.873886
   DTU Food, 2016, DTU FOOD DIET IMP ME, V0, P0
   Engholm G, 2016, NORDCAN: CANCER INCIDENCE, V0, P0
   Engholm G, 2010, ACTA ONCOL, V49, P725, DOI 10.3109/02841861003782017
   Etemadi A, 2017, BMJ, V357, P0
   Eurocadet Project EUROCADET, 2018, LESS CANC EUR, V0, P0
   Ferlay J, 2013, GLOBOCAN 2012 V1 0 C, V0, P0
   Grundy Anne, 2016, CMAJ OPEN, V4, PE768, DOI 10.9778/cmajo.20160036
   GUNNINGSCHEPERS L, 1989, HEALTH POLICY, V12, P1
   International Agency for Research on Cancer, 2018, EUR COD CANC DIET, V0, P0
   Nagle CM, 2015, AUST NZ J PUBL HEAL, V39, P429, DOI 10.1111/1753-6405.12450
   Norat T, 2005, J NATL CANCER I, V97, P906, DOI 10.1093/jnci/dji164
   Norat T, 2002, INT J CANCER, V98, P241, DOI 10.1002/ijc.10126
   Norat T, 2010, WCRF AICR SYSTEMATIC, V0, P0
   Olsen JH, 1997, APMIS, V105, P141
   Olsen JH, 1997, APMIS, V105, P1
   Oostindjer M, 2014, MEAT SCI, V97, P583, DOI 10.1016/j.meatsci.2014.02.011
   Parkin DM, 2011, BRIT J CANCER, V105, PS24, DOI 10.1038/bjc.2011.478
   Parkin DM, 2011, BRIT J CANCER, V105, PS2, DOI 10.1038/bjc.2011.474
   Pedersen A, 2011, DANISH NATL SURVEY D, V0, P0
   Richardson A, 2016, NEW ZEAL MED J, V129, P13
   Soerjomataram I, 2010, EUR J CANCER, V46, P2617, DOI 10.1016/j.ejca.2010.07.051
   Tetens I, 2013, NUTR EVALUATION LOWE, V0, P0, DOI DOI 10.6027/TN2013-506
   Wolk A, 2017, J INTERN MED, V281, P106, DOI 10.1111/joim.12543
   World Cancer Research Fund, 2018, AN FOODS, V0, P0
   World Health Organization, 2016, Q A CARC CONS RED ME Q A CARC CONS RED ME, V0, P0
NR 33
TC 6
Z9 6
U1 0
U2 24
PU ELSEVIER SCI LTD
PI OXFORD
PA THE BOULEVARD, LANGFORD LANE, KIDLINGTON, OXFORD OX5 1GB, OXON, ENGLAND
SN 1877-7821
EI 1877-783X
J9 CANCER EPIDEMIOL
JI Cancer Epidemiol.
PD AUG 15
PY 2018
VL 55
IS 
BP 1
EP 7
DI 10.1016/j.canep.2018.04.010
PG 7
WC Oncology; Public, Environmental & Occupational Health
SC Oncology; Public, Environmental & Occupational Health
GA GN8NN
UT WOS:000439421300001
PM 29753206
DA 2025-02-23
ER

PT J
AU Travier, N
   Buckland, G
   Vendrell, JJ
   Fernandez-Veledo, S
   Peiró, I
   del Barco, S
   Pernas, S
   Zamora, E
   Bellet, M
   Margeli, M
   Cirauqui, B
   Muñoz, M
   Tusquets, I
   Arcusa, A
   Javierre, C
   Moreno, F
   Rodriguez, A
   Agudo, A
AF Travier, Noemie
   Buckland, Genevieve
   Vendrell, Joan J.
   Fernandez-Veledo, Sonia
   Peiro, Immaculada
   del Barco, Sonia
   Pernas, Sonia
   Zamora, Esther
   Bellet, Meritxell
   Margeli, Mireia
   Cirauqui, Beatriz
   Munoz, Montserrat
   Tusquets, Ignasi
   Arcusa, Angels
   Javierre, Casimiro
   Moreno, Ferran
   Rodriguez, Ana
   Agudo, Antonio
TI Changes in metabolic risk, insulin resistance, leptin and adiponectin following a lifestyle intervention in overweight and obese breast cancer survivors
SO EUROPEAN JOURNAL OF CANCER CARE
LA English
DT Article
DE biomarkers; breast cancer; physical activity; survivors; weight control
ID randomized controlled-trial; physical-activity; weight-loss; fasting insulin; growth-factors; exercise; management; outcm; health; impact
AB Adiposity and physical activity are modifiable factors that could be important determinants of breast cancer (BC) prognosis through their effects on endogenous reproductive hormones, chronic inflammation and metabolic changes. Therefore, it is necessary to evaluate whether offering lifestyle interventions to BC survivors could affect the levels of certain biomarkers involved in these mechanisms. We designed a pre-post intervention study offering diet and exercise sessions over 12weeks to 42 overweight/obese BC survivors. Before and after the intervention, we obtained dietary information, anthropometry and cardiorespiratory fitness (CRF) measurements and blood samples to measure metabolic risk, insulin resistance and adipokines biomarkers. Wilcoxon signed-rank tests and Spearman partial correlation coefficients were used to compare pre- and post-measurements and assess the correlations between changes in biomarkers and changes in anthropometry and CRF. Breast cancer survivors showed significant improvements in metabolic risk biomarkers and insulin resistance indicators along with a non-significant leptin decrease and a significant adiponectin decrease. The improvements in metabolic risk biomarkers, insulin resistance indicators and leptin were moderately correlated (0.32|r|0.55) with the decrease in body mass index and the increase in CRF. Diet and exercise interventions implemented in overweight/obese BC survivors may improve metabolic risk, insulin resistance and leptin biomarkers.
C1 [Travier, Noemie] Catalan Inst Oncol ICO IDIBELL, Canc Prevent & Control Programme, Barcelona, Spain.
   [Buckland, Genevieve; Agudo, Antonio] Catalan Inst Oncol ICO IDIBELL, Canc Epidemiol Res Programme, Unit Nutr & Canc, Barcelona, Spain.
   [Vendrell, Joan J.; Fernandez-Veledo, Sonia] Rovira & Virgili Univ, Hosp Joan 23, Sch Med, Diabet & Metab Associated Dis Res Grp, Tarragona, Spain.
   [Peiro, Immaculada] Catalan Inst Oncol ICO IDIBELL, Clin Nutr Unit, Barcelona, Spain.
   [del Barco, Sonia] Hosp Univ Girona Dr Josep Trueta, Dept Med Oncol ICO, Girona, Spain.
   [Pernas, Sonia; Moreno, Ferran; Rodriguez, Ana] Catalan Inst Oncol ICO IDIBELL, Breast Canc Funct Unit, Barcelona, Spain.
   [Zamora, Esther; Bellet, Meritxell] Hosp Univ Vall dHebron, Dept Med Oncol, Breast Canc Unit, Vall dHebron Inst Oncol VHIO, Barcelona, Spain.
   [Margeli, Mireia; Cirauqui, Beatriz] Hosp Badalona Germans Trias & Pujol, Dept Med Oncol ICO, Barcelona, Spain.
   [Munoz, Montserrat] Hosp Clin Barcelona, Dept Med Oncol, Barcelona, Spain.
   [Tusquets, Ignasi] Hosp Mar, Dept Med Oncol, Barcelona, Spain.
   [Arcusa, Angels] Consorci Sanitari Terrassa, Dept Med Oncol, Terrassa, Spain.
   [Javierre, Casimiro] Univ Barcelona, Sch Med, Dept Physiol Sci 2, Barcelona, Spain.
C3 Institut d'Investigacio Biomedica de Bellvitge (IDIBELL); Institut Catala d'Oncologia; Institut d'Investigacio Biomedica de Bellvitge (IDIBELL); Institut Catala d'Oncologia; Universitat Rovira i Virgili; Institut d'Investigacio Biomedica de Bellvitge (IDIBELL); Institut Catala d'Oncologia; Universitat de Girona; Girona University Hospital Dr. Josep Trueta; Institut d'Investigacio Biomedica de Bellvitge (IDIBELL); Institut Catala d'Oncologia; Hospital Universitari Vall d'Hebron; Vall d'Hebron Institut d'Oncologia (VHIO); Hospital Germans Trias i Pujol; University of Barcelona; Hospital Clinic de Barcelona; Hospital del Mar Research Institute; Hospital del Mar; University of Barcelona
RP Agudo, A (corresponding author), Catalan Inst Oncol, Unit Nutr & Canc, Av Granvia Lhospitalet 199-203, Lhospitalet De Llobregat 08908, Spain.
EM a.agudo@iconcologia.net
FU Fundacion Sandra Ibarra de Solidaridad frente al Cancer-I Beca Philips para la Investigacion en Nutricion y Cancer de Mama; Asociacion Espanola Contra el Cancer (AECC) Junta de Barcelona; Red Tematica de Investigacion Cooperativa en Cancer of the Instituto de Salud Carlos III [ISCII RTICC RD12/0036/0018]; Health Research Fund (FIS) of the Spanish Ministry of Health [PI15/00646]
CR Aicher BO, 2012, OBESITY, V20, P2057, DOI 10.1038/oby.2012.56
   Ainsworth BE, 2000, MED SCI SPORT EXER, V32, PS498, DOI 10.1097/00005768-200009001-00009
   Befort CA, 2012, BREAST CANCER RES TR, V132, P631, DOI 10.1007/s10549-011-1922-3
   Berrino F, 2014, BREAST CANCER RES TR, V147, P159, DOI 10.1007/s10549-014-3076-6
   Bradshaw PT, 2012, EPIDEMIOLOGY, V23, P320, DOI 10.1097/EDE.0b013e31824596a1
   Braithwaite D, 2012, CANCER EPIDEM BIOMAR, V21, P1115, DOI 10.1158/1055-9965.EPI-11-1228
   Calip GS, 2014, BREAST CANCER RES TR, V148, P363, DOI 10.1007/s10549-014-3157-6
   Calle EE, 2004, NAT REV CANCER, V4, P579, DOI 10.1038/nrc1408
   Champ CE, 2012, INT J BREAST CANCER, V2012, P0, DOI 10.1155/2012/506868
   Chan DSM, 2014, ANN ONCOL, V25, P1901, DOI 10.1093/annonc/mdu042
   Cust AE, 2008, INT J BEHAV NUTR PHY, V5, P0, DOI 10.1186/1479-5868-5-33
   De Angelis R, 2014, LANCET ONCOL, V15, P23, DOI 10.1016/S1470-2045(13)70546-1
   Demark-Wahnefried W, 2012, CANCER-AM CANCER SOC, V118, P2277, DOI 10.1002/cncr.27466
   Erickson K, 2011, J CLIN ONCOL, V29, P54, DOI 10.1200/JCO.2010.29.3183
   Fairey AS, 2003, CANCER EPIDEM BIOMAR, V12, P721
   Ferlay J, 2013, GLOBOCAN 2012 CANC I, V0, P0, DOI DOI 10.1093/JNCI/DJT342
   Fernández-Bergés D, 2012, REV ESP CARDIOL, V65, P241, DOI 10.1016/j.rec.2011.10.017
   García-Unciti M, 2012, ANN NUTR METAB, V61, P296, DOI 10.1159/000
   Goodwin PJ, 2002, J CLIN ONCOL, V20, P42, DOI 10.1200/JCO.20.1.42
   Grundy SM, 2005, CIRCULATION, V112, P2735, DOI 10.1161/CIRCULATIONAHA.105.169404
   Guallar-Castillón P, 2012, REV ESP CARDIOL, V65, P551, DOI 10.1016/j.recesp.2012.02.005
   Irwin ML, 2009, CANCER EPIDEM BIOMAR, V18, P306, DOI 10.1158/1055-9965.EPI-08-0531
   Irwin ML, 2003, CANCER-AM CANCER SOC, V97, P1746, DOI 10.1002/cncr.11227
   Kroenke CH, 2005, J CLIN ONCOL, V23, P1370, DOI 10.1200/JCO.2005.01.079
   Lahart IM, 2016, BMC CANCER, V16, P0, DOI 10.1186/s12885-016-2258-5
   Ligibel JA, 2008, J CLIN ONCOL, V26, P907, DOI 10.1200/JCO.2007.12.7357
   MATTHEWS DR, 1985, DIABETOLOGIA, V28, P412, DOI 10.1007/BF00280883
   Nechuta S, 2013, BREAST CANCER RES TR, V139, P227, DOI 10.1007/s10549-013-2521-2
   Neilson HK, 2009, CANCER EPIDEM BIOMAR, V18, P11, DOI 10.1158/1055-9965.EPI-08-0756
   Patnaik JL, 2011, BREAST CANCER RES, V13, P0, DOI 10.1186/bcr2901
   Patterson RE, 2013, J ACAD NUTR DIET, V113, P288, DOI 10.1016/j.jand.2012.08.015
   Patterson RE, 2010, BREAST CANCER RES TR, V122, P859, DOI 10.1007/s10549-010-0732-3
   Patterson RE, 2010, MATURITAS, V66, P5, DOI 10.1016/j.maturitas.2010.01.004
   Protani M, 2010, BREAST CANCER RES TR, V123, P627, DOI 10.1007/s10549-010-0990-0
   Rogers LQ, 2013, INTEGR CANCER THER, V12, P323, DOI 10.1177/1534735412449687
   Saartoi T, 2012, ANTICANCER RES, V32, P3875
   Schmid D, 2014, ANN ONCOL, V23, P1
   Schmitz KH, 2005, CANCER EPIDEM BIOMAR, V14, P1672, DOI 10.1158/1055-9965.EPI-04-0736
   Scott E, 2013, CANCER CAUSE CONTROL, V24, P181, DOI 10.1007/s10552-012-0104-x
   Silva FM, 2011, NUTR REV, V69, P599, DOI 10.1111/j.1753-4887.2011.00414.x
   Simpson KA, 2008, OBESITY, V16, P241, DOI 10.1038/oby.2007.53
   Swarbrick Michael M, 2008, METABOLIC SYNDROME AND RELATED DISORDERS, V6, P87, DOI 10.1089/met.2007.0029
   Thompson HJ, 2015, NUTRIENTS, V7, P5156, DOI 10.3390/nu7075156
   Travier N, 2014, MED ONCOL, V31, P0, DOI 10.1007/s12032-013-0783-5
   Vance V, 2011, OBES REV, V12, P282, DOI 10.1111/j.1467-789X.2010.00805.x
   Wallace TM, 2004, DIABETES CARE, V27, P1487, DOI 10.2337/diacare.27.6.1487
NR 46
TC 22
Z9 22
U1 0
U2 10
PU WILEY
PI HOBOKEN
PA 111 RIVER ST, HOBOKEN 07030-5774, NJ USA
SN 0961-5423
EI 1365-2354
J9 EUR J CANCER CARE
JI Eur. J. Cancer Care
PD JUL 15
PY 2018
VL 27
IS 4
BP 
EP 
DI 10.1111/ecc.12861
PG 10
WC Oncology; Health Care Sciences & Services; Nursing; Rehabilitation
SC Oncology; Health Care Sciences & Services; Nursing; Rehabilitation
GA GO2CA
UT WOS:000439772700012
PM 29869823
DA 2025-02-23
ER

PT J
AU Farvid, MS
   Eliassen, AH
   Cho, E
   Chen, WY
   Willett, WC
AF Farvid, Maryam S.
   Eliassen, A. Heather
   Cho, Eunyoung
   Chen, Wendy Y.
   Willett, Walter C.
TI Dairy Consumption in Adolescence and Early Adulthood and Risk of Breast Cancer
SO CANCER EPIDEMIOLOGY BIOMARKERS & PREVENTION
LA English
DT Article
ID growth-factor-i; vitamin-d intake; milk consumption; calcium intake; meat intake; follow-up; diet; products; insulin; cohort
AB Background: Carcinogenic exposure in early life maybe critical for subsequent breast cancer risk. Dairy consumption was examined during adolescence and early adulthood in relation to incident breast cancer in the Nurses Health Study II cohort. Methods: For the analyses of early adulthood dairy consumption, we included 90,503 premenopausal women ages 27 to 44 years in 1991 who reported dairy consumption using a validated food-frequency questionnaire. From 1991 to 2013, 3,191 invasive breast cancer cases were identified. In 1998, 44,264 women recalled adolescent dairy consumption. This subgroup of women was followed up from 1998 to 2013; 1,318 invasive breast cancer cases were identified, Multivariate hazard ratios (H Rs) and 95% confidence intervals (Cis) were estimated using the Cox proportional hazard regression. Results: Adolescent and early adulthood total dairy consumption was not associated with overall breast cancer risk (each serving/day during adolescence, total dairy HR = 1.02, 95% CI, 0.97-1.07; for early adulthood total dairy HR = 1.01, 95% CI, 0.97-1.04), as were intakes of calcium, vitamin D, and lactose. Adolescent consumption of total and high-fat dairy was associated with higher risk of estrogen and progesterone receptor negative (each serving/day: total dairy FIR = 1.11, 95% Cl, 1.00-1.24; high-fat dairy FIR = 1.17, 95% CI, 1.041.31). However, higher adolescent high-fat dairy consumption was associated with lower risk of estrogen and progesterone receptor positive tumors (each serving/day HR = 0.91, 95% CI, 0.86-0.97). Condusions: Our results suggest no overall association between dairy consumption during adolescence or early adulthood and breast cancer risk, but the findings may differ by hormone receptor status of tumors. Impact: Dairy consumption in adolescence or early adulthood may not be a significant predictor of breast cancer incidence. Cancer Epidemic,' Biomarkers Pro'; 27(5); 575-84. 7)2018 AACR.
C1 [Farvid, Maryam S.; Willett, Walter C.] Harvard TH Chan Sch Publ Hlth, Dept Nutr, Boston, MA USA.
   [Eliassen, A. Heather; Cho, Eunyoung; Chen, Wendy Y.; Willett, Walter C.] Brigham & Womens Hosp, Dept Med, Channing Div Network Med, Boston, MA 02115 USA.
   [Eliassen, A. Heather; Cho, Eunyoung; Chen, Wendy Y.; Willett, Walter C.] Harvard Med Sch, Boston, MA USA.
   [Eliassen, A. Heather; Willett, Walter C.] Harvard TH Chan Sch Publ Hlth, Dept Epidemiol, Boston, MA USA.
   [Cho, Eunyoung] Brown Univ, Warren Alpert Med Sch, Dept Dermatol, Providence, RI 02912 USA.
   [Cho, Eunyoung] Brown Univ, Sch Publ Hlth, Dept Epidemiol, Providence, RI 02912 USA.
   [Chen, Wendy Y.] Dana Farber Canc Inst, Dept Med Oncol, Boston, MA 02115 USA.
C3 Harvard University; Harvard T.H. Chan School of Public Health; Harvard University; Harvard University Medical Affiliates; Brigham & Women's Hospital; Harvard University; Harvard Medical School; Harvard University; Harvard T.H. Chan School of Public Health; Brown University; Brown University; Harvard University; Harvard University Medical Affiliates; Dana-Farber Cancer Institute
RP Farvid, MS (corresponding author), Harvard TH Chan Sch Publ Hlth, 655 Huntington Ave, Boston, MA 02115 USA.
EM mfarvid@hsph.harvard.edu
FU NIH [R01 CA050385, UM1CA176726]; Breast Cancer Research Foundation
CR Abbas S, 2013, NUTR CANCER, V65, P178, DOI 10.1080/01635581.2013.752018
   Alisson-Silva F, 2016, MOL ASPECTS MED, V51, P16, DOI 10.1016/j.mam.2016.07.002
   Berkey CS, 2009, CANCER EPIDEM BIOMAR, V18, P1881, DOI 10.1158/1055-9965.EPI-08-1163
   Brinkman MT, 2010, EUR J CLIN NUTR, V64, P176, DOI 10.1038/ejcn.2009.129
   Cadogan J, 1997, BMJ-BRIT MED J, V315, P1255, DOI 10.1136/bmj.315.7118.1255
   Chiuve SE, 2012, J NUTR, V142, P1009, DOI 10.3945/jn.111.157222
   Cho EY, 2003, JNCI-J NATL CANCER I, V95, P1079, DOI 10.1093/jnci/95.14.1079
   COLDITZ GA, 1987, AM J EPIDEMIOL, V126, P319, DOI 10.1093/aje/126.2.319
   Cui Y, 2006, CANCER EPIDEM BIOMAR, V15, P1427, DOI 10.1158/1055-9965.EPI-06-0075
   Dial S, 1995, TOCOPHEROLS TOCOTRIE, V0, P327
   Dong JY, 2011, BREAST CANCER RES TR, V127, P23, DOI 10.1007/s10549-011-1467-5
   Engel P, 2011, CANCER EPIDEM BIOMAR, V20, P187, DOI 10.1158/1055-9965.EPI-10-1039
   Farvid MS, 2016, BMJ-BRIT MED J, V353, P0, DOI 10.1136/bmj.i2343
   Farvid MS, 2016, PEDIATRICS, V137, P0, DOI 10.1542/peds.2015-1226
   Farvid MS, 2015, INT J CANCER, V136, P1909, DOI 10.1002/ijc.29218
   Farvid MS, 2014, BMJ-BRIT MED J, V348, P0, DOI 10.1136/bmj.g3437
   GAARD M, 1995, INT J CANCER, V63, P13, DOI 10.1002/ijc.2910630104
   Genkinger JM, 2013, CANCER CAUSE CONTROL, V24, P675, DOI 10.1007/s10552-013-0146-8
   Genkinger JM, 2006, CANCER EPIDEM BIOMAR, V15, P364, DOI 10.1158/1055-9965.EPI-05-0484
   Hefti MM, 2013, BREAST CANCER RES, V15, P0, DOI 10.1186/bcr3462
   Hjartåker A, 2001, INT J CANCER, V93, P888, DOI 10.1002/ijc.1409
   Hjårtaker A, 2010, CANCER CAUSE CONTROL, V21, P1875, DOI 10.1007/s10552-010-9615-5
   Holland G, 1991, COMPOSITION FOODS, V0, P0
   Hoppe C, 2004, EUR J CLIN NUTR, V58, P1211, DOI 10.1038/sj.ejcn.1601948
   Ji J, 2015, BRIT J CANCER, V112, P149, DOI 10.1038/bjc.2014.544
   John EM, 1999, CANCER EPIDEM BIOMAR, V8, P399
   Kaaks R, 2014, INT J CANCER, V134, P2683, DOI 10.1002/ijc.28589
   Kassayová M, 2014, ANTICANCER RES, V34, P4969
   Kesse-Guyot E, 2007, ANN NUTR METAB, V51, P139, DOI 10.1159/000103274
   Key TJ, 2010, LANCET ONCOL, V11, P530, DOI 10.1016/S1470-2045(10)70095-4
   Key TJ, 1999, BRIT J CANCER, V81, P1248, DOI 10.1038/sj.bjc.6690837
   Knekt P, 1996, BRIT J CANCER, V73, P687, DOI 10.1038/bjc.1996.119
   Kushi LH, 1999, AM J EPIDEMIOL, V149, P21, DOI 10.1093/oxfordjournals.aje.a009723
   Land CE, 2003, RADIAT RES, V160, P707, DOI 10.1667/RR3082
   Lann D, 2008, J MAMMARY GLAND BIOL, V13, P371, DOI 10.1007/s10911-008-9100-x
   Larnkjær A, 2014, GROWTH HORM IGF RES, V24, P54, DOI 10.1016/j.ghir.2013.12.004
   Larsson SC, 2009, AM J CLIN NUTR, V89, P277, DOI 10.3945/ajcn.2008.26704
   Li JM, 2013, INT J CANCER, V133, P680, DOI 10.1002/ijc.28027
   Lin J, 2007, ARCH INTERN MED, V167, P1050, DOI 10.1001/archinte.167.10.1050
   Linos E, 2010, CANCER EPIDEM BIOMAR, V19, P689, DOI 10.1158/1055-9965.EPI-09-0802
   LUNN M, 1995, BIOMETRICS, V51, P524, DOI 10.2307/2532940
   Macrina AL, 2012, J ACAD NUTR DIET, V112, P1088, DOI 10.1016/j.jand.2012.02.005
   Maruti SS, 2006, EPIDEMIOLOGY, V17, P226, DOI 10.1097/01.ede.0000198181.86685.49
   Maruti SS, 2005, AM J EPIDEMIOL, V161, P89, DOI 10.1093/aje/kwi019
   McCullough ML, 2005, CANCER EPIDEM BIOMAR, V14, P2898, DOI 10.1158/1055-9965.EPI-05-0611
   MILLS PK, 1989, CANCER-AM CANCER SOC, V64, P598, DOI 10.1002/1097-0142(19890801)64:3<598::AID-CNCR2820640306>3.0.CO;2-6
   Nielsen TG, 2005, J NUTR, V135, P124, DOI 10.1093/jn/135.1.124
   Nutrient Database for Standard Reference Release 14, 2001, NUTR DAT STAND REF R, V0, P0
   Pala V, 2009, AM J CLIN NUTR, V90, P602, DOI 10.3945/ajcn.2008.27173
   Park Y, 2009, ARCH INTERN MED, V169, P391, DOI 10.1001/archinternmed.2008.578
   Pollak M, 2008, NAT REV CANCER, V8, P915, DOI 10.1038/nrc2536
   Remesar X, 1999, EUR J NUTR, V38, P247, DOI 10.1007/s003940050068
   Rich-Edwards JW, 2007, NUTR J, V6, P0, DOI 10.1186/1475-2891-6-28
   Robien K, 2007, CANCER CAUSE CONTROL, V18, P775, DOI 10.1007/s10552-007-9020-x
   Samraj AN, 2014, FRONT ONCOL, V4, P0, DOI 10.3389/fonc.2014.00033
   Shin MH, 2002, JNCI-J NATL CANCER I, V94, P1301, DOI 10.1093/jnci/94.17.1301
   Swerdlow AJ, 2000, J CLIN ONCOL, V18, P498, DOI 10.1200/JCO.2000.18.3.498
   URSIN G, 1990, BRIT J CANCER, V61, P454, DOI 10.1038/bjc.1990.100
   van der Pols JC, 2007, AM J CLIN NUTR, V86, P1722
   Voorrips LE, 2002, AM J CLIN NUTR, V76, P873, DOI 10.1093/ajcn/76.4.873
   Wahner-Roedler DL, 2003, MAYO CLIN PROC, V78, P708, DOI 10.4065/78.6.708
   Werner Haim, 2009, ARCHIVES OF PHYSIOLOGY AND BIOCHEMISTRY, V115, P58, DOI 10.1080/13813450902783106
   Willett W, 2013, NUTRITIONAL EPIDEMIOLOGY, V0, P0
   Yuan CZ, 2017, AM J EPIDEMIOL, V185, P570, DOI 10.1093/aje/kww104
   Zang JJ, 2015, J BREAST CANCER, V18, P313, DOI 10.4048/jbc.2015.18.4.313
NR 66
TC 17
Z9 19
U1 0
U2 9
PU AMER ASSOC CANCER RESEARCH
PI PHILADELPHIA
PA 615 CHESTNUT ST, 17TH FLOOR, PHILADELPHIA, PA 19106-4404 USA
SN 1055-9965
EI 1538-7755
J9 CANCER EPIDEM BIOMAR
JI Cancer Epidemiol. Biomarkers Prev.
PD MAY 15
PY 2018
VL 27
IS 5
BP 575
EP 584
DI 10.1158/1055-9965.EPI-17-0345
PG 10
WC Oncology; Public, Environmental & Occupational Health
SC Oncology; Public, Environmental & Occupational Health
GA GH8WG
UT WOS:000433949000009
PM 29716928
DA 2025-02-23
ER

PT J
AU Fu, JY
   Wu, CX
   Zhang, CP
   Gao, J
   Luo, JF
   Shen, SK
   Zheng, Y
   Zhang, ZY
AF Fu, Jin-Ye
   Wu, Chun-Xiao
   Zhang, Chen-Ping
   Gao, Jing
   Luo, Jian-Feng
   Shen, Shu-Kun
   Zheng, Ying
   Zhang, Zhi-Yuan
TI Oral cancer incidence in Shanghai - a temporal trend analysis from 2003 to 2012
SO BMC CANCER
LA English
DT Article
DE Oral cancer; Epidemiology; Incidence; Temporal trend
ID oropharyngeal cancer; pharyngeal cancer; united-states; regional-variation; global incidence; incidence rates; cavity cancer; mortality; alcohol; epidemiology
AB Background: Oral cancer is a serious problem owing to its poor prognosis and destruction of patients' eating ability as well as facial appearance. Epidemiological studies can provide aetiological clues for prevention. The prevalence of oral cancer in densely populated cities in eastern China is unclear. The aim of the study is to analyse the incidence rates of oral cancer in Shanghai over the period 2003-2012 and estimate the temporal trends. Methods: Cases of oral cancer were retrieved from the Shanghai Cancer Registry system in the Shanghai Municipal Center for Disease Control & Prevention for the years 2003 to 2012. Information on the corresponding population was obtained from the Shanghai Municipal Bureau of Public Security. Age-standardised incidence rates were directly calculated according to the world standard population. An annual percent change model was employed to analyse the temporal trends of cancer incidence. Results: A total of 3860 oral cancer cases were reported, representing 0.69% of all malignancies in Shanghai during the 10-year study period. The mean age at diagnosis was 64 years. The age-standardised incidence rate was 1.34 per 100,000 person-years, with a male-to-female ratio of 1.41. Annually, the incidence rates increased by 3.83 and 2.54% for men and women, respectively. The increase was most noticeable in males aged 45-64 years. Conclusion: In Shanghai, the oral cancer incidence is relatively low. However, it is continuously increasing, especially among middle-aged males. This finding urges further investigations on the risk factors of oral cancer in this population, especially on changes in living patterns, such as the smoking, drinking, and dietary habits.
C1 [Fu, Jin-Ye; Zhang, Chen-Ping; Shen, Shu-Kun; Zhang, Zhi-Yuan] Shanghai Jiao Tong Univ, Peoples Hosp 9, Dept Oral & Maxillofacial Head & Neck Oncol, Sch Med,Shanghai Key Lab Stomatol,Coll Stomatol, 639 Zhi Zao Ju Rd, Shanghai 200011, Peoples R China.
   [Wu, Chun-Xiao; Zheng, Ying] Shanghai Municipal Ctr Dis Control & Prevent, Dept Canc Control & Prevent, Shanghai 200336, Peoples R China.
   [Gao, Jing] Shanghai Canc Inst, Dept Epidemiol, Shanghai 200032, Peoples R China.
   [Luo, Jian-Feng] Fudan Univ, Sch Publ Hlth, Dept Biostat, Shanghai 200032, Peoples R China.
C3 Shanghai Jiao Tong University; Shanghai Center for Disease Control & Prevention; Shanghai Jiao Tong University; Fudan University
RP Zhang, ZY (corresponding author), Shanghai Jiao Tong Univ, Peoples Hosp 9, Dept Oral & Maxillofacial Head & Neck Oncol, Sch Med,Shanghai Key Lab Stomatol,Coll Stomatol, 639 Zhi Zao Ju Rd, Shanghai 200011, Peoples R China.
EM zhzhy639@163.com
CR Ahmed HG, 2010, DIAGN CYTOPATHOL, V38, P489, DOI 10.1002/dc.21224
   Ariyawardana A, 2013, BMC CANCER, V13, P0, DOI 10.1186/1471-2407-13-333
   Bao PP, 2016, BMC CANCER, V16, P0, DOI 10.1186/s12885-016-2313-2
   Chaturvedi AK, 2013, J CLIN ONCOL, V31, P4550, DOI 10.1200/JCO.2013.50.3870
   Choi SW, 2014, ORAL DIS, V20, P773, DOI 10.1111/odi.12251
   Cleveland JL, 2011, J AM DENT ASSOC, V142, P915, DOI 10.14219/jada.archive.2011.0298
   Conway DI, 2006, ORAL ONCOL, V42, P586, DOI 10.1016/j.oraloncology.2005.10.018
   Elter JR, 2005, ORAL ONCOL, V41, P470, DOI 10.1016/j.oraloncology.2004.11.004
   Ferlay J, 2015, INT J CANCER, V136, PE359, DOI 10.1002/ijc.29210
   Ferlay J, 2010, INT J CANCER, V127, P2893, DOI 10.1002/ijc.25516
   Filomeno M, 2014, BRIT J CANCER, V111, P981, DOI 10.1038/bjc.2014.329
   Hindle I, 2000, ORAL ONCOL, V36, P328, DOI 10.1016/S1368-8375(00)00020-8
   Karnov KKS, 2017, ACTA ONCOL, V56, P1204, DOI 10.1080/0284186X.2017.1307516
   Ligier K, 2011, REV STOMATOL CHIR, V112, P164, DOI 10.1016/j.stomax.2011.04.004
   Ligier K, 2011, ORAL ONCOL, V47, P302, DOI 10.1016/j.oraloncology.2011.02.013
   Liu XiaoXia Liu XiaoXia, 2016, JOURNAL OF ENVIRONMENTAL & OCCUPATIONAL MEDICINE, V33, P925
   LLEWELYN J, 1994, BRIT J ORAL MAX SURG, V32, P146, DOI 10.1016/0266-4356(94)90098-1
   McCarthy CE, 2015, INT J ONCOL, V47, P204, DOI 10.3892/ijo.2015.2990
   Ménégoz F, 2002, B CANCER, V89, P419
   MOLLER H, 1989, J ORAL PATHOL MED, V18, P224, DOI 10.1111/j.1600-0714.1989.tb00767.x
   Moore SR, 1999, ORAL DIS, V5, P185
   Naganuma T, 2008, AM J EPIDEMIOL, V168, P1425, DOI 10.1093/aje/kwn282
   Robinson KL, 2003, ORAL ONCOL, V39, P31, DOI 10.1016/S1368-8375(02)00014-3
   Shiboski CH, 2000, COMMUNITY DENT ORAL, V28, P249, DOI 10.1034/j.1600-0528.2000.280402.x
   Shield KD, 2017, CA-CANCER J CLIN, V67, P51, DOI 10.3322/caac.21384
   [苏中华 Su Zhonghua], 2003, 中国心理卫生杂志 CHINESE MENTAL HEALTH JOURNAL, V17, P536
   Tarvainen L, 2004, ORAL DIS, V10, P167, DOI 10.1046/j.1601-0825.2003.00999.x
   van Dijk BAC, 2016, INT J CANCER, V139, P574, DOI 10.1002/ijc.30107
   Warnakulasuriya S, 2009, ORAL ONCOL, V45, P309, DOI 10.1016/j.oraloncology.2008.06.002
   Weatherspoon DJ, 2015, CANCER EPIDEMIOL, V39, P497, DOI 10.1016/j.canep.2015.04.007
   Xu Xiaoli, 2016, WEI SHENG YAN JIU, V45, P534
   Xu XL, 2016, J HYGIENE RES, V45, P0
   Zhang SK, 2015, CHINESE J CANCER RES, V27, P44, DOI 10.3978/j.issn.1000-9604.2015.01.03
   Zhou J, 2015, FUDAN U J MED SCI, V42, P0
   Zhou Jing, 2015, FUDAN XUEBAO (YIXUEBAN), V42, P18, DOI 10.3969/j.issn.1672-8467.2015.01.004
NR 35
TC 8
Z9 9
U1 0
U2 10
PU BMC
PI LONDON
PA CAMPUS, 4 CRINAN ST, LONDON N1 9XW, ENGLAND
SN 1471-2407
EI 
J9 BMC CANCER
JI BMC Cancer
PD JUN 25
PY 2018
VL 18
IS 
BP 
EP 
DI 10.1186/s12885-018-4582-4
PG 7
WC Oncology
SC Oncology
GA GK9XI
UT WOS:000436611200007
PM 29940896
DA 2025-02-23
ER

PT J
AU Rietveld, SCM
   Witvliet-van Nierop, JE
   Ottens-Oussoren, K
   van der Peet, DL
   de van der Schueren, MAE
AF Rietveld, Sofia C. M.
   Witvliet-van Nierop, Jill E.
   Ottens-Oussoren, Karen
   van der Peet, Donald L.
   de van der Schueren, Marian A. E.
TI The Prediction of Deterioration of Nutritional Status during Chemoradiation Therapy in Patients with Esophageal Cancer
SO NUTRITION AND CANCER-AN INTERNATIONAL JOURNAL
LA English
DT Article
ID weight-loss; chemoradiotherapy; chemotherapy; intervention; malnutrition; outcm
AB Patients with esophageal cancer are at high risk of developing malnutrition during neoadjuvant chemoradiation therapy (CRT), which in turn is associated with postoperative morbidity. The aim of the study is to explore whether parameters of a complete pre-treatment nutritional status may predict deterioration of nutritional status during CRT in patients with esophageal cancer. In this prospective cohort study, 101 patients with esophageal cancer treated with CRT were included. Data of patient characteristics, tumor classification, performance score, %weight change, body mass index, fat (free) mass index, phase angle, handgrip strength, energy- and protein intake, and use of (additional) dietary supplements were collected. A prediction model was constructed to identify predictive parameters for deterioration in nutritional status (defined as weight loss of >5% and/or decline in fat free mass of >= 1.4 kg) during CRT. Nutritional status deteriorated in 49 patients (49%) during CRT. The only predictor for deterioration in nutritional status was fat free mass index (OR 1.21 (90% CI: 1.03 - 1.42)). Patients with a higher fat free mass index are at increased risk of deterioration in nutrition status during CRT. Results suggest that all patients should be carefully supervised during CRT, regardless of their nutritional status before start of CRT.
C1 [Rietveld, Sofia C. M.; Witvliet-van Nierop, Jill E.; Ottens-Oussoren, Karen; de van der Schueren, Marian A. E.] Vrije Univ Amsterdam, Med Ctr, Dept Nutr & Dietet Internal Med, Room ZH 4A 15,Boelelaan 1117,POB 7057, NL-1007 MB Amsterdam, Netherlands.
   [van der Peet, Donald L.] Vrije Univ Amsterdam, Med Ctr, Dept Surg, Amsterdam, Netherlands.
C3 Vrije Universiteit Amsterdam; Vrije Universiteit Amsterdam
RP Rietveld, SCM (corresponding author), Vrije Univ Amsterdam, Med Ctr, Dept Nutr & Dietet Internal Med, Room ZH 4A 15,Boelelaan 1117,POB 7057, NL-1007 MB Amsterdam, Netherlands.
EM s.rietveld@vumc.nl
CR Adenis A, 2013, BMC CANCER, V13, P0, DOI 10.1186/1471-2407-13-413
   Ahlberg K, 2003, LANCET, V362, P640, DOI 10.1016/S0140-6736(03)14186-4
   al-Majid S, 2001, BIOL RES NURS, V2, P186, DOI 10.1177/109980040100200304
   Andreyev HJN, 1998, EUR J CANCER, V34, P503, DOI 10.1016/S0959-8049(97)10090-9
   [Anonymous], 1985, WHO TECHNICAL REPORT SERIES, V0, P0
   Bohannon RW, 2006, PHYSIOTHERAPY, V92, P11, DOI 10.1016/j.physio.2005.05.003
   Bozzetti F, 2010, SUPPORT CARE CANCER, V18, PS41, DOI 10.1007/s00520-009-0664-9
   Buskermolen S, 2012, NUTR CANCER, V64, P826, DOI 10.1080/01635581.2012.690062
   Cederholm T, 2015, CLIN NUTR, V34, P335, DOI 10.1016/j.clnu.2015.03.001
   Clavier JB, 2014, DIS ESOPHAGUS, V27, P560, DOI 10.1111/j.1442-2050.2012.01441.x
   Cox S, 2016, BRIT J CANCER, V115, P172, DOI 10.1038/bjc.2016.129
   Daabiss M, 2011, INDIAN J ANAESTH, V55, P111, DOI 10.4103/0019-5049.79879
   Duan Xiao-Feng, 2014, CANCER BIOLOGY MEDICINE, V11, P191, DOI 10.7497/j.issn.2095-3941.2014.03.005
   Frankenfield DC, 2011, JPEN-PARENTER ENTER, V35, P563, DOI 10.1177/0148607111415859
   Gibson RS, 2005, PRINCIPLES OF NUTRITIONAL ASSESSMENT, V2nd, P0
   Halpern-Silveira D, 2010, SUPPORT CARE CANCER, V18, P617, DOI 10.1007/s00520-009-0703-6
   Ida S, 2014, ANN SURG ONCOL, V21, P3675, DOI 10.1245/s10434-014-3737-z
   Jemal Ahmedin, 2011, CA CANCER J CLIN, V61, P69, DOI 10.3322/caac.20107
   Jiang N, 2014, ASIAN PAC J CANCER P, V15, P1943, DOI 10.7314/APJCP.2014.15.5.1943
   Kyle UG, 2001, NUTRITION, V17, P248, DOI 10.1016/S0899-9007(00)00553-0
   Lee JLC, 2016, SUPPORT CARE CANCER, V24, P469, DOI 10.1007/s00520-015-2958-4
   Leistra E, 2011, CLIN NUTR, V30, P484, DOI 10.1016/j.clnu.2011.01.008
   Mariette C, 2012, ANN SURG ONCOL, V19, P2128, DOI 10.1245/s10434-012-2225-6
   Mendes MCS, 2015, J ENDOCRINOL, V226, PR29, DOI 10.1530/JOE-15-0170
   Norman K, 2010, AM J CLIN NUTR, V92, P612, DOI 10.3945/ajcn.2010.29215
   Prado CM, 2013, AM J CLIN NUTR, V98, P1012, DOI 10.3945/ajcn.113.060228
   Rice TW, 2010, ANN SURG ONCOL, V17, P1721, DOI 10.1245/s10434-010-1024-1
   Van Cutsem Eric, 2005, EUR J ONCOL NURS, V9 Suppl 2, PS51, DOI 10.1016/j.ejon.2005.09.007
   Weijs PJM, 2014, CRIT CARE, V18, P0, DOI 10.1186/s13054-014-0591-0
   Zemanova M, 2012, J BUON, V17, P310
NR 33
TC 16
Z9 17
U1 1
U2 11
PU ROUTLEDGE JOURNALS, TAYLOR & FRANCIS LTD
PI ABINGDON
PA 2-4 PARK SQUARE, MILTON PARK, ABINGDON OX14 4RN, OXON, ENGLAND
SN 0163-5581
EI 1532-7914
J9 NUTR CANCER
JI Nutr. Cancer
PD JUN 15
PY 2018
VL 70
IS 2
BP 229
EP 235
DI 10.1080/01635581.2018.1412481
PG 7
WC Oncology; Nutrition & Dietetics
SC Oncology; Nutrition & Dietetics
GA FU8CD
UT WOS:000424078800009
PM 29324061
DA 2025-02-23
ER

PT J
AU Quist, AJL
   Inoue-Choi, M
   Weyer, PJ
   Anderson, KE
   Cantor, KP
   Krasner, S
   Freeman, LEB
   Ward, MH
   Jones, RR
AF Quist, Arbor J. L.
   Inoue-Choi, Maki
   Weyer, Peter J.
   Anderson, Kristin E.
   Cantor, Kenneth P.
   Krasner, Stuart
   Freeman, Laura E. Beane
   Ward, Mary H.
   Jones, Rena R.
TI Ingested nitrate and nitrite, disinfection by-products, and pancreatic cancer risk in postmenopausal women
SO INTERNATIONAL JOURNAL OF CANCER
LA English
DT Article
DE nitrate; drinking water contaminants; disinfection by-products; pancreatic cancer; dietary nitrate/nitrite
ID nih-aarp diet; drinking-water; older women; groundwater nitrate; nitroso-compounds; fat intake; iowa; health; cohort; meat
AB Nitrate and nitrite are precursors of N-nitroso compounds (NOC), probable human carcinogens that cause pancreatic tumors in animals. Disinfection by-products (DBP) exposures have also been linked with digestive system cancers, but few studies have evaluated relationships with pancreatic cancer. We investigated the association of pancreatic cancer with these drinking water contaminants and dietary nitrate/nitrite in a cohort of postmenopausal women in Iowa (1986-2011). We used historical monitoring and treatment data to estimate levels of long-term average nitrate and total trihalomethanes (TTHM; the sum of the most prevalent DBP class) and the duration exceeding one-half the maximum contaminant level (>1/2 MCL; 5 mg/L nitrate-nitrogen, 40 mu g/L TTHM) among participants on public water supplies (PWS) >10 years. We estimated dietary nitrate and nitrite intakes using a food frequency questionnaire. We computed hazard ratios (HR) and 95% confidence intervals (CI) using Cox regression and evaluated nitrate interactions with smoking and vitamin C intake. We identified 313 cases among 34,242 women, including 152 with >10 years PWS use (N=15,710). Multivariable models of average nitrate showed no association with pancreatic cancer (HRp95 (vs. Q1)=1.16, 95% CI: 0.51-2.64). Associations with average TTHM levels were also null (HRQ4 (vs. Q1)=0.70, 95% CI:0.42-1.18). We observed no trend with increasing years of exposure to either contaminant at levels >1/2 MCL. Positive associations were suggested in the highest dietary nitrite intake from processed meat (HRp95 (vs. Q1)=1.66, 95% CI 1.00-2.75;p(trend)=0.05). We found no interactions of nitrate with known modifiers of endogenous NOC formation. Our results suggest that nitrite intake from processed meat may be a risk factor for pancreatic cancer.
C1 [Quist, Arbor J. L.; Cantor, Kenneth P.; Freeman, Laura E. Beane; Ward, Mary H.; Jones, Rena R.] NCI, Occupat & Environm Epidemiol Branch, Div Canc Epidemiol & Genet, NIH, Bethesda, MD 20892 USA.
   [Quist, Arbor J. L.] Univ N Carolina, Dept Epidemiol, Gillings Sch Publ Hlth, Chapel Hill, NC USA.
   [Inoue-Choi, Maki] NCI, Metab Epidemiol Branch, Div Canc Epidemiol & Genet, NIH, Bethesda, MD 20892 USA.
   [Weyer, Peter J.] Univ Iowa, Ctr Hlth Effects Environm Contaminat, Iowa City, IA USA.
   [Anderson, Kristin E.] Univ Minnesota, Sch Publ Hlth, Div Epidemiol & Community Hlth, Minneapolis, MN USA.
   [Anderson, Kristin E.] Univ Minnesota, Prevent & Etiol Res Program, Masonic Canc Ctr, Minneapolis, MN USA.
C3 National Institutes of Health (NIH) - USA; NIH National Cancer Institute (NCI); NIH National Cancer Institute- Division of Cancer Epidemiology & Genetics; University of North Carolina; University of North Carolina Chapel Hill; National Institutes of Health (NIH) - USA; NIH National Cancer Institute (NCI); NIH National Cancer Institute- Division of Cancer Epidemiology & Genetics; University of Iowa; University of Minnesota System; University of Minnesota Twin Cities; University of Minnesota System; University of Minnesota Twin Cities
RP Jones, RR (corresponding author), NCI, Occupat & Environm Epidemiol Branch, Div Canc Epidemiol & Genet, NIH, Bethesda, MD 20892 USA.
EM rena.jones@nih.gov
FU National Cancer Institute [R01CA39742]; National Institute of Environmental Health Sciences [T32-ES007018]; National Cancer Institute; National Cancer Institute [ZIACP010125] Funding Source: NIH RePORTER
CR Andreotti G, 2009, INT J CANCER, V124, P2495, DOI 10.1002/ijc.24185
   [Anonymous], 2010, IARC MONOGRAPHS EVAL, V0, P0
   Aschebrook-Kilfoy B, 2011, AM J EPIDEMIOL, V174, P305, DOI 10.1093/aje/kwr092
   Barone E, 2016, ARCH TOXICOL, V90, P2617, DOI 10.1007/s00204-016-1821-9
   BARTSCH H, 1988, MUTAT RES, V202, P307, DOI 10.1016/0027-5107(88)90194-7
   Bartsch H, 1996, IARC SCI PUBL, V0, P189
   Bjerregaard JK, 2016, ACTA ONCOL, V55, P40, DOI 10.3109/0284186X.2015.1114675
   BOGOVSKI P, 1981, INT J CANCER, V27, P471, DOI 10.1002/ijc.2910270408
   Bouvard V, 2015, LANCET ONCOL, V16, P1599, DOI 10.1016/S1470-2045(15)00444-1
   Cantor KP, 1997, CANCER CAUSE CONTROL, V8, P292, DOI 10.1023/A:1018444902486
   Cantor KP, 2006, CANC EPIDEMIOLOGY PR, V0, P0
   Coss A, 2004, AM J EPIDEMIOL, V159, P693, DOI 10.1093/aje/kwh081
   Cross AJ, 2003, CANCER RES, V63, P2358
   Daniel CR, 2011, PUBLIC HEALTH NUTR, V14, P575, DOI 10.1017/S1368980010002077
   Do M, 2005, ENVIRON HEALTH PERSP, V113, P418, DOI 10.1289/ehp.7403
   Doyle TJ, 1997, AM J PUBLIC HEALTH, V87, P1168, DOI 10.2105/AJPH.87.7.1168
   FOLSOM AR, 1989, CANCER RES, V49, P6828
   Grosse Y, 2006, LANCET ONCOL, V7, P628, DOI 10.1016/S1470-2045(06)70789-6
   Heinen MM, 2009, INT J CANCER, V125, P1118, DOI 10.1002/ijc.24387
   IARC, 2013, IARC MONOGRAPHS EVAL, V101, P0
   IARC, 1991, IARC MONOGRAPHS EVAL, V52, P0
   IARC, 2004, IARC MONOGRAPHS EVAL, V84, P0
   IJSSELMUIDEN CB, 1992, AM J EPIDEMIOL, V136, P836, DOI 10.1093/aje/136.7.836
   Inoue-Choi M, 2016, PUBLIC HEALTH NUTR, V19, P1934, DOI 10.1017/S1368980015003407
   Inoue-Choi M, 2011, CANCER EPIDEM BIOMAR, V20, P711, DOI 10.1158/1055-9965.EPI-11-0026
   Iodice S, 2008, LANGENBECK ARCH SURG, V393, P535, DOI 10.1007/s00423-007-0266-2
   Jones RR, 2017, EPIDEMIOLOGY, V28, P703, DOI 10.1097/EDE.0000000000000647
   Jones RR, 2016, ENVIRON HEALTH PERSP, V124, P1751, DOI 10.1289/EHP191
   Jones RR, 2014, ENVIRON RES, V133, P353, DOI 10.1016/j.envres.2014.05.028
   KOIVUSALO M, 1995, ARCH ENVIRON HEALTH, V50, P269, DOI 10.1080/00039896.1995.9935953
   Krasner SW, 2017, J ENVIRON SCI-CHINA, V58, P183, DOI 10.1016/j.jes.2017.03.007
   Krasner SW, 2013, WATER RES, V47, P4433, DOI 10.1016/j.watres.2013.04.050
   Kukkula M, 1997, EUR J PUBLIC HEALTH, V7, P297, DOI 10.1093/eurpub/7.3.297
   Michaud DS, 2005, J NATL CANCER I, V97, P518, DOI 10.1093/jnci/dji094
   Mitch WA, 2003, ENVIRON ENG SCI, V20, P389, DOI 10.1089/109287503768335896
   MORRIS RD, 1992, AM J PUBLIC HEALTH, V82, P955, DOI 10.2105/AJPH.82.7.955
   MUNGER RG, 1992, AM J EPIDEMIOL, V136, P192, DOI 10.1093/oxfordjournals.aje.a116485
   Nitsche C, 2011, DIGEST DIS, V29, P235, DOI 10.1159/000323933
   Nöthlings U, 2005, JNCI-J NATL CANCER I, V97, P1458, DOI 10.1093/jnci/dji292
   Paluszkiewicz P, 2012, CANCER EPIDEMIOL, V36, P60, DOI 10.1016/j.canep.2011.05.004
   POUR PM, 1981, CANCER, V47, P1573, DOI 10.1002/1097-0142(19810315)47:6+<1573::AID-CNCR2820471420>3.0.CO;2-K
   PRESTONMARTIN S, 1989, CANCER SURV, V8, P459
   SEER Cancer Stats Facts: Pancreatic Cancer 1992 2013, 2017, SEER CANC STATS FACT, V0, P0
   Taunk P, 2016, INT J CANCER, V138, P2172, DOI 10.1002/ijc.29964
   Villanueva Cristina M, 2015, CURR ENVIRON HEALTH REP, V2, P107, DOI 10.1007/s40572-014-0032-x
   Vrieling A, 2009, INT J CANCER, V124, P1926, DOI 10.1002/ijc.24134
   Ward MH, 2006, EPIDEMIOLOGY, V17, P375, DOI 10.1097/01.ede.0000219675.79395.9f
   Ward Mary H, 2009, REVIEWS ON ENVIRONMENTAL HEALTH, V24, P357
   Ward MH, 2003, EPIDEMIOLOGY, V14, P183, DOI 10.1097/00001648-200303000-00012
   WCRF, 2012, FOOD NUTR PHYS ACT P, V0, P0
   Weyer PJ, 2001, EPIDEMIOLOGY, V12, P327, DOI 10.1097/00001648-200105000-00013
   Wheeler DC, 2015, SCI TOTAL ENVIRON, V536, P481, DOI 10.1016/j.scitotenv.2015.07.080
   WILLETT WC, 1988, AM J EPIDEMIOL, V127, P188, DOI 10.1093/oxfordjournals.aje.a114780
   Yang CY, 2009, J TOXICOL ENV HEAL A, V72, P397, DOI 10.1080/15287390802647229
   Zhao ZW, 2017, CLIN GASTROENTEROL H, V15, P486, DOI 10.1016/j.cgh.2016.09.143
   Zirkle KW, 2016, SCI TOTAL ENVIRON, V566, P1062, DOI 10.1016/j.scitotenv.2016.05.130
NR 56
TC 52
Z9 56
U1 1
U2 57
PU WILEY
PI HOBOKEN
PA 111 RIVER ST, HOBOKEN 07030-5774, NJ USA
SN 0020-7136
EI 1097-0215
J9 INT J CANCER
JI Int. J. Cancer
PD JAN 15
PY 2018
VL 142
IS 2
BP 251
EP 261
DI 10.1002/ijc.31055
PG 11
WC Oncology
SC Oncology
GA FN3KT
UT WOS:000415898500004
PM 28921575
DA 2025-02-23
ER

PT J
AU Minami, Y
   Kanemura, S
   Oikawa, T
   Suzuki, S
   Hasegawa, Y
   Miura, K
   Nishino, Y
   Kakugawa, Y
   Fujiya, T
AF Minami, Yuko
   Kanemura, Seiki
   Oikawa, Tomoyuki
   Suzuki, Shinichi
   Hasegawa, Yasuhiro
   Miura, Koh
   Nishino, Yoshikazu
   Kakugawa, Yoichiro
   Fujiya, Tsuneaki
TI Associations of cigarette smoking and alcohol drinking with stomach cancer survival: A prospective patient cohort study in Japan
SO INTERNATIONAL JOURNAL OF CANCER
LA English
DT Article
DE stomach cancer; smoking; alcohol; cohort study; survival
ID life-style exposures; gastric-cancer; epidemiologic evidence; tobacco use; risk; consumption; recurrence; mortality; dietary; history
AB Cigarette smoking and alcohol drinking may affect the prognosis of stomach cancer, but evidence has been inconsistent. We investigated the associations between pretreatment smoking and alcohol drinking and the risk of all-cause and stomach cancer death among 1,576 patients with histologically confirmed stomach cancer diagnosed during 1997-2010 at a single hospital in Japan. Histories of smoking and alcohol drinking were assessed using a self-administered questionnaire. The patients were followed until December 31, 2013. The Cox proportional hazards model was used to estimate hazard ratios (HRs) and 95% confidence intervals (CIs). During 9,625.1 person-years, 670 all-cause and 419 stomach cancer deaths were documented. Among the patients overall, ever-drinking was significantly associated with an increased risk of all-cause death (HR: 1.25; 95% CI: 1.03-1.51), but not stomach cancer death. Positive linear associations with the frequency of drinking (p(trend)=0.02) and the amount of alcohol consumed per day (p(trend)=0.03) were observed for the risk of all-cause death. Ever-smoking was not related to either the risk of all-cause or stomach cancer death. Conversely, among the patients who underwent curative resection, a significant positive association was found between ever-smoking and the risk of stomach cancer death (HR: 2.44; 95% CI: 1.17-5.08). A positive association was also found for earlier age at start of smoking (p(trend)=0.0046). Pretreatment smoking and alcohol drinking have significant effects on stomach cancer survival. Lifestyle adjustments throughout life may improve survival. What's new? While cigarette smoking and alcohol consumption are suspected of being associated with stomach cancer prognosis, evidence supporting these links is inconclusive. In this study of more than 1,500 stomach cancer patients in Japan, questionnaires on smoking and alcohol consumption history reveal a positive association between ever-drinking and all-cause death but not death from stomach cancer. Ever-smoking was linked to an elevated risk of stomach cancer death in patients who underwent curative resection but was otherwise not associated with risk of death. The association between ever-smoking and stomach cancer death was prominent among curative patients who started smoking as teenagers.
C1 [Minami, Yuko] Tohoku Univ, Grad Sch Med, Div Community Hlth, Sendai, Miyagi, Japan.
   [Minami, Yuko; Kanemura, Seiki] Miyagi Canc Ctr, Res Inst, Div Canc Epidemiol & Prevent, Natori, Miyagi, Japan.
   [Minami, Yuko] Osaki Citizen Hosp, Ctr Prevent Med, 2-3-15 Senjuji Machi, Osaki, Miyagi 9896174, Japan.
   [Oikawa, Tomoyuki; Suzuki, Shinichi] Miyagi Canc Ctr Hosp, Dept Gastroenterol, Natori, Miyagi, Japan.
   [Hasegawa, Yasuhiro; Miura, Koh; Kakugawa, Yoichiro; Fujiya, Tsuneaki] Miyagi Canc Ctr Hosp, Dept Surg, Natori, Miyagi, Japan.
   [Nishino, Yoshikazu] Kanazawa Med Univ, Dept Epidemiol & Publ Hlth, Kahoku, Ishikawa, Japan.
C3 Tohoku University; Miyagi Cancer Center; Miyagi Cancer Center; Miyagi Cancer Center; Kanazawa Medical University
RP Minami, Y (corresponding author), Osaki Citizen Hosp, Ctr Prevent Med, 2-3-15 Senjuji Machi, Osaki, Miyagi 9896174, Japan.
EM adym@med.tohoku.ac.jp
FU Japan Society for the Promotion of Science [16H05240]; Grants-in-Aid for Scientific Research [16H05240, 15K10081] Funding Source: KAKEN
CR American Institute for Cancer Research . World Cancer Research Fund, 2007, WORLD CANC RES FUND, V0, P265
   Bae JM, 1998, WORLD J SURG, V22, P254, DOI 10.1007/s002689900379
   COTTON PB, 1973, POSTGRAD MED J, V49, P27, DOI 10.1136/pgmj.49.567.27
   COX DR, 1972, J R STAT SOC B, V34, P187
   Cramer DW, 2011, CURR OPIN IMMUNOL, V23, P265, DOI 10.1016/j.coi.2011.01.002
   Dallongeville J, 1998, J NUTR, V128, P1450
   Ferronha I, 2012, BRIT J CANCER, V107, P537, DOI 10.1038/bjc.2012.258
   Ferronha I, 2012, EUR J CANCER PREV, V21, P449, DOI 10.1097/CEJ.0b013e32834fdb1b
   Fillmore KM, 1998, ADDICTION, V93, P183, DOI 10.1046/j.1360-0443.1998.9321834.x
   Gavazzi C, 2011, BRIT J NUTR, V106, P1773, DOI 10.1017/S0007114511002509
   Han MA, 2013, CANCER EPIDEM BIOMAR, V22, P1805, DOI 10.1158/1055-9965.EPI-13-0385
   Hori M, 2015, JPN J CLIN ONCOL, V45, P884, DOI 10.1093/jjco/hyv088
   Hozawa A, 2004, J EPIDEMIOL, V14, PS12, DOI 10.2188/jea.14.S12
   Huang XE, 2000, NUTR CANCER, V38, P30, DOI 10.1207/S15327914NC381_5
   International Agency for Research on Cancer, 2004, IARC MONOGRAPHS EVAL, V83, P0
   Japanese Gastric Cancer Association, 1998, GASTRIC CANCER, V1, P10
   Jun JH, 2016, INT J SURG, V28, P162, DOI 10.1016/j.ijsu.2016.02.084
   Kakugawa Y, 2015, CANCER SCI, V106, P1066, DOI 10.1111/cas.12716
   Kawai M, 2011, BREAST CANCER RES TR, V128, P817, DOI 10.1007/s10549-011-1381-x
   Ladeiras-Lopes R, 2008, CANCER CAUSE CONTROL, V19, P689, DOI 10.1007/s10552-008-9132-y
   Minami Y, 2003, CANCER SCI, V94, P540, DOI 10.1111/j.1349-7006.2003.tb01480.x
   Minami Y, 2015, INT J CANCER, V136, P411, DOI 10.1002/ijc.29001
   Ministry of Health Labour and Welfare, 2014, VIT STAT JAP 2014, V0, P0
   Nishino Y, 2006, JPN J CLIN ONCOL, V36, P800, DOI 10.1093/jjco/hyl112
   Ogawa K, 2003, PUBLIC HEALTH NUTR, V6, P147, DOI 10.1079/PHN2002411
   Palli D, 2000, CANCER, V89, P1205, DOI 10.1002/1097-0142(20000915)89:6<1205::AID-CNCR3>3.0.CO;2-5
   Park SM, 2006, J CLIN ONCOL, V24, P5017, DOI 10.1200/JCO.2006.07.0243
   Pfeifer GP, 2002, ONCOGENE, V21, P7435, DOI 10.1038/sj.onc.1205803
   Posteraro B, 2014, EJSO-EUR J SURG ONC, V40, P345, DOI 10.1016/j.ejso.2013.11.002
   Rajendram R, 2005, DIGEST DIS, V23, P214, DOI 10.1159/000090168
   Rothman KJ, 2008, MODERN EPIDEMIOLOGY, V0, P0
   Seitz Heamut K, 2009, V472, V0, PP217, DOI 10.1007/978-1-60327-492-0_9
   Shimazu T, 2008, JPN J CLIN ONCOL, V38, P8, DOI 10.1093/jjco/hym152
   Smyth EC, 2012, ANN SURG ONCOL, V19, P2088, DOI 10.1245/s10434-012-2230-9
   Sopori M, 2002, NAT REV IMMUNOL, V2, P372, DOI 10.1038/nri803
   Steevens J, 2010, GUT, V59, P39, DOI 10.1136/gut.2009.191080
   Szabo G, 2009, ALCOHOL CLIN EXP RES, V33, P220, DOI 10.1111/j.1530-0277.2008.00842.x
   Trivers KF, 2005, CLIN GASTROENTEROL H, V3, P225, DOI 10.1016/S1542-3565(04)00613-5
   Tsugane S, 2007, GASTRIC CANCER, V10, P75, DOI 10.1007/s10120-007-0420-0
   Ukawa S, 2017, J EPIDEMIOL, V27, PS43, DOI 10.1016/j.je.2016.12.007
   Zheng W, 2014, PLOS MED, V11, P0, DOI 10.1371/journal.pmed.1001631
NR 41
TC 21
Z9 23
U1 0
U2 24
PU WILEY
PI HOBOKEN
PA 111 RIVER ST, HOBOKEN 07030-5774, NJ USA
SN 0020-7136
EI 1097-0215
J9 INT J CANCER
JI Int. J. Cancer
PD SEP 1
PY 2018
VL 143
IS 5
BP 1072
EP 1085
DI 10.1002/ijc.31408
PG 14
WC Oncology
SC Oncology
GA GO6HJ
UT WOS:000440140100011
PM 29603213
DA 2025-02-23
ER

PT J
AU Dhana, A
   Yen, H
   Li, T
   Holmes, MD
   Qureshi, AA
   Cho, E
AF Dhana, Ashar
   Yen, Hsi
   Li, Tricia
   Holmes, Michelle D.
   Qureshi, Abrar A.
   Cho, Eunyoung
TI Intake of folate and other nutrients related to one-carbon metabolism and risk of cutaneous melanoma among US women and men
SO CANCER EPIDEMIOLOGY
LA English
DT Article
DE Melanoma; Skin neoplasms; Prospective study; One-carbon metabolism; Folate; Vitamin B6; Vitamin B12; Methionine; Choline; Betaine
ID basal-cell carcinoma; food-frequency questionnaire; pancreatic-cancer risk; folic-acid; dietary-folate; ultraviolet-radiation; citrus consumption; sun exposure; skin; homocysteine
AB Background: Nutrients involved in one-carbon metabolism - folate, vitamins B6 and B12, methionine, choline, and betaine - have been inversely associated with multiple cancer sites and may be related to skin cancer. However, there is a lack of research on the association between intake of these nutrients and cutaneous melanoma risk. The aim of this study was to examine the associations between intake of one-carbon metabolism nutrients and cutaneous melanoma risk in two large prospective cohorts. Methods: The cohorts included 75,311 white women and 48,523 white men. Nutrient intake was assessed repeatedly by food frequency questionnaires and self-reported supplement use. We used Cox proportional hazards regression to estimate multivariable-adjusted hazard ratios (HRs) and 95% confidence intervals (CIs) and then pooled HRs using a random-effects model. Results: Over 24-26 years of follow-up, we documented 1328 melanoma cases (648 men and 680 women). Higher intake of folate from food only, but not total folate, was associated with increased melanoma risk (pooled HR for top versus bottom quintile: 1.36; 95% CI: 1.13-1.64; P for trend = 0.001). The association was significant in men, but attenuated in women. Higher intake of vitamins B6 and B12, choline, betaine, and methionine were not associated with melanoma risk, although there was modest increasing trend of risk for vitamin B6 from food only (pooled HR for top versus bottom quintile: 1.18; 95% CI: 0.99-1.41; P for trend = 0.03). Conclusions: We found some evidence that higher intake of folate from food only was associated with a modest increased risk of cutaneous melanoma. However, since other factors related to dietary folate intake may account for the observed association, our findings warrant further investigation.
C1 [Dhana, Ashar; Yen, Hsi; Holmes, Michelle D.] Harvard TH Chan Sch Publ Hlth, Boston, MA USA.
   [Dhana, Ashar] Groote Schuur Hosp, Div Dermatol, Cape Town, South Africa.
   [Dhana, Ashar] Univ Cape Town, Cape Town, South Africa.
   [Yen, Hsi] Chang Gung Mem Hosp, Dept Dermatol, Taoyuan, Taiwan.
   [Li, Tricia; Holmes, Michelle D.; Qureshi, Abrar A.; Cho, Eunyoung] Brigham & Womens Hosp, Dept Med, Charming Div Network Med, 75 Francis St, Boston, MA 02115 USA.
   [Li, Tricia; Holmes, Michelle D.; Qureshi, Abrar A.; Cho, Eunyoung] Harvard Med Sch, Boston, MA USA.
   [Qureshi, Abrar A.; Cho, Eunyoung] Brown Univ, Warren Alpert Med Sch, Dept Dermatol, Box G-D, Providence, RI 02912 USA.
   [Qureshi, Abrar A.; Cho, Eunyoung] Brown Univ, Sch Publ Hlth, Dept Epidemiol, Providence, RI 02912 USA.
C3 Harvard University; Harvard T.H. Chan School of Public Health; University of Cape Town; University of Cape Town; Chang Gung Memorial Hospital; Harvard University; Harvard University Medical Affiliates; Brigham & Women's Hospital; Harvard University; Harvard Medical School; Brown University; Brown University
RP Cho, E (corresponding author), Brown Univ, Warren Alpert Med Sch, Dept Dermatol, Box G-D, Providence, RI 02912 USA.
EM eunyoung_cho@brown.edu
FU National Institutes of Health [CA186107, CA167552, CA198216]; Research Career Development Award of Dermatology Foundation
CR Agnoli C, 2016, J NUTR, V146, P1227, DOI 10.3945/jn.115.225433
   *AGR RES SERV, 2001, USDA NAT NUTR DAT ST, V0, P0
   *AGR RES SERV, 2008, USDA DAT CHOL CONT C, V0, P0
   ASHWOODSMITH MJ, 1980, NATURE, V285, P407, DOI 10.1038/285407a0
   Bailey LB, 1999, J NUTR, V129, P779, DOI 10.1093/jn/129.4.779
   Bentley TGK, 2006, AM J PUBLIC HEALTH, V96, P2040, DOI 10.2105/AJPH.2005.067371
   Brouwer IA, 1999, J NUTR, V129, P1135, DOI 10.1093/jn/129.6.1135
   Butzbach K, 2013, FREE RADICAL BIO MED, V65, P821, DOI 10.1016/j.freeradbiomed.2013.08.168
   Cancarini I, 2015, PLOS ONE, V10, P0, DOI 10.1371/journal.pone.0138318
   CARTWRIGHT LE, 1983, J AM ACAD DERMATOL, V8, P830, DOI 10.1016/S0190-9622(83)80012-7
   Chen P, 2014, BRIT J CANCER, V110, P2327, DOI 10.1038/bjc.2014.155
   Chen RZ, 1998, NATURE, V395, P89, DOI 10.1038/25779
   Cho E, 2006, AM J CLIN NUTR, V83, P905, DOI 10.1093/ajcn/83.4.905
   Cho EY, 2003, JNCI-J NATL CANCER I, V95, P1079, DOI 10.1093/jnci/95.14.1079
   Choi SW, 2000, J NUTR, V130, P129, DOI 10.1093/jn/130.2.129
   Colditz GA, 2005, NAT REV CANCER, V5, P388, DOI 10.1038/nrc1608
   Collin SM, 2010, CANCER EPIDEM BIOMAR, V19, P1632, DOI 10.1158/1055-9965.EPI-10-0180
   Craig SAS, 2004, AM J CLIN NUTR, V80, P539
   deBree A, 1997, EUR J CLIN NUTR, V51, P643, DOI 10.1038/sj.ejcn.1600467
   Donnenfeld M, 2015, AM J CLIN NUTR, V102, P471, DOI 10.3945/ajcn.115.109041
   Duffy ME, 2014, AM J CLIN NUTR, V99, P96, DOI 10.3945/ajcn.113.062752
   Dugo P, 2009, J AGR FOOD CHEM, V57, P6543, DOI 10.1021/jf901209r
   Dugrand A, 2013, J AGR FOOD CHEM, V61, P10677, DOI 10.1021/jf402763t
   Fanidi A, 2018, JNCI-J NATL CANCER I, V110, P0, DOI 10.1093/jnci/djx119
   Fears TR, 2002, CANCER RES, V62, P3992
   Friso S, 2005, CURR DRUG METAB, V6, P37, DOI 10.2174/1389200052997339
   Fung TT, 2002, CANCER CAUSE CONTROL, V13, P221, DOI 10.1023/A:1015036317596
   GIOVANNUCCI E, 1993, J NATL CANCER I, V85, P875, DOI 10.1093/jnci/85.11.875
   Hirakawa K, 2003, ARCH BIOCHEM BIOPHYS, V410, P261, DOI 10.1016/S0003-9861(02)00722-1
   Huang JY, 2016, CANCER EPIDEM BIOMAR, V25, P417, DOI 10.1158/1055-9965.EPI-15-0594
   Ito K, 1997, BIOCHEMISTRY-US, V36, P1774, DOI 10.1021/bi9620161
   Johansson M, 2014, JNCI-J NATL CANCER I, V106, P0, DOI 10.1093/jnci/dju327
   Juzeniene A, 2016, J PHOTOCH PHOTOBIO B, V155, P116, DOI 10.1016/j.jphotobiol.2016.01.001
   Kim YI, 2004, ENVIRON MOL MUTAGEN, V44, P10, DOI 10.1002/em.20025
   Dántola ML, 2010, PHOTOCH PHOTOBIO SCI, V9, P1604, DOI 10.1039/c0pp00210k
   Le Marchand L, 2009, CANCER EPIDEM BIOMAR, V18, P2195, DOI 10.1158/1055-9965.EPI-09-0141
   Li WQ, 2016, AM J PUBLIC HEALTH, V106, P1677, DOI 10.2105/AJPH.2016.303315
   Lin HL, 2013, PUBLIC HEALTH, V127, P607, DOI 10.1016/j.puhe.2013.04.008
   LIU Y, 2018, MEDICINE, V97, P0
   Mason JB, 2003, J NUTR, V133, P941S, DOI 10.1093/jn/133.3.941S
   Mason JB, 2011, BIOFACTORS, V37, P253, DOI 10.1002/biof.174
   Mocellin S, 2017, JNCI-J NATL CANCER I, V109, P0, DOI 10.1093/jnci/djw230
   Narayanan DL, 2010, INT J DERMATOL, V49, P978, DOI 10.1111/j.1365-4632.2010.04474.x
   Off MK, 2005, J PHOTOCH PHOTOBIO B, V80, P47, DOI 10.1016/j.jphotobiol.2005.03.001
   Ohrvik VE, 2011, NUTRIENTS, V3, P475, DOI 10.3390/nu3040475
   Oliveria SA, 2006, ARCH DIS CHILD, V91, P131, DOI 10.1136/adc.2005.086918
   RIMM EB, 1992, AM J EPIDEMIOL, V135, P1114, DOI 10.1093/oxfordjournals.aje.a116211
   SALVINI S, 1989, INT J EPIDEMIOL, V18, P858, DOI 10.1093/ije/18.4.858
   Sanjoaquin MA, 2005, INT J CANCER, V113, P825, DOI 10.1002/ijc.20648
   Sayre RM, 2008, MED HYPOTHESES, V70, P855, DOI 10.1016/j.mehy.2007.07.029
   SCOTTO FT, 1996, CANC EPIDEMIOLOGY PR, V0, P355
   SCOTTO J, 1988, SCIENCE, V239, P762, DOI 10.1126/science.3340857
   Selhub J, 2002, J NUTR HEALTH AGING, V6, P39
   Siegel RL, 2020, CA-CANCER J CLIN, V70, P7, DOI 10.3322/caac.21590
   Smith-Warner SA, 2006, AM J EPIDEMIOL, V163, P1053, DOI 10.1093/aje/kwj127
   Song J, 2000, CANCER RES, V60, P5434
   Song J, 2000, CANCER RES, V60, P3191
   STREIFF RR, 1971, AM J CLIN NUTR, V24, P1390
   Sun NH, 2016, PUBLIC HEALTH NUTR, V19, P1446, DOI 10.1017/S136898001500261X
   Therneau TM, 1997, P 1 SEATTL S BIOST, V0, P51
   Tuong W, 2012, DERMATOL CLIN, V30, P113, DOI 10.1016/j.det.2011.08.006
   Ulrich CM, 2007, AM J CLIN NUTR, V86, P271, DOI 10.1093/ajcn/86.2.271
   van Dam RM, 2000, AM J CLIN NUTR, V71, P135
   Vollset SE, 2013, LANCET, V381, P1029, DOI 10.1016/S0140-6736(12)62001-7
   Weinstein SJ, 2008, CANCER EPIDEM BIOMAR, V17, P3233, DOI 10.1158/1055-9965.EPI-08-0459
   Whiteman DC, 2006, J CLIN ONCOL, V24, P3172, DOI 10.1200/JCO.2006.06.1325
   Whiteman DC, 2016, J INVEST DERMATOL, V136, P1161, DOI 10.1016/j.jid.2016.01.035
   WILLETT W, 1986, AM J EPIDEMIOL, V124, P17, DOI 10.1093/oxfordjournals.aje.a114366
   WILLETT WC, 1985, AM J EPIDEMIOL, V122, P51, DOI 10.1093/oxfordjournals.aje.a114086
   Williams J D, 2012, SUBCELL BIOCHEM, V56, P181, DOI 10.1007/978-94-007-2199-9_10
   WOLF AM, 1994, INT J EPIDEMIOL, V23, P991, DOI 10.1093/ije/23.5.991
   Wu SW, 2015, CARCINOGENESIS, V36, P1162, DOI 10.1093/carcin/bgv109
   Wu SW, 2015, J CLIN ONCOL, V33, P2500, DOI 10.1200/JCO.2014.57.4111
   YOUN J, 2018, CLIN NUTR, V0, P0
   Zhou ZY, 2013, PLOS ONE, V8, P0, DOI 10.1371/journal.pone.0083588
   Zschäbitz S, 2013, AM J CLIN NUTR, V97, P332, DOI 10.3945/ajcn.112.034736
NR 76
TC 12
Z9 13
U1 1
U2 9
PU ELSEVIER SCI LTD
PI London
PA 125 London Wall, London, ENGLAND
SN 1877-7821
EI 1877-783X
J9 CANCER EPIDEMIOL
JI Cancer Epidemiol.
PD AUG 15
PY 2018
VL 55
IS 
BP 176
EP 183
DI 10.1016/j.canep.2018.06.006
PG 8
WC Oncology; Public, Environmental & Occupational Health
SC Oncology; Public, Environmental & Occupational Health
GA GN8NN
UT WOS:000439421300026
PM 29990794
DA 2025-02-23
ER

PT J
AU del Valle, MO
   Martín-Payo, R
   Cuesta-Briand, B
   Lana, A
AF del Valle, M. O.
   Martin-Payo, R.
   Cuesta-Briand, B.
   Lana, A.
TI Impact of two nurse-led interventions targeting diet among breast cancer survivors: Results from a randomized controlled trial
SO EUROPEAN JOURNAL OF CANCER CARE
LA English
DT Article
DE breast cancer; diet; health promotion; randomized controlled trials; stages of change; survivors
ID life-style interventions; physical-activity; european code; health; women; risk; prevention; behaviors; prostate; exercise
AB Breast cancer is the most common neoplasm among women worldwide. Improvements in early detection and treatment have resulted in improved survival rates; however, the continuation of unhealthy behaviours after diagnosis can increase the risk of second primary tumours. The aim of the study was to evaluate the effectiveness of two nurse-led health education interventions aiming at improving dietary behaviours among women diagnosed with breast cancer. Participants (n=492) were included in a double-blind randomized controlled trial with three arms: a control group received usual care; women in the first intervention group received a booklet containing dietary advice; women in the second intervention group received the same booklet plus a tailored telephone intervention delivered by a trained nurse. One year after the intervention, women in both intervention groups were more likely to adhere to the recommendation of decreasing the consumption of animal fats compared with the control group (OR:5.0; 95% CI:1.5-16.9 and OR:6.6; 95% CI:2.0-22.6, respectively). Moreover, compared with the control group, the adjusted probability of eating the recommended amount of fruit and vegetables was higher in the second intervention group (OR:2.7; 95% CI:1.4-5.3). In summary, the booklet containing dietary advice for breast cancer survivors, either alone or supplemented with a nurse-led telephone intervention, was effective in promoting adherence to diet recommendations.
C1 [del Valle, M. O.; Lana, A.] Univ Oviedo, Sch Med & Hlth Sci, Dept Prevent Med & Publ Hlth, Oviedo, Spain.
   [Martin-Payo, R.] Univ Oviedo, Sch Med & Hlth Sci, Dept Nursing, Oviedo, Spain.
   [Cuesta-Briand, B.] Curtin Univ, Sch Publ Hlth, Perth, WA, Australia.
   [Lana, A.] Inst Invest Principado Asturias IISPA, Oviedo, Spain.
C3 University of Oviedo; University of Oviedo; Curtin University; Instituto de Investigacion Sanitaria del Principado de Asturias (ISPA)
RP Lana, A (corresponding author), Fac Med & Ciencias Salud, Oviedo, Asturias, Spain.
EM lanaalberto@uniovi.es
FU University of Oviedo, Spain [UNOV-09-MB-7]
CR Alexander GL, 2010, AM J PUBLIC HEALTH, V100, P319, DOI 10.2105/AJPH.2008.154468
   Allemani C, 2015, LANCET, V385, P977, DOI 10.1016/S0140-6736(14)62038-9
   Beeken RJ, 2016, EUR J CANCER CARE, V25, P774, DOI 10.1111/ecc.12529
   Bluethmann SM, 2015, PSYCHO-ONCOLOGY, V24, P1250, DOI 10.1002/pon.3857
   Boyle P, 2003, ANN ONCOL, V14, P973, DOI 10.1093/annonc/mdg305
   Christy SM, 2011, J AM DIET ASSOC, V111, P1844, DOI 10.1016/j.jada.2011.09.013
   Cordain L, 2005, AM J CLIN NUTR, V81, P341, DOI 10.1093/ajcn.81.2.341
   De Angelis R, 2014, LANCET ONCOL, V15, P23, DOI 10.1016/S1470-2045(13)70546-1
   de Vries H, 1988, HEALTH EDUC RES, V0, PP273, DOI 10.1093/her/3.3.273
   Demark-Wahnefried W, 2005, J CLIN ONCOL, V23, P5814, DOI 10.1200/JCO.2005.01.230
   Demark-Wahnefried W, 2008, HEMATOL ONCOL CLIN N, V22, P319, DOI 10.1016/j.hoc.2008.01.012
   Demark-Wahnefried W, 2008, AM FAM PHYSICIAN, V77, P1573
   Demark-Wahnefried W, 2007, J CLIN ONCOL, V25, P2709, DOI 10.1200/JCO.2007.10.7094
   DeNysschen C, 2015, CLIN NURS RES, V24, P504, DOI 10.1177/1054773814553298
   Di Noia J, 2010, AM J HEALTH BEHAV, V34, P618
   Ferlay J, 2015, INT J CANCER, V136, PE359, DOI 10.1002/ijc.29210
   George SM, 2014, CANCER EPIDEM BIOMAR, V23, P575, DOI 10.1158/1055-9965.EPI-13-1162
   Goode AD, 2015, J CANCER SURVIV, V9, P660, DOI 10.1007/s11764-015-0442-2
   Goode AD, 2012, AM J PREV MED, V42, P81, DOI 10.1016/j.amepre.2011.08.025
   Greenlee H, 2015, J ACAD NUTR DIET, V115, PS42, DOI 10.1016/j.jand.2015.02.027
   Guest DD, 2013, EUR J CANCER CARE, V22, P51, DOI 10.1111/j.1365-2354.2012.01368.x
   Instituto Nacional de Estadistica, 2017, ENC POBL ACT, V0, P0
   Kwan ML, 2009, J CLIN ONCOL, V27, P919, DOI 10.1200/JCO.2008.19.4035
   Lana A, 2014, PREV MED, V59, P54, DOI 10.1016/j.ypmed.2013.11.015
   Lee MK, 2014, INT J NURS STUD, V51, P1557, DOI 10.1016/j.ijnurstu.2014.04.012
   LeMasters TJ, 2014, J CANCER SURVIV, V8, P336, DOI 10.1007/s11764-014-0347-5
   López González Mª Luisa, 2003, REV. ESP. SALUD PUBLICA, V77, P681, DOI 10.1590/S1135-57272003000600002
   López ML, 2009, EUR J CANCER CARE, V18, P598, DOI 10.1111/j.1365-2354.2008.00974.x
   Molina-Montes E, 2015, GYNECOL ONCOL, V136, P158, DOI 10.1016/j.ygyno.2014.10.029
   Morey MC, 2009, JAMA-J AM MED ASSOC, V301, P1883, DOI 10.1001/jama.2009.643
   Ng AK, 2008, CANCER J, V14, P429, DOI 10.1097/PPO.0b013e31818d8779
   Norat T, 2015, CANCER EPIDEMIOL, V39, PS56, DOI 10.1016/j.canep.2014.12.016
   ONeill SC, 2013, PLOS ONE, V8, P0, DOI 10.1371/journal.pone.0053607
   Del Valle MO, 2014, J ADV NURS, V70, P2810, DOI 10.1111/jan.12433
   Park CL, 2016, SUPPORT CARE CANCER, V24, P3037, DOI 10.1007/s00520-016-3129-y
   Parker EAD, 2014, INTEGR CANCER THER, V13, P114, DOI 10.1177/1534735413503550
   Patterson RE, 2010, MATURITAS, V66, P5, DOI 10.1016/j.maturitas.2010.01.004
   Pierce JP, 2007, J NUTR, V137, P2291, DOI 10.1093/jn/137.10.2291
   Prochaska JO, 1997, AM J HEALTH PROMOT, V12, P38, DOI 10.4278/0890-1171-12.1.38
   Ricceri F, 2015, INT J CANCER, V137, P940, DOI 10.1002/ijc.29462
   Schiavon CC, 2015, J NUTR EDUC BEHAV, V47, P2, DOI 10.1016/j.jneb.2014.09.005
   Spark LC, 2013, J CANCER SURVIV, V7, P74, DOI 10.1007/s11764-012-0246-6
   Stull VB, 2007, J NUTR, V137, P243S, DOI 10.1093/jn/137.1.243S
   Travis LB, 2013, NAT REV CLIN ONCOL, V10, P289, DOI 10.1038/nrclinonc.2013.41
   Trentham-Dietz A, 2007, BREAST CANCER RES TR, V105, P195, DOI 10.1007/s10549-006-9446-y
   Werrij MQ, 2011, J HEALTH PSYCHOL, V16, P199, DOI 10.1177/1359105310374779
   World Cancer Research Fund / American Institute for Cancer research, 2007, FOOD, V0, Physical Activity
   Zhang FF, 2015, CANCER-AM CANCER SOC, V121, P4212, DOI 10.1002/cncr.29488
NR 48
TC 11
Z9 11
U1 1
U2 26
PU WILEY
PI HOBOKEN
PA 111 RIVER ST, HOBOKEN 07030-5774, NJ USA
SN 0961-5423
EI 1365-2354
J9 EUR J CANCER CARE
JI Eur. J. Cancer Care
PD JUL 15
PY 2018
VL 27
IS 4
BP 
EP 
DI 10.1111/ecc.12854
PG 10
WC Oncology; Health Care Sciences & Services; Nursing; Rehabilitation
SC Oncology; Health Care Sciences & Services; Nursing; Rehabilitation
GA GO2CA
UT WOS:000439772700005
PM 29726050
DA 2025-02-23
ER

PT J
AU Kawakita, D
   Lee, YCA
   Gren, LH
   Buys, SS
   La Vecchia, C
   Hashibe, M
AF Kawakita, Daisuke
   Lee, Yuan-Chin Amy
   Gren, Lisa H.
   Buys, Saundra S.
   La Vecchia, Carlo
   Hashibe, Mia
TI The impact of folate intake on the risk of head and neck cancer in the prostate, lung, colorectal, and ovarian cancer screening trial (PLCO) cohort
SO BRITISH JOURNAL OF CANCER
LA English
DT Article
DE food folate; fortified folic acid; supplemental folic acid; risk; head and neck cancer; prospective cohort study
ID squamous-cell carcinoma; oral-cancer; homocysteine levels; pharyngeal cancer; pooled analysis; serum folate; alcohol; metabolism; epidemiology; smoking
AB Background: Although low levels of folate leads to disturbances in DNA replication, DNA methylation and DNA repair, the association between dietary folate intake and head and neck cancer (HNC) risk remains unclear. Methods: We evaluated the association between folate intake and HNC risk using prospective cohort data from the Prostate, Lung, Colorectal, and Ovarian (PLCO) cancer screening trial. This study included 101 700 participants and 186 cases with confirmed incident HNC. The median follow-up was 12.5 years. We estimated hazard ratios (HRs) and the corresponding 95% confidence intervals (CIs) using Cox proportional hazard model including age, sex, body mass index, education, race, tobacco smoking, alcohol drinking and total fruit and vegetable intake. Results: Higher intake of food folate and fortified folic acid in foods was associated with a decreasing HNC risk in a dose-response manner. The HRs of highest vs the lowest quartile of intake were 0.35 (95% CI: 0.18-0.67) for food folate, and 0.49 (95% CI: 0.30-0.82) for fortified folic acid. Intakes of total folate, natural folate and supplemental folic acid were not associated with the risk of HNC and its subsites. We did not detect any interaction between smoking, drinking and food folate intake on HNC risk. Conclusions: These findings provide evidence of the protective role of dietary folate intake on HNC risk.
C1 [Kawakita, Daisuke; Lee, Yuan-Chin Amy; Gren, Lisa H.; Hashibe, Mia] Univ Utah, Div Publ Hlth, Dept Family & Prevent Med, Sch Med, Salt Lake City, UT 84108 USA.
   [Kawakita, Daisuke; Lee, Yuan-Chin Amy; Gren, Lisa H.; Buys, Saundra S.; Hashibe, Mia] Univ Utah, Huntsman Canc Inst, Sch Med, Salt Lake City, UT 84108 USA.
   [Kawakita, Daisuke] Nagoya City Univ, Grad Sch Med Sci, Dept Otorhinolaryngol Head & Neck Surg, Nagoya, Aichi 4678602, Japan.
   [Kawakita, Daisuke] Aichi Canc Ctr, Res Inst, Div Mol & Clin Epidemiol, Nagoya, Aichi 4648681, Japan.
   [Buys, Saundra S.] Univ Utah, Dept Internal Med, Sch Med, Salt Lake City, UT 84108 USA.
   [La Vecchia, Carlo] Univ Milan, Dept Clin Sci & Community Hlth, I-520133 Milan, Italy.
C3 Utah System of Higher Education; University of Utah; Utah System of Higher Education; University of Utah; Huntsman Cancer Institute; Nagoya City University; Aichi Cancer Center; Utah System of Higher Education; University of Utah; University of Milan
RP Kawakita, D (corresponding author), Univ Utah, Div Publ Hlth, Dept Family & Prevent Med, Sch Med, Salt Lake City, UT 84108 USA.; Kawakita, D (corresponding author), Univ Utah, Huntsman Canc Inst, Sch Med, Salt Lake City, UT 84108 USA.; Kawakita, D (corresponding author), Nagoya City Univ, Grad Sch Med Sci, Dept Otorhinolaryngol Head & Neck Surg, Nagoya, Aichi 4678602, Japan.; Kawakita, D (corresponding author), Aichi Canc Ctr, Res Inst, Div Mol & Clin Epidemiol, Nagoya, Aichi 4648681, Japan.
EM dk200811@gmail.com
FU Division of Cancer Prevention, National Cancer Institute, NIH, DHHS [N01-CN-25524]; National Center for Advancing Translational Sciences of the National Institutes of Health [UL1TR001067]; JSPS [15K21283]; Italian Foundation for Cancer Research (FIRC); Grants-in-Aid for Scientific Research [15K21283] Funding Source: KAKEN
CR Almadori G, 2005, CANCER-AM CANCER SOC, V103, P284, DOI 10.1002/cncr.20772
   Almadori G, 2002, CANCER, V94, P1006, DOI 10.1002/cncr.10343
   Aune D, 2011, ANN ONCOL, V22, P444, DOI 10.1093/annonc/mdq356
   BAILEY LB, 1990, J NUTR, V120, P1508, DOI 10.1093/jn/120.suppl_11.1508
   BARAK AJ, 1987, BIOCHEM CELL BIOL, V65, P230, DOI 10.1139/o87-029
   Bidoli E, 2003, CANCER CAUSE CONTROL, V14, P477, DOI 10.1023/A:1024991618398
   Bosetti C, 2009, PUBLIC HEALTH NUTR, V12, P1595, DOI 10.1017/S1368980009990425
   Choi SW, 2002, J NUTR, V132, P2413S, DOI 10.1093/jn/132.8.2413S
   De Stefani E, 1999, ORAL ONCOL, V35, P22, DOI 10.1016/S1368-8375(98)00061-X
   Duthie SJ, 1999, BRIT MED BULL, V55, P578, DOI 10.1258/0007142991902646
   Eleftheriadou A, 2006, ANTICANCER RES, V26, P2345
   Fanidi A, 2015, INT J CANCER, V136, P915, DOI 10.1002/ijc.29051
   Freedman ND, 2008, INT J CANCER, V122, P2330, DOI 10.1002/ijc.23319
   Galeone C, 2015, INT J CANCER, V136, P904, DOI 10.1002/ijc.29044
   Gorgulu O, 2010, J INT MED RES, V38, P2047, DOI 10.1177/147323001003800619
   Hasegawa M, 2002, ONCOGENE, V21, P4231, DOI 10.1038/sj.onc.1205528
   Hashibe M, 2009, CANCER EPIDEM BIOMAR, V18, P541, DOI 10.1158/1055-9965.EPI-08-0347
   HEIMBURGER DC, 1992, ANN NY ACAD SCI, V669, P87, DOI 10.1111/j.1749-6632.1992.tb17091.x
   Kim YI, 1999, J NUTR BIOCHEM, V10, P66, DOI 10.1016/S0955-2863(98)00074-6
   Lamprecht SA, 2003, NAT REV CANCER, V3, P601, DOI 10.1038/nrc1144
   Lubin JH, 2009, AM J EPIDEMIOL, V170, P937, DOI 10.1093/aje/kwp222
   Lucenteforte E, 2009, ORAL ONCOL, V45, P461, DOI 10.1016/j.oraloncology.2008.09.002
   Marur S, 2010, LANCET ONCOL, V11, P781, DOI 10.1016/S1470-2045(10)70017-6
   Mason JB, 2005, ALCOHOL, V35, P235, DOI 10.1016/j.alcohol.2005.03.012
   Matsuo K, 2012, EUR J CANCER PREV, V21, P193, DOI 10.1097/CEJ.0b013e32834c9be5
   MCLAUGHLIN JK, 1988, JNCI-J NATL CANCER I, V80, P1237, DOI 10.1093/jnci/80.15.1237
   Negri E, 2000, INT J CANCER, V86, P122, DOI 10.1002/(SICI)1097-0215(20000401)86:1<122::AID-IJC19>3.0.CO;2-2
   Oaks BM, 2010, AM J CLIN NUTR, V91, P449, DOI 10.3945/ajcn.2009.28433
   Pavia M, 2006, AM J CLIN NUTR, V83, P1126, DOI 10.1093/ajcn/83.5.1126
   Pelucchi C, 2003, ANN ONCOL, V14, P1677, DOI 10.1093/annonc/mdg448
   PIYATHILAKE CJ, 1992, INT J CANCER, V52, P566, DOI 10.1002/ijc.2910520412
   Prorok PC, 2000, CONTROL CLIN TRIALS, V21, P273S, DOI 10.1016/S0197-2456(00)00098-2
   Raval Gira N, 2002, ASIAN PAC J CANCER PREV, V3, P155
   Shanmugham JR, 2010, CANCER EPIDEM BIOMAR, V19, P2516, DOI 10.1158/1055-9965.EPI-10-0499
   Siegel RL, 2016, CA-CANCER J CLIN, V66, P7, DOI 10.3322/caac.21332
   Smith GD, 2003, INT J EPIDEMIOL, V32, P1, DOI 10.1093/ije/dyg070
   Smith IM, 2007, INT J CANCER, V121, P1724, DOI 10.1002/ijc.22889
   SUBAR AF, 1995, J AM DIET ASSOC, V95, P781, DOI 10.1016/S0002-8223(95)00217-0
   Subar AF, 2000, AM J EPIDEMIOL, V152, P279, DOI 10.1093/aje/152.3.279
   Suzuki T, 2007, CANCER SCI, V98, P1439, DOI 10.1111/j.1349-7006.2007.00533.x
   Tavani A, 2012, ANN ONCOL, V23, P2737, DOI 10.1093/annonc/mds212
   Ulrich CM, 2010, CANCER PREV RES, V3, P1505, DOI 10.1158/1940-6207.CAPR-10-0298
   Vollset SE, 2013, LANCET, V381, P1029, DOI 10.1016/S0140-6736(12)62001-7
   Weinstein SJ, 2002, J NUTR, V132, P762, DOI 10.1093/jn/132.4.762
NR 46
TC 15
Z9 15
U1 1
U2 14
PU SPRINGERNATURE
PI LONDON
PA CAMPUS, 4 CRINAN ST, LONDON, N1 9XW, ENGLAND
SN 0007-0920
EI 1532-1827
J9 BRIT J CANCER
JI Br. J. Cancer
PD JAN 23
PY 2018
VL 118
IS 2
BP 299
EP 306
DI 10.1038/bjc.2017.383
PG 8
WC Oncology
SC Oncology
GA FT5HP
UT WOS:000423184900022
PM 29161239
DA 2025-02-23
ER

PT J
AU Kantor, ED
   Newton, CC
   Giovannucci, EL
   McCullough, ML
   Campbell, PT
   Jacobs, EJ
AF Kantor, Elizabeth D.
   Newton, Christina C.
   Giovannucci, Edward L.
   McCullough, Marjorie L.
   Campbell, Peter T.
   Jacobs, Eric J.
TI Glucosamine use and risk of colorectal cancer: results from the Cancer Prevention Study II Nutrition Cohort
SO CANCER CAUSES & CONTROL
LA English
DT Article
DE Chemoprevention; Colorectal cancer; Dietary supplements; Epidemiology; Glucosamine
ID nf-kappa-b; nonsteroidal antiinflammatory drugs; c-reactive protein; supplement use; chondroitin sulfate; prostaglandin e-2; down-regulation; nitric-oxide; inflammation; vitamins
AB Use of glucosamine supplements has been associated with reduced risk of colorectal cancer (CRC) in previous studies; however, information on this association remains limited. We examined the association between glucosamine use and CRC risk among 113,067 men and women in the Cancer Prevention Study II Nutrition Cohort. Glucosamine use was first reported in 2001 and updated every 2 years thereafter. Participants were followed from 2001 through June of 2011, during which time 1440 cases of CRC occurred. As has been observed in prior studies, current use of glucosamine, modeled using a time-varying exposure, was associated with lower risk of CRC (HR 0.83; 95% CI 0.71-0.97) compared to never use. However, for reasons that are unclear, this reduction in risk was observed for shorter-duration use (HR 0.68; 95% CI 0.52-0.87 for current users with ae<currency> 2 years use) rather than longer-duration use (HR 0.90; 95% CI 0.72-1.13 for current users with 3 to < 6 years of use; HR 0.99; 95% CI 0.76-1.29 for current users with ae<yen> 6 years of use). Further research is needed to better understand the association between glucosamine use and risk of CRC, and how this association may vary by duration of use.
C1 [Kantor, Elizabeth D.] Mem Sloan Kettering Canc Ctr, Dept Epidemiol & Biostat, 485 Lexington Ave,2nd Floor, New York, NY 10017 USA.
   [Newton, Christina C.; McCullough, Marjorie L.; Campbell, Peter T.; Jacobs, Eric J.] Amer Canc Soc, Epidemiol Res Program, Atlanta, GA 30329 USA.
   [Giovannucci, Edward L.] Harvard TH Chan Sch Publ Hlth, Dept Nutr, Boston, MA USA.
   [Giovannucci, Edward L.] Brigham & Womens Hosp, Channing Div Network Med, 75 Francis St, Boston, MA 02115 USA.
   [Giovannucci, Edward L.] Harvard Med Sch, Boston, MA USA.
C3 Memorial Sloan Kettering Cancer Center; American Cancer Society; Harvard University; Harvard T.H. Chan School of Public Health; Harvard University; Harvard University Medical Affiliates; Brigham & Women's Hospital; Harvard University; Harvard Medical School
RP Kantor, ED (corresponding author), Mem Sloan Kettering Canc Ctr, Dept Epidemiol & Biostat, 485 Lexington Ave,2nd Floor, New York, NY 10017 USA.
EM kantore@mskcc.org
FU Centers for Disease Control and Prevention's National Program of Cancer Registries; National Cancer Institute's Surveillance Epidemiology and End Results program; National Cancer Institute of the National Institutes of Health [P30 CA008748]
CR Arafa NMS, 2013, TOXICOL IND HEALTH, V29, P187, DOI 10.1177/0748233711428643
   Azuma K, 2012, INFLAMMATION, V35, P1462, DOI 10.1007/s10753-012-9459-0
   Bak YK, 2014, J GASTROEN HEPATOL, V29, P957, DOI 10.1111/jgh.12485
   Brasky TM, 2013, GYNECOL ONCOL, V128, P113, DOI 10.1016/j.ygyno.2012.10.005
   Brasky TM, 2011, CANCER CAUSE CONTROL, V22, P1333, DOI 10.1007/s10552-011-9806-8
   Cai QY, 2006, J CLIN ONCOL, V24, P5010, DOI 10.1200/JCO.2006.06.4931
   Calle EE, 2002, CANCER-AM CANCER SOC, V94, P2490, DOI 10.1002/cncr.101970.abs
   CALLE EE, 1993, AM J EPIDEMIOL, V137, P235, DOI 10.1093/oxfordjournals.aje.a116664
   Chou MM, 2005, EXP BIOL MED, V230, P255
   Clegg DO, 2006, NEW ENGL J MED, V354, P795, DOI 10.1056/NEJMoa052771
   Erlinger TP, 2004, JAMA-J AM MED ASSOC, V291, P585, DOI 10.1001/jama.291.5.585
   Gouze JN, 2001, ARTHRITIS RHEUM, V44, P351, DOI 10.1002/1529-0131(200102)44:2<351::AID-ANR53>3.3.CO;2-D
   Hong H, 2009, J DERMATOL SCI, V56, P43, DOI 10.1016/j.jdermsci.2009.06.017
   Hua J, 2007, INFLAMM RES, V56, P432, DOI 10.1007/s00011-007-7020-7
   Hua J, 2005, INFLAMM RES, V54, P127, DOI 10.1007/s00011-004-1333-6
   Kantor ED, 2013, CANCER CAUSE CONTROL, V24, P1137, DOI 10.1007/s10552-013-0192-2
   Kantor ED, 2016, JAMA-J AM MED ASSOC, V316, P1464, DOI 10.1001/jama.2016.14403
   Kantor ED, 2016, INT J CANCER, V139, P1949, DOI 10.1002/ijc.30250
   Kantor ED, 2014, J ALTERN COMPLEM MED, V20, P479, DOI 10.1089/acm.2013.0323
   Kantor ED, 2013, CANCER EPIDEM BIOMAR, V22, P2312, DOI 10.1158/1055-9965.EPI-13-0470
   Kantor ED, 2012, AM J EPIDEMIOL, V176, P1002, DOI 10.1093/aje/kws186
   Kleinbaum DG, 1996, SURVIVAL ANALYSIS: A SELF-LEARNING TEXT, V0, P0
   Largo R, 2003, OSTEOARTHR CARTILAGE, V11, P290, DOI 10.1016/S1063-4584(03)00028-1
   Largo R, 2009, AM J PHYSIOL-HEART C, V297, PH268, DOI 10.1152/ajpheart.00142.2009
   Li QT, 2005, TRENDS IMMUNOL, V26, P318, DOI 10.1016/j.it.2005.04.003
   McAlindon TE, 2000, JAMA-J AM MED ASSOC, V283, P1469, DOI 10.1001/jama.283.11.1469
   Nakamura H, 2004, CLIN EXP RHEUMATOL, V22, P293
   Nakamura H, 2002, J RHEUM JOINT SURG, V21, P175, DOI 10.11551/jsjd1982.21.175
   Navarro SL, 2015, PLOS ONE, V10, P0, DOI 10.1371/journal.pone.0117534
   Neil KM, 2005, AM J VET RES, V66, P1861, DOI 10.2460/ajvr.2005.66.1861
   Rajapakse N, 2008, IMMUNOLOGY, V123, P348, DOI 10.1111/j.1365-2567.2007.02683.x
   Rothwell PM, 2010, LANCET, V376, P1741, DOI 10.1016/S0140-6736(10)61543-7
   Sakai S, 2010, LIFE SCI, V86, P337, DOI 10.1016/j.lfs.2010.01.001
   Satia JA, 2009, CANCER EPIDEM BIOMAR, V18, P1419, DOI 10.1158/1055-9965.EPI-09-0038
   Schottenfeld D, 2006, CA-CANCER J CLIN, V56, P69, DOI 10.3322/canjclin.56.2.69
   Walter RB, 2011, J CLIN ONCOL, V29, P2424, DOI 10.1200/JCO.2011.34.6346
   Wang SL, 2009, CELL MOL IMMUNOL, V6, P327, DOI 10.1038/cmi.2009.43
   Wu YL, 2010, EUR J PHARMACOL, V635, P219, DOI 10.1016/j.ejphar.2010.02.044
   Yomogida S, 2008, INT J MOL MED, V22, P317, DOI 10.3892/ijmm_00000025
   Yomogida S, 2008, INT J MOL MED, V22, P205, DOI 10.3892/ijmm_00000010
NR 40
TC 23
Z9 25
U1 0
U2 3
PU SPRINGER
PI DORDRECHT
PA VAN GODEWIJCKSTRAAT 30, 3311 GZ DORDRECHT, NETHERLANDS
SN 0957-5243
EI 1573-7225
J9 CANCER CAUSE CONTROL
JI Cancer Causes Control
PD MAR 15
PY 2018
VL 29
IS 3
BP 389
EP 397
DI 10.1007/s10552-018-1003-6
PG 9
WC Oncology; Public, Environmental & Occupational Health
SC Oncology; Public, Environmental & Occupational Health
GA FY2QR
UT WOS:000426661100012
PM 29411204
DA 2025-02-23
ER

PT J
AU Hamada, T
   Liu, L
   Nowak, JA
   Mima, K
   Cao, Y
   Ng, K
   Twombly, TS
   Song, MY
   Jung, S
   Dou, RX
   Masugi, Y
   Kosumi, K
   Shi, Y
   da Silva, A
   Gu, MC
   Li, WW
   Keum, N
   Wu, KN
   Nosho, K
   Inamura, K
   Meyerhardt, JA
   Nevo, D
   Wang, ML
   Giannakis, M
   Chan, AT
   Giovannucci, EL
   Fuchs, CS
   Nishihara, R
   Zhang, XH
   Ogino, S
AF Hamada, Tsuyoshi
   Liu, Li
   Nowak, Jonathan A.
   Mima, Kosuke
   Cao, Yin
   Ng, Kimmie
   Twombly, Tyler S.
   Song, Mingyang
   Jung, Seungyoun
   Dou, Ruoxu
   Masugi, Yohei
   Kosumi, Keisuke
   Shi, Yan
   da Silva, Annacarolina
   Gu, Mancang
   Li, Wanwan
   Keum, NaNa
   Wu, Kana
   Nosho, Katsuhiko
   Inamura, Kentaro
   Meyerhardt, Jeffrey A.
   Nevo, Daniel
   Wang, Molin
   Giannakis, Marios
   Chan, Andrew T.
   Giovannucci, Edward L.
   Fuchs, Charles S.
   Nishihara, Reiko
   Zhang, Xuehong
   Ogino, Shuji
TI Vitamin D status after colorectal cancer diagnosis and patient survival according to immune response to tumour
SO EUROPEAN JOURNAL OF CANCER
LA English
DT Article
DE Clinical outcome; Immunology; Molecular pathological epidemiology; Precision medicine; Tumour microenvironment
ID immunotherapy; predictors; expression; prognosis; mortality; aspirin; risk
AB Background: High-level plasma 25-hydroxyvitamin D[25(OH)D] has been associated with lower colorectal cancer incidence and mortality. Considering evidence indicating immunomodulatory effects of vitamin D, we hypothesised that survival benefits from high systemic vitamin D level might be stronger for colorectal carcinoma with lower immune response to tumour. Methods: Using 869 colon and rectal cancer cases within the Nurses' Health Study and Health Professionals Follow-up Study, we assessed the prognostic association of postdiagnosis 25(OH) D score [derived from diet and lifestyle variables to predict plasma 25(OH) D level] in strata of levels of histopathologic lymphocytic reaction. The Cox proportional hazards regression model was adjusted for potential confounders, including microsatellite instability, CpG island methylator phenotype, LINE-1 methylation, PTGS2 (cyclooxygenase-2) expression and KRAS, BRAF and PIK3CA mutations. Results: The association of postdiagnosis 25(OH) D score with colorectal cancer-specific mortality differed by levels of peritumoural lymphocytic reaction (p(interaction) = 0.001). Multivariable-adjusted mortality hazard ratios for a quintile-unit increase of 25(OH) D score were 0.69 [95% confidence interval (CI), 0.54-0.89] in cases with negative/low peritumoural lymphocytic reaction, 1.08 (95% CI, 0.93-1.26) in cases with intermediate peritumoural reaction and 1.25 (95% CI, 0.75-2.09) in cases with high peritumoural reaction. The survival association of the 25(OH) D score did not significantly differ by Crohn's-like lymphoid reaction, intratumoural periglandular reaction or tumour-infiltrating lymphocytes. Conclusions: The association between the 25(OH) D score and colorectal cancer survival is stronger for carcinomas with lower peritumoural lymphocytic reaction. Our results suggesting interactive effects of vitamin D and immune response may contribute to personalised dietary and lifestyle intervention strategies. (C) 2018 Elsevier Ltd. All rights reserved.
C1 [Hamada, Tsuyoshi; Liu, Li; Twombly, Tyler S.; Masugi, Yohei; Kosumi, Keisuke; Shi, Yan; da Silva, Annacarolina; Gu, Mancang; Li, Wanwan; Nishihara, Reiko; Ogino, Shuji] Dana Farber Canc Inst, Dept Oncol Pathol, Boston, MA 02115 USA.
   [Hamada, Tsuyoshi; Liu, Li; Nowak, Jonathan A.; Mima, Kosuke; Cao, Yin; Ng, Kimmie; Twombly, Tyler S.; Song, Mingyang; Masugi, Yohei; Kosumi, Keisuke; Shi, Yan; da Silva, Annacarolina; Gu, Mancang; Li, Wanwan; Wu, Kana; Meyerhardt, Jeffrey A.; Wang, Molin; Giannakis, Marios; Chan, Andrew T.; Giovannucci, Edward L.; Nishihara, Reiko; Zhang, Xuehong; Ogino, Shuji] Harvard Med Sch, Boston, MA USA.
   [Liu, Li; Cao, Yin; Song, Mingyang; Keum, NaNa; Wu, Kana; Giovannucci, Edward L.; Nishihara, Reiko] Harvard TH Chan Sch Publ Hlth, Dept Nutr, Boston, MA USA.
   Huazhong Univ Sci & Technol, Sch Publ Hlth, Dept Epidemiol & Biostat, Minist Educ,Key Lab Environm & Hlth, Wuhan, Hubei, Peoples R China.
   [Nowak, Jonathan A.; Ogino, Shuji] Brigham & Womens Hosp, Dept Pathol, Program MPE Mol Pathol Epidemiol, 450 Brookline Ave,Room SM1036, Boston, MA 02115 USA.
   [Mima, Kosuke; Ng, Kimmie; Meyerhardt, Jeffrey A.; Giannakis, Marios] Dana Farber Canc Inst, Dept Med Oncol, Boston, MA 02115 USA.
   [Cao, Yin; Song, Mingyang; Chan, Andrew T.] Massachusetts Gen Hosp, Clin & Translat Epidemiol Unit, Boston, MA 02114 USA.
   [Cao, Yin; Song, Mingyang] Massachusetts Gen Hosp, Div Gastroenterol, Boston, MA 02114 USA.
   [Cao, Yin] Washington Univ, Sch Med, Dept Surg, Div Publ Hlth Sci, St Louis, MO 63110 USA.
   [Jung, Seungyoun] Univ Maryland, Sch Med, Dept Epidemiol & Publ Hlth, Baltimore, MD 21201 USA.
   [Shi, Yan] Chinese Peoples Liberat Army Gen Hosp, Dept Med Oncol, Beijing, Peoples R China.
   [Gu, Mancang] Zhejiang Chinese Med Univ, Coll Pharm, Hangzhou, Zhejiang, Peoples R China.
   [Keum, NaNa] Dongguk Univ, Dept Food Sci & Biotechnol, Goyang, South Korea.
   [Wu, Kana; Wang, Molin; Chan, Andrew T.; Giovannucci, Edward L.; Zhang, Xuehong] Brigham & Womens Hosp, Dept Med, Channing Div Network Med, 181 Longwood Ave,Room 453, Boston, MA 02115 USA.
C3 Harvard University; Harvard University Medical Affiliates; Dana-Farber Cancer Institute; Harvard University; Harvard Medical School; Harvard University; Harvard T.H. Chan School of Public Health; Huazhong University of Science & Technology; Harvard University; Harvard University Medical Affiliates; Brigham & Women's Hospital; Harvard University; Harvard University Medical Affiliates; Dana-Farber Cancer Institute; Harvard University; Harvard University Medical Affiliates; Massachusetts General Hospital; Harvard University; Harvard University Medical Affiliates; Massachusetts General Hospital; Washington University (WUSTL); University System of Maryland; University of Maryland Baltimore; Chinese People's Liberation Army General Hospital; Zhejiang Chinese Medical University; Dongguk University; Harvard University; Harvard University Medical Affiliates; Brigham & Women's Hospital
RP Ogino, S (corresponding author), Brigham & Womens Hosp, Dept Pathol, Program MPE Mol Pathol Epidemiol, 450 Brookline Ave,Room SM1036, Boston, MA 02115 USA.; Zhang, XH (corresponding author), Brigham & Womens Hosp, Dept Med, Channing Div Network Med, 181 Longwood Ave,Room 453, Boston, MA 02115 USA.
EM xuehong.zhang@channing.harvard.edu; shuji_ogino@dfci.harvard.edu
FU U.S. National Institutes of Health (NIH) [P01 CA87969, UM1 CA186107, P01 CA55075, UM1 CA167552, U01 CA167552, P50 CA127003, R01 CA118553, R01 CA169141, R01 CA137178, K24 DK098311, R35 CA197735, R01 CA151993, R01 CA205406, K07 CA190673, K07 CA188126]; Nodal Award from the Dana-Farber Harvard Cancer Center [2016-02]; Project P Fund; Friends of the Dana-Farber Cancer Institute; Bennett Family Fund; Entertainment Industry Foundation through National Colorectal Cancer Research Alliance; Stand Up to Cancer (SU2C) Colorectal Cancer Dream Team Translational Research Grant [SU2C-AACR-DT22-17]; Uehara Memorial Foundation; Mochida Memorial Foundation for Medical and Pharmaceutical Research; Chinese Scholarship Council; Huazhong University of Science and Technology; Program for Advancing Strategic International Networks to Accelerate the Circulation of Talented Researchers from Japan Society for the Promotion of Science; Overseas Research Fellowship [JP2017-775]; Program for Advancing Strategic International Networks to Accelerate the Circulation of Talented Researchers, from Japan Society for the Promotion of Science; National Natural Science Foundation of China [31601077]; National Research Foundation of Korea [NRF-2018R1C1B6008822, NRF-2018R1A4A1022589]
CR Basile D, 2017, EXPERT OPIN BIOL TH, V17, P709, DOI 10.1080/14712598.2017.1315405
   Benjamin DJ, 2018, NAT HUM BEHAV, V2, P6, DOI 10.1038/s41562-017-0189-z
   Berntsson J, 2017, INT J CANCER, V141, P1654, DOI 10.1002/ijc.30869
   Bever KM, 2017, J NATL COMPR CANC NE, V15, P401, DOI 10.6004/jnccn.2017.0037
   Chan AT, 2007, NEW ENGL J MED, V356, P2131, DOI 10.1056/NEJMoa067208
   Dou RX, 2016, BRIT J NUTR, V115, P1643, DOI 10.1017/S0007114516000696
   Feldman D, 2014, NAT REV CANCER, V14, P342, DOI 10.1038/nrc3691
   Fridman WH, 2017, NAT REV CLIN ONCOL, V14, P717, DOI 10.1038/nrclinonc.2017.101
   Giovannucci E, 2006, JNCI-J NATL CANCER I, V98, P451, DOI 10.1093/jnci/djj101
   Grizzi F, 2018, INFLAMM RES, V67, P375, DOI 10.1007/s00011-017-1128-1
   Hamada T, 2017, J CLIN ONCOL, V35, P1836, DOI 10.1200/JCO.2016.70.7547
   Janakiram NB, 2016, MOL NUTR FOOD RES, V60, P1275, DOI 10.1002/mnfr.201500884
   Konijeti GG, 2016, J CLIN ENDOCR METAB, V101, P533, DOI 10.1210/jc.2015-3599
   Le DT, 2017, SCIENCE, V357, P409, DOI 10.1126/science.aan6733
   Liu L, 2018, EUR J EPIDEMIOL, V33, P381, DOI 10.1007/s10654-017-0346-8
   Maalmi H, 2014, EUR J CANCER, V50, P1510, DOI 10.1016/j.ejca.2014.02.006
   Meeker S, 2014, CANCER RES, V74, P4398, DOI 10.1158/0008-5472.CAN-13-2820
   Morgillo F, 2018, NEOPLASIA, V20, P721, DOI 10.1016/j.neo.2018.05.002
   Ng K, 2009, BRIT J CANCER, V101, P916, DOI 10.1038/sj.bjc.6605262
   Ng K, 2008, J CLIN ONCOL, V26, P2984, DOI 10.1200/JCO.2007.15.1027
   Nishihara R, 2013, NEW ENGL J MED, V369, P1095, DOI 10.1056/NEJMoa1301969
   Nosho K, 2010, J PATHOL, V222, P350, DOI 10.1002/path.2774
   Nosho K, 2008, PLOS ONE, V3, P0, DOI 10.1371/journal.pone.0003698
   Ogino S, 2018, LANCET, V391, P2084, DOI 10.1016/S0140-6736(18)30953-X
   Ogino S, 2018, GUT, V67, P1168, DOI 10.1136/gutjnl-2017-315537
   Ogino S, 2017, NPJ PRECIS ONCOL, V1, P0, DOI 10.1038/s41698-017-0042-x
   Ogino S, 2011, GUT, V60, P397, DOI 10.1136/gut.2010.217182
   Ogino S, 2009, CLIN CANCER RES, V15, P6412, DOI 10.1158/1078-0432.CCR-09-1438
   Pagès F, 2018, LANCET, V391, P2128, DOI 10.1016/S0140-6736(18)30789-X
   Rajpoot M, 2018, SEMIN CANCER BIOL, V52, P1, DOI 10.1016/j.semcancer.2018.02.003
   Rozek LS, 2016, JNCI-J NATL CANCER I, V108, P0, DOI 10.1093/jnci/djw027
   Sarkar S, 2016, CRIT REV CL LAB SCI, V53, P132, DOI 10.3109/10408363.2015.1094443
   Sehdev A, 2015, CURR TREAT OPTION ON, V16, P0, DOI 10.1007/s11864-015-0359-z
   Song MY, 2016, GUT, V65, P296, DOI 10.1136/gutjnl-2014-308852
   van Harten-Gerritsen AS, 2015, CANCER EPIDEM BIOMAR, V24, P1820, DOI 10.1158/1055-9965.EPI-15-0601
   Veldhoen M, 2012, NAT REV IMMUNOL, V12, P696, DOI 10.1038/nri3299
   von Essen MR, 2010, NAT IMMUNOL, V11, P344, DOI 10.1038/ni.1851
   Yamauchi M, 2012, GUT, V61, P847, DOI 10.1136/gutjnl-2011-300865
   Zgaga L, 2014, J CLIN ONCOL, V32, P2430, DOI 10.1200/JCO.2013.54.5947
   Zitvogel L, 2017, NAT IMMUNOL, V18, P843, DOI 10.1038/ni.3754
NR 40
TC 21
Z9 22
U1 1
U2 19
PU ELSEVIER SCI LTD
PI OXFORD
PA THE BOULEVARD, LANGFORD LANE, KIDLINGTON, OXFORD OX5 1GB, OXON, ENGLAND
SN 0959-8049
EI 1879-0852
J9 EUR J CANCER
JI Eur. J. Cancer
PD NOV 15
PY 2018
VL 103
IS 
BP 98
EP 107
DI 10.1016/j.ejca.2018.07.130
PG 10
WC Oncology
SC Oncology
GA GW9GS
UT WOS:000447292100012
PM 30219720
DA 2025-02-23
ER

PT J
AU Yarmolinsky, J
   Berryman, K
   Langdon, R
   Bonilla, C
   Smith, GD
   Martin, RM
   Lewis, SJ
AF Yarmolinsky, James
   Berryman, Katie
   Langdon, Ryan
   Bonilla, Carolina
   Smith, George Davey
   Martin, Richard M.
   Lewis, Sarah J.
TI Mendelian randomization does not support serum calcium in prostate cancer risk
SO CANCER CAUSES & CONTROL
LA English
DT Article
DE Diet; Nutrition; Calcium; Prostate cancer; Mendelian randomization
ID vitamin-d; national-health; dairy-products; growth-factors; mortality; instruments; nutrition; insulin; epidemiology; metaanalysis
AB PurposeObservational studies suggest that dietary and serum calcium are risk factors for prostate cancer. However, such studies suffer from residual confounding (due to unmeasured or imprecisely measured confounders), undermining causal inference. Mendelian randomization uses randomly assigned (hence unconfounded and pre-disease onset) germline genetic variation to proxy for phenotypes and strengthen causal inference in observational studies. We tested the hypothesis that serum calcium is associated with an increased risk of overall and advanced prostate cancer.MethodsA genetic instrument was constructed using five single-nucleotide polymorphisms robustly associated with serum calcium in a genome-wide association study (n61,079). This instrument was then used to test the effect of a 0.5mg/dL increase (1 standard deviation, SD) in serum calcium on risk of prostate cancer in 72,729 men in the PRACTICAL (Prostate Cancer Association Group to Investigate Cancer Associated Alterations in the Genome) Consortium (44,825 cases, 27,904 controls) and risk of advanced prostate cancer in 33,498 men (6,263 cases, 27,235 controls).ResultsWe found weak evidence for a protective effect of serum calcium on prostate cancer risk (odds ratio [OR] per 0.5mg/dL increase in calcium: 0.83, 95% CI 0.63-1.08; p=0.12). We did not find strong evidence for an effect of serum calcium on advanced prostate cancer (OR per 0.5mg/dL increase in calcium: 0.98, 95% CI 0.57-1.70; p=0.93).ConclusionsOur Mendelian randomization analysis does not support the hypothesis that serum calcium increases risk of overall or advanced prostate cancer.
C1 [Yarmolinsky, James; Berryman, Katie; Langdon, Ryan; Bonilla, Carolina; Smith, George Davey; Martin, Richard M.; Lewis, Sarah J.] Univ Bristol, MRC Integrat Epidemiol Unit, Bristol, Avon, England.
   [Yarmolinsky, James; Berryman, Katie; Langdon, Ryan; Bonilla, Carolina; Smith, George Davey; Martin, Richard M.; Lewis, Sarah J.] Univ Bristol, Bristol Med Sch, Populat Hlth Sci, Bristol, Avon, England.
   [Bonilla, Carolina] Univ Sao Paulo, Dept Prevent Med, Sch Med, Sao Paulo, Brazil.
   [Smith, George Davey; Martin, Richard M.] Univ Hosp Bristol NHS Fdn Trust, NIHR, Bristol Biomed Res Ctr, Bristol, Avon, England.
   [Smith, George Davey; Martin, Richard M.] Univ Bristol, Bristol, Avon, England.
C3 University of Bristol; University of Bristol; Universidade de Sao Paulo; University of Bristol; University of Bristol
RP Lewis, SJ (corresponding author), Univ Bristol, MRC Integrat Epidemiol Unit, Bristol, Avon, England.; Lewis, SJ (corresponding author), Univ Bristol, Bristol Med Sch, Populat Hlth Sci, Bristol, Avon, England.
EM S.J.Lewis@bristol.ac.uk
FU World Cancer Research Fund International [2015/1421]; Cancer Research UK [C18281/A19169, C18281/A20988]; National Institute for Health Research (NIHR) Bristol Biomedical Research Centre; Medical Research Council [MC_UU_12013/1, MC_UU_12013/2, MC_UU_12013/3]; University of Bristol; MRC [MC_UU_12013/1, MC_UU_00011/5, MC_UU_12013/2] Funding Source: UKRI
CR Albanes D, 2009, JNCI-J NATL CANCER I, V101, P1272, DOI 10.1093/jnci/djp260
   Allen NE, 2008, BRIT J CANCER, V98, P1574, DOI 10.1038/sj.bjc.6604331
   Altshuler D, 2010, NATURE, V467, P1061, DOI 10.1038/nature09534
   Amos CI, 2017, CANCER EPIDEM BIOMAR, V26, P126, DOI 10.1158/1055-9965.EPI-16-0106
   [Anonymous], 2015, NATURE, V0, P0
   Aune D, 2015, AM J CLIN NUTR, V101, P87, DOI 10.3945/ajcn.113.067157
   Bowden J, 2016, INT J EPIDEMIOL, V45, P1961, DOI 10.1093/ije/dyw220
   Bowden J, 2016, GENET EPIDEMIOL, V40, P304, DOI 10.1002/gepi.21965
   Bowden J, 2015, INT J EPIDEMIOL, V44, P512, DOI 10.1093/ije/dyv080
   Brändstedt J, 2016, CANCER CAUSE CONTROL, V27, P669, DOI 10.1007/s10552-016-0740-7
   Brändstedt J, 2012, CANCER CAUSE CONTROL, V23, P1377, DOI 10.1007/s10552-012-9948-3
   Bristow SM, 2013, BRIT J NUTR, V110, P1384, DOI 10.1017/S0007114513001050
   Burgess S, 2015, EUR J EPIDEMIOL, V30, P543, DOI 10.1007/s10654-015-0011-z
   Burgess S, 2014, INT J EPIDEMIOL, V43, P922, DOI 10.1093/ije/dyu005
   Burgess S, 2011, INT J EPIDEMIOL, V40, P755, DOI 10.1093/ije/dyr036
   Butler LM, 2010, CANCER RES, V70, P4941, DOI 10.1158/0008-5472.CAN-09-4544
   Center MM, 2012, EUR UROL, V61, P1079, DOI 10.1016/j.eururo.2012.02.054
   Chan JM, 1998, CANCER CAUSE CONTROL, V9, P559, DOI 10.1023/A:1008823601897
   Etzioni R, 1998, AM J EPIDEMIOL, V148, P775
   Fitzmaurice C, 2015, JAMA ONCOL, V1, P505, DOI 10.1001/jamaoncol.2015.0735
   Gann Peter H, 2002, REV UROL, V4 Suppl 5, P0
   Gao X, 2005, JNCI-J NATL CANCER I, V97, P1768, DOI 10.1093/jnci/dji402
   Giovannucci E, 2006, CANCER EPIDEM BIOMAR, V15, P203, DOI 10.1158/1055-9965.EPI-05-0586
   Giovannucci E, 1998, CANCER RES, V58, P442
   Giovannucci E, 1998, CANCER CAUSE CONTROL, V9, P567, DOI 10.1023/A:1008835903714
   Gong ZH, 2006, CANCER EPIDEM BIOMAR, V15, P1977, DOI 10.1158/1055-9965.EPI-06-0477
   HAENSZEL W, 1968, JNCI-J NATL CANCER I, V40, P43
   Halthur C, 2009, CANCER CAUSE CONTROL, V20, P1205, DOI 10.1007/s10552-009-9342-y
   Harrison S, 2017, CANCER CAUSE CONTROL, V28, P497, DOI 10.1007/s10552-017-0883-1
   Hemani G, 2018, ELIFE, V7, P0, DOI 10.7554/eLife.34408
   Higgins JPT, 2003, BMJ-BRIT MED J, V327, P557, DOI 10.1136/bmj.327.7414.557
   Jess T, 2013, AM J GASTROENTEROL, V108, P1869, DOI 10.1038/ajg.2013.249
   Kok DEG, 2011, PROSTATE CANCER P D, V14, P340, DOI 10.1038/pcan.2011.30
   Konety BR, 1996, CELL GROWTH DIFFER, V7, P1563
   Lawlor DA, 2004, LANCET, V363, P1724, DOI 10.1016/S0140-6736(04)16260-0
   Liao JH, 2006, CANCER RES, V66, P9065, DOI 10.1158/0008-5472.CAN-06-0317
   McCredie M, 1999, BRIT J CANCER, V79, P1277, DOI 10.1038/sj.bjc.6690205
   OSeaghdha CM, 2013, PLOS GENET, V9, P0, DOI 10.1371/journal.pgen.1003796
   Park SY, 2007, AM J EPIDEMIOL, V166, P1259, DOI 10.1093/aje/kwm269
   Peacock M, 2010, CLIN J AM SOC NEPHRO, V5, PS23, DOI 10.2215/CJN.05910809
   Pierce BL, 2013, AM J EPIDEMIOL, V178, P1177, DOI 10.1093/aje/kwt084
   Pierce BL, 2011, INT J EPIDEMIOL, V40, P740, DOI 10.1093/ije/dyq151
   Ritchie CK, 1997, PROSTATE, V30, P183
   Roddam AW, 2008, ANN INTERN MED, V149, P461, DOI 10.7326/0003-4819-149-7-200810070-00006
   Sanson-Fisher RW, 2007, AM J PREV MED, V33, P155, DOI 10.1016/j.amepre.2007.04.007
   Schatzkin A, 2009, CANCER PREV RES, V2, P104, DOI 10.1158/1940-6207.CAPR-08-0070
   Schumacher FR, 2018, NAT GENET, V50, P928, DOI 10.1038/s41588-018-0142-8
   Schwartz GG, 2012, CANCER EPIDEM BIOMAR, V21, P1768, DOI 10.1158/1055-9965.EPI-12-0585
   Schwartz GG, 2009, FUTURE ONCOL, V5, P577, DOI 10.2217/fon.09.37
   Schwartz GG, 1997, CANCER EPIDEM BIOMAR, V6, P727
   SCHWARTZ GG, 1995, UROLOGY, V46, P365, DOI 10.1016/S0090-4295(99)80221-0
   Shin SY, 2014, NAT GENET, V46, P543, DOI 10.1038/ng.2982
   Skinner HG, 2008, CANCER EPIDEM BIOMAR, V17, P2302, DOI 10.1158/1055-9965.EPI-08-0365
   Skinner HG, 2009, CANCER EPIDEM BIOMAR, V18, P575, DOI 10.1158/1055-9965.EPI-08-0915
   Smith GD, 2001, INT J EPIDEMIOL, V30, P1, DOI 10.1093/ije/30.1.1
   Smith GD, 2003, INT J EPIDEMIOL, V32, P1, DOI 10.1093/ije/dyg070
   Thomas DB, 1996, CANCER EPIDEMIOLOGY AND PREVENTION, V2nd, P236
   Tseng M, 2005, AM J CLIN NUTR, V81, P1147
   Van Hemelrijck M, 2012, CANCER CAUSE CONTROL, V23, P1349, DOI 10.1007/s10552-012-0015-x
   Wong MCS, 2016, EUR UROL, V70, P862, DOI 10.1016/j.eururo.2016.05.043
   Yarmolinsky J, 2018, CANCER EPIDEM BIOMAR, V27, P995, DOI 10.1158/1055-9965.EPI-17-1177
NR 61
TC 6
Z9 7
U1 0
U2 4
PU SPRINGER
PI DORDRECHT
PA VAN GODEWIJCKSTRAAT 30, 3311 GZ DORDRECHT, NETHERLANDS
SN 0957-5243
EI 1573-7225
J9 CANCER CAUSE CONTROL
JI Cancer Causes Control
PD NOV 15
PY 2018
VL 29
IS 11
BP 1073
EP 1080
DI 10.1007/s10552-018-1081-5
PG 8
WC Oncology; Public, Environmental & Occupational Health
SC Oncology; Public, Environmental & Occupational Health
GA HA1BE
UT WOS:000449945600008
PM 30306355
DA 2025-02-23
ER

PT J
AU Gigic, B
   Boeing, H
   Toth, R
   Böhm, J
   Habermann, N
   Scherer, D
   Schrotz-King, P
   Abbenhardt-Martin, C
   Skender, S
   Brenner, H
   Chang-Claude, J
   Hoffmeister, M
   Syrjala, K
   Jacobsen, PB
   Schneider, M
   Ulrich, A
   Ulrich, CM
AF Gigic, Biljana
   Boeing, Heiner
   Toth, Reka
   Bohm, Jurgen
   Habermann, Nina
   Scherer, Dominique
   Schrotz-King, Petra
   Abbenhardt-Martin, Clare
   Skender, Stephanie
   Brenner, Hermann
   Chang-Claude, Jenny
   Hoffmeister, Michael
   Syrjala, Karen
   Jacobsen, Paul B.
   Schneider, Martin
   Ulrich, Alexis
   Ulrich, Cornelia M.
TI Associations Between Dietary Patterns and Longitudinal Quality of Life Changes in Colorectal Cancer Patients: The ColoCare Study
SO NUTRITION AND CANCER-AN INTERNATIONAL JOURNAL
LA English
DT Article
ID european-organization; mediterranean diet; fecal incontinence; style factors; population; nutrition; diagnosis; survival; fiber; impact
AB Quality of life (QoL) is an important clinical outcome in cancer patients. We investigated associations between dietary patterns and QoL changes in colorectal cancer (CRC) patients. The study included 192 CRC patients with available EORTC QLQ-C30 data before and 12 months post-surgery and food frequency questionnaire data at 12 months post-surgery. Principal component analysis was used to identify dietary patterns. Multivariate regression models assessed associations between dietary patterns and QoL changes over time. We identified four major dietary patterns: "Western" dietary pattern characterized by high consumption of potatoes, red and processed meat, poultry, and cakes, "fruit& vegetable" pattern: high intake of vegetables, fruits, vegetable oils, and soy products, "bread& butter" pattern: high intake of bread, butter and margarine, and "high-carb" pattern: high consumption of pasta, grains, nonalcoholic beverages, sauces and condiments. Patients following a "Western" diet had lower chances to improve in physical functioning (OR = 0.45 [0.21-0.99]), constipation (OR = 0.30 [0.13-0.72]) and diarrhea (OR: 0.44 [0.20-0.98]) over time. Patients following a "fruit& vegetable" diet showed improving diarrhea scores (OR: 2.52 [1.21-5.34]. A "Western" dietary pattern after surgery is inversely associated with QoL in CRC patients, whereas a diet rich in fruits and vegetables may be beneficial for patients' QoL over time.
C1 [Gigic, Biljana; Schneider, Martin; Ulrich, Alexis] Univ Clin Heidelberg, Dept Surg, Heidelberg, Germany.
   [Gigic, Biljana; Schrotz-King, Petra; Abbenhardt-Martin, Clare; Skender, Stephanie; Brenner, Hermann; Ulrich, Cornelia M.] Natl Ctr Tumor Dis, Div Prevent Oncol, Heidelberg, Germany.
   [Gigic, Biljana; Schrotz-King, Petra; Abbenhardt-Martin, Clare; Skender, Stephanie; Brenner, Hermann; Ulrich, Cornelia M.] German Canc Res Ctr, Heidelberg, Germany.
   [Gigic, Biljana; Brenner, Hermann] German Canc Res Ctr, German Canc Consortium DKTK, Heidelberg, Germany.
   [Boeing, Heiner] German Inst Human Nutr, Dept Epidemiol, Potsdam, Germany.
   [Toth, Reka] German Canc Res Ctr, Div Epigen & Canc Risk Factors, Heidelberg, Germany.
   [Bohm, Jurgen; Ulrich, Cornelia M.] Huntsman Canc Inst, Populat Sci, Salt Lake City, UT 84112 USA.
   [Habermann, Nina] European Mol Biol Lab, Genome Biol Unit, Heidelberg, Germany.
   [Scherer, Dominique] Heidelberg Univ, Inst Med Biometry & Informat, Heidelberg, Germany.
   [Brenner, Hermann; Hoffmeister, Michael] German Canc Res Ctr, Div Clin Epidemiol & Aging Res, Heidelberg, Germany.
   [Chang-Claude, Jenny] German Canc Res Ctr, Div Canc Epidemiol, Heidelberg, Germany.
   [Syrjala, Karen] Fred Hutchinson Canc Res Ctr, Div Clin Res, 1124 Columbia St, Seattle, WA 98104 USA.
   [Jacobsen, Paul B.] H Lee Moffitt Canc Ctr & Res Inst, Dept Hlth Outcomes & Behav, Tampa, FL USA.
   [Ulrich, Cornelia M.] Fred Hutchinson Canc Res Ctr, Canc Prevent Program, 1124 Columbia St, Seattle, WA 98104 USA.
C3 Ruprecht Karls University Heidelberg; Helmholtz Association; German Cancer Research Center (DKFZ); Ruprecht Karls University Heidelberg; National Center for Tumor Diseases; Helmholtz Association; German Cancer Research Center (DKFZ); Helmholtz Association; German Cancer Research Center (DKFZ); Leibniz Association; Deutsches Institut fur Ernahrungsforschung Potsdam-Rehbrucke (DIfE); Helmholtz Association; German Cancer Research Center (DKFZ); Utah System of Higher Education; University of Utah; Huntsman Cancer Institute; European Molecular Biology Laboratory (EMBL); Ruprecht Karls University Heidelberg; Helmholtz Association; German Cancer Research Center (DKFZ); Helmholtz Association; German Cancer Research Center (DKFZ); Fred Hutchinson Cancer Center; H Lee Moffitt Cancer Center & Research Institute; Fred Hutchinson Cancer Center
RP Ulrich, CM (corresponding author), Huntsman Canc Inst, 2000 Circle Hope,Rm 4725, Salt Lake City, UT 84112 USA.
EM neli.ulrich@hci.utah.edu
FU Matthias Lackas Foundation; ERA-NET on Translational Cancer Research (TRANSCAN) project [01KT1503]; National Cancer Institute [NIH R01 CA 189184, NIH U01 CA 206110, R01CA189184]; Huntsman Cancer Foundation; NIH [R01 CA207371]; German Consortium of Translational Cancer Research (DKTK); Transcan-ERANET grant [01KT1503]; German Cancer Research Center (DKFZ), Heidelberg, Germany
CR AARONSON NK, 1993, J NATL CANCER I, V85, P365, DOI 10.1093/jnci/85.5.365
   American Institute for Cancer Research WCRF, 2011, FOOD NUTR PHYS ACT P, V0, P0
   Arndt V, 2004, J CLIN ONCOL, V22, P4829, DOI 10.1200/JCO.2004.02.018
   Arthur AE, 2013, AM J CLIN NUTR, V97, P360, DOI 10.3945/ajcn.112.044859
   Baatrup G, 2014, MULTIDISCIPLINARY TR, V0, P0
   Bamia C, 2015, BRIT J CANCER, V112, P1273, DOI 10.1038/bjc.2014.654
   Bamia C, 2013, EUR J EPIDEMIOL, V28, P317, DOI 10.1007/s10654-013-9795-x
   Bennett WG, 1996, DIGEST DIS, V14, P43, DOI 10.1159/000171538
   Bliss DZ, 2014, RES NURS HEALTH, V37, P367, DOI 10.1002/nur.21616
   Bliss DZ, 2001, NURS RES, V50, P203, DOI 10.1097/00006199-200107000-00004
   Boini Stephanie, 2004, HEALTH QUAL LIFE OUTCOMES, V2, P4, DOI 10.1186/1477-7525-2-4
   Brisbois TD, 2011, J PAIN SYMPTOM MANAG, V41, P673, DOI 10.1016/j.jpainsymman.2010.06.022
   Buck K, 2011, CANCER CAUSE CONTROL, V22, P273, DOI 10.1007/s10552-010-9695-2
   Canchola AJ, 2015, CANCER CAUSE CONTROL, V26, P627, DOI 10.1007/s10552-015-0552-1
   Caro MMM, 2007, CURR OPIN CLIN NUTR, V10, P480, DOI 10.1097/MCO.0b013e3281e2c983
   Chen Z, 2015, NUTR J, V14, P0, DOI 10.1186/1475-2891-14-8
   Coa KI, 2015, NUTR CANCER, V67, P339, DOI 10.1080/01635581.2015.990577
   Cocks K, 2012, EUR J CANCER, V48, P1713, DOI 10.1016/j.ejca.2012.02.059
   De Angelis R, 2014, LANCET ONCOL, V15, P23, DOI 10.1016/S1470-2045(13)70546-1
   Fournier E, 2016, DIGEST LIVER DIS, V48, P87, DOI 10.1016/j.dld.2015.09.006
   Gonzalez CA, 2010, EUR J CANCER, V46, P2555, DOI 10.1016/j.ejca.2010.07.025
   Grant M, 2000, SEMIN ONCOL NURS, V16, P113, DOI 10.1053/on.2000.5738
   Grimmett C, 2011, QUAL LIFE RES, V20, P1237, DOI 10.1007/s11136-011-9855-1
   Sánchez PH, 2012, EUR J CLIN NUTR, V66, P360, DOI 10.1038/ejcn.2011.146
   Heuer T, 2015, BRIT J NUTR, V113, P1603, DOI 10.1017/S0007114515000744
   Jacka FN, 2015, J AFFECT DISORDERS, V175, P248, DOI 10.1016/j.jad.2015.01.007
   Koo HY, 2013, ANN COLOPROCTOL, V29, P139, DOI 10.3393/ac.2013.29.4.139
   Kye BH, 2013, INT J COLORECTAL DIS, V28, P1393, DOI 10.1007/s00384-013-1699-4
   Meyerhardt JA, 2007, JAMA-J AM MED ASSOC, V298, P754, DOI 10.1001/jama.298.7.754
   Meyerhardt JA, 2017, CANCER EPIDEM BIOMAR, V26, P30, DOI 10.1158/1055-9965.EPI-16-0145
   Miller PE, 2010, NUTR CANCER, V62, P413, DOI 10.1080/01635580903407114
   Mosher CE, 2009, CANCER-AM CANCER SOC, V115, P4001, DOI 10.1002/cncr.24436
   Murphy N, 2013, PLOS ONE, V8, P0, DOI 10.1371/journal.pone.0072715
   Nöthlings U, 2007, J NUTR, V137, P2781, DOI 10.1093/jn/137.12.2781
   Nourissat A, 2008, EUR J CANCER, V44, P1238, DOI 10.1016/j.ejca.2008.04.006
   Ötles S, 2014, ACTA SCI POLON-TECHN, V13, P191, DOI 10.17306/J.AFS.2014.2.8
   Ravasco P, 2004, SUPPORT CARE CANCER, V12, P246, DOI 10.1007/s00520-003-0568-z
   Rencher A, 2003, METHODS MULTIVARIATE, V0, P0
   Schlesinger S, 2014, CANCER CAUSE CONTROL, V25, P99, DOI 10.1007/s10552-013-0313-y
   Siegel R, 2014, CA-CANCER J CLIN, V64, P104, DOI 10.3322/caac.21220
   Slimani N, 2002, PUBLIC HEALTH NUTR, V5, P1311, DOI 10.1079/PHN2002407
   Van Blarigan EL, 2015, J CLIN ONCOL, V33, P1825, DOI 10.1200/JCO.2014.59.7799
   Vashi PG, 2014, BMC CANCER, V14, P0, DOI 10.1186/1471-2407-14-593
   Voss S, 1998, Z ERNAHRUNGSWISS, V37, P227, DOI 10.1007/s003940050021
   Vrieling A, 2013, BRIT J CANCER, V108, P188, DOI 10.1038/bjc.2012.521
   Young GP, 2000, ASIA PAC J CLIN NUTR, V9, PS76, DOI 10.1046/j.1440-6047.2000.00178.x
NR 46
TC 40
Z9 42
U1 0
U2 17
PU ROUTLEDGE JOURNALS, TAYLOR & FRANCIS LTD
PI ABINGDON
PA 2-4 PARK SQUARE, MILTON PARK, ABINGDON OX14 4RN, OXON, ENGLAND
SN 0163-5581
EI 1532-7914
J9 NUTR CANCER
JI Nutr. Cancer
PD JUN 15
PY 2018
VL 70
IS 1
BP 51
EP 60
DI 10.1080/01635581.2018.1397707
PG 10
WC Oncology; Nutrition & Dietetics
SC Oncology; Nutrition & Dietetics
GA GB7MK
UT WOS:000429258500007
PM 29244538
DA 2025-02-23
ER

PT J
AU Kane-Diallo, A
   Srour, B
   Sellem, L
   Deschasaux, M
   Latino-Martel, P
   Hercberg, S
   Galan, P
   Fassier, P
   Guéraud, F
   Pierre, FH
   Kesse-Guyot, E
   Allès, B
   Touvier, M
AF Kane-Diallo, Abou
   Srour, Bernard
   Sellem, Laury
   Deschasaux, Melanie
   Latino-Martel, Paule
   Hercberg, Serge
   Galan, Pilar
   Fassier, Philippine
   Gueraud, Francoise
   Pierre, Fabrice H.
   Kesse-Guyot, Emmanuelle
   Alles, Benjamin
   Touvier, Mathilde
TI Association between a pro plant-based dietary score and cancer risk in the prospective NutriNet-sante cohort
SO INTERNATIONAL JOURNAL OF CANCER
LA English
DT Article
DE dietary score; pro plant-based dietary score; animal foods; cancer; prospective study
ID energy-intake; goldberg cutoff; heart-disease; red meat; breast; fiber; index; colon; heme
AB Diverse plant products (e.g. fruits, vegetables, legumes) are associated with decreased cancer risk at several locations while red and processed meat were found to increase cancer risk. A pro plant-based dietary score reflecting the relative contribution of consumed plant vs animal products was developed, and was associated with lower overall mortality, type 2 diabetes and cardiovascular disease risk, among omnivorous adults. For the first time, we investigated the prospective associations between this pro plant-based dietary score and cancer risk. This study included 42,544 men and women of the French NutriNet-Sante prospective cohort (2009-2016) aged >= 45 years who completed at least three 24-hr-dietary records during the first year of follow-up. The risk of developing cancer was compared across sex-specific tertiles of pro plant-based dietary score by multivariable Cox models. In total, 1,591 first primary incident cancer cases were diagnosed during follow-up, among which 487 breast, 243 prostate, 198 digestive and 68 lung cancers. A higher pro plant-based dietary score was associated with decreased risks of overall (HRt3vs.t1=0.85; 95% CI 0.76, 0.97; P-trend=0.02), digestive (HRt3vs.t1=0.68; 95% CI 0.47; 0.99; P-trend=0.04) and lung (HRt3vs.t1=0.47; 95% CI 0.25, 0.90; P-trend=0.02) cancer, though no substantial associations were found for breast or prostate cancers. This large cohort study supports a beneficial role of higher intakes of plant-based products along with lower intakes of animal products, within a balanced omnivorous diet, regarding primary cancer prevention. These results are consistent with mechanistic evidence from experimental studies.
C1 [Kane-Diallo, Abou; Srour, Bernard; Sellem, Laury; Deschasaux, Melanie; Latino-Martel, Paule; Hercberg, Serge; Galan, Pilar; Fassier, Philippine; Kesse-Guyot, Emmanuelle; Alles, Benjamin; Touvier, Mathilde] Paris 13 Univ, Sorbonne Paris Cite, Epidemiol & Stat Res Ctr CRESS, Inserm U1153,Inra U1125,Cnam,Nutr Epidemiol Res T, Rue Marcel Cachin, F-93017 Bobigny, France.
   [Kane-Diallo, Abou; Hercberg, Serge] Avicenne Hosp, AP HP, Publ Hlth Dept, Bobigny, France.
   [Gueraud, Francoise; Pierre, Fabrice H.] Univ Toulouse, INRA, Publ Hlth Dept, Toxalim Res Ctr Food Toxicol,ENVT,INP Purpan,UPS, Toulouse, France.
C3 Universite Paris Cite; heSam Universite; Conservatoire National Arts & Metiers (CNAM); Institut National de la Sante et de la Recherche Medicale (Inserm); INRAE; Assistance Publique Hopitaux Paris (APHP); Hopital Universitaire Avicenne - APHP; INRAE; Universite de Toulouse; Universite Toulouse III - Paul Sabatier; Ecole Nationale Veterinaire de Toulouse
RP Kane-Diallo, A (corresponding author), Paris 13 Univ, Sorbonne Paris Cite, Epidemiol & Stat Res Ctr CRESS, Inserm U1153,Inra U1125,Cnam,Nutr Epidemiol Res T, Rue Marcel Cachin, F-93017 Bobigny, France.
EM a.diallo@eren.smbh.univ-paris13.fr
FU Ministere de la Sante, Institut de Veille Sanitaire (InVS); Institut National de la Prevention et de l'Education pour la Sante (INPES); Region Ile-de-France (CORDDIM), Institut National de la Sante et de la Recherche Medicale (INSERM); Institut National de la Recherche Agronomique (INRA); Conservatoire National des Arts et Metiers (CNAM); French National Cancer Institute [INCa_8085]; Canceropole Ile de France/Region Ile de France
CR Allès B, 2017, NUTRIENTS, V9, P0, DOI 10.3390/nu9091023
   [Anonymous], 2005, GUIDELINES DATA PROC, V0, P0, DOI DOI 10.20849/IJSN.V3I2.297
   Arnault N, 2013, TABLE COMPOSITION AL, V0, P0
   Bastide NM, 2017, NUTR CANCER, V69, P289, DOI 10.1080/01635581.2017.1263745
   Bastide NM, 2015, CANCER RES, V75, P870, DOI 10.1158/0008-5472.CAN-14-2554
   Bastide NM, 2011, CANCER PREV RES, V4, P177, DOI 10.1158/1940-6207.CAPR-10-0113
   Black AE, 2000, INT J OBESITY, V24, P1119, DOI 10.1038/sj.ijo.0801376
   Black AE, 2000, EUR J CLIN NUTR, V54, P395, DOI 10.1038/sj.ejcn.1600971
   Bouvard V, 2015, LANCET ONCOL, V16, P1599, DOI 10.1016/S1470-2045(15)00444-1
   Chikara S, 2018, CANCER LETT, V413, P122, DOI 10.1016/j.canlet.2017.11.002
   Craig CL, 2003, MED SCI SPORT EXER, V35, P1381, DOI 10.1249/01.MSS.0000078924.61453.FB
   Deschasaux M, 2014, J NUTR, V144, P504, DOI 10.3945/jn.113.189670
   Diallo A, 2016, ONCOTARGET, V7, P78994, DOI 10.18632/oncotarget.12592
   Dinu M, 2016, CRIT REVFOOD SCINUTR, V0, P0
   Encarnaçao JC, 2015, CANCER METAST REV, V34, P465, DOI 10.1007/s10555-015-9578-9
   Farchi S, 2017, PLOS ONE, V12, P0, DOI 10.1371/journal.pone.0182960
   Ferlay J, 2017, GLOBOCAN 2012 V1 0 C, V2013, P0
   Godos J, 2016, J HUM NUTR DIET, V0, P0
   GOLDBERG GR, 1991, EUR J CLIN NUTR, V45, P569
   Haut Conseil de la Sante Publique, 2017, AV REL REV REP AL AD, V0, P0
   Hercberg S, 2010, BMC PUBLIC HEALTH, V10, P0, DOI 10.1186/1471-2458-10-242
   Lassale C, 2016, J ACAD NUTR DIET, V116, P427, DOI 10.1016/j.jand.2015.09.017
   Lassale C, 2015, BRIT J NUTR, V113, P953, DOI 10.1017/S0007114515000057
   Lassale C, 2013, J MED INTERNET RES, V15, P0, DOI 10.2196/jmir.2575
   Latino-Martel P, 2016, CRIT REV ONCOL HEMAT, V99, P308, DOI 10.1016/j.critrevonc.2016.01.002
   Leitzmann C, 2014, AM J CLIN NUTR, V100, P496S, DOI 10.3945/ajcn.113.071365
   Li XT, 2017, PLOS ONE, V12, P0, DOI 10.1371/journal.pone.0188533
   Martínez-González MA, 2014, AM J CLIN NUTR, V100, P320S, DOI 10.3945/ajcn.113.071431
   Maru Girish B, 2016, WORLD J BIOL CHEM, V7, P88, DOI 10.4331/wjbc.v7.i1.88
   Moullec Nle, 1996, CAHIERS DE NUTRITION ET DE DIETETIQUE, V31, P158
   Pouchieu C, 2014, INT J EPIDEMIOL, V43, P1583, DOI 10.1093/ije/dyu134
   Satija A, 2017, J AM COLL CARDIOL, V70, P411, DOI 10.1016/j.jacc.2017.05.047
   Satija A, 2016, PLOS MED, V13, P0, DOI 10.1371/journal.pmed.1002039
   Schofield W N, 1985, HUM NUTR CLIN NUTR, V39 Suppl 1, P5
   Schwingshackl L, 2015, J ACAD NUTR DIET, V115, P780, DOI 10.1016/j.jand.2014.12.009
   Sofi F, 2014, PUBLIC HEALTH NUTR, V17, P2769, DOI 10.1017/S1368980013003169
   Steck SE, 2015, ADV NUTR, V6, P763, DOI 10.3945/an.115.009746
   Sun YL, 2016, NUTRIENTS, V8, P0, DOI 10.3390/nu8030134
   Tappel A, 2007, MED HYPOTHESES, V68, P562, DOI 10.1016/j.mehy.2006.08.025
   Tilman D, 2014, NATURE, V515, P518, DOI 10.1038/nature13959
   Touvier M, 2011, BRIT J NUTR, V105, P1055, DOI 10.1017/S0007114510004617
   Touvier M, 2010, EUR J EPIDEMIOL, V25, P287, DOI 10.1007/s10654-010-9433-9
   Vergnaud AC, 2011, INT J PUBLIC HEALTH, V56, P407, DOI 10.1007/s00038-011-0257-5
   Vieira AR, 2017, ANN ONCOL, V28, P1788, DOI 10.1093/annonc/mdx171
   WCRF, 2016, CANC PREV SURV SUMM, V0, P0
   WCRF/AICR, 2018, CANC PREV SURV DIET, V0, P0
   WHO, 1993, ICD10 WHO, V0, P0
   WILLETT W, 1986, AM J EPIDEMIOL, V124, P17, DOI 10.1093/oxfordjournals.aje.a114366
   Willett WC, 1998, NUTRITIONAL EPIDEMIOLOGY, V2nd, P0, DOI 10.1093/acprof:oso/9780195122978.001.0001
   World Cancer Research Fund International/American Institute for Cancer Research, 2017, CANC PREV EST, V0, P0
NR 50
TC 34
Z9 34
U1 2
U2 52
PU WILEY
PI HOBOKEN
PA 111 RIVER ST, HOBOKEN 07030-5774, NJ USA
SN 0020-7136
EI 1097-0215
J9 INT J CANCER
JI Int. J. Cancer
PD NOV 1
PY 2018
VL 143
IS 9
BP 2168
EP 2176
DI 10.1002/ijc.31593
PG 9
WC Oncology
SC Oncology
GA GX5EX
UT WOS:000447767400009
PM 29752709
DA 2025-02-23
ER

PT J
AU Niclis, C
   Pou, SA
   Shivappa, N
   Hébert, JR
   Steck, SE
   Díaz, MD
AF Niclis, Camila
   Pou, Sonia A.
   Shivappa, Nitin
   Hebert, James R.
   Steck, Susan E.
   Diaz, Maria del Pilar
TI Proinflammatory Dietary Intake is Associated with Increased Risk of Colorectal Cancer: Results of a Case-Control Study in Argentina Using a Multilevel Modeling Approach
SO NUTRITION AND CANCER-AN INTERNATIONAL JOURNAL
LA English
DT Article
ID inflammatory index; pattern-analysis; health; urbanization; epidemiology; biomarkers; networks; cordoba; disease
AB Little evidence regarding the inflammatory potential of diet and its effect on colorectal cancer exists in Latin American countries. The aim of the present study was to evaluate the association between the Dietary Inflammatory Index (DII (R)) and colorectal cancer (CRC) risk in Cordoba, Argentina. A frequency-matched case-control study (N D 446, including 144 (32.3%) CRC cases and 302 (67.7%) controls was conducted in Cordoba (Argentina) from 2008 through 2015. DII (R) scores were computed based on dietary intake assessed by a validated food frequency questionnaire (FFQ). Multilevel logistic regression models were fit to evaluate the association between DII scores and CRC, following adjustment for age, body mass index, sex, energy intake, smoking habits, socioeconomic status, physical activity, and use of nonsteroidal anti-inflammatory drugs as first-level covariates and level of urbanization as the contextual variable. Odds of colorectal cancer increased linearly with increasing DII scores (ORcontinuous 1.34; 95% CI 1.07 to 1.69 and ORtertile3 vs. tertile1 1.21; 95% CI 1.01 to 1.44). The association was stronger among men than women (ORcontinuous 1.29; 95% CI 1.21 to 1.37 vs. ORcontinuous 1.05; 95% CI 0.83 to 1.33, respectively). A proinflammatory diet, reflected by higher DII scores, was positively associated with colorectal cancer occurrence, mainly in men.
C1 [Niclis, Camila; Pou, Sonia A.; Diaz, Maria del Pilar] Univ Nacl Cordoba, Consejo Nacl Invest Cient & Tecn, Inst Invest Ciencias Salud, Cordoba, Argentina.
   [Niclis, Camila; Pou, Sonia A.; Diaz, Maria del Pilar] Univ Nacl Cordoba, Fac Ciencias Med, Escuela Nutr, Cordoba, Argentina.
   [Shivappa, Nitin; Hebert, James R.; Steck, Susan E.] Univ South Carolina, Canc Prevent & Control Program, Columbia, SC USA.
   [Shivappa, Nitin; Hebert, James R.; Steck, Susan E.] Univ South Carolina, Arnold Sch Publ Hlth, Dept Epidemiol & Biostat, Columbia, SC USA.
   [Shivappa, Nitin; Hebert, James R.] Connecting Hlth Innovat LLC, Columbia, SC USA.
C3 Consejo Nacional de Investigaciones Cientificas y Tecnicas (CONICET); National University of Cordoba; National University of Cordoba; University of South Carolina System; University of South Carolina Columbia; University of South Carolina System; University of South Carolina Columbia; Connecting Health Innovations LLC
RP Díaz, MD (corresponding author), Av Enrique Barros S-N,Ciudad Univ, RA-5016 Cordoba, Argentina.
EM pdiaz@fcm.unc.edu.ar
FU National Science and Technology Agency [PICTO 2006-36035, PICT 2008-1814, PICT 2012-1019]; Science and Technology Secretariat of the University of Cordoba; United States National Institute of Diabetes and Digestive and Kidney Diseases [R44DK103377]
CR Ainsworth BE, 2011, MED SCI SPORT EXER, V43, P1575, DOI 10.1249/MSS.0b013e31821ece12
   Pou SA, 2014, NUTR HOSP, V29, P618, DOI 10.3305/nh.2014.29.3.7192
   Pou SA, 2012, EUR J NUTR, V51, P755, DOI 10.1007/s00394-011-0255-7
   [Anonymous], 2001, B WORLD HEALTH ORGAN, V79, P373, DOI 10.1001/jama.2013.281053
   [Anonymous], 2015, STATA STATISTICAL SOFTWARE: RELEASE 14, V0, P0
   Barbaresko J, 2013, NUTR REV, V71, P511, DOI 10.1111/nure.12035
   Bonaccio M, 2017, BRIT J CLIN PHARMACO, V83, P107, DOI 10.1111/bcp.12924
   Deng FE, 2017, EUR J NUTR, V56, P1085, DOI 10.1007/s00394-016-1158-4
   Estruch R, 2018, NEW ENGL J MED, V378, P0, DOI 10.1056/NEJMoa1800389
   Ferlay J, 2013, GLOBOCAN 2012 V10 CA, V0, P0
   Giugliano D, 2006, J AM COLL CARDIOL, V48, P677, DOI 10.1016/j.jacc.2006.03.052
   Gong P, 2012, LANCET, V379, P843, DOI 10.1016/S0140-6736(11)61878-3
   Hu FB, 2002, CURR OPIN LIPIDOL, V13, P3, DOI 10.1097/00041433-200202000-00002
   Hussain SP, 2003, NAT REV CANCER, V3, P276, DOI 10.1038/nrc1046
   Instituto Nacional de Estadisticas y Censos, 2012, CENS NAC POBL POBL H, V2, P0
   Jackson L, 2006, CANC TREAT, V130, P39
   Jacques PF, 2001, AM J CLIN NUTR, V73, P1, DOI 10.1093/ajcn/73.1.1
   Lasry A, 2016, NAT IMMUNOL, V17, P230, DOI 10.1038/ni.3384
   Leon DA, 2008, INT J EPIDEMIOL, V37, P4, DOI 10.1093/ije/dym271
   León J, 2012, MOL CARCINOGEN, V51, P608, DOI 10.1002/mc.20832
   Mager LF, 2016, FRONT ONCOL, V6, P0, DOI 10.3389/fonc.2016.00096
   Merlo J, 2003, J EPIDEMIOL COMMUN H, V57, P550, DOI 10.1136/jech.57.8.550
   Mostafaie N, 2009, MOL CARCINOGEN, V48, P642, DOI 10.1002/mc.20510
   Muñoz A, 2013, OXID MED CELL LONGEV, V2013, P0, DOI 10.1155/2013/610950
   Navarro A, 2000, REV FAC CIEN MED UNIV NAC CORDOBA, V57, P67
   Navarro A, 2001, J EXP CLIN CANC RES, V20, P365
   Northstone K, 2012, BRIT J NUTR, V108, P393, DOI 10.1017/S0007114511006337
   ONeil A, 2015, BRIT J NUTR, V114, P2074, DOI 10.1017/S0007114515003815
   Rabe-Hesketh S, 2008, MULTILEVEL LONGITUDI, V0, P0, DOI DOI 10.1093/GERONI/IGZ038.1816
   Shivappa N, 2014, CANCER EPIDEM BIOMAR, V23, P2383, DOI 10.1158/1055-9965.EPI-14-0537
   Shivappa N, 2015, BRIT J NUTR, V114, P152, DOI 10.1017/S0007114515001828
   Shivappa N, 2014, PUBLIC HEALTH NUTR, V17, P1825, DOI 10.1017/S1368980013002565
   Shivappa N, 2014, PUBLIC HEALTH NUTR, V17, P1689, DOI 10.1017/S1368980013002115
   Singh PN, 2014, AM J CLIN NUTR, V100, P359S, DOI 10.3945/ajcn.113.071571
   Skrondal A, 2004, GEN LATENT VARIABLE, V0, P0, DOI DOI 10.1201/9780203489437
   Tabung FK, 2015, ANN EPIDEMIOL, V25, P398, DOI 10.1016/j.annepidem.2015.03.009
   Tabung FK, 2015, CANCER CAUSE CONTROL, V26, P399, DOI 10.1007/s10552-014-0515-y
   Thun Michael J, 2004, NOVARTIS FOUND SYMP, V256, P6
   Thun MJ, 2004, NOVARTIS FDN S, V256, P22
   Thun MJI, 2004, NOVART FDN SYMP, V256, P226
   West NR, 2015, NAT REV IMMUNOL, V15, P615, DOI 10.1038/nri3896
   Whalen KA, 2016, J NUTR, V146, P1217, DOI 10.3945/jn.115.224048
   Wirth MD, 2015, BRIT J NUTR, V113, P1819, DOI 10.1017/S000711451500104X
   Wirth MD, 2014, J OCCUP ENVIRON MED, V56, P986, DOI 10.1097/JOM.0000000000000213
   Wood L, 2014, RESPIROLOGY, V19, P37, DOI 10.1111/cea.12323
   World Cancer Research Fund International/American Institute for Cancer Research, 2011, DIET NUT PHYS ACT CO, V0, P0
   Zamora-Ros R, 2015, GENES NUTR, V10, P0, DOI 10.1007/s12263-014-0447-x
NR 47
TC 21
Z9 21
U1 0
U2 14
PU ROUTLEDGE JOURNALS, TAYLOR & FRANCIS LTD
PI ABINGDON
PA 2-4 PARK SQUARE, MILTON PARK, ABINGDON OX14 4RN, OXON, ENGLAND
SN 0163-5581
EI 1532-7914
J9 NUTR CANCER
JI Nutr. Cancer
PD JUN 15
PY 2018
VL 70
IS 1
BP 61
EP 68
DI 10.1080/01635581.2018.1397710
PG 8
WC Oncology; Nutrition & Dietetics
SC Oncology; Nutrition & Dietetics
GA GB7MK
UT WOS:000429258500008
PM 29140733
DA 2025-02-23
ER

PT J
AU Okaru, AO
   Rullmann, A
   Farah, A
   de Mejia, EG
   Stern, MC
   Lachenmeier, DW
AF Okaru, Alex O.
   Rullmann, Anke
   Farah, Adriana
   de Mejia, Elvira Gonzalez
   Stern, Mariana C.
   Lachenmeier, Dirk W.
TI Comparative oesophageal cancer risk assessment of hot beverage consumption (coffee, mate and tea): the margin of exposure of PAH vs very hot temperatures
SO BMC CANCER
LA English
DT Article
DE Coffee; Tea; Mate; Polycyclic aromatic hydrocarbons; Hot temperature; Beverages; Esophageal cancer
ID polycyclic aromatic-hydrocarbons; performance liquid-chromatography; solid-phase extraction; ilex-paraguariensis; rapid-determination; roasted coffee; fluorometric detection; fluorescence detection; camellia-sinensis; mass-spectrometry
AB Background: Consumption of very hot (> 65 degrees C) beverages is probably associated with increased risk of oesophageal cancer. First associations were reported for yerba mate and it was initially believed that high content of polycyclic aromatic hydrocarbons (PAH) might explain the risk. Later research on other beverage groups such as tea and coffee, which are also consumed very hot, found associations with increased risk of oesophageal cancer as well. The risk may therefore not be inherent in any compound contained in mate, but due to temperature. The aim of this study was to quantitatively assess the risk of PAH in comparison with the risk of the temperature effect using the margin of exposure (MOE) methodology. Methods: The human dietary benzo[a] pyrene (BaP) and PAH4 (sum of benzo[a] pyrene, benzo[a] anthracene, chrysene, and benzo[b] fluoranthene) exposure through consumption of coffee, mate, and tea was estimated. The oesophageal cancer risk assessment for both PAH and temperature was conducted using the MOE approach. Results: Considering differences in the transfer of the PAH from the leaves of mate and tea or from the ground coffee to the infusion, and considering the different preparation methods, exposures may vary considerably. The average individual exposure in mu g/kg bw/day arising from consumption of 1 cup (0.2 L) of infusion was highest for mate (2.85E-04 BaP and 7.22E-04 PAH4). The average per capita exposure in mu g/kg bw/day was as follows: coffee (4.21E-04 BaP, 4.15E-03 PAH4), mate (4.26E-03 BaP, 2.45E-02 PAH4), and tea (8.03E-04 BaP, 4.98E-03 PAH4). For all individual and population-based exposure scenarios, the average MOE for BaP and PAH4 was > 100,000 independent of beverage type. MOE values in this magnitude are considered as a very low risk. On the contrary, the MOE for the temperature effect was estimated as < 1 for very hot drinking temperatures, corroborating epidemiological observations about a probable oesophageal cancer risk caused by this behaviour. Conclusions: The temperature effect but not PAH exposure may pose an oesophageal cancer risk. Consumer education on risks associated with consumption of 'very hot' beverages and policy measures to threshold serving temperatures should be discussed.
C1 [Okaru, Alex O.; Rullmann, Anke; Lachenmeier, Dirk W.] Chem & Vet Untersuchungsamt CVUA Karlsruhe, Weissenburger Str 3, D-76187 Karlsruhe, Germany.
   [Okaru, Alex O.] Univ Nairobi, Dept Pharmaceut Chem, Off Ngong Rd,POB 19676-00202, Nairobi, Kenya.
   [Farah, Adriana] Univ Fed Rio de Janeiro, Nutr Inst, Ctr Hlth Sci, Bloco J,Av Carlos Chagas Filho 373, Rio De Janeiro, Brazil.
   [de Mejia, Elvira Gonzalez] Univ Illinois, Div Nutr Sci, Dept Food Sci & Human Nutr, 228 ERML,1201 W Gregory Dr, Urbana, IL 61801 USA.
   [Stern, Mariana C.] USC, Dept Prevent Med, Norris Comprehens Canc Ctr, Keck Sch Med, Los Angeles, CA USA.
C3 University of Nairobi; Universidade Federal do Rio de Janeiro; University of Illinois System; University of Illinois Urbana-Champaign; University of Southern California; University of Southern California Keck Hospital
RP Lachenmeier, DW (corresponding author), Chem & Vet Untersuchungsamt CVUA Karlsruhe, Weissenburger Str 3, D-76187 Karlsruhe, Germany.
EM lachenmeier@web.de
FU Deutscher Akademischer Austauschdienst [57250960] Funding Source: Medline
CR Adisa A, 2015, J ENVIRON SCI HEAL B, V50, P552, DOI 10.1080/03601234.2015.1028832
   [Anonymous], 2015, FOOD ANAL METHOD, V8, P109
   [Anonymous], 1991, IARC MON EV CARC RIS, V0, P0
   [Anonymous], 1900, V1-122, V0, P0
   [Anonymous], 2004, L070040 BVL, V0, P0
   Authority EFS, 2008, EFSA J, V724, P0
   Badolato ESG, 2006, J BRAZIL CHEM SOC, V17, P989, DOI 10.1590/S0103-50532006000500025
   Bansal V, 2015, ENVIRON INT, V84, P26, DOI 10.1016/j.envint.2015.06.016
   Bishnoi NR, 2005, ENVIRON MONIT ASSESS, V107, P399, DOI 10.1007/s10661-005-3547-7
   Castellsagué X, 2000, INT J CANCER, V88, P658, DOI 10.1002/1097-0215(20001115)88:4<658::AID-IJC22>3.0.CO;2-T
   Chen YW, 2015, BMC CANCER, V15, P0, DOI 10.1186/s12885-015-1185-1
   De KN, 1987, J AGR FOOD CHEM, V35, P545
   Denissenko MF, 1996, SCIENCE, V274, P430, DOI 10.1126/science.274.5286.430
   Drabova L, 2012, TALANTA, V100, P207, DOI 10.1016/j.talanta.2012.07.081
   Duedahl-Olesen L, 2015, POLYCYCL AROMAT COMP, V35, P74, DOI 10.1080/10406638.2014.918554
   EFSA (European Food Safety Authority), 2005, EFSA J, V3, P0, DOI 10.2903/j.efsa.2005.282
   *EPA, 1995, EPA630R94007, V0, P0
   Fagundes RB, 2006, BMC CANCER, V6, P0, DOI 10.1186/1471-2407-6-139
   Farah A, 2012, COFFEE: EMERGING HEALTH EFFECTS AND DISEASE PREVENTION, V0, P21
   da Silveira TFF, 2014, FOOD RES INT, V60, P241, DOI 10.1016/j.foodres.2013.09.024
   Fiedler H, 2002, CHEMOSPHERE, V46, P1429, DOI 10.1016/S0045-6535(01)00264-8
   Londoño VAG, 2015, FOOD CONTROL, V50, P31, DOI 10.1016/j.foodcont.2014.07.036
   Golozar A, 2012, ENVIRON SCI TECHNOL, V46, P13488, DOI 10.1021/es303494s
   Grover IS, 2013, ENVIRON MONIT ASSESS, V185, P6459, DOI 10.1007/s10661-012-3037-7
   Heck CI, 2007, J FOOD SCI, V72, PR138, DOI 10.1111/j.1750-3841.2007.00535.x
   Houessou JK, 2005, J AGR FOOD CHEM, V53, P871, DOI 10.1021/jf048633a
   Houessou JK, 2007, J AGR FOOD CHEM, V55, P9719, DOI 10.1021/jf071745s
   HOWARD JW, 1969, J AGR FOOD CHEM, V17, P527, DOI 10.1021/jf60163a025
   Hpas A, 2002, CIENC TECNOL ALIMENT, V22, P49
   IARC, 1900, V116, V0, P0
   Ishizaki A, 2010, J CHROMATOGR A, V1217, P5555, DOI 10.1016/j.chroma.2010.06.068
   Iwegbue CMA, 2015, INT J FOOD PROP, V18, P2124, DOI 10.1080/10942912.2014.908906
   Jimenez A, 2014, J ENVIRON SCI HEAL B, V49, P828, DOI 10.1080/03601234.2014.938552
   Kamangar F, 2008, CANCER EPIDEM BIOMAR, V17, P1262, DOI 10.1158/1055-9965.EPI-08-0025
   Kayali-Sayadi MN, 1999, J LIQ CHROMATOGR R T, V22, P615, DOI 10.1081/JLC-100101686
   Kayali-Sayadi MN, 1998, ANALYST, V123, P2145, DOI 10.1039/a803967d
   Kodell RL, 2009, ENVIRON ECOL STAT, V16, P3, DOI 10.1007/s10651-007-0075-3
   Kowalski BJ, 2015, ANAL METHOD POLYCYCL, V0, P0
   Lachenmeier DW, 2015, SCI REP-UK, V5, P0, DOI 10.1038/srep08126
   Lee K, 2010, FOOD SCI BIOTECHNOL, V19, P1435, DOI 10.1007/s10068-010-0205-9
   Li XY, 2011, J AGR FOOD CHEM, V59, P5899, DOI 10.1021/jf104873g
   Li ZG, 2003, ONCOL REP, V10, P421
   Lin DH, 2005, FOOD CHEM TOXICOL, V43, P41, DOI 10.1016/j.fct.2004.08.010
   Lin DH, 2004, J AGR FOOD CHEM, V52, P8268, DOI 10.1021/jf048636n
   Loomis D, 2016, LANCET ONCOL, V17, P877, DOI 10.1016/S1470-2045(16)30239-X
   Lubin JH, 2014, CANCER EPIDEM BIOMAR, V23, P107, DOI 10.1158/1055-9965.EPI-13-0796
   MAIER HG, 1991, CAFE CACAO THE, V35, P133
   Martena MJ, 2011, FOOD ADDIT CONTAM A, V28, P925, DOI 10.1080/19440049.2011.569573
   Mohammadi-Moghadam F, 2013, INT J ENVIRON HEALTH, V2, P40, DOI 10.4103/2277-9183.122427
   Moreira DP, 2009, THESIS, V0, P190
   Mumtaz MM, 1996, TOXICOL IND HEALTH, V12, P742, DOI 10.1177/074823379601200601
   MUNOZ N, 1987, INT J CANCER, V39, P708, DOI 10.1002/ijc.2910390609
   Olsson AC, 2010, OCCUP ENVIRON MED, V67, P98, DOI 10.1136/oem.2009.046680
   Perrone D, 2010, DUBL IR P 2010 EFFOS, V0, P0
   Pflaum T, 2016, ARCH TOXICOL, V90, P2349, DOI 10.1007/s00204-016-1770-3
   Pincemaille J, 2014, FOOD CHEM, V145, P807, DOI 10.1016/j.foodchem.2013.08.121
   Pissinatti R, 2015, FOOD CONTROL, V51, P140, DOI 10.1016/j.foodcont.2014.11.003
   Rehm J, 2014, BMC MED, V12, P0, DOI 10.1186/s12916-014-0189-z
   ROLON PA, 1995, CANCER EPIDEM BIOMAR, V4, P595
   Sadowska-Rociek A, 2014, ENVIRON SCI POLLUT R, V21, P1326, DOI 10.1007/s11356-013-2022-1
   Schlemitz S, 1996, FOOD ADDIT CONTAM, V13, P969, DOI 10.1080/02652039609374483
   Schulz CM, 2014, FOOD ADDIT CONTAM A, V31, P1723, DOI 10.1080/19440049.2014.952785
   Shen J, 2006, BREAST CANCER RES TR, V99, P1, DOI 10.1007/s10549-006-9174-3
   Shi YT, 2016, FOOD CHEM, V199, P75, DOI 10.1016/j.foodchem.2015.11.137
   Singh S, 2011, ENVIRON MONIT ASSESS, V177, P35, DOI 10.1007/s10661-010-1615-0
   Stanciu G, 2008, SCI STUDY RES-CHEM C, V9, P325
   Szymanska K, 2010, CANCER CAUSE CONTROL, V21, P1799, DOI 10.1007/s10552-010-9606-6
   Tfouni SAV, 2013, LWT-FOOD SCI TECHNOL, V50, P526, DOI 10.1016/j.lwt.2012.08.015
   Thea AE, 2016, FOOD CONTROL, V60, P215, DOI 10.1016/j.foodcont.2015.07.046
   VICTORA CG, 1987, INT J CANCER, V39, P710, DOI 10.1002/ijc.2910390610
   Vieira MA, 2010, FOOD ADDIT CONTAM A, V27, P776, DOI 10.1080/19440041003587310
   Viñas P, 2007, J CHROMATOGR A, V1164, P10, DOI 10.1016/j.chroma.2007.06.056
   Wenzl T, 2006, TRAC-TREND ANAL CHEM, V25, P716, DOI 10.1016/j.trac.2006.05.010
   Winkler G, 2014, ERNAHRUNGS UMSCHAU, V61, PM546, DOI 10.4455/eu.2014.027
   Xia ZH, 2010, SCI TOTAL ENVIRON, V408, P5331, DOI 10.1016/j.scitotenv.2010.08.008
   Ziegenhals K, 2008, EUR FOOD RES TECHNOL, V228, P83, DOI 10.1007/s00217-008-0909-8
   Zuin WG, 2005, J CHROMATOGR A, V1091, P2, DOI 10.1016/j.chroma.2005.07.057
NR 79
TC 31
Z9 33
U1 1
U2 28
PU BIOMED CENTRAL LTD
PI LONDON
PA 236 GRAYS INN RD, FLOOR 6, LONDON WC1X 8HL, ENGLAND
SN 1471-2407
EI 
J9 BMC CANCER
JI BMC Cancer
PD MAR 1
PY 2018
VL 18
IS 
BP 
EP 
DI 10.1186/s12885-018-4060-z
PG 13
WC Oncology
SC Oncology
GA FY8AY
UT WOS:000427086400004
PM 29490609
DA 2025-02-23
ER

PT J
AU Pan, P
   Oshima, K
   Huang, YW
   Agle, KA
   Drobyski, WR
   Chen, X
   Zhang, JY
   Yearsley, MM
   Yu, JH
   Wang, LS
AF Pan, Pan
   Oshima, Kiyoko
   Huang, Yi-Wen
   Agle, Kimberle A.
   Drobyski, William R.
   Chen, Xiao
   Zhang, Jianying
   Yearsley, Martha M.
   Yu, Jianhua
   Wang, Li-Shu
TI Loss of FFAR2 promotes colon cancer by epigenetic dysregulation of inflammation suppressors
SO INTERNATIONAL JOURNAL OF CANCER
LA English
DT Article
DE FFAR2; colon cancer; epigenetics; HDAC; butyrate
ID chain fatty-acids; protein-coupled receptor; histone-deacetylase activity; intestinal epithelial-cells; aberrant dna methylation; black-raspberry; adenoma development; apc(min/+) mice; gut microbiota; gpr43
AB Free fatty acid receptor 2 (FFAR2, also named GPR43), is activated by short-chain fatty acids (SCFAs), such as butyrate, that are produced when gut bacteria ferment dietary fiber. FFAR2 has been suggested to regulate colonic inflammation, which is a major risk factor for the development of colon cancer and is also linked to epigenetic dysregulation in colon carcinogenesis. The current study assessed whether FFAR2, acting as an epigenetic regulator, protects against colon carcinogenesis. To mimic the mild inflammation that promotes human colon cancer, we treated mice with dextran sodium sulfate (DSS) overnight, which avoids excessive inflammation but induces mild inflammation that promotes colon carcinogenesis in the Apc(Min/+) and the azoxymethane (AOM)-treated mice. Our results showed that FFAR2 deficiency promotes the development of colon adenoma in the Apc(Min/+)/DSS mice and the progression of adenoma to adenocarcinoma in the AOM/DSS mice. FFAR2's downstream cAMP-PKA-CREB pathway was enhanced, leading to overexpression of histone deacetylases (HDACs) in the FFAR2-deficient mice. ChIP-qPCR analysis revealed differential binding of H3K27me3 and H3K4me3 histone marks onto the promoter regions of inflammation suppressors (e.g., sfrp1, dkk3, socs1), resulting in decreased expression of these genes in the FFAR2-deficient mice. Also, more neutrophils infiltrated into tumors and colon lamina propria of the FFAR2-deficient mice. Depletion of neutrophils blocked the progression of colon tumors. In addition, FFAR2 is required for butyrate to suppress HDAC expression and hypermethylation of inflammation suppressors. Therefore, our results suggest that FFAR2 is an epigenetic tumor suppressor that acts at multiple stages of colon carcinogenesis.
C1 [Pan, Pan; Agle, Kimberle A.; Drobyski, William R.; Chen, Xiao; Wang, Li-Shu] Med Coll Wisconsin, Dept Med, Div Hematol & Oncol, RM C4930,8701 Watertown Plank Rd, Milwaukee, WI 53226 USA.
   [Oshima, Kiyoko] Johns Hopkins Univ, Dept Pathol, Baltimore, MD USA.
   [Huang, Yi-Wen] Med Coll Wisconsin, Dept Obstet & Gynecol, Milwaukee, WI 53226 USA.
   [Zhang, Jianying] Ohio State Univ, Ctr Biostat, Columbus, OH 43210 USA.
   [Yearsley, Martha M.] Ohio State Univ, Dept Pathol, Columbus, OH 43210 USA.
   [Yu, Jianhua] Ohio State Univ, Comprehens Canc Ctr, Coll Med, Div Hematol,Dept Internal Med, Columbus, OH 43210 USA.
   [Yu, Jianhua] Ohio State Univ, James Canc Hosp, Columbus, OH 43210 USA.
C3 Medical College of Wisconsin; Johns Hopkins University; Medical College of Wisconsin; University System of Ohio; Ohio State University; University System of Ohio; Ohio State University; University System of Ohio; Ohio State University; James Cancer Hospital & Solove Research Institute; James Cancer Hospital & Solove Research Institute; University System of Ohio; Ohio State University
RP Wang, LS (corresponding author), Med Coll Wisconsin, Dept Med, Div Hematol & Oncol, RM C4930,8701 Watertown Plank Rd, Milwaukee, WI 53226 USA.; Yu, JH (corresponding author), Ohio State Univ, Comprehens Canc Ctr, Coll Med, Div Hematol,Dept Internal Med, Columbus, OH 43210 USA.; Yu, JH (corresponding author), Ohio State Univ, James Canc Hosp, Columbus, OH 43210 USA.
EM Jianhua.yu@osumc.edu; liswang@mcw.edu
FU National Institutes of Health [5 R01 CA148818, 5 R01 CA185301, AI129582, NS106170]; American Cancer Society [RSG-13-138-01-CNE, RSG-14-243-01-LIB]
CR Abu-Remaileh M, 2015, CANCER RES, V75, P2120, DOI 10.1158/0008-5472.CAN-14-3295
   Ang ZW, 2018, FASEB J, V32, P289, DOI 10.1096/fj.201700252RR
   Ang ZW, 2016, FRONT IMMUNOL, V7, P0, DOI 10.3389/fimmu.2016.00028
   Bindels LB, 2013, TRENDS PHARMACOL SCI, V34, P226, DOI 10.1016/j.tips.2013.02.002
   Brown AJ, 2003, J BIOL CHEM, V278, P11312, DOI 10.1074/jbc.M211609200
   Cao Q, 2008, ONCOGENE, V27, P7274, DOI 10.1038/onc.2008.333
   Cao R, 2002, SCIENCE, V298, P1039, DOI 10.1126/science.1076997
   Cheng C, 2014, TOXICOL LETT, V225, P488, DOI 10.1016/j.toxlet.2013.12.023
   David M, 2014, MOL ONCOL, V8, P942, DOI 10.1016/j.molonc.2014.03.014
   Davie JR, 2003, J NUTR, V133, P2485S, DOI 10.1093/jn/133.7.2485S
   Galamb O, 2016, EPIGENETICS-US, V11, P588, DOI 10.1080/15592294.2016.1190894
   Grossmann J, 2002, GASTROENTEROLOGY, V122, P0
   Guillerey C, 2016, NAT IMMUNOL, V17, P1025, DOI 10.1038/ni.3518
   Guo Y, 2015, CELL BIOSCI, V5, P0, DOI 10.1186/s13578-015-0013-2
   Halestrap AP, 2012, IUBMB LIFE, V64, P109, DOI 10.1002/iub.572
   Iwanaga T, 2006, BIOMED RES-TOKYO, V27, P243, DOI 10.2220/biomedres.27.243
   Jones PL, 1999, SEMIN CANCER BIOL, V9, P339, DOI 10.1006/scbi.1999.0134
   Jung SH, 2016, ONCOTARGET, V7, P62559, DOI 10.18632/oncotarget.11537
   Kim Chang H, 2014, IMMUNE NETW, V14, P277, DOI 10.4110/in.2014.14.6.277
   Kim MH, 2013, GASTROENTEROLOGY, V145, P396, DOI 10.1053/j.gastro.2013.04.056
   Lakshmaiah KC, 2014, J CANCER RES THER, V10, P469, DOI 10.4103/0973-1482.137937
   Lee T, 2008, MOL PHARMACOL, V74, P1599, DOI 10.1124/mol.108.049536
   Macia L, 2015, NAT COMMUN, V6, P0, DOI 10.1038/ncomms7734
   Maslowski KM, 2009, NATURE, V461, P1282, DOI 10.1038/nature08530
   Masui R, 2013, INFLAMM BOWEL DIS, V19, P2848, DOI 10.1097/01.MIB.0000435444.14860.ea
   Nilsson NE, 2003, BIOCHEM BIOPH RES CO, V303, P1047, DOI 10.1016/S0006-291X(03)00488-1
   Pan P, 2017, FRONT IMMUNOL, V8, P0, DOI 10.3389/fimmu.2017.00997
   Pan P, 2017, CARCINOGENESIS, V38, P86, DOI 10.1093/carcin/bgw122
   Pan P, 2015, CARCINOGENESIS, V36, P1245, DOI 10.1093/carcin/bgv117
   Park J, 2015, MUCOSAL IMMUNOL, V8, P80, DOI 10.1038/mi.2014.44
   Rajendran P, 2011, CRIT REV BIOCHEM MOL, V46, P181, DOI 10.3109/10409238.2011.557713
   Sekhavat A, 2007, BIOCHEM CELL BIOL, V85, P751, DOI 10.1139/O07-145
   Shao RH, 2002, LEUKEMIA RES, V26, P1077, DOI 10.1016/S0145-2126(02)00059-0
   Sina C, 2009, J IMMUNOL, V183, P7514, DOI 10.4049/jimmunol.0900063
   Sivaprakasam S, 2016, ONCOGENESIS, V5, P0, DOI 10.1038/oncsis.2016.38
   Smith PM, 2013, SCIENCE, V341, P569, DOI 10.1126/science.1241165
   Sugai T, 2017, CLIN EPIGENETICS, V9, P0, DOI 10.1186/s13148-017-0352-4
   Suzuki T, 2008, BRIT J NUTR, V100, P297, DOI 10.1017/S0007114508888733
   Tan J, 2014, ADV IMMUNOL, V121, P91, DOI 10.1016/B978-0-12-800100-4.00003-9
   Tang Y, 2011, INT J CANCER, V128, P847, DOI 10.1002/ijc.25638
   Tazoe H, 2008, J PHYSIOL PHARMACOL, V59, P251
   Ulven Trond, 2012, FRONT ENDOCRINOL (LAUSANNE), V3, P111, DOI 10.3389/fendo.2012.00111
   Vinolo MAR, 2011, NUTRIENTS, V3, P858, DOI 10.3390/nu3100858
   Waldecker M, 2008, J NUTR BIOCHEM, V19, P587, DOI 10.1016/j.jnutbio.2007.08.002
   Wang LS, 2013, CARCINOGENESIS, V34, P2842, DOI 10.1093/carcin/bgt310
   Whiteside TL, 2014, CANCER IMMUNOL IMMUN, V63, P67, DOI 10.1007/s00262-013-1490-y
   Yang ZR, 2012, WORLD J GASTROENTERO, V18, P1590, DOI 10.3748/wjg.v18.i14.1590
NR 47
TC 67
Z9 73
U1 2
U2 26
PU WILEY
PI HOBOKEN
PA 111 RIVER ST, HOBOKEN 07030-5774, NJ USA
SN 0020-7136
EI 1097-0215
J9 INT J CANCER
JI Int. J. Cancer
PD AUG 15
PY 2018
VL 143
IS 4
BP 886
EP 896
DI 10.1002/ijc.31366
PG 11
WC Oncology
SC Oncology
GA GM5TD
UT WOS:000438203500018
PM 29524208
DA 2025-02-23
ER

PT J
AU Nomura, SJO
   Dash, C
   Rosenberg, L
   Palmer, J
   Adams-Campbell, LL
AF Nomura, Sarah J. O.
   Dash, Chiranjeev
   Rosenberg, Lynn
   Palmer, Julie
   Adams-Campbell, Lucile L.
TI Fruit and Vegetable Intake and Lung Cancer Incidence Among Black Women According to Cigarette Smoking Status
SO NUTRITION AND CANCER-AN INTERNATIONAL JOURNAL
LA English
DT Article
ID food frequency questionnaire; racial-differences; risk; americans; validity; patterns; exposure; whites; diet; age
AB This project evaluated associations between fruit and vegetable intake, cigarette smoking and lung cancer incidence among U.S. Black women. The Black Women's Health Study is a prospective cohort study (analytic cohort = 46,889) among Black women between the ages 21 and 69 at baseline (1995). Fruit and vegetable intake and smoking history were ascertained via questionnaires at baseline and during follow-up. Associations between fruit and vegetable intake, smoking and lung cancer incidence (N = 306 incident cases through 2013) were evaluated using Cox proportional hazards regression. Among women in this cohort, 6.1% and 5.6% reported consuming at least three servings/d of fruit or vegetables, respectively. Smoking history was associated with increased lung cancer incidence. Being a current smoker of >= 15 cigarettes/d was associated with higher lung cancer incidence compared to never smokers (HR = 17.4, 95% CI: 11.5, 26.4). Fruit and vegetable was not associated with lung cancer incidence intake (>= 5 vs. <3 servings/d, adjusted HR: 0.86, 95% CI: 0.54, 1.36). Associations between fruit and vegetable intake and lung cancer incidence did not differ by smoking history. Fruit and vegetable intake was low in this study population, but results do not support an association between fruit and vegetable intake and lung cancer incidence, regardless of smoking history.
C1 [Nomura, Sarah J. O.; Dash, Chiranjeev; Adams-Campbell, Lucile L.] Georgetown Univ, Dept Oncol, 1000 New Jersey Ave SE, Washington, DC 20057 USA.
   [Rosenberg, Lynn; Palmer, Julie] Boston Univ, Slone Epidemiol Ctr, Boston, MA 02215 USA.
C3 Georgetown University; Boston University
RP Nomura, SJO (corresponding author), Georgetown Univ, Dept Oncol, 1000 New Jersey Ave SE, Washington, DC 20057 USA.
EM sjo36@georgetown.edu
FU National Cancer Institute [R01 CA058420, UM1 CA164974]
CR American Cancer Society, 2017, ACS GUID NUTR PHYS A, V0, P0
   ANDERSEN PK, 1982, ANN STAT, V10, P1100, DOI 10.1214/aos/1176345976
   Asomaning K, 2008, LUNG CANCER, V61, P13, DOI 10.1016/j.lungcan.2007.11.013
   Bethea TN, 2013, CANCER CAUSE CONTROL, V24, P1695, DOI 10.1007/s10552-013-0245-6
   BLOCK G, 1988, AM J PUBLIC HEALTH, V78, P1150, DOI 10.2105/AJPH.78.9.1150
   Brown D, 2006, J AM DIET ASSOC, V106, P1541, DOI 10.1016/j.jada.2006.07.020
   Byers T, 2001, AM J EPIDEMIOL, V154, P1087, DOI 10.1093/aje/154.12.1087
   Carpenter CL, 2009, NUTR CANCER, V61, P492, DOI 10.1080/01635580902752270
   DOLL R, 1953, BRIT MED J, V1, P505, DOI 10.1136/bmj.1.4808.505
   Dubowitz T, 2008, AM J CLIN NUTR, V87, P1883, DOI 10.1093/ajcn/87.6.1883
   Forshee RA, 2006, INT J FOOD SCI NUTR, V57, P494, DOI 10.1080/09637480600991240
   Haiman CA, 2006, NEW ENGL J MED, V354, P333, DOI 10.1056/NEJMoa033250
   Hecht SS, 2002, LANCET ONCOL, V3, P461, DOI 10.1016/S1470-2045(02)00815-X
   HEGMANN KT, 1993, EPIDEMIOLOGY, V4, P444, DOI 10.1097/00001648-199309000-00010
   KREBSSMITH SM, 1995, AM J HEALTH PROMOT, V10, P98, DOI 10.4278/0890-1171-10.2.98
   Kristal AR, 1997, AM J EPIDEMIOL, V146, P856, DOI 10.1093/oxfordjournals.aje.a009203
   Kumanyika SK, 2003, ANN EPIDEMIOL, V13, P111, DOI 10.1016/S1047-2797(02)00253-3
   Muscat JE, 2005, CANCER-AM CANCER SOC, V103, P1420, DOI 10.1002/cncr.20953
   Muscat JE, 2002, TOB CONTROL, V11, P368, DOI 10.1136/tc.11.4.368
   National Cancer Institute Applied Research Program, 2005, DIET CALC ANAL PROGR, V0, P0
   Nomura SJO, 2016, CANCER CAUSE CONTROL, V27, P869, DOI 10.1007/s10552-016-0760-3
   Peto R, 1986, IARC SCI PUBL, V0, P23
   Pinsky PF, 2006, CANCER CAUSE CONTROL, V17, P1017, DOI 10.1007/s10552-006-0038-2
   Risch N, 2006, NEW ENGL J MED, V354, P408, DOI 10.1056/NEJMe058265
   Sellers EM, 1998, JAMA-J AM MED ASSOC, V280, P179, DOI 10.1001/jama.280.2.179
   U. S. Centers for Disease Control, 2017, WHAT AR RISK FACT LU, V0, P0
   U. S. Centers for Disease Control, 2013, STAT IND REP FRUITS, V0, P0
   U. S. Centers for Disease Control and Prevention, 2016, CANC WOM, V0, P0
   U. S. National Cancer Institute, 2011, SEC SMOK CANC, V0, P0
   United States Centers for Disease Control and Prevention, 2017, AFR AM TOB US, V0, P0
   Vieira AR, 2016, ANN ONCOL, V27, P81, DOI 10.1093/annonc/mdv381
   Willet WC, 2013, NUTRITIONAL EPIDEMIO, V0, P0
   Willett WC, 2013, NUTRITIONAL EPIDEMIO, V0, P0
   World Cancer Research Fund/American Association for Cancer Research, 2015, REC CANC PREV, V0, P0
NR 34
TC 3
Z9 3
U1 0
U2 3
PU ROUTLEDGE JOURNALS, TAYLOR & FRANCIS LTD
PI ABINGDON
PA 2-4 PARK SQUARE, MILTON PARK, ABINGDON OX14 4RN, OXON, ENGLAND
SN 0163-5581
EI 1532-7914
J9 NUTR CANCER
JI Nutr. Cancer
PD JUN 15
PY 2018
VL 70
IS 6
BP 904
EP 912
DI 10.1080/01635581.2018.1491608
PG 9
WC Oncology; Nutrition & Dietetics
SC Oncology; Nutrition & Dietetics
GA HJ9YC
UT WOS:000457554200010
PM 30198773
DA 2025-02-23
ER

PT J
AU Srour, B
   Plancoulaine, S
   Andreeva, VA
   Fassier, P
   Julia, C
   Galan, P
   Hercberg, S
   Deschasaux, M
   Latino-Martel, P
   Touvier, M
AF Srour, Bernard
   Plancoulaine, Sabine
   Andreeva, Valentina A.
   Fassier, Philippine
   Julia, Chantal
   Galan, Pilar
   Hercberg, Serge
   Deschasaux, Melanie
   Latino-Martel, Paule
   Touvier, Mathilde
TI Circadian nutritional behaviours and cancer risk: New insights from the NutriNet-sante prospective cohort study
SO INTERNATIONAL JOURNAL OF CANCER
LA English
DT Article
DE cancer risk; eating behaviours; circadian rhythm; nutrition; prospective cohort
ID breast-cancer; caloric-intake; sleep loss; melatonin; obesity; disruption; metabolism; dietary; energy; clock
AB Circadian disruption has been classified as probably carcinogenic to humans by the World Health Organization's International Agency for Research on Cancer. The circadian clock is subject to environmental factors, particularly light exposure and food intake rhythms. However, the association between nutritional circadian behaviours and cancer is not well understood. We investigated the longitudinal associations between number of eating episodes, night-time fasting duration, time of first and last eating episodes, as well as nutritional quality of last eating episode, respectively, with breast and prostate cancer risks, the two main cancer locations in women and men respectively. This prospective study included 41,389 day-working adults in the French NutriNet-Sante cohort (2009-2016) who completed at least three 24 h dietary records during the first 2years of follow-up. Multivariable Cox models were computed. 1,732 first primary incident cancer cases were diagnosed during the follow-up, among which 428 breast and 179 prostate cancers. After adjustment for covariates including sleep duration, late eaters (last eating episode after 9:30 pm) had an increased risk of breast (Hazard ratio [HR] = 1.48 [1.02-2.17], p = 0.03) and prostate (HR = 2.20 [1.28-3.78], p = 0.004) cancers. However, no association was observed between cancer risk and number of eating episodes, night-time fasting duration, time of first eating episode or macronutrient composition of the last eating episode. This large cohort study suggests that circadian perturbations resulting from late time of last food intake may be involved in carcinogenesis at different locations. Beyond nutritional quality of food intake, nutritional circadian regulation should be further investigated in the context of cancer prevention.
C1 [Srour, Bernard; Andreeva, Valentina A.; Fassier, Philippine; Julia, Chantal; Galan, Pilar; Hercberg, Serge; Deschasaux, Melanie; Latino-Martel, Paule; Touvier, Mathilde] Univ Paris 13, Sorbonne Paris Cite, Epidemiol & Stat Res Ctr,CNAM,INRA,U1125, Nutr Epidemiol Res Team EREN,INSERM,U1153, F-93017 Bobigny, France.
[truncated: 1,050,609 more chars]
