# Supplementary material for: Global impact of dietary risks on cancers: burdens across regions from 1990 to 2021 and the projection to 2035
Source: Front Nutr. 2025 Jul 4;12:1585305. doi: 10.3389/fnut.2025.1585305 (PMC12271164; doi:10.3389/fnut.2025.1585305)
Supplement: Supplementary file 1 [file Data_Sheet_1.zip › Supplementary data/Fig 1/download2019u187.txt]

PT J
AU Fleet, JC
   Kovalenko, PL
   Li, Y
   Smolinski, J
   Spees, C
   Yu, JG
   Thomas-Ahner, JM
   Cui, M
   Neme, A
   Carlberg, C
   Clinton, SK
AF Fleet, James C.
   Kovalenko, Pavlo L.
   Li, Yan
   Smolinski, Justin
   Spees, Colleen
   Yu, Jun-Ge
   Thomas-Ahner, Jennifer M.
   Cui, Min
   Neme, Antonio
   Carlberg, Carsten
   Clinton, Steven K.
TI Vitamin D Signaling Suppresses Early Prostate Carcinogenesis in TgAPT<sub>121</sub> Mice
SO CANCER PREVENTION RESEARCH
LA English
DT Article
ID d-receptor; 1,25-dihydroxyvitamin d-3; gene-expression; mouse models; cancer-risk; older women; calcium; profiles; growth; cells
AB We tested whether lifelong modification of vitamin D signaling can alter the progression of early prostate cardnogenesis in studies using mice that develop high-grade prostatic intraepithelial neoplasia that is similar to humans. Two tissue-limited models showed that prostate vitamin D receptor (VDR) loss increased prostate carcinogenesis. In another study, we fed diets with three vitamin D3 levels (inadequate = 25 IU/kg diet, adequate for bone health = 150 IU/kg, or high = 1,000 IU/kg) and two calcium levels (adequate for bone health = 0.5% and high = 1.5%). Dietary vitamin D caused a dose-dependent increase in serum 25-hydroxyvitamin D levels and a reduction in the percentage of mice with adenocarcinoma but did not improve bone mass. In contrast, high calcium suppressed serum 1 ,25-dihydroxyvitamin D levels and improved bone mass but increased the incidence of adenocarcinoma. Analysis of the VDR cistrome in RWPE1 prostate epithelial cells revealed vitamin D-mediated regulation of multiple cancerrelevant pathways. Our data support the hypothesis that the loss of vitamin D signaling accelerates the early stages of prostate carcinogenesis, and our results suggest that different dietary requirements may be needed to support prostate health or maximize bone mass. Significance: This work shows that disrupting vitamin D signaling through diet or genetic deletion increases early prostate carcinogenesis through multiple pathways. Higher-diet vitamin D levels are needed for cancer than bone.
C1 [Fleet, James C.; Kovalenko, Pavlo L.; Li, Yan; Cui, Min] Purdue Univ, Dept Nutr Sci, W Lafayette, IN 47907 USA.
   [Fleet, James C.] Purdue Univ, Ctr Canc Res, W Lafayette, IN 47907 USA.
   [Smolinski, Justin; Spees, Colleen; Yu, Jun-Ge; Thomas-Ahner, Jennifer M.; Clinton, Steven K.] Coll Med, Div Med Oncol, Columbus, OH USA.
   [Neme, Antonio] Univ Nacl Autonoma Mexico, Inst Invest Matemat Aplicadas & Sistemas Merida, Yucatan, Mexico.
   [Carlberg, Carsten] Univ Eastern Finland, Sch Med, Inst Biomed, Kuopio, Finland.
   [Clinton, Steven K.] Ohio State Univ, Ctr Comprehens Canc, Columbus, OH 43210 USA.
C3 Purdue University System; Purdue University; Purdue University System; Purdue University; Universidad Nacional Autonoma de Mexico; University of Eastern Finland; University System of Ohio; Ohio State University; James Cancer Hospital & Solove Research Institute
RP Fleet, JC (corresponding author), Purdue Univ, 700 West State St, W Lafayette, IN 47907 USA.
EM fleet@purdue.edu
FU NIH/NCI [R01 CA10113]; American Institute for Cancer Research (AICR) Award [05A131]; Showalter Trust Award; Cancer Prevention Interdisciplinary Education Fellowship [NIH/NCI R25CA128770]; Purdue Research Foundation Graduate Research Assistantship; Purdue University Center for Cancer Research [P30 CA023168]; Ohio State University Comprehensive Cancer Center (OSUCCC) [NIH/NCI P30 CA016058]
CR Ames BN, 2006, P NATL ACAD SCI USA, V103, P17589, DOI 10.1073/pnas.0608757103
   Ashida S, 2004, CANCER RES, V64, P5963, DOI 10.1158/0008-5472.CAN-04-0020
   Bernichtein S, 2017, CANCER RES, V77, P355, DOI 10.1158/0008-5472.CAN-16-0687
   BIERI JG, 1977, J NUTR, V107, P1394
   Bostwick David G, 2004, REV UROL, V6, P171
   Brändstedt J, 2016, CANCER CAUSE CONTROL, V27, P69, DOI 10.1007/s10552-015-0684-3
   Brawer Michael K, 2005, REV UROL, V7 Suppl 3, P0
   CORDER EH, 1993, CANCER EPIDEM BIOMAR, V2, P467
   Cui M, 2009, J CELL PHYSIOL, V219, P132, DOI 10.1002/jcp.21657
   Feldman D, 2014, NAT REV CANCER, V14, P342, DOI 10.1038/nrc3691
   Fleet JC, 2008, J NUTR, V138, P1114, DOI 10.1093/jn/138.6.1114
   Fleet JC, 2012, BIOCHEM J, V441, P61, DOI 10.1042/BJ20110744
   Giovannucci E, 1998, CANCER RES, V58, P442
   Grabowska MM, 2014, CANCER METAST REV, V33, P377, DOI 10.1007/s10555-013-9487-8
   Heinz S, 2010, MOL CELL, V38, P576, DOI 10.1016/j.molcel.2010.05.004
   Hill R, 2005, CANCER RES, V65, P10243, DOI 10.1158/0008-5472.CAN-05-1579
   Jin RJ, 2014, CANCER RES, V74, P2763, DOI 10.1158/0008-5472.CAN-13-2543
   Kovalenko PL, 2011, CANCER PREV RES, V4, P1617, DOI 10.1158/1940-6207.CAPR-11-0035
   Kovalenko PL, 2010, BMC GENOMICS, V11, P0, DOI 10.1186/1471-2164-11-26
   Kristal AR, 2014, CANCER EPIDEM BIOMAR, V23, P1494, DOI 10.1158/1055-9965.EPI-14-0115
   Lappe J, 2017, JAMA-J AM MED ASSOC, V317, P1234, DOI 10.1001/jama.2017.2115
   Li HJ, 2007, PLOS MED, V4, P562, DOI 10.1371/journal.pmed.0040103
   Lokeshwar BL, 1999, CANCER EPIDEM BIOMAR, V8, P241
   Lou YR, 2005, BIOCHEM BIOPH RES CO, V338, P1973, DOI 10.1016/j.bbrc.2005.10.178
   Manson JE, 2019, NEW ENGL J MED, V380, P33, DOI 10.1056/NEJMoa1809944
   Maund SL, 2011, CANCER RES, V71, P5276, DOI 10.1158/0008-5472.CAN-10-2160
   Meyer MB, 2010, J BIOL CHEM, V285, P15599, DOI 10.1074/jbc.M110.119958
   Mordan-McCombs S, 2010, J STEROID BIOCHEM, V121, P368, DOI 10.1016/j.jsbmb.2010.03.062
   Nakai K, 2014, AM J HYPERTENS, V27, P586, DOI 10.1093/ajh/hpt160
   Neme A, 2017, BBA-GENE REGUL MECH, V1860, P952, DOI 10.1016/j.bbagrm.2017.07.002
   Neme A, 2016, BBA-GENE REGUL MECH, V1859, P1380, DOI 10.1016/j.bbagrm.2016.08.008
   Neme A, 2016, J STEROID BIOCHEM, V164, P180, DOI 10.1016/j.jsbmb.2015.10.018
   Peng LH, 2004, MOL ENDOCRINOL, V18, P1109, DOI 10.1210/me.2003-0344
   Polek TC, 2001, PROSTATE, V49, P224, DOI 10.1002/pros.1138
   Ray R, 2012, ANTICANCER RES, V32, P727
   Robertson G, 2007, NAT METHODS, V4, P651, DOI 10.1038/NMETH1068
   Sanders KM, 2010, JAMA-J AM MED ASSOC, V303, P1815, DOI 10.1001/jama.2010.594
   Schenk JM, 2014, CANCER EPIDEM BIOMAR, V23, P1484, DOI 10.1158/1055-9965.EPI-13-1340
   Schwartz GG, 1998, CANCER EPIDEM BIOMAR, V7, P391
   Scragg R, 2018, JAMA ONCOL, V4, P0, DOI 10.1001/jamaoncol.2018.2178
   Shappell SB, 2004, CANCER RES, V64, P2270, DOI 10.1158/0008-5472.CAN-03-0946
   Simon R, 2007, CANCER INFORM, V3, P11
   Song YR, 2003, J NUTR, V133, P374, DOI 10.1093/jn/133.2.374
   Steck SE, 2015, PLOS ONE, V10, P0, DOI 10.1371/journal.pone.0125151
   Swami S, 2012, ENDOCRINOLOGY, V153, P2576, DOI 10.1210/en.2011-1600
   Tomlins SA, 2007, NAT GENET, V39, P41, DOI 10.1038/ng1935
   Travis RC, 2019, CANCER RES, V79, P274, DOI 10.1158/0008-5472.CAN-18-2318
   Tuoresmäki P, 2014, PLOS ONE, V9, P0, DOI 10.1371/journal.pone.0096105
   Tusher VG, 2001, P NATL ACAD SCI USA, V98, P5116, DOI 10.1073/pnas.091062498
   Wagner D, 2013, J CLIN ENDOCR METAB, V98, P1498, DOI 10.1210/jc.2012-4019
   Whitlatch LW, 2002, J STEROID BIOCHEM, V81, P135, DOI 10.1016/S0960-0760(02)00053-5
   Xue LX, 1997, CARCINOGENESIS, V18, P995, DOI 10.1093/carcin/18.5.995
   Xue YB, 2009, GASTROENTEROLOGY, V136, P1317, DOI 10.1053/j.gastro.2008.12.051
   Yang YH, 2017, CANCER RES, V77, P6524, DOI 10.1158/0008-5472.CAN-17-0686
   Zhang ZT, 2010, J CELL PHYSIOL, V224, P433, DOI 10.1002/jcp.22139
NR 55
TC 21
Z9 23
U1 0
U2 4
PU AMER ASSOC CANCER RESEARCH
PI PHILADELPHIA
PA 615 CHESTNUT ST, 17TH FLOOR, PHILADELPHIA, PA 19106-4404 USA
SN 1940-6207
EI 1940-6215
J9 CANCER PREV RES
JI Cancer Prev. Res.
PD JUN 15
PY 2019
VL 12
IS 6
BP 343
EP 355
DI 10.1158/1940-6207.CAPR-18-0401
PG 13
WC Oncology
SC Oncology
GA IB5DD
UT WOS:000470290600001
PM 31028080
DA 2025-02-23
ER

PT J
AU Mori, N
   Sawada, N
   Shimazu, T
   Yamaji, T
   Goto, A
   Takachi, R
   Ishihara, J
   Iwasaki, M
   Inoue, M
   Tsugane, S
AF Mori, Nagisa
   Sawada, Norie
   Shimazu, Taichi
   Yamaji, Taiki
   Goto, Atsushi
   Takachi, Ribeka
   Ishihara, Junko
   Iwasaki, Motoki
   Inoue, Manami
   Tsugane, Shoichiro
TI Cruciferous vegetable intake and colorectal cancer risk: Japan public health center-based prospective study
SO EUROPEAN JOURNAL OF CANCER PREVENTION
LA English
DT Article
DE Asia; colorectal cancer; cruciferous vegetables; isothiocyanate; prospective study
ID s-transferase polymorphisms; colon-cancer; subsequent risk; prospective cohort; red meat; fruit; women; men; consumption; diet
AB We aimed to assess the association between cruciferous vegetable intake and colorectal cancer (CRC) development among Japanese adults aged between 45 and 74 years in the Japan Public Health Center-based Prospective Study. During 1 325 853 person-years of follow-up, 2612 CRC cases were identified. The association of cruciferous vegetable intake with CRC risk was assessed using a Cox proportional hazard regression model to compute hazard ratios (HRs) and 95% confidence intervals (CIs), adjusted for potential confounders. No significant association was observed between the highest cruciferous vegetable intake quartile (compared with the lowest) and CRC risk in men (multivariate HRs: 1.08; 95% CI: 0.91, 1.29) and women (multivariate HRs: 0.99; 95% CI: 0.80, 1.22) and its subsites. Women showed a marginal negative association between cruciferous vegetable intake and the risk of colon cancer (CC) after excluding participants who developed CC in the first 3 years of follow-up (P for trend = 0.08); a positive association was found with proximal CC in men. Cruciferous vegetable intake does not have a significant association with CRC risk in the Japanese general population.
C1 [Mori, Nagisa; Sawada, Norie; Shimazu, Taichi; Yamaji, Taiki; Goto, Atsushi; Iwasaki, Motoki; Inoue, Manami; Tsugane, Shoichiro] Natl Canc Ctr, Ctr Publ Hlth Sci, Epidemiol & Prevent Grp, Tokyo, Japan.
   [Takachi, Ribeka] Nara Womens Univ, Fac Human Life & Environm, Dept Food Sci & Nutr, Nara, Japan.
   [Ishihara, Junko] Azabu Univ, Dept Food & Life Sci, Sch Life & Environm Sci, Sagamihara, Kanagawa, Japan.
C3 National Cancer Center - Japan; Nara Womens University; Azabu University
RP Sawada, N (corresponding author), Natl Canc Ctr, Epidemiol & Prevent Grp, Ctr Publ Hlth Sci, Chuo Ku, 5-1-1 Tsukiji, Tokyo 1040045, Japan.
EM nsawada@ncc.go.jp
FU National Cancer Research and Development Fund [23-A-31 (toku), 26-A-2]; Ministry of Health, Labour and Welfare of Japan; Ministry of Agriculture, Fishery and Forestry, Japan [MAFF-CPS-2016-1-1]
CR Akhter M, 2008, EUR J CANCER PREV, V17, P515, DOI 10.1097/CEJ.0b013e3282f521f8
   [Anonymous], 2017, DIET NUTR PHYS ACT C, V0, P0
   Aune D, 2011, BMJ-BRIT MED J, V343, P0, DOI 10.1136/bmj.d6617
   Barba FJ, 2016, FRONT NUTR, V3, P0, DOI 10.3389/fnut.2016.00024
   Brenner H, 2014, LANCET, V383, P1490, DOI 10.1016/S0140-6736(13)61649-9
   Flood A, 2002, AM J CLIN NUTR, V75, P936, DOI 10.1093/ajcn/75.5.936
   Food Environmental Hygiene Department, 2010, HONG KONG POP BAS FO, V0, P0
   Gasper AV, 2005, AM J CLIN NUTR, V82, P1283, DOI 10.1093/ajcn/82.6.1283
   Hsing AW, 1998, INT J CANCER, V77, P549, DOI 10.1002/(SICI)1097-0215(19980812)77:4<549::AID-IJC13>3.0.CO;2-1
   International Agency for Research on Cancer World Health Organization, 2004, IARC HDB CANC PREV, V9, P0
   Ishihara J, 2007, J NUTR, V137, P1808, DOI 10.1093/jn/137.7.1808
   Johnston CS, 2000, J NUTR, V130, P3063, DOI 10.1093/jn/130.12.3063
   Le Marchand L, 2002, MUTAT RES-FUND MOL M, V506, P205, DOI 10.1016/S0027-5107(02)00167-7
   Lee KJ, 2007, CANCER DETECT PREV, V31, P3, DOI 10.1016/j.cdp.2006.11.002
   Lee KJ, 2007, CANCER CAUSE CONTROL, V18, P199, DOI 10.1007/s10552-006-0098-3
   Liang PS, 2009, INT J CANCER, V124, P2406, DOI 10.1002/ijc.24191
   Lin J, 2005, CANCER CAUSE CONTROL, V16, P225, DOI 10.1007/s10552-004-4025-1
   Lipkin M, 1999, ANNU REV NUTR, V19, P545, DOI 10.1146/annurev.nutr.19.1.545
   McCullough ML, 2003, CANCER CAUSE CONTROL, V14, P959, DOI 10.1023/B:CACO.0000007983.16045.a1
   Michels KB, 2000, JNCI-J NATL CANCER I, V92, P1740, DOI 10.1093/jnci/92.21.1740
   Mori N, 2017, J NUTR, V147, P841, DOI 10.3945/jn.117.247494
   Nomura AMY, 2008, AM J CLIN NUTR, V88, P730, DOI 10.1093/ajcn/88.3.730
   Otani T, 2003, CANCER EPIDEM BIOMAR, V12, P1492
   Otani T, 2007, BRIT J CANCER, V97, P446, DOI 10.1038/sj.bjc.6603892
   Otani T, 2005, CANCER CAUSE CONTROL, V16, P839, DOI 10.1007/s10552-005-4573-z
   Park Y, 2007, AM J EPIDEMIOL, V166, P170, DOI 10.1093/aje/kwm067
   Pietinen P, 1999, CANCER CAUSE CONTROL, V10, P387, DOI 10.1023/A:1008962219408
   Sasazuki S, 2011, INT J CANCER, V129, P1718, DOI 10.1002/ijc.25802
   Sellers TA, 1998, CANCER CAUSE CONTROL, V9, P357
   Seow A, 2005, MUTAT RES-FUND MOL M, V592, P58, DOI 10.1016/j.mrfmmm.2005.06.004
   Song LJ, 2007, FOOD CHEM TOXICOL, V45, P216, DOI 10.1016/j.fct.2006.07.021
   STEINMETZ KA, 1994, AM J EPIDEMIOL, V139, P1
   Sung JJY, 2005, LANCET ONCOL, V6, P871, DOI 10.1016/S1470-2045(05)70422-8
   Takachi R, 2011, ASIA PAC J CLIN NUTR, V20, P603
   Tse G, 2014, NUTR CANCER, V66, P128, DOI 10.1080/01635581.2014.852686
   Tsubono Y, 2005, BRIT J CANCER, V92, P1782, DOI 10.1038/sj.bjc.6602566
   Tsubono Y, 1996, J EPIDEMIOL, V6, P45
   Tsugane S, 2014, JPN J CLIN ONCOL, V44, P777, DOI 10.1093/jjco/hyu096
   Voorrips LE, 2000, AM J EPIDEMIOL, V152, P1081, DOI 10.1093/aje/152.11.1081
   WILLETT W, 1986, AM J EPIDEMIOL, V124, P17, DOI 10.1093/oxfordjournals.aje.a114366
   World Health Organisation, 2000, INTERNATIONAL CLASSIFICATION OF DISEASES FOR ONCOLOGY, Vthird, P0
   Wu QJ, 2013, ANN ONCOL, V24, P1079, DOI 10.1093/annonc/mds601
   Yang G, 2010, AM J CLIN NUTR, V91, P704, DOI 10.3945/ajcn.2009.28683
   Yuan GF, 2009, J ZHEJIANG UNIV-SC B, V10, P580, DOI 10.1631/jzus.B0920051
   Yuan JM, 2016, CANCER PREV RES, V9, P396, DOI 10.1158/1940-6207.CAPR-15-0380
NR 45
TC 4
Z9 4
U1 0
U2 8
PU LIPPINCOTT WILLIAMS & WILKINS
PI PHILADELPHIA
PA TWO COMMERCE SQ, 2001 MARKET ST, PHILADELPHIA, PA 19103 USA
SN 0959-8278
EI 1473-5709
J9 EUR J CANCER PREV
JI Eur. J. Cancer Prev.
PD SEP 15
PY 2019
VL 28
IS 5
BP 420
EP 427
DI 10.1097/CEJ.0000000000000491
PG 8
WC Oncology
SC Oncology
GA JP9DY
UT WOS:000498558800005
PM 30399043
DA 2025-02-23
ER

PT J
AU Chan, WL
   Lam, KO
   Lee, VHF
   Davidson, M
   So, TH
   Li, JS
   Chau, I
   Kwong, DLW
AF Chan, W. L.
   Lam, K. O.
   Lee, V. H. F.
   Davidson, M.
   So, T. H.
   Li, J. S.
   Chau, I
   Kwong, D. L. W.
TI Gastric Cancer - From Aetiology to Management: Differences Between the East and the West
SO CLINICAL ONCOLOGY
LA English
DT Article
DE Aetiology; chemotherapy; gastric cancer; radiation therapy; surgery; targeted therapy
ID phase-iii trial; endoscopic submucosal dissection; dietary salt intake; double-blind; perioperative chemotherapy; adenocarcinoma; multicenter; risk; surgery; survival
AB Gastric cancers are highly prevalent in both the East and the West, although they differ in aetiology and prognostic outcome. Management of gastric cancer from screening to definitive treatment varies substantially between Eastern and Western countries and regions, owing to numerous factors, including government incentives to carry out population-wide screening programmes to detect early disease, differences in clinical and biological tumour behaviours and responsiveness to treatment, patient accessibility to effective treatment, etc. This review highlights and contrasts the differences in tumour aetiology and histology, as well as the management approaches between the East and the West, which gives important insights and inspirations on future international multicentre research collaboration to combat this dreadful malignancy. (C) 2019 The Royal College of Radiologists. Published by Elsevier Ltd. All rights reserved.
C1 [Chan, W. L.; Lam, K. O.; Lee, V. H. F.; So, T. H.; Kwong, D. L. W.] Univ Hong Kong, LKS Fac Med, Dept Clin Oncol, Hong Kong, Peoples R China.
   [Lam, K. O.; Lee, V. H. F.; Li, J. S.; Kwong, D. L. W.] Univ Hong Kong, Clin Oncol Ctr, Shenzhen Hosp, Shenzhen, Peoples R China.
   [Davidson, M.; Chau, I] Royal Marsden Hosp NHS Fdn Trust, Dept Med, London, England.
C3 University of Hong Kong; University of Hong Kong; Royal Marsden NHS Foundation Trust
RP Chan, WL; Lam, KO (corresponding author), Queen Mary Hosp, Dept Clin Oncol, 1-F,Professorial Block,102 Pokfulam Rd, Hong Kong, Peoples R China.
EM winglok@hku.hk; lamkaon@hku.hk
CR Al-Batran SE, 2019, LANCET, V393, P1948, DOI 10.1016/S0140-6736(18)32557-1
   [Anonymous], 2013, WORLD POP PROSP 2012, V0, P0
   Bang YJ, 2010, LANCET, V376, P1302
   Bass AJ, 2014, NATURE, V513, P202, DOI 10.1038/nature13480
   BLOT WJ, 1991, JAMA-J AM MED ASSOC, V265, P1287, DOI 10.1001/jama.265.10.1287
   BONENKAMP JJ, 1995, LANCET, V345, P745, DOI 10.1016/S0140-6736(95)90637-1
   Chan WL, 2017, CRIT REV ONCOL HEMAT, V116, P68, DOI 10.1016/j.critrevonc.2017.05.002
   Choi IS, 2018, PLOS ONE, V13, P0, DOI 10.1371/journal.pone.0198544
   Cristescu R, 2015, NAT MED, V21, P449, DOI 10.1038/nm.3850
   Cunningham D, 2006, NEW ENGL J MED, V355, P11, DOI 10.1056/NEJMoa055531
   Cuschieri A, 1999, BRIT J CANCER, V79, P1522, DOI 10.1038/sj.bjc.6690243
   DElia L, 2014, CANCER TREAT RES, V159, P83, DOI 10.1007/978-3-642-38007-5_6
   Davidson M, 2018, CLIN COLORECTAL CANC, V17, P223, DOI 10.1016/j.clcc.2018.05.014
   Dong J, 2018, GASTROENTEROLOGY, V154, P1273, DOI 10.1053/j.gastro.2017.12.003
   Fanotto V, 2017, ONCOLOGIST, V22, P1463, DOI 10.1634/theoncologist.2017-0158
   FORMAN D, 1991, BRIT MED J, V302, P1302, DOI 10.1136/bmj.302.6788.1302
   Fuchs CS, 2014, LANCET, V383, P31, DOI 10.1016/S0140-6736(13)61719-5
   HANSSON LE, 1993, BRIT J SURG, V80, P374, DOI 10.1002/bjs.1800800338
   Hooi JKY, 2017, GASTROENTEROLOGY, V153, P420, DOI 10.1053/j.gastro.2017.04.022
   Japanese Gastric Canc Assoc, 2017, GASTRIC CANCER, V20, P1, DOI 10.1007/s10120-016-0622-4
   Kang YK, 2017, LANCET, V390, P2461, DOI 10.1016/S0140-6736(17)31827-5
   Kim HS, 2013, ANN ONCOL, V24, P2850, DOI 10.1093/annonc/mdt351
   Kim H, 2018, CANCER RES TREAT, V50, P582, DOI 10.4143/crt.2017.048
   Kim JJ, 2007, GASTROINTEST ENDOSC, V66, P693, DOI 10.1016/j.gie.2007.04.013
   Kim Y, 2016, J GASTRIC CANCER, V16, P105, DOI 10.5230/jgc.2016.16.2.105
   Kodera Y, 2018, J CLIN ONCOL, V36, P0
   Koo DH, 2015, GASTRIC CANCER, V18, P346, DOI 10.1007/s10120-014-0385-8
   Ladeiras-Lopes R, 2008, CANCER CAUSE CONTROL, V19, P689, DOI 10.1007/s10552-008-9132-y
   Li J, 2016, J CLIN ONCOL, V34, P1448, DOI 10.1200/JCO.2015.63.5995
   Liepa A, 2015, C EUR CANC C 2015 EC, V0, P0
   Lin SJ, 2015, GUT, V64, P1721, DOI 10.1136/gutjnl-2014-308252
   Liu D, 2016, WORLD J SURG ONCOL, V14, P0, DOI 10.1186/s12957-016-1042-y
   Mendonça EQ, 2018, CLINICS, V73, P0, DOI 10.6061/clinics/2018/e553s
   Mocellin S, 2015, COCHRANE DB SYST REV, V0, P0, DOI DOI 10.1002/14651858.CD001964.pub4
   Muro K, 2019, ANN ONCOL, V30, P19, DOI 10.1093/annonc/mdy502
   Nakagawa M, 2014, EJSO-EUR J SURG ONC, V40, P1376, DOI 10.1016/j.ejso.2014.04.015
   Nakamura K, 2015, SCAND J GASTROENTERO, V50, P413, DOI 10.3109/00365521.2014.940377
   Nam SY, 2009, EUR J GASTROEN HEPAT, V21, P855, DOI 10.1097/MEG.0b013e328318ed42
   Nishino Y, 2006, JPN J CLIN ONCOL, V36, P800, DOI 10.1093/jjco/hyl112
   Noh SH, 2014, LANCET ONCOL, V15, P1389, DOI 10.1016/S1470-2045(14)70473-5
   Park SH, 2015, J CLIN ONCOL, V33, P3130, DOI 10.1200/JCO.2014.58.3930
   Petruzziello L, 2018, UNITED EUR GASTROENT, V6, P203, DOI 10.1177/2050640617722901
   Pimentel-Nunes P, 2019, ENDOSCOPY, V51, P365, DOI 10.1055/a-0859-1883
   Sasako M, 2011, J CLIN ONCOL, V29, P4387, DOI 10.1200/JCO.2011.36.5908
   Saumoy M, 2018, GASTROENTEROLOGY, V155, P648, DOI 10.1053/j.gastro.2018.05.026
   Shikata K, 2006, INT J CANCER, V119, P196, DOI 10.1002/ijc.21822
   Shitara K, 2018, LANCET ONCOL, V19, P1437, DOI 10.1016/S1470-2045(18)30739-3
   Smalley SR, 2012, J CLIN ONCOL, V30, P2327, DOI 10.1200/JCO.2011.36.7136
   Smyth EC, 2016, ANN ONCOL, V27, Pv38, DOI 10.1093/annonc/mdw350
   Songun I, 2010, LANCET ONCOL, V11, P439, DOI 10.1016/S1470-2045(10)70070-X
   Wilke H, 2014, LANCET ONCOL, V15, P1224, DOI 10.1016/S1470-2045(14)70420-6
   Yang P, 2009, EUR J CANCER, V45, P2867, DOI 10.1016/j.ejca.2009.04.019
   Ychou M, 2011, J CLIN ONCOL, V29, P1715, DOI 10.1200/JCO.2010.33.0597
NR 54
TC 24
Z9 25
U1 0
U2 5
PU ELSEVIER SCIENCE LONDON
PI LONDON
PA 84 THEOBALDS RD, LONDON WC1X 8RR, ENGLAND
SN 0936-6555
EI 1433-2981
J9 CLIN ONCOL-UK
JI Clin. Oncol.
PD AUG 15
PY 2019
VL 31
IS 8
BP 570
EP 577
DI 10.1016/j.clon.2019.05.012
PG 8
WC Oncology
SC Oncology
GA IG2EP
UT WOS:000473609300011
PM 31178345
DA 2025-02-23
ER

PT J
AU Perrier, F
   Viallon, V
   Ambatipudi, S
   Ghantous, A
   Cuenin, C
   Hernandez-Vargas, H
   Chajès, V
   Baglietto, L
   Matejcic, M
   Moreno-Macias, H
   Kühn, T
   Boeing, H
   Karakatsani, A
   Kotanidou, A
   Trichopoulou, A
   Sieri, S
   Panico, S
   Fasanelli, F
   Dolle, M
   Onland-Moret, C
   Sluijs, I
   Weiderpass, E
   Quirós, JR
   Agudo, A
   Huerta, JM
   Ardanaz, E
   Dorronsoro, M
   Tong, TYN
   Tsilidis, K
   Riboli, E
   Gunter, MJ
   Herceg, Z
   Ferrari, P
   Romieu, I
AF Perrier, F.
   Viallon, V.
   Ambatipudi, S.
   Ghantous, A.
   Cuenin, C.
   Hernandez-Vargas, H.
   Chajes, V.
   Baglietto, L.
   Matejcic, M.
   Moreno-Macias, H.
   Kuehn, T.
   Boeing, H.
   Karakatsani, A.
   Kotanidou, A.
   Trichopoulou, A.
   Sieri, S.
   Panico, S.
   Fasanelli, F.
   Dolle, M.
   Onland-Moret, C.
   Sluijs, I.
   Weiderpass, E.
   Quiros, J. R.
   Agudo, A.
   Huerta, J. M.
   Ardanaz, E.
   Dorronsoro, M.
   Tong, T. Y. N.
   Tsilidis, K.
   Riboli, E.
   Gunter, M. J.
   Herceg, Z.
   Ferrari, P.
   Romieu, I.
TI Association of leukocyte DNA methylation changes with dietary folate and alcohol intake in the EPIC study
SO CLINICAL EPIGENETICS
LA English
DT Article
DE DNA methylation; Dietary folate; Alcohol intake; DMR; Fused lasso; EPIC cohort
ID breast-cancer risk; hox genes; nutrition; expression; consumption; metabolism; sparsity; design; bias
AB BackgroundThere is increasing evidence that folate, an important component of one-carbon metabolism, modulates the epigenome. Alcohol, which can disrupt folate absorption, is also known to affect the epigenome. We investigated the association of dietary folate and alcohol intake on leukocyte DNA methylation levels in the European Prospective Investigation into Cancer and Nutrition (EPIC) study. Leukocyte genome-wide DNA methylation profiles on approximately 450,000 CpG sites were acquired with Illumina HumanMethylation 450K BeadChip measured among 450 women control participants of a case-control study on breast cancer nested within the EPIC cohort. After data preprocessing using surrogate variable analysis to reduce systematic variation, associations of DNA methylation with dietary folate and alcohol intake, assessed with dietary questionnaires, were investigated using CpG site-specific linear models. Specific regions of the methylome were explored using differentially methylated region (DMR) analysis and fused lasso (FL) regressions. The DMR analysis combined results from the feature-specific analysis for a specific chromosome and using distances between features as weights whereas FL regression combined two penalties to encourage sparsity of single features and the difference between two consecutive features.ResultsAfter correction for multiple testing, intake of dietary folate was not associated with methylation level at any DNA methylation site, while weak associations were observed between alcohol intake and methylation level at CpG sites cg03199996 and cg07382687, with q(val)=0.029 and q(val)=0.048, respectively. Interestingly, the DMR analysis revealed a total of 24 and 90 regions associated with dietary folate and alcohol, respectively. For alcohol intake, 6 of the 15 most significant DMRs were identified through FL.ConclusionsAlcohol intake was associated with methylation levels at two CpG sites. Evidence from DMR and FL analyses indicated that dietary folate and alcohol intake may be associated with genomic regions with tumor suppressor activity such as the GSDMD and HOXA5 genes. These results were in line with the hypothesis that epigenetic mechanisms play a role in the association between folate and alcohol, although further studies are warranted to clarify the importance of these mechanisms in cancer.
C1 [Perrier, F.; Viallon, V.; Ferrari, P.] World Hlth Org, IARC, Nutr Methodol & Biostat Grp, 150 Cours Albert Thomas, F-69372 Lyon 08, France.
   [Ambatipudi, S.; Ghantous, A.; Cuenin, C.; Hernandez-Vargas, H.; Herceg, Z.] IARC, Epigenet Grp, Lyon, France.
   [Ambatipudi, S.] Univ Bristol, Bristol Med Sch, MRC Integrat Epidemiol Unit, Bristol, Avon, England.
   [Chajes, V.; Matejcic, M.; Gunter, M. J.; Romieu, I.] IARC, Nutr Epidemiol Grp, Lyon, France.
   [Baglietto, L.] Univ Pisa, Dept Clin & Expt Med, Pisa, Italy.
   [Matejcic, M.] Univ Southern Calif, Keck Sch Med, Norris Comprehens Canc Ctr, Dept Prevent Med, Los Angeles, CA USA.
   [Moreno-Macias, H.] Univ Autonoma Metropolitana, Mexico City, DF, Mexico.
   [Kuehn, T.] German Canc Res Ctr, Div Canc Epidemiol, Heidelberg, Germany.
   [Boeing, H.] German Inst Human Nutr Potsdam Rehbrucke, Dept Epidemiol, Potsdam, Germany.
   [Karakatsani, A.; Kotanidou, A.; Trichopoulou, A.] Hellen Hlth Fdn, Athens, Greece.
   [Karakatsani, A.] Natl & Kapodistrian Univ Athens, ATTIKON Univ Hosp, Sch Med, Pulm Med Dept 2, Haidari, Greece.
   [Kotanidou, A.] Univ Athens, Sch Med, Evangelismos Hosp, Dept Crit Care Med & Pulm Serv 1, Athens, Greece.
   [Sieri, S.] Fdn IRCCS Ist Nazl Tumori, Epidemiol & Prevent Unit, Milan, Italy.
   [Panico, S.] Univ Naples Federico II, Dipartimento Med Clin & Chirurg, Naples, Italy.
   [Fasanelli, F.] Univ Turin, Dept Med Sci, Canc Epidemiol Unit, Via Santena 7, Turin, Italy.
   [Dolle, M.] Ctr Hlth Protect Pb12, Natl Inst Publ Hlth & Environm RIVM, Bilthoven, Netherlands.
   [Onland-Moret, C.; Sluijs, I.] Julius Ctr Res Program Cardiovasc Epidemiol, Dept Epidemiol, Utrecht, Netherlands.
   [Weiderpass, E.] Canc Registry Norway, Inst Populat Based Canc Res, Dept Res, Oslo, Norway.
   [Weiderpass, E.] Karolinska Inst, Dept Med Epidemiol & Biostat, Stockholm, Sweden.
   [Weiderpass, E.] Univ Helsinki, Folkhalsan Res Ctr, Genet Epidemiol Grp, Helsinki, Finland.
   [Weiderpass, E.] Univ Helsinki, Fac Med, Helsinki, Finland.
   [Weiderpass, E.] Univ Tromso, Arctic Univ Norway, Dept Community Med, Tromso, Norway.
   [Quiros, J. R.] Publ Hlth Directorate, Asturias, Spain.
   [Agudo, A.] Catalan Inst Oncol IDIBELL, Canc Epidemiol Res Program, Unit Nutr & Canc, Barcelona, Spain.
   [Huerta, J. M.; Ardanaz, E.] IMIB Arrixaca, Murcia Reg Hlth Council, Dept Epidemiol, Murcia, Spain.
   [Huerta, J. M.; Ardanaz, E.] CIBER Epidemiol & Publ Hlth CIBERESP, Madrid, Spain.
   [Ardanaz, E.] Navarra Publ Hlth Inst, Pamplona, Spain.
   [Ardanaz, E.] Navarra Inst Hlth Res, IdiSNA, Pamplona, Spain.
   [Dorronsoro, M.] Publ Hlth Direct, San Sebastian, Spain.
   [Dorronsoro, M.] Biodonostia Res Inst, San Sebastian, Spain.
   [Dorronsoro, M.] CIBERESP, Basque Reg Hlth Dept, San Sebastian, Spain.
   [Tong, T. Y. N.] Univ Oxford, Nuffield Dept Populat Hlth, Canc Epidemiol Unit, Oxford, England.
   [Tsilidis, K.; Riboli, E.] Imperial Coll London, Sch Publ Hlth, Dept Epidemiol & Biostat, London, England.
C3 World Health Organization; International Agency for Research on Cancer (IARC); World Health Organization; International Agency for Research on Cancer (IARC); University of Bristol; World Health Organization; International Agency for Research on Cancer (IARC); University of Pisa; University of Southern California; Universidad Autonoma Metropolitana - Mexico; Helmholtz Association; German Cancer Research Center (DKFZ); Leibniz Association; Deutsches Institut fur Ernahrungsforschung Potsdam-Rehbrucke (DIfE); National & Kapodistrian University of Athens; University Hospital Attikon; Evangelismos Hospital; National & Kapodistrian University of Athens; Athens Medical School; Fondazione IRCCS Istituto Nazionale Tumori Milan; University of Naples Federico II; University of Turin; Netherlands National Institute for Public Health & the Environment; University of Oslo; Karolinska Institutet; Folkhalsan Research Center; University of Helsinki; University of Helsinki; UiT The Arctic University of Tromso; Institut Catala d'Oncologia; Institut d'Investigacio Biomedica de Bellvitge (IDIBELL); Hospital Clinico Universitario Virgen de la Arrixaca; Murcia Regional Health Council; CIBER - Centro de Investigacion Biomedica en Red; CIBERESP; Public Health Institute of Navarra; CIBER - Centro de Investigacion Biomedica en Red; CIBERESP; University of Oxford; Imperial College London
RP Ferrari, P (corresponding author), World Hlth Org, IARC, Nutr Methodol & Biostat Grp, 150 Cours Albert Thomas, F-69372 Lyon 08, France.
EM ferrarip@iarc.fr
FU Fondation de France [2015 00060737]; Institut National du Cancer (INCa, France) [2012-070]; la Ligue nationale contre le cancer; European Commission (EC) Seventh Framework Programme (FP7) Translational Cancer Research (TRANSCAN) Framework; Fondation Association pour la Recherche contre le Cancer (ARC, France); International Agency for Research on Cancer; EC FP7 Marie Curie Actions - People - Co-funding of regional, national and international programmes (COFUND); Cancer Research UK [C18281/A19169]; Medical Research Council; University of Bristol [MC_UU_00011/1, MC_UU_00011/4, MC_UU_00011/5]; European Commission (DG-SANCO); German Cancer Aid (Germany); German Cancer Research Center (DKFZ) (Germany); Federal Ministry of Education and Research (BMBF) (Germany); Deutsche Krebshilfe (Germany); Deutsches Krebsforschungszentrum (Germany); Federal Ministry of Education and Research (Germany); Hellenic Health Foundation (Greece); Associazione Italiana per la Ricerca sul Cancro-AIRC-Italy (Italy); National Research Council (Italy); Dutch Ministry of Public Health, Welfare and Sports (VWS) (The Netherlands); Netherlands Cancer Registry (NKR) (The Netherlands); LK Research Funds (The Netherlands); Dutch Prevention Funds (The Netherlands); Dutch ZON (Zorg Onderzoek Nederland) (The Netherlands); World Cancer Research Fund (WCRF) (The Netherlands); Statistics Netherlands (The Netherlands); Health Research Fund (FIS) (Spain) [PI13/00061, PI13/01162, PI13/02633]; Regional Government of Andalucia (Spain); Regional Government of Asturias (Spain); Regional Government of Basque Country (Spain); Regional Government of Murcia (Spain); Regional Government of Navarra (Spain); ISCIII RETIC (Spain) [RD06/0020]; Cancer Research UK (UK) [14136, C570/A16491, C8221/A19170]; Medical Research Council (UK) [1000143, MR/M012190/1]; MRC [MC_UU_00011/1, MR/N003284/1, MC_UU_00011/5, MC_UU_00011/4, G0500300, MC_UU_12013/2] Funding Source: UKRI
CR Ambatipudi S, 2017, EUR J CANCER, V75, P299, DOI 10.1016/j.ejca.2017.01.014
   Ambatipudi S, 2016, EPIGENOMICS-UK, V8, P599, DOI 10.2217/epi-2016-0001
   [Anonymous], 2017, CONTINUOUS UPDATE PROJECT REPORT: DIET, V0, P0
   [Anonymous], 2011, GENOMESTUDIO BEADSTU, V0, P0
   Ba Y, 2011, EUR J CLIN NUTR, V65, P480, DOI 10.1038/ejcn.2010.294
   Baglietto L, 2005, BMJ-BRIT MED J, V331, P807, DOI 10.1136/bmj.38551.446470.06
   Bibikova M, 2011, GENOMICS, V98, P288, DOI 10.1016/j.ygeno.2011.07.007
   Bolstad B, 2001, PROBE LEVEL QUANTILE NORMALIZATION OF HIGH DENSITY OLIGONUCLEOTIDE ARRAY DATA, V0, P0
   Bouckaert KP, 2011, MOL NUTR FOOD RES, V55, P166, DOI 10.1002/mnfr.201000391
   Candès EJ, 2008, J FOURIER ANAL APPL, V14, P877, DOI 10.1007/s00041-008-9045-x
   Chen M, 2013, ONCOGENE, V32, P3754, DOI 10.1038/onc.2012.383
   Chen YA, 2013, EPIGENETICS-US, V8, P203, DOI 10.4161/epi.23470
   Cole SR, 2010, INT J EPIDEMIOL, V39, P417, DOI 10.1093/ije/dyp334
   de Batlle J, 2015, JNCI-J NATL CANCER I, V107, P0, DOI 10.1093/jnci/dju367
   Du P, 2008, BIOINFORMATICS, V24, P1547, DOI 10.1093/bioinformatics/btn224
   Du P, 2010, BMC BIOINFORMATICS, V11, P0, DOI 10.1186/1471-2105-11-587
   Fan J, 2005, J CANCER RES CLIN, V131, P157, DOI 10.1007/s00432-004-0638-8
   Hastie T, 2009, DATA MINING INFERENC, V0, P0, DOI DOI 10.1007/978-0-387-84858-7
   Heyn H, 2012, P NATL ACAD SCI USA, V109, P10522, DOI 10.1073/pnas.1120658109
   Hino K, 2014, J BIOL CHEM, V289, P13810, DOI 10.1074/jbc.M113.543322
   Horvath S, 2018, NAT REV GENET, V19, P371, DOI 10.1038/s41576-018-0004-3
   Houseman EA, 2012, BMC BIOINFORMATICS, V13, P0, DOI 10.1186/1471-2105-13-86
   Huber W, 2015, NAT METHODS, V12, P115, DOI 10.1038/NMETH.3252
   IARC Working Group on the Evaluation of Carcinogenic Risks to Humans, 2012, PERS HAB IND COMB, V0, P0
   Joehanes R, 2016, CIRC-CARDIOVASC GENE, V9, P436, DOI 10.1161/CIRCGENETICS.116.001506
   Joubert BR, 2016, NAT COMMUN, V7, P0, DOI 10.1038/ncomms10577
   Kok DEG, 2015, CLIN EPIGENETICS, V7, P0, DOI 10.1186/s13148-015-0154-5
   Kruman II, 2014, J NEUROCHEM, V129, P770, DOI 10.1111/jnc.12677
   Lee MP, 1999, HUM MOL GENET, V8, P683, DOI 10.1093/hmg/8.4.683
   Leek JT, 2007, PLOS GENET, V3, P1724, DOI 10.1371/journal.pgen.0030161
   Leek JT, 2012, BIOINFORMATICS, V28, P882, DOI 10.1093/bioinformatics/bts034
   Leek JT, 2008, P NATL ACAD SCI USA, V105, P18718, DOI 10.1073/pnas.0808709105
   Liu C, 2016, MOL PSYCHIATR, V21, P4, DOI 10.1038/mp.2015.95
   Mason JB, 2005, ALCOHOL, V35, P235, DOI 10.1016/j.alcohol.2005.03.012
   Matejcic M, 2017, INT J CANCER, V140, P1246, DOI 10.1002/ijc.30536
   Niculescu MD, 2011, NUTR EPIGENETICS, V0, P0
   OLeary NA, 2016, NUCLEIC ACIDS RES, V44, PD733, DOI 10.1093/nar/gkv1189
   Panagopoulos L, 2004, GENE CHROMOSOME CANC, V40, P218, DOI 10.1002/gcc.20037
   Patel RM, 2011, AM J DERMATOPATH, V33, P140, DOI 10.1097/IAE.0b013e318176de80
   Peltomaki P, 1997, ADV CANCER RES, V71, P93, DOI 10.1016/S0065-230X(08)60097-4
   Perrier F, 2018, CLIN EPIGENETICS, V10, P0, DOI 10.1186/s13148-018-0471-6
   Peters TJ, 2015, EPIGENET CHROMATIN, V8, P0, DOI 10.1186/1756-8935-8-6
   Pochini L, 2014, FRONT CHEM, V2, P0, DOI 10.3389/fchem.2014.00061
   Riboli E, 2002, PUBLIC HEALTH NUTR, V5, P1113, DOI 10.1079/PHN2002394
   Saeki N, 2009, GENE CHROMOSOME CANC, V48, P261, DOI 10.1002/gcc.20636
   SATTERTHWAITE FE, 1946, BIOMETRICS BULL, V2, P110, DOI 10.2307/3002019
   Seifert A, 2015, WORLD J STEM CELLS, V7, P583, DOI 10.4252/wjsc.v7.i3.583
   Shah N, 2010, NAT REV CANCER, V10, P361, DOI 10.1038/nrc2826
   Sieri S, 2002, PUBLIC HEALTH NUTR, V5, P1287, DOI 10.1079/PHN2002405
   Slimani N, 2007, EUR J CLIN NUTR, V61, P1037, DOI 10.1038/sj.ejcn.1602679
   Slimani N, 2002, PUBLIC HEALTH NUTR, V5, P1125, DOI 10.1079/PHN2002395
   Smyth GK, 2004, STAT APPL GENET MOL, V3, P0, DOI 10.2202/1544-6115.1027
   Smyth GK, 2005, STAT BIOL HEALTH, V0, PP397, DOI 10.1007/0-387-29362-0_23
   Szyf M, 2011, TOXICOL SCI, V120, P235, DOI 10.1093/toxsci/kfr024
   Teegarden D, 2012, NUTR RES REV, V25, P68, DOI 10.1017/S0954422411000199
   Teo WW, 2016, ONCOGENE, V35, P5539, DOI 10.1038/onc.2016.95
   Teschendorff AE, 2013, BIOINFORMATICS, V29, P189, DOI 10.1093/bioinformatics/bts680
   Tibshirani R, 2005, J R STAT SOC B, V67, P91, DOI 10.1111/j.1467-9868.2005.00490.x
   Wareham NJ, 2003, PUBLIC HEALTH NUTR, V6, P407, DOI 10.1079/PHN2002439
   Zhang SM, 1999, JAMA-J AM MED ASSOC, V281, P1632, DOI 10.1001/jama.281.17.1632
   Zou H, 2006, J AM STAT ASSOC, V101, P1418, DOI 10.1198/016214506000000735
NR 61
TC 23
Z9 25
U1 0
U2 7
PU BMC
PI LONDON
PA CAMPUS, 4 CRINAN ST, LONDON N1 9XW, ENGLAND
SN 1868-7075
EI 1868-7083
J9 CLIN EPIGENETICS
JI Clin. Epigenetics
PD APR 2
PY 2019
VL 11
IS 
BP 
EP 
DI 10.1186/s13148-019-0637-x
PG 13
WC Oncology; Genetics & Heredity
SC Oncology; Genetics & Heredity
GA HS3SV
UT WOS:000463783700001
PM 30940212
DA 2025-02-23
ER

PT J
AU Baci, D
   Bruno, A
   Cascini, C
   Gallazzi, M
   Mortara, L
   Sessa, F
   Pelosi, G
   Albini, A
   Noonan, DM
AF Baci, Denisa
   Bruno, Antonino
   Cascini, Caterina
   Gallazzi, Matteo
   Mortara, Lorenzo
   Sessa, Fausto
   Pelosi, Giuseppe
   Albini, Adriana
   Noonan, Douglas M.
TI Acetyl-L-Carnitine downregulates invasion (CXCR4/CXCL12, MMP-9) and angiogenesis (VEGF, CXCL8) pathways in prostate cancer cells: rationale for prevention and interception strategies
SO JOURNAL OF EXPERIMENTAL & CLINICAL CANCER RESEARCH
LA English
DT Article
DE Carnitine; Prostate cancer; Angiogenesis; Inflammation; Angioprevention; Chemoprevention; Interception
ID endothelial growth-factor; colon-cancer; inflammation; expression; cxcr4; tumor; microenvironment; interleukin-8; hyperplasia; metastasis
AB Background Prostate cancer (PCa) is a leading cause of cancer-related death in males worldwide. Exacerbated inflammation and angiogenesis have been largely demonstrated to contribute to PCa progression. Diverse naturally occurring compounds and dietary supplements are endowed with anti-oxidant, anti-inflammatory and anti-angiogenic activities, representing valid compounds to target the aberrant cytokine/chemokine production governing PCa progression and angiogenesis, in a chemopreventive setting. Using mass spectrometry analysis on serum samples of prostate cancer patients, we have previously found higher levels of carnitines in non-cancer individuals, suggesting a protective role. Here we investigated the ability of Acetyl-L-carnitine (ALCAR) to interfere with key functional properties of prostate cancer progression and angiogenesis in vitro and in vivo and identified target molecules modulated by ALCAR. Methods The chemopreventive/angiopreventive activities ALCAR were investigated in vitro on four different prostate cancer (PCa) cell lines (PC-3, DU-145, LNCaP, 22Rv1) and a benign prostatic hyperplasia (BPH) cell line. The effects of ALCAR on the induction of apoptosis and cell cycle arrest were investigated by flow cytometry (FC). Functional analysis of cell adhesion, migration and invasion (Boyden chambers) were performed. ALCAR modulation of surface antigen receptor (chemokines) and intracellular cytokine production was assessed by FC. The release of pro-angiogenic factors was detected by a multiplex immunoassay. The effects of ALCAR on PCa cell growth in vivo was investigated using tumour xenografts. Results We found that ALCAR reduces cell proliferation, induces apoptosis, hinders the production of pro inflammatory cytokines (TNF-alpha and IFN-gamma) and of chemokines CCL2, CXCL12 and receptor CXCR4 involved in the chemotactic axis and impairs the adhesion, migration and invasion capabilities of PCa and BPH cells in vitro. ALCAR exerts angiopreventive activities on PCa by reducing production/release of pro angiogenic factors (VEGF, CXCL8, CCL2, angiogenin) and metalloprotease MMP-9. Exposure of endothelial cells to conditioned media from PCa cells, pre-treated with ALCAR, inhibited the expression of CXCR4, CXCR1, CXCR2 and CCR2 compared to those from untreated cells. Oral administration (drinking water) of ALCAR to mice xenografted with two different PCa cell lines, resulted in reduced tumour cell growth in vivo. Conclusions Our results highlight the capability of ALCAR to down-modulate growth, adhesion, migration and invasion of prostate cancer cells, by reducing the production of several crucial chemokines, cytokines and MMP9. ALCAR is a widely diffused dietary supplements and our findings provide a rational for studying ALCAR as a possible molecule for chemoprevention approaches in subjects at high risk to develop prostate cancer. We propose ALCAR as a new possible "repurposed agent' for cancer prevention and interception, similar to aspirin, metformin or beta-blockers.
C1 [Baci, Denisa; Albini, Adriana] Univ Milano Bicocca, Sch Med & Surg, Bldg U8,Via Cadore 48, I-20900 Monza, Italy.
   [Bruno, Antonino; Cascini, Caterina; Gallazzi, Matteo; Pelosi, Giuseppe; Albini, Adriana; Noonan, Douglas M.] IRCCS MultiMed, Sci & Technol Pole PST, Milan, Italy.
   [Mortara, Lorenzo; Noonan, Douglas M.] Univ Insubria, Dept Biotechnol & Life Sci, Varese, Italy.
   [Sessa, Fausto] Univ Insubria, Dept Med & Surg, Varese, Italy.
   [Pelosi, Giuseppe] Univ Milan, Dept Oncol & Hematooncol, Milan, Italy.
C3 University of Milano-Bicocca; IRCCS Multimedica; University of Insubria; University of Insubria; University of Milan
RP Albini, A (corresponding author), Univ Milano Bicocca, Sch Med & Surg, Bldg U8,Via Cadore 48, I-20900 Monza, Italy.; Albini, A (corresponding author), IRCCS MultiMed, Sci & Technol Pole PST, Milan, Italy.
EM adriana.albini@unimib.it
FU Italian Association for Cancer Research [AIRC IG15895]; Italian Ministry of Health (Ricerca Finalizzata ERBA); Ministero dell'Istruzione dell'Universita e della Ricerca [PRIN-2017NTK4HY]; Fondazione Umberto Veronesi fellowship; Azienda Agricola Fattoria La Vialla
CR Akashi T, 2008, CANCER SCI, V99, P539, DOI 10.1111/j.1349-7006.2007.00712.x
   Albini A, 2007, NAT PROTOC, V2, P504, DOI 10.1038/nprot.2006.466
   Albini A, 2007, NAT REV CANCER, V7, P139, DOI 10.1038/nrc2067
   Albini A, 2016, CLIN CANCER RES, V22, P4322, DOI 10.1158/1078-0432.CCR-16-0695
   Albini A, 2015, RAPID COMMUN MASS SP, V29, P1703, DOI 10.1002/rcm.7270
   Albini A, 2012, NAT REV CLIN ONCOL, V9, P498, DOI 10.1038/nrclinonc.2012.120
   Albini A, 2010, CURR OPIN CELL BIOL, V22, P677, DOI 10.1016/j.ceb.2010.08.017
   Ames BN, 2004, ANN NY ACAD SCI, V1033, P108, DOI 10.1196/annals.1320.010
   Araki S, 2007, CANCER RES, V67, P6854, DOI 10.1158/0008-5472.CAN-07-1162
   Araldi EMV, 2008, CURR CANCER DRUG TAR, V8, P146
   Arya Manit, 2004, J EXP THER ONCOL, V4, P291
   Baci D, 2018, CANCER LETT, V429, P100, DOI 10.1016/j.canlet.2018.04.018
   Bodaghi-Namileh V, 2018, ENVIRON TOXICOL PHAR, V58, P11, DOI 10.1016/j.etap.2017.12.005
   Calabrese V, 2006, J NUTR BIOCHEM, V17, P73, DOI 10.1016/j.jnutbio.2005.03.027
   Chiechio S, 2018, INT J MOL SCI, V19, P0, DOI 10.3390/ijms19010011
   Chinni SR, 2006, PROSTATE, V66, P32, DOI 10.1002/pros.20318
   Dallaglio K, 2014, CARCINOGENESIS, V35, P1055, DOI 10.1093/carcin/bgu001
   Davidsson S, 2011, CANCER EPIDEM BIOMAR, V20, P2280, DOI 10.1158/1055-9965.EPI-11-0373
   de Brot S, 2015, ENDOCR-RELAT CANCER, V22, PR107, DOI 10.1530/ERC-15-0123
   De Marzo AM, 2007, NAT REV CANCER, V7, P256, DOI 10.1038/nrc2090
   Demiroren K, 2014, CLIN RES HEPATOL GAS, V38, P63, DOI 10.1016/j.clinre.2013.08.014
   Di Silverio F, 2003, EUR UROL, V43, P164, DOI 10.1016/S0302-2838(02)00548-1
   Dionne S, 2012, NUTR CANCER, V64, P1279, DOI 10.1080/01635581.2012.722247
   Eisermann K, 2017, CANCERS, V9, P0, DOI 10.3390/cancers9040032
   Fujimura T, 2018, CANCERS, V10, P0, DOI 10.3390/cancers10020029
   Grivennikov SI, 2010, CELL, V140, P883, DOI 10.1016/j.cell.2010.01.025
   Gurel B, 2014, CANCER EPIDEM BIOMAR, V23, P847, DOI 10.1158/1055-9965.EPI-13-1126
   Hanahan D, 2011, CELL, V144, P646, DOI 10.1016/j.cell.2011.02.013
   Hong KH, 2005, BLOOD, V105, P1405, DOI 10.1182/blood-2004-08-3178
   Huang HB, 2012, PLOS ONE, V7, P0, DOI 10.1371/journal.pone.0052576
   Huang HB, 2012, PLOS ONE, V7, P0, DOI 10.1371/journal.pone.0049062
   Irani J, 1999, UROLOGY, V54, P467, DOI 10.1016/S0090-4295(99)00152-1
   Izumi K, 2019, J CLIN MED, V8, P0, DOI 10.3390/jcm8030354
   Jaiswal S, 2015, N AM J MED SCI, V7, P429, DOI 10.4103/1947-2714.168660
   Janssens R, 2018, CELL MOL IMMUNOL, V15, P299, DOI 10.1038/cmi.2017.107
   Jemal A, 2007, CA-CANCER J CLIN, V57, P43, DOI 10.3322/canjclin.57.1.43
   Jiang F, 2015, ONCOL RES TREAT, V38, P511, DOI 10.1159/000439550
   Karan D, 2016, ADV UROL, V2016, P0, DOI 10.1155/2016/3140372
   Kim SJ, 2001, NEOPLASIA, V3, P33, DOI 10.1038/sj.neo.7900124
   Lee JY, 2014, WORLD J MENS HEALTH, V32, P167, DOI 10.5534/wjmh.2014.32.3.167
   Liu S, 2011, CANCER BIOL THER, V12, P125, DOI 10.4161/cbt.12.2.15717
   Melegh Z, 2019, INT J MOL SCI, V20, P0, DOI 10.3390/ijms20112676
   Meng WF, 2018, GENE, V641, P105, DOI 10.1016/j.gene.2017.10.015
   Nalla AK, 2011, EXP CELL RES, V317, P2512, DOI 10.1016/j.yexcr.2011.07.024
   Nanni S, 2011, HORM MOL BIOL CLIN I, V5, P91, DOI 10.1515/HMBCI.2011.011
   Nanni S, 2009, J CLIN INVEST, V119, P1093, DOI 10.1172/JCI35079
   NIELSEN OH, 1987, SCAND J CLIN LAB INV, V47, P605
   Orecchioni S, 2015, INT J CANCER, V136, PE534, DOI 10.1002/ijc.29193
   Pancotto L, 2018, PEERJ, V6, P0, DOI 10.7717/peerj.5309
   Roscilli G, 2013, J CELL BIOCHEM, V114, P1665, DOI 10.1002/jcb.24508
   Sepand MR, 2016, BIOL TRACE ELEM RES, V171, P107, DOI 10.1007/s12011-015-0436-y
   Sfanos KS, 2012, HISTOPATHOLOGY, V60, P199, DOI 10.1111/j.1365-2559.2011.04033.x
   Sporn MB, 2011, NATURE, V471, PS10, DOI 10.1038/471S10a
   Sun YX, 2003, J CELL BIOCHEM, V89, P462, DOI 10.1002/jcb.10522
   Taichman RS, 2002, CANCER RES, V62, P1832
   Traina G, 2016, FRONT BIOSCI-LANDMRK, V21, P1314, DOI 10.2741/4459
   Vaday GG, 2004, CLIN CANCER RES, V10, P5630, DOI 10.1158/1078-0432.CCR-03-0633
   Veltri RW, 1999, UROLOGY, V53, P139, DOI 10.1016/S0090-4295(98)00455-5
   Wenzel U, 2005, J NUTR, V135, P1510, DOI 10.1093/jn/135.6.1510
   Zhang J, 2010, CYTOKINE GROWTH F R, V21, P41, DOI 10.1016/j.cytogfr.2009.11.009
   Zhang ZF, 2009, FEBS LETT, V583, P470, DOI 10.1016/j.febslet.2008.12.053
   Zhao HL, 2015, ONCOTARGET, V6, P5022, DOI 10.18632/oncotarget.3217
NR 62
TC 49
Z9 54
U1 1
U2 8
PU BMC
PI LONDON
PA CAMPUS, 4 CRINAN ST, LONDON N1 9XW, ENGLAND
SN 
EI 1756-9966
J9 J EXP CLIN CANC RES
JI J. Exp. Clin. Cancer Res.
PD NOV 12
PY 2019
VL 38
IS 1
BP 
EP 
DI 10.1186/s13046-019-1461-z
PG 17
WC Oncology
SC Oncology
GA JO1PX
UT WOS:000497358000003
PM 31718684
DA 2025-02-23
ER

PT J
AU Paul, P
   Koh, WP
   Jin, AZ
   Michel, A
   Waterboer, T
   Pawlita, M
   Wang, RW
   Yuan, JM
   Butler, LM
AF Paul, Proma
   Koh, Woon-Puay
   Jin, Aizhen
   Michel, Angelika
   Waterboer, Tim
   Pawlita, Michael
   Wang, Renwei
   Yuan, Jian-Min
   Butler, Lesley M.
TI Soy and tea intake on cervical cancer risk: the Singapore Chinese Health Study
SO CANCER CAUSES & CONTROL
LA English
DT Article
DE Black tea; Cervical cancer; Green tea; Soy; Soy isoflavone
ID human-papillomavirus; prostate-cancer; black tea; estrogen-levels; lung-cancer; cell-growth; dietary soy; consumption; infection; apoptosis
AB PurposeSoy isoflavones and tea catechins have immunomodulating and chemopreventive properties relevant for cervical carcinogenesis; however, there are limited epidemiologic data on the relationship of soy and tea consumption with cervical cancer risk. The aim of our study was to examine effects of soy and tea intake on cervical cancer risk among Singapore Chinese women.MethodsThe association between intake of soy and tea drinking and cervical cancer risk was investigated in a prospective, population-based cohort of 30,744 Chinese women in Singapore with an average 16.7years of follow-up and 312 incident cervical cancer cases. Multivariable proportional hazard models were used to estimate hazard ratio (HR) and 95% confidence interval (CI) of cervical cancer associated with intake levels of soy and tea.ResultsHigh intake of soy alone was associated with a statistically borderline significant 20% reduced risk of cervical cancer (HR 0.80, 95% CI 0.61, 1.05) while green tea alone was not (HR 0.97, 95% CI: 0.76, 1.22). In stratified analysis, high intake of soy was associated with a statistically significant decrease in cervical cancer risk among green tea drinkers (HR 0.43; 95% CI 0.28, 0.69) but not among non-drinkers of green tea. The difference in the soy-cervical cancer risk association between green tea drinkers and non-drinkers was statistically significant (p for interaction=0.004). This inverse association between soy intake and cervical cancer risk remained after further adjustment for human papillomavirus serostatus. Black tea consumption was not associated with cervical cancer risk.ConclusionsThese findings suggest that a protective effect of soy against cervical cancer development may depend on green tea constituents.
C1 [Paul, Proma; Yuan, Jian-Min; Butler, Lesley M.] Univ Pittsburgh, Grad Sch Publ Hlth, Dept Epidemiol, 130 Soto St, Pittsburgh, PA 15261 USA.
   [Koh, Woon-Puay; Jin, Aizhen] Duke NUS Med Sch, Hlth Serv & Syst Res, Singapore, Singapore.
   [Koh, Woon-Puay] Natl Univ Singapore, Saw Swee Hock Sch Publ Hlth, Singapore, Singapore.
   [Michel, Angelika; Waterboer, Tim; Pawlita, Michael] German Canc Res Ctr, Div Mol Diagnost Oncogen Infect, Heidelberg, Germany.
   [Wang, Renwei; Yuan, Jian-Min; Butler, Lesley M.] Univ Pittsburgh, Inst Canc, Canc Control & Populat Sci, Pittsburgh, PA USA.
C3 Pennsylvania Commonwealth System of Higher Education (PCSHE); University of Pittsburgh; National University of Singapore; National University of Singapore; Helmholtz Association; German Cancer Research Center (DKFZ); Pennsylvania Commonwealth System of Higher Education (PCSHE); University of Pittsburgh
RP Paul, P (corresponding author), Univ Pittsburgh, Grad Sch Publ Hlth, Dept Epidemiol, 130 Soto St, Pittsburgh, PA 15261 USA.
EM prp25@pitt.edu
FU United States National Cancer Institute at the National Institutes of Health [UM1 CA182876, R01 CA144034]; National Medical Research Council, Singapore [NMRC/CSA/0055/2013]
CR Baeza I, 2013, NUTITION AND DIET IN MENOPAUSE, V0, P51
   Bosch FX, 2002, J CLIN PATHOL, V55, P244, DOI 10.1136/jcp.55.4.244
   Brake T, 2005, P NATL ACAD SCI USA, V102, P2490, DOI 10.1073/pnas.0409883102
   Bruni L, 2015, HUMAN PAPILLOMAVIRUS, V0, P0
   Butler LM, 2011, MOL NUTR FOOD RES, V55, P931, DOI 10.1002/mnfr.201100058
   Castellsague Xavier, 2003, J NATL CANCER INST MONOGR, V0, P20
   Castellsagué X, 2008, GYNECOL ONCOL, V110, PS4, DOI 10.1016/j.ygyno.2008.07.045
   Chih HJ, 2013, NUTR CANCER, V65, P317, DOI 10.1080/01635581.2013.757630
   Chung SH, 2010, TRENDS ENDOCRIN MET, V21, P504, DOI 10.1016/j.tem.2010.03.005
   Clifford GM, 2007, CANCER EPIDEM BIOMAR, V16, P1874, DOI 10.1158/1055-9965.EPI-07-0349
   Delvenne P, 2007, MOL CELL ENDOCRINOL, V264, P1, DOI 10.1016/j.mce.2006.10.014
   Dhandayuthapani S, 2013, J MED FOOD, V16, P139, DOI 10.1089/jmf.2012.0141
   Fuhrman BJ, 2013, NUTR J, V12, P0, DOI 10.1186/1475-2891-12-25
   Gakidou E, 2008, PLOS MED, V5, P863, DOI 10.1371/journal.pmed.0050132
   Guo JM, 2004, INT J GYNECOL CANCER, V14, P882, DOI 10.1111/j.1048-891X.2004.14525.x
   Hankin JH, 2001, NUTR CANCER, V39, P187, DOI 10.1207/S15327914nc392_5
   Hernandez BY, 2004, NUTR CANCER, V49, P109, DOI 10.1207/s15327914nc4902_1
   Hsu A, 2011, J NUTR BIOCHEM, V22, P502, DOI 10.1016/j.jnutbio.2010.04.006
   Hussain A, 2012, CANCER EPIDEMIOL, V36, PE387, DOI 10.1016/j.canep.2012.07.005
   Jia Y, 2012, ASIAN PAC J CANCER P, V13, P5299, DOI 10.7314/APJCP.2012.13.10.5299
   Jin L, 1999, CANCER RES, V59, P3991
   Keinan-Boker L, 2002, PUBLIC HEALTH NUTR, V5, P1217, DOI 10.1079/PHN2002400
   Kim EY, 2014, ANTICANCER RES, V34, P4985
   Kim J, 2008, ASIAN PAC J CANCER P, V9, P543
   Kim SH, 2009, ANN NY ACAD SCI, V1171, P196, DOI 10.1111/j.1749-6632.2009.04902.x
   Ko KP, 2013, J EPIDEMIOL, V23, P337, DOI 10.2188/jea.JE20120232
   LAARA E, 1987, LANCET, V1, P1247
   Miller PE, 2012, NUTR CLIN PRACT, V27, P599, DOI 10.1177/0884533612456043
   Montague JA, 2012, CANCER CAUSE CONTROL, V23, P1635, DOI 10.1007/s10552-012-0041-8
   Moore Malcolm A, 2003, ASIAN PAC J CANCER PREV, V4, P153
   Nair S, 2005, ORAL DIS, V11, P350, DOI 10.1111/j.1601-0825.2005.01127.x
   Newmann SJ, 2005, CANCER CAUSE CONTROL, V16, P63, DOI 10.1007/s10552-004-1290-y
   Parkin DM, 2006, INT J CANCER, V118, P3030, DOI 10.1002/ijc.21731
   Roy Madhumita, 2001, ASIAN PAC J CANCER PREV, V2, P109
   Schiffman M, 2007, LANCET, V370, P890, DOI 10.1016/S0140-6736(13)60022-7
   Seow A, 1998, CANCER EPIDEM BIOMAR, V7, P135
   Stanley M, 2012, VACCINE, V30, PF83, DOI 10.1016/j.vaccine.2012.04.106
   Tiggelaar SM, 2012, J ADOLESCENT HEALTH, V50, P110, DOI 10.1016/j.jadohealth.2011.10.010
   Vaccarella S, 2013, EUR J CANCER, V49, P3262, DOI 10.1016/j.ejca.2013.04.024
   Wang Y, 2009, J AGR FOOD CHEM, V57, P8109, DOI 10.1021/jf804025c
   WANG ZY, 1994, CANCER RES, V54, P3428
   Waterboer T, 2005, CLIN CHEM, V51, P1845, DOI 10.1373/clinchem.2005.052381
   Wu AH, 2008, BRIT J CANCER, V99, P196, DOI 10.1038/sj.bjc.6604448
   Wu AH, 2008, BRIT J CANCER, V98, P9, DOI 10.1038/sj.bjc.6604145
   Wu AH, 2006, MOL NUTR FOOD RES, V50, P160, DOI 10.1002/mnfr.200500142
   Wu AH, 2005, CARCINOGENESIS, V26, P976, DOI 10.1093/carcin/bgi028
   Wu AH, 2002, CANCER EPIDEM BIOMAR, V11, P844
   Wu SH, 2013, NUTR CANCER, V65, P625, DOI 10.1080/01635581.2013.795983
   Xiao JX, 2011, PLANT FOOD HUM NUTR, V66, P122, DOI 10.1007/s11130-011-0224-6
   Yan L, 2009, AM J CLIN NUTR, V89, P1155, DOI 10.3945/ajcn.2008.27029
   Yuan JM, 2007, INT J CANCER, V120, P1344, DOI 10.1002/ijc.22460
   Yuan JM, 2003, CANCER EPIDEM BIOMAR, V12, P890
   Zhang Y-F, 2014, EUR J CANCER PREV, V1, P10
NR 53
TC 10
Z9 11
U1 1
U2 14
PU SPRINGER
PI DORDRECHT
PA VAN GODEWIJCKSTRAAT 30, 3311 GZ DORDRECHT, NETHERLANDS
SN 0957-5243
EI 1573-7225
J9 CANCER CAUSE CONTROL
JI Cancer Causes Control
PD AUG 15
PY 2019
VL 30
IS 8
BP 847
EP 857
DI 10.1007/s10552-019-01173-3
PG 11
WC Oncology; Public, Environmental & Occupational Health
SC Oncology; Public, Environmental & Occupational Health
GA IH3HO
UT WOS:000474384100007
PM 31154549
DA 2025-02-23
ER

PT J
AU Rim, CH
   Ahn, SJ
   Kim, JH
   Yoon, WS
   Chun, M
   Yang, DS
   Lee, JH
   Kim, K
   Kong, M
   Kim, S
   Kim, J
   Park, KR
   Shin, YJ
   Ma, SY
   Jeong, BK
   Kim, SS
   Kim, YB
   Lee, DS
   Cha, J
AF Rim, Chai Hong
   Ahn, Sung-Ja
   Kim, Jin Hee
   Yoon, Won Sup
   Chun, Mison
   Yang, Dae Sik
   Lee, Jong-Hoon
   Kim, Kyubo
   Kong, Moonkyoo
   Kim, Suzy
   Kim, Juree
   Park, Kyung Ran
   Shin, Young-Joo
   Ma, Sun Young
   Jeong, Bae-Kwon
   Kim, Su Ssan
   Kim, Yong Bae
   Lee, Dong Soo
   Cha, Jaehyung
TI Questionnaire study of the dietary habits of breast cancer survivors and their relationship to quality of life (KROG 14-09)
SO EUROPEAN JOURNAL OF CANCER CARE
LA English
DT Article
DE breast cancer; cancer survivor; dietary habit; quality of life; questionnaire
ID risk; recommendations; prevention; adherence; patterns
AB We evaluated the dietary habits of breast cancer survivors and investigated the relationship with quality of life (QoL), with 1,156 survivors recruited from 17 institutions. We used the Questionnaire Survey of Dietary Habits of Korean Adults (Q-DH-KOR) comprising 25 questions. The following indices were derived as follows: (1) quality of healthy dietary habits (Q-HD)-eight questions on number of meals, regularity, quantity, duration, skipping breakfast, dinner with companion(s), overeating and late-night snacks; (2) habits of nutritional balance (H-NB)-questions on consuming five food categories (grains, fruits, proteins, vegetables and dairy products); and (3) habits of unhealthy foods (H-UF)-questions on consuming three food categories (fatty, instant and fast foods). The times and regularity of meals, frequency of skipping breakfast, dinner with companion(s) and overeating were better in groups with high symptomatic and functional QoL. Symptomatic QoL positively affected Q-HD and H-NB (p p = 0.024 respectively) and negatively affected H-UF (p = 0.02). Breast cancer survivors more frequently ate from the fruit, protein and vegetable categories than did the control group, with lower H-UF and higher Q-HD values (p p < 0.001 respectively). Our findings supported the relationship between QoL and dietary habit and showed healthier dietary habits of breast cancer survivors than controls.
C1 [Rim, Chai Hong; Yoon, Won Sup] Korea Univ, Ansan Hosp, Radiat Oncol, Ansan, South Korea.
   [Ahn, Sung-Ja] Chonnam Natl Univ, Radiat Oncol, Hwasun Hosp, Hwasun, South Korea.
   [Kim, Jin Hee] Keimyung Univ, Dongsan Med Ctr, Radiat Oncol, Daegu, South Korea.
   [Chun, Mison] Ajou Univ, Radiat Oncol, Suwon, South Korea.
   [Yang, Dae Sik] Korea Univ, Guro Hosp, Radiat Oncol, Seoul, South Korea.
   [Lee, Jong-Hoon] Catholic Univ Korea, Coll Med, St Vincents Hosp, Radiat Oncol, Seoul, South Korea.
   [Kim, Kyubo] Seoul Natl Univ Hosp, Radiat Oncol, Seoul, South Korea.
   [Kim, Kyubo; Park, Kyung Ran] Ewha Womans Univ, Sch Med, Mokdong Hosp, Radiat Oncol, Seoul, South Korea.
   [Kong, Moonkyoo] Kyung Hee Univ, Sch Med, Med Ctr, Radiat Oncol, Seoul, South Korea.
   [Kim, Suzy] Seoul Natl Univ, Boramae Med Ctr, Radiat Oncol, Seoul, South Korea.
   [Kim, Juree] Dankook Univ, Coll Med, Cheil Gen Hosp, Radiat Oncol, Seoul, South Korea.
   [Kim, Juree] Dankook Univ, Coll Med, Womens Healthcare Ctr, Seoul, South Korea.
   [Shin, Young-Joo] Inje Univ, Sanggye Paik Hosp, Radiat Oncol, Seoul, South Korea.
   [Ma, Sun Young] Kosin Univ, Radiat Oncol, Gospel Hosp, Busan, South Korea.
   [Jeong, Bae-Kwon] Gyeongsang Natl Univ, Sch Med, Radiat Oncol, Jinju, South Korea.
   [Jeong, Bae-Kwon] Gyeongsang Natl Univ Hosp, Jinju, South Korea.
   [Kim, Su Ssan] Univ Ulsan, Coll Med, Asan Med Ctr, Radiat Oncol, Seoul, South Korea.
   [Kim, Yong Bae] Yonsei Univ, Coll Med, Yonsei Canc Ctr, Radiat Oncol, Seoul, South Korea.
   [Lee, Dong Soo] Catholic Univ Korea, Uijeongbu St Marys Hosp, Radiat Oncol, Uijongbu, South Korea.
   [Cha, Jaehyung] Korea Univ, Ansan Hosp, Ansan, South Korea.
C3 Korea University; Korea University Medicine (KU Medicine); Chonnam National University; Keimyung University; Ajou University; Korea University; Korea University Medicine (KU Medicine); Catholic University of Korea; Seoul National University (SNU); Seoul National University Hospital; Ewha Womans University; Kyung Hee University; Seoul National University (SNU); Seoul National University Hospital; Dankook University; Dankook University; Inje University; Gyeongsang National University; Gyeongsang National University; Gyeongsang National University Hospital; University of Ulsan; Asan Medical Center; Yonsei University; Yonsei University Health System; Catholic University of Korea; Korea University; Korea University Medicine (KU Medicine)
RP Yoon, WS (corresponding author), Korea Univ, Ansan Hosp, Dept Radiat Oncol, Ansan, South Korea.
EM irionyws@korea.ac.kr
CR Agurs-Collins T, 2009, AM J CLIN NUTR, V90, P621, DOI 10.3945/ajcn.2009.27666
   [Anonymous], 2007, FOOD, V0, Physical activity
   [Anonymous], 1900, DOI 10.4048/JBC.2006.9.3.214, V0, P0
   Beeken RJ, 2016, EUR J CANCER CARE, V25, P774, DOI 10.1111/ecc.12529
   Blanchard CM, 2008, J CLIN ONCOL, V26, P2198, DOI 10.1200/JCO.2007.14.6217
   Blanchard CM, 2004, PSYCHOL HEALTH, V19, P1, DOI 10.1080/08870440310001606507
   Bloom JR, 2007, PSYCHO-ONCOLOGY, V16, P691, DOI 10.1002/pon.1208
   Burris JL, 2012, PSYCHO-ONCOLOGY, V21, P427, DOI 10.1002/pon.1925
   Caro MMM, 2007, CLIN NUTR, V26, P289, DOI 10.1016/j.clnu.2007.01.005
   Cho Sang Woon, 2014, CLIN NUTR RES, V3, P39, DOI 10.7762/cnr.2014.3.1.39
   Cottet V, 2009, AM J EPIDEMIOL, V170, P1257, DOI 10.1093/aje/kwp257
   Ganz PA, 2011, J CLIN ONCOL, V29, P1101, DOI 10.1200/JCO.2010.28.8043
   Hodge A, 2016, PUBLIC HEALTH NUTR, V19, P191, DOI 10.1017/S1368980015003730
   Hsu T, 2013, J CLIN ONCOL, V31, P3540, DOI 10.1200/JCO.2012.48.1903
   Inoue-Choi M, 2013, J CLIN ONCOL, V31, P1758, DOI 10.1200/JCO.2012.45.4462
   Jo JinSuk Jo JinSuk, 2014, KOREAN JOURNAL OF COMMUNITY NUTRITION, V19, P258, DOI 10.5720/kjcn.2014.19.3.258
   Kim SH, 2015, HEALTH QUAL LIFE OUT, V13, P0, DOI 10.1186/s12955-015-0399-x
   Koch L, 2013, ACTA ONCOL, V52, P1119, DOI 10.3109/0284186X.2013.774461
   Martínez ME, 2012, JNCI-J NATL CANCER I, V104, P732, DOI 10.1093/jnci/djs195
   Min SY, 2016, J BREAST CANCER, V19, P1, DOI 10.4048/jbc.2016.19.1.1
   Park EH, 2017, J BREAST CANCER, V20, P1, DOI 10.4048/jbc.2017.20.1.1
   PATTERSON RE, 1994, J AM DIET ASSOC, V94, P57, DOI 10.1016/0002-8223(94)92042-7
   Ravasco P, 2005, J CLIN ONCOL, V23, P1431, DOI 10.1200/JCO.2005.02.054
   Reedy J, 2014, J NUTR, V144, P881, DOI 10.3945/jn.113.189407
   Rim CH, 2017, HEALTH QUAL LIFE OUT, V15, P0, DOI 10.1186/s12955-017-0673-1
   Torre LA, 2015, CA-CANCER J CLIN, V65, P87, DOI 10.3322/caac.21262
   Wayne SJ, 2006, BREAST CANCER RES TR, V96, P227, DOI 10.1007/s10549-005-9018-6
   Yun YH, 2004, SUPPORT CARE CANCER, V12, P441, DOI 10.1007/s00520-004-0632-3
   Zhang FF, 2015, CANCER-AM CANCER SOC, V121, P4212, DOI 10.1002/cncr.29488
NR 29
TC 3
Z9 3
U1 0
U2 7
PU WILEY
PI HOBOKEN
PA 111 RIVER ST, HOBOKEN 07030-5774, NJ USA
SN 0961-5423
EI 1365-2354
J9 EUR J CANCER CARE
JI Eur. J. Cancer Care
PD MAR 15
PY 2019
VL 28
IS 2
BP 
EP 
DI 10.1111/ecc.12961
PG 11
WC Oncology; Health Care Sciences & Services; Nursing; Rehabilitation
SC Oncology; Health Care Sciences & Services; Nursing; Rehabilitation
GA HO6XH
UT WOS:000461076700034
PM 30421577
DA 2025-02-23
ER

PT J
AU Rakic, JM
   Liu, C
   Veeramachaneni, S
   Wu, DY
   Paul, L
   Chen, CYO
   Ausman, LM
   Wang, XD
AF Rakic, Jelena Mustra
   Liu, Chun
   Veeramachaneni, Sudipta
   Wu, Dayong
   Paul, Ligi
   Chen, C-Y Oliver
   Ausman, Lynne M.
   Wang, Xiang-Dong
TI Lycopene Inhibits Smoke-Induced Chronic Obstructive Pulmonary Disease and Lung Carcinogenesis by Modulating Reverse Cholesterol Transport in Ferrets
SO CANCER PREVENTION RESEARCH
LA English
DT Article
ID cigarette-smoke; apo-10'-lycopenoic acid; squamous metaplasia; cancer; inflammation; abca1; copd; carotenoids; expression; binding
AB Chronic obstructive pulmonary disease (COPD) and lung cancer share the same etiologic factor, cigarette smoking. Higher consumption of dietary lycopene has been associated with lower risks of COPD and lung cancer in smokers. We investigated whether lycopene feeding protects against COPD and lung cancer in ferrets, a nonrodent model that closely mimics cigarette smoke (CS)-induced chronic bronchitis, emphysema, and lung tumorigenesis in human. We also explored whether the protective effect of lycopene is associated with restoring reverse cholesterol transport (RCT) a key driver in persistent inflammation with CS exposure. Ferrets (4 groups, n = 12-16/group) were exposed to a combination of tobacco carcinogen (NNK) and CS with or without consuming lycopene at low and high doses (equivalent to similar to 30 and , similar to 90 mg lycopene/day in human, respectively) for 22 weeks. Results showed that dietary lycopene at a high dose significantly inhibited NNK/CS-induced chronic bronchitis, emphysema, and preneoplastic lesions, including squamous metaplasia and atypical adenomatous hyperplasia, as compared with the NNK/CS alone (P < 0.05). Lycopene feeding also tended to decrease the lung neoplastic lesions. Furthermore, lycopene feeding significantly inhibited NNK/CS-induced accumulation of total cholesterol, and increased mRNA expression of critical genes related to the RCT (PPAR alpha, LXR alpha, and ATP-binding cassette transporters ABCA1 and ABCG1) in the lungs, which were downregulated by the NNK/CS exposure. The present study has provided the first evidence linking a protective role of dietary lycopene against COPD and preneoplastic lesions to RCT-mediated cholesterol accumulation in lungs.
C1 [Rakic, Jelena Mustra; Liu, Chun; Veeramachaneni, Sudipta; Ausman, Lynne M.; Wang, Xiang-Dong] Tufts Univ, Nutr & Canc Biol Lab, Jean Mayer USDA Human Nutr Res Ctr Aging HNRCA, Boston, MA 02111 USA.
   [Rakic, Jelena Mustra; Wu, Dayong; Paul, Ligi; Chen, C-Y Oliver; Ausman, Lynne M.; Wang, Xiang-Dong] Tufts Univ, Friedman Sch Nutr Sci & Policy, Biochem & Mol Nutr Program, Boston, MA 02111 USA.
   [Wu, Dayong] Tufts Univ, JM USDA HNRCA, Nutr Immunol Lab, Boston, MA 02111 USA.
   [Paul, Ligi] Tufts Univ, Sch Med, Dept Dev Mol & Chem Biol, Boston, MA 02111 USA.
C3 Tufts University; United States Department of Agriculture (USDA); Tufts University; United States Department of Agriculture (USDA); Tufts University; Tufts University
RP Wang, XD (corresponding author), Tufts Univ, JM USDA HNRCA, Nutr & Canc Biol Lab, 711 Washington St, Boston, MA 02111 USA.
EM xiang-dong.wang@tufts.edu
FU NIH/NCI [CA176256]; US Department of Agriculture; USDA/ARS grant [8050-51000-096S]; NIFA/AFRI grant [2017-67017-26363]
CR Aizawa K, 2016, INT J CANCER, V139, P1171, DOI 10.1002/ijc.30161
   Baldán A, 2008, J IMMUNOL, V180, P3560, DOI 10.4049/jimmunol.180.5.3560
   Bates SR, 2008, AM J RESP CELL MOL, V38, P283, DOI 10.1165/rcmb.2007-0020OC
   Bates SR, 2005, AM J PHYSIOL-LUNG C, V289, PL980, DOI 10.1152/ajplung.00234.2005
   Bhalla DK, 2009, J TOXICOL ENV HEAL B, V12, P45, DOI 10.1080/10937400802545094
   Burney PGJ, 2015, EUR RESPIR J, V45, P1239, DOI 10.1183/09031936.00142414
   Chai AB, 2017, RESP RES, V18, P0, DOI 10.1186/s12931-017-0526-9
   Cheng JR, 2018, J NUTR BIOCHEM, V56, P26, DOI 10.1016/j.jnutbio.2018.01.003
   Cheng JR, 2017, BBA-MOL BASIS DIS, V1863, P2783, DOI 10.1016/j.bbadis.2017.08.004
   Clark PE, 2006, UROLOGY, V67, P1257, DOI 10.1016/j.urology.2005.12.035
   Coussens LM, 2002, NATURE, V420, P860, DOI 10.1038/nature01322
   CRAIG WY, 1989, BMJ-BRIT MED J, V298, P784, DOI 10.1136/bmj.298.6676.784
   Campos KKD, 2019, J NUTR BIOCHEM, V65, P93, DOI 10.1016/j.jnutbio.2018.12.008
   Durham AL, 2015, LUNG CANCER, V90, P121, DOI 10.1016/j.lungcan.2015.08.017
   FACCHINI FS, 1992, LANCET, V339, P1128, DOI 10.1016/0140-6736(92)90730-Q
   Gad SC, 2016, ANIMAL MODELS IN TOXICOLOGY, V0, P1
   Gowdy KM, 2013, PULM PHARMACOL THER, V26, P430, DOI 10.1016/j.pupt.2012.06.002
   Harris KK, 2016, NAT REV ENDOCRINOL, V12, P299, DOI 10.1038/nrendo.2016.32
   Hecht SS, 2009, NAT REV CANCER, V9, P476, DOI 10.1038/nrc2674
   Hu KQ, 2006, J BIOL CHEM, V281, P19327, DOI 10.1074/jbc.M512095200
   Ip BC, 2015, J NUTR, V145, P268, DOI 10.3945/jn.114.200238
   Jusakul A, 2011, LIPIDS HEALTH DIS, V10, P0, DOI 10.1186/1476-511X-10-44
   Kent AP, 2011, HEPATIC MED-EVID RES, V3, P29, DOI 10.2147/HMER.S7860
   Kerr ID, 2011, BRIT J PHARMACOL, V164, P1767, DOI 10.1111/j.1476-5381.2010.01177.x
   Kim Y, 2006, CANCER LETT, V234, P209, DOI 10.1016/j.canlet.2005.03.052
   Kumar Nagi B, 2008, CLIN MED UROL, V1, P1
   Lakshmi SP, 2017, INT J CHRONIC OBSTR, V12, P2141, DOI 10.2147/COPD.S121416
   Liu C, 2003, CANCER RES, V63, P3138
   Liu C, 2011, CANCER PREV RES, V4, P1255, DOI 10.1158/1940-6207.CAPR-10-0384
   Michaud DS, 2000, AM J CLIN NUTR, V72, P990
   Ochs-Balcom HM, 2006, EUR J CLIN NUTR, V60, P991, DOI 10.1038/sj.ejcn.1602410
   Ogata M, 2009, ATHEROSCLEROSIS, V205, P413, DOI 10.1016/j.atherosclerosis.2009.01.008
   Oh DK, 2017, TUBERC RESPIR DIS, V80, P1, DOI 10.4046/trd.2017.80.1.1
   Osei ET, 2015, EUR RESPIR J, V46, P807, DOI 10.1183/13993003.02139-2014
   Palozza P, 2012, ANN NUTR METAB, V61, P126, DOI 10.1159/000342077
   Palozza P, 2011, J NUTR BIOCHEM, V22, P259, DOI 10.1016/j.jnutbio.2010.02.003
   Palozza P, 2011, J NUTR BIOCHEM, V22, P971, DOI 10.1016/j.jnutbio.2010.08.010
   Pesch B, 2012, INT J CANCER, V131, P1210, DOI 10.1002/ijc.27339
   Punturieri A, 2009, JNCI-J NATL CANCER I, V101, P554, DOI 10.1093/jnci/djp023
   Raju SV, 2016, JCI INSIGHT, V1, P0, DOI 10.1172/jci.insight.87536
   Richards TB, 2017, CANCER-AM CANCER SOC, V123, P5079, DOI 10.1002/cncr.31029
   Smith B, 2012, CELL REP, V2, P580, DOI 10.1016/j.celrep.2012.08.011
   Sonett J, 2018, FASEB J, V0, P0
   Story EN, 2010, ANNU REV FOOD SCI T, V1, P189, DOI 10.1146/annurev.food.102308.124120
   Tall AR, 2015, NAT REV IMMUNOL, V15, P104, DOI 10.1038/nri3793
   Thrall MA, 2012, VETERINARY HEMATOLOGY AND CLINICAL CHEMISTRY, V0, P0
   Trajkovska KT, 2017, ANATOL J CARDIOL, V18, P149, DOI 10.14744/AnatolJCardiol.2017.7608
   Wang XD, 2012, AM J CLIN NUTR, V96, P1214S, DOI 10.3945/ajcn.111.032359
   Williams EJ, 2016, JOURNAL OF NUTRITION & INTERMEDIARY METABOLISM, V5, P86, DOI 10.1016/j.jnim.2016.04.006
   Wojcik AJ, 2008, J IMMUNOL, V180, P4273, DOI 10.4049/jimmunol.180.6.4273
   Wright JL, 2008, AM J PHYSIOL-LUNG C, V295, PL1, DOI 10.1152/ajplung.90200.2008
   Wu K, 2003, J NUTR, V133, P1930, DOI 10.1093/jn/133.6.1930
   Yang CM, 2012, J NUTR BIOCHEM, V23, P8, DOI 10.1016/j.jnutbio.2010.10.006
   Yokoyama Y, 2018, INT J MOL SCI, V19, P0, DOI 10.3390/ijms19041097
   Fokko ZA, 2007, BBA-MOL CELL BIOL L, V1771, P972, DOI 10.1016/j.bbalip.2007.04.021
   Zhang Y, 2012, J CLIN INVEST, V122, P1688, DOI 10.1172/JCI59817
   Zong CL, 2015, LIPIDS HEALTH DIS, V14, P0, DOI 10.1186/s12944-015-0160-9
NR 57
TC 26
Z9 28
U1 0
U2 23
PU AMER ASSOC CANCER RESEARCH
PI PHILADELPHIA
PA 615 CHESTNUT ST, 17TH FLOOR, PHILADELPHIA, PA 19106-4404 USA
SN 1940-6207
EI 1940-6215
J9 CANCER PREV RES
JI Cancer Prev. Res.
PD JUL 15
PY 2019
VL 12
IS 7
BP 421
EP 431
DI 10.1158/1940-6207.CAPR-19-0063
PG 11
WC Oncology
SC Oncology
GA IG1EH
UT WOS:000473532600002
PM 31177203
DA 2025-02-23
ER

PT J
AU Chang, VC
   Cotterchio, M
   Boucher, BA
   Jenkins, DJA
   Mirea, L
   McCann, SE
   Thompson, LU
AF Chang, Vicky C.
   Cotterchio, Michelle
   Boucher, Beatrice A.
   Jenkins, David J. A.
   Mirea, Lucia
   McCann, Susan E.
   Thompson, Lilian U.
TI Effect of Dietary Flaxseed Intake on Circulating Sex Hormone Levels among Postmenopausal Women: A Randomized Controlled Intervention Trial
SO NUTRITION AND CANCER-AN INTERNATIONAL JOURNAL
LA English
DT Article
ID breast-cancer risk; estrogen metabolites; mammalian lignans; serum enterolactone; endogenous hormones; plant lignans; soy intake; in-vitro; consumption; phytoestrogens
AB Lignan intake, and its richest food source, flaxseed, have been associated with reduced breast cancer risk. Endogenous sex hormones, such as estrogens, play a role in breast cancer development, and lignans may alter these sex hormone levels. To assess the effect of flaxseed on circulating sex hormones, a randomized controlled trial was conducted among 99 postmenopausal women in Toronto, Canada. The intervention arm consumed 2 tablespoons (15 g) of ground flaxseed daily for 7 weeks; the control arm maintained usual diet. Baseline and week 7 concentrations of 14 serum sex hormones were measured using liquid chromatography-tandem mass spectrometry (LC-MS/MS) and immunoassay, and serum enterolignans (lignan biomarker) using LC-MS/MS. Intervention effects on sex hormone levels were assessed using analysis of covariance. Serum enterolignans increased among the flaxseed arm (+516%). Women consuming flaxseed (vs. controls) had increased serum 2-hydroxyestrone [treatment effect ratio (TER) = 1.54; 95% CI: 1.18-2.00] and 2:16 alpha-hydroxyestrone ratio (TER =1.54; 95% CI: 1.15-2.06); effects on other hormones were not statistically significant. Within the flaxseed arm, change in enterolignan level was positively correlated with changes in 2-hydroxyestrone and 2:16 alpha-hydroxyestrone ratio, and negatively with prolactin. Findings suggest flaxseed affects certain circulating sex hormone levels with possible implications for future breast cancer prevention research.
C1 [Chang, Vicky C.; Cotterchio, Michelle] Canc Care Ontario, Prevent & Canc Control, 620 Univ Ave, Toronto, ON M5G 2L7, Canada.
   [Chang, Vicky C.; Cotterchio, Michelle; Mirea, Lucia] Univ Toronto, Dalla Lana Sch Publ Hlth, Toronto, ON, Canada.
   [Boucher, Beatrice A.; Jenkins, David J. A.; Thompson, Lilian U.] Univ Toronto, Dept Nutr Sci, Fac Med, Toronto, ON, Canada.
   [Jenkins, David J. A.] St Michaels Hosp, Clin Nutr & Risk Factor Modificat Ctr, Toronto, ON, Canada.
   [Mirea, Lucia] Phoenix Childrens Hosp, Clin Res, Phoenix, AZ USA.
   [McCann, Susan E.] Roswell Pk Comprehens Canc Ctr, Dept Canc Prevent & Control, Buffalo, NY USA.
C3 Cancer Care Ontario; University of Toronto; University of Toronto; University of Toronto; Saint Michaels Hospital Toronto; Phoenix Children's Hospital; Roswell Park Comprehensive Cancer Center
RP Chang, VC (corresponding author), Canc Care Ontario, Prevent & Canc Control, 620 Univ Ave, Toronto, ON M5G 2L7, Canada.
EM vickycd.chang@mail.utoronto.ca
FU Canadian Cancer Society [313322]
CR ADLERCREUTZ H, 1987, J STEROID BIOCHEM, V27, P1135, DOI 10.1016/0022-4731(87)90200-7
   ADLERCREUTZ H, 1993, J STEROID BIOCHEM, V44, P147, DOI 10.1016/0960-0760(93)90022-O
   ADLERCREUTZ H, 1992, J STEROID BIOCHEM, V41, P331, DOI 10.1016/0960-0760(92)90359-Q
   ADLERCREUTZ H, 1995, ENVIRON HEALTH PERSP, V103, P103, DOI 10.2307/3432518
   Adlercreutz H, 2007, CRIT REV CL LAB SCI, V44, P483, DOI 10.1080/10408360701612942
   Bradlow HI, 1996, J ENDOCRINOL, V150, P0
   Brooks JD, 2005, J STEROID BIOCHEM, V94, P461, DOI 10.1016/j.jsbmb.2005.02.002
   Brooks JD, 2004, AM J CLIN NUTR, V79, P318
   Buck K, 2010, AM J CLIN NUTR, V92, P141, DOI 10.3945/ajcn.2009.28573
   Calado A, 2018, FRONT NUTR, V5, P0, DOI 10.3389/fnut.2018.00004
   Carreau C, 2008, J STEROID BIOCHEM, V110, P176, DOI 10.1016/j.jsbmb.2008.03.032
   Chan MF, 2007, CANCER EPIDEM BIOMAR, V16, P900, DOI 10.1158/1055-9965.EPI-06-0745
   Chen WY, 2008, BEST PRACT RES CL EN, V22, P573, DOI 10.1016/j.beem.2008.08.001
   Chubak J, 2004, CANCER EPIDEM BIOMAR, V13, P1296
   Dikshit A, 2015, BRIT J NUTR, V113, P1384, DOI 10.1017/S000711451500029X
   Dorgan JF, 2002, JNCI-J NATL CANCER I, V94, P606
   Duncan AM, 1999, J CLIN ENDOCR METAB, V84, P3479, DOI 10.1210/jc.84.10.3479
   EVANS BAJ, 1995, J ENDOCRINOL, V147, P295, DOI 10.1677/joe.0.1470295
   Foth D, 2003, GYNECOL OBSTET INVES, V55, P135, DOI 10.1159/000071526
   Fuhrman BJ, 2012, J NATL CANCER I, V104, P326, DOI 10.1093/jnci/djr531
   Fuhrman BJ, 2009, CANCER EPIDEM BIOMAR, V18, P2751, DOI 10.1158/1055-9965.EPI-09-0388
   Górski K, 2007, REPROD BIOL, V7, P233
   Granata OM, 2009, ANN NY ACAD SCI, V1155, P232, DOI 10.1111/j.1749-6632.2008.03690.x
   Gupta M, 1998, J STEROID BIOCHEM, V67, P413, DOI 10.1016/S0960-0760(98)00135-6
   Haggans CJ, 1999, NUTR CANCER, V33, P188, DOI 10.1207/S15327914NC330211
   Heinonen S, 2001, J AGR FOOD CHEM, V49, P3178, DOI 10.1021/jf010038a
   Hutchins AM, 2001, NUTR CANCER, V39, P58, DOI 10.1207/S15327914nc391_8
   Hyvärinen HK, 2006, J AGR FOOD CHEM, V54, P48, DOI 10.1021/jf0507590
   Key TJ, 2011, BRIT J CANCER, V105, P709, DOI 10.1038/bjc.2011.254
   Key TJ, 2003, CANCER EPIDEM BIOMAR, V12, P1457
   Kilkkinen A, 2003, J NUTR, V133, P1830, DOI 10.1093/jn/133.6.1830
   KLUG TL, 1994, STEROIDS, V59, P648, DOI 10.1016/0039-128X(94)90021-3
   Knust U, 2006, FOOD CHEM TOXICOL, V44, P1057, DOI 10.1016/j.fct.2005.12.009
   Kuijsten A, 2005, J NUTR, V135, P795, DOI 10.1093/jn/135.4.795
   Liu HD, 2017, J OVARIAN RES, V10, P0, DOI 10.1186/s13048-017-0346-z
   Lord Richard S, 2002, ALTERN MED REV, V7, P112
   Low YL, 2007, CANCER EPIDEM BIOMAR, V16, P1009, DOI 10.1158/1055-9965.EPI-06-0899
   Lowcock EC, 2013, CANCER CAUSE CONTROL, V24, P813, DOI 10.1007/s10552-013-0155-7
   Lucas EA, 2002, J CLIN ENDOCR METAB, V87, P1527, DOI 10.1210/jc.87.4.1527
   Martin ME, 1995, LIFE SCI, V58, P429, DOI 10.1016/0024-3205(95)02308-9
   Martini MC, 1999, NUTR CANCER, V34, P133, DOI 10.1207/S15327914NC3402_2
   Mason JK, 2014, APPL PHYSIOL NUTR ME, V39, P663, DOI 10.1139/apnm-2013-0420
   McCann SE, 2007, CANCER EPIDEM BIOMAR, V16, P256, DOI 10.1158/1055-9965.EPI-06-0633
   Neill AS, 2014, BRIT J NUTR, V111, P1430, DOI 10.1017/S0007114513003899
   Nesbitt PD, 1999, AM J CLIN NUTR, V69, P549
   Norskov NP, 2015, J AGR FOOD CHEM, V63, P6283, DOI 10.1021/acs.jafc.5b01275
   Obi N, 2011, INT J WOMENS HEALTH, V3, P37, DOI 10.2147/IJWH.S7595
   Petrakis NL, 1996, CANCER EPIDEM BIOMAR, V5, P785
   Sampson JN, 2017, CANCER RES, V77, P918, DOI 10.1158/0008-5472.CAN-16-1717
   SCHNEIDER J, 1984, J BIOL CHEM, V259, P4840
   Schöttner M, 1997, Z NATURFORSCH C, V52, P834
   Setchell KDR, 2014, FOOD FUNCT, V5, P491, DOI 10.1039/c3fo60402k
   Simbalista RL, 2010, J NUTR, V140, P293, DOI 10.3945/jn.109.113886
   Simbalista RL, 2012, CIENCIA TECNOL ALIME, V32, P374, DOI 10.1590/S0101-20612012005000037
   Smeds A, 2003, J CHROMATOGR B, V793, P297, DOI 10.1016/S1570-0232(03)00330-1
   Stahl S, 1998, TOXICOL APPL PHARM, V152, P41, DOI 10.1006/taap.1998.8500
   Sturgeon SR, 2008, NUTR CANCER, V60, P612, DOI 10.1080/01635580801971864
   Sturgeon SR, 2010, NUTR CANCER, V62, P175, DOI 10.1080/01635580903305342
   Tarpila S, 2002, EUR J CLIN NUTR, V56, P157, DOI 10.1038/sj.ejcn.1601298
   Taylor AE, 2015, EUR J ENDOCRINOL, V173, PD1, DOI 10.1530/EJE-15-0338
   Thompson LU, 2006, NUTR CANCER, V54, P184, DOI 10.1207/s15327914nc5402_5
   Thompson LU, 1998, BAILLIERE CLIN ENDOC, V12, P691, DOI 10.1016/S0950-351X(98)80011-6
   Touré A, 2010, COMPR REV FOOD SCI F, V9, P261, DOI 10.1111/j.1541-4337.2009.00105.x
   Troina AA, 2012, FOOD CHEM TOXICOL, V50, P2388, DOI 10.1016/j.fct.2012.04.040
   Vandenberghe H, 2017, RUOMKT105223A AB SCI, V0, P0
   Velentzis LS, 2009, BRIT J CANCER, V100, P1492, DOI 10.1038/sj.bjc.6605003
   Verkasalo PK, 2001, CANCER CAUSE CONTROL, V12, P47, DOI 10.1023/A:1008929714862
   Vickers AJ, 2001, BMJ-BRIT MED J, V323, P1123, DOI 10.1136/bmj.323.7321.1123
   WANG CF, 1994, J STEROID BIOCHEM, V50, P205, DOI 10.1016/0960-0760(94)90030-2
   Wang MH, 2016, SCI REP-UK, V6, P0, DOI 10.1038/srep25998
   Xu X, 2007, ANAL CHEM, V79, P7813, DOI 10.1021/ac070494j
   Zaineddin AK, 2012, INT J CANCER, V130, P1401, DOI 10.1002/ijc.26157
   Zeleniuch-Jacquotte A, 2004, BRIT J CANCER, V91, P99, DOI 10.1038/sj.bjc.6601893
   Zeleniuch-Jacquotte A, 2006, INT J CANCER, V119, P2376, DOI 10.1002/ijc.22140
   Zhang XH, 2013, BREAST CANCER RES TR, V137, P883, DOI 10.1007/s10549-012-2391-z
   Zhu Y, 2017, PLOS ONE, V12, P0, DOI 10.1371/journal.pone.0171390
   Ziegler RG, 2015, STEROIDS, V99, P67, DOI 10.1016/j.steroids.2015.02.015
NR 77
TC 17
Z9 20
U1 0
U2 21
PU ROUTLEDGE JOURNALS, TAYLOR & FRANCIS LTD
PI ABINGDON
PA 2-4 PARK SQUARE, MILTON PARK, ABINGDON OX14 4RN, OXON, ENGLAND
SN 0163-5581
EI 1532-7914
J9 NUTR CANCER
JI Nutr. Cancer
PD APR 3
PY 2019
VL 71
IS 3
BP 385
EP 398
DI 10.1080/01635581.2018.1516789
PG 14
WC Oncology; Nutrition & Dietetics
SC Oncology; Nutrition & Dietetics
GA HU9KZ
UT WOS:000465614600004
PM 30375890
DA 2025-02-23
ER

PT J
AU Solans, M
   Benavente, Y
   Saez, M
   Agudo, A
   Naudin, S
   Hosnijeh, FS
   Noh, H
   Freisling, H
   Ferrari, P
   Besson, C
   Mahamat-Saleh, Y
   Boutron-Ruault, MC
   Kühn, T
   Kaaks, R
   Boeing, H
   Lasheras, C
   Rodríguez-Barranco, M
   Amiano, P
   Huerta, JM
   Barricarte, A
   Schmidt, JA
   Vineis, P
   Riboli, E
   Trichopoulou, A
   Bamia, C
   Peppa, E
   Masala, G
   Agnoli, C
   Tumino, R
   Sacerdote, C
   Panico, S
   Skeie, G
   Weiderpass, E
   Jerkeman, M
   Ericson, U
   Späth, F
   Nilsson, LM
   Dahm, CC
   Overvad, K
   Bolvig, AK
   Tjonneland, A
   de Sanjose, S
   Buckland, G
   Vermeulen, R
   Nieters, A
   Casabonne, D
AF Solans, Marta
   Benavente, Yolanda
   Saez, Marc
   Agudo, Antonio
   Naudin, Sabine
   Hosnijeh, Fatemeh Saberi
   Noh, Hwayoung
   Freisling, Heinz
   Ferrari, Pietro
   Besson, Caroline
   Mahamat-Saleh, Yahya
   Boutron-Ruault, Marie-Christine
   Kuehn, Tilman
   Kaaks, Rudolf
   Boeing, Heiner
   Lasheras, Cristina
   Rodriguez-Barranco, Miguel
   Amiano, Pilar
   Maria Huerta, Jose
   Barricarte, Aurelio
   Schmidt, Julie A.
   Vineis, Paolo
   Riboli, Elio
   Trichopoulou, Antonia
   Bamia, Christina
   Peppa, Eleni
   Masala, Giovanna
   Agnoli, Claudia
   Tumino, Rosario
   Sacerdote, Carlotta
   Panico, Salvatore
   Skeie, Guri
   Weiderpass, Elisabete
   Jerkeman, Mats
   Ericson, Ulrika
   Spath, Florentin
   Nilsson, Lena Maria
   Dahm, Christina C.
   Overvad, Kim
   Bolvig, Anne Katrine
   Tjonneland, Anne
   de Sanjose, Silvia
   Buckland, Genevieve
   Vermeulen, Roel
   Nieters, Alexandra
   Casabonne, Delphine
TI Adherence to the mediterranean diet and lymphoma risk in the european prospective investigation into cancer and nutrition
SO INTERNATIONAL JOURNAL OF CANCER
LA English
DT Article
DE lymphoma; Mediterranean diet; Europe; prospective studies; risk
ID non-hodgkin-lymphoma; consumption; malignancy; vegetables; fruits; metaanalysis; rationale; neoplasms; cytokines; patterns
AB There is a growing evidence of the protective role of the Mediterranean diet (MD) on cancer. However, no prospective study has yet investigated its influence on lymphoma. We evaluated the association between adherence to the MD and risk of lymphoma and its subtypes in the European Prospective Investigation into Cancer and Nutrition (EPIC) study. The analysis included 476,160 participants, recruited from 10 European countries between 1991 and 2001. Adherence to the MD was estimated through the adapted relative MD (arMED) score excluding alcohol. Cox proportional hazards regression models were used while adjusting for potential confounders. During an average follow-up of 13.9 years, 3,136 lymphomas (135 Hodgkin lymphoma [HL], 2,606 non-HL and 395 lymphoma not otherwise specified) were identified. Overall, a 1-unit increase in the arMED score was associated with a 2% lower risk of lymphoma (95% CI: 0.97; 1.00, p-trend = 0.03) while a statistically nonsignificant inverse association between a high versus low arMED score and risk of lymphoma was observed (hazard ratio [HR]: 0.91 [95% CI 0.80; 1.03], p-trend = 0.12). Analyses by lymphoma subtype did not reveal any statistically significant associations. Albeit with small numbers of cases (N = 135), a suggestive inverse association was found for HL (HR 1-unit increase = 0.93 [95% CI: 0.86; 1.01], p-trend = 0.07). However, the study may have lacked statistical power to detect small effect sizes for lymphoma subtype. Our findings suggest that an increasing arMED score was inversely related to the risk of overall lymphoma in EPIC but not by subtypes. Further large prospective studies are warranted to confirm these findings.
C1 [Solans, Marta; Benavente, Yolanda; Saez, Marc; Rodriguez-Barranco, Miguel; Amiano, Pilar; Maria Huerta, Jose; Barricarte, Aurelio; de Sanjose, Silvia; Casabonne, Delphine] CIBERESP, Madrid, Spain.
   [Solans, Marta; Saez, Marc] Univ Girona, Res Grp Stat Econometr & Hlth GRECS, Girona, Spain.
   [Solans, Marta] Catalan Inst Oncol, Epidemiol Unit, Girona, Spain.
   [Solans, Marta] Catalan Inst Oncol, Girona Canc Registry, Girona, Spain.
   [Benavente, Yolanda; de Sanjose, Silvia; Casabonne, Delphine] Catalan Inst Oncol ICO IDIBELL, Unit Mol & Genet Epidemiol Infect & Canc, Barcelona, Spain.
   [Agudo, Antonio] Catalan Inst Oncol ICO IDIBELL, Canc Epidemiol Res Program, Unit Nutr & Canc, Barcelona, Spain.
   [Naudin, Sabine; Noh, Hwayoung; Freisling, Heinz; Ferrari, Pietro] Int Agcy Res Canc IARC WHO, Nutr Methodol & Biostat Grp, Lyon, France.
   [Hosnijeh, Fatemeh Saberi; Vermeulen, Roel] Univ Utrecht, Inst Risk Assessment Sci, Div Environm Epidemiol, Utrecht, Netherlands.
   [Hosnijeh, Fatemeh Saberi] Erasmus Univ, Immunol Dept, Med Ctr, Rotterdam, Netherlands.
   [Besson, Caroline] Hosp Versailles, Dept Hematol & Oncol, Le Chesnay, France.
   [Besson, Caroline; Mahamat-Saleh, Yahya; Boutron-Ruault, Marie-Christine] Univ Paris Saclay, CESP, Fac Med, Univ Paris Sud,UVSQ,INSERM, Villejuif, France.
   [Besson, Caroline; Mahamat-Saleh, Yahya; Boutron-Ruault, Marie-Christine] Gustave Roussy, Villejuif, France.
   [Kuehn, Tilman; Kaaks, Rudolf] German Canc Res Ctr, Div Canc Epidemiol, Heidelberg, Germany.
   [Boeing, Heiner] German Inst Human Nutr DIfE Postdam Rehbrucke, Dept Epidemiol, Nuthetal, Germany.
   [Lasheras, Cristina] Oviedo Univ, Dept Funct Biol, Oviedo, Spain.
   [Rodriguez-Barranco, Miguel] Inst Invest Biosanitaria Ibs GRANADA, Escuela Andaluza Salud Publ, Granada, Spain.
   [Amiano, Pilar] Reg Govt Basque Country, Publ Hlth Div Gipuzkoa, Donostia San Sebastian, Spain.
   [Maria Huerta, Jose] Murcia Reg Hlth Council, Dept Epidemiol, IMIB Arrixaca, Murcia, Spain.
   [Barricarte, Aurelio] Navarra Publ Hlth Inst, Pamplona, Spain.
   [Barricarte, Aurelio] IdiSNA Navarra Inst Hlth Res, Pamplona, Spain.
   [Schmidt, Julie A.] Univ Oxford, Nuffield Dept Populat Hlth, Canc Epidemiol Unit, Oxford, England.
   [Vineis, Paolo] Imperial Coll London, MRC HPA Ctr Environm & Hlth, Sch Publ Hlth, Dept Epidemiol & Biostat, London, England.
   [Riboli, Elio] Imperial Coll London, Sch Publ Hlth, London, England.
   [Trichopoulou, Antonia; Bamia, Christina; Peppa, Eleni] Hellen Hlth Fdn, Athens, Greece.
   [Trichopoulou, Antonia; Bamia, Christina; Peppa, Eleni] Natl & Kapodistrian Univ Athens, WHO Collaborating Ctr Nutr & Hlth, Unit Nutr Epidemiol & Nutr Publ Hlth, Dept Hyg Epidemiol & Med Stat,Sch Med, Athens, Greece.
   [Masala, Giovanna] Inst Canc Res Prevent & Clin Network ISPRO, Canc Risk Factors & Life Style Epidemiol Unit, Florence, Italy.
   [Agnoli, Claudia] Fdn IRCCS Ist Nazl Tumori, Epidemiol & Prevent Unit, Milan, Italy.
   [Tumino, Rosario] Civ MP Arezzo Hosp, Canc Registry & Histopathol Dept, ASP Ragusa, Ragusa, Italy.
   [Sacerdote, Carlotta] Citta Salute & Sci Univ Hosp, Unit Canc Epidemiol, Turin, Italy.
   [Sacerdote, Carlotta] Ctr Canc Prevent CPO, Turin, Italy.
   [Panico, Salvatore] Univ Naples Federico II, Dipartimento Med Clin & Chirurg, Naples, Italy.
   [Skeie, Guri; Weiderpass, Elisabete] Univ Tromso, Arctic Univ Norway, Dept Community Med, Tromso, Norway.
   [Weiderpass, Elisabete] Canc Registry Norway, Dept Res, Inst Populat Based Canc Res, Oslo, Norway.
   [Weiderpass, Elisabete] Karolinska Inst, Dept Med Epidemiol & Biostat, Stockholm, Sweden.
   [Weiderpass, Elisabete] Univ Helsinki, Fac Med, Folkhalsan Res Ctr, Genet Epidemiol Grp, Helsinki, Finland.
   [Jerkeman, Mats; Ericson, Ulrika] Lund Univ, Dept Clin Sci Malmo, Malmo, Sweden.
   [Spath, Florentin] Umea Univ, Dept Radiat Sci, Oncol, Umea, Sweden.
   [Nilsson, Lena Maria] Umea Univ, Publ Hlth & Clin Med, Nutr Res, Umea, Sweden.
   [Nilsson, Lena Maria] Umea Univ, Arctic Res Ctr, Umea, Sweden.
   [Dahm, Christina C.; Overvad, Kim] Aarhus Univ, Dept Publ Hlth, Sect Epidemiol, Aarhus, Denmark.
   [Bolvig, Anne Katrine; Tjonneland, Anne] Danish Canc Soc, Res Ctr, Copenhagen, Denmark.
   [Tjonneland, Anne] Univ Copenhagen, Dept Publ Hlth, Copenhagen, Denmark.
   [de Sanjose, Silvia] PATH, Reprod Hlth, Seattle, WA USA.
   [Buckland, Genevieve] NIHR Bristol Biomed Res Ctr Nutr Theme, Bristol, Avon, England.
   [Nieters, Alexandra] Univ Freiburg, Med Ctr, Fac Med, CCI, Freiburg, Germany.
C3 CIBER - Centro de Investigacion Biomedica en Red; CIBERESP; Universitat de Girona; Institut Catala d'Oncologia; Institut Catala d'Oncologia; Institut Catala d'Oncologia; Institut d'Investigacio Biomedica de Bellvitge (IDIBELL); Institut Catala d'Oncologia; Institut d'Investigacio Biomedica de Bellvitge (IDIBELL); World Health Organization; International Agency for Research on Cancer (IARC); Utrecht University; Erasmus University Rotterdam; Erasmus MC; Centre Hospitalier de Versailles; Institut National de la Sante et de la Recherche Medicale (Inserm); Universite Paris Saclay; UNICANCER; Gustave Roussy; Helmholtz Association; German Cancer Research Center (DKFZ); Leibniz Association; Deutsches Institut fur Ernahrungsforschung Potsdam-Rehbrucke (DIfE); Escuela Andaluza de Salud Publica; Instituto de Investigacion Biosanitaria IBS Granada; Basque Government; Hospital Clinico Universitario Virgen de la Arrixaca; Murcia Regional Health Council; Public Health Institute of Navarra; University of Oxford; Imperial College London; Imperial College London; National & Kapodistrian University of Athens; Athens Medical School; Fondazione IRCCS Istituto Nazionale Tumori Milan; Civile M.P. Arezzo Hospital; A.O.U. Citta della Salute e della Scienza di Torino; University of Naples Federico II; UiT The Arctic University of Tromso; University of Oslo; Karolinska Institutet; Folkhalsan Research Center; University of Helsinki; Lund University; Umea University; Umea University; Umea University; Aarhus University; Danish Cancer Society; University of Copenhagen; University of Freiburg
RP Casabonne, D (corresponding author), Catalan Inst Oncol, IDIBELL, Canc Epidemiol Res Programme, Unit Infect & Canc, Av Gran Via Hosp 199-203, Barcelona 08908, Spain.
EM dcasabonne@iconcologia.net
FU European Commission (DG-SANCO); International Agency for Research on Cancer; Danish Cancer Society (Denmark); Ligue Contre le Cancer; Institut Gustave Roussy; Mutuelle Generale de l'Education Nationale; Institut National de la Sante et de la Recherche Medicale (INSERM) (France); German Cancer Aid; German Cancer Research Center (DKFZ); Federal Ministry of Education and Research (BMBF); Deutsche Krebshilfe; Deutsches Krebsforschungszentrum; Hellenic Health Foundation (Greece); Associazione Italiana per la Ricerca sul Cancro-AIRC-Italy; National Research Council (Italy); Dutch Ministry of Public Health, Welfare and Sports (VWS); Netherlands Cancer Registry (NKR); LK Research Funds; Dutch Prevention Funds; Dutch ZON (Zorg Onderzoek Nederland); World Cancer Research Fund (WCRF); Statistics Netherlands (The Netherlands) [ERC2009-AdG 232997]; Nordforsk, Nordic Centre of Excellence programme on Food, Nutrition and Health (Norway); German Federal Ministry of Education and Research [BMBF 01EO1303]; Spanish Ministry of Economy and Competitiveness - Carlos III Institute of Health; Centro de Investigacion Biomedica en Red: Epidemiologia y Salud Publica (CIBERESP, Spain); Agencia de Gestio d'Ajuts Universitaris i de Recerca (AGAUR); CERCA Programme/Generalitat de Catalunya [2017SGR1085]; ISCIII RETIC [RD06/0020]; Swedish Cancer Society; Swedish Research Council; County Council of Skane (Sweden); County Councils of Vasterbotten (Sweden); Cancer Research UK [14136, C570/A16491, C8221/A19170]; Medical Research Council [1000143, MR/M012190/1]; Federal Ministry of Education and Research (Germany); EDER funds/European Regional Develpment Fund (ERDF) - a way to build Europe [PI13/00061, PI13/01162, PI17/01280, PI14/01219]; MRC [MR/N003284/1, MR/L01341X/1, MR/M012190/1] Funding Source: UKRI
CR [Anonymous], 2003, P NUTR SOC, V0, P0, DOI DOI 10.1079/PNS2002235
   [Anonymous], 2012, INT J CANCER, V0, P0, DOI DOI 10.1002/ijc.26491
   Bamia C, 2013, EUR J EPIDEMIOL, V28, P317, DOI 10.1007/s10654-013-9795-x
   Buckland G, 2013, INT J CANCER, V132, P2918, DOI 10.1002/ijc.27958
   Buckland G, 2010, AM J CLIN NUTR, V91, P381, DOI 10.3945/ajcn.2009.28209
   Caini S, 2016, CRIT REV ONCOL HEMAT, V100, P16, DOI 10.1016/j.critrevonc.2016.02.011
   Campagna M, 2015, CANCER EPIDEMIOL, V39, P1093, DOI 10.1016/j.canep.2015.09.001
   Chang ET, 2011, CANCER CAUSE CONTROL, V22, P237, DOI 10.1007/s10552-010-9692-5
   Chen GC, 2013, INT J CANCER, V133, P190, DOI 10.1002/ijc.27992
   Chiu YH, 2018, INT J CANCER, V143, P1914, DOI 10.1002/ijc.31602
   Couto E, 2011, BRIT J CANCER, V104, P1493, DOI 10.1038/bjc.2011.106
   Epstein MM, 2015, AM J EPIDEMIOL, V182, P405, DOI 10.1093/aje/kwv072
   Erber E, 2009, LEUKEMIA LYMPHOMA, V50, P1269, DOI 10.1080/10428190903030841
   Ferrari P, 2004, AM J EPIDEMIOL, V160, P814, DOI 10.1093/aje/kwh280
   Fitzmaurice C, 2017, JAMA ONCOL, V3, P524, DOI 10.1001/jamaoncol.2016.5688
   Gao YS, 2013, CANCER CAUSE CONTROL, V24, P485, DOI 10.1007/s10552-012-0136-2
   Gu YA, 2010, CANCER CAUSE CONTROL, V21, P1323, DOI 10.1007/s10552-010-9560-3
   Hosnijeh FS, 2010, CANCER EPIDEM BIOMAR, V19, P1577, DOI 10.1158/1055-9965.EPI-09-1237
   Lim U, 2009, INT J CANCER, V124, P979, DOI 10.1002/ijc.23984
   Margetts BM, 1997, INT J EPIDEMIOL, V26, PS1, DOI 10.1093/ije/26.suppl_1.S1
   Middleton B, 1986, NUTR CANCER, V8, P107
   Molina-Montes E, 2017, BRIT J CANCER, V116, P811, DOI 10.1038/bjc.2017.14
   Moreno LA, 2002, EUR J CLIN NUTR, V56, P992, DOI 10.1038/sj.ejcn.1601414
   Morton Lindsay M, 2014, JOURNAL OF THE NATIONAL CANCER INSTITUTE MONOGRAPHS, V0, PP130, DOI 10.1093/jncimonographs/lgu013
   NEGRI E, 1991, INT J CANCER, V48, P350, DOI 10.1002/ijc.2910480307
   Ollberding NJ, 2014, PUBLIC HEALTH NUTR, V17, P1531, DOI 10.1017/S1368980013001249
   Psaltopoulou T, 2018, INT J CANCER, V143, P486, DOI 10.1002/ijc.31330
   Purdue MP, 2011, CANCER RES, V71, P4898, DOI 10.1158/0008-5472.CAN-11-0165
   Riboli E, 2002, PUBLIC HEALTH NUTR, V5, P1113, DOI 10.1079/PHN2002394
   Riboli E, 1997, INT J EPIDEMIOL, V26, PS6, DOI 10.1093/ije/26.suppl_1.S6
   Rohrmann S, 2007, CANCER CAUSE CONTROL, V18, P537, DOI 10.1007/s10552-007-0125-z
   Rohrmann S, 2011, INT J CANCER, V128, P623, DOI 10.1002/ijc.25387
   Roman E, 2011, HISTOPATHOLOGY, V58, P4, DOI 10.1111/j.1365-2559.2010.03696.x
   Sant M, 2010, BLOOD, V116, P3724, DOI 10.1182/blood-2010-05-282632
   Schwingshackl L, 2017, NUTRIENTS, V9, P0, DOI 10.3390/nu9101063
   Sergentanis TN, 2018, LEUKEMIA LYMPHOMA, V59, P434, DOI 10.1080/10428194.2017.1339873
   Shivappa N, 2017, CANCER CAUSE CONTROL, V28, P791, DOI 10.1007/s10552-017-0905-z
   Shivappa N, 2014, PUBLIC HEALTH NUTR, V17, P1689, DOI 10.1017/S1368980013002115
   Slimani N, 2002, PUBLIC HEALTH NUTR, V5, P1125, DOI 10.1079/PHN2002395
   Smedby KE, 2017, J INTERN MED, V282, P360, DOI 10.1111/joim.12684
   Tavani A, 2000, INT J CANCER, V86, P425, DOI 10.1002/(SICI)1097-0215(20000501)86:3<425::AID-IJC19>3.0.CO;2-S
   Tavani A, 1997, NUTR CANCER, V27, P256, DOI 10.1080/01635589709514535
   Thompson CA, 2010, INT J CANCER, V126, P992, DOI 10.1002/ijc.24830
   Trichopoulou A, 2003, NEW ENGL J MED, V348, P2599, DOI 10.1056/NEJMoa025039
   Turner JJ, 2010, BLOOD, V116, PE90, DOI 10.1182/blood-2010-06-289561
   Visioli F, 2004, EUR J CANCER PREV, V13, P337, DOI 10.1097/01.cej.0000137513.71845.f6
   World Cancer Research Fund / American Institute for Cancer research, 2007, FOOD, V0, Physical Activity
   World Cancer Research Fund/American Institute For Cancer Research, 2018, CONTINUOUS UPDATE PROJECT EXPERT REPORT, V0, P0
NR 49
TC 9
Z9 9
U1 0
U2 17
PU WILEY
PI HOBOKEN
PA 111 RIVER ST, HOBOKEN 07030-5774, NJ USA
SN 0020-7136
EI 1097-0215
J9 INT J CANCER
JI Int. J. Cancer
PD JUL 1
PY 2019
VL 145
IS 1
BP 122
EP 131
DI 10.1002/ijc.32091
PG 10
WC Oncology
SC Oncology
GA HV7QL
UT WOS:000466175500012
PM 30588620
DA 2025-02-23
ER

PT J
AU Pal, M
   Hodge, AM
   Papa, N
   MacInnis, RJ
   Bassett, JK
   Bolton, D
   Davis, ID
   Millar, J
   English, DR
   Hopper, JL
   Severi, G
   Southey, MC
   Milne, RL
   Giles, GG
AF Pal, Mikaela
   Hodge, Allison M.
   Papa, Nathan
   MacInnis, Robert J.
   Bassett, Julie K.
   Bolton, Damien
   Davis, Ian D.
   Millar, Jeremy
   English, Dallas R.
   Hopper, John L.
   Severi, Gianluca
   Southey, Melissa C.
   Milne, Roger L.
   Giles, Graham G.
TI Body size and dietary risk factors for aggressive prostate cancer: a case-control study
SO CANCER CAUSES & CONTROL
LA English
DT Article
DE Aggressive prostate cancer; Body mass index; Diet; Nutrition; Case-control study
ID dairy-products; fatty-acids; prospective cohort; allium vegetables; pooled analysis; processed meat; calcium intake; fruit; consumption; foods
AB Purpose Diet and body size may affect the risk of aggressive prostate cancer (APC), but current evidence is inconclusive. Methods A case-control study was conducted in men under 75 years of age recruited from urology practices in Victoria, Australia; 1,254 with APC and 818 controls for whom the presence of prostate cancer had been excluded by biopsy. Dietary intakes were assessed using a validated food frequency questionnaire. Multivariable unconditional logistic regression estimated odds ratios and confidence intervals for hypothesized risk factors, adjusting for age, family history of prostate cancer, country of birth, socioeconomic status, smoking, and other dietary factors. Results Positive associations with APC (odds ratio, 95% confidence intervals, highest vs. lowest category or quintile) were observed for body mass index (1.34, 1.02-1.78, P-trend = 0.04), and trouser size (1.54, 1.17-2.04, P-trend = 0.001). Intakes of milk and all dairy products were inversely associated with APC risk (0.71, 9.53-0.96, P-trend = 0.05, and 0.64, 0.48-0.87, P-trend = 0.012, respectively), but there was little evidence of an association with other dietary variables (P-trend > 0.05). Conclusions We confirmed previous evidence for a positive association between body size and risk of APC, and suggest that consumption of dairy products, and milk more specifically, is inversely associated with risk.
C1 [Pal, Mikaela] Karolinska Inst, Stockholm, Sweden.
   [Pal, Mikaela; Hodge, Allison M.; MacInnis, Robert J.; Bassett, Julie K.; English, Dallas R.; Southey, Melissa C.; Milne, Roger L.; Giles, Graham G.] Canc Council Victoria, Canc Epidemiol Div, Melbourne, Vic, Australia.
   [Hodge, Allison M.; MacInnis, Robert J.; English, Dallas R.; Hopper, John L.; Milne, Roger L.; Giles, Graham G.] Univ Melbourne, Melbourne Sch Populat & Global Hlth, Ctr Epidemiol & Biostat, Parkville, Vic, Australia.
   [Papa, Nathan; Bolton, Damien] Univ Melbourne, Austin Hlth, Dept Surg, Melbourne, Vic, Australia.
   [Bolton, Damien] Austin Hlth, Olivia Newton John Canc & Wellness Ctr, Heidelberg, Vic, Australia.
   [Davis, Ian D.] Monash Univ, Melbourne, Vic, Australia.
   [Davis, Ian D.] Eastern Hlth, Box Hill, Vic, Australia.
   [Millar, Jeremy] Alfred Hosp, Alfred Hlth Radiat Oncol, Melbourne, Vic, Australia.
   [Millar, Jeremy] Monash Univ, Alfred Ctr, Cent Clin Sch, Dept Surg, Melbourne, Vic, Australia.
   [Severi, Gianluca] Univ Paris Saclay, Ctr Rech Epidemiol & Sante Populat CESP, Fac Med, Inserm,U1018,UPS UVSQ,Gustave Roussy, Villejuif, France.
   [Southey, Melissa C.; Milne, Roger L.] Monash Univ, Monash Hlth, Sch Clin Sci, Precis Med, Clayton, Vic, Australia.
   [Southey, Melissa C.] Univ Melbourne, Dept Clin Pathol, Genet Epidemiol Lab, Parkville, Vic, Australia.
C3 Karolinska Institutet; Cancer Council Victoria; University of Melbourne; Florey Institute of Neuroscience & Mental Health; Austin Research Institute; University of Melbourne; La Trobe University; Olivia Newton-John Cancer Research Institute; Florey Institute of Neuroscience & Mental Health; Austin Research Institute; Monash University; Eastern Health; Florey Institute of Neuroscience & Mental Health; Monash University; UNICANCER; Gustave Roussy; Universite Paris Saclay; Institut National de la Sante et de la Recherche Medicale (Inserm); Monash Health; Monash University; University of Melbourne
RP Pal, M (corresponding author), Karolinska Inst, Stockholm, Sweden.; Pal, M (corresponding author), Canc Council Victoria, Canc Epidemiol Div, Melbourne, Vic, Australia.
EM palmikaela@gmail.com; Allison.Hodge@cancervic.org.au; Nathan.p.papa@gmail.com; Robert.MacInnis@cancervic.org.au; Julie.bassett@cancervic.org.au; damienmbolton@gmail.com; ian.davis@monash.edu; Jeremy.Millar@monash.edu; D.English@unimelb.edu.au; j.hopper@unimelb.edu.au; Gianluca.severi@gustaveroussy.fr; Melissa.southey@monash.edu; roger.milne@cancervic.org.au; Graham.Giles@cancervic.org.au
CR Ahn JY, 2007, CANCER EPIDEM BIOMAR, V16, P2623, DOI 10.1158/1055-9965.EPI-07-0601
   Allen NE, 2008, BRIT J CANCER, V98, P1574, DOI 10.1038/sj.bjc.6604331
   [Anonymous], 2013, USDA NAT NUTR DAT ST, V0, P0
   [Anonymous], 2011, CONT UPD PROJ REP FO, V0, P0
   [Anonymous], 2018, MEAT FISH DAIR PROD, V0, P0
   [Anonymous], 2011, CENSUS POPULATION HO, V0, P0
   Antwi SO, 2016, PROSTATE, V76, P1053, DOI 10.1002/pros.23189
   Augustsson K, 2003, CANCER EPIDEM BIOMAR, V12, P64
   Aune D, 2015, AM J CLIN NUTR, V101, P87, DOI 10.3945/ajcn.113.067157
   Bassett JK, 2016, PUBLIC HEALTH NUTR, V19, P2357, DOI 10.1017/S1368980016000690
   Batai K, 2017, BMC CANCER, V17, P0, DOI 10.1186/s12885-017-3060-8
   Bouvard V, 2015, LANCET ONCOL, V16, P1599, DOI 10.1016/S1470-2045(15)00444-1
   Bylsma LC, 2015, NUTR J, V14, P0, DOI 10.1186/s12937-015-0111-3
   Chan JM, 2001, AM J CLIN NUTR, V74, P549
   Chen ML, 2012, MOL NUTR FOOD RES, V56, P889, DOI 10.1002/mnfr.201100683
   Cohen JH, 2000, JNCI-J NATL CANCER I, V92, P61, DOI 10.1093/jnci/92.1.61
   Dashwood RH, 2006, CARCINOGENESIS, V27, P344, DOI 10.1093/carcin/bgi253
   Diallo A, 2018, INT J CANCER, V142, P230, DOI 10.1002/ijc.31046
   Fradet V, 2009, CLIN CANCER RES, V15, P2559, DOI 10.1158/1078-0432.CCR-08-2503
   Giovannucci E, 2006, CANCER EPIDEM BIOMAR, V15, P203, DOI 10.1158/1055-9965.EPI-05-0586
   Giovannucci E, 2003, J NATL CANCER I, V95, P1240, DOI 10.1093/jnci/djg009
   Giovannucci E, 2002, JNCI-J NATL CANCER I, V94, P391, DOI 10.1093/jnci/94.5.391
   Giovannucci E, 2007, INT J CANCER, V121, P1571, DOI 10.1002/ijc.22788
   Gong ZH, 2006, CANCER EPIDEM BIOMAR, V15, P1977, DOI 10.1158/1055-9965.EPI-06-0477
   Hardin J, 2011, NUTR CANCER, V63, P860, DOI 10.1080/01635581.2011.582224
   Hodge AM, 2004, CANCER CAUSE CONTROL, V15, P11, DOI 10.1023/B:CACO.0000016568.25127.10
   Hsing AW, 2002, J NATL CANCER I, V94, P1648, DOI 10.1093/jnci/94.21.1648
   Huang CS, 2013, J NUTR BIOCHEM, V24, P428, DOI 10.1016/j.jnutbio.2012.01.003
   Key TJ, 2004, INT J CANCER, V109, P119, DOI 10.1002/ijc.11671
   Kirsh VA, 2007, JNCI-J NATL CANCER I, V99, P1200, DOI 10.1093/jnci/djm065
   Koh KA, 2006, BRIT J CANCER, V95, P1582, DOI 10.1038/sj.bjc.6603475
   Kolonel LN, 2000, CANCER EPIDEM BIOMAR, V9, P795
   Lane JA, 2017, EUR J CLIN NUTR, V71, P274, DOI 10.1038/ejcn.2016.162
   Leitzmann MF, 2004, AM J CLIN NUTR, V80, P204
   Leitzmann Michael F, 2012, CLIN EPIDEMIOL, V4, P1, DOI 10.2147/CLEP.S16747
   Liang P, 2016, PROSTATE, V76, P1293, DOI 10.1002/pros.23218
   Littlejohns TJ, 2016, CANCER EPIDEMIOL, V45, P40, DOI 10.1016/j.canep.2016.09.010
   Liu B, 2012, INT J UROL, V19, P134, DOI 10.1111/j.1442-2042.2011.02906.x
   Liu RH, 2004, J NUTR, V134, P3479S, DOI 10.1093/jn/134.12.3479S
   Liu Z, 2015, J PHARMACOL EXP THER, V352, P380, DOI 10.1124/jpet.114.218974
   Lloyd JC, 2013, PROSTATE CANCER P D, V16, P285, DOI 10.1038/pcan.2013.19
   Lovegrove C, 2015, INT J CLIN PRACT, V69, P87, DOI 10.1111/ijcp.12514
   Meng HZ, 2013, LIPIDS HEALTH DIS, V12, P0, DOI 10.1186/1476-511X-12-160
   Michaud DS, 2001, CANCER CAUSE CONTROL, V12, P557, DOI 10.1023/A:1011256201044
   Möller E, 2016, INT J CANCER, V138, P853, DOI 10.1002/ijc.29842
   Pelser C, 2013, CANCER EPIDEM BIOMAR, V22, P697, DOI 10.1158/1055-9965.EPI-12-1196-T
   Perez-Cornago A, 2017, INT J CANCER, V141, P287, DOI 10.1002/ijc.30741
   Pernar CH, 2018, CSH PERSPECT MED, V8, P0, DOI 10.1101/cshperspect.a030361
   Petimar J, 2017, CANCER EPIDEM BIOMAR, V26, P1276, DOI 10.1158/1055-9965.EPI-16-1006
   Rodriguez C, 2003, CANCER EPIDEM BIOMAR, V12, P597
   Rohrmann S, 2007, CANCER CAUSE CONTROL, V18, P41, DOI 10.1007/s10552-006-0082-y
   Saw CLL, 2011, ASIAN PAC J CANCER P, V12, P3331
   Steck SE, 2018, AM J CLIN NUTR, V107, P799, DOI 10.1093/ajcn/nqy037
   STEINMETZ KA, 1991, CANCER CAUSE CONTROL, V2, P427, DOI 10.1007/BF00054304
   Stram DO, 2006, CANCER CAUSE CONTROL, V17, P1193, DOI 10.1007/s10552-006-0064-0
   Sung H, 2021, CA-CANCER J CLIN, V71, P209, DOI 10.3322/caac.21660
   Takachi R, 2010, NUTR CANCER, V62, P30, DOI 10.1080/01635580903191502
   Vivar OI, 2009, BIOCHEM PHARMACOL, V78, P469, DOI 10.1016/j.bcp.2009.05.008
   Wilson KM, 2016, CANCER PREV RES, V9, P933, DOI 10.1158/1940-6207.CAPR-16-0070
   World Cancer Research Fund American Insitute for Cancer Research, 2018, CONTINUOUS UPDATE PROJECT EXPERT REPORT 2018. BODY FATNESS AND WEIGHT GAIN AND THE RISK OF CANCER, V0, P0
   Wu K, 2016, INT J CANCER, V138, P2368, DOI 10.1002/ijc.29973
   Zhou XF, 2013, ASIAN PAC J CANCER P, V14, P4131, DOI 10.7314/APJCP.2013.14.7.4131
NR 64
TC 2
Z9 2
U1 0
U2 14
PU SPRINGER
PI DORDRECHT
PA VAN GODEWIJCKSTRAAT 30, 3311 GZ DORDRECHT, NETHERLANDS
SN 0957-5243
EI 1573-7225
J9 CANCER CAUSE CONTROL
JI Cancer Causes Control
PD DEC 15
PY 2019
VL 30
IS 12
BP 1301
EP 1312
DI 10.1007/s10552-019-01234-7
PG 12
WC Oncology; Public, Environmental & Occupational Health
SC Oncology; Public, Environmental & Occupational Health
GA JN1LV
UT WOS:000496665400004
PM 31552571
DA 2025-02-23
ER

PT J
AU Li, L
   Shang, FF
   Zhu, YD
   Sun, YF
   Sudi, RS
AF Li, Lei
   Shang, Feifei
   Zhu, Yadong
   Sun, Yanfu
   Sudi, Radha Sharan
TI Modulation of VDR and Cell Cycle-Related Proteins by Vitamin D in Normal Pancreatic Cells and Poorly Differentiated Metastatic Pancreatic Cancer Cells
SO NUTRITION AND CANCER-AN INTERNATIONAL JOURNAL
LA English
DT Article
ID receptor gene polymorphisms; 25-hydroxyvitamin d; risk; mortality; analogs
AB Many in vitro studies support the general idea that vitamin D plays a protective role against cancer. Increased doses of vitamin D dietary supplements have been widely used for the potential anticancer benefits of vitamin D. However, despite substantial epidemiological research, there are no clear conclusive data to support the use of vitamin D as a cancer preventive or treatment agent. In the, herein, reported study, we checked the effects of 1,25-dihydroxyvitamin D-3 concentrations on the expression level of the vitamin D receptor (VDR) and cell cycle-related proteins CDKN1A (p21) and CDK1 in pancreatic cells and Panc-1 pancreatic cancer (PC) cells. We found that VDR, CDKN1A, and CDK1 were upregulated by an increase in 1,25-dihydroxyvitamin D-3 concentration in normal pancreatic cells but not in the advanced cancer cell line Panc-1 from poorly differentiated metastatic PC cells. A further increase in 1,25-dihydroxyvitamin D-3 concentration above the physiological range significantly downregulated the expression of VDR, indicating that VDR is modulated by VDR levels to maintain normal functioning during dramatic variations in vitamin D concentration. By increasing the level of cell cycle inhibitory and promoting proteins p21 and CDK1, vitamin D theoretically has both preventive and promoting effects on pancreatic cell division.
C1 [Li, Lei] Taian City Cent Hosp, Dept Gastroenterol, Tai An, Shandong, Peoples R China.
   [Shang, Feifei; Zhu, Yadong; Sudi, Radha Sharan] Taishan Med Univ, Sch Basic Med Sci, Tai An 271000, Shandong, Peoples R China.
   [Sun, Yanfu] Taian City Cent Hosp, Branch Hosp, Tai An, Shandong, Peoples R China.
C3 Shandong First Medical University & Shandong Academy of Medical Sciences
RP Shang, FF (corresponding author), Taishan Med Univ, Sch Basic Med Sci, Tai An 271000, Shandong, Peoples R China.
EM shffei163@163.com
FU Tai'an Science and Technology Development Plan [201540702]; Taishan Medical University
CR Abbas T, 2009, NAT REV CANCER, V9, P400, DOI 10.1038/nrc2657
   Afzal S, 2014, BMJ-BRIT MED J, V349, P0, DOI 10.1136/bmj.g6330
   Ahn J, 2008, JNCI-J NATL CANCER I, V100, P796, DOI 10.1093/jnci/djn152
   Anisiewicz A, 2018, INT J ONCOL, V52, P103, DOI 10.3892/ijo.2017.4185
   CHESNEY RW, 1981, J CLIN ENDOCR METAB, V53, P139, DOI 10.1210/jcem-53-1-139
   COSTA EM, 1985, ENDOCRINOLOGY, V117, P2203, DOI 10.1210/endo-117-5-2203
   Deer EL, 2010, PANCREAS, V39, P425, DOI 10.1097/MPA.0b013e3181c15963
   Del Puerto C, 2018, BR J DERMATOL, V179, P95, DOI 10.1111/bjd.16103
   Dimitrakopoulou VI, 2017, BMJ-BRIT MED J, V359, P0, DOI 10.1136/bmj.j4761
   Feng QQ, 2017, MEDICINE, V96, P0, DOI 10.1097/MD.0000000000008613
   Freedman DM, 2010, CANCER RES, V70, P8587, DOI 10.1158/0008-5472.CAN-10-1420
   HAUSSLER MR, 1986, ANNU REV NUTR, V6, P527, DOI 10.1146/annurev.nu.06.070186.002523
   Holick MF, 2008, MOL ASPECTS MED, V29, P361, DOI 10.1016/j.mam.2008.08.008
   Kamisawa T, 2016, LANCET, V388, P73, DOI 10.1016/S0140-6736(16)00141-0
   Li L, 2015, TUMOR BIOL, V36, P4707, DOI 10.1007/s13277-015-3119-6
   Li L, 2013, ONCOL LETT, V5, P1731, DOI 10.3892/ol.2013.1215
   Liu J, 2017, ONCOTARGET, V8, P81040, DOI 10.18632/oncotarget.18766
   Liu SL, 2013, CHINESE MED J-PEKING, V126, P3356, DOI 10.3760/cma.j.issn.0366-6999.20122850
   McCullough ML, 2009, ANNU REV NUTR, V29, P111, DOI 10.1146/annurev-nutr-080508-141248
   Mondul AM, 2017, EPIDEMIOL REV, V39, P28, DOI 10.1093/epirev/mxx005
   Norman AW, 2008, AM J CLIN NUTR, V88, P491S, DOI 10.1093/ajcn/88.2.491S
   PETER M, 1994, CELL, V79, P181, DOI 10.1016/0092-8674(94)90186-4
   Rhind N, 2012, CSH PERSPECT BIOL, V4, P0, DOI 10.1101/cshperspect.a005942
   Ryan DP, 2014, NEW ENGL J MED, V371, P1039, DOI 10.1056/NEJMra1404198
   Santamaría D, 2007, NATURE, V448, P811, DOI 10.1038/nature06046
   Stolzenberg-Solomon RZ, 2010, AM J EPIDEMIOL, V172, P81, DOI 10.1093/aje/kwq120
   Stolzenberg-Solomon RZ, 2009, CANCER RES, V69, P1439, DOI 10.1158/0008-5472.CAN-08-2694
   van Duijnhoven FJB, 2018, INT J CANCER, V142, P1189, DOI 10.1002/ijc.31146
   Waterhouse M, 2015, ANN ONCOL, V26, P1776, DOI 10.1093/annonc/mdv236
   Winslow UC, 2018, BRIT J DERMATOL, V178, P1388, DOI 10.1111/bjd.16127
   Wolpin BM, 2012, CANCER EPIDEM BIOMAR, V21, P82, DOI 10.1158/1055-9965.EPI-11-0836
NR 31
TC 9
Z9 9
U1 2
U2 4
PU ROUTLEDGE JOURNALS, TAYLOR & FRANCIS LTD
PI ABINGDON
PA 2-4 PARK SQUARE, MILTON PARK, ABINGDON OX14 4RN, OXON, ENGLAND
SN 0163-5581
EI 1532-7914
J9 NUTR CANCER
JI Nutr. Cancer
PD JUL 4
PY 2019
VL 71
IS 5
BP 818
EP 824
DI 10.1080/01635581.2018.1521445
PG 7
WC Oncology; Nutrition & Dietetics
SC Oncology; Nutrition & Dietetics
GA HX9VX
UT WOS:000467757800011
PM 30358420
DA 2025-02-23
ER

PT J
AU Grioni, S
   Agnoli, C
   Krogh, V
   Pala, V
   Rinaldi, S
   Vinceti, M
   Contiero, P
   Vescovi, L
   Malavolti, M
   Sieri, S
AF Grioni, Sara
   Agnoli, Claudia
   Krogh, Vittorio
   Pala, Valeria
   Rinaldi, Sabina
   Vinceti, Marco
   Contiero, Paolo
   Vescovi, Luciano
   Malavolti, Marcella
   Sieri, Sabina
TI Dietary cadmium and risk of breast cancer subtypes defined by hormone receptor status: A prospective cohort study
SO INTERNATIONAL JOURNAL OF CANCER
LA English
DT Article
DE cadmium; breast cancer; estrogen receptors; progesterone receptors; HER2
ID estrogen-receptor; postmenopausal women; exposure; alpha; metalloestrogen; association; activation; toxicity; iron; cell
AB Diet is the primary source of cadmium-a proven Group 1 human carcinogen-for non-smokers. Observational studies investigating the effect of cadmium from food sources on breast cancer risk have produced inconsistent results. We examined the association between dietary cadmium and risk of breast cancer defined by estrogen receptor (ER), progesterone receptor (PR) and HER2 status, in 8924 women recruited to a prospective study between 1987 and 1992. Dietary cadmium intake was estimated using a semi-quantitative food frequency questionnaire at baseline. During a median of 22 years of follow-up, 451 incident cases of breast cancer were identified through the Varese Cancer Registry. Multivariable-adjusted hazard ratios (HRs) with 95% confidence intervals (CIs) for breast cancer and receptor-defined breast cancer subtypes were estimated for quintiles of dietary cadmium intake, adjusting for confounding factors. Mean dietary cadmium intake was 7.8 (standard deviation 1.4) mu g/day. Women with highest quintile of cadmium intake had a greater risk of breast cancer (HR 1.54; 95% CI, 1.06-2.22; p trend = 0.028) than those with lowest quintile of intake. Women premenopausal at recruitment had HR = 1.73 (95% CI, 1.10-2.71, highest vs. lowest quintile); postmenopausal women had HR = 1.32 (95% CI, 1.05-1.66 for each standard deviation increase in cadmium). Cadmium-related risk of breast cancer did not vary with ER, PR or HER2 status (p-heterogeneity not significant). These findings support the hypothesis that dietary cadmium is a risk factor for breast cancer.
C1 [Grioni, Sara; Agnoli, Claudia; Krogh, Vittorio; Pala, Valeria; Sieri, Sabina] Fdn IRCCS Ist Nazl Tumori, Epidemiol & Prevent Unit, Milan, Italy.
   [Rinaldi, Sabina] Int Agcy Res Canc, Lyon, France.
   [Vinceti, Marco; Vescovi, Luciano; Malavolti, Marcella] Univ Modena & Reggio Emilia, Environm Genet & Nutr Epidemiol Res Ctr, Dept Biomed Metab & Neural Sci, Sect Publ Hlth,CREAGEN, Modena, Italy.
   [Vinceti, Marco] Boston Univ, Sch Publ Hlth, Dept Epidemiol, Boston, MA USA.
   [Contiero, Paolo] Fdn IRCCS Ist Nazl Tumori, Environm Epidemiol, Milan, Italy.
C3 Fondazione IRCCS Istituto Nazionale Tumori Milan; World Health Organization; International Agency for Research on Cancer (IARC); Universita di Modena e Reggio Emilia; Boston University; Fondazione IRCCS Istituto Nazionale Tumori Milan
RP Rinaldi, S (corresponding author), Fdn IRCCS Ist Nazl Tumori, Via Venezian 1, I-20133 Milan, Italy.
EM sabina.sieri@istitutotumori.mi.it
CR Adams SV, 2014, ENVIRON HEALTH PERSP, V122, P594, DOI 10.1289/ehp.1307054
   Adams SV, 2012, CANCER CAUSE CONTROL, V23, P845, DOI 10.1007/s10552-012-9953-6
   Alexander J, 2008, EFSA J, V6, P0, DOI 10.2903/j.efsa.2008.653
   Amzal B, 2009, ENVIRON HEALTH PERSP, V117, P1293, DOI 10.1289/ehp.0800317
   [Anonymous], 1998, BANCA DATI COMPOSIZI, V0, P0
   [Anonymous], 1992, ENV HLTH CRIT 134 CA, V0, P0
   [Anonymous], 2017, 82 M JOINT FAO WHO E, V0, P0
   Aquino NB, 2012, J ENVIRON SCI HEAL C, V30, P189, DOI 10.1080/10590501.2012.705159
   BERGLUND M, 1994, ENVIRON HEALTH PERSP, V102, P1058, DOI 10.2307/3431993
   Bernard A, 2008, INDIAN J MED RES, V128, P557
   Brama M, 2007, MOL CELL ENDOCRINOL, V264, P102, DOI 10.1016/j.mce.2006.10.013
   Byrne C, 2013, J MAMMARY GLAND BIOL, V18, P63, DOI 10.1007/s10911-013-9273-9
   Cho YA, 2013, PLOS ONE, V8, P0, DOI 10.1371/journal.pone.0081560
   Eriksen KT, 2014, PLOS ONE, V9, P0, DOI 10.1371/journal.pone.0100815
   Filippini T, 2018, J TRACE ELEM MED BIO, V50, P508, DOI 10.1016/j.jtemb.2018.03.001
   Filippini T, 2016, ENVIRON RES, V150, P219, DOI 10.1016/j.envres.2016.06.002
   GARCIAMORALES P, 1994, J BIOL CHEM, V269, P16896
   Harris JA, 1918, P NATL ACAD SCI USA, V4, P370, DOI 10.1073/pnas.4.12.370
   IARC Working Group on the Evaluation of Carcinogenic Risks to Humans, 2012, IARC MONOGR EVAL CARCINOG RISKS HUM, V100, P11
   Itoh H, 2014, INT J HYG ENVIR HEAL, V217, P70, DOI 10.1016/j.ijheh.2013.03.010
   Järup L, 2009, TOXICOL APPL PHARM, V238, P201, DOI 10.1016/j.taap.2009.04.020
   Joseph P, 2009, TOXICOL APPL PHARM, V238, P272, DOI 10.1016/j.taap.2009.01.011
   Julin B, 2012, CANCER RES, V72, P1459, DOI 10.1158/0008-5472.CAN-11-0735
   Kim DW, 2007, ARCH TOXICOL, V81, P327, DOI 10.1007/s00204-006-0160-7
   LUNN M, 1995, BIOMETRICS, V51, P524, DOI 10.2307/2532940
   Martínez-Campa C, 2006, J PINEAL RES, V40, P291, DOI 10.1111/j.1600-079X.2006.00315.x
   Nawrot T, 2006, LANCET ONCOL, V7, P119, DOI 10.1016/S1470-2045(06)70545-9
   Reeves PG, 2008, SCI TOTAL ENVIRON, V398, P13, DOI 10.1016/j.scitotenv.2008.03.009
   Satarug S, 2003, TOXICOL LETT, V137, P65, DOI 10.1016/S0378-4274(02)00381-8
   Satarug S, 2000, BRIT J NUTR, V84, P791
   Sawada N, 2012, EPIDEMIOLOGY, V23, P368, DOI 10.1097/EDE.0b013e31824d063c
   Sieri S, 2002, NUTR CANCER, V42, P10, DOI 10.1207/S15327914NC421_2
   Sieri S, 2009, CANCER EPIDEM BIOMAR, V18, P169, DOI 10.1158/1055-9965.EPI-08-0808
   Sieri S, 2007, AM J CLIN NUTR, V86, P1160, DOI 10.1093/ajcn/86.4.1160
   Silva N, 2012, J APPL TOXICOL, V32, P318, DOI 10.1002/jat.1771
   SINU, 2014, LARN (LIVELLI DI ASSUNZIONE DI RIFERIMENTO DI NUTRIENTI ED ENERGIA PER LA POPOLAZIONE ITALIANA), V4th, P0
   Stoica A, 2000, MOL ENDOCRINOL, V14, P545, DOI 10.1210/me.14.4.545
   Strumylaite L, 2014, BREAST CANCER RES TR, V145, P225, DOI 10.1007/s10549-014-2918-6
   Tagliabue Giovanna, 2006, POPUL HEALTH METR, V4, P10, DOI 10.1186/1478-7954-4-10
   Turconi G, 2009, BRIT J NUTR, V101, P1200, DOI 10.1017/S0007114508055670
   VAHTER M, 1991, SCAND J WORK ENV HEA, V17, P65, DOI 10.5271/sjweh.1732
   Van Maele-Fabry G, 2016, ENVIRON INT, V86, P1, DOI 10.1016/j.envint.2015.10.003
   Waalkes MP, 2003, MUTAT RES-FUND MOL M, V533, P107, DOI 10.1016/j.mrfmmm.2003.07.011
   WHO, 1996, TRAC EL HUM NUTR HLT, V0, P0
   WILLETT W, 1986, AM J EPIDEMIOL, V124, P17, DOI 10.1093/oxfordjournals.aje.a114366
   Wolff AC, 2007, ARCH PATHOL LAB MED, V131, P18, DOI 10.1043/1543-2165(2007)131[18:ASOCCO]2.0.CO;2
   Wu XJ, 2015, MED SCI MONITOR, V21, P769, DOI 10.12659/MSM.892743
NR 48
TC 46
Z9 47
U1 0
U2 25
PU WILEY
PI HOBOKEN
PA 111 RIVER ST, HOBOKEN 07030-5774, NJ USA
SN 0020-7136
EI 1097-0215
J9 INT J CANCER
JI Int. J. Cancer
PD MAY 1
PY 2019
VL 144
IS 9
BP 2153
EP 2160
DI 10.1002/ijc.32039
PG 8
WC Oncology
SC Oncology
GA HN7BP
UT WOS:000460343700012
PM 30515770
DA 2025-02-23
ER

PT J
AU Petimar, J
   Smith-Warner, SA
   Rosner, B
   Chan, AT
   Giovannucci, EL
   Tabung, FK
AF Petimar, Joshua
   Smith-Warner, Stephanie A.
   Rosner, Bernard
   Chan, Andrew T.
   Giovannucci, Edward L.
   Tabung, Fred K.
TI Adherence to the World Cancer Research Fund/American Institute for Cancer Research 2018 Recommendations for Cancer Prevention and Risk of Colorectal Cancer
SO CANCER EPIDEMIOLOGY BIOMARKERS & PREVENTION
LA English
DT Article
ID dose-response metaanalysis; physical-activity; dietary patterns; weight-gain; regression-models; alcohol intake; nurses health; body-weight; life-style; obesity
AB Background: The World Cancer Research Fund/American Institute for Cancer Research (WCRF/AICR) 2018 diet, nutrition, and physical activity recommendations aim to reduce cancer risk. We examined adherence to the WCRF/AICR recommendations and colorectal cancer risk in two prospective cohorts. Methods: We followed 68,977 women in the Nurses' Health Study and 45,442 men in the Health Professionals Follow-up Study from 1986 until 2012. We created cumulatively averaged WCRF/AICR scores using updated diet, adiposity, and physical activity data from questionnaires, and used Cox regression to estimate sex-specific HRs and 95% confidence intervals (CI) for incident colorectal cancer. Results: We documented 2,449 colorectal cancer cases. Men in the highest quintile of the WCRF/AICR lifestyle score had a lower risk of colorectal cancer compared with those in the lowest quintile (HRQ5vsQ1 = 0,64; 95% CI, 0.52-0.77). The result was weaker in women (HRQ5vsQ1 = 0.86; 95% CI, 0.72-1.02; P-heterogeneity by sex = 0.006). When analyzing the diet recommendations alone, we similarly observed stronger inverse associations in men (HRQ5vsQ1 = 0.74; 95% CI, 0.61-0.90) compared with women (HRQ5vsQ1- 0.93; 95% CI, 0.77-1.12; P-heterogeneity by sex = 0.06). In men, the lifestyle score was more strongly inversely associated with risk of distal colon cancer compared with proximal colon or rectal cancer (P-common effects = 0.03); we did not observe significant differences between anatomic locations in women. Conclusions: The 2018 WCRF/AICR cancer prevention recommendations are associated with lower colorectal cancer risk in men, with weaker results in women. Impact: Consideration of adiposity and physical activity in conjunction with diet is important for colorectal cancer prevention.
C1 [Petimar, Joshua; Smith-Warner, Stephanie A.; Giovannucci, Edward L.] Harvard TH Chan Sch Publ Hlth, Dept Epidemiol, Boston, MA USA.
   [Petimar, Joshua; Smith-Warner, Stephanie A.; Giovannucci, Edward L.; Tabung, Fred K.] Harvard TH Chan Sch Publ Hlth, Dept Nutr, Boston, MA USA.
   [Petimar, Joshua] Harvard Pilgrim Hlth Care Inst, Dept Populat Med, Div Chron Dis Res Lifecourse, Boston, MA USA.
   [Petimar, Joshua; Chan, Andrew T.] Harvard Med Sch, Boston, MA 02115 USA.
   [Rosner, Bernard] Harvard TH Chan Sch Publ Hlth, Dept Biostat, Boston, MA USA.
   [Rosner, Bernard; Chan, Andrew T.; Giovannucci, Edward L.] Brigham & Womens Hosp, Dept Med, Channing Div Network Med, 75 Francis St, Boston, MA 02115 USA.
   [Chan, Andrew T.] Massachusetts Gen Hosp, Clin & Translat Epidemiol Unit, Boston, MA 02114 USA.
   [Chan, Andrew T.] Massachusetts Gen Hosp, Div Gastroenterol, Boston, MA 02114 USA.
   [Tabung, Fred K.] Ohio State Univ, Coll Med, Dept Internal Med, Div Med Oncol, Columbus, OH 43210 USA.
   [Tabung, Fred K.] Ohio State Univ, Ctr Comprehens Canc, Arthur G James Canc Hosp, Columbus, OH 43210 USA.
   [Tabung, Fred K.] Richard J Solove Res Inst, Columbus, OH USA.
C3 Harvard University; Harvard T.H. Chan School of Public Health; Harvard University; Harvard T.H. Chan School of Public Health; Harvard Pilgrim Health Care; Harvard University; Harvard Medical School; Harvard University; Harvard T.H. Chan School of Public Health; Harvard University; Harvard University Medical Affiliates; Brigham & Women's Hospital; Harvard University; Harvard University Medical Affiliates; Massachusetts General Hospital; Harvard University; Harvard University Medical Affiliates; Massachusetts General Hospital; University System of Ohio; Ohio State University; University System of Ohio; Ohio State University; James Cancer Hospital & Solove Research Institute; James Cancer Hospital & Solove Research Institute
RP Petimar, J (corresponding author), Harvard Pilgrim Hlth Care Inst, 401 Pk Dr,Suite 401 East, Boston, MA 02115 USA.
EM jsp778@mail.harvard.edu
FU NIH [UM1CA186107, P01CA87969]; NHLBI [T32HL098048]; NCI [K99CA207736];  [UM1CA167552];  [P01CA55075];  [K24DK098311]
CR Bardou M, 2013, GUT, V62, P933, DOI 10.1136/gutjnl-2013-304701
   ChasanTaber S, 1996, EPIDEMIOLOGY, V7, P81, DOI 10.1097/00001648-199601000-00014
   Chlebowski RT, 2004, NEW ENGL J MED, V350, P991, DOI 10.1056/NEJMoa032071
   Cho E, 2004, JNCI-J NATL CANCER I, V96, P1015, DOI 10.1093/jnci/djh185
   COX DR, 1972, J R STAT SOC B, V34, P187
   Dietary Guidelines Advisory Committee, 2015, DIETARY GUIDELINES FOR AMERICANS 2015-2020, V0, P0
   DURRLEMAN S, 1989, STAT MED, V8, P551, DOI 10.1002/sim.4780080504
   El Kinany K, 2019, INT J CANC, V0, P0
   Fedirko V, 2011, ANN ONCOL, V22, P1958, DOI 10.1093/annonc/mdq653
   Fung TT, 2000, AM J EPIDEMIOL, V152, P1171, DOI 10.1093/aje/152.12.1171
   Gao ZG, 2015, FRONT MICROBIOL, V6, P0, DOI 10.3389/fmicb.2015.00020
   GIOVANNUCCI E, 1993, J NATL CANCER I, V85, P875, DOI 10.1093/jnci/85.11.875
   GIOVANNUCCI E, 1991, AM J EPIDEMIOL, V133, P810
   Giovannucci E, 2018, CANCER CAUSE CONTROL, V29, P1, DOI 10.1007/s10552-017-0975-y
   Hastert TA, 2016, CANCER CAUSE CONTROL, V27, P1347, DOI 10.1007/s10552-016-0814-6
   Hu FB, 1999, AM J CLIN NUTR, V69, P243
   Hu FB, 2002, CURR OPIN LIPIDOL, V13, P3, DOI 10.1097/00041433-200202000-00002
   Hu FB, 2003, JAMA-J AM MED ASSOC, V289, P1785, DOI 10.1001/jama.289.14.1785
   Jankovic N, 2017, CANCER EPIDEM BIOMAR, V26, P136, DOI 10.1158/1055-9965.EPI-16-0428
   Jones P, 2018, BRIT J NUTR, V119, P340, DOI 10.1017/S0007114517003622
   Keum N, 2015, JNCI-J NATL CANCER I, V107, P0, DOI 10.1093/jnci/djv088
   Kim H, 2017, CANCER CAUSE CONTROL, V28, P1, DOI 10.1007/s10552-016-0831-5
   Kyu HH, 2016, BMJ-BRIT MED J, V354, P0, DOI 10.1136/bmj.i3857
   Laake I, 2010, CANCER EPIDEM BIOMAR, V19, P1511, DOI 10.1158/1055-9965.EPI-09-0813
   Lee JE, 2011, AM J CLIN NUTR, V93, P817, DOI 10.3945/ajcn.110.007781
   Leggett B, 2010, GASTROENTEROLOGY, V138, P2088, DOI 10.1053/j.gastro.2009.12.066
   Lin JH, 2013, CLIN GASTROENTEROL H, V11, P419, DOI 10.1016/j.cgh.2012.11.012
   Liu PH, 2019, JAMA ONCOL, V5, P37, DOI 10.1001/jamaoncol.2018.4280
   MACFARLANE GT, 1992, J APPL BACTERIOL, V72, P57, DOI 10.1111/j.1365-2672.1992.tb05187.x
   Makarem N, 2015, CANCER CAUSE CONTROL, V26, P277, DOI 10.1007/s10552-014-0509-9
   Mehta RS, 2017, GASTROENTEROLOGY, V152, P1944, DOI 10.1053/j.gastro.2017.02.015
   Mima K, 2016, CLIN TRANSL GASTROEN, V7, P0, DOI 10.1038/ctg.2016.53
   Moskal A, 2007, INT J CANCER, V120, P664, DOI 10.1002/ijc.22299
   Mozaffarian D, 2011, NEW ENGL J MED, V364, P2392, DOI 10.1056/NEJMoa1014296
   Murphy N, 2015, JNCIJ, V107, P1
   Nguyen LH, 2018, JNCI CANCER SPECT, V2, P0, DOI 10.1093/jncics/pky073
   Ning Y, 2010, OBES REV, V11, P19, DOI 10.1111/j.1467-789X.2009.00613.x
   Nomura SJO, 2016, CANCER CAUSE CONTROL, V27, P869, DOI 10.1007/s10552-016-0760-3
   Pan A, 2013, INT J OBESITY, V37, P1378, DOI 10.1038/ijo.2012.225
   Petimar J, 2018, AM J CLIN NUTR, V108, P1092, DOI 10.1093/ajcn/nqy171
   Phillips SM, 2015, J CANCER SURVIV, V9, P500, DOI 10.1007/s11764-015-0426-2
   RIMM EB, 1992, AM J EPIDEMIOL, V135, P1114, DOI 10.1093/oxfordjournals.aje.a116211
   Romaguera D, 2012, AM J CLIN NUTR, V96, P150, DOI 10.3945/ajcn.111.031674
   Schuit AJ, 2002, PREV MED, V35, P219, DOI 10.1006/pmed.2002.1064
   Schulze MB, 2004, JAMA-J AM MED ASSOC, V292, P927, DOI 10.1001/jama.292.8.927
   Singh S, 2015, ADV EXP MED BIOL, V815, P281, DOI 10.1007/978-3-319-09614-8_16
   SMITH PL, 1979, AM STAT, V33, P57, DOI 10.2307/2683222
   Song MY, 2016, INT J EPIDEMIOL, V45, P871, DOI 10.1093/ije/dyv177
   Song MY, 2015, CANCER PREV RES, V8, P620, DOI 10.1158/1940-6207.CAPR-15-0061
   Song MY, 2015, GASTROENTEROLOGY, V148, P1244, DOI 10.1053/j.gastro.2014.12.035
   Tabung FK, 2019, J NUTR, V149, P804, DOI 10.1093/jn/nxy319
   Tabung FK, 2017, CURR COLORECT CANC R, V13, P440, DOI 10.1007/s11888-017-0390-5
   Tsuruya A, 2016, SCI REP-UK, V6, P0, DOI 10.1038/srep27923
   Turati F, 2017, EUR J CANCER, V85, P86, DOI 10.1016/j.ejca.2017.08.015
   Vigneri PG, 2015, FRONT ONCOL, V5, P0, DOI 10.3389/fonc.2015.00230
   Wang ML, 2016, STAT MED, V35, P782, DOI 10.1002/sim.6793
   Wei EK, 2004, INT J CANCER, V108, P433, DOI 10.1002/ijc.11540
   Wei EK, 2017, AM J EPIDEMIOL, V185, P224, DOI 10.1093/aje/kww183
   WHO, 2011, WORLD REPORT ON DISABILITY, V0, P1
   Willett W, 2013, NUTR EPIDEMIOLOGY, V0, P0
   WILLETT WC, 1985, AM J EPIDEMIOL, V122, P51, DOI 10.1093/oxfordjournals.aje.a114086
   WOLF AM, 1994, INT J EPIDEMIOL, V23, P991, DOI 10.1093/ije/23.5.991
   World Cancer Research Fund / American Institute for Cancer research, 2007, FOOD, V0, Physical Activity
   World Cancer Research Fund/American Institute For Cancer Research, 2018, CONTINUOUS UPDATE PROJECT EXPERT REPORT, V0, P0
   Zhang XH, 2016, INT J CANCER, V139, P2232, DOI 10.1002/ijc.30293
NR 65
TC 34
Z9 37
U1 0
U2 12
PU AMER ASSOC CANCER RESEARCH
PI PHILADELPHIA
PA 615 CHESTNUT ST, 17TH FLOOR, PHILADELPHIA, PA 19106-4404 USA
SN 1055-9965
EI 1538-7755
J9 CANCER EPIDEM BIOMAR
JI Cancer Epidemiol. Biomarkers Prev.
PD SEP 15
PY 2019
VL 28
IS 9
BP 1469
EP 1479
DI 10.1158/1055-9965.EPI-19-0165
PG 11
WC Oncology; Public, Environmental & Occupational Health
SC Oncology; Public, Environmental & Occupational Health
GA JQ0QT
UT WOS:000498660400008
PM 31235471
DA 2025-02-23
ER

PT J
AU Usher-Smith, JA
   Sharp, SJ
   Luben, R
   Griffin, SJ
AF Usher-Smith, Juliet A.
   Sharp, Stephen J.
   Luben, Robert
   Griffin, Simon J.
TI Development and Validation of Lifestyle-Based Models to Predict Incidence of the Most Common Potentially Preventable Cancers
SO CANCER EPIDEMIOLOGY BIOMARKERS & PREVENTION
LA English
DT Article
ID dose-response metaanalysis; body-mass index; colorectal-cancer; risk prediction; breast-cancer; european code; physical-activity; tobacco smoking; decision-making; dietary factors
AB Background: Most risk models for cancer are either specific to individual cancers or include complex or predominantly non-modifiable risk factors. Methods: We developed lifestyle-based models for the five cancers for which the most cases are potentially preventable through lifestyle change in the UK (lung, colorectal, bladder, kidney, and esophageal for men and breast, lung, colorectal, endometrial, and kidney for women). We selected lifestyle risk factors from the European Code against Cancer and obtained estimates of relative risks from meta-analyses of observational studies. We used mean values for risk factors from nationally representative samples and mean 10-year estimated absolute risks from routinely available sources. We then assessed the performance of the models in 23,768 participants in the EPIC-Norfolk cohort who had no history of the five selected cancers at baseline. Results: In men, the combined risk model showed good discrimination [AUC, 0.71; 95% confidence interval (CI), 0.69-0.73] and calibration. Discrimination was lower in women (AUC, 0.59; 95% CI, 0.57-0.61), but calibration was good. In both sexes, the individual models for lung cancer had the highest AUCs (0.83; 95% CI, 0.80-0.85 for men and 0.82; 95% CI, 0.76-0.87 for women). The lowest AUCs were for breast cancer in women and kidney cancer in men. Conclusions: The discrimination and calibration of the models are both reasonable, with the discrimination for individual cancers comparable or better than many other published risk models. Impact: These models could be used to demonstrate the potential impact of lifestyle change on risk of cancer to promote behavior change.
C1 [Usher-Smith, Juliet A.; Griffin, Simon J.] Univ Cambridge, Dept Publ Hlth & Primary Care, Primary Care Unit, Box 113,Cambridge Biomed Campus, Cambridge CB2 0SR, England.
   [Sharp, Stephen J.] Univ Cambridge, Inst Metab Sci, MRC Epidemiol Unit, Cambridge, England.
   [Luben, Robert] Univ Cambridge, Strangeways Res Lab, Dept Publ Hlth & Primary Care, Cambridge, England.
C3 University of Cambridge; University of Cambridge; University of Cambridge
RP Usher-Smith, JA (corresponding author), Univ Cambridge, Dept Publ Hlth & Primary Care, Primary Care Unit, Box 113,Cambridge Biomed Campus, Cambridge CB2 0SR, England.
EM jau20@medschl.cam.ac.uk
FU National Institute for Health Research School for Primary Care Research (NIHR SPCR) [342]; Cancer Research UK Prevention Fellowship [C55650/A21464]; Medical Research Council [MC_UU_12015/1, G0401527, G1000143]; Cancer Research UK program [C864/A8257, C864/A14136]; MRC [MC_UU_12015/1, MC_UU_12015/4] Funding Source: UKRI
CR AINSWORTH BE, 1993, MED SCI SPORT EXER, V25, P71, DOI 10.1249/00005768-199301000-00011
   Anderson AS, 2015, CANCER EPIDEMIOL, V39, PS34, DOI 10.1016/j.canep.2015.01.017
   [Anonymous], 2015, MEN DIAGN MAN NG23, V0, P0
   [Anonymous], 2013, STATA STAT SOFTW REL, V0, P0
   [Anonymous], 2008, PERC RISK SURV 2008, V0, P0
   Bingham SA, 2001, PUBLIC HEALTH NUTR, V4, P847, DOI 10.1079/PHN2000102
   Cameron LD, 2012, J BEHAV MED, V35, P286, DOI 10.1007/s10865-011-9361-5
   Cassidy A, 2007, INT J CANCER, V120, P1, DOI 10.1002/ijc.22331
   Chen WY, 2011, JAMA-J AM MED ASSOC, V306, P1884, DOI 10.1001/jama.2011.1590
   Chiuve SE, 2014, J AM HEART ASSOC, V3, P0, DOI 10.1161/JAHA.114.000954
   Colditz GA, 2000, AM J EPIDEMIOL, V152, P950, DOI 10.1093/aje/152.10.950
   Colditz GA, 2000, CANCER CAUSE CONTROL, V11, P477, DOI 10.1023/A:1008984432272
   Collins GS, 2015, ANN INTERN MED, V162, P55, DOI 10.1002/bjs.9736
   Costantino JP, 1999, J NATL CANCER I, V91, P1541, DOI 10.1093/jnci/91.18.1541
   Day N, 1999, BRIT J CANCER, V80, P95
   Emmons KM, 2004, J HEALTH COMMUN, V9, P127, DOI 10.1080/10810730490425295
   Esteve J, 1994, IARC SCI PUBL, V0, P1
   Fedirko V, 2011, ANN ONCOL, V22, P1958, DOI 10.1093/annonc/mdq653
   French DP, 2017, ANN BEHAV MED, V51, P718, DOI 10.1007/s12160-017-9895-z
   Gandini S, 2008, INT J CANCER, V122, P155, DOI 10.1002/ijc.23033
   Glynn RJ, 2017, BREAST CANCER RES TR, V165, P215, DOI 10.1007/s10549-017-4319-0
   Grunfeld EA, 2002, BRIT J CANCER, V86, P1373, DOI 10.1038/sj.bjc.6600260
   Hippisley-Cox J, 2015, BMJ OPEN, V5, P0, DOI 10.1136/bmjopen-2015-007825
   Hüsing A, 2016, EUR J EPIDEMIOL, V31, P51, DOI 10.1007/s10654-015-0030-9
   Keum N, 2014, INT J CANCER, V135, P682, DOI 10.1002/ijc.28687
   Kundu S, 2017, BMC MED RES METHODOL, V17, P0, DOI 10.1186/s12874-017-0345-1
   Leitzmann M, 2015, CANCER EPIDEMIOL, V39, PS46, DOI 10.1016/j.canep.2015.03.009
   Leon ME, 2015, CANCER EPIDEMIOL, V39, PS20, DOI 10.1016/j.canep.2015.06.001
   Ma GK, 2014, CLIN GASTROENTEROL H, V12, P1624, DOI 10.1016/j.cgh.2014.01.042
   Meads C, 2012, BREAST CANCER RES TR, V132, P365, DOI 10.1007/s10549-011-1818-2
   Michie S, 2013, ANN BEHAV MED, V46, P81, DOI 10.1007/s12160-013-9486-6
   Norat T, 2015, CANCER EPIDEMIOL, V39, PS56, DOI 10.1016/j.canep.2014.12.016
   Parkin DM, 2011, BRIT J CANCER, V105, PS19, DOI 10.1038/bjc.2011.477
   Parkin DM, 2011, BRIT J CANCER, V105, PS34, DOI 10.1038/bjc.2011.481
   Parkin DM, 2011, BRIT J CANCER, V105, PS24, DOI 10.1038/bjc.2011.478
   Parkin DM, 2011, BRIT J CANCER, V105, PS38, DOI 10.1038/bjc.2011.482
   Parkin DM, 2011, BRIT J CANCER, V105, PS6, DOI 10.1038/bjc.2011.475
   Parkin DM, 2011, BRIT J CANCER, V105, PS14, DOI 10.1038/bjc.2011.476
   Pfeiffer RM, 2013, PLOS MED, V10, P0, DOI 10.1371/journal.pmed.1001492
   Redeker C, 2009, EUR J CANCER, V45, P827, DOI 10.1016/j.ejca.2008.10.018
   Renehan AG, 2008, LANCET, V371, P569, DOI 10.1016/S0140-6736(08)60269-X
   Ruffin MT, 2011, ANN FAM MED, V9, P3, DOI 10.1370/afm.1197
   Ryan AM, 2015, ONCOLOGIST, V20, P372, DOI 10.1634/theoncologist.2014-0453
   Sasieni PD, 2011, BRIT J CANCER, V105, P460, DOI 10.1038/bjc.2011.250
   Schroy PC III, 2012, AM J PREV MED, V43, P573, DOI 10.1016/j.amepre.2012.08.018
   Schroy PC, 2011, MED DECIS MAKING, V31, P93, DOI 10.1177/0272989X10369007
   Scoccianti C, 2015, CANCER EPIDEMIOL, V39, PS67, DOI 10.1016/j.canep.2015.01.007
   Soerjomataram I, 2010, EUR J CANCER, V46, P2563, DOI 10.1016/j.ejca.2010.07.026
   ten Haaf K, 2017, PLOS MED, V14, P0, DOI 10.1371/journal.pmed.1002225
   Thrift AP, 2013, CLIN GASTROENTEROL H, V11, P138, DOI 10.1016/j.cgh.2012.10.026
   Usher-Smith JA, 2017, BMC PUBLIC HEALTH, V17, P0, DOI 10.1186/s12889-017-4985-1
   Usher-Smith JA, 2017, BRIT J GEN PRACT, V67, PE218, DOI 10.3399/bjgp17X689401
   Usher-Smith JA, 2016, CANCER PREV RES, V9, P13, DOI 10.1158/1940-6207.CAPR-15-0274
   Usher-Smith JA, 2014, CANCER EPIDEM BIOMAR, V23, P1450, DOI 10.1158/1055-9965.EPI-14-0295
   van Osch FHM, 2016, INT J EPIDEMIOL, V45, P857, DOI 10.1093/ije/dyw044
   Wang C, 2012, AM J PREV MED, V43, P392, DOI 10.1016/j.amepre.2012.06.013
   Wang FR, 2014, INT J CANCER, V135, P1673, DOI 10.1002/ijc.28813
   Wang K, 2017, ONCOTARGET, V8, P81109, DOI 10.18632/oncotarget.20154
   Wardle J, 2001, PUBLIC HEALTH, V115, P173, DOI 10.1016/S0033-3506(01)00439-5
   Wareham NJ, 2002, INT J EPIDEMIOL, V31, P168, DOI 10.1093/ije/31.1.168
   WCRF, 2017, CONT UPD PROJ CUP SY, V0, P0
   Weinstein ND, 2004, J HEALTH COMMUN, V9, P53, DOI 10.1080/10810730490271647
   Win AK, 2012, CANCER EPIDEM BIOMAR, V21, P398, DOI 10.1158/1055-9965.EPI-11-0771
   World Cancer Research Fund / American Institute for Cancer research, 2007, FOOD, V0, Physical Activity
   Wu X, 2007, J CLIN ONCOL, V25, P4974, DOI 10.1200/JCO.2007.10.7557
   Wu YL, 2013, BREAST CANCER RES TR, V137, P869, DOI 10.1007/s10549-012-2396-7
NR 66
TC 10
Z9 10
U1 0
U2 4
PU AMER ASSOC CANCER RESEARCH
PI PHILADELPHIA
PA 615 CHESTNUT ST, 17TH FLOOR, PHILADELPHIA, PA 19106-4404 USA
SN 1055-9965
EI 1538-7755
J9 CANCER EPIDEM BIOMAR
JI Cancer Epidemiol. Biomarkers Prev.
PD JAN 15
PY 2019
VL 28
IS 1
BP 67
EP 75
DI 10.1158/1055-9965.EPI-18-0400
PG 9
WC Oncology; Public, Environmental & Occupational Health
SC Oncology; Public, Environmental & Occupational Health
GA HU5LT
UT WOS:000465320400007
PM 30213791
DA 2025-02-23
ER

PT J
AU Chang, HR
   Yao, S
   Tritchler, D
   Hullar, MA
   Lampe, JW
   Thompson, LU
   McCann, SE
AF Chang, Huiru
   Yao, Song
   Tritchler, David
   Hullar, Meredith A.
   Lampe, Johanna W.
   Thompson, Lilian U.
   McCann, Susan E.
TI Genetic Variation in Steroid and Xenobiotic Metabolizing Pathways and Enterolactone Excretion Before and After Flaxseed Intervention in African American and European American Women
SO CANCER EPIDEMIOLOGY BIOMARKERS & PREVENTION
LA English
DT Article
ID genome-wide association; breast-cancer risk; multilocus genotype data; estrogen-receptor-alpha; postmenopausal women; population-structure; phytoestrogen exposure; dietary phytoestrogens; cognitive performance; intestinal bacteria
AB Background: Metabolism and excretion of the phytoestrogen enterolactone (ENL), which has been associated with breast cancer risk, may be affected by variation in steroid hormone and xenobiotic-metabolizing genes. Methods: We conducted a randomized, crossover flaxseed intervention study in 252 healthy, postmenopausal women [137 European ancestry (EA) and 115 African ancestry (AA)] from western New York. Participants were randomly assigned to maintain usual diet or consume 10 g/day ground flaxseed for 6 weeks. After a 2-month washout period, participants crossed over to the other diet condition for an additional 6 weeks. Urinary ENL excretion was measured by gas chromatography-mass spectrometry and 70 polymorphisms in 29 genes related to steroid hormone and xenobiotic metabolism were genotyped. Mixed additive genetic models were constructed to examine association of genetic variation with urinary ENL excretion at baseline and after the flaxseed intervention. Results: SNPs in several genes were nominally (P < 0.05) associated with ENL excretion at baseline and/or after intervention: ESR1, CYP1B1, COMT, CYP3A5, ARPC1A, BCL2L11, SHBG, SLCO1B1, and ZKSCAN5. A greater number of SNPs were associated among AA women than among EA women, and no SNPs were associated in both races. No SNP-ENL associations were statistically significant after correction for multiple comparisons. Conclusions: Variation in several genes related to steroid hormone metabolism was associated with lignan excretion at baseline and/or after flaxseed intervention among postmenopausal women. Impact: These findings may contribute to our understanding of the differences observed in urinary ENL excretion among AA and EA women and thus hormone-related breast cancer risk.
C1 [Chang, Huiru; Tritchler, David] SUNY Buffalo, Dept Biostat, Buffalo, NY USA.
   [Yao, Song; McCann, Susan E.] Roswell Pk Comprehens Canc Ctr, Dept Canc Prevent & Control, Buffalo, NY USA.
   [Hullar, Meredith A.; Lampe, Johanna W.] Fred Hutchinson Canc Res Ctr, 1124 Columbia St, Seattle, WA 98104 USA.
   [Thompson, Lilian U.] Univ Toronto, Dept Nutr Sci, Toronto, ON, Canada.
C3 State University of New York (SUNY) System; University at Buffalo, SUNY; Roswell Park Comprehensive Cancer Center; Fred Hutchinson Cancer Center; University of Toronto
RP McCann, SE (corresponding author), Roswell Pk Comprehens Canc Ctr, Elm & Carlton St, Buffalo, NY 14263 USA.
EM susan.mccann@roswellpark.org
FU National Cancer Institute (NCI) [U01CA161809, P30CA016056]
CR Ademuyiwa FO, 2003, CANCER METAST REV, V22, P47, DOI 10.1023/A:1022259901319
   ADLERCREUTZ H, 1991, CLIN CHIM ACTA, V199, P263, DOI 10.1016/0009-8981(91)90120-2
   Allen HL, 2010, NATURE, V467, P832, DOI 10.1038/nature09410
   Atkinson C, 2006, AM J CLIN NUTR, V84, P587, DOI 10.1093/ajcn/84.3.587
   Beckmann L, 2011, J CLIN ENDOCR METAB, V96, PE360, DOI 10.1210/jc.2010-0912
   Brooks JD, 2004, AM J CLIN NUTR, V79, P318
   Chen JM, 2006, CANCER LETT, V234, P168, DOI 10.1016/j.canlet.2005.03.056
   Chen JM, 2002, NUTR CANCER, V43, P187, DOI 10.1207/S15327914NC432_9
   Chen MN, 2015, CLIMACTERIC, V18, P260, DOI 10.3109/13697137.2014.966241
   Chen Z, 2013, J MED GENET, V50, P794, DOI 10.1136/jmedgenet-2013-101705
   Cornelis MC, 2015, MOL PSYCHIATR, V20, P647, DOI 10.1038/mp.2014.107
   Coviello AD, 2012, PLOS GENET, V8, P0, DOI 10.1371/journal.pgen.1002805
   Dorgan JF, 2002, JNCI-J NATL CANCER I, V94, P606
   Dudenkov TM, 2017, BREAST CANCER RES TR, V164, P189, DOI 10.1007/s10549-017-4243-3
   Dunn BK, 2010, BREAST CANCER RES TR, V121, P281, DOI 10.1007/s10549-010-0827-x
   Edel AL, 2016, EUR J NUTR, V55, P651, DOI 10.1007/s00394-015-0885-2
   Ehret GB, 2011, NATURE, V478, P103, DOI 10.1038/nature10405
   Falush D, 2003, GENETICS, V164, P1567
   Falush D, 2007, MOL ECOL NOTES, V7, P574, DOI 10.1111/j.1471-8286.2007.01758.x
   Fejerman L, 2014, NAT COMMUN, V5, P0, DOI 10.1038/ncomms6260
   Franco OH, 2005, J NUTR, V135, P1190, DOI 10.1093/jn/135.5.1190
   Gabriel SB, 2002, SCIENCE, V296, P2225, DOI 10.1126/science.1069424
   Goes FS, 2015, AM J MED GENET B, V168, P649, DOI 10.1002/ajmg.b.32349
   Hankinson SE, 1998, JNCI-J NATL CANCER I, V90, P1292, DOI 10.1093/jnci/90.17.1292
   Harris DM, 2005, EXP BIOL MED, V230, P558, DOI 10.1177/153537020523000807
   He MA, 2015, HUM MOL GENET, V24, P1791, DOI 10.1093/hmg/ddu583
   Hubisz MJ, 2009, MOL ECOL RESOUR, V9, P1322, DOI 10.1111/j.1755-0998.2009.02591.x
   Hutchins AM, 2000, CANCER EPIDEM BIOMAR, V9, P1113
   Hutchins AM, 2001, NUTR CANCER, V39, P58, DOI 10.1207/S15327914nc391_8
   Imielinski M, 2009, NAT GENET, V41, P1335, DOI 10.1038/ng.489
   Ingram D, 1997, LANCET, V350, P990, DOI 10.1016/S0140-6736(97)01339-1
   Johnson AD, 2009, HUM MOL GENET, V18, P2700, DOI 10.1093/hmg/ddp202
   Jostins L, 2012, NATURE, V491, P119, DOI 10.1038/nature11582
   Kaaks R, 2005, ENDOCR-RELAT CANCER, V12, P1071, DOI 10.1677/erc.1.01038
   Kang TW, 2010, HUM MOL GENET, V19, P3672, DOI 10.1093/hmg/ddq281
   Kato N, 2011, NAT GENET, V43, P530, DOI 10.1038/ng.834
   Keinan-Boker L, 2004, AM J CLIN NUTR, V79, P282
   Korostishevsky M, 2016, EUR J HUM GENET, V24, P277, DOI 10.1038/ejhg.2015.85
   Lachman HM, 1996, PHARMACOGENETICS, V6, P243, DOI 10.1097/00008571-199606000-00007
   Landete JM, 2016, CRITICAL REVIEWS IN FOOD SCIENCE AND NUTRITION, V56, P1826, DOI 10.1080/10408398.2013.789823
   Landete JM, 2012, FOOD RES INT, V46, P410, DOI 10.1016/j.foodres.2011.12.023
   Langius JAE, 2013, CLIN NUTR, V32, P671, DOI 10.1016/j.clnu.2013.06.012
   Law MH, 2015, NAT GENET, V47, P987, DOI 10.1038/ng.3373
   Linseisen J, 2004, INT J CANCER, V110, P284, DOI 10.1002/ijc.20119
   Liu M, 2013, MOL ENDOCRINOL, V27, P657, DOI 10.1210/me.2012-1397
   Low YL, 2007, MUTAT RES-FUND MOL M, V622, P7, DOI 10.1016/j.mrfmmm.2007.01.015
   Low YL, 2007, CANCER EPIDEM BIOMAR, V16, P1009, DOI 10.1158/1055-9965.EPI-06-0899
   Low YL, 2006, NUTR CANCER, V56, P31, DOI 10.1207/s15327914nc5601_5
   Lu XF, 2015, HUM MOL GENET, V24, P865, DOI 10.1093/hmg/ddu478
   Marsh EE, 2011, J CLIN ENDOCR METAB, V96, P3199, DOI 10.1210/jc.2011-1314
   McCann SE, 2004, INT J CANCER, V111, P440, DOI 10.1002/ijc.20262
   McCann SE, 2002, J NUTR, V132, P3036, DOI 10.1093/jn/131.10.3036
   McCann SE, 2007, CANCER EPIDEM BIOMAR, V16, P256, DOI 10.1158/1055-9965.EPI-06-0633
   McCann SE, 2006, BREAST CANCER RES TR, V99, P309, DOI 10.1007/s10549-006-9196-x
   McCann SE, 2010, BREAST CANCER RES TR, V122, P229, DOI 10.1007/s10549-009-0681-x
   Mense SM, 2008, ENVIRON HEALTH PERSP, V116, P426, DOI 10.1289/ehp.10538
   Michailidou K, 2013, NAT GENET, V45, P353, DOI 10.1038/ng.2563
   Milder IEJ, 2005, BRIT J NUTR, V93, P393, DOI 10.1079/BJN20051371
   Missmer SA, 2004, JNCI-J NATL CANCER I, V96, P1856, DOI 10.1093/jnci/djh336
   Moayyeri A, 2014, HUM MOL GENET, V23, P3054, DOI 10.1093/hmg/ddt675
   Newton-Cheh C, 2009, NAT GENET, V41, P666, DOI 10.1038/ng.361
   Paracchini V, 2005, CLIN CHEM LAB MED, V43, P702, DOI 10.1515/CCLM.2005.119
   Piller R, 2006, J NUTR, V136, P1596, DOI 10.1093/jn/136.6.1596
   Prescott J, 2012, PLOS ONE, V7, P0, DOI 10.1371/journal.pone.0037815
   Quartieri A, 2016, MOL NUTR FOOD RES, V60, P1590, DOI 10.1002/mnfr.201500773
   Rietveld CA, 2014, P NATL ACAD SCI USA, V111, P13790, DOI 10.1073/pnas.1404623111
   Ripke S, 2014, NATURE, V511, P421, DOI 10.1038/nature13595
   Ruth KS, 2016, EUR J HUM GENET, V24, P284, DOI 10.1038/ejhg.2015.102
   Seibold P, 2014, INT J CANCER, V135, P923, DOI 10.1002/ijc.28729
   Shin SY, 2014, NAT GENET, V46, P543, DOI 10.1038/ng.2982
   Sonestedt E, 2008, CANCER EPIDEM BIOMAR, V17, P3241, DOI 10.1158/1055-9965.EPI-08-0393
   Sonestedt E, 2009, J NUTR, V139, P993, DOI 10.3945/jn.108.101691
   Suhre K, 2011, NATURE, V477, P54, DOI 10.1038/nature10354
   Tham DM, 1998, J CLIN ENDOCR METAB, V83, P2223, DOI 10.1210/jc.83.7.2223
   Touillaud MS, 2007, JNCI-J NATL CANCER I, V99, P475, DOI 10.1093/jnci/djk096
   Varenhorst C, 2015, EUR HEART J, V36, P1901, DOI 10.1093/eurheartj/ehv116
   Velentzis LS, 2009, BRIT J CANCER, V100, P1492, DOI 10.1038/sj.bjc.6605003
   Wood AR, 2014, NAT GENET, V46, P1173, DOI 10.1038/ng.3097
   Zhai GJ, 2011, PLOS GENET, V7, P0, DOI 10.1371/journal.pgen.1002025
NR 79
TC 10
Z9 12
U1 0
U2 7
PU AMER ASSOC CANCER RESEARCH
PI PHILADELPHIA
PA 615 CHESTNUT ST, 17TH FLOOR, PHILADELPHIA, PA 19106-4404 USA
SN 1055-9965
EI 1538-7755
J9 CANCER EPIDEM BIOMAR
JI Cancer Epidemiol. Biomarkers Prev.
PD FEB 15
PY 2019
VL 28
IS 2
BP 265
EP 274
DI 10.1158/1055-9965.EPI-18-0826
PG 10
WC Oncology; Public, Environmental & Occupational Health
SC Oncology; Public, Environmental & Occupational Health
GA HU5ME
UT WOS:000465321600004
PM 30709839
DA 2025-02-23
ER

PT J
AU Springfield, S
   Odoms-Young, A
   Tussing-Humphreys, LM
   Freels, S
   Stolley, MR
AF Springfield, Sparkle
   Odoms-Young, Angela
   Tussing-Humphreys, Lisa M.
   Freels, Sally
   Stolley, Melinda R.
TI A Step toward Understanding Diet Quality in Urban African-American Breast Cancer Survivors: A Cross-sectional Analysis of Baseline Data from the Moving Forward Study
SO NUTRITION AND CANCER-AN INTERNATIONAL JOURNAL
LA English
DT Article
ID body-mass index; healthy eating index; weight-gain; waist circumference; social support; self-efficacy; ethnic-differences; national-health; cardiovascular-disease; socioeconomic-status
AB Purpose: Little is known about the dietary behaviors of African-American breast cancer survivors (AABCS). We sought to describe dietary intake and quality in AABCS and examine associations with demographic, social, lifestyle, and body composition factors to potentially inform the development of effective dietary interventions. Methods: Baseline data from a prospective weight loss trial of 210 AABCS were assessed. A food frequency questionnaire was used to evaluate dietary intake and diet quality via the Healthy Eating Index 2010 (HEI-2010) and Alternative Healthy Eating Index 2010 (AHEI-2010). Linear regression analysis was conducted to determine the most influential variables on diet quality. Results: Mean HEI- and AHEI-2010 total scores were 65.11 and 56.83 indicating that diet quality needs improvement. Women were the least adherent to recommendations for intake of whole grains, dairy, sodium, empty calories, sugary beverages, red/processed meats, and trans-fat. Increased self-efficacy for healthy eating behaviors, more years of education (AHEI only), negative smoking status, smaller waist circumference, and increased physical activity (HEI only) were significantly associated with higher diet quality scores. Conclusion: Our findings suggest the diet quality of AABCS needs improvement. Intervention programs may achieve higher diet quality in AABCS by focusing on increasing self-efficacy for healthy eating behaviors.
C1 [Springfield, Sparkle] Stanford Univ, Sch Med, Stanford Prevent Res Ctr, 3300 Hillview Ave MC 5411, Palo Alto, CA 94304 USA.
   [Odoms-Young, Angela] Univ Illinois, Dept Kinesiol & Nutr, Chicago, IL USA.
   [Odoms-Young, Angela; Tussing-Humphreys, Lisa M.] Univ Illinois, Coll Med, Ctr Canc, Div Acad & Internal Med, Chicago, IL USA.
   [Odoms-Young, Angela; Tussing-Humphreys, Lisa M.; Freels, Sally] Univ Illinois, Sch Publ Hlth, Div Epidemiol & Biostat, Chicago, IL USA.
   [Stolley, Melinda R.] Med Coll Wisconsin, Dept Med, Milwaukee, WI 53226 USA.
C3 Stanford University; University of Illinois System; University of Illinois Chicago; University of Illinois Chicago Hospital; University of Illinois System; University of Illinois Chicago; University of Illinois Chicago Hospital; University of Illinois System; University of Illinois Chicago; University of Illinois Chicago Hospital; Medical College of Wisconsin
RP Springfield, S (corresponding author), Stanford Univ, Sch Med, Stanford Prevent Res Ctr, 3300 Hillview Ave MC 5411, Palo Alto, CA 94304 USA.
EM sspring@stanford.edu
FU University of Illinois at Chicago Cancer Education and Career Development Program [CA057699]; American Cancer Society Mentored Research Science Grant [MRSG 014-025-01-CNE]; Stanford University Prevention Research Center Postdoctoral Fellowship [5T32HL007034-39];  [R01CA116750];  [NCT02482506]
CR AbuSabha R, 1997, J AM DIET ASSOC, V97, P1122, DOI 10.1016/S0002-8223(97)00273-3
   ACS, 2016, CANC FACTS FIG AFR A, V0, P0
   Alcantara I, 2015, PUBLIC HEALTH NUTR, V18, P1932, DOI 10.1017/S1368980014002547
   Anderson C, 2016, NPJ BREAST CANCER, V2, P0, DOI 10.1038/npjbcancer.2016.26
   Azrad Maria, 2014, CURR NUTR REP, V3, P9
   Beydoun MA, 2008, AM J CLIN NUTR, V87, P1914, DOI 10.1093/ajcn/87.6.1914
   Block G, 1990, EPIDEMIOLOGY, V1, P58, DOI 10.1097/00001648-199001000-00013
   Bluethmann SM, 2015, PSYCHO-ONCOLOGY, V24, P1250, DOI 10.1002/pon.3857
   Braithwaite D, 2009, INT J CANCER, V124, P1213, DOI 10.1002/ijc.24054
   Byers TE, 2008, CANCER-AM CANCER SOC, V113, P582, DOI 10.1002/cncr.23567
   Caan BJ, 2008, CANCER CAUSE CONTROL, V19, P1319, DOI 10.1007/s10552-008-9203-0
   Caan BJ, 2006, BREAST CANCER RES TR, V99, P47, DOI 10.1007/s10549-006-9179-y
   Casey AA, 2008, PREV MED, V47, P600, DOI 10.1016/j.ypmed.2008.10.001
   Chagpar AB, 2011, SURGERY, V150, P796, DOI 10.1016/j.surg.2011.07.066
   Chiuve SE, 2012, J NUTR, V142, P1009, DOI 10.3945/jn.111.157222
   Chlebowski RT, 2002, J CLIN ONCOL, V20, P1128, DOI 10.1200/JCO.20.4.1128
   Cross CK, 2002, CANCER, V95, P1988, DOI 10.1002/cncr.10830
   Curtis E, 2008, CANCER-AM CANCER SOC, V112, P171, DOI 10.1002/cncr.23131
   Demark-Wahnefried W, 2005, J CLIN ONCOL, V23, P5814, DOI 10.1200/JCO.2005.01.230
   Demark-Wahnefried W, 2001, J CLIN ONCOL, V19, P2381, DOI 10.1200/JCO.2001.19.9.2381
   Djuric Z, 2009, J NATL MED ASSOC, V101, P552, DOI 10.1016/S0027-9684(15)30940-8
   ELEY JW, 1994, JAMA-J AM MED ASSOC, V272, P947, DOI 10.1001/jama.272.12.947
   Fitzgibbon ML, 2008, J WOMENS HEALTH, V17, P1099, DOI 10.1089/jwh.2007.0614
   George SM, 2014, J CANCER SURVIV, V8, P680, DOI 10.1007/s11764-014-0381-3
   George SM, 2014, CANCER EPIDEM BIOMAR, V23, P575, DOI 10.1158/1055-9965.EPI-13-1162
   George SM, 2011, CANCER CAUSE CONTROL, V22, P589, DOI 10.1007/s10552-011-9732-9
   Ghosh-Dastidar B, 2014, AM J PREV MED, V47, P587, DOI 10.1016/j.amepre.2014.07.005
   Goodwin PJ, 1999, J CLIN ONCOL, V17, P120, DOI 10.1200/JCO.1999.17.1.120
   Greenlee H, 2016, J CANC SURV, V10, P1
   Greenlee H, 2016, J CLIN ONCOL, V34, P3133, DOI 10.1200/JCO.2016.66.4391
   Griffith Kathleen A, 2012, NUTRITION AND HEALTH (BICESTER), V21, P97, DOI 10.1177/0260106012459938
   Guenther PM, 2008, J AM DIET ASSOC, V108, P1854, DOI 10.1016/j.jada.2008.08.011
   Guenther PM, 2013, J ACAD NUTR DIET, V113, P569, DOI 10.1016/j.jand.2012.12.016
   Guenther PM, 2014, J NUTR, V113, P0
   Hartman TJ, 2015, J AM COLL NUTR, V34, P416, DOI 10.1080/07315724.2014.982305
   Harvard TH, 2011, CHAN SCH PUBL HLTH H, V0, P0
   Heo M, 2012, AM J CLIN NUTR, V95, P594, DOI 10.3945/ajcn.111.025171
   Hershman D, 2005, J CLIN ONCOL, V23, P6639, DOI 10.1200/JCO.2005.12.633
   Huffman FG, 2011, J NUTR METAB, V2011, P0, DOI 10.1155/2011/398324
   Irwin ML, 2003, CANCER-AM CANCER SOC, V97, P1746, DOI 10.1002/cncr.11227
   Izano MA, 2013, NUTR CANCER, V65, P820, DOI 10.1080/01635581.2013.804939
   Jackson KA, 2001, J AM COLL NUTR, V20, P198S, DOI 10.1080/07315724.2001.10719032
   Janssen I, 2004, AM J CLIN NUTR, V79, P379
   Janssen I, 2002, ARCH INTERN MED, V162, P2074, DOI 10.1001/archinte.162.18.2074
   Katzmarzyk PT, 2011, OBESITY, V19, P1272, DOI 10.1038/oby.2010.319
   KENNEDY ET, 1995, J AM DIET ASSOC, V95, P1103, DOI 10.1016/S0002-8223(95)00300-2
   Kim EHJ, 2011, NUTR CANCER, V63, P381, DOI 10.1080/01635581.2011.535963
   KLESGES RC, 1995, J CONSULT CLIN PSYCH, V63, P438
   Krebs-Smith SM, 2000, EUR J CLIN NUTR, V54, P281, DOI 10.1038/sj.ejcn.1600936
   Kriska AM, 1997, MED SCI SPORT EXER, V29, PS5, DOI 10.1097/00005768-199706001-00003
   Kristal AR, 2005, CANCER EPIDEM BIOMAR, V14, P2826, DOI 10.1158/1055-9965.EPI-12-ED1
   Kroenke CH, 2006, J CLIN ONCOL, V24, P1105, DOI 10.1200/JCO.2005.04.2846
   Kroenke CH, 2005, J CLIN ONCOL, V23, P9295, DOI 10.1200/JCO.2005.02.0198
   Kroenke CH, 2005, J CLIN ONCOL, V23, P1370, DOI 10.1200/JCO.2005.01.079
   Kumanyika SK, 2003, ANN EPIDEMIOL, V13, P111, DOI 10.1016/S1047-2797(02)00253-3
   LASKA MN, 2015, DIS, V12, P0, DOI 10.5888/PCD12.150171
   Latimer L, 2011, J NUTR EDUC BEHAV, V43, P279, DOI 10.1016/j.jneb.2010.09.007
   Lawrence W, 2009, PSYCHOL HEALTH, V24, P1003, DOI 10.1080/08870440802460426
   Lichtenstein AH, 2006, CIRCULATION, V114, P82, DOI 10.1161/CIRCULATIONAHA.106.176158
   Liu SM, 2000, AM J CLIN NUTR, V71, P1455
   Lucan SC, 2010, AM J PUBLIC HEALTH, V100, P631, DOI 10.2105/AJPH.2009.172692
   Makari-Judson G, 2014, WORLD J CLIN ONCOL, V5, P272, DOI 10.5306/wjco.v5.i3.272
   Martin PD, 2004, OBES RES, V12, P646, DOI 10.1038/oby.2004.74
   Maunsell E, 2002, J CLIN ONCOL, V20, P1017, DOI 10.1200/JCO.20.4.1017
   McBride R, 2007, CANCER-AM CANCER SOC, V110, P1201, DOI 10.1002/cncr.22884
   McCarthy EP, 1998, ANN INTERN MED, V128, P729, DOI 10.7326/0003-4819-128-9-199805010-00005
   McCullough ML, 2002, AM J CLIN NUTR, V76, P1261, DOI 10.1093/ajcn/76.6.1261
   McGuire S, 2011, ADV NUTR, V2, P293, DOI 10.3945/an.111.000430
   Milliron BJ, 2014, J ACAD NUTR DIET, V114, P932, DOI 10.1016/j.jand.2013.08.015
   Mosher CE, 2013, PSYCHO-ONCOLOGY, V22, P876, DOI 10.1002/pon.3089
   Norris J, 1997, AM J PUBLIC HEALTH, V87, P740, DOI 10.2105/AJPH.87.5.740
   Odgaard-Jensen J, 2011, COCHRANE DB SYST REV, V0, P0, DOI DOI 10.1002/14651858.MR000012.pub3
   Ogden CL, 2014, JAMA-J AM MED ASSOC, V311, P806, DOI 10.1001/jama.2014.732
   Palmer JR, 2008, ARCH INTERN MED, V168, P1487, DOI 10.1001/archinte.168.14.1487
   Parker EAD, 2014, INTEGR CANCER THER, V13, P114, DOI 10.1177/1534735413503550
   Patnaik JL, 2011, BREAST CANCER RES, V13, P0, DOI 10.1186/bcr2901
   Paxton RJ, 2011, CANCER-AM CANCER SOC, V117, P3805, DOI 10.1002/cncr.25957
   Pierce JP, 2004, J NUTR, V134, P452
   Pronk NP, 2004, AM J PREV MED, V27, P25, DOI 10.1016/j.amepre.2004.04.022
   Protani M, 2010, BREAST CANCER RES TR, V123, P627, DOI 10.1007/s10549-010-0990-0
   Ramirez Lindsey A, 2016, J GA PUBLIC HEALTH ASSOC, V6, P210, DOI 10.21633/jgpha.6.2s06
   Reedy J, 2014, J NUTR, V144, P881, DOI 10.3945/jn.113.189407
   Rock CL, 2012, CA-CANCER J CLIN, V62, P243, DOI 10.3322/caac.21142
   Rock CL, 2002, J CLIN ONCOL, V20, P3302, DOI 10.1200/JCO.2002.03.008
   Rock CL, 1999, J AM DIET ASSOC, V99, P1212, DOI 10.1016/S0002-8223(99)00298-9
   Ross AC, 2011, J CLIN ENDOCR METAB, V96, P53, DOI 10.1210/jc.2010-2704
   SALLIS JF, 1987, PREV MED, V16, P825, DOI 10.1016/0091-7435(87)90022-3
   Schuler PB, 2008, J CROSS-CULT GERONTO, V23, P255, DOI 10.1007/s10823-008-9061-y
   Gorin SS, 2006, ARCH INTERN MED, V166, P2244, DOI 10.1001/archinte.166.20.2244
   Sheppard VB, 2016, CONTEMP CLIN TRIALS, V46, P106, DOI 10.1016/j.cct.2015.12.005
   Smith-Bindman R, 2006, ANN INTERN MED, V144, P541, DOI 10.7326/0003-4819-144-8-200604180-00004
   Stolley M, 2017, J CLIN ONCOL, V35, P2820, DOI 10.1200/JCO.2016.71.9856
   Stolley MR, 2006, HEALTH EDUC BEHAV, V33, P604, DOI 10.1177/1090198106290845
   Tammemagi CM, 2005, JAMA-J AM MED ASSOC, V294, P1765, DOI 10.1001/jama.294.14.1765
   Thompson T, 2017, SOC SCI MED, V192, P134, DOI 10.1016/j.socscimed.2017.09.035
   Trumbo P, 2002, J AM DIET ASSOC, V102, P1621, DOI 10.1016/S0002-8223(02)90346-9
   US Department of Health & Human Services, 2017, DIET GUID AM 2015 20, V0, P0
   Warren TY, 2012, PREV CHRONIC DIS, V9, P0, DOI 10.5888/pcd9.110170
   Williams DR, 2001, PUBLIC HEALTH REP, V116, P404, DOI 10.1016/S0033-3549(04)50068-7
   Wilson MM, 2016, J ACAD NUTR DIET, V116, P302, DOI 10.1016/j.jand.2015.09.020
   Wirt A, 2009, PUBLIC HEALTH NUTR, V12, P2473, DOI 10.1017/S136898000900531X
   Wolfe WA, 2004, ETHNIC DIS, V14, P212
   Yeh MC, 2008, HEALTH PROMOT INT, V23, P42, DOI 10.1093/heapro/dam044
   Zenk SN, 2011, HEALTH EDUC BEHAV, V0, P0
   Zhang FF, 2015, CANCER-AM CANCER SOC, V121, P4212, DOI 10.1002/cncr.29488
   Zhu SK, 2005, AM J CLIN NUTR, V81, P409
NR 107
TC 5
Z9 6
U1 0
U2 5
PU ROUTLEDGE JOURNALS, TAYLOR & FRANCIS LTD
PI ABINGDON
PA 2-4 PARK SQUARE, MILTON PARK, ABINGDON OX14 4RN, OXON, ENGLAND
SN 0163-5581
EI 1532-7914
J9 NUTR CANCER
JI Nutr. Cancer
PD JAN 2
PY 2019
VL 71
IS 1
BP 61
EP 76
DI 10.1080/01635581.2018.1557217
PG 16
WC Oncology; Nutrition & Dietetics
SC Oncology; Nutrition & Dietetics
GA HS5SZ
UT WOS:000463932700006
PM 30775929
DA 2025-02-23
ER

PT J
AU Spees, CK
   Braun, AC
   Hill, EB
   Grainger, EM
   Portner, J
   Young, GS
   Kleinhenz, MD
   Chitchumroonchokchai, C
   Clinton, SK
AF Spees, Colleen K.
   Braun, Ashlea C.
   Hill, Emily B.
   Grainger, Elizabeth M.
   Portner, James
   Young, Gregory S.
   Kleinhenz, Matthew D.
   Chitchumroonchokchai, Chureeporn
   Clinton, Steven K.
TI Impact of a Tailored Nutrition and Lifestyle Intervention for Overweight Cancer Survivors on Dietary Patterns, Physical Activity, Quality of Life, and Cardiometabolic Profiles
SO JOURNAL OF ONCOLOGY
LA English
DT Article
ID breast-cancer; weight-loss; preliminary efficacy; insulin-resistance; american-society; self-efficacy; healthy food; body-weight; adults; risk
AB Survivors of cancer often experience treatment-related toxicity in addition to being at risk of cancer recurrence, second primary cancers, and greater all-cause mortality. The objective of this study was to test the safety and efficacy of an intensive evidence-based garden intervention to improve outcomes for cancer survivors after curative therapy. To do so, a clinical trial of adult overweight and obese cancer survivors within 2 years of completing curative therapy was completed. The 6-month intervention, delivered within the context of harvesting at an urban garden, combined group education with cooking demonstrations, remote motivational interviewing, and online digital resources. Data on dietary patterns, program satisfaction, and quality of life were collected via questionnaires anthropometrics, physical activity, and clinical biomarkers were measured objectively. Of the 29 participants, 86% were white, 83% were female, and the mean age was 58 years. Compared to baseline, participants had significant improvements in Healthy Eating Index (HEI) scores (+5.2 points, p=0.006), physical activity (+1,208 steps, p=0.033), and quality of life (+16.07 points, p=0.004). Significant improvements were also documented in weight (-3.9 kg), waist circumference (-5.5 cm), BMI (-1.5 kg/m(2)), systolic BP (-9.5 mmHg), plasma carotenoids (+35%), total cholesterol (-6%), triglycerides (-14%), hs-CRP (-28%), and IGFBP-3 (-5%) (all p<0.010). These findings demonstrate a tailored multifaceted garden-based biobehavioral intervention for overweight and obese cancer survivors after curative therapy is safe and highly effective, warranting larger randomized controlled trials to identify program benefits, optimal maintenance strategies, program value relative to cost, and approaches for integration into a survivor's oncology management program. This trial is registered on ClinicalTrials.gov NCT02268188..
C1 [Spees, Colleen K.; Braun, Ashlea C.; Hill, Emily B.] Ohio State Univ, Coll Med, Med Dietet & Hlth Sci, Sch Hlth & Rehabil Sci, Columbus, OH 43210 USA.
   [Spees, Colleen K.; Grainger, Elizabeth M.; Clinton, Steven K.] Ohio State Univ, Comprehens Canc Ctr, Columbus, OH 43210 USA.
   [Grainger, Elizabeth M.; Chitchumroonchokchai, Chureeporn; Clinton, Steven K.] Ohio State Univ, Dept Internal Med, Div Med Oncol, Columbus, OH 43210 USA.
   [Portner, James] Ohio State Univ, Coll Social Work, Columbus, OH 43210 USA.
   [Young, Gregory S.] Ohio State Univ, Ctr Biostat, Columbus, OH 43210 USA.
   [Kleinhenz, Matthew D.] Ohio State Univ, Dept Hort & Crop Sci, Columbus, OH 43210 USA.
C3 University System of Ohio; Ohio State University; University System of Ohio; Ohio State University; James Cancer Hospital & Solove Research Institute; University System of Ohio; Ohio State University; University System of Ohio; Ohio State University; University System of Ohio; Ohio State University; University System of Ohio; Ohio State University
RP Spees, CK (corresponding author), Ohio State Univ, Coll Med, Med Dietet & Hlth Sci, Sch Hlth & Rehabil Sci, Columbus, OH 43210 USA.; Spees, CK (corresponding author), Ohio State Univ, Comprehens Canc Ctr, Columbus, OH 43210 USA.
EM spees.11@osu.edu
FU American Cancer Society
CR Armstrong MJ, 2011, OBES REV, V12, P709, DOI 10.1111/j.1467-789X.2011.00892.x
   Berentzen TL, 2010, PLOS ONE, V5, P0, DOI 10.1371/journal.pone.0013097
   Blair CK, 2013, ACTA ONCOL, V52, P1110, DOI 10.3109/0284186X.2013.770165
   Braun A, 2018, J NUTR EDUC BEHAV, V50, P19, DOI 10.1016/j.jneb.2017.05.352
   Burgess E, 2017, CLIN OBES, V7, P105, DOI 10.1111/cob.12180
   Burrows TL, 2015, JOURNAL OF NUTRITION & INTERMEDIARY METABOLISM, V2, P15, DOI 10.1016/j.jnim.2015.05.001
   Carver JR, 2007, J CLIN ONCOL, V25, P3991, DOI 10.1200/JCO.2007.10.9777
   Centers for Disease Control and Prevention, 2016, BRFSS QUEST BEH RISK, V0, P0
   Chen G, 2001, ORGAN RES METHODS, V4, P62, DOI 10.1177/109442810141004
   Cooperstone JL, 2015, MOL NUTR FOOD RES, V59, P658, DOI 10.1002/mnfr.201400658
   Cox M, 2017, JMIR CANCER, V3, P0, DOI 10.2196/cancer.7166
   Demark-Wahnefried W, 2018, J ACAD NUTR DIET, V118, P689, DOI 10.1016/j.jand.2017.11.001
   Deshmukh AA, 2018, JNCI CANCER SPECT, V2, P0, DOI 10.1093/jncics/pky022
   Dietary Guidelines Advisory Committee, 2015, DIETARY GUIDELINES FOR AMERICANS 2015-2020, V0, P0
   Eckel RH, 2014, J AM COLL CARDIOL, V63, P2960, DOI 10.1016/j.jacc.2013.11.003
   Eikenberry N, 2004, J AM DIET ASSOC, V104, P1158, DOI 10.1016/j.jada.2004.04.023
   Elwood PC, 2018, ECANCERMEDICALSCIENC, V12, P0, DOI 10.3332/ecancer.2018.792
   Ferrell BR, 1995, QUAL LIFE RES, V4, P523, DOI 10.1007/BF00634747
   Focht BC, 2018, ANN BEHAV MED, V52, P412, DOI 10.1093/abm/kax002
   Garcia MT, 2018, PUBLIC HEALTH NUTR, V21, P416, DOI 10.1017/S1368980017002944
   Guenther PM, 2014, J NUTR, V144, P399, DOI 10.3945/jn.113.183079
   Hamer J, 2017, CAN MED ASSOC J, V189, PE268, DOI 10.1503/cmaj.160464
   Hartmann C, 2015, PSYCHOL HEALTH, V30, P924, DOI 10.1080/08870446.2015.1006223
   Hoedjes M, 2017, J CANCER SURVIV, V11, P360, DOI 10.1007/s11764-016-0594-8
   James EL, 2015, BMC CANCER, V15, P0, DOI 10.1186/s12885-015-1775-y
   Janssen H, 2014, DISABIL REHABIL, V36, P255, DOI 10.3109/09638288.2013.788218
   Kahleova H, 2018, NUTRIENTS, V10, P0, DOI 10.3390/nu10020189
   Karnes SL, 2015, JMIR RES PROTOC, V4, P0, DOI 10.2196/resprot.4623
   Kohler LN, 2016, CANCER EPIDEM BIOMAR, V25, P1018, DOI 10.1158/1055-9965.EPI-16-0121
   Koutoukidis DA, 2017, BMJ OPEN, V7, P0, DOI 10.1136/bmjopen-2017-018015
   Kraus WE, 2019, MED SCI SPORT EXER, V51, P1206, DOI 10.1249/MSS.0000000000001932
   Kritchevsky SB, 2015, PLOS ONE, V10, P0, DOI 10.1371/journal.pone.0121993
   Kushi LH, 2012, CA-CANCER J CLIN, V62, P30, DOI 10.3322/caac.20140
   Lambert K, 2016, NEUROSCIENCE, V330, P386, DOI 10.1016/j.neuroscience.2016.05.037
   Ligibel JA, 2013, J NATL COMPR CANC NE, V11, P640, DOI 10.6004/jnccn.2013.0191
   Mayne ST, 2010, AM J CLIN NUTR, V92, P794, DOI 10.3945/ajcn.2010.29707
   McCabe MS, 2013, J CLIN ONCOL, V31, P631, DOI 10.1200/JCO.2012.46.6854
   McCarroll ML, 2014, GYNECOL ONCOL, V132, P397, DOI 10.1016/j.ygyno.2013.12.023
   Miller KD, 2016, CA-CANCER J CLIN, V66, P271, DOI 10.3322/caac.21349
   Miller PE, 2011, PUBLIC HEALTH NUTR, V14, P306, DOI 10.1017/S1368980010001655
   Morton LW, 2008, AGR HUM VALUES, V25, P107, DOI 10.1007/s10460-007-9095-8
   Park SM, 2007, J CLIN ONCOL, V25, P4835, DOI 10.1200/JCO.2006.10.3416
   Park SA, 2015, KOREAN J HORTIC SCI, V33, P133, DOI 10.7235/hort.2015.14084
   Pérez-Escamilla R, 2012, J ACAD NUTR DIET, V112, P671, DOI 10.1016/j.jand.2012.01.020
   Playdon MC, 2015, JNCI-J NATL CANCER I, V107, P0, DOI 10.1093/jnci/djv275
   Reedy J, 2014, J NUTR, V144, P881, DOI 10.3945/jn.113.189407
   Rock CL, 2015, J CLIN ONCOL, V33, P3169, DOI 10.1200/JCO.2015.61.1095
   Samdal GB, 2017, INT J BEHAV NUTR PHY, V14, P0, DOI 10.1186/s12966-017-0494-y
   Schwingshackl L, 2018, J ACAD NUTR DIET, V118, P74, DOI 10.1016/j.jand.2017.08.024
   Simon MS, 2018, CANCER-AM CANCER SOC, V124, P1798, DOI 10.1002/cncr.31230
   Smits A, 2015, GYNECOL ONCOL, V139, P546, DOI 10.1016/j.ygyno.2015.10.002
   Soga Masashi, 2017, PREV MED REP, V5, P92
   Spark LC, 2013, J CANCER SURVIV, V7, P74, DOI 10.1007/s11764-012-0246-6
   Spees CK, 2016, CANCER CONTROL, V23, P302, DOI 10.1177/107327481602300314
   Spees CK, 2015, AM J HEALTH BEHAV, V39, P256, DOI 10.5993/AJHB.39.2.12
   Spencer JC, 2016, PATIENT EDUC COUNS, V99, P1099, DOI 10.1016/j.pec.2016.02.003
   Stacey FG, 2015, J CANCER SURVIV, V9, P305, DOI 10.1007/s11764-014-0413-z
   Travier N, 2018, EUR J CANCER CARE, V27, P0, DOI 10.1111/ecc.12861
   USDepartment of Health and Human Services, 2013, NAT HEART LUNG BLOOD, V0, P0
   US Department of Health and Human Services, 2018, PHYS ACT GUID AM, V2nd ed., P0
   Wang X, 2014, BMJ-BRIT MED J, V349, P0, DOI 10.1136/bmj.g4490
   Wang YF, 2012, J ACAD NUTR DIET, V112, P486, DOI 10.1016/j.jand.2011.12.003
   World Cancer Research Fund/American Institute for Cancer Research, 2018, CONT UPD PROJ EXP RE, V0, P0
   Zhang FF, 2015, CANCER-AM CANCER SOC, V121, P4212, DOI 10.1002/cncr.29488
   Zhou Y, 2016, GYNECOL ONCOL, V141, P543, DOI 10.1016/j.ygyno.2016.04.006
NR 65
TC 14
Z9 14
U1 0
U2 9
PU HINDAWI LTD
PI LONDON
PA ADAM HOUSE, 3RD FLR, 1 FITZROY SQ, LONDON, W1T 5HF, ENGLAND
SN 1687-8450
EI 1687-8469
J9 J ONCOL
JI J. Oncol.
PD NOV 21
PY 2019
VL 2019
IS 
BP 
EP 
DI 10.1155/2019/1503195
PG 13
WC Oncology
SC Oncology
GA JT4WD
UT WOS:000500990700001
PM 31871455
DA 2025-02-23
ER

PT J
AU Slade, AN
AF Slade, Alexander N.
TI Prostate cancer and subsequent nutritional outcomes: the role of diagnosis and treatment
SO JOURNAL OF CANCER SURVIVORSHIP
LA English
DT Article
DE Prostate cancer survivorship; NHANES; Nutrition and cancer; Diabetes self-management
ID diabetes management; physical-activity; breast-cancer; health; adherence; information; dietary; smoking; trial; risk
AB PurposeTo comprehensively explore the role of a prostate cancer diagnosis and its treatment to several outcomes including diet, Hemoglobin A1c, and weight status, in a large, nationally representative, cross-sectional study.MethodsThis analysis used five cross sections from the publicly available National Health and Nutrition Evaluation Survey (NHANES) from 2001 to 2010. A sample of 289 men with a history of prostate cancer was matched to a comparison group of 655 men with elevated prostate-specific antigen (>4ng/mL) but no reported diagnosis of prostate cancer. Analyses were stratified by diabetic or pre-diabetes status and treatment including surgery, radiotherapy, or both. Outcomes of interest included several broad macronutrient categories, HbA1c, body mass index, and obesity status. Multivariate regression analyses were conducted to clarify the associations of a prostate cancer diagnosis with these outcomes. Demographic and socioeconomic factors, including age, education, race, income, and marital status, were controlled for in all models.ResultsThe clinical and demographic characteristics were relatively well balanced between the at risk comparison group and the group of men diagnosed with prostate cancer. Diabetic or pre-diabetic men diagnosed with prostate cancer were more likely to be obese (p<0.05) and have a higher BMI (p<0.10). On multivariate analysis, compared to controls, men with prostate cancer treated with surgery and radiation therapy were predicted to have a higher BMI (p<0.01) and were more likely to be obese (p<0.05). These findings were largely driven by the diabetic and pre-diabetic sample. Further diabetics and pre-diabetics with prostate cancer treated with both radiation and surgery were predicted to consume an average of 72 and 59 more daily grams of carbohydrates and sugar, respectively, compared to controls (p<0.05).ConclusionMen with prostate cancer report fewer behaviors and outcomes consistent with optimal glycemic management including a higher BMI, and in diabetics and pre-diabetics, increased carbohydrate sugar consumption. Men with more intense treatment including surgery and radiotherapy appeared to be more likely to be obese and make poorer dietary carbohydrate and sugar choices compared to men without prostate cancer.Implications for Cancer SurvivorsMen treated for prostate cancer have, on average, very long survivorship periods and are susceptible to diabetes and its complications. Interventions designed to improve diabetes awareness and self-management, especially weight and dietary sugar control, may be useful in this population.
C1 [Slade, Alexander N.] Virginia Commonwealth Univ Hlth Syst, Dept Radiat Oncol, Massey Canc Ctr, Box 980058, Richmond, VA 23298 USA.
C3 Virginia Commonwealth University
RP Slade, AN (corresponding author), Virginia Commonwealth Univ Hlth Syst, Dept Radiat Oncol, Massey Canc Ctr, Box 980058, Richmond, VA 23298 USA.
EM alexander.n.slade@vcuhealth.org
CR Bluethmann SM, 2015, PSYCHO-ONCOLOGY, V24, P1250, DOI 10.1002/pon.3857
   Calip GS, 2015, PHARMACOEPIDEM DR S, V24, P75, DOI 10.1002/pds.3660
   Cao Y, 2011, CANCER PREV RES, V4, P486, DOI 10.1158/1940-6207.CAPR-10-0229
   Chan JM, 2006, CANCER CAUSE CONTROL, V17, P199, DOI 10.1007/s10552-005-0413-4
   COONER WH, 1990, J UROLOGY, V143, P1146, DOI 10.1016/S0022-5347(17)40211-4
   Daugherty M, 2017, INT UROL NEPHROL, V49, P1715, DOI 10.1007/s11255-017-1660-5
   Friedenreich CM, 2016, EUR UROL, V70, P576, DOI 10.1016/j.eururo.2015.12.032
   Garber AJ, 2018, ENDOCR PRACT, V24, P91, DOI 10.4158/CS-2017-0153
   Griffiths RI, 2018, J CANCER SURVIV, V12, P803, DOI 10.1007/s11764-018-0717-5
   Kahn ME, 1999, J RISK UNCERTAINTY, V18, P147, DOI 10.1023/A:1007838613940
   Keenan PS, 2009, ARCH INTERN MED, V169, P237, DOI 10.1001/archinternmed.2008.557
   Kenfield SA, 2016, JNCI-J NATL CANCER I, V108, P0, DOI 10.1093/jnci/djw056
   Link Richard E, 2005, REV UROL, V7, P53
   Miller KD, 2016, CA-CANCER J CLIN, V66, P271, DOI 10.3322/caac.21349
   Mohler J, 2010, J NATL COMPR CANC NE, V8, P162, DOI 10.6004/jnccn.2010.0012
   Newsom JT, 2012, J GERONTOL B-PSYCHOL, V67, P279, DOI 10.1093/geronb/gbr103
   ONeill RF, 2015, J CANCER SURVIV, V9, P431, DOI 10.1007/s11764-014-0417-8
   Parsons JK, 2018, BJU INT, V121, P534, DOI 10.1111/bju.13890
   Parsons JK, 2014, CONTEMP CLIN TRIALS, V38, P198, DOI 10.1016/j.cct.2014.05.002
   Santorelli ML, 2016, PHARMACOEPIDEM DR S, V25, P898, DOI 10.1002/pds.3971
   Slade AN, 2014, BEHAV MED, V40, P1, DOI 10.1080/08964289.2013.826171
   Slade AN, 2012, J HEALTH ECON, V31, P502, DOI 10.1016/j.jhealeco.2012.04.001
   Taborelli M, 2017, MOL NUTR FOOD RES, V61, P0, DOI 10.1002/mnfr.201600816
   Thompson IM, 2004, NEW ENGL J MED, V350, P2239, DOI 10.1056/NEJMoa031918
   Wang Z, 2015, BRIT J CANCER, V112, P572, DOI 10.1038/bjc.2014.598
   Westmaas JL, 2015, J CLIN ONCOL, V33, P1647, DOI 10.1200/JCO.2014.58.3088
   Williams K, 2013, BRIT J CANCER, V108, P2407, DOI 10.1038/bjc.2013.254
   Yang JY, 2016, J ONCOL PRACT, V12, P731, DOI 10.1200/JOP.2016.011742
   Yao NL, 2015, ANN TRANSL MED, V3, P0, DOI 10.3978/j.issn.2305-5839.2015.03.52
   Zanders MMJ, 2015, DIABETOLOGIA, V58, P951, DOI 10.1007/s00125-015-3497-8
NR 30
TC 1
Z9 1
U1 0
U2 7
PU SPRINGER
PI NEW YORK
PA 233 SPRING ST, NEW YORK, NY 10013 USA
SN 1932-2259
EI 1932-2267
J9 J CANCER SURVIV
JI J. Cancer Surviv.-Res. Pract.
PD APR 15
PY 2019
VL 13
IS 2
BP 171
EP 179
DI 10.1007/s11764-019-00739-z
PG 9
WC Oncology; Social Sciences, Biomedical
SC Oncology; Biomedical Social Sciences
GA HU9HV
UT WOS:000465606400002
PM 30734156
DA 2025-02-23
ER

PT J
AU Yang, WS
   Ma, YN
   Liu, Y
   Smith-Warner, SA
   Simon, TG
   Chong, DQ
   Qi, QB
   Meyerhardt, JA
   Giovannucci, EL
   Chan, AT
   Zhang, XH
AF Yang, Wanshui
   Ma, Yanan
   Liu, Yue
   Smith-Warner, Stephanie A.
   Simon, Tracey G.
   Chong, Dawn Q.
   Qi, Qibin
   Meyerhardt, Jeffrey A.
   Giovannucci, Edward L.
   Chan, Andrew T.
   Zhang, Xuehong
TI Association of Intake of Whole Grains and Dietary Fiber With Risk of Hepatocellular Carcinoma in US Adults
SO JAMA ONCOLOGY
LA English
DT Article
ID coronary-heart-disease; total-energy intake; cereal fiber; insulin sensitivity; gut microbiota; united-states; liver-cancer; germ intake; body-mass; bran
AB ImportanceIncreased intake of whole grain and dietary fiber has been associated with lower risk of insulin resistance, hyperinsulinemia, and inflammation, which are known predisposing factors for hepatocellular carcinoma (HCC). Therefore, we hypothesized that long-term intake of whole grains and dietary fiber may be associated with lower risk of HCC. ObjectiveTo assess the associations of whole grain and dietary fiber intake with the risk of HCC. Design, Setting, and ParticipantsCohort study of the intake of whole grains, their subcomponents (bran and germ), and dietary fiber (cereal, fruit, and vegetable) in 125455 participants from 2 cohorts from the Nurses' Health Study and the Health Professionals Follow-up Study. ExposuresIntake of whole grains, their subcomponents (bran and germ), and dietary fiber (cereal, fruit, and vegetable) were collected and updated almost every 4 years using validated food frequency questionnaires. Main Outcomes and MeasuresMultivariable hazard ratios (HRs) and 95% CIs were estimated using Cox proportional hazards regression model after adjusting for most known HCC risk factors. ResultsAfter an average follow-up of 24.2 years, we identified 141 patients with HCC among 125455 participants (77241 women and 48214 men (mean [SD] age, 63.4 [10.7] years). Increased whole grain intake was significantly associated with lower risk of HCC (the highest vs lowest tertile intake: HR, 0.63; 95% CI, 0.41-0.96; P=.04 for trend). A nonsignificant inverse HCC association was observed for total bran (HR, 0.70; 95% CI, 0.46-1.07; P=.11 for trend), but not for germ. Increased intake of cereal fiber (HR, 0.68; 95% CI, 0.45-1.03; P=.07 for trend), but not fruit or vegetable fiber, was associated with a nonsignificant reduced risk of HCC. Conclusions and RelevanceIncreased intake of whole grains and possibly cereal fiber and bran could be associated with reduced risk of HCC among adults in the United States. Future studies that carefully consider hepatitis B and C virus infections are needed to replicate our findings, to examine these associations in other racial/ethnic or high-risk populations, and to elucidate the underlying mechanisms.
C1 [Yang, Wanshui] Anhui Med Univ, Sch Publ Hlth, Dept Nutr, Hefei, Anhui, Peoples R China.
   [Yang, Wanshui; Ma, Yanan; Liu, Yue; Giovannucci, Edward L.; Chan, Andrew T.; Zhang, Xuehong] Harvard Med Sch, Brigham & Womens Hosp, Dept Med, Channing Div Network Med, 181 Longwood Ave,Room 453, Boston, MA 02115 USA.
   [Ma, Yanan] China Med Univ, Sch Publ Hlth, Dept Biostat & Epidemiol, Shenyang, Liaoning, Peoples R China.
   [Liu, Yue] Beijing Univ Chinese Med, Sch Chinese Med, Ctr Evidence Based Chinese Med, Beijing, Peoples R China.
   [Smith-Warner, Stephanie A.; Giovannucci, Edward L.] Harvard TH Chan Sch Publ Hlth, Dept Nutr, Boston, MA USA.
   [Smith-Warner, Stephanie A.; Giovannucci, Edward L.] Harvard TH Chan Sch Publ Hlth, Dept Epidemiol, Boston, MA USA.
   [Simon, Tracey G.] Massachusetts Gen Hosp, Dept Med, Div Gastroenterol, Ctr Liver, Boston, MA 02114 USA.
   [Simon, Tracey G.; Chan, Andrew T.] Massachusetts Gen Hosp, Dept Med, Div Gastroenterol, Boston, MA 02114 USA.
   [Simon, Tracey G.; Chan, Andrew T.] Massachusetts Gen Hosp, Clin & Translat Epidemiol Unit, Boston, MA 02114 USA.
   [Chong, Dawn Q.] Natl Canc Ctr Singapore, Singapore, Singapore.
   [Qi, Qibin] Albert Einstein Coll Med, Dept Epidemiol & Populat Hlth, Bronx, NY 10467 USA.
   [Meyerhardt, Jeffrey A.] Dana Farber Canc Inst, Dept Med Oncol, Boston, MA 02115 USA.
   [Meyerhardt, Jeffrey A.] Harvard Med Sch, Boston, MA 02115 USA.
C3 Anhui Medical University; Harvard University; Harvard University Medical Affiliates; Brigham & Women's Hospital; Harvard Medical School; China Medical University; Beijing University of Chinese Medicine; Harvard University; Harvard T.H. Chan School of Public Health; Harvard University; Harvard T.H. Chan School of Public Health; Harvard University; Harvard University Medical Affiliates; Massachusetts General Hospital; Harvard University; Harvard University Medical Affiliates; Massachusetts General Hospital; Harvard University; Harvard University Medical Affiliates; Massachusetts General Hospital; National Cancer Centre Singapore (NCCS); Yeshiva University; Montefiore Medical Center; Albert Einstein College of Medicine; Harvard University; Harvard University Medical Affiliates; Dana-Farber Cancer Institute; Harvard University; Harvard Medical School
RP Zhang, XH (corresponding author), Harvard Med Sch, Brigham & Womens Hosp, Dept Med, Channing Div Network Med, 181 Longwood Ave,Room 453, Boston, MA 02115 USA.
EM xuehong.zhang@channing.harvard.edu
FU National Institutes of Health [K24 DK098311, K07 CA188126, UM1CA186107, P50CA127003, P01CA87969, R01CA49449, UM1CA167552]; Chinese Scholarship Council; American Cancer Society Research Scholar Grant [RSG NEC-130476]; Boston Nutrition Obesity Research Center Pilot and Feasibility Award
CR Aune D, 2016, BMJ-BRIT MED J, V353, P0, DOI 10.1136/bmj.i2716
   Aune D, 2011, BMJ-BRIT MED J, V343, P0, DOI 10.1136/bmj.d6617
   Ben QW, 2014, GASTROENTEROLOGY, V146, P689, DOI 10.1053/j.gastro.2013.11.003
   Bray F, 2013, INT J CANCER, V132, P1133, DOI 10.1002/ijc.27711
   Campbell PT, 2016, CANCER RES, V76, P6076, DOI 10.1158/0008-5472.CAN-16-0787
   ChasanTaber S, 1996, EPIDEMIOLOGY, V7, P81, DOI 10.1097/00001648-199601000-00014
   Chettouh H, 2015, LIVER INT, V35, P2203, DOI 10.1111/liv.12903
   Cho SS, 2013, AM J CLIN NUTR, V98, P594, DOI 10.3945/ajcn.113.067629
   Costabile A, 2008, BRIT J NUTR, V99, P110, DOI 10.1017/S0007114507793923
   de Munter JSL, 2007, PLOS MED, V4, P1385, DOI 10.1371/journal.pmed.0040261
   Denniston MM, 2014, ANN INTERN MED, V160, P293, DOI 10.7326/M13-1133
   DiNicolantonio JJ, 2017, OPEN HEART, V4, P0, DOI 10.1136/openhrt-2017-000631
   Fedirko V, 2013, ANN ONCOL, V24, P543, DOI 10.1093/annonc/mds434
   FESKANICH D, 1993, J AM DIET ASSOC, V93, P790, DOI 10.1016/0002-8223(93)91754-E
   Flint AJ, 2009, AM J CLIN NUTR, V90, P493, DOI 10.3945/ajcn.2009.27460
   Georgoulis M, 2014, EUR J NUTR, V53, P1727, DOI 10.1007/s00394-014-0679-y
   Giannelli V, 2014, WORLD J GASTROENTERO, V20, P16795, DOI 10.3748/wjg.v20.i45.16795
   Hansen L, 2012, INT J CANCER, V131, P469, DOI 10.1002/ijc.26381
   He MA, 2010, CIRCULATION, V121, P2162, DOI 10.1161/CIRCULATIONAHA.109.907360
   Hu FB, 1999, AM J EPIDEMIOL, V149, P531, DOI 10.1093/oxfordjournals.aje.a009849
   Ioannou GN, 2011, ANN INTERN MED, V154, P319, DOI 10.7326/0003-4819-154-5-201103010-00006
   Jemal A, 2017, JNCI-J NATL CANCER I, V109, P0, DOI 10.1093/jnci/djx030
   Jensen MK, 2004, AM J CLIN NUTR, V80, P1492, DOI 10.1093/ajcn/80.6.1492
   Jurek AM, 2005, INT J EPIDEMIOL, V34, P680, DOI 10.1093/ije/dyi060
   Keshavarzian A, 2001, J PHARMACOL EXP THER, V299, P442
   Kim Y, 2014, AM J EPIDEMIOL, V180, P565, DOI 10.1093/aje/kwu174
   Langkamp-Henken B, 2012, J NUTR, V142, P2025, DOI 10.3945/jn.112.164996
   Makarova-Rusher OV, 2016, CANCER-AM CANCER SOC, V122, P1757, DOI 10.1002/cncr.29971
   McKeown NM, 2004, NUTR REV, V62, P286
   Mittal S, 2013, J CLIN GASTROENTEROL, V47, PS2, DOI 10.1097/MCG.0b013e3182872f29
   Murphy N, 2012, PLOS ONE, V7, P0, DOI 10.1371/journal.pone.0039361
   Nguyen HA, 2002, AM J GASTROENTEROL, V97, P1813, DOI 10.1111/j.1572-0241.2002.05800.x
   Petrick JL, 2018, BRIT J CANCER, V118, P1005, DOI 10.1038/s41416-018-0007-z
   Petrick JL, 2015, CANCER EPIDEM BIOMAR, V24, P1398, DOI 10.1158/1055-9965.EPI-15-0137
   Qi L, 2006, DIABETES CARE, V29, P207, DOI 10.2337/diacare.29.02.06.dc05-1903
   Rahib L, 2014, CANCER RES, V74, P2913, DOI 10.1158/0008-5472.CAN-14-0155
   Rimm E B, 1990, EPIDEMIOLOGY, V1, P466, DOI 10.1097/00001648-199011000-00009
   Ross AB, 2013, INT J ENDOCRINOL, V2013, P0, DOI 10.1155/2013/585876
   Ross AB, 2011, BRIT J NUTR, V105, P1492, DOI 10.1017/S0007114510005209
   SALVINI S, 1989, INT J EPIDEMIOL, V18, P858, DOI 10.1093/ije/18.4.858
   Schatzkin A, 2007, AM J CLIN NUTR, V85, P1353, DOI 10.1093/ajcn/85.5.1353
   Slavin J, 2003, P NUTR SOC, V62, P129, DOI 10.1079/PNS2002221
   STAMPFER MJ, 1984, AM J EPIDEMIOL, V119, P837, DOI 10.1093/oxfordjournals.aje.a113804
   Steffen LM, 2003, AM J EPIDEMIOL, V158, P243, DOI 10.1093/aje/kwg146
   Threapleton DE, 2013, BMJ-BRIT MED J, V347, P0, DOI 10.1136/bmj.f6879
   Watt BK, 1964, COMPOSITION FOODS RA, V0, P0
   Weickert MO, 2006, DIABETES CARE, V29, P775, DOI 10.2337/diacare.29.04.06.dc05-2374
   Willett W, 2017, NUTRITIONAL EPIDEMIOLOGY, V0, P0, DOI DOI 10.1093/ACPROF:OSO/9780199754038.001.0001
   Willett WC, 1997, AM J CLIN NUTR, V65, P1220, DOI 10.1093/ajcn/65.4.1220S
   World Cancer Research Fund American Insitute for Cancer Research, 2018, CONTINUOUS UPDATE PROJECT EXPERT REPORT 2018. BODY FATNESS AND WEIGHT GAIN AND THE RISK OF CANCER, V0, P0
   Wu HY, 2015, JAMA INTERN MED, V175, P373, DOI 10.1001/jamainternmed.2014.6283
   Yao BD, 2014, EUR J EPIDEMIOL, V29, P79, DOI 10.1007/s10654-013-9876-x
   Zamparelli MS, 2017, UNITED EUR GASTROENT, V5, P944, DOI 10.1177/2050640617705576
NR 53
TC 64
Z9 66
U1 1
U2 25
PU AMER MEDICAL ASSOC
PI CHICAGO
PA 330 N WABASH AVE, STE 39300, CHICAGO, IL 60611-5885 USA
SN 2374-2437
EI 2374-2445
J9 JAMA ONCOL
JI JAMA Oncol.
PD JUN 15
PY 2019
VL 5
IS 6
BP 879
EP 886
DI 10.1001/jamaoncol.2018.7159
PG 8
WC Oncology
SC Oncology
GA II0CC
UT WOS:000474872000018
PM 30789662
DA 2025-02-23
ER

PT J
AU Sadeghi, M
   Vahid, F
   Rahmani, D
   Akbari, ME
   Davoodi, SH
AF Sadeghi, Mahya
   Vahid, Farhad
   Rahmani, Diyako
   Akbari, Mohammad Esmaeil
   Davoodi, Sayed Hossein
TI The Association between Dietary Patterns and Breast Cancer Pathobiological Factors Progesterone Receptor (PR) and Estrogen Receptors (ER): New Findings from Iranian Case-Control Study
SO NUTRITION AND CANCER-AN INTERNATIONAL JOURNAL
LA English
DT Article
ID risk; quality; index; women
AB Background: Breast cancer (BrCa) is the most frequently diagnosed cancer among females and second cancer after lung cancer in many societies. Ignoring the phenotypes of the BrCa can affect the interpretation of the association between diet and BrCa. The aim of this study was to determine the association between dietary patterns and estrogen receptor (ER), and progesterone receptor (PR) status in women with BrCa. Methods: This study includes 150 cases of BrCa. Controls were 150 healthy adults, frequency matching based on age. The individual information, food frequency questionnaire, and physical activity were completed while interviews. Information about the pathologic factors obtained from patients' files. Factor analysis method used to determine the dietary patterns; logistic regression used to measure the odds ratios. Results: Getting upper median intake of unhealthy diet had a strong association with BrCa-positive ER and positive PR (OR: 4.98, 95% CI: 2.65-9.34 and OR: 4.99, 95% CI: 2.56-9.75, respectively) compared to under median intake of unhealthy diet. In addition, the protective effect of the healthy diet was stronger on BrCa-negative ER, negative PR (OR: 0.11, 95% CI: 0.04-0.34 and OR: 0.10, 95% CI: 0.03-0.25, respectively). Conclusion: The protective effect of a healthy dietary pattern was stronger on BrCa negative ER and negative PR. The unhealthy dietary pattern had a strong association with BrCa positive ER and positive PR.
C1 [Sadeghi, Mahya; Akbari, Mohammad Esmaeil; Davoodi, Sayed Hossein] Shahid Beheshti Univ Med Sci, Canc Res Ctr, Tehran, Iran.
   [Vahid, Farhad] Arak Univ Med Sci, Sch Hlth, Dept Nutr Sci, Arak, Iran.
   [Rahmani, Diyako] Massey Univ, Dept Commun Journalism & Mkt, Palmerston North, New Zealand.
C3 Shahid Beheshti University Medical Sciences; Massey University
RP Davoodi, SH (corresponding author), Shahid Beheshti Univ Med Sci, Dept Nutr Res, Natl Nutr & Food Technol Res Inst, Fac Nutr Sci & Food Technol, 7 West Arghavan St Farahzadi Blv, Tehran, Iran.
EM hdavoodi1345@gmail.com
FU Cancer Research Center Shohada hospital in Tehran, Iran
CR Aadahl M, 2003, MED SCI SPORT EXER, V35, P1196, DOI 10.1249/01.MSS.0000074446.02192.14
   Agurs-Collins T, 2009, AM J CLIN NUTR, V90, P621, DOI 10.3945/ajcn.2009.27666
   Baglietto L, 2011, BRIT J CANCER, V104, P524, DOI 10.1038/sj.bjc.6606044
   Buck K, 2011, CANCER CAUSE CONTROL, V22, P273, DOI 10.1007/s10552-010-9695-2
   Butler LM, 2010, AM J CLIN NUTR, V91, P1013, DOI 10.3945/ajcn.2009.28572
   Castelló A, 2014, BRIT J CANCER, V111, P1454, DOI 10.1038/bjc.2014.434
   Catsburg C, 2015, AM J CLIN NUTR, V101, P817, DOI 10.3945/ajcn.114.097659
   Cottet V, 2009, AM J EPIDEMIOL, V170, P1257, DOI 10.1093/aje/kwp257
   Cui XH, 2007, CANCER EPIDEM BIOMAR, V16, P1443, DOI 10.1158/1055-9965.EPI-07-0059
   De Stefani E, 2009, INT J CANCER, V124, P1391, DOI 10.1002/ijc.24035
   Edefonti V, 2008, INT J CANCER, V122, P609, DOI 10.1002/ijc.23064
   Fung TT, 2006, J NUTR, V136, P466, DOI 10.1093/jn/136.2.466
   Fung TT, 2005, INT J CANCER, V116, P116, DOI 10.1002/ijc.20999
   Hirose K, 2007, CANCER SCI, V98, P1431, DOI 10.1111/j.1349-7006.2007.00540.x
   Khazaee-Pool M, 2014, BMC WOMENS HEALTH, V14, P0, DOI 10.1186/1472-6874-14-41
   Klishadi R, 2001, J SHAHREKORD UNIV MED SCI, V3, P0
   Link LB, 2013, AM J CLIN NUTR, V98, P1524, DOI 10.3945/ajcn.113.061184
   Mirmiran P, 2010, PUBLIC HEALTH NUTR, V13, P654, DOI 10.1017/S1368980009991698
   Mousavi SM, 2007, BREAST J, V13, P383, DOI 10.1111/j.1524-4741.2007.00446.x
   Murtaugh MA, 2008, AM J CLIN NUTR, V87, P978, DOI 10.1093/ajcn/87.4.978
   Naghshvar F, 2007, J GORGAN UNIV MED SCI, V8, P64
   Najafi B, 2006, J GUILAN U MED SCI, V15, P21
   Olsen A, 2003, J NUTR, V133, P2342, DOI 10.1093/jn/133.7.2342
   Parkin DM, 2005, CA-CANCER J CLIN, V55, P74, DOI 10.3322/canjclin.55.2.74
   Sadeghi M, 2017, J MAZANDARAN U MED S, V26, P76
   Sant M, 2007, INT J CANCER, V121, P911, DOI 10.1002/ijc.22714
   Schulz M, 2008, BRIT J NUTR, V100, P942, DOI 10.1017/S0007114508966149
   Shamsaliniya a, 2010, J OBSTET GYNECOL INF, V13, P43
   Sieri S, 2004, CANCER EPIDEM BIOMAR, V13, P567
   Tabrizi SH, 2010, IRANIAN JOURNAL OF NUTRITION SCIENCES & FOOD TECHNOLOGY, V5, P39
   Terry P, 2001, CANCER EPIDEM BIOMAR, V10, P1281
   Tumas N, 2014, EUR J NUTR, V53, P557, DOI 10.1007/s00394-013-0564-0
   Vahid F, 2018, NUTRITION, V45, P11, DOI 10.1016/j.nut.2017.06.011
   Vahid F, 2017, APPL PHYSIOL NUTR ME, V42, P399, DOI 10.1139/apnm-2016-0395
   Wu AH, 2009, AM J CLIN NUTR, V89, P1145, DOI 10.3945/ajcn.2008.26915
   Zhang CX, 2011, EUR J CANCER PREV, V20, P199, DOI 10.1097/CEJ.0b013e32834572bb
   Zhang CX, 2011, CANCER CAUSE CONTROL, V22, P115, DOI 10.1007/s10552-010-9681-8
NR 37
TC 9
Z9 9
U1 0
U2 2
PU ROUTLEDGE JOURNALS, TAYLOR & FRANCIS LTD
PI ABINGDON
PA 2-4 PARK SQUARE, MILTON PARK, ABINGDON OX14 4RN, OXON, ENGLAND
SN 0163-5581
EI 1532-7914
J9 NUTR CANCER
JI Nutr. Cancer
PD NOV 17
PY 2019
VL 71
IS 8
BP 1290
EP 1298
DI 10.1080/01635581.2019.1602658
EA APR 2019
PG 9
WC Oncology; Nutrition & Dietetics
SC Oncology; Nutrition & Dietetics
GA JF5LV
UT WOS:000471444200001
PM 31007067
DA 2025-02-23
ER

PT J
AU Swaminath, S
   Um, CY
   Prizment, AE
   Lazovich, D
   Bostick, RM
AF Swaminath, Samyukta
   Um, Caroline Y.
   Prizment, Anna E.
   Lazovich, DeAnn
   Bostick, Roberd M.
TI Combined Mineral Intakes and Risk of Colorectal Cancer in Postmenopausal Women
SO CANCER EPIDEMIOLOGY BIOMARKERS & PREVENTION
LA English
DT Article
ID mediterranean diet score; oxidative balance; colon-cancer; older women; heme iron; vitamin-d; calcium; metaanalysis; magnesium; zinc
AB Background: Despite considerable biological plausibility, other than for calcium, there are few reported epidemiologic studies on mineral intake-colorectal cancer associations, none of which investigated multiple minerals in aggregate. Methods: Accordingly, we incorporated 11 minerals into a mineral score and investigated its association with incident colorectal cancer in the Iowa Women's Health Study, a prospective cohort study of 55- to 69-year-old women who completed a food frequency questionnaire in 1986. In the analytic cohort (n = 35, 221), 1,731 incident colorectal cancer cases were identified via the State Health Registry of Iowa. Participants' calcium, magnesium, manganese, zinc, selenium, potassium, and iodine intakes were ranked 1 to 5, with higher ranks indicating higher, potentially anticarcinogenic, intakes, whereas for iron, copper, phosphorus, and sodium intakes, the rankings were reversed to account for their possible procarci-nogenic properties. The rankings were summed to create each woman's mineral score. The mineral score-incident colorectal cancer association was estimated using multivariable Cox proportional hazards regression. Results: There was decreasing risk with an increasing score (P-trend = 0.001). The hazard ratios and 95% confidence intervals (CI) for those in mineral score quintiles 2 to 5 relative to those in the lowest were 0.91 (CI, 0.88-1.08), 0.85 (CI, 0.75-0.95), 0.86 (CI, 0.75-0.97), and 0.75 (CI, 0.71-0.95), respectively. Conclusions: Our findings suggest that a predominance of putative anti-relative to pro-colorectal carcinogenic mineral intakes may be inversely associated with colorectal cancer risk. Impact: These results support further investigation of colorectal cancer etiology using composite mineral intake scores.
C1 [Swaminath, Samyukta; Um, Caroline Y.; Bostick, Roberd M.] Emory Univ, Rollins Sch Publ Hlth, Dept Epidemiol, Atlanta, GA 30322 USA.
   [Prizment, Anna E.; Lazovich, DeAnn] Univ Minnesota, Sch Publ Hlth, Div Epidemiol & Community Hlth, Minneapolis, MN USA.
   [Prizment, Anna E.; Lazovich, DeAnn] Univ Minnesota, Masonic Canc Ctr, Minneapolis, MN USA.
   [Bostick, Roberd M.] Emory Univ, Winship Canc Inst, Atlanta, GA 30322 USA.
C3 Emory University; Rollins School Public Health; University of Minnesota System; University of Minnesota Twin Cities; University of Minnesota System; University of Minnesota Twin Cities; Emory University
RP Bostick, RM (corresponding author), Emory Univ, 1518 Clifton Rd NE 1518-002-3BB, Atlanta, GA 30322 USA.
EM rmbosti@emory.edu
FU NCI of the NIH [R01 CA039742]
CR Anderson JJB, 2013, ANN NY ACAD SCI, V1301, P1, DOI 10.1111/nyas.12208
   BISGARD KM, 1994, AM J EPIDEMIOL, V139, P990, DOI 10.1093/oxfordjournals.aje.a116948
   Bonovas S, 2016, WORLD J GASTROENTERO, V22, P4594, DOI 10.3748/wjg.v22.i18.4594
   BREMNER I, 1995, P NUTR SOC, V54, P489, DOI 10.1079/PNS19950017
   Cai XL, 2016, SCI REP-UK, V6, P0, DOI 10.1038/srep19213
   Cao H, 2017, EUR J CANCER CARE, V26, P0, DOI 10.1111/ecc.12486
   Collins JF, 2010, NUTR REV, V68, P133, DOI 10.1111/j.1753-4887.2010.00271.x
   CROCCO SC, 1982, J AM DIET ASSOC, V80, P36
   Dai Q, 2007, AM J CLIN NUTR, V86, P743, DOI 10.1093/ajcn/86.3.743
   Dai Q, 2012, EPIDEMIOLOGY, V23, P504, DOI 10.1097/EDE.0b013e31824deb09
   Dash C, 2015, AM J EPIDEMIOL, V181, P584, DOI 10.1093/aje/kwu318
   Dash C, 2013, AM J EPIDEMIOL, V178, P610, DOI 10.1093/aje/kwt007
   Davis CD, 1999, J NUTR, V129, P1060, DOI 10.1093/jn/129.5.1060
   FINE KD, 1991, J CLIN INVEST, V88, P396, DOI 10.1172/JCI115317
   French SA, 1997, INT J OBESITY, V21, P217, DOI 10.1038/sj.ijo.0800390
   GILLOOLY M, 1983, BRIT J NUTR, V49, P331, DOI 10.1079/BJN19830042
   Giovannucci E, 2002, GASTROENTEROL CLIN N, V31, P925, DOI 10.1016/S0889-8553(02)00057-2
   Haslam A, 2017, PUBLIC HEALTH NUTR, V20, P1609, DOI 10.1017/S1368980017000453
   Heine-Bröring RC, 2015, INT J CANCER, V136, P2388, DOI 10.1002/ijc.29277
   Hopkins MH, 2011, CANCER PREV RES, V4, P1645, DOI 10.1158/1940-6207.CAPR-11-0105
   Huang X, 2014, J CELL BIOL, V206, P151, DOI 10.1083/jcb.201404136
   Hunt CD, 2001, J AM DIET ASSOC, V101, P1058, DOI 10.1016/S0002-8223(01)00260-7
   Jacobs S, 2016, J NUTR, V146, P1746, DOI 10.3945/jn.116.234237
   Jansson Birger, 1996, JOURNAL OF ENVIRONMENTAL PATHOLOGY TOXICOLOGY AND ONCOLOGY, V15, P65
   Jemal A, 2009, CA-CANCER J CLIN, V59, P225, DOI 10.3322/caac.20006
   Kesse E, 2005, INT J CANCER, V117, P137, DOI 10.1002/ijc.21148
   Keum N, 2014, INT J CANCER, V135, P1940, DOI 10.1002/ijc.28840
   Klevay LM, 2011, J TRACE ELEM MED BIO, V25, P204, DOI 10.1016/j.jtemb.2011.08.146
   Ko HJ, 2014, NUTR CANCER, V66, P915, DOI 10.1080/01635581.2014.922203
   Lee DH, 2004, JNCI-J NATL CANCER I, V96, P403, DOI 10.1093/jnci/djh047
   McClure ST, 2017, NUTRIENTS, V9, P0, DOI 10.3390/nu9020095
   Medrano-Macías J, 2016, FRONT PLANT SCI, V7, P0, DOI 10.3389/fpls.2016.01146
   ONeil CE, 2012, NUTRIENTS, V4, P2097, DOI 10.3390/nu4122097
   Panagiotakos DB, 2006, NUTR METAB CARDIOVAS, V16, P559, DOI 10.1016/j.numecd.2005.08.006
   Peleteiro B, 2011, BRIT J CANCER, V104, P198, DOI 10.1038/sj.bjc.6605993
   Pennington T, 1995, J FOOD COMPOS ANAL, V8, P171
   Potter J, 2016, INT J MOL SCI, V17, P0, DOI 10.3390/ijms17071052
   Qiao L, 2013, CANCER CAUSE CONTROL, V24, P1175, DOI 10.1007/s10552-013-0197-x
   Reedy J, 2014, J NUTR, V144, P881, DOI 10.3945/jn.113.189407
   Ross AC, 2011, DIETARY REFERENCE INTAKES FOR CALCIUM AND VITAMIN D, V0, P35
   Senesse P, 2004, NUTR CANCER, V49, P66, DOI 10.1207/s15327914nc4901_9
   Sesink ALA, 2001, CARCINOGENESIS, V22, P1653, DOI 10.1093/carcin/22.10.1653
   Slattery M L, 2000, SEMIN GASTROINTEST DIS, V11, P142
   Smyth PPA, 2003, BIOFACTORS, V19, P121, DOI 10.1002/biof.5520190304
   Tapiero H, 2003, BIOMED PHARMACOTHER, V57, P134, DOI 10.1016/S0753-3322(03)00035-0
   Thomson CD, 2008, AM J CLIN NUTR, V87, P379, DOI 10.1093/ajcn/87.2.379
   Um CY, 2017, NUTR CANCER, V69, P416, DOI 10.1080/01635581.2017.1274408
   Wang XQ, 2009, WORLD J GASTROENTERO, V15, P2204, DOI 10.3748/wjg.15.2204
   WILLETT WC, 1988, AM J EPIDEMIOL, V127, P188, DOI 10.1093/oxfordjournals.aje.a114780
   WISE A, 1995, INT J FOOD SCI NUTR, V46, P53, DOI 10.3109/09637489509003386
NR 50
TC 15
Z9 15
U1 0
U2 9
PU AMER ASSOC CANCER RESEARCH
PI PHILADELPHIA
PA 615 CHESTNUT ST, 17TH FLOOR, PHILADELPHIA, PA 19106-4404 USA
SN 1055-9965
EI 1538-7755
J9 CANCER EPIDEM BIOMAR
JI Cancer Epidemiol. Biomarkers Prev.
PD FEB 15
PY 2019
VL 28
IS 2
BP 392
EP 399
DI 10.1158/1055-9965.EPI-18-0412
PG 8
WC Oncology; Public, Environmental & Occupational Health
SC Oncology; Public, Environmental & Occupational Health
GA HU5ME
UT WOS:000465321600018
PM 30464021
DA 2025-02-23
ER

PT J
AU McClain, KM
   Bradshaw, PT
   Khankari, NK
   Gammon, MD
   Olshan, AE
AF McClain, Kathleen M.
   Bradshaw, Patrick T.
   Khankari, Nikhil K.
   Gammon, Marilie D.
   Olshan, Andrew E.
TI Fish/shellfish intake and the risk of head and neck cancer
SO EUROPEAN JOURNAL OF CANCER PREVENTION
LA English
DT Article
DE diet; fish; head and neck cancer; risk factors; shellfish
ID upper aerodigestive tract; body-mass index; international head; pooled analysis; dietary patterns; mediterranean diet; fatty-acids; oropharyngeal cancer; pharyngeal cancer; carolina head
AB Fish intake and other dietary sources of omega-3 fatty acids have been shown to be associated with a reduced risk for some cancers. Although previous studies of head and neck cancer have reported associations with different dietary factors, including reduced risks for fruits and vegetables and putatively healthy dietary patterns, associations specific to fish intake are unclear. This study investigated the association between fish/shellfish intake and risk of squamous cell carcinoma of the head and neck (SCCHN) using data from the Carolina Head and Neck Cancer Epidemiology Study, a population-based case-control study conducted in 46 North Carolina counties with cases recruited from 2002 through 2006. Controls were frequency matched to the cases on age, sex, and race; the final sample size was 1039 cases and 1375 controls. Demographic, lifestyle, and dietary information were collected using an inperson interviewer-administered structured questionnaire. Multivariable-adjusted odds ratios (ORs) and 95% confidence intervals (CIs) were estimated with unconditional logistic regression. Patients whose fish/shellfish intake was among the highest tertile had a 20% lower odds of SCCHN compared with those in the lowest tertile (OR: 0.80; 95% CI: 0.60-1.07) after adjustment for the matching and other factors (income, energy intake, fruit intake, cigarette smoking, and alcohol intake). The inverse association was more pronounced for oral cavity and oropharyngeal tumors, for African Americans, and for females, but CIs were wide. To further investigate this potential risk reduction strategy for SCCHN, future studies should consider examining specific fish/shellfish, cooking practices, and other omega-3 fatty acid sources. Copyright (C) 2018 Wolters Kluwer Health, Inc. All rights reserved.
C1 [McClain, Kathleen M.; Gammon, Marilie D.; Olshan, Andrew E.] Univ N Carolina, Dept Epidemiol, CB 7435,McGavran Greenberg Hall, Chapel Hill, NC 27599 USA.
   [Olshan, Andrew E.] Univ N Carolina, Dept Otolaryngol Head & Neck Surg, Chapel Hill, NC 27599 USA.
   [Bradshaw, Patrick T.] Univ Calif Berkeley, Sch Publ Hlth, Div Epidemiol, Berkeley, CA 94720 USA.
   [Khankari, Nikhil K.] Vanderbilt Univ, Med Ctr, Div Epidemiol, Nashville, TN USA.
C3 University of North Carolina; University of North Carolina Chapel Hill; University of North Carolina; University of North Carolina Chapel Hill; University of California System; University of California Berkeley; Vanderbilt University
RP McClain, KM (corresponding author), Univ N Carolina, Dept Epidemiol, CB 7435,McGavran Greenberg Hall, Chapel Hill, NC 27599 USA.
EM kmcclain@unc.edu
FU National Cancer Institute [R01-CA90731]; National Institute of Environmental Health Sciences [P30ES10126]; National Institute of Diabetes and Digestive and Kidney Disease [P30DK56350]
CR [Anonymous], 2005, DIET CALC AN PROGR V, V0, P0
   [Anonymous], 2005, DIETARY GUIDELINES FOR AMERICANS 2005, V0, P0
   [Anonymous], 1995, PHYS STAT UINT ANT, V0, P0
   de Toledo ALA, 2010, CAD SAUDE PUBLICA, V26, P135, DOI 10.1590/S0102-311X2010000100014
   Avula CPR, 2000, RECENT RESEARCH DEVELOPMENTS IN LIPIDS, V4, P303
   Balkwill F, 2001, LANCET, V357, P539, DOI 10.1016/S0140-6736(00)04046-0
   Bradshaw PT, 2012, AM J EPIDEMIOL, V175, P1225, DOI 10.1093/aje/kwr468
   Bravi F, 2013, BRIT J CANCER, V109, P2904, DOI 10.1038/bjc.2013.667
   Breslow NE, 1982, ANAL CASE CONTROL ST, V24, P255
   Brown MD, 2006, BRIT J CANCER, V94, P842, DOI 10.1038/sj.bjc.6603030
   Calder PC, 2011, EUR J PHARMACOL, V668, PS50, DOI 10.1016/j.ejphar.2011.05.085
   Chainani-Wu N, 2002, NUTR CANCER, V44, P104, DOI 10.1207/S15327914NC4402_01
   Chaturvedi AK, 2011, J CLIN ONCOL, V29, P4294, DOI 10.1200/JCO.2011.36.4596
   Chavarro JE, 2007, CANCER EPIDEM BIOMAR, V16, P1364, DOI 10.1158/1055-9965.EPI-06-1033
   Chuang SC, 2012, CANCER CAUSE CONTROL, V23, P69, DOI 10.1007/s10552-011-9857-x
   Daniel CR, 2011, CANCER PREV RES, V4, P1903, DOI 10.1158/1940-6207.CAPR-11-0241
   De Stefani E, 2013, NUTR CANCER, V65, P384, DOI 10.1080/01635581.2013.761254
   Divaris K, 2010, CANCER CAUSE CONTROL, V21, P567, DOI 10.1007/s10552-009-9486-9
   Edefonti V, 2012, ANN ONCOL, V23, P1869, DOI 10.1093/annonc/mdr548
   Edefonti V, 2015, INT J CANCER, V137, P448, DOI 10.1002/ijc.29388
   Fabian CJ, 2015, BREAST CANCER RES, V17, P0, DOI 10.1186/s13058-015-0571-6
   Fay MP, 1997, CANCER RES, V57, P3979
   Filomeno M, 2014, BRIT J CANCER, V111, P981, DOI 10.1038/bjc.2014.329
   Freedman ND, 2008, INT J CANCER, V122, P2330, DOI 10.1002/ijc.23319
   Galeone C, 2015, INT J CANCER, V136, P904, DOI 10.1002/ijc.29044
   Gaudet MM, 2010, INT J EPIDEMIOL, V39, P1091, DOI 10.1093/ije/dyp380
   Greenland S, 1999, EPIDEMIOLOGY, V10, P37, DOI 10.1097/00001648-199901000-00008
   Hall IJ, 2000, AM J EPIDEMIOL, V151, P754, DOI 10.1093/oxfordjournals.aje.a010275
   Hashibe M, 2007, J NATL CANCER I, V99, P777, DOI 10.1093/jnci/djk179
   Hashibe M, 2009, CANCER EPIDEM BIOMAR, V18, P541, DOI 10.1158/1055-9965.EPI-08-0347
   Hosmer DW, 2013, APPL LOGISTIC REGRES, V0, P0, DOI DOI 10.1002/9781118548387
   Johnson IT, 2002, FOOD CHEM TOXICOL, V40, P1171, DOI 10.1016/S0278-6915(02)00051-0
   Kleinbaum DG, 2002, LOGISTIC REGRESSION: A SELF-LEARNING TEXT, V2nd, P267
   Larsson SC, 2004, AM J CLIN NUTR, V79, P935
   Leoncini E, 2015, CANCER EPIDEM BIOMAR, V24, P1003, DOI 10.1158/1055-9965.EPI-15-0053
   Li WQ, 2014, AM J CLIN NUTR, V99, P559, DOI 10.3945/ajcn.113.073163
   Lucenteforte E, 2009, ORAL ONCOL, V45, P461, DOI 10.1016/j.oraloncology.2008.09.002
   Maasland DHE, 2015, SCI REP-UK, V5, P0, DOI 10.1038/srep17744
   Maasland DHE, 2014, BMC CANCER, V14, P0, DOI 10.1186/1471-2407-14-187
   Mahaffey KR, 2004, ENVIRON RES, V95, P414, DOI 10.1016/j.envres.2004.02.006
   Marur S, 2008, MAYO CLIN PROC, V83, P489, DOI 10.4065/83.4.489
   Perloy A, 2017, CANCER CAUSE CONTROL, V28, P647, DOI 10.1007/s10552-017-0892-0
   Petrick JL, 2014, ANN EPIDEMIOL, V24, P160, DOI 10.1016/j.annepidem.2013.11.004
   Rettig EM, 2015, SURG ONCOL CLIN N AM, V24, P379, DOI 10.1016/j.soc.2015.03.001
   Rose DP, 1999, PHARMACOL THERAPEUT, V83, P217, DOI 10.1016/S0163-7258(99)00026-1
   ROSE DP, 1990, CANCER RES, V50, P7139
   Rothman KJ, 2008, MODERN EPIDEMIOLOGY, V0, P0
   Samoli E, 2010, BRIT J NUTR, V104, P1369, DOI 10.1017/S0007114510002205
   Sánchez MJ, 2003, EUR J CANCER PREV, V12, P49, DOI 10.1097/00008469-200302000-00008
   Siegel RL, 2016, CA-CANCER J CLIN, V66, P7, DOI 10.3322/caac.21332
   Stephenson JA, 2013, J LIPIDS, V2013, P0, DOI 10.1155/2013/261247
   Stingone JA, 2013, CANCER CAUSE CONTROL, V24, P649, DOI 10.1007/s10552-012-9999-5
   Strobel C, 2012, LIPIDS HEALTH DIS, V11, P0, DOI 10.1186/1476-511X-11-144
   Trichopoulou A, 2003, NEW ENGL J MED, V348, P2599, DOI 10.1056/NEJMoa025039
   Troyer D, 1996, NUTR RES, V16, P1959, DOI 10.1016/S0271-5317(96)00219-9
   Zheng JS, 2013, BMJ-BRIT MED J, V346, P0, DOI 10.1136/bmj.f3706
NR 62
TC 13
Z9 13
U1 0
U2 3
PU LIPPINCOTT WILLIAMS & WILKINS
PI PHILADELPHIA
PA TWO COMMERCE SQ, 2001 MARKET ST, PHILADELPHIA, PA 19103 USA
SN 0959-8278
EI 1473-5709
J9 EUR J CANCER PREV
JI Eur. J. Cancer Prev.
PD MAR 15
PY 2019
VL 28
IS 2
BP 102
EP 108
DI 10.1097/CEJ.0000000000000431
PG 7
WC Oncology
SC Oncology
GA IQ3YW
UT WOS:000480688900007
PM 29406335
DA 2025-02-23
ER

PT J
AU Zheng, JL
   Wirth, MD
   Merchant, AT
   Zhang, JJ
   Shivappa, N
   Stolzenberg-Solomon, RZ
   Hebert, JR
   Steck, SE
AF Zheng, Jiali
   Wirth, Michael D.
   Merchant, Anwar T.
   Zhang, Jiajia
   Shivappa, Nitin
   Stolzenberg-Solomon, Rachael Z.
   Hebert, James R.
   Steck, Susan E.
TI Inflammatory Potential of Diet, Inflammation-Related Lifestyle Factors, and Risk of Pancreatic Cancer: Results from the NIH-AARP Diet and Health Study
SO CANCER EPIDEMIOLOGY BIOMARKERS & PREVENTION
LA English
DT Article
AB Background: Chronic inflammation is implicated in pancreatic cancer, and can be modulated by diet and other lifestyle factors. We examined the association between Dietary Inflammatory Index (DII) scores and pancreatic cancer risk in the NIH-AARP Diet and Health Study, and examined effect modification by inflammation-related lifestyle factors, including body mass index, cigarette smoking, diabetes, alcohol drinking, and use of non-steroidal anti-inflammatory drugs. Methods: Energy-adjusted DII scores (E-DII) were computed on the basis of food frequency questionnaire responses for foods and dietary supplements. Cox proportional hazards models were fitted and effect modification was examined by adding a cross-product of each effect modifier with E-DII quintile in the multivariable-adjusted model. Results: There were 2,824 primary incident pancreatic cancers diagnosed during a median of 13.4 years follow-up, and there was no association between E-DII scores and pancreatic cancer risk among either men [HRQ5vsQ1, 1.00; 95% confidence interval (CI), 0.86-1.16] or women (HRQ5vsQ1, 1.00; 95% CI, 0.82-1.21) in the multivariable-adjusted model, and no association was detected by any cancer stage. The E-DII and pancreatic cancer association was not modified by any of the inflammation-related lifestyle factors examined. Conclusions: Results from this large prospective study did not support an association between inflammatory potential of diet and pancreatic cancer, or effect modification by other inflammation-related lifestyle factors. Impact: Inflammatory potential of diet may not be related to pancreatic cancer risk. Future cohort studies with more frequent dietary measures could be useful in determining the appropriate timing of dietary intake in relation to pancreatic cancer etiology.
C1 [Zheng, Jiali; Wirth, Michael D.; Merchant, Anwar T.; Zhang, Jiajia; Shivappa, Nitin; Hebert, James R.; Steck, Susan E.] Univ South Carolina, Arnold Sch Publ Hlth, Dept Epidemiol & Biostat, Columbia, SC 29208 USA.
   [Zheng, Jiali] Univ Texas MD Anderson Canc Ctr, Dept Epidemiol, Div Canc Prevent & Populat Sci, Houston, TX 77030 USA.
   [Wirth, Michael D.; Shivappa, Nitin; Hebert, James R.; Steck, Susan E.] Univ South Carolina, Canc Prevent & Control Program, Columbia, SC 29208 USA.
   [Wirth, Michael D.; Shivappa, Nitin; Hebert, James R.] Connecting Hlth Innovat LLC, Columbia, SC USA.
   [Stolzenberg-Solomon, Rachael Z.] NCI, Div Canc Epidemiol & Genet, Metab Epidemiol Branch, DCEG, Bethesda, MD 20892 USA.
C3 University of South Carolina System; University of South Carolina Columbia; University of Texas System; UTMD Anderson Cancer Center; University of South Carolina System; University of South Carolina Columbia; Connecting Health Innovations LLC; National Institutes of Health (NIH) - USA; NIH National Cancer Institute (NCI); NIH National Cancer Institute- Division of Cancer Epidemiology & Genetics
RP Steck, SE (corresponding author), Univ South Carolina, 915 Greene St,Rm 456, Columbia, SC 29208 USA.
EM ssteck@sc.edu
FU Intramural Research Program of the NIH, NCI; University of South Carolina Support to Promote Advancement of Research and Creativity (SPARC) graduate research grant; Cancer Prevention and Research Institute of Texas [PR 170259]; National Institute of Diabetes and Digestive and Kidney Diseases [R44 DK103377]; National Cancer Institute [ZIACP010196] Funding Source: NIH RePORTER
CR Antwi SO, 2016, CARCINOGENESIS, V37, P481, DOI 10.1093/carcin/bgw022
   Antwi SO, 2018, CARCINOGENESIS, V0, P0
   Hamada S, 2014, J GASTROENTEROL, V49, P605, DOI 10.1007/s00535-013-0915-x
   Schatzkin A, 2001, AM J EPIDEMIOL, V154, P1119, DOI 10.1093/aje/154.12.1119
   Shivappa N, 2015, BRIT J NUTR, V113, P292, DOI 10.1017/S0007114514003626
   Shivappa N, 2014, PUBLIC HEALTH NUTR, V17, P1689, DOI 10.1017/S1368980013002115
   Taunk P, 2016, INT J CANCER, V138, P2172, DOI 10.1002/ijc.29964
   World Cancer Research Fund/ American Institute for Cancer Research, 2018, CONT UPD PROJ 3 EXP, V0, P0
   Zheng JL, 2018, INT J CANCER, V142, P2461, DOI 10.1002/ijc.31271
NR 9
TC 18
Z9 21
U1 1
U2 5
PU AMER ASSOC CANCER RESEARCH
PI PHILADELPHIA
PA 615 CHESTNUT ST, 17TH FLOOR, PHILADELPHIA, PA 19106-4404 USA
SN 1055-9965
EI 1538-7755
J9 CANCER EPIDEM BIOMAR
JI Cancer Epidemiol. Biomarkers Prev.
PD JUL 15
PY 2019
VL 28
IS 7
BP 1266
EP 1270
DI 10.1158/1055-9965.EPI-19-0250
PG 5
WC Oncology; Public, Environmental & Occupational Health
SC Oncology; Public, Environmental & Occupational Health
GA IR8HK
UT WOS:000481682500022
PM 31040136
DA 2025-02-23
ER

PT J
AU Vernieri, C
   Pusceddu, S
   Fucà, G
   Indelicato, P
   Centonze, G
   Castagnoli, L
   Ferrari, E
   Ajazi, A
   Pupa, S
   Casola, S
   Foiani, M
   Mazzaferro, V
   Pruneri, G
   Milione, M
   de Braud, F
AF Vernieri, Claudio
   Pusceddu, Sara
   Fuca, Giovanni
   Indelicato, Pietro
   Centonze, Giovanni
   Castagnoli, Lorenzo
   Ferrari, Elisa
   Ajazi, Arta
   Pupa, Serenella
   Casola, Stefano
   Foiani, Marco
   Mazzaferro, Vincenzo
   Pruneri, Giancarlo
   Milione, Massimo
   de Braud, Filippo
TI Impact of systemic and tumor lipid metabolism on everolimus efficacy in advanced pancreatic neuroendocrine tumors (pNETs)
SO INTERNATIONAL JOURNAL OF CANCER
LA English
DT Article
DE pancreatic neuroendocrine tumors; everolimus; lipid metabolism; triglycerides; acetyl-CoA carboxylase 1; metformin
ID renal-cell carcinoma; cancer; cholesterol; growth
AB The mTOR inhibitor everolimus is effective against advanced pancreatic neuroendocrine tumors (pNETs). However, it can cause metabolic adverse events, such as hyperglycemia, hypertriglyceridemia and hypercholesterolemia. In this work we aimed at evaluating the impact of systemic and tumor lipid metabolism on everolimus efficacy. We carried out a monocentric, retrospective study to correlate plasma triglyceride and cholesterol levels with the progression free survival (PFS) of advanced pNET patients treated with everolimus. In formalin fixed, paraffin embedded (FFPE) tumor specimens, we also assessed by mRNA quantification and immunohistochemistry the expression of acetyl-CoA carboxylase 1 (ACC1) and fatty acid synthase (FASN), two enzymes crucially involved in fatty acid biosynthesis, and we analyzed their impact on PFS. We evaluated 58 consecutive pNET patients who started everolimus between December 2006 and January 2015. Patients with higher plasma triglycerides during the first 3 months of treatment had an increased risk of disease progression (aHR 3.08, 95% CIs 1.15-8.21; p = 0.025). In 23 FFPE tumor specimens amenable for IHC evaluations, we found a positive correlation between ACC1 and FASN at both mRNA (r = 0.87, p = 0.00045) and protein (r = 0.68, p = 0.0004) level. Patients with higher ACC1 protein expression in metastatic lesions had significantly lower PFS when compared to patients with lower ACC1 levels (5.5 vs. 36 months; aHR 4.49, 95% CIs 1.08-18.72; p = 0.039). In conclusion, systemic and tumor lipid metabolism are associated with the PFS of everolimus-treated patients with advanced pNETs; based on these findings, dietary and pharmacological interventions targeting lipid metabolism could improve everolimus efficacy in this patient population.
C1 [Vernieri, Claudio; Pusceddu, Sara; Fuca, Giovanni; Indelicato, Pietro; de Braud, Filippo] Fdn IRCCS Ist Nazl Studio & Cura Tumori, Dept Med Oncol, Via Venezian 1, I-20133 Milan, Italy.
   [Vernieri, Claudio; Ferrari, Elisa; Ajazi, Arta; Casola, Stefano; Foiani, Marco] FIRC Inst Mol Oncol, IFOM, Milan, Italy.
   [Centonze, Giovanni; Pruneri, Giancarlo; Milione, Massimo] Fdn IRCCS Ist Nazl Studio & Cura Tumori, Dept Pathol & Lab Med, Milan, Italy.
   [Castagnoli, Lorenzo; Pupa, Serenella] Fdn IRCCS Ist Nazl Studio & Cura Tumori, Dept Res, Mol Targeting Unit, Milan, Italy.
   [Foiani, Marco; de Braud, Filippo] Univ Milan, Oncol & Haematooncol Dept, Milan, Italy.
   [Mazzaferro, Vincenzo] Fdn IRCCS Ist Nazl Studio & Cura Tumori, Hepatobiliopancreat Surg & Liver Transplantat, Milan, Italy.
   [Pruneri, Giancarlo] Univ Milan, Sch Med, Milan, Italy.
C3 Fondazione IRCCS Istituto Nazionale Tumori Milan; IFOM - FIRC Institute of Molecular Oncology; Fondazione IRCCS Istituto Nazionale Tumori Milan; Fondazione IRCCS Istituto Nazionale Tumori Milan; University of Milan; Fondazione IRCCS Istituto Nazionale Tumori Milan; University of Milan
RP Vernieri, C (corresponding author), Fdn IRCCS Ist Nazl Studio & Cura Tumori, Dept Med Oncol, Via Venezian 1, I-20133 Milan, Italy.
EM claudio.vernieri@istitutotumori.mi.it
CR Bono P, 2016, CLIN GENITOURIN CANC, V14, P406, DOI 10.1016/j.clgc.2016.04.011
   Dang L, 2016, ANN ONCOL, V27, P599, DOI 10.1093/annonc/mdw013
   Hanahan D, 2011, CELL, V144, P646, DOI 10.1016/j.cell.2011.02.013
   Heiden MGV, 2009, SCIENCE, V324, P1029, DOI 10.1126/science.1160809
   Hudes G, 2007, NEW ENGL J MED, V356, P2271, DOI 10.1056/NEJMoa066838
   Jellinger PS, 2017, ENDOCR PRACT, V23, P479, DOI 10.4158/EP171764.GL
   Kamphorst JJ, 2013, P NATL ACAD SCI USA, V110, P8882, DOI 10.1073/pnas.1307237110
   Laplante M, 2012, CELL, V149, P274, DOI 10.1016/j.cell.2012.03.017
   Lee CK, 2012, CLIN CANCER RES, V18, P3188, DOI 10.1158/1078-0432.CCR-11-3137
   Leoncini E, 2016, ANN ONCOL, V27, P68, DOI 10.1093/annonc/mdv505
   Lloyd RV, 2017, WHO CLASSIFICATION T, V0, P209
   Menendez JA, 2007, NAT REV CANCER, V7, P763, DOI 10.1038/nrc2222
   Milione M, 2017, ENDOCRINE, V57, P512, DOI 10.1007/s12020-016-1180-6
   Milione Massimo, 2012, CANCERS (BASEL), V4, P808, DOI 10.3390/cancers4030808
   Missiaglia E, 2010, J CLIN ONCOL, V28, P245, DOI 10.1200/JCO.2008.21.5988
   Moreno A, 2008, ENDOCR-RELAT CANCER, V15, P257, DOI 10.1677/ERC-07-0202
   Motzer RJ, 2008, LANCET, V372, P449, DOI 10.1016/S0140-6736(08)61039-9
   Nieman KM, 2011, NAT MED, V17, P1498, DOI 10.1038/nm.2492
   Pusceddu S, 2018, GASTROENTEROLOGY, V155, P479, DOI 10.1053/j.gastro.2018.04.010
   Scarpa A, 2017, NATURE, V543, P65, DOI 10.1038/nature21063
   Tong WH, 2011, CANCER CELL, V20, P315, DOI 10.1016/j.ccr.2011.07.018
   Vergés B, 2014, EUR J ENDOCRINOL, V170, PR43, DOI 10.1530/EJE-13-0586
   Vernieri C, 2016, CANCER DISCOV, V6, P1315, DOI 10.1158/2159-8290.CD-16-0615
   Wulffelé MG, 2004, J INTERN MED, V256, P1, DOI 10.1111/j.1365-2796.2004.01328.x
   Yao JC, 2011, NEW ENGL J MED, V364, P514, DOI 10.1056/NEJMoa1009290
   Zaidi N, 2013, PROG LIPID RES, V52, P585, DOI 10.1016/j.plipres.2013.08.005
NR 26
TC 22
Z9 24
U1 0
U2 12
PU WILEY
PI HOBOKEN
PA 111 RIVER ST, HOBOKEN 07030-5774, NJ USA
SN 0020-7136
EI 1097-0215
J9 INT J CANCER
JI Int. J. Cancer
PD APR 1
PY 2019
VL 144
IS 7
BP 1704
EP 1712
DI 10.1002/ijc.32042
PG 9
WC Oncology
SC Oncology
GA HK2WG
UT WOS:000457773000022
PM 30520016
DA 2025-02-23
ER

PT J
AU Masala, G
   Assedi, M
   Sera, F
   Ermini, I
   Occhini, D
   Castaldo, M
   Pierpaoli, E
   Caini, S
   Bendinelli, B
   Ambrogetti, D
   Palli, D
AF Masala, Giovanna
   Assedi, Melania
   Sera, Francesco
   Ermini, Ilaria
   Occhini, Daniela
   Castaldo, Maria
   Pierpaoli, Elena
   Caini, Saverio
   Bendinelli, Benedetta
   Ambrogetti, Daniela
   Palli, Domenico
TI Can Dietary and Physical Activity Modifications Reduce Breast Density in Postmenopausal Women? The DAMA Study, a Randomized Intervention Trial in Italy
SO CANCER EPIDEMIOLOGY BIOMARKERS & PREVENTION
LA English
DT Article
ID mammographic density; cancer risk; mediterranean population; parenchymal patterns; soy isoflavones; association; tamoxifen; features
AB Background: Few randomized trials have been carried out to evaluate the effect of lifestyle modifications on mammographic breast density (MBD). The randomized 2 x 2 factorial Diet, physical Activity and MAmmography trial aimed to evaluate whether MBD can be reduced in postmenopausal women with high baseline MBD by a 24-month dietary and/or physical activity (PA) interventions. Methods: We randomized healthy postmenopausal women, attending the Florence (Italy) mammographic screening program, ages 50 to 69 years, nonsmokers, with MBD > 50% and no recent hormone therapy, to (i) a dietary intervention focused on plant foods, with a low glycemic load, low in saturated fats and alcohol; (ii) a PA intervention combining daily moderate intensity activities and one weekly supervised session of more strenuous activity; (iii) both interventions; (iv) general recommendations. We evaluated changes in MBD based on Volpara estimates comparing baseline and follow-up digital mammograms by an intention-to-treat-analysis. Results: MBD measures were available for 226 participants. An interaction emerged between treatments and thus we run analyses by arms. A decrease in volumetric percent density emerged for women in the dietary intervention (ratio 0.91; 95% CI, 0.86-0.97; P = 0.002) and in the PA intervention arm (0.93; 95% CI, 0.87-0.98; P = 0.01) in comparison with controls. No clear effect emerged in the double intervention arm. Conclusions: This intervention trial suggests that a 24-month dietary or PA intervention may reduce MBD in postmenopausal women. Impact: A modification of dietary habits or an increase in PA in postmenopausal women may reduce MBD. Further studies are needed to confirm these findings for planning breast cancer preventive strategies.
C1 [Masala, Giovanna; Assedi, Melania; Sera, Francesco; Ermini, Ilaria; Occhini, Daniela; Castaldo, Maria; Pierpaoli, Elena; Caini, Saverio; Bendinelli, Benedetta; Palli, Domenico] Inst Canc Res Prevent & Clin Network ISPRO, Canc Risk Factors & Lifestyle Epidemiol Unit, Florence, Italy.
   [Sera, Francesco] London Sch Hyg & Trop Med, Fac Publ Hlth & Policy, Dept Social & Environm Hlth Res SEHR, London, England.
   [Pierpaoli, Elena; Ambrogetti, Daniela] Inst Canc Res Prevent & Clin Network ISPRO, Breast Canc Screening Branch, Florence, Italy.
C3 University of London; London School of Hygiene & Tropical Medicine
RP Masala, G (corresponding author), Inst Canc Res Prevent & Clin Network ISPRO, Padiglione 28 A Mario Fiori Pontenuovo Via Oblate, I-50141 Florence, Italy.
EM g.masala@ispro.toscana.it
FU Istituto Toscano Tumori-ITT; Ministry of Health; Associazione Italiana per la Ricerca contro il Cancro (AIRC) Milan, Italy [IG-2015]
CR American College of Radiology, 2003, BREAST IM REP DAT SY, V0, P0
   [Anonymous], 2017, CONTINUOUS UPDATE PROJECT REPORT: DIET, V0, P0
   [Anonymous], 2007, FOOD NUTR PREV CANC, V0, P0
   Bertone-Johnson ER, 2010, MENOPAUSE, V17, P1152, DOI 10.1097/gme.0b013e3181e102d9
   Bérubé S, 2004, CANCER EPIDEM BIOMAR, V13, P1466
   Boyd NF, 1997, JNCI-J NATL CANCER I, V89, P488, DOI 10.1093/jnci/89.7.488
   Brand JS, 2013, PLOS ONE, V8, P0, DOI 10.1371/journal.pone.0081876
   BRISSON J, 1989, AM J EPIDEMIOL, V130, P14, DOI 10.1093/oxfordjournals.aje.a115305
   Byrne C, 2017, JNCI-J NATL CANCER I, V109, P0, DOI 10.1093/jnci/djx001
   Cabanes A, 2011, BREAST CANCER RES TR, V129, P135, DOI 10.1007/s10549-011-1414-5
   Castelló A, 2016, OBSTET GYNECOL, V128, P574, DOI 10.1097/AOG.0000000000001589
   Castelló A, 2015, PLOS ONE, V10, P0, DOI 10.1371/journal.pone.0132684
   Conroy SM, 2010, AM J EPIDEMIOL, V171, P960, DOI 10.1093/aje/kwq025
   Cuzick J, 2011, J NATL CANCER I, V103, P744, DOI 10.1093/jnci/djr079
   Delmanto A, 2013, MENOPAUSE, V20, P1049, DOI 10.1097/gme.0b013e3182850270
   Duchaine CS, 2014, BMC PUBLIC HEALTH, V14, P0, DOI 10.1186/1471-2458-14-554
   Eng A, 2014, BREAST CANCER RES, V16, P349
   Engmann NJ, 2017, CANCER EPIDEM BIOMAR, V26, P930, DOI 10.1158/1055-9965.EPI-16-0882
   Flom JD, 2009, BREAST CANCER RES TR, V117, P643, DOI 10.1007/s10549-008-0302-0
   Giorgi D, 1994, EUR J CANCER PREV, V3 Suppl 1, P29, DOI 10.1097/00008469-199401001-00005
   Hart V, 2015, CANCER EPIDEM BIOMAR, V24, P1724, DOI 10.1158/1055-9965.EPI-15-0330
   Highnam R, 2010, LECT NOTES COMPUTER, V0, P651
   Kim J, 2012, BREAST CANCER RES, V14, P0, DOI 10.1186/bcr3221
   Li JM, 2013, J CLIN ONCOL, V31, P2249, DOI 10.1200/JCO.2012.44.5015
   Marmara EA, 2011, MATURITAS, V69, P74, DOI 10.1016/j.maturitas.2011.02.003
   Masala G, 2006, INT J CANCER, V118, P1782, DOI 10.1002/ijc.21558
   Masala G, 2017, BREAST CANCER RES TR, V164, P467, DOI 10.1007/s10549-017-4274-9
   Masala G, 2014, TUMORI J, V100, P377, DOI 10.1700/1636.17890
   Masala G, 2013, PLOS ONE, V8, P0, DOI 10.1371/journal.pone.0070943
   Masala G, 2009, INT J CANCER, V124, P1654, DOI 10.1002/ijc.24099
   Maskarinec G, 2009, J NUTR, V139, P981, DOI 10.3945/jn.108.102913
   McAlister FA, 2003, JAMA-J AM MED ASSOC, V289, P2545, DOI 10.1001/jama.289.19.2545
   McCormack VA, 2006, CANCER EPIDEM BIOMAR, V15, P1159, DOI 10.1158/1055-9965.EPI-06-0034
   Montgomery Alan A, 2003, BMC MED RES METHODOL, V3, P26, DOI 10.1186/1471-2288-3-26
   Nagata C, 2005, CANCER EPIDEM BIOMAR, V14, P2877, DOI 10.1158/1055-9965.EPI-05-0160
   Nyante SJ, 2016, CANCER EPIDEM BIOMAR, V25, P212, DOI 10.1158/1055-9965.EPI-15-0412
   Oestreicher N, 2008, MED SCI SPORT EXER, V40, P451, DOI 10.1249/mss.0b013e31815f5b47
   Olson JE, 2012, BREAST CANCER RES, V14, P0, DOI 10.1186/bcr3357
   Palli D, 2003, TUMORI, V89, P586, DOI 10.1177/030089160308900602
   Peters T, 2012, EUR J EPIDEMIOL, V27, P15, DOI 10.1007/s10654-011-9625-y
   Qureshi SA, 2012, BREAST CANCER RES TR, V131, P993, DOI 10.1007/s10549-011-1812-8
   Qureshi SA, 2011, NUTR CANCER, V63, P1011, DOI 10.1080/01635581.2011.605983
   Reeves KW, 2007, CANCER EPIDEM BIOMAR, V16, P934, DOI 10.1158/1055-9965.EPI-06-0732
   Sala E, 2000, BRIT J CANCER, V83, P121, DOI 10.1054/bjoc.2000.1151
   Samavat H, 2017, CANCER PREV RES, V10, P710, DOI 10.1158/1940-6207.CAPR-17-0187
   Soguel L, 2017, EUR J CANCER PREV, V26, P511, DOI 10.1097/CEJ.0000000000000310
   Tamburrini AL, 2011, BREAST CANCER RES TR, V125, P181, DOI 10.1007/s10549-010-0927-7
   Trinh T, 2015, BREAST CANCER RES, V17, P0, DOI 10.1186/s13058-015-0565-4
   Tseng M, 2007, BREAST CANCER RES, V9, P0, DOI 10.1186/bcr1781
   Verheus M, 2008, CANCER EPIDEM BIOMAR, V17, P2632, DOI 10.1158/1055-9965.EPI-08-0344
   Woolcott CG, 2010, CANCER EPIDEM BIOMAR, V19, P1112, DOI 10.1158/1055-9965.EPI-09-0801
   Yaghjyan L, 2012, BREAST CANCER RES TR, V135, P367, DOI 10.1007/s10549-012-2152-z
   Ziembicki S, 2017, CANCER EPIDEM BIOMAR, V26, P170, DOI 10.1158/1055-9965.EPI-16-0522
NR 53
TC 19
Z9 19
U1 0
U2 6
PU AMER ASSOC CANCER RESEARCH
PI PHILADELPHIA
PA 615 CHESTNUT ST, 17TH FLOOR, PHILADELPHIA, PA 19106-4404 USA
SN 1055-9965
EI 1538-7755
J9 CANCER EPIDEM BIOMAR
JI Cancer Epidemiol. Biomarkers Prev.
PD JAN 15
PY 2019
VL 28
IS 1
BP 41
EP 50
DI 10.1158/1055-9965.EPI-18-0468
PG 10
WC Oncology; Public, Environmental & Occupational Health
SC Oncology; Public, Environmental & Occupational Health
GA HU5LT
UT WOS:000465320400004
PM 30068518
DA 2025-02-23
ER

PT J
AU Sen, A
   Papadimitriou, N
   Lagiou, P
   Perez-Cornago, A
   Travis, RC
   Key, TJ
   Murphy, N
   Gunter, M
   Freisling, H
   Tzoulaki, I
   Muller, DC
   Cross, AJ
   Lopez, DS
   Bergmann, M
   Boeing, H
   Bamia, C
   Kotanidou, A
   Karakatsani, A
   Tjonneland, A
   Kyro, C
   Outzen, M
   Redondo, ML
   Cayssials, V
   Chirlaque, MD
   Barricarte, A
   Sánchez, MJ
   Larrañaga, N
   Tumino, R
   Grioni, S
   Palli, D
   Caini, S
   Sacerdote, C
   Bueno-de-Mesquita, B
   Kühn, T
   Kaaks, R
   Nilsson, LM
   Landberg, R
   Wallström, P
   Drake, I
   Bech, BH
   Overvad, K
   Aune, D
   Khaw, KT
   Riboli, E
   Trichopoulos, D
   Trichopoulou, A
   Tsilidis, KK
AF Sen, Abhijit
   Papadimitriou, Nikos
   Lagiou, Pagona
   Perez-Cornago, Aurora
   Travis, Ruth C.
   Key, Timothy J.
   Murphy, Neil
   Gunter, Marc
   Freisling, Heinz
   Tzoulaki, Ioanna
   Muller, David C.
   Cross, Amanda J.
   Lopez, David S.
   Bergmann, Manuela
   Boeing, Heiner
   Bamia, Christina
   Kotanidou, Anastasia
   Karakatsani, Anna
   Tjonneland, Anne
   Kyro, Cecilie
   Outzen, Malene
   Redondo, Maria-Luisa
   Cayssials, Valerie
   Chirlaque, Maria-Dolores
   Barricarte, Aurelio
   Sanchez, Maria-Jose
   Larranaga, Nerea
   Tumino, Rosario
   Grioni, Sara
   Palli, Domenico
   Caini, Saverio
   Sacerdote, Carlotta
   Bueno-de-Mesquita, Bas
   Kuehn, Tilman
   Kaaks, Rudolf
   Nilsson, Lena Maria
   Landberg, Rikard
   Wallstrom, Peter
   Drake, Isabel
   Bech, Bodil Hammer
   Overvad, Kim
   Aune, Dagfinn
   Khaw, Kay-Tee
   Riboli, Elio
   Trichopoulos, Dimitrios
   Trichopoulou, Antonia
   Tsilidis, Konstantinos K.
TI Coffee and tea consumption and risk of prostate cancer in the European Prospective Investigation into Cancer and Nutrition
SO INTERNATIONAL JOURNAL OF CANCER
LA English
DT Article
DE coffee; tea; decaffeinated; caffeinated; prostate cancer; EPIC
ID components kahweol; physical-activity; follow-up; metaanalysis; diet; progression; cafestol
AB The epidemiological evidence regarding the association of coffee and tea consumption with prostate cancer risk is inconclusive, and few cohort studies have assessed these associations by disease stage and grade. We examined the associations of coffee (total, caffeinated and decaffeinated) and tea intake with prostate cancer risk in the European Prospective Investigation into Cancer and Nutrition. Among 142,196 men, 7,036 incident prostate cancer cases were diagnosed over 14 years of follow-up. Data on coffee and tea consumption were collected through validated country-specific food questionnaires at baseline. We used Cox proportional hazards regression models to compute hazard ratios (HRs) and 95% confidence intervals (CI). Models were stratified by center and age, and adjusted for anthropometric, lifestyle and dietary factors. Median coffee and tea intake were 375 and 106 mL/day, respectively, but large variations existed by country. Comparing the highest (median of 855 mL/day) versus lowest (median of 103 mL/day) consumers of coffee and tea (450 vs. 12 mL/day) the HRs were 1.02 (95% CI, 0.94-1.09) and 0.98 (95% CI, 0.90-1.07) for risk of total prostate cancer and 0.97 (95% CI, 0.79-1.21) and 0.89 (95% CI, 0.70-1.13) for risk of fatal disease, respectively. No evidence of association was seen for consumption of total, caffeinated or decaffeinated coffee or tea and risk of total prostate cancer or cancer by stage, grade or fatality in this large cohort. Further investigations are needed to clarify whether an association exists by different preparations or by concentrations and constituents of these beverages.
C1 [Sen, Abhijit] Norwegian Univ Sci & Technol, Fac Med & Hlth Sci, Dept Publ Hlth & Nursing, Trondheim, Norway.
   [Sen, Abhijit; Papadimitriou, Nikos; Tzoulaki, Ioanna; Tsilidis, Konstantinos K.] Univ Ioannina, Dept Hyg & Epidemiol, Sch Med, Ioannina, Greece.
   [Lagiou, Pagona; Bamia, Christina; Trichopoulou, Antonia] Natl & Kapodistrian Univ Athens, WHO Collaborating Ctr Nutr & Hlth, Sch Med, Unit Nutr Epidemiol & Nutr Publ Hlth, Athens, Greece.
   [Lagiou, Pagona; Bamia, Christina; Trichopoulou, Antonia] Natl & Kapodistrian Univ Athens, Dept Hyg Epidemiol & Med Stat, Sch Med, Athens, Greece.
   [Lagiou, Pagona] Bur Epidemiol Res, Acad Athens, Athens, Greece.
   [Lagiou, Pagona; Trichopoulos, Dimitrios] Harvard TH Chan Sch Publ Hlth, Dept Epidemiol, Boston, MA USA.
   [Perez-Cornago, Aurora; Travis, Ruth C.; Key, Timothy J.] Univ Oxford, Nuffield Dept Populat Hlth, Canc Epidemiol Unit, Oxford, England.
   [Murphy, Neil; Gunter, Marc; Freisling, Heinz] Int Agcy Res Canc, Lyon, France.
   [Tzoulaki, Ioanna; Muller, David C.; Cross, Amanda J.; Bueno-de-Mesquita, Bas; Aune, Dagfinn; Riboli, Elio; Tsilidis, Konstantinos K.] Imperial Coll London, Sch Publ Hlth, Dept Epidemiol & Biostat, London W2 1PG, England.
   [Lopez, David S.] Univ Texas Houston, Sch Publ Hlth, Dept Epidemiol Human Genet & Environm Sci, Houston, TX USA.
   [Lopez, David S.] Univ Texas Houston, Sch Med, Div Urol, Houston, TX USA.
   [Bergmann, Manuela; Boeing, Heiner] German Inst Human Nutr Potsdam Rehbrucke, Dept Epidemiol, Nuthetal, Germany.
   [Bamia, Christina; Kotanidou, Anastasia; Karakatsani, Anna; Trichopoulos, Dimitrios; Trichopoulou, Antonia] Hellen Hlth Fdn, Athens, Greece.
   [Kotanidou, Anastasia] Univ Athens, Evangelismos Hosp, Dept Crit Care Med & Pulm Serv 1, Med Sch, Athens, Greece.
   [Karakatsani, Anna] Natl & Kapodistrian Univ Athens, ATTIKON Univ Hosp, Sch Med, Pulm Med Dept 2, Haidari, Greece.
   [Tjonneland, Anne; Kyro, Cecilie; Outzen, Malene] Danish Canc Soc Res Ctr, Unit Diet Genes & Environm, Copenhagen, Denmark.
   [Redondo, Maria-Luisa] Publ Hlth Directorate, Asturias, Spain.
   [Cayssials, Valerie] Catalan Inst Oncol, Bellvitge Biomed Res Inst IDIBELL, Unit Nutr & Canc, Canc Epidemiol Res Program, Barcelona, Spain.
   [Chirlaque, Maria-Dolores] Reg Hlth Council, Dept Epidemiol, IMIB Arrixaca, Murcia, Spain.
   [Chirlaque, Maria-Dolores; Barricarte, Aurelio; Sanchez, Maria-Jose; Larranaga, Nerea] CIBER Epidemiol & Publ Hlth CIBERESP, Madrid, Spain.
   [Chirlaque, Maria-Dolores] Univ Murcia, Dept Hlth & Social Sci, Murcia, Spain.
   [Barricarte, Aurelio] Navarra Publ Hlth Inst, Pamplona, Spain.
   [Barricarte, Aurelio] Navarra Inst Hlth Res IdiSNA, Pamplona, Spain.
   [Sanchez, Maria-Jose] Univ Granada, Hosp Univ Granada, Escuela Andaluza Salud Publ Inst Invest Biosanita, Granada, Spain.
   [Larranaga, Nerea] Reg Govt Basque Country, Publ Hlth Div Gipuzkoa, Donostia San Sebastian, Spain.
   [Tumino, Rosario] Civ MP Arezzo Hosp, Canc Registry & Histopathol Unit, Ragusa, Italy.
   [Grioni, Sara] Fdn IRCCS, Epidemiol & Prevent Unit, Via Venezian 1, Milan, Italy.
   [Palli, Domenico; Caini, Saverio] Canc Res & Prevent Inst ISPO, Canc Risk Factors & Life Style Epidemiol Unit, Florence, Italy.
   [Sacerdote, Carlotta] Citta Salute Sci Univ Hosp, Unit Canc Epidemiol, Turin, Italy.
   [Sacerdote, Carlotta] Ctr Canc Prevent CPO, Turin, Italy.
   [Bueno-de-Mesquita, Bas] Natl Inst Publ Hlth & Environm RIVM, Dept Determinants Chron Dis DCD, Bilthoven, Netherlands.
   [Bueno-de-Mesquita, Bas] Univ Med Ctr, Dept Gastroenterol & Hepatol, Utrecht, Netherlands.
   [Bueno-de-Mesquita, Bas] Univ Malaya, Fac Med, Dept Social & Prevent Med, Kuala Lumpur, Malaysia.
   [Kuehn, Tilman; Kaaks, Rudolf] German Canc Res Ctr, Div Canc Epidemiol, Heidelberg, Germany.
   [Nilsson, Lena Maria; Landberg, Rikard] Umea Univ, Nutr Res, Publ Hlth & Clin Med, Umea, Sweden.
   [Landberg, Rikard] Chalmers Univ Technol, Dept Biol & Biol Engn, Gothenburg, Sweden.
   [Wallstrom, Peter; Drake, Isabel] Lund Univ, Dept Clin Sci, Jan Waldenstroms Gata 35, S-20502 Malmo, Sweden.
   [Bech, Bodil Hammer; Overvad, Kim] Aarhus Univ, Dept Publ Hlth, Sect Epidemiol, Aarhus, Denmark.
   [Aune, Dagfinn] Biorknes Univ Coll, Oslo, Norway.
   [Khaw, Kay-Tee] Univ Cambridge, Sch Clin Med, Cambridge, England.
C3 Norwegian University of Science & Technology (NTNU); University of Ioannina; Athens Medical School; National & Kapodistrian University of Athens; National & Kapodistrian University of Athens; Athens Medical School; Academy of Athens; Harvard University; Harvard T.H. Chan School of Public Health; University of Oxford; World Health Organization; International Agency for Research on Cancer (IARC); Imperial College London; University of Texas System; University of Texas Health Science Center Houston; University of Texas School Public Health; University of Texas System; University of Texas Health Science Center Houston; Leibniz Association; Deutsches Institut fur Ernahrungsforschung Potsdam-Rehbrucke (DIfE); National & Kapodistrian University of Athens; Evangelismos Hospital; University Hospital Attikon; National & Kapodistrian University of Athens; Danish Cancer Society; Institut Catala d'Oncologia; Institut d'Investigacio Biomedica de Bellvitge (IDIBELL); Hospital Clinico Universitario Virgen de la Arrixaca; CIBER - Centro de Investigacion Biomedica en Red; CIBERESP; University of Murcia; Public Health Institute of Navarra; University of Granada; Basque Government; Civile M.P. Arezzo Hospital; ISPRO Istituto per lo studio, la prevenzione e la rete oncologica; A.O.U. Citta della Salute e della Scienza di Torino; Netherlands National Institute for Public Health & the Environment; Utrecht University; Utrecht University Medical Center; Universiti Malaya; Helmholtz Association; German Cancer Research Center (DKFZ); Umea University; Chalmers University of Technology; Lund University; Aarhus University; University of Cambridge
RP Tsilidis, KK (corresponding author), Imperial Coll London, Sch Publ Hlth, Dept Epidemiol & Biostat, London W2 1PG, England.
EM k.tsilidis@imperial.ac.uk
FU World Cancer Research Fund [2014/1180]; Medical Research Council [MR/M012190/1, 1000143]; Cancer Research UK [C570/A16491, 14136]; County Council of Skane (Sweden); County Council of Vasterbotten (Sweden); Swedish Cancer Society; Swedish Research Council; FEDER funds/European Regional Development Fund ERDF; ISCIII Health Research Funds [RD12/0036/0018]; Regional Government of Andalucia; Health Research Fund (FIS) [PI13/01162, PI13/00061]; Statistics Netherlands (Netherlands); Dutch ZON (Zorg Onderzoek Nederland); Dutch Prevention Funds; LK Research Funds; Netherlands Cancer Registry (NKR); Dutch Ministry of Public Health, Welfare and Sports (VWS); Associazione Italiana per la Ricerca sul Cancro-AIRC-Italy (Italy); National Research Council (Italy); Hellenic Health Foundation (Greece); Deutsche Krebshilfe (Germany); Federal Ministry of Education and Research (Germany); Federal Ministry of Education and Research (BMBF); German Cancer Aid; German Cancer Research Center (DKFZ); Danish Cancer Society; International Agency for Research on Cancer; European Commission (DG-SANCO); Helse-midt Norge; Deutsches Krebsforschungszentrum (Germany); Regional Government of Asturias
CR Arab L, 2012, NUTR CANCER, V64, P637, DOI 10.1080/01635581.2012.676144
   Bosire C, 2013, CANCER CAUSE CONTROL, V24, P1527, DOI 10.1007/s10552-013-0229-6
   Cárdenas C, 2011, PLOS ONE, V6, P0, DOI 10.1371/journal.pone.0023407
   Center MM, 2012, EUR UROL, V61, P1079, DOI 10.1016/j.eururo.2012.02.054
   Cuzick J, 2014, LANCET ONCOL, V15, PE484, DOI 10.1016/S1470-2045(14)70211-6
   Discacciati A, 2013, ANN ONCOL, V24, P1912, DOI 10.1093/annonc/mdt105
   Farah A, 2005, J AGR FOOD CHEM, V53, P1505, DOI 10.1021/jf048701t
   Ferlay J, 2013, EUR J CANCER, V49, P1374, DOI 10.1016/j.ejca.2012.12.027
   Ferlay J, 2015, INT J CANCER, V136, PE359, DOI 10.1002/ijc.29210
   Gupta S, 2001, P NATL ACAD SCI USA, V98, P10350, DOI 10.1073/pnas.171326098
   Hashibe M, 2015, BRIT J CANCER, V113, P809, DOI 10.1038/bjc.2015.276
   HSING AW, 1990, CANCER RES, V50, P6836
   Huber WW, 2008, FOOD CHEM TOXICOL, V46, P1230, DOI 10.1016/j.fct.2007.09.094
   Huber WW, 2004, ENVIRON MOL MUTAGEN, V44, P265, DOI 10.1002/em.20052
   Kaaks R, 1997, INT J EPIDEMIOL, V26, PS26, DOI 10.1093/ije/26.suppl_1.S26
   Lin YW, 2014, WORLD J SURG ONCOL, V12, P0, DOI 10.1186/1477-7819-12-38
   Liu H, 2015, NUTR CANCER, V67, P392, DOI 10.1080/01635581.2015.1004727
   Mantzoros CS, 1997, BRIT J CANCER, V76, P1115, DOI 10.1038/bjc.1997.520
   Markozannes G, 2016, EUR J CANCER, V69, P61, DOI 10.1016/j.ejca.2016.09.026
   Niseteo T, 2012, FOOD CHEM, V134, P1870, DOI 10.1016/j.foodchem.2012.03.095
   NOMURA A, 1986, JNCI-J NATL CANCER I, V76, P587, DOI 10.1093/jnci/76.4.587
   Riboli E, 2002, PUBLIC HEALTH NUTR, V5, P1113, DOI 10.1079/PHN2002394
   Scalbert A, 2005, AM J CLIN NUTR, V81, P215S, DOI 10.1093/ajcn/81.1.215S
   Shafique K, 2012, NUTR J, V11, P0, DOI 10.1186/1475-2891-11-42
   STAVRIC B, 1988, FOOD CHEM TOXICOL, V26, P111, DOI 10.1016/0278-6915(88)90107-X
   Taylor AE, 2017, INT J CANCER, V140, P322, DOI 10.1002/ijc.30462
   Travis RC, 2016, CANCER RES, V76, P2288, DOI 10.1158/0008-5472.CAN-15-1551
   Tverdal A, 2015, BRIT J CANCER, V112, P576, DOI 10.1038/bjc.2014.645
   Wang AQ, 2016, SCI REP-UK, V6, P0, DOI 10.1038/srep33711
   Wareham NJ, 2003, PUBLIC HEALTH NUTR, V6, P407, DOI 10.1079/PHN2002439
   Wilson KM, 2011, JNCI-J NATL CANCER I, V103, P876, DOI 10.1093/jnci/djr151
   World Cancer Research Fund International, 2014, DIET NUTR PHYS ACT B, V0, P0
   Zhang YF, 2015, EUR J CANCER PREV, V24, P353, DOI 10.1097/CEJ.0000000000000094
NR 33
TC 22
Z9 22
U1 0
U2 27
PU WILEY
PI HOBOKEN
PA 111 RIVER ST, HOBOKEN 07030-5774, NJ USA
SN 0020-7136
EI 1097-0215
J9 INT J CANCER
JI Int. J. Cancer
PD JAN 15
PY 2019
VL 144
IS 2
BP 240
EP 250
DI 10.1002/ijc.31634
PG 11
WC Oncology
SC Oncology
GA HD4RC
UT WOS:000452514500003
PM 29943826
DA 2025-02-23
ER

PT J
AU Tang, JWC
   Lam, WWT
   Ma, ASY
   Law, WL
   Wei, R
   Fielding, R
AF Tang, Julia Wei Chun
   Lam, Wendy Wing Tak
   Ma, Anson Shin Ying
   Law, Wai Lun
   Wei, Rockson
   Fielding, Richard
TI Dietary changes adopted by Chinese colorectal cancer patients: A qualitative study
SO EUROPEAN JOURNAL OF CANCER CARE
LA English
DT Article
DE colorectal cancer; diet modification; nutrition; survivorship
ID breast-cancer; health behaviors; life-style; teachable moment; risk-factors; survivors; diagnosis; women; associations; adherence
AB Objective To explore influences on post-diagnosis dietary decision-making in colorectal cancer survivors (CRC) for future intervention development. Methods Individual semi-structured interviews were conducted with 30 CRC survivors. All interviews were recorded and transcribed verbatim for grounded theory analysis. Results Most CRC survivors interviewed reported making both short- and long-term changes post-diagnosis, influenced by physical symptoms and personal beliefs: short-term treatment-driven changes to facilitate recovery, manage treatment side-effects and avoid disruption in treatment; short-term 'patient role' driven changes heavily influenced by family members and cultural beliefs; long-term changes driven by residual symptoms and illness beliefs, including cancer causal attributions and beliefs about preventing future recurrences. Traditional Chinese medicinal (TCM) beliefs were influential in both short- and long-term dietary decision-making, which may explain why survivors focused on specific food items rather than food patterns. Conclusion While our findings suggested that the majority of CRC survivors made dietary changes post-diagnosis, their dietary pattern and motivation may change over the course of their illness trajectory. Also, the types of changes made are often not consistent with existing dietary recommendations. It is necessary to consider illness perception and cultural beliefs when delivering dietary care or developing interventions for this population.
C1 [Tang, Julia Wei Chun; Lam, Wendy Wing Tak; Ma, Anson Shin Ying; Fielding, Richard] Univ Hong Kong, Sch Publ Hlth, Hong Kong, Peoples R China.
   [Law, Wai Lun; Wei, Rockson] Univ Hong Kong, Div Colorectal Surg, Dept Surg, Hong Kong, Peoples R China.
C3 University of Hong Kong; University of Hong Kong
RP Tang, JWC (corresponding author), Univ Hong Kong, Sch Publ Hlth, Pok Fu Lam, 2-F,Patrick Manson Bldg,7 Sassoon Rd, Hong Kong, Peoples R China.
EM juliatwc@connect.hku.hk
CR Ajzen Ajzen II, 1995, ACTION CONTROL, V0, P0, DOI DOI 10.1007/978-3-642-69746-3_2
   Alfano CM, 2009, PSYCHO-ONCOL, V18, P128, DOI 10.1002/pon.1378
   [Anonymous], 2003, SELF REGULATION HLTH, V0, P0
   Blanchard CM, 2008, J CLIN ONCOL, V26, P2198, DOI 10.1200/JCO.2007.14.6217
   Caan B, 2005, CANCER CAUSE CONTROL, V16, P545, DOI 10.1007/s10552-004-8340-3
   Cooley ME, 2013, CANCER NURS, V36, P145, DOI 10.1097/NCC.0b013e31825e4359
   Coups EJ, 2005, PREV MED, V40, P702, DOI 10.1016/j.ypmed.2004.09.011
   Demark-Wahnefried W, 2005, J CLIN ONCOL, V23, P5814, DOI 10.1200/JCO.2005.01.230
   Eakin EG, 2007, CANCER CAUSE CONTROL, V18, P881, DOI 10.1007/s10552-007-9033-5
   Grimmett C, 2011, QUAL LIFE RES, V20, P1237, DOI 10.1007/s11136-011-9855-1
   Hagger MS, 2003, PSYCHOL HEALTH, V18, P141, DOI 10.1080/088704403100081321
   Humpel N, 2007, SUPPORT CARE CANCER, V15, P621, DOI 10.1007/s00520-006-0207-6
   Kim HI, 2012, SUPPORT CARE CANCER, V20, P2041, DOI 10.1007/s00520-011-1313-7
   Koo LC, 1982, NOURISHMENT OF LIFE: HEALTH IN CHINESE SOCIETY, V0, P0
   Kostopoulou V, 2006, J MED ETHICS, V32, P693, DOI 10.1136/jme.2005.015487
   Lam WWT, 2003, PSYCHO-ONCOL, V12, P127, DOI 10.1002/pon.621
   Lau RR, 1983, HEALTH PSYCHOL, V2, P167, DOI 10.1037/0278-6133.2.2.167
   Lawson PJ, 2009, PATIENT EDUC COUNS, V76, P25, DOI 10.1016/j.pec.2008.11.002
   Leventhal H, 1980, CONTRIBUTIONS TO MEDICAL PSYCHOLOGY, V2, P17
   Mayer DK, 2007, ONCOL NURS FORUM, V34, P643, DOI 10.1188/07.ONF.643-651
   McBride CM, 2008, SOC SCI MED, V66, P790, DOI 10.1016/j.socscimed.2007.10.014
   Milliron BJ, 2014, J ACAD NUTR DIET, V114, P932, DOI 10.1016/j.jand.2013.08.015
   Mosher CE, 2008, J HEALTH PSYCHOL, V13, P1105, DOI 10.1177/1359105308095964
   Ollberding NJ, 2011, PUBLIC HEALTH NUTR, V14, P1796, DOI 10.1017/S136898001000340X
   Pacheco-Figueiredo L, 2011, EUR J CANCER PREV, V20, P348, DOI 10.1097/CEJ.0b013e328345f923
   Parsons Talcott, 1991, SOCIAL SYSTEM, V0, P0
   Rabin C, 2006, PSYCHO-ONCOL, V15, P701, DOI 10.1002/pon.1000
   Reilley MJ, 2014, J COMMUNITY SUPPORT, V12, P121, DOI 10.12788/jcso.0033
   Shin A, 2013, WORLD J GASTROENTERO, V19, P979, DOI 10.3748/wjg.v19.i7.979
   Shinn EH, 2010, J CLIN ONCOL, V28, P2274, DOI 10.1200/JCO.2009.23.9608
   Skeie G, 2006, EUR J CLIN NUTR, V60, P1046, DOI 10.1038/sj.ejcn.1602416
   Stephenson LE, 2009, BMC GASTROENTEROL, V9, P0, DOI 10.1186/1471-230X-9-60
   Strauss E, 1998, CLIN ORTHOP RELAT R, V0, P2
   Sung JJY, 2005, LANCET ONCOL, V6, P871, DOI 10.1016/S1470-2045(05)70422-8
   Templeton AJ, 2013, BMC CANCER, V13, P0, DOI 10.1186/1471-2407-13-153
   Vieira AR, 2017, ANN ONCOL, V28, P1788, DOI 10.1093/annonc/mdx171
   Williams SJ, 2005, HEALTH, V9, P123, DOI 10.1177/1363459305050582
   Zhao GX, 2013, J CANCER SURVIV, V7, P563, DOI 10.1007/s11764-013-0295-5
NR 38
TC 15
Z9 17
U1 0
U2 19
PU WILEY
PI HOBOKEN
PA 111 RIVER ST, HOBOKEN 07030-5774, NJ USA
SN 0961-5423
EI 1365-2354
J9 EUR J CANCER CARE
JI Eur. J. Cancer Care
PD NOV 15
PY 2019
VL 28
IS 6
BP 
EP 
DI 10.1111/ecc.13159
EA AUG 2019
PG 10
WC Oncology; Health Care Sciences & Services; Nursing; Rehabilitation
SC Oncology; Health Care Sciences & Services; Nursing; Rehabilitation
GA JO1WL
UT WOS:000484290200001
PM 31469202
DA 2025-02-23
ER

PT J
AU Gray, MS
   Judd, SE
   Sloane, R
   Snyder, DC
   Miller, PE
   Demark-Wahnefried, W
AF Gray, Marquita S.
   Judd, Suzanne E.
   Sloane, Richard
   Snyder, Denise C.
   Miller, Paige E.
   Demark-Wahnefried, Wendy
TI Rural-urban differences in health behaviors and outcomes among older, overweight, long-term cancer survivors in the RENEW randomized control trial
SO CANCER CAUSES & CONTROL
LA English
DT Article
DE Rural; Cancer survivors; Health outcomes; Lifestyle interventions; Health disparities
ID improve physical function; quality-of-life; home-based diet; colorectal-cancer; enhance wellness; interview survey; intervention; breast; disparity; exercise
AB Purpose Rural cancer survivors (RCS) have poorer health outcomes and face multiple challenges-older age, and limited transportation, education, income, and healthcare access. Yet, RCS are understudied. The Reach-out to ENhancE Wellness(RENEW) trial, a home-based, diet and exercise intervention among 641 breast, prostate, and colorectal cancer survivors addressed many of these challenges. Methods We examined whether rural and urban participants differed in their response to the RENEW intervention (e.g., physical functioning, quality-of-life, intakes of fruits and vegetables (F&V) and saturated fat, body mass index(BMI), physical activity, and adverse events). Results Rural versus urban survivors report significantly more favorable mean (SE) changes in physical functioning [-0.66 (1.47) v -1.71 (1.00)], physical health [+0.14 (0.71) v -0.74 (0.50)], and fewer adverse events [1.58 (0.08) v 1.64 (0.06)]. Rural versus urban survivors reported smaller increases in F&Vs [+1.47 (0.23) v+1.56(0.16); p=0.018], and lower percentages achieved goal behavior for endurance exercise and intakes of F&Vs and saturated fat. Conclusions The RENEW intervention reduced declines in physical health and functioning among RCS to a significantly greater extent than for urban cancer survivors. All survivors significantly improved intakes of F&V and saturated fat, and endurance exercise; however, lower percentages of rural versus urban survivors met goal suggesting that more intensive interventions may be needed for RCS.
C1 [Gray, Marquita S.] Univ Alabama Birmingham, Dept Epidemiol, Birmingham, AL USA.
   [Judd, Suzanne E.] UAB, Dept Biostat, Birmingham, AL USA.
   [Sloane, Richard] Duke Univ, Med Ctr, Ctr Aging & Human Dev, Durham, NC USA.
   [Snyder, Denise C.] Duke Univ, Sch Med, Durham, NC USA.
   [Miller, Paige E.] Texas Dept State Hlth Serv, Canc Epidemiol & Surveillance Branch, Austin, TX USA.
   [Demark-Wahnefried, Wendy] UAB, Dept Nutr Sci, Birmingham, AL 35294 USA.
C3 University of Alabama System; University of Alabama Birmingham; University of Alabama System; University of Alabama Birmingham; Duke University; Duke University; Texas Department of State Health Services; University of Alabama System; University of Alabama Birmingham
RP Demark-Wahnefried, W (corresponding author), UAB, Dept Nutr Sci, Birmingham, AL 35294 USA.
EM demark@uab.edu
FU National Cancer Institute [R01CA81191, R25CA076023]
CR [Anonymous], 2004, KAIS COMM MED UN HLT, V0, P0
   Arcury TA, 2005, J RURAL HEALTH, V21, P31, DOI 10.1111/j.1748-0361.2005.tb00059.x
   Beck SL, 2009, CANCER NURS, V32, P359, DOI 10.1097/NCC.0b013e3181a52533
   Befort CA, 2016, OBESITY, V24, P2070, DOI 10.1002/oby.21625
   Befort CA, 2012, BREAST CANCER RES TR, V132, P631, DOI 10.1007/s10549-011-1922-3
   Bellizzi KM, 2005, J CLIN ONCOL, V23, P8884, DOI 10.1200/JCO.2005.02.2343
   Bennett KJ, 2008, HEALTH DISPARITIES: A RURAL-URBAN CHART BOOK, V0, P0
   Blanchard CM, 2008, J CLIN ONCOL, V26, P2198, DOI 10.1200/JCO.2007.14.6217
   Bourke L, 2014, BRIT J CANCER, V110, P831, DOI 10.1038/bjc.2013.750
   Burris JL, 2010, PSYCHO-ONCOLOGY, V19, P637, DOI 10.1002/pon.1600
   Campbell MK, 2009, ANN BEHAV MED, V38, P71, DOI 10.1007/s12160-009-9140-5
   Chirikos TN, 2002, CANCER PRACT, V10, P248, DOI 10.1046/j.1523-5394.2002.105004.x
   Demark-Wahnefried W, 2006, J CLIN ONCOL, V24, P3465, DOI 10.1200/JCO.2006.05.7224
   Demark-Wahnefried W, 2012, J CLIN ONCOL, V30, P2354, DOI 10.1200/JCO.2011.40.0895
   Falci L, 2016, PREV CHRONIC DIS, V13, P0, DOI 10.5888/pcd13.150501
   Frensham LJ, 2014, SUPPORT CARE CANCER, V22, P1923, DOI 10.1007/s00520-014-2177-4
   Glover S, 2004, J RURAL HEALTH, V20, P193, DOI 10.1111/j.1748-0361.2004.tb00029.x
   Golsteijn RHJ, 2017, J MED INTERNET RES, V19, P0, DOI 10.2196/jmir.7838
   Hawkes AL, 2013, J CLIN ONCOL, V31, P2313, DOI 10.1200/JCO.2012.45.5873
   Krout JA, 1994, RURAL AGING 21 CENTU, V0, P3
   Locher JL, 2005, SOC SCI MED, V60, P747, DOI 10.1016/j.socscimed.2004.06.023
   Martin SL, 2005, J RURAL HEALTH, V21, P239, DOI 10.1111/j.1748-0361.2005.tb00089.x
   Miller PE, 2012, J ACAD NUTR DIET, V112, P824, DOI 10.1016/j.jand.2012.02.021
   Morey MC, 2009, JAMA-J AM MED ASSOC, V301, P1883, DOI 10.1001/jama.2009.643
   Nelson DE, 2003, AM J PUBLIC HEALTH, V93, P1335, DOI 10.2105/AJPH.93.8.1335
   ONeill RF, 2015, J CANCER SURVIV, V9, P431, DOI 10.1007/s11764-014-0417-8
   Rausch SM, 2012, AM J CLIN ONCOL-CANC, V35, P22, DOI 10.1097/COC.0b013e318200598e
   Reis JP, 2004, MED SCI SPORT EXER, V36, P2093, DOI 10.1249/01.MSS.0000147589.98744.85
   Rimkus L, 2015, J ACAD NUTR DIET, V115, P1975, DOI 10.1016/j.jand.2015.04.002
   Rock CL, 2012, CA-CANCER J CLIN, V62, P243, DOI 10.3322/caac.21142
   Rural Health Research Center, 2006, RUR URB COMM AR COD, V0, P0
   Sharkey JR, 2011, FOOD NUTR RES, V55, P0, DOI 10.3402/fnr.v55i0.5819
   Silliman RA, 1999, BREAST CANCER RES TR, V54, P25, DOI 10.1023/A:1006159720583
   Stewart AL, 2001, MED SCI SPORT EXER, V33, P1126, DOI 10.1097/00005768-200107000-00010
   Synder DC, 2009, PSYCHO-ONCOLOGY, V18, P429, DOI 10.1002/pon.1491
   Thompson FE, 2005, J AM DIET ASSOC, V105, P352, DOI 10.1016/j.jada.2004.12.032
   Underwood JMichael, 2012, MORBIDITY AND MORTALITY WEEKLY REPORT, V61, P1
   Ward MM, 2014, ARTHRIT CARE RES, V66, P1783, DOI 10.1002/acr.22392
   WARE JE, 1992, MED CARE, V30, P473, DOI 10.1097/00005650-199206000-00002
   Weaver KE, 2013, CANCER CAUSE CONTROL, V24, P1481, DOI 10.1007/s10552-013-0225-x
   Weaver KE, 2013, CANCER-AM CANCER SOC, V119, P1050, DOI 10.1002/cncr.27840
NR 41
TC 18
Z9 20
U1 2
U2 17
PU SPRINGER
PI DORDRECHT
PA VAN GODEWIJCKSTRAAT 30, 3311 GZ DORDRECHT, NETHERLANDS
SN 0957-5243
EI 1573-7225
J9 CANCER CAUSE CONTROL
JI Cancer Causes Control
PD APR 15
PY 2019
VL 30
IS 4
BP 301
EP 309
DI 10.1007/s10552-019-01141-x
PG 9
WC Oncology; Public, Environmental & Occupational Health
SC Oncology; Public, Environmental & Occupational Health
GA HT8UV
UT WOS:000464841100001
PM 30783858
DA 2025-02-23
ER

PT J
AU Lee, DH
   Yang, M
   Keum, N
   Glovannucci, EL
   Sun, Q
   Chavarro, JE
AF Lee, Dong Hoon
   Yang, Meng
   Keum, NaNa
   Glovannucci, Edward L.
   Sun, Qi
   Chavarro, Jorge E.
TI Mushroom Consumption and Risk of Total and Site-Specific Cancer in Two Large US Prospective Cohorts
SO CANCER PREVENTION RESEARCH
LA English
DT Article
ID breast-cancer; dietary questionnaire; validity; reproducibility; vegetables
AB Several case-control studies have reported that mushroom consumption may be associated with reduced risk of certain cancers. However, epidemiologic studies have not yet prospectively examined the association of mushroom consumption with total and various site-specific cancer risks. This prospective cohort study included 68,327 women (Nurses' Health Study, 1986-2012) and 44,664 men (Health Professionals Follow-up Study, 1986-2012) who were free of cancer at baseline. Mushroom consumption was assessed at baseline using a validated food frequency questionnaire. Covariates were assessed using biennial questionnaires during the follow-up. We used Cox proportional hazards models to estimate hazard ratios (HR) and 95% confidence intervals (CI) of total and 17 site-specific cancers associated with mushroom consumption. During up to 26 years of follow-up, we documented 22,469 incident cancer cases (15,103 in women and 7,366 in men). In the pooled multivariable analysis, participants who consumed five or more servings of mushrooms per week had no significantly different risk of total cancer (HR, 1.06; 95% CI, 0.98-1.14) than participants who almost never consumed mushrooms. We consistently found no association between mushroom consumption and risk of 16 site-specific cancers. However, there was a marginal positive association between mushroom consumption and risk of lung cancer (P-trend = 0.05). In conclusion, we found no association between mushroom consumption and total and site-specific cancers in U.S. women and men. More prospective cohort studies are needed to examine the associations for specific cancer types in diverse racial/ethnic groups.
C1 [Lee, Dong Hoon; Yang, Meng; Keum, NaNa; Glovannucci, Edward L.; Sun, Qi; Chavarro, Jorge E.] Harvard TH Chan Sch Publ Hlth, Dept Nutr, Boston, MA 02115 USA.
   [Keum, NaNa] Dongguk Univ, Dept Food Sci & Biotechnol, Goyang, South Korea.
   [Glovannucci, Edward L.; Chavarro, Jorge E.] Harvard TH Chan Sch Publ Hlth, Dept Epidemiol, Boston, MA 02115 USA.
   [Glovannucci, Edward L.; Sun, Qi; Chavarro, Jorge E.] Brigham & Womens Hosp, Channing Div Network Med, 75 Francis St, Boston, MA 02115 USA.
   [Glovannucci, Edward L.; Sun, Qi; Chavarro, Jorge E.] Harvard Med Sch, Boston, MA 02115 USA.
C3 Harvard University; Harvard T.H. Chan School of Public Health; Dongguk University; Harvard University; Harvard T.H. Chan School of Public Health; Harvard University; Harvard University Medical Affiliates; Brigham & Women's Hospital; Harvard University; Harvard Medical School
RP Chavarro, JE (corresponding author), Harvard TH Chan Sch Publ Hlth, 665 Huntington Ave, Boston, MA 02115 USA.
EM jchavarr@hsph.harvard.edu
FU NIH [UM1CA186107, UM1CA167552, P01 CA87969]; Horticulture Australia Limited; National Research Foundation of Korea [NRF-2018R1A4A1022589]
CR Anand P, 2008, PHARM RES-DORDR, V25, P2097, DOI 10.1007/s11095-008-9661-9
   Bray Freddie, 2018, CA CANCER J CLIN, V68, P394, DOI 10.3322/caac.21609
   [Anonymous], 2016, INTERNATIONAL JOURNAL OF CLINICAL AND BIOMEDICAL RESEARCH, V0, P0
   Bender R, 2001, J CLIN EPIDEMIOL, V54, P343, DOI 10.1016/S0895-4356(00)00314-0
   COUGHLIN SS, 1990, J CLIN EPIDEMIOL, V43, P87, DOI 10.1016/0895-4356(90)90060-3
   FESKANICH D, 1993, J AM DIET ASSOC, V93, P790, DOI 10.1016/0002-8223(93)91754-E
   Fitzmaurice C, 2015, JAMA ONCOL, V1, P505, DOI 10.1001/jamaoncol.2015.0735
   Hara M, 2003, NUTR CANCER, V46, P138, DOI 10.1207/S15327914NC4602_06
   Hong SA, 2008, INT J CANCER, V122, P919, DOI 10.1002/ijc.23134
   Hu FB, 1999, AM J CLIN NUTR, V69, P243
   Kim HJ, 2002, INT J CANCER, V97, P531, DOI 10.1002/ijc.10111
   Li J, 2014, PLOS ONE, V9, P0, DOI 10.1371/journal.pone.0096185
   Masala G, 2012, BREAST CANCER RES TR, V132, P1127, DOI 10.1007/s10549-011-1939-7
   Mizoo T, 2013, BMC CANCER, V13, P0, DOI 10.1186/1471-2407-13-565
   Roupas P, 2012, J FUNCT FOODS, V4, P687, DOI 10.1016/j.jff.2012.05.003
   SALVINI S, 1989, INT J EPIDEMIOL, V18, P858, DOI 10.1093/ije/18.4.858
   Schuurman AG, 1998, CANCER EPIDEM BIOMAR, V7, P673
   Shin A, 2010, NUTR CANCER, V62, P476, DOI 10.1080/01635580903441212
   Sullivan R, 2006, PERSPECT BIOL MED, V49, P159, DOI 10.1353/pbm.2006.0034
   van Gils CH, 2005, JAMA-J AM MED ASSOC, V293, P183, DOI 10.1001/jama.293.2.183
   WACHOLDER S, 1992, AM J EPIDEMIOL, V135, P1019, DOI 10.1093/oxfordjournals.aje.a116396
   Yuan CZ, 2018, AM J EPIDEMIOL, V187, P1051, DOI 10.1093/aje/kwx328
   Yuan CZ, 2017, AM J EPIDEMIOL, V185, P570, DOI 10.1093/aje/kww104
   Zhang CX, 2009, INT J CANCER, V125, P181, DOI 10.1002/ijc.24358
   Zhang M, 2009, INT J CANCER, V124, P1404, DOI 10.1002/ijc.24047
   Zhang W, 2013, CANCER SCI, V104, P1353, DOI 10.1111/cas.12231
NR 27
TC 7
Z9 7
U1 2
U2 8
PU AMER ASSOC CANCER RESEARCH
PI PHILADELPHIA
PA 615 CHESTNUT ST, 17TH FLOOR, PHILADELPHIA, PA 19106-4404 USA
SN 1940-6207
EI 1940-6215
J9 CANCER PREV RES
JI Cancer Prev. Res.
PD AUG 15
PY 2019
VL 12
IS 8
BP 517
EP 525
DI 10.1158/1940-6207.CAPR-19-0101
PG 9
WC Oncology
SC Oncology
GA IM5EB
UT WOS:000478016000003
PM 31164344
DA 2025-02-23
ER

PT J
AU Oh, HJ
   Lim, CH
   Yoon, SB
   Lee, HH
   Kim, JS
   Cho, YK
   Park, JM
   Choi, MG
AF Oh, Hyun Jin
   Lim, Chul-Hyun
   Yoon, Seung Bae
   Lee, Han Hee
   Kim, Jin Su
   Cho, Yu Kyung
   Park, Jae Myung
   Choi, Myung-Gyu
TI Temporary self-expandable metallic stent placement in post-gastrectomy complications
SO GASTRIC CANCER
LA English
DT Article
DE Stent; Post-gastrectomy complications; Gastrointestinal tract
ID upper gastrointestinal-tract; esophageal stent; obstruction; management; strictures; society
AB BackgroundSelf-expandable metallic stents in the upper gastrointestinal tract are used for treating malignant esophageal or gastroduodenal outlet obstructions and fistulas. Recently, self-expandable metallic stent use has been expanded to benign esophageal or gastroduodenal strictures and post-operative complications. However, there is scarce data available regarding efficacy, long-term complications, and outcomes with the use of self-expandable metallic stent in benign disease, especially post-gastrectomy complications.MethodsData of 57 patients who underwent upper gastrointestinal tract self-expandable metallic stent insertion for post-operative complications between March 2009 and June 2017 were analyzed. All patients underwent a curative gastrectomy for gastric cancer. Data collected included patient demographics, indication for procedure, type of stent used, complications, and patient outcomes.ResultsSelf-expandable metallic stent placement was technically successful in all patients. Of the 57 patients, 33 had self-expandable metallic stent placement for anastomosis site leakage, 12 for anastomosis site refractory stricture, and 12 for obstruction due to angulation. After self-expandable metallic stent placement, symptomatic improvement was achieved in 56 patients (98.2%), among which, three patients (5.4%) had recurrent symptoms, two underwent repeated stent insertion, and one underwent balloon dilatation. After self-expandable metallic stent placement, median time to initiating dietary intake was 6days (range 1-30days), and median duration of hospitalization was 13days (range 3-135days). At the follow-up (mean 24.6months), migration was the most commonly reported complication, which developed in 15 (26.3%) patients.ConclusionsSelf-expandable metallic stent placement is an effective and safe treatment for post-gastrectomy anastomosis site leakage, stricture, and obstruction, which can decrease the risk of reoperation related mortality and modalities.
C1 [Oh, Hyun Jin] Natl Canc Ctr, Ctr Canc Prevent & Detect, Goyang, Gyeonggi, South Korea.
   [Lim, Chul-Hyun; Yoon, Seung Bae; Lee, Han Hee; Kim, Jin Su; Cho, Yu Kyung; Park, Jae Myung; Choi, Myung-Gyu] Catholic Univ Korea, Seoul St Marys Hosp, Coll Med, Div Gastroenterol,Dept Internal Med, 222 Banpo Daero, Seoul 137701, South Korea.
C3 National Cancer Center - Korea (NCC); Catholic University of Korea; Seoul St. Mary's Hospital
RP Lim, CH (corresponding author), Catholic Univ Korea, Seoul St Marys Hosp, Coll Med, Div Gastroenterol,Dept Internal Med, 222 Banpo Daero, Seoul 137701, South Korea.
EM diluck@catholic.ac.kr
CR Aoki M, 2010, WORLD J SURG, V34, P2389, DOI 10.1007/s00268-010-0602-5
   Bakken JC, 2010, GASTROINTEST ENDOSC, V72, P712, DOI 10.1016/j.gie.2010.06.028
   Bège T, 2011, GASTROINTEST ENDOSC, V73, P238, DOI 10.1016/j.gie.2010.10.010
   Cha RR, 2015, WORLD J GASTROENTERO, V21, P5110, DOI 10.3748/wjg.v21.i16.5110
   Dua KS, 2008, AM J GASTROENTEROL, V103, P2988, DOI 10.1111/j.1572-0241.2008.02177.x
   Eisendrath P, 2007, ENDOSCOPY, V39, P625, DOI 10.1055/s-2007-966533
   Eloubeidi MA, 2011, GASTROINTEST ENDOSC, V73, P673, DOI 10.1016/j.gie.2010.11.014
   Eloubeidi MA, 2009, AM J GASTROENTEROL, V104, P1374, DOI 10.1038/ajg.2009.133
   Evrard S, 2004, GASTROINTEST ENDOSC, V60, P894, DOI 10.1016/S0016-5107(04)02278-3
   Grisé K, 2001, AM SURGEON, V67, P948
   Hohn AN, 2008, GASTROINTEST ENDOSC, V67, P20, DOI 10.1016/j.gie.2007.04.031
   Holt AP, 2004, GASTROINTEST ENDOSC, V60, P1010, DOI 10.1016/S0016-5107(04)02276-X
   Jee SR, 2013, CLIN ENDOSC, V46, P342, DOI 10.5946/ce.2013.46.4.342
   JEMAL A, 2011, CA-CANCER J CLIN, V61, P69, DOI 10.3322/CAAC.20107
   KNYRIM K, 1993, NEW ENGL J MED, V329, P1302, DOI 10.1056/NEJM199310283291803
   Salinas Alberto, 2006, SURG OBES RELAT DIS, V2, P570, DOI 10.1016/j.soard.2006.08.007
   Sharaiha RZ, 2014, SURG ENDOSC, V28, P178, DOI 10.1007/s00464-013-3150-x
   Sharma P, 2010, AM J GASTROENTEROL, V105, P258, DOI 10.1038/ajg.2009.684
   Swinnen J, 2011, GASTROINTEST ENDOSC, V73, P890, DOI 10.1016/j.gie.2010.12.019
   van Heel NCM, 2010, AM J GASTROENTEROL, V105, P1515, DOI 10.1038/ajg.2010.104
   van Hooft JE, 2014, GASTROINTEST ENDOSC, V80, P747, DOI 10.1016/j.gie.2014.09.018
   Vanbiervliet G, 2012, SURG ENDOSC, V26, P53, DOI 10.1007/s00464-011-1827-6
NR 22
TC 3
Z9 3
U1 0
U2 1
PU SPRINGER
PI NEW YORK
PA ONE NEW YORK PLAZA, SUITE 4600, NEW YORK, NY, UNITED STATES
SN 1436-3291
EI 1436-3305
J9 GASTRIC CANCER
JI Gastric Cancer
PD JAN 15
PY 2019
VL 22
IS 1
BP 231
EP 236
DI 10.1007/s10120-018-0837-7
PG 6
WC Oncology; Gastroenterology & Hepatology
SC Oncology; Gastroenterology & Hepatology
GA HG2PB
UT WOS:000454804300023
PM 29761324
DA 2025-02-23
ER

PT J
AU Liu, JQ
   Zhou, HQ
   Zhang, YX
   Huang, Y
   Fang, WF
   Yang, YP
   Hong, SD
   Chen, G
   Zhao, S
   Chen, X
   Zhang, ZH
   Shen, JY
   Xian, W
   Zhan, JH
   Zhao, YY
   Hou, X
   Ma, YX
   Zhou, T
   Zhao, HY
   Zhang, L
AF Liu, Jiaqing
   Zhou, Huaqiang
   Zhang, Yaxiong
   Huang, Yan
   Fang, Wenfeng
   Yang, Yunpeng
   Hong, Shaodong
   Chen, Gang
   Zhao, Shen
   Chen, Xi
   Zhang, Zhonghan
   Shen, Jiayi
   Xian, Wei
   Zhan, Jianhua
   Zhao, Yuanyuan
   Hou, Xue
   Ma, Yuxiang
   Zhou, Ting
   Zhao, Hongyun
   Zhang, Li
TI Docosapentaenoic acid and lung cancer risk: A Mendelian randomization study
SO CANCER MEDICINE
LA English
DT Article
DE Causality; Docosapentaenoic acid; Lung cancer; Mendelian randomization; Polyunsaturated fatty acid
ID polyunsaturated fatty-acids; smoking-cessation; n-3; omega-3-fatty-acids; chromatography; proliferation; epidemiology; mortality; cohort; model
AB BackgroundObservational studies have shown that excessive dietary fat may be associated with lung carcinogenesis. However, findings from previous studies are inconsistent and it remains unclear whether docosapentaenoic acid (DPA), a kind of polyunsaturated fatty acid, is linked to the risk of lung cancer. The aim of this study is to investigate the causal effect of DPA on lung cancer with Mendelian randomization (MR) method. MethodsWith a two-sample MR approach, we analyzed the summary data from the Cohorts for Heart and Aging Research in Genomic Epidemiology (CHARGE, 8866 individuals of European ancestry) Consortium and International Lung Cancer Consortium (ILCCO, 11348 lung cancer cases and 15861 controls; European ancestry) to assess the possible causal relationship of DPA on the risk of lung cancer. ResultsOur results indicated that genetically predicted higher DPA level has a positive association with lung cancer, where 1% higher DPA was associated with a 2.01-fold risk of lung cancer (odds ratio [OR]: 2.01, 95% CI=1.34-3.01; P=7.40x10(-4)). Additionally, lung cancer was not a causal factor for DPA. The results of MR-Egger regression analysis showed that there was no evidence for the presence of directional horizontal pleiotropy. ConclusionsGenetically elevated DPA is positively associated with risk of lung cancer, and more work is needed to investigate the potential mechanisms.
C1 [Liu, Jiaqing; Zhou, Huaqiang; Zhang, Yaxiong; Huang, Yan; Fang, Wenfeng; Yang, Yunpeng; Hong, Shaodong; Chen, Gang; Zhao, Shen; Chen, Xi; Zhang, Zhonghan; Zhan, Jianhua; Zhao, Yuanyuan; Hou, Xue; Ma, Yuxiang; Zhou, Ting; Zhao, Hongyun; Zhang, Li] Sun Yat Sen Univ, Canc Ctr, Dept Med Oncol, Guangzhou, Guangdong, Peoples R China.
   [Liu, Jiaqing; Zhou, Huaqiang; Zhang, Yaxiong; Huang, Yan; Fang, Wenfeng; Yang, Yunpeng; Hong, Shaodong; Chen, Gang; Zhao, Shen; Chen, Xi; Zhang, Zhonghan; Zhan, Jianhua; Zhao, Yuanyuan; Hou, Xue; Ma, Yuxiang; Zhou, Ting; Zhao, Hongyun; Zhang, Li] State Key Lab Oncol South China, Guangzhou, Guangdong, Peoples R China.
   [Liu, Jiaqing; Zhou, Huaqiang; Zhang, Yaxiong; Huang, Yan; Fang, Wenfeng; Yang, Yunpeng; Hong, Shaodong; Chen, Gang; Zhao, Shen; Chen, Xi; Zhang, Zhonghan; Zhan, Jianhua; Zhao, Yuanyuan; Hou, Xue; Ma, Yuxiang; Zhou, Ting; Zhao, Hongyun; Zhang, Li] Collaborat Innovat Ctr Canc Med, Guangzhou, Guangdong, Peoples R China.
   [Liu, Jiaqing; Shen, Jiayi; Xian, Wei] Sun Yat Sen Univ, Zhongshan Sch Med, Guangzhou, Guangdong, Peoples R China.
C3 Sun Yat Sen University; State Key Lab Oncology South China; Sun Yat Sen University
RP Zhang, L (corresponding author), Sun Yat Sen Univ, Canc Ctr, Dept Med Oncol, Guangzhou, Guangdong, Peoples R China.
EM zhangli6@mail.sysu.edu.cn
FU National Key R&D Program of China [2016YFC0905500, 2016YFC0905503]; Science and Technology Program of Guangdong [2017B020227001, 2016A020215084]; Science and Technology Program of Guangzhou [201607020031, 201400000001-2]; Chinese National Natural Science Foundation project [81772476, 81572659, 81602011]; Pearl River Nova Program of Guangzhou [201610010048]; National Natural Science Funds for Young Scholars of China [81502355]
CR Abel S, 2014, P NUTR SOC, V73, P361, DOI 10.1017/S0029665114000585
   Amato KAD, 2015, J THORAC ONCOL, V10, P1014, DOI 10.1097/JTO.0000000000000578
   Bamia C, 2018, EUR J CLIN NUTR, V72, P818, DOI 10.1038/s41430-018-0128-8
   Berquin IM, 2008, CANCER LETT, V269, P363, DOI 10.1016/j.canlet.2008.03.044
   Bochud M, 2010, INT J ENV RES PUB HE, V7, P711, DOI 10.3390/ijerph7030711
   Boef AGC, 2015, INT J EPIDEMIOL, V44, P496, DOI 10.1093/ije/dyv071
   Bowden J, 2017, STAT MED, V36, P1783, DOI 10.1002/sim.7221
   Bowden J, 2016, GENET EPIDEMIOL, V40, P304, DOI 10.1002/gepi.21965
   Bowden J, 2015, INT J EPIDEMIOL, V44, P512, DOI 10.1093/ije/dyv080
   Burgess S, 2017, EUR J EPIDEMIOL, V32, P377, DOI 10.1007/s10654-017-0255-x
   Byelashov Oleksandr A, 2015, LIPID TECHNOL, V27, P79, DOI 10.1002/lite.201500013
   Calder PC, 2018, P NUTR SOC, V77, P52, DOI 10.1017/S0029665117003950
   Cassidy A, 2008, BRIT J CANCER, V98, P270, DOI 10.1038/sj.bjc.6604158
   DEliseo D, 2016, J CLIN MED, V5, P0, DOI 10.3390/jcm5020015
   Ebbert JO, 2003, J CLIN ONCOL, V21, P921, DOI 10.1200/JCO.2003.05.085
   Finocchiaro C, 2012, BRIT J NUTR, V108, P327, DOI 10.1017/S0007114511005551
   Fitzmaurice C, 2017, JAMA ONCOL, V3, P524, DOI 10.1001/jamaoncol.2016.5688
   Göring HHH, 2001, AM J HUM GENET, V69, P1357, DOI 10.1086/324471
   Hazelton WD, 2005, CANCER EPIDEM BIOMAR, V14, P1171, DOI 10.1158/1055-9965.EPI-04-0756
   Hemani G, 2018, ELIFE, V7, P0, DOI 10.7554/eLife.34408
   Laino CH, 2014, J PHARM SCI-US, V103, P3316, DOI 10.1002/jps.24123
   KanayasuToyoda T, 1996, PROSTAG LEUKOTR ESS, V54, P319, DOI 10.1016/S0952-3278(96)90045-9
   Kaur G, 2016, CURR OPIN CLIN NUTR, V19, P88, DOI 10.1097/MCO.0000000000000252
   Kaur G, 2011, PROG LIPID RES, V50, P28, DOI 10.1016/j.plipres.2010.07.004
   Kelly L, 2011, NEUROBIOL AGING, V32, P0, DOI 10.1016/j.neurobiolaging.2010.04.001
   Khankari NK, 2016, BRIT J CANCER, V115, P624, DOI 10.1038/bjc.2016.228
   Kim N, 2015, BIOMED RES INT-UK, V2015, P0, DOI 10.1155/2015/239764
   Lawlor DA, 2016, INT J EPIDEMIOL, V45, P908, DOI 10.1093/ije/dyw127
   Lemaitre RN, 2011, PLOS GENET, V7, P0, DOI 10.1371/journal.pgen.1002193
   Liyanage UE, 2018, INT J CANCER, V143, P508, DOI 10.1002/ijc.31334
   Luu HN, 2018, INT J CANCER, V143, P2225, DOI 10.1002/ijc.31608
   May-Wilson S, 2017, EUR J CANCER, V84, P228, DOI 10.1016/j.ejca.2017.07.034
   Morin C, 2013, PROSTAG LEUKOTR ESS, V89, P203, DOI 10.1016/j.plefa.2013.07.004
   Mozaffarian D, 2013, ANN INTERN MED, V158, P515, DOI 10.7326/0003-4819-158-7-201304020-00003
   Mu HY, 2016, J AM OIL CHEM SOC, V93, P1157, DOI 10.1007/s11746-016-2842-5
   Norris PC, 2012, P NATL ACAD SCI USA, V109, P8517, DOI 10.1073/pnas.1200189109
   Phang M, 2009, PROSTAG LEUKOTR ESS, V81, P35, DOI 10.1016/j.plefa.2009.05.001
   Pierce BL, 2013, AM J EPIDEMIOL, V178, P1177, DOI 10.1093/aje/kwt084
   Raji OY, 2012, ANN INTERN MED, V157, P242, DOI 10.7326/0003-4819-157-4-201208210-00004
   Samet JM, 2009, CLIN CANCER RES, V15, P5626, DOI 10.1158/1078-0432.CCR-09-0376
   Siegel RL, 2018, CA-CANCER J CLIN, V68, P7, DOI 10.3322/caac.21442
   Smith GD, 2004, INT J EPIDEMIOL, V33, P30, DOI 10.1093/ije/dyh132
   Smith GD, 2003, INT J EPIDEMIOL, V32, P1, DOI 10.1093/ije/dyg070
   Song J, 2014, NUTR CANCER, V66, P539, DOI 10.1080/01635581.2014.894102
   Thun MJ, 2006, JNCI-J NATL CANCER I, V98, P691, DOI 10.1093/jnci/djj187
   Vaughan VC, 2013, BRIT J CANCER, V108, P486, DOI 10.1038/bjc.2012.586
   Wang C, 2017, CARCINOGENESIS, V38, P1147, DOI 10.1093/carcin/bgx084
   Wang YF, 2014, NAT GENET, V46, P736, DOI 10.1038/ng.3002
   Wong KY, 2010, BRIT J CANCER, V103, P1093, DOI 10.1038/sj.bjc.6605782
   Yamamura R, 1997, J AM OIL CHEM SOC, V74, P1435, DOI 10.1007/s11746-997-0250-6
   Yang PY, 2014, MOL CARCINOGEN, V53, P566, DOI 10.1002/mc.22008
   Yao QH, 2014, MOL MED REP, V9, P401, DOI 10.3892/mmr.2013.1829
   Yin YQ, 2017, LIPIDS HEALTH DIS, V16, P0, DOI 10.1186/s12944-017-0474-x
   Zhang YF, 2014, PLOS ONE, V9, P0, DOI 10.1371/journal.pone.0099637
NR 54
TC 11
Z9 12
U1 1
U2 10
PU WILEY
PI HOBOKEN
PA 111 RIVER ST, HOBOKEN 07030-5774, NJ USA
SN 2045-7634
EI 
J9 CANCER MED-US
JI Cancer Med.
PD APR 15
PY 2019
VL 8
IS 4
BP 1817
EP 1825
DI 10.1002/cam4.2018
PG 9
WC Oncology
SC Oncology
GA IL0YW
UT WOS:000477027100046
PM 30741477
DA 2025-02-23
ER

PT J
AU Zhang, K
   Dai, H
   Liang, WB
   Zhang, L
   Deng, ZH
AF Zhang, Kui
   Dai, Hao
   Liang, Weibo
   Zhang, Lin
   Deng, Zhenhua
TI Fermented dairy foods intake and risk of cancer
SO INTERNATIONAL JOURNAL OF CANCER
LA English
DT Article
DE fermented dairy foods; probiotics; cancer; meta-analysis
ID lactic-acid bacteria; upper aerodigestive tract; multicenter case-control; non-hodgkins-lymphoma; ovarian-cancer; lung-cancer; breast-cancer; dietary factors; cardiovascular-disease; colorectal-cancer
AB Fermented dairy foods are known to be nutrient-rich and probiotic content, which gather optimism due to their potential in prevention and management of cancer. We searched the PubMed, Embase and CNKI databases for all available studies through July 2018 on the association between fermented dairy foods intake and cancer risk. The odds ratio (OR) corresponding to the 95% confidence interval (95% CI) was used to assess the association using a random-effect meta-analysis. Finally, 61 studies met the inclusion criteria for our study, with 1,962,774 participants and 38,358 cancer cases. Overall, statistical evidence of significantly decreased cancer risk was found to be associated with fermented dairy foods intake (OR = 0.86, 95% CI = 0.80-0.92) in cohort studies. Yogurt consumption was significantly with decreased cancer risk in the overall comparison (OR = 0.87, 95% CI = 0.80-0.95) and in the cohort studies (OR = 0.81, 95% CI = 0.74-0.88). In terms of subgroup analyses by cancer type, fermented dairy foods intake significantly decreased bladder cancer, colorectal cancer and esophageal cancer risk. In stratified analyses, significantly decreased colorectal cancer risk was found to be associated with cheese intake. Yogurt consumption was significantly decreased bladder cancer and colorectal cancer risk. Our meta-analysis indicated that fermented dairy foods intake was associated with an overall decrease in cancer risk.
C1 [Zhang, Kui; Dai, Hao; Liang, Weibo; Zhang, Lin; Deng, Zhenhua] Sichuan Univ, West China Sch Basic Med Sci & Forens Med, Dept Forens Pathol, Chengdu 610041, Sichuan, Peoples R China.
C3 Sichuan University
RP Zhang, L; Deng, ZH (corresponding author), Sichuan Univ, West China Sch Basic Med Sci & Forens Med, Dept Forens Pathol, Chengdu 610041, Sichuan, Peoples R China.
EM zhanglin@scu.edu.cn; newman-zhk@163.com
CR Abdulamir AS, 2010, MOL CANCER, V9, P0, DOI 10.1186/1476-4598-9-249
   Agurs-Collins T, 2009, AM J CLIN NUTR, V90, P621, DOI 10.3945/ajcn.2009.27666
   Akhavan T, 2014, J NUTR BIOCHEM, V25, P36, DOI 10.1016/j.jnutbio.2013.08.012
   Akhavan T, 2010, AM J CLIN NUTR, V91, P966, DOI 10.3945/ajcn.2009.28406
   Aryana KJ, 2017, J DAIRY SCI, V100, P9987, DOI 10.3168/jds.2017-12981
   Barrubés L, 2018, INT J CANCER, V143, P1356, DOI 10.1002/ijc.31540
   BEGG CB, 1994, BIOMETRICS, V50, P1088, DOI 10.2307/2533446
   Bertone ER, 2001, CANCER CAUSE CONTROL, V12, P83, DOI 10.1023/A:1008985015927
   Bhatt AP, 2017, CA-CANCER J CLIN, V67, P327, DOI 10.3322/caac.21398
   BIDOLI E, 1992, INT J CANCER, V50, P223, DOI 10.1002/ijc.2910500211
   BOEING H, 1991, CANCER CAUSE CONTROL, V2, P227, DOI 10.1007/BF00052138
   BOEING H, 1993, INT J CANCER, V53, P561, DOI 10.1002/ijc.2910530406
   Boirie Y, 1997, P NATL ACAD SCI USA, V94, P14930, DOI 10.1073/pnas.94.26.14930
   Brennan P, 2000, CANCER CAUSE CONTROL, V11, P49, DOI 10.1023/A:1008909519435
   Brinkman MT, 2011, EUR J CANCER, V47, P436, DOI 10.1016/j.ejca.2010.09.027
   Bron PA, 2013, CURR OPIN MICROBIOL, V16, P262, DOI 10.1016/j.mib.2013.06.001
   Buendia JR, 2018, AM J HYPERTENS, V31, P557, DOI 10.1093/ajh/hpx220
   Chan JM, 2007, CANCER CAUSE CONTROL, V18, P1153, DOI 10.1007/s10552-007-9054-0
   Charbonneau B, 2013, J NUTR, V143, P672, DOI 10.3945/jn.112.168658
   CRAMER DW, 1989, LANCET, V2, P66, DOI 10.1016/S0140-6736(89)90313-9
   CRAMER DW, 1984, OBSTET GYNECOL, V63, P833
   de Gonzalez AB, 2010, NEW ENGL J MED, V363, P2211, DOI 10.1056/NEJMoa1000367
   DERSIMONIAN R, 1986, CONTROL CLIN TRIALS, V7, P177, DOI 10.1016/0197-2456(86)90046-2
   Doron S, 2015, CLIN INFECT DIS, V60, PS129, DOI 10.1093/cid/civ085
   Duarte-Salles T, 2014, INT J CANCER, V135, P1662, DOI 10.1002/ijc.28812
   Elmadfa I, 2010, P NUTR SOC, V69, P416, DOI 10.1017/S0029665110001710
   Faber MT, 2012, ACTA ONCOL, V51, P454, DOI 10.3109/0284186X.2011.636754
   Farvid MS, 2017, AM J EPIDEMIOL, V185, P697, DOI 10.1093/aje/kww139
   FRANCESCHI S, 1991, INT J CANCER, V47, P20, DOI 10.1002/ijc.2910470105
   FREDRIKSON M, 1995, INT J ONCOL, V7, P133
   Galanti MR, 1997, CANCER CAUSE CONTROL, V8, P205, DOI 10.1023/A:1018424430711
   Gallus S, 2006, CANCER CAUSE CONTROL, V17, P429, DOI 10.1007/s10552-005-0423-2
   Genkinger JM, 2013, CANCER CAUSE CONTROL, V24, P675, DOI 10.1007/s10552-013-0146-8
   Higgins JPT, 2002, STAT MED, V21, P1539, DOI 10.1002/sim.1186
   Hooper LV, 2012, SCIENCE, V336, P1268, DOI 10.1126/science.1223490
   Hosono S, 2010, EUR J CLIN NUTR, V64, P400, DOI 10.1038/ejcn.2010.28
   Hosseini M, 2014, BMC CANCER, V14, P0, DOI 10.1186/1471-2407-14-860
   Hsu CC, 2007, AM J EPIDEMIOL, V166, P62, DOI 10.1093/aje/kwm043
   Jemal Ahmedin, 2011, CA CANCER J CLIN, V61, P69, DOI 10.3322/caac.20107
   KAMPMAN E, 1994, CANCER RES, V54, P3186
   KAMPMAN E, 1994, INT J CANCER, V59, P170, DOI 10.1002/ijc.2910590205
   Kanazir M, 2010, TUMORI J, V96, P911, DOI 10.1177/548.6508
   Karami S, 2010, INT J ENDOCRINOL, V2010, P0, DOI 10.1155/2010/879362
   Kawakita D, 2012, EUR J CANCER PREV, V21, P453, DOI 10.1097/CEJ.0b013e32834f75b5
   Kearney J, 1996, AM J EPIDEMIOL, V143, P907, DOI 10.1093/oxfordjournals.aje.a008834
   Keszei AP, 2010, AM J EPIDEMIOL, V171, P436, DOI 10.1093/aje/kwp399
   Kiani F, 2006, CANCER CAUSE CONTROL, V17, P137, DOI 10.1007/s10552-005-5383-z
   Kojima M, 2004, NUTR CANCER, V50, P23, DOI 10.1207/s15327914nc5001_4
   Kreuzer M, 2002, INT J CANCER, V100, P706, DOI 10.1002/ijc.10549
   Kurahashi N, 2008, CANCER EPIDEM BIOMAR, V17, P930, DOI 10.1158/1055-9965.EPI-07-2681
   Larsson SC, 2008, AM J CLIN NUTR, V88, P1083, DOI 10.1093/ajcn/88.4.1083
   LAVECCHIA C, 1991, INT J EPIDEMIOL, V20, P39, DOI 10.1093/ije/20.1.39
   LAVECCHIA C, 1991, ONCOLOGY, V48, P406
   LEVI F, 1993, NUTR CANCER, V19, P327, DOI 10.1080/01635589309514263
   Li Bai-Ling, 2016, ASIA PAC J CLIN ONCOL, V12, Pe269, DOI 10.1111/ajco.12183
   Liu J, 2015, NUTR CANCER, V67, P68, DOI 10.1080/01635581.2014.956247
   Lucenteforte E, 2008, NUTR CANCER, V60, P577, DOI 10.1080/01635580802054512
   MANTEL N, 1959, JNCI-J NATL CANCER I, V22, P719
   Marco ML, 2017, CURR OPIN BIOTECH, V44, P94, DOI 10.1016/j.copbio.2016.11.010
   McCullough ML, 2011, CANCER EPIDEM BIOMAR, V20, P1089, DOI 10.1158/1055-9965.EPI-10-1173
   McKenzie F, 2014, BMC CANCER, V14, P0, DOI 10.1186/1471-2407-14-12
   Michaud DS, 2003, AM J EPIDEMIOL, V157, P1115, DOI 10.1093/aje/kwg098
   Mommers M, 2006, BRIT J CANCER, V94, P165, DOI 10.1038/sj.bjc.6602890
   Mortensen LS, 2012, EUR J CLIN NUTR, V66, P799, DOI 10.1038/ejcn.2012.48
   Mozaheb Z, 2012, PAN AFR MED J, V12, P0
   Murphy N, 2013, PLOS ONE, V8, P0, DOI 10.1371/journal.pone.0072715
   Nyberg F, 1998, INT J CANCER, V78, P430, DOI 10.1002/(SICI)1097-0215(19981109)78:4<430::AID-IJC7>3.0.CO;2-V
   Ohashi Y, 2002, UROL INT, V68, P273, DOI 10.1159/000058450
   Olivares M, 2006, J DAIRY RES, V73, P492, DOI 10.1017/S0022029906002068
   Ozasa K, 2001, JPN J CANCER RES, V92, P1259, DOI 10.1111/j.1349-7006.2001.tb02148.x
   Pala V, 2011, INT J CANCER, V129, P2712, DOI 10.1002/ijc.26193
   PISANI P, 1986, INT J EPIDEMIOL, V15, P463, DOI 10.1093/ije/15.4.463
   Pourfarzi F, 2009, INT J CANCER, V125, P1953, DOI 10.1002/ijc.24499
   Purdue MP, 2004, CANCER EPIDEM BIOMAR, V13, P1665
   Ralston RA, 2014, CRIT REV FOOD SCI, V54, P1167, DOI 10.1080/10408398.2011.629353
   Rezac S, 2018, FRONT MICROBIOL, V9, P0, DOI 10.3389/fmicb.2018.01785
   Ronco AL, 2014, ASIAN PAC J CANCER P, V15, P5805, DOI 10.7314/APJCP.2014.15.14.5805
   Rooks MG, 2016, NAT REV IMMUNOL, V16, P341, DOI 10.1038/nri.2016.42
   Sapkota A, 2008, CANCER CAUSE CONTROL, V19, P1161, DOI 10.1007/s10552-008-9183-0
   Schuurman AG, 1999, BRIT J CANCER, V80, P1107, DOI 10.1038/sj.bjc.6690472
   Sivan A, 2015, SCIENCE, V350, P1084, DOI 10.1126/science.aac4255
   SNOWDON DA, 1984, AM J EPIDEMIOL, V120, P244, DOI 10.1093/oxfordjournals.aje.a113886
   Soler M, 1998, EUR J CANCER PREV, V7, P455, DOI 10.1097/00008469-199812000-00005
   Tavani A, 1997, NUTR CANCER, V27, P256, DOI 10.1080/01635589709514535
   Tayyem RF, 2016, J HUM NUTR DIET, V29, P746, DOI 10.1111/jhn.12391
   Toporcov TN, 2004, ORAL ONCOL, V40, P925, DOI 10.1016/j.oraloncology.2004.04.007
   Vinusha KS, 2018, BIOCHEM BIOPHYS REP, V14, P140, DOI 10.1016/j.bbrep.2018.04.009
   Wang J, 2016, NUTRIENTS, V8, P0, DOI 10.3390/nu8030120
   WARD MH, 1994, CANCER CAUSE CONTROL, V5, P422, DOI 10.1007/BF01694756
   Webb PM, 1998, CANCER CAUSE CONTROL, V9, P637, DOI 10.1023/A:1008891714412
   Willett WC, 2002, SCIENCE, V296, P695, DOI 10.1126/science.1071055
   Wirfält E, 2011, NUTR CANCER, V63, P722, DOI 10.1080/01635581.2011.570897
   Yu AQ, 2016, NUTR CANCER, V68, P535, DOI 10.1080/01635581.2016.1158300
   Zang JJ, 2015, J BREAST CANCER, V18, P313, DOI 10.4048/jbc.2015.18.4.313
NR 94
TC 76
Z9 84
U1 5
U2 93
PU WILEY
PI HOBOKEN
PA 111 RIVER ST, HOBOKEN 07030-5774, NJ USA
SN 0020-7136
EI 1097-0215
J9 INT J CANCER
JI Int. J. Cancer
PD MAY 1
PY 2019
VL 144
IS 9
BP 2099
EP 2108
DI 10.1002/ijc.31959
PG 10
WC Oncology
SC Oncology
GA HN7BP
UT WOS:000460343700006
PM 30374967
DA 2025-02-23
ER

PT J
AU Beynon, RA
   Richmond, RC
   Ferreira, DLS
   Ness, AR
   May, M
   Smith, GD
   Vincent, EE
   Adams, C
   Ala-Korpela, M
   Würtz, P
   Soidinsalo, S
   Metcalfe, C
   Donovan, JL
   Lane, AJ
   Martin, RM
AF Beynon, Rhona A.
   Richmond, Rebecca C.
   Ferreira, Diana L. Santos
   Ness, Andrew R.
   May, Margaret
   Smith, George Davey
   Vincent, Emma E.
   Adams, Charleen
   Ala-Korpela, Mika
   Wurtz, Peter
   Soidinsalo, Sebastian
   Metcalfe, Christopher
   Donovan, Jenny L.
   Lane, Athene J.
   Martin, Richard M.
TI Investigating the effects of lycopene and green tea on the metabolome of men at risk of prostate cancer: The ProDiet randomised controlled trial
SO INTERNATIONAL JOURNAL OF CANCER
LA English
DT Article
DE prostate cancer; dietary intervention; lycopene; green tea; Mendelian randomisation
ID mendelian randomization; genome-wide; association; instruments; loci; metaanalysis; mechanisms; prevention; catechins; design
AB Lycopene and green tea consumption have been observationally associated with reduced prostate cancer risk, but the underlying mechanisms have not been fully elucidated. We investigated the effect of factorial randomisation to a 6-month lycopene and green tea dietary advice or supplementation intervention on 159 serum metabolite measures in 128 men with raised PSA levels (but prostate cancer-free), analysed by intention-to-treat. The causal effects of metabolites modified by the intervention on prostate cancer risk were then assessed by Mendelian randomisation, using summary statistics from 44,825 prostate cancer cases and 27,904 controls. The systemic effects of lycopene and green tea supplementation on serum metabolic profile were comparable to the effects of the respective dietary advice interventions (R-2 = 0.65 and 0.76 for lycopene and green tea respectively). Metabolites which were altered in response to lycopene supplementation were acetate [beta (standard deviation difference vs. placebo): 0.69; 95% CI = 0.24, 1.15; p = 0.003], valine (beta: -0.62; -1.03, -0.02; p = 0.004), pyruvate (beta: -0.56; -0.95, -0.16; p = 0.006) and docosahexaenoic acid (beta: -0.50; -085, -0.14; p = 0.006). Valine and diacylglycerol were lower in the lycopene dietary advice group (beta: -0.65; -1.04, -0.26; p = 0.001 and beta: -0.59; -1.01, -0.18; p = 0.006). A genetically instrumented SD increase in pyruvate increased the odds of prostate cancer by 1.29 (1.03, 1.62; p = 0.027). An intervention to increase lycopene intake altered the serum metabolome of men at risk of prostate cancer. Lycopene lowered levels of pyruvate, which our Mendelian randomisation analysis suggests may be causally related to reduced prostate cancer risk.
C1 [Beynon, Rhona A.; Richmond, Rebecca C.; Ferreira, Diana L. Santos; May, Margaret; Smith, George Davey; Adams, Charleen; Ala-Korpela, Mika; Metcalfe, Christopher; Donovan, Jenny L.; Lane, Athene J.; Martin, Richard M.] Univ Bristol, Bristol Med Sch, Populat Hlth Sci, Oakfield House, Bristol BS8 2BN, Avon, England.
   [Beynon, Rhona A.; Richmond, Rebecca C.; Ferreira, Diana L. Santos; Smith, George Davey; Vincent, Emma E.; Adams, Charleen; Ala-Korpela, Mika; Martin, Richard M.] Univ Bristol, Med Res Council Integrat Epidemiol Unit, Bristol, Avon, England.
   [Ness, Andrew R.] NIHR, Bristol Biomed Res Ctr, Upper Maudlin St, Bristol, Avon, England.
   [Vincent, Emma E.] Univ Bristol, Sch Cellular & Mol Med, Bristol, Avon, England.
   [Ala-Korpela, Mika] Univ Oulu, Computat Med, Oulu, Finland.
   [Ala-Korpela, Mika] Bioctr Oulu, Oulu, Finland.
   [Ala-Korpela, Mika] Univ Eastern Finland, Sch Pharm, NMR Metabol Lab, Kuopio, Finland.
   [Ala-Korpela, Mika] Baker Heart & Diabet Inst, Syst Epidemiol, Melbourne, Vic, Australia.
   [Ala-Korpela, Mika] Monash Univ, Alfred Hosp, Dept Epidemiol & Prevent Med, Sch Publ Hlth & Prevent Med,Fac Med Nursing & Hlt, Melbourne, Vic, Australia.
   [Wurtz, Peter] Univ Helsinki, Res Programs Unit, Diabet & Obes, Helsinki, Finland.
   [Wurtz, Peter; Soidinsalo, Sebastian] Nightingale Hlth Ltd, Helsinki, Finland.
   [Metcalfe, Christopher; Lane, Athene J.] Univ Bristol, Sch Social & Community Med, Bristol Randomised Trials Collaborat, Bristol, Avon, England.
C3 University of Bristol; University of Bristol; University of Bristol; University of Oulu; University of Oulu; University of Eastern Finland; Florey Institute of Neuroscience & Mental Health; Monash University; University of Helsinki; University of Bristol
RP Beynon, RA (corresponding author), Univ Bristol, Bristol Med Sch, Populat Hlth Sci, Oakfield House, Bristol BS8 2BN, Avon, England.
EM rhona.beynon@bristol.ac.uk
FU Academy of Finland [312476 312477, 312477, 312476]; Cancer Research UK (CRUK) [C11046/A10052C18281/A19169, C11046/A10052, C18281/A19169]; Medical Research Council [MC_UU_12013/5MC_UU_12013/1, MC_UU_12013/5, MC_UU_12013/1]; Wellcome Trust [WT099874MA]; Novo Nordisk Foundation [15998]; University of Bristol; Diabetes UK [17/0005587]; UK National Institute for Health Research (NIHR) Health Technology Assessment (HTA) Programme [ISRCTN20141297, HTA 96/20/99]; Sigrid Juselius Foundation; Academy of Finland (AKA) [312476, 312477] Funding Source: Academy of Finland (AKA); MRC [MC_UU_00011/5, MC_UU_00011/1, MC_UU_12013/5, MC_UU_12013/1] Funding Source: UKRI
CR Adeva-Andany M, 2014, MITOCHONDRION, V17, P76, DOI 10.1016/j.mito.2014.05.007
   Alderton GK, 2015, NAT REV CANCER, V15, P67, DOI 10.1038/nrc3899
   Ananieva EA, 2018, CURR OPIN CLIN NUTR, V21, P64, DOI 10.1097/MCO.0000000000000430
   Anderson RF, 2001, CARCINOGENESIS, V22, P1189, DOI 10.1093/carcin/22.8.1189
   Angrist JD, 1996, J AM STAT ASSOC, V91, P444, DOI 10.2307/2291629
   Bingham SA, 2001, PUBLIC HEALTH NUTR, V4, P847, DOI 10.1079/PHN2000102
   Bowden J, 2015, INT J EPIDEMIOL, V44, P512, DOI 10.1093/ije/dyv080
   Chan JM, 2005, J CLIN ONCOL, V23, P8152, DOI 10.1200/JCO.2005.03.1492
   Chen P, 2015, MEDICINE, V94, P0, DOI 10.1097/MD.0000000000001260
   Connors SK, 2012, NUTR CANCER, V64, P4, DOI 10.1080/01635581.2012.630158
   CRAFT NE, 1992, METHOD ENZYMOL, V213, P185
   Davey Smith G, 2014, HUM MOL GENET, V23, PR89, DOI 10.1093/hmg/ddu328
   DI MASCIO P, 1989, ARCH BIOCHEM BIOPHYS, V274, P532, DOI 10.1016/0003-9861(89)90467-0
   Didelez V, 2007, STAT METHODS MED RES, V16, P309, DOI 10.1177/0962280206077743
   Diers AR, 2012, BIOCHEM J, V444, P561, DOI 10.1042/BJ20120294
   Do R, 2013, NAT GENET, V45, P1345, DOI 10.1038/ng.2795
   Etminan M, 2004, CANCER EPIDEM BIOMAR, V13, P340
   Ferlay J, 2013, GLOBOCAN 2012 CANC I, V0, P0, DOI DOI 10.1093/JNCI/DJT342
   Fewell Z, 2007, AM J EPIDEMIOL, V166, P646, DOI 10.1093/aje/kwm165
   Gao XY, 2008, GENET EPIDEMIOL, V32, P361, DOI 10.1002/gepi.20310
   Greenland S, 2000, INT J EPIDEMIOL, V29, P1102, DOI 10.1093/oxfordjournals.ije.a019909
   Hanahan D, 2011, CELL, V144, P646, DOI 10.1016/j.cell.2011.02.013
   Holmes MV, 2017, NAT REV CARDIOL, V14, P0, DOI 10.1038/nrcardio.2017.78
   Holzapfel NP, 2013, INT J MOL SCI, V14, P14620, DOI 10.3390/ijms140714620
   Ilic D, 2006, COCHRANE DB SYST REV, V0, P0, DOI DOI 10.1002/14651858.CD004720.pub2
   Illig T, 2010, NAT GENET, V42, P137, DOI 10.1038/ng.507
   Kamphorst JJ, 2014, CANCER METAB, V2, P0, DOI 10.1186/2049-3002-2-23
   Kettunen J, 2016, NAT COMMUN, V7, P0, DOI 10.1038/ncomms11122
   Kettunen J, 2012, NAT GENET, V44, P269, DOI 10.1038/ng.1073
   Kipnis V, 2002, PUBLIC HEALTH NUTR, V5, P915, DOI 10.1079/PHN2002383
   Lane A, 2010, PROSTATE DIET STUDY, V1, P3
   Lane AJ, 2018, CANC PREV RES, V11, P1
   Lane JA, 2014, LANCET ONCOL, V15, P1109, DOI 10.1016/S1470-2045(14)70361-4
   Lawlor DA, 2008, STAT MED, V27, P1133, DOI 10.1002/sim.3034
   Lin YW, 2014, WORLD J SURG ONCOL, V12, P0, DOI 10.1186/1477-7819-12-38
   Liu Y, 2006, PROSTATE CANCER P D, V9, P230, DOI 10.1038/sj.pcan.4500879
   Markley JL, 2017, CURR OPIN BIOTECH, V43, P34, DOI 10.1016/j.copbio.2016.08.001
   Pertega-Gomes N, 2015, ONCOTARGET, V6, P21675, DOI 10.18632/oncotarget.4328
   Pértega-Gomes N, 2014, INT J MOL SCI, V15, P18333, DOI 10.3390/ijms151018333
   Pértega-Gomes N, 2013, PROSTATE, V73, P763, DOI 10.1002/pros.22620
   Petersen AK, 2014, HUM MOL GENET, V23, P534, DOI 10.1093/hmg/ddt430
   Pierce BL, 2013, AM J EPIDEMIOL, V178, P1177, DOI 10.1093/aje/kwt084
   Soininen P, 2015, CIRC-CARDIOVASC GENE, V8, P192, DOI 10.1161/CIRCGENETICS.114.000216
   Soininen P, 2009, ANALYST, V134, P1781, DOI 10.1039/b910205a
   Sonn GA, 2005, PROSTATE CANCER P D, V8, P304, DOI 10.1038/sj.pcan.4500825
   Stacewicz-Sapuntzakis M, 2008, MOL NUTR FOOD RES, V52, P114, DOI 10.1002/mnfr.200600296
   Stalmach A, 2009, MOL NUTR FOOD RES, V53, PS44, DOI 10.1002/mnfr.200800169
   Teslovich TM, 2010, NATURE, V466, P707, DOI 10.1038/nature09270
   The Institute of Cancer Research, 2017, WELC PRACT, V0, P0
   Wang Q, 2017, DIABETES CARE, V40, P1779, DOI 10.2337/dc17-1642
   Wang Q, 2015, INT J EPIDEMIOL, V44, P623, DOI 10.1093/ije/dyv093
   Würtz P, 2014, PLOS MED, V11, P0, DOI 10.1371/journal.pmed.1001765
   Zheng JS, 2011, NUTR CANCER, V63, P663, DOI 10.1080/01635581.2011.570895
NR 53
TC 38
Z9 42
U1 0
U2 31
PU WILEY
PI HOBOKEN
PA 111 RIVER ST, HOBOKEN 07030-5774, NJ USA
SN 0020-7136
EI 1097-0215
J9 INT J CANCER
JI Int. J. Cancer
PD APR 15
PY 2019
VL 144
IS 8
BP 1918
EP 1928
DI 10.1002/ijc.31929
PG 11
WC Oncology
SC Oncology
GA HL6DP
UT WOS:000458824300014
PM 30325021
DA 2025-02-23
ER

PT J
AU Mori, N
   Sawada, N
   Iwasaki, M
   Yamaji, T
   Goto, A
   Shimazu, T
   Inoue, M
   Murphy, N
   Gunter, MJ
   Tsugane, S
AF Mori, Nagisa
   Sawada, Norie
   Iwasaki, Motoki
   Yamaji, Taiki
   Goto, Atsushi
   Shimazu, Taichi
   Inoue, Manami
   Murphy, Neil
   Gunter, Marc J.
   Tsugane, Shoichiro
TI Circulating sex hormone levels and colorectal cancer risk in Japanese postmenopausal women: The JPHC nested case-control study
SO INTERNATIONAL JOURNAL OF CANCER
LA English
DT Article
DE testosterone; sex hormone binding globulin; postmenopause; colorectal cancer; isoflavone
ID estrogen plus progestin; free testosterone; soy protein; association; isoflavones; estradiol; disease; repeat; colon; men
AB Previous epidemiological studies evaluated endogenous sex hormone levels and colorectal cancer (CRC) risk have yielded inconsistent results. Also, it is unknown if consumption of dietary isoflavones may influence the endogenous sex hormones and CRC relationships. We conducted a nested case-control study within the JPHC Study Cohort II wherein 11,644 women provided blood samples at the 5-year follow-up survey. We selected two matched controls for each case from the cohort (185 CRC cases and 361 controls). Multivariable conditional logistic regression was used to estimate odds ratios (ORs), 95% confidence intervals (CIs) for the association between circulating sex hormone levels and CRC risk. Comparing extreme tertiles, circulating testosterone levels were positively associated with CRC risk (OR = 2.10, 95% CI = 1.11-3.99, p for trend = 0.03). Levels of estradiol, SHBG, and progesterone were not associated with CRC risk. In a subgroup analysis by dietary isoflavone intake, SHBG levels were positively associated with CRC risk among those with low total isoflavone intake (p for trend = 0.03), with a statistically nonsignificant inverse association among those with high total isoflavone intake (p for trend = 0.22; p for interaction = 0.002). Endogenous levels of testosterone were positively associated with CRC among postmenopausal women. The association of endogenous SHBG with CRC development may be altered by the level of dietary isoflavone intake.
C1 [Mori, Nagisa; Sawada, Norie; Iwasaki, Motoki; Yamaji, Taiki; Goto, Atsushi; Shimazu, Taichi; Inoue, Manami; Tsugane, Shoichiro] Natl Canc Ctr, Ctr Publ Hlth Sci, Epidemiol & Prevent Grp, Tokyo, Japan.
   [Murphy, Neil; Gunter, Marc J.] Int Agcy Res Canc, Sect Nutr & Metab, Lyon, France.
C3 National Cancer Center - Japan; World Health Organization; International Agency for Research on Cancer (IARC)
RP Sawada, N (corresponding author), Natl Canc Ctr, Ctr Publ Hlth Sci, Epidemiol & Prevent Grp, Chuo Ku, 5-1-1 Tsukiji, Tokyo 1040045, Japan.
EM nsawada@ncc.go.jp
FU Japan Agency for Medical Research and Development; National Cancer Research and Development Fund [23-A-31, 26-A-2]; Ministry of Agriculture, Fishery and Forestry, Japan [MAFF-CPS-2016-1-1]; Ministry of Health, Labour and Welfare of Japan
CR Akhter M, 2008, CANCER EPIDEM BIOMAR, V17, P2128, DOI 10.1158/1055-9965.EPI-08-0182
   Amos-Landgraf JM, 2014, P NATL ACAD SCI USA, V111, P16514, DOI 10.1073/pnas.1323064111
   Arai Y, 2000, J NUTR, V130, P2243
   Arnold M, 2017, GUT, V66, P683, DOI 10.1136/gutjnl-2015-310912
   Chlebowski RT, 2004, NEW ENGL J MED, V350, P991, DOI 10.1056/NEJMoa032071
   Clendenen TV, 2009, CANCER EPIDEM BIOMAR, V18, P275, DOI 10.1158/1055-9965.EPI-08-0777
   Cohen PG, 2001, MED HYPOTHESES, V56, P702, DOI 10.1054/mehy.2000.1169
   Erdman JW, 2000, CIRCULATION, V102, P2555, DOI 10.1161/01.CIR.102.20.2555
   Green J, 2012, INT J CANCER, V130, P2387, DOI 10.1002/ijc.26236
   Gunter MJ, 2008, CANCER RES, V68, P329, DOI 10.1158/0008-5472.CAN-07-2946
   Hooper L, 2009, HUM REPROD UPDATE, V15, P423, DOI 10.1093/humupd/dmp010
   Huang R, 2015, MOL CANCER THER, V14, P1066, DOI 10.1158/1535-7163.MCT-14-0620
   Johnson JR, 2009, CANCER EPIDEM BIOMAR, V18, P196, DOI 10.1158/1055-9965.EPI-08-0596
   Kimira M, 1998, J EPIDEMIOL, V8, P168
   Lin JH, 2013, CLIN GASTROENTEROL H, V11, P419, DOI 10.1016/j.cgh.2012.11.012
   MCMICHAEL AJ, 1980, J NATL CANCER I, V65, P1201
   Morch LS, 2016, EUR J EPIDEMIOL, V31, P481, DOI 10.1007/s10654-016-0116-z
   Murphy N, 2015, JNCI-J NATL CANCER I, V107, P0, DOI 10.1093/jnci/djv210
   Nagata C, 2003, PREV MED, V36, P692, DOI 10.1016/S0091-7435(03)00052-5
   Rinaldi S, 2002, CANCER EPIDEM BIOMAR, V11, P1065
   Rossouw JE, 2002, JAMA-J AM MED ASSOC, V288, P321, DOI 10.1001/jama.288.3.321
   Rudolph A, 2014, BMC CANCER, V14, P0, DOI 10.1186/1471-2407-14-817
   Simon MS, 2012, J CLIN ONCOL, V30, P3983, DOI 10.1200/JCO.2012.42.7732
   Tsugane S, 2014, JPN J CLIN ONCOL, V44, P777, DOI 10.1093/jjco/hyu096
   van Erp-Baart MAJ, 2003, BRIT J NUTR, V89, PS25, DOI 10.1079/BJN2002793
   Vermeulen A, 1999, J CLIN ENDOCR METAB, V84, P3666, DOI 10.1210/jc.84.10.3666
   Yu Y, 2016, SCI REP-UK, V6, P0, DOI 10.1038/srep25939
   Zhao T, 2017, CLIN NUTR, V38, P136
NR 28
TC 27
Z9 27
U1 0
U2 12
PU WILEY
PI HOBOKEN
PA 111 RIVER ST, HOBOKEN 07030-5774, NJ USA
SN 0020-7136
EI 1097-0215
J9 INT J CANCER
JI Int. J. Cancer
PD SEP 1
PY 2019
VL 145
IS 5
BP 1238
EP 1244
DI 10.1002/ijc.32431
PG 7
WC Oncology
SC Oncology
GA IH7FA
UT WOS:000474668200008
PM 31131883
DA 2025-02-23
ER

PT J
AU Rossi, M
   Strikoudi, P
   Spei, ME
   Parpinel, M
   Serraino, D
   Montella, M
   Libra, M
   La Vecchia, C
   Rosato, V
AF Rossi, Marta
   Strikoudi, Panagiota
   Spei, Maria-Eleni
   Parpinel, Maria
   Serraino, Diego
   Montella, Maurizio
   Libra, Massimo
   La Vecchia, Carlo
   Rosato, Valentina
TI Flavonoids and bladder cancer risk
SO CANCER CAUSES & CONTROL
LA English
DT Article
DE Case-control study; Bladder cancer; Flavonoids; Risk factors
ID food-frequency questionnaire; genistein content; dietary soy; proliferation; nutrition; daidzein; apigenin; fruit; proanthocyanidins; epidemiology
AB Purpose Flavonoids have drawn attention because of their antioxidant capacity and anti-carcinogenic effect in various types of cancer. A limited number of studies has investigated their potential effect on the risk of bladder cancer, with inconsistent results. Methods We analyzed data from an Italian case-control study including 690 incident bladder cancer cases and 665 controls admitted to the same network of hospitals for acute, non-neoplastic, non tobacco-related diseases. Subjects were interviewed using a reproducible and validated food-frequency questionnaire. We applied data on food and beverage composition to estimate the intake of isoflavones, anthocyanidins, flavan-3-ols, flavanones, flavones and flavonols. We estimated odds ratios (ORs) through multiple logistic regression models, including terms for potential confounding factors, including tobacco smoking and total energy intake. Results We found an inverse association between isoflavones (OR for the highest compared to the lowest quintile of intake=0.56, 95% CI 0.37-0.84) and flavones (OR=0.64, 95% CI 0.44-0.95) and bladder cancer. Non-significant inverse association was found for flavan-3-ols (OR=0.70), flavonols (OR=0.85) and total flavonoids (OR=0.76). The results were consistent for non-muscle-invasive and muscle-invasive bladder cancers. Conclusions Our data indicate an inverse association between isoflavones and flavones with respect to bladder cancer risk.
C1 [Rossi, Marta; La Vecchia, Carlo] Univ Milan, Dept Clin Sci & Community Hlth, Via A Vanzetti 5, I-20133 Milan, Italy.
   [Strikoudi, Panagiota] Alexander Technol Educ Inst Thessaloniki, Dept Nutr & Dietet, Fac Agr Technol Food Technol & Nutr, Thessaloniki 57400, Greece.
   [Spei, Maria-Eleni] Natl & Kapodistrian Univ Athens, Dept Hyg Epidemiol & Med Stat, Sch Med, 75 M Asias St, Athens 11527, Greece.
   [Parpinel, Maria] Univ Udine, Dept Med, Via Colugna 50, I-33100 Udine, Italy.
   [Serraino, Diego] IRCCS, Ctr Riferimento Oncol, Canc Epidemiol Unit, Via F Gallini 2, I-33081 Aviano, PN, Italy.
   [Montella, Maurizio] Ist Nazl Tumori Fdn G Pascale, Unit Epidemiol, Via M Semmola 1, I-80131 Naples, Italy.
   [Libra, Massimo] Univ Catania, Dept Biomed & Biotechnol Sci, Sect Oncol Clin & Gen Pathol, Via Santa Sofia 97, I-95123 Catania, Italy.
   [Rosato, Valentina] Fdn IRCCS Ist Nazl Tumori Milano, Unit Med Stat & Biometry, Via G Venezian 1, I-20133 Milan, Italy.
C3 University of Milan; International Hellenic University; National & Kapodistrian University of Athens; Athens Medical School; University of Udine; IRCCS Aviano (CRO); IRCCS Fondazione Pascale; University of Catania; Fondazione IRCCS Istituto Nazionale Tumori Milan
RP Rosato, V (corresponding author), Fdn IRCCS Ist Nazl Tumori Milano, Unit Med Stat & Biometry, Via G Venezian 1, I-20133 Milan, Italy.
EM Valentina.Rosato@istitutotumori.mi.it
FU Italian Association for Cancer Research (AIRC) (My First AIRC) [17070]; Italian Foundation for Cancer Research (FIRC) [18107]; Lega Italiana per la Lotta contro i Tumori Sede Centrale [5/1000]
CR Al-Zalabani AH, 2016, EUR J EPIDEMIOL, V31, P811, DOI 10.1007/s10654-016-0138-6
   [Anonymous], 2003, FLAV CONT SEL FONDS, V0, P0
   [Anonymous], 2002, IOW STAT U DAT IS CO, V0, P0
   Arts ICW, 2002, CANCER CAUSE CONTROL, V13, P373, DOI 10.1023/A:1015290131096
   Aune D, 2009, CANCER CAUSE CONTROL, V20, P1605, DOI 10.1007/s10552-009-9406-z
   Batra P, 2013, 3 BIOTECH, V3, P439, DOI 10.1007/s13205-013-0117-5
   Bedwani R, 1998, BRIT J CANCER, V77, P1186, DOI 10.1038/bjc.1998.197
   Burger M, 2013, EUR UROL, V63, P234, DOI 10.1016/j.eururo.2012.07.033
   Cherng JM, 2007, BIOSCI BIOTECH BIOCH, V71, P1500, DOI 10.1271/bbb.70008
   DAvanzo Barbara, 1995, ANNALS OF EPIDEMIOLOGY, V5, P427, DOI 10.1016/1047-2797(95)00057-7
   Decarli A, 1996, ANN EPIDEMIOL, V6, P110, DOI 10.1016/1047-2797(95)00129-8
   Dugué PA, 2016, INT J CANCER, V139, P1251, DOI 10.1002/ijc.30175
   Finglas PM, 2014, ADV NUTR, V5, P608S, DOI 10.3945/an.113.005470
   FRANCESCHI S, 1993, EUR J CANCER, V29A, P2298, DOI 10.1016/0959-8049(93)90225-5
   Garcia R, 1999, NUTR CANCER, V35, P212, DOI 10.1207/S15327914NC352_18
   Gnagnarella P, 2004, J FOOD COMPOS ANAL, V17, P509, DOI 10.1016/j.jfca.2004.02.009
   Kilani-Jaziri S, 2012, DRUG CHEM TOXICOL, V35, P1, DOI 10.3109/01480545.2011.564180
   LaVecchia C, 1996, CANCER CAUSE CONTROL, V7, P95, DOI 10.1007/BF00115641
   LAVECCHIA C, 1991, CANCER RES, V51, P629
   Liggins J, 2000, BRIT J NUTR, V84, P717
   Liggins J, 2000, J NUTR BIOCHEM, V11, P326, DOI 10.1016/S0955-2863(00)00085-1
   Liggins J, 2002, EUR J CLIN NUTR, V56, P961, DOI 10.1038/sj.ejcn.1601419
   Liu H, 2015, EUR J CANCER PREV, V24, P508, DOI 10.1097/CEJ.0000000000000119
   Liu QX, 2011, BIOCELL, V35, P71
   Park OJ, 2004, TOXICOL LETT, V150, P43, DOI 10.1016/j.toxlet.2003.06.001
   Park SY, 2013, J NUTR, V143, P1283, DOI 10.3945/jn.113.174920
   Pelucchi C, 2006, NAT CLIN PRACT UROL, V3, P327, DOI 10.1038/ncpuro0510
   Rossi M, 2006, CANCER EPIDEM BIOMAR, V15, P1555, DOI 10.1158/1055-9965.EPI-06-0017
   Rossi M, 2010, NUTR CANCER, V62, P871, DOI 10.1080/01635581.2010.509534
   Rossi M, 2010, CANCER CAUSE CONTROL, V21, P1597, DOI 10.1007/s10552-010-9588-4
   Russo M, 2016, FOOD CHEM, V196, P589, DOI 10.1016/j.foodchem.2015.09.085
   Schabath MB, 2005, NUTR CANCER, V53, P144, DOI 10.1207/s15327914nc5302_3
   Shi MD, 2015, CANCER CELL INT, V15, P0, DOI 10.1186/s12935-015-0186-0
   Shivappa N, 2017, UROLOGY, V100, P84, DOI 10.1016/j.urology.2016.09.026
   Singh AV, 2006, CANCER RES, V66, P1851, DOI 10.1158/0008-5472.CAN-05-1332
   Smith Allan H, 2018, J NATL CANCER INST, V110, P241, DOI 10.1093/jnci/djx201
   Stefani E, 2008, CANCER CAUSE CONTROL, V19, P1243, DOI 10.1007/s10552-008-9195-9
   Su CC, 2003, ANTICANCER RES, V23, P355
   Su SJ, 2005, BIOCHEM PHARMACOL, V69, P307, DOI 10.1016/j.bcp.2004.09.025
   Su SJ, 2000, CLIN CANCER RES, V6, P230
   Su SJ, 2001, EUR J CANCER, V37, P1413, DOI 10.1016/S0959-8049(01)00110-1
   Sun CL, 2004, INT J CANCER, V112, P319, DOI 10.1002/ijc.20384
   Sun CL, 2002, CANCER EPIDEM BIOMAR, V11, P1674
   Theodorescu D, 1998, INT J CANCER, V78, P775, DOI 10.1002/(SICI)1097-0215(19981209)78:6<775::AID-IJC16>3.3.CO;2-7
   Turati F, 2015, BRIT J CANCER, V113, P127, DOI 10.1038/bjc.2015.178
   Turati F, 2017, CANCER EPIDEMIOL, V48, P29, DOI 10.1016/j.canep.2017.03.003
   Turati F, 2015, UROLOGY, V86, P1179, DOI 10.1016/j.urology.2015.09.017
   Wang Y, 2013, PLOS ONE, V8, P0, DOI 10.1371/journal.pone.0064617
   WILLETT W, 1986, AM J EPIDEMIOL, V124, P17, DOI 10.1093/oxfordjournals.aje.a114366
   Williamson G, 2005, AM J CLIN NUTR, V81, P243S, DOI 10.1093/ajcn/81.1.243S
   World Cancer Research Fund International/American Institute for Cancer Research, 2015, CONT UPD PROJ REP, V0, P0
   Xu C, 2015, MEDICINE, V94, P0, DOI 10.1097/MD.0000000000000759
   Yao BD, 2014, CANCER CAUSE CONTROL, V25, P1645, DOI 10.1007/s10552-014-0469-0
   Zamora-Ros R, 2014, BRIT J CANCER, V111, P1870, DOI 10.1038/bjc.2014.459
   Zhu Y, 2013, CANCER CELL INT, V13, P0, DOI 10.1186/1475-2867-13-54
NR 55
TC 19
Z9 20
U1 1
U2 13
PU SPRINGER
PI DORDRECHT
PA VAN GODEWIJCKSTRAAT 30, 3311 GZ DORDRECHT, NETHERLANDS
SN 0957-5243
EI 1573-7225
J9 CANCER CAUSE CONTROL
JI Cancer Causes Control
PD MAY 15
PY 2019
VL 30
IS 5
BP 527
EP 535
DI 10.1007/s10552-019-01158-2
PG 9
WC Oncology; Public, Environmental & Occupational Health
SC Oncology; Public, Environmental & Occupational Health
GA HT8VA
UT WOS:000464841600010
PM 30903485
DA 2025-02-23
ER

PT J
AU Jin, ZY
   Wallar, G
   Zhou, JY
   Yang, J
   Han, RQ
   Wang, PH
   Liu, AM
   Gu, XP
   Zhang, XF
   Wang, XS
   Su, M
   Hu, X
   Sun, Z
   Li, G
   Mu, LN
   Lu, QY
   Liu, X
   Li, LM
   He, N
   Wu, M
   Zhao, JK
   Zhang, ZF
AF Jin, Zi-Yi
   Wallar, Gina
   Zhou, Jin-Yi
   Yang, Jie
   Han, Ren-Qiang
   Wang, Pei-Hua
   Liu, Ai-Min
   Gu, Xiao-Ping
   Zhang, Xiao-Feng
   Wang, Xu-Shan
   Su, Ming
   Hu, Xu
   Sun, Zheng
   Li, Gang
   Mu, Li-Na
   Lu, Qing-Yi
   Liu, Xing
   Li, Li-Ming
   He, Na
   Wu, Ming
   Zhao, Jin-Kou
   Zhang, Zuo-Feng
TI Consumption of garlic and its interactions with tobacco smoking and alcohol drinking on esophageal cancer in a Chinese population
SO EUROPEAN JOURNAL OF CANCER PREVENTION
LA English
DT Article
DE alcohol drinking; China; esophageal cancer; garlic; interaction; smoking
ID organosulfur compounds; allium vegetables; lung-cancer; green tea; risk; metaanalysis; prevention; stomach
AB Garlic consumption has been associated inversely with esophageal cancer (EC); however, its interactions with tobacco smoking and alcohol consumption have never been evaluated in an epidemiological study. We evaluated the potential interactions between garlic intake and tobacco smoking as well as alcohol consumption in a population-based case-control study with 2969 incident EC cases and 8019 healthy controls. Epidemiologic data were collected by face-to-face interviews using a questionnaire. The adjusted odds ratio (OR) and 95% confidence interval (CI) were estimated and additive and multiplicative interactions were evaluated using unconditional logistic regression models, adjusting for potential confounding factors. Semi-Bayes (SB) adjustments were used to reduce potential false-positive findings. EC was associated inversely with raw garlic intake [SB-adjusted OR for more than once a week=0.68, 95% CI: 0.57-0.80], with a strong dose-response pattern in the overall analysis and in the stratified analyses by smoking and drinking. EC was associated positively with smoking and alcohol drinking, with SB-adjusted OR of 1.73 (95% CI: 1.62-1.85) and 1.37 (95% CI: 1.28-1.46) in dose-response effects of increased intensity and longer duration of smoking/drinking. Moreover, garlic intake interacts with smoking [synergy index (S)=0.83, 95% CI: 0.67-1.02; ratio of OR=0.88, 95% CI: 0.80-0.98] and alcohol drinking (S=0.73, 95% CI: 0.57-0.93; ratio of OR=0.86, 95% CI: 0.77-0.95) both multiplicatively and additively. Our findings suggested that high intake of raw garlic may reduce EC risk and may interact with tobacco smoking and alcohol consumption, which might shed a light on the development of EC as well as a potential dietary intervention among high-risk smokers and drinkers for EC prevention in the Chinese population.
C1 [Jin, Zi-Yi; Liu, Xing; He, Na] Fudan Univ, Sch Publ Hlth, Dept Epidemiol, Shanghai, Peoples R China.
   [Zhou, Jin-Yi; Yang, Jie; Han, Ren-Qiang; Wang, Pei-Hua; Wu, Ming; Zhao, Jin-Kou] Jiangsu Prov Ctr Dis Control & Prevent, Nanjing, Jiangsu, Peoples R China.
   [Liu, Ai-Min; Gu, Xiao-Ping] Dafeng Ctr Dis Control & Prevent, Dafeng, Peoples R China.
   [Zhang, Xiao-Feng; Wang, Xu-Shan] Ganyu Ctr Dis Control & Prevent, Ganyu, Peoples R China.
   [Su, Ming; Hu, Xu] Chuzhou Cty Ctr Dis Control & Prevent, Chuzhou, Peoples R China.
   [Sun, Zheng; Li, Gang] Tongshan Cty Ctr Dis Control & Prevent, Tongshan, Peoples R China.
   [Li, Li-Ming] Peking Univ, Sch Publ Hlth, Dept Epidemiol, Beijing, Peoples R China.
   [Wallar, Gina; Zhang, Zuo-Feng] Univ Calif Los Angeles, Dept Epidemiol, Fielding Sch Publ Hlth, Los Angeles, CA USA.
   [Lu, Qing-Yi] UCLA David Geffen Sch Med, Ctr Human Nutr, Dept Med, Los Angeles, CA USA.
   [Mu, Li-Na] SUNY Buffalo, Univ Buffalo, Sch Publ Hlth & Hlth Profess, Dept Social & Prevent Med, Buffalo, NY USA.
C3 Fudan University; Jiangsu Provincial Center for Disease Control & Prevention; Peking University; University of California System; University of California Los Angeles; University of California System; University of California Los Angeles; University of California Los Angeles Medical Center; David Geffen School of Medicine at UCLA; State University of New York (SUNY) System; University at Buffalo, SUNY
RP Zhao, JK (corresponding author), Jiangsu Prov Ctr Dis Control & Prevent, Dept Noncommunicable Chron Dis Control, 172 Jiangsu Rd, Nanjing 210009, Jiangsu, Peoples R China.
EM jinkouzhao@hotmail.com
FU Jiangsu Provincial Health Department [RC 2003090]; National Institutes of Health, National Institute of Environmental Health Sciences; National Institutes of Health, National Cancer Institute; Alper Research Center for Environmental Genomics of the University of California, Los Angeles Jonsson Comprehensive Cancer Center; Department of Health and Human Services [ES06718, ES011667, CA90833, CA077954, CA96134, DA11386, CA09142]; National Cancer Institute [T32CA009142] Funding Source: NIH RePORTER
CR Andersson T, 2005, EUR J EPIDEMIOL, V20, P575, DOI 10.1007/s10654-005-7835-x
   Arnold M, 2015, GUT, V64, P381, DOI 10.1136/gutjnl-2014-308124
   Bianchini F, 2001, ENVIRON HEALTH PERSP, V109, P893
   Buczko W, 1994, J RURAL HEALTH, V10, P237, DOI 10.1111/j.1748-0361.1994.tb00237.x
   Castellsagué X, 1999, INT J CANCER, V82, P657, DOI 10.1002/(SICI)1097-0215(19990827)82:5<657::AID-IJC7>3.0.CO;2-C
   Castro C, 2018, J GASTROENTEROL, V53, P37, DOI 10.1007/s00535-017-1375-5
   Chen WQ, 2017, CHINESE J CANCER RES, V29, P1, DOI 10.21147/j.issn.1000-9604.2017.01.01
   Enzinger PC, 2003, NEW ENGL J MED, V349, P2241, DOI 10.1056/NEJMra035010
   Ferlay J, 2015, INT J CANCER, V136, PE359, DOI 10.1002/ijc.29210
   Galeone C, 2006, AM J CLIN NUTR, V84, P1027, DOI 10.1093/ajcn/84.5.1027
   Greenland S, 2007, INT J EPIDEMIOL, V36, P195, DOI 10.1093/ije/dyl289
   Guercio V, 2016, MOL NUTR FOOD RES, V60, P212, DOI 10.1002/mnfr.201500587
   Herman-Antosiewicz A, 2004, MUTAT RES-FUND MOL M, V555, P121, DOI 10.1016/j.mrfmmm.2004.04.016
   Hongo M, 2009, J GASTROEN HEPATOL, V24, P729, DOI 10.1111/j.1440-1746.2009.05824.x
   Jiang GX, 2016, ASIA-PAC J CLIN ONCO, V12, PE82, DOI 10.1111/ajco.12114
   Jin ZY, 2013, CANCER PREV RES, V6, P711, DOI 10.1158/1940-6207.CAPR-13-0015
   Kim JY, 2009, AM J CLIN NUTR, V89, P257, DOI 10.3945/ajcn.2008.26142
   Knol MJ, 2007, INT J EPIDEMIOL, V36, P1111, DOI 10.1093/ije/dym157
   Le Bon A M, 2000, DRUG METABOL DRUG INTERACT, V17, P51
   Le Marchand L, 2002, BIOMED PHARMACOTHER, V56, P296, DOI 10.1016/S0753-3322(02)00186-5
   Li Y, 2011, PLOS ONE, V6, P0, DOI 10.1371/journal.pone.0018776
   Maret-Ouda J, 2016, ANN SURG, V263, P251, DOI 10.1097/SLA.0000000000001438
   Milner JA, 2001, J NUTR, V131, P1027S, DOI 10.1093/jn/131.3.1027S
   Mu LN, 2005, INT J CANCER, V116, P972, DOI 10.1002/ijc.21137
   Myneni AA, 2016, CANCER EPIDEM BIOMAR, V25, P624, DOI 10.1158/1055-9965.EPI-15-0760
   Nicastro HL, 2015, CANCER PREV RES, V8, P181, DOI 10.1158/1940-6207.CAPR-14-0172
   Omar S H, 2010, SAUDI PHARM J, V18, P51, DOI 10.1016/j.jsps.2009.12.007
   Powolny AA, 2008, CANCER LETT, V269, P305, DOI 10.1016/j.canlet.2008.05.027
   Prabhu A, 2013, ALIMENT PHARM THER, V38, P1145, DOI 10.1111/apt.12514
   Prabhu A, 2014, AM J GASTROENTEROL, V109, P821, DOI 10.1038/ajg.2014.71
   Riboli E, 2003, AM J CLIN NUTR, V78, P559S, DOI 10.1093/ajcn/78.3.559S
   Sengupta Archana, 2004, ASIAN PAC J CANCER PREV, V5, P237
   Singh S, 2014, BMC GASTROENTEROL, V14, P0, DOI 10.1186/1471-230X-14-101
   Steevens J, 2010, GUT, V59, P39, DOI 10.1136/gut.2009.191080
   Toh Y, 2010, INT J CLIN ONCOL, V15, P135, DOI 10.1007/s10147-010-0057-6
   Torre LA, 2015, CA-CANCER J CLIN, V65, P87, DOI 10.3322/caac.21262
   Wu M, 2011, CANCER LETT, V308, P189, DOI 10.1016/j.canlet.2011.05.003
   Wu M, 2011, CANCER CAUSE CONTROL, V22, P649, DOI 10.1007/s10552-011-9737-4
   Yang Y, 2009, CHINA FOOD COMPOSITION TABLE, V0, P0
   Yin XR, 2014, ONCOL REP, V32, P1748, DOI 10.3892/or.2014.3361
   Yu FS, 2005, FOOD CHEM TOXICOL, V43, P1029, DOI 10.1016/j.fct.2005.02.009
   Yu XF, 2014, WORLD J GASTROENTERO, V20, P15398, DOI 10.3748/wjg.v20.i41.15398
   Zambon P, 2000, INT J CANCER, V86, P144, DOI 10.1002/(SICI)1097-0215(20000401)86:1<144::AID-IJC23>3.0.CO;2-B
   Zhao JK, 2017, EUR J CANCER PREV, V26, P357, DOI 10.1097/CEJ.0000000000000262
   Zheng JS, 2013, NUTR CANCER, V65, P1, DOI 10.1080/01635581.2013.741762
   ZHOU JY, 2012, B CHIN CANC, V21, P570
   Zhu HC, 2014, DIGEST DIS SCI, V59, P664, DOI 10.1007/s10620-013-2928-y
NR 47
TC 8
Z9 8
U1 0
U2 15
PU LIPPINCOTT WILLIAMS & WILKINS
PI PHILADELPHIA
PA TWO COMMERCE SQ, 2001 MARKET ST, PHILADELPHIA, PA 19103 USA
SN 0959-8278
EI 1473-5709
J9 EUR J CANCER PREV
JI Eur. J. Cancer Prev.
PD JUL 15
PY 2019
VL 28
IS 4
BP 278
EP 286
DI 10.1097/CEJ.0000000000000456
PG 9
WC Oncology
SC Oncology
GA II6AX
UT WOS:000475276600005
PM 30001285
DA 2025-02-23
ER

PT J
AU Kim, E
   Wright, GA
   Zoh, RS
   Patil, BS
   Jayaprakasha, GK
   Callaway, ES
   Ivanov, I
   Turner, ND
   Chapkin, RS
AF Kim, Eunjoo
   Wright, Gus A.
   Zoh, Roger S.
   Patil, Bhimanagouda S.
   Jayaprakasha, Guddadarangavvanahally K.
   Callaway, Evelyn S.
   Ivanov, Ivan
   Turner, Nancy D.
   Chapkin, Robert S.
TI Establishment of a multicomponent dietary bioactive human equivalent dose to delete damaged Lgr5<SUP>+</SUP> stem cells using a mouse colon tumor initiation model
SO EUROPEAN JOURNAL OF CANCER PREVENTION
LA English
DT Article
DE curcumin; DNA damage; human equivalent dose; Lgr5+stem cells; n-3 polyunsaturated fatty acid; targeted apoptosis
ID beta-catenin expression; aberrant crypt foci; chemopreventive agent; clinical-trial; curcumin; combination
AB Multicomponent therapy has gained interest for its potential to synergize and subsequently lower the effective dose of each constituent required to reduce colon cancer risk. We have previously showed that rapidly cycling Lgr5(+) stem cells are exquisitely sensitive to extrinsic dietary factors that modulate colon cancer risk. In the present study, we quantified the dose-dependent synergistic properties of dietary n-3 polyunsaturated fatty acids (PUFA) and curcumin (Cur) to promote targeted apoptotic deletion of damaged colonic Lgr5(+) stem cells. For this purpose, both heterogeneous bulk colonocytes and Lgr5(+) stem cells were isolated from Lgr5-EGFP-IRES-CreER(T2) knock-in mice injected with azoxymethane (AOM). Isolated cells were analyzed for DNA damage (gamma H2AX), apoptosis (cleaved caspase-3), and targeted apoptosis (both gamma H2AX and cleaved caspase-3) at 12 h post-AOM injection. Comparison of the percentage of targeted apoptosis in Lgr5(+) stem cells (GFP(high)) across a broad bioactive dose-range revealed an ED50 of 16.0 mg/day n-3 PUFA + 15.9 mg/day Cur. This corresponded to a human equivalent dose of 3.0 g n-3 PUFA + 3.0 g Cur. In summary, our results provide evidence that a low dose (n-3 PUFA + Cur) combination diet reduces AOM-induced DNA damage in Lgr5(+) stem cells and enhances targeted apoptosis of DNA-damaged cells, implying that a lower human equivalent dose can be utilized in future human clinical trials.
C1 [Kim, Eunjoo; Callaway, Evelyn S.; Chapkin, Robert S.] Texas A&M Univ, Program Integrat Nutr & Complex Dis, College Stn, TX 77843 USA.
   [Callaway, Evelyn S.; Turner, Nancy D.; Chapkin, Robert S.] Texas A&M Univ, Ctr Translat Environm Hlth Res, College Stn, TX 77843 USA.
   [Patil, Bhimanagouda S.; Jayaprakasha, Guddadarangavvanahally K.; Turner, Nancy D.; Chapkin, Robert S.] Texas A&M Univ, Dept Hort Sci, Vegetable & Fruit Improvement Ctr, College Stn, TX 77843 USA.
   [Wright, Gus A.] Texas A&M Univ, Dept Vet Pathobiol, College Stn, TX 77843 USA.
   [Ivanov, Ivan] Texas A&M Univ, Dept Vet Physiol & Pharmacol, College Stn, TX 77843 USA.
   [Kim, Eunjoo] Texas A&M Hlth Sci Ctr, Dept Mol & Cellular Med, College Stn, TX USA.
   [Zoh, Roger S.] Texas A&M Hlth Sci Ctr, Dept Epidemiol & Biostat, College Stn, TX USA.
   [Zoh, Roger S.; Chapkin, Robert S.] Texas A&M Hlth Sci Ctr, Dept Microbial Pathogenesis & Immunol, College Stn, TX USA.
C3 Texas A&M University System; Texas A&M University College Station; Texas A&M University System; Texas A&M University College Station; Texas A&M University System; Texas A&M University College Station; Texas A&M University System; Texas A&M University College Station; Texas A&M University System; Texas A&M University College Station; Texas A&M University System; Texas A&M University College Station; Texas A&M Health Science Center; Texas A&M University System; Texas A&M University College Station; Texas A&M Health Science Center; Texas A&M University System; Texas A&M University College Station; Texas A&M Health Science Center
RP Chapkin, RS (corresponding author), Program Integrat Nutr & Complex Dis, 373 Olsen Blvd,112 Cater Mattil Hall,2253 TAMU, College Stn, TX 77843 USA.
EM r-chapkin@tamu.edu
FU National Institutes of Health [R35CA197707, RO1CA168312, P30ES023512]; Allen Endowed Chair in Nutrition and Chronic Disease Prevention
CR ANTI M, 1994, GASTROENTEROLOGY, V107, P1709, DOI 10.1016/0016-5085(94)90811-7
   Barker N, 2007, NATURE, V449, P1003, DOI 10.1038/nature06196
   Barker N, 2009, NATURE, V457, P608, DOI 10.1038/nature07602
   Carroll RE, 2011, CANCER PREV RES, V4, P354, DOI 10.1158/1940-6207.CAPR-10-0098
   Cheng AL, 2001, ANTICANCER RES, V21, P2895
   Cuomo J, 2011, J NAT PROD, V74, P664, DOI 10.1021/np1007262
   DEVITA VT, 1975, CANCER, V35, P98, DOI 10.1002/1097-0142(197501)35:1<98::AID-CNCR2820350115>3.0.CO;2-B
   Fan YY, 2014, CARCINOGENESIS, V35, P606, DOI 10.1093/carcin/bgt412
   Fan YY, 2003, J NUTR, V133, P1913, DOI 10.1093/jn/133.6.1913
   Fitzgerald JB, 2006, NAT CHEM BIOL, V2, P458, DOI 10.1038/nchembio817
   Gravitz L, 2011, NATURE, V471, P5
   Hao XP, 2001, CANCER RES, V61, P8085
   Ireson CR, 2002, CANCER EPIDEM BIOMAR, V11, P105
   Irving GRB, 2011, BEST PRACT RES CL GA, V25, P519, DOI 10.1016/j.bpg.2011.09.005
   Jayaprakasha GK, 2013, J CHROMATOGR B, V937, P25, DOI 10.1016/j.jchromb.2013.08.011
   Kim E, 2016, CELL DEATH DIS, V7, P0, DOI 10.1038/cddis.2016.269
   Li YY, 2014, CANCER LETT, V346, P197, DOI 10.1016/j.canlet.2014.01.012
   Mi BT, 2009, APPL IMMUNOHISTO M M, V17, P294, DOI 10.1097/PAI.0b013e318194525c
   Mori H, 2004, MUTAT RES-REV MUTAT, V566, P191, DOI 10.1016/j.mrrev.2003.08.002
   PHILLIPSON BE, 1985, NEW ENGL J MED, V312, P1210, DOI 10.1056/NEJM198505093121902
   Reagan-Shaw S, 2008, FASEB J, V22, P659, DOI 10.1096/fj.07-9574LSF
   Schuijers J, 2014, STEM CELL REP, V3, P234, DOI 10.1016/j.stemcr.2014.05.018
   Singh GJP, 1999, CLIN PHARMACOL THER, V66, P346, DOI 10.1053/cp.1999.v66.a101209
   Skarke C, 2015, J LIPID RES, V56, P1808, DOI 10.1194/jlr.M060392
   West NJ, 2010, GUT, V59, P918, DOI 10.1136/gut.2009.200642
NR 25
TC 4
Z9 5
U1 0
U2 4
PU LIPPINCOTT WILLIAMS & WILKINS
PI PHILADELPHIA
PA TWO COMMERCE SQ, 2001 MARKET ST, PHILADELPHIA, PA 19103 USA
SN 0959-8278
EI 1473-5709
J9 EUR J CANCER PREV
JI Eur. J. Cancer Prev.
PD SEP 15
PY 2019
VL 28
IS 5
BP 383
EP 389
DI 10.1097/CEJ.0000000000000465
PG 7
WC Oncology
SC Oncology
GA JP9DY
UT WOS:000498558800001
PM 30234553
DA 2025-02-23
ER

PT J
AU Goncalves, MD
   Hopkins, BD
   Cantley, LC
AF Goncalves, Marcus D.
   Hopkins, Benjamin D.
   Cantley, Lewis C.
TI Dietary Fat and Sugar in Promoting Cancer Development and Progression
SO ANNUAL REVIEW OF CANCER BIOLOGY, VOL 3
LA English
DT Article; Book Chapter
DE obesity; cancer; high fat diet; low carbohydrate diet
ID invasive breast-cancer; plasma c-peptide; prostate-cancer; glycemic load; colorectal-cancer; endometrial cancer; adipose-tissue; colon-cancer; tumor-growth; mouse model
AB The uncontrolled cellular growth that characterizes tumor formation requires a constant delivery of nutrients. Since the 1970s, researchers have wondered if the supply of nutrients from the diet could impact tumor development. Numerous studies have assessed the impact of dietary components, specifically sugar and fat, to increased cancer risk. For the most part, data from these trials have been inconclusive; however, this does not indicate that dietary factors do not contribute to cancer progression. Rather, the dietary contribution may be dependent on tumor, patient, and context, making it difficult to detect in the setting of large trials. In this review, we combine data from prospective cohort trials with mechanistic studies in mice to argue that fat and sugar can play a role in tumorigenesis and disease progression. We find that certain tumors may respond directly to dietary sugar (colorectal and endometrial cancers) and fat (prostate cancer) or indirectly to the obese state (breast cancer).
C1 [Goncalves, Marcus D.; Hopkins, Benjamin D.; Cantley, Lewis C.] Weill Cornell Med Coll, Dept Med, Meyer Canc Ctr, New York, NY 10021 USA.
   [Goncalves, Marcus D.] Weill Cornell Med Coll, Div Endocrinol, Dept Med, New York, NY 10021 USA.
C3 Cornell University; Weill Cornell Medicine; Cornell University; Weill Cornell Medicine
RP Goncalves, MD (corresponding author), Weill Cornell Med Coll, Dept Med, Meyer Canc Ctr, New York, NY 10021 USA.; Goncalves, MD (corresponding author), Weill Cornell Med Coll, Div Endocrinol, Dept Med, New York, NY 10021 USA.
EM mdg9010@nyp.org; beh2020@med.cornell.edu; lcantley@med.cornell.edu
CR Alexander DD, 2015, NUTR CANCER, V67, P543, DOI 10.1080/01635581.2015.1015745
   Allott EH, 2017, PROSTATE CANCER P D, V20, P165, DOI 10.1038/pcan.2016.73
   [Anonymous], 2007, FOOD NUTR PHYS ACT P, V0, P0
   [Anonymous], 2015, GLOBAL CANCER FACTS FIGURES, V3rd, P0
   [Anonymous], 1997, FOOD, V0, P0
   [Anonymous], 2015, BIOMED RES INT, V0, P0, DOI DOI 10.1155/2015/249741
   Arends J, 2017, CLIN NUTR, V36, P11, DOI 10.1016/j.clnu.2016.07.015
   ARMSTRONG B, 1975, INT J CANCER, V15, P617, DOI 10.1002/ijc.2910150411
   Balaban S, 2017, CANCER METAB, V5, P0, DOI 10.1186/s40170-016-0163-7
   Baltgalvis KA, 2009, CANCER PREV RES, V2, P641, DOI 10.1158/1940-6207.CAPR-09-0017
   Bardou M, 2013, GUT, V62, P933, DOI 10.1136/gutjnl-2013-304701
   Beresford SAA, 2006, JAMA-J AM MED ASSOC, V295, P643, DOI 10.1001/jama.295.6.643
   Beyaz S, 2016, NATURE, V531, P53, DOI 10.1038/nature17173
   BOSTICK RM, 1994, CANCER CAUSE CONTROL, V5, P38, DOI 10.1007/BF01830725
   Boucher J, 2010, J BIOL CHEM, V285, P17235, DOI 10.1074/jbc.M110.118620
   Brand-Miller JC, 2002, AM J CLIN NUTR, V76, P281S, DOI 10.1093/ajcn/76.1.281S
   Brasky TM, 2013, JNCI-J NATL CANCER I, V105, P1132, DOI 10.1093/jnci/djt174
   Calle EE, 2003, NEW ENGL J MED, V348, P1625, DOI 10.1056/NEJMoa021423
   Camarda R, 2016, NAT MED, V22, P427, DOI 10.1038/nm.4055
   Cappelletti V, 2017, DIS MARKERS, V2017, P0, DOI 10.1155/2017/7687851
   Caso J, 2013, PROSTATE, V73, P449, DOI 10.1002/pros.22586
   CDC (CentDisControl Prev), 2018, WHAT RISK FACT BREAS, V0, P0
   Chan JM, 2000, CANCER CAUSE CONTROL, V11, P859, DOI 10.1023/A:1008947201132
   Chang SN, 2014, PROSTATE, V74, P1266, DOI 10.1002/pros.22843
   Chen CT, 2012, MOL CANCER THER, V11, P2212, DOI 10.1158/1535-7163.MCT-12-0180
   Chen JZ, 2015, ANN TRANSL MED, V3, P0, DOI 10.3978/j.issn.2305-5839.2015.03.46
   Chlebowski RT, 2006, JNCI-J NATL CANCER I, V98, P1767, DOI 10.1093/jnci/djj494
   Chlebowski RT, 2017, J CLIN ONCOL, V35, P2919, DOI 10.1200/JCO.2016.72.0326
   Cho E, 2003, CANCER EPIDEM BIOMAR, V12, P1153
   Cho HJ, 2015, NUTRIENTS, V7, P2539, DOI 10.3390/nu7042539
   Choi Y, 2012, BRIT J NUTR, V108, P1934, DOI 10.1017/S0007114512003984
   Cleary MP, 2003, BREAST CANCER RES TR, V77, P205, DOI 10.1023/A:1021891825399
   Cowen S, 2015, CANCERS, V7, P1125, DOI 10.3390/cancers7030828
   Cox ME, 2009, PROSTATE, V69, P33, DOI 10.1002/pros.20852
   Crowe FL, 2008, AM J CLIN NUTR, V87, P1405, DOI 10.1093/ajcn/87.5.1405
   Cust AE, 2007, AM J EPIDEMIOL, V166, P912, DOI 10.1093/aje/kwm161
   Daly ME, 1997, AM J CLIN NUTR, V66, P1072, DOI 10.1093/ajcn/66.5.1072
   Day SD, 2013, CYTOKINE, V64, P454, DOI 10.1016/j.cyto.2013.04.031
   de Melo AC, 2017, OXID MED CELL LONGEV, V2017, P0, DOI 10.1155/2017/4809751
   de Souza RJ, 2012, AM J CLIN NUTR, V95, P614, DOI 10.3945/ajcn.111.026328
   Ealey KN, 2008, MOL CARCINOGEN, V47, P667, DOI 10.1002/mc.20419
   Engfeldt P, 1988, HORM METAB RES SUPPL, V19, P26
   Erickson N, 2017, MED ONCOL, V34, P0, DOI 10.1007/s12032-017-0930-5
   Farabaugh SM, 2015, FRONT ENDOCRINOL, V6, P0, DOI 10.3389/fendo.2015.00059
   Figiel S, 2018, EUR J CANCER, V91, P107, DOI 10.1016/j.ejca.2017.12.017
   Fiolet T, 2018, BMJ-BRIT MED J, V360, P0, DOI 10.1136/bmj.k322
   Folsom AR, 2003, NUTR CANCER, V46, P119, DOI 10.1207/S15327914NC4602_03
   Fontana L, 2007, DIABETES, V56, P1010, DOI 10.2337/db06-1656
   Friberg E, 2011, CANCER EPIDEM BIOMAR, V20, P1831, DOI 10.1158/1055-9965.EPI-11-0402
   Fruman DA, 2017, CELL, V170, P605, DOI 10.1016/j.cell.2017.07.029
   Fung TT, 2010, ANN INTERN MED, V153, P289, DOI 10.7326/0003-4819-153-5-201009070-00003
   Gallagher EJ, 2012, ONCOGENE, V31, P3213, DOI 10.1038/onc.2011.495
   GANN PH, 1994, J NATL CANCER I, V86, P281, DOI 10.1093/jnci/86.4.281
   George SM, 2009, AM J EPIDEMIOL, V169, P462, DOI 10.1093/aje/kwn347
   Giles GG, 2006, INT J CANCER, V118, P1843, DOI 10.1002/ijc.21548
   GIOVANNUCCI E, 1993, J NATL CANCER I, V85, P1571, DOI 10.1093/jnci/85.19.1571
   GIOVANNUCCI E, 1994, CANCER RES, V54, P2390
   Hahn AM, 2014, J PHARMACOL EXP THER, V351, P605, DOI 10.1124/jpet.114.218693
   Hartman TJ, 2016, J NUTR, V146, P2045, DOI 10.3945/jn.116.234344
   HEBERT JR, 1988, AM J CLIN NUTR, V47, P1068, DOI 10.1093/ajcn/47.6.1068
   Higginbotham S, 2004, JNCI-J NATL CANCER I, V96, P229, DOI 10.1093/jnci/djh020
   Hirose Y, 2004, CARCINOGENESIS, V25, P821, DOI 10.1093/carcin/bgh059
   Holmes MD, 1999, JAMA-J AM MED ASSOC, V281, P914, DOI 10.1001/jama.281.10.914
   Hopkins BD, 2016, J CLIN ONCOL, V34, P4277, DOI 10.1200/JCO.2016.67.9712
   HOWE GR, 1991, J NATL CANCER I, V83, P336, DOI 10.1093/jnci/83.5.336
   Hu MB, 2018, ONCOL LETT, V15, P1607, DOI 10.3892/ol.2017.7454
   Järvinen R, 2001, BRIT J CANCER, V85, P357, DOI 10.1054/bjoc.2001.1906
   JENKINS DJA, 1981, AM J CLIN NUTR, V34, P362, DOI 10.1093/ajcn/34.3.362
   Jiang Y, 2016, CANCER RES, V76, P24, DOI 10.1158/0008-5472.CAN-14-3432
   Kabat GC, 2018, EUR J CANCER PREV, V27, P261, DOI 10.1097/CEJ.0000000000000435
   KAMPMAN E, 1994, CANCER RES, V54, P3186
   Kasper S, 1998, LAB INVEST, V78, P319
   Kearns CE, 2017, PLOS BIOL, V15, P0, DOI 10.1371/journal.pbio.2003460
   Khalid S, 2010, BREAST CANCER RES TR, V122, P647, DOI 10.1007/s10549-009-0586-8
   Kheirandish P, 2011, BRIT J CANCER, V105, P481, DOI 10.1038/bjc.2011.273
   Kim H, 2017, CANCER CAUSE CONTROL, V28, P1, DOI 10.1007/s10552-016-0831-5
   Koralek DO, 2006, CANCER CAUSE CONTROL, V17, P783, DOI 10.1007/s10552-006-0014-x
   KUSHI LH, 1992, J NATL CANCER I, V84, P1092, DOI 10.1093/jnci/84.14.1092
   La Merrill M, 2009, AM J PHYSIOL-ENDOC M, V296, PE203, DOI 10.1152/ajpendo.90368.2008
   Labbé DP, 2016, CANCER RES, V76, P3130, DOI 10.1158/0008-5472.CAN-15-1501
   Larsson SC, 2007, AM J EPIDEMIOL, V165, P256, DOI 10.1093/aje/kwk012
   Lauby-Secretan B, 2016, NEW ENGL J MED, V375, P794, DOI 10.1056/NEJMsr1606602
   Li Z, 2006, CARCINOGENESIS, V27, P1054, DOI 10.1093/carcin/bgi324
   Liao CY, 2014, GYNECOL ONCOL, V135, P163, DOI 10.1016/j.ygyno.2014.07.095
   Lin J, 2004, AM J EPIDEMIOL, V160, P1011, DOI 10.1093/aje/kwh319
   Liu S, 2016, ONCOTARGET, V7, P13651, DOI 10.18632/oncotarget.7296
   Lo JCY, 2016, ONCOTARGET, V7, P47650, DOI 10.18632/oncotarget.10258
   Ma J, 2004, JNCI-J NATL CANCER I, V96, P546, DOI 10.1093/jnci/djh082
   Ma J, 2008, LANCET ONCOL, V9, P1039, DOI 10.1016/S1470-2045(08)70235-3
   McCarty MF, 2014, MAYO CLIN PROC, V89, P444, DOI 10.1016/j.mayocp.2013.10.029
   Meyerhardt JA, 2012, JNCI-J NATL CANCER I, V104, P1702, DOI 10.1093/jnci/djs399
   Michaud DS, 2005, CANCER EPIDEM BIOMAR, V14, P138, DOI 10.1158/1055-9965.EPI-05-0428
   Miyashita Y, 2004, DIABETES RES CLIN PR, V65, P235, DOI 10.1016/j.diabres.2004.01.008
   Monaco ME, 2017, ONCOTARGET, V8, P29487, DOI 10.18632/oncotarget.15494
   Mullie P, 2016, CRIT REV FOOD SCI, V56, P152, DOI 10.1080/10408398.2012.718723
   Mustafi D, 2017, NMR BIOMED, V30, P0, DOI 10.1002/nbm.3758
   NatlCancer Inst, 2018, CANC STAT FACTS CANC, V0, P0
   NatlResCouncil, 1982, DIET NUTR CANC, V0, P0
   Navarro SL, 2016, NUTRIENTS, V8, P0, DOI 10.3390/nu8120779
   Nielsen TG, 2005, J NUTR, V135, P124, DOI 10.1093/jn/135.1.124
   Nieman KM, 2013, BBA-MOL CELL BIOL L, V1831, P1533, DOI 10.1016/j.bbalip.2013.02.010
   Nimptsch K, 2011, CANCER CAUSE CONTROL, V22, P51, DOI 10.1007/s10552-010-9671-x
   Nunez NP, 2006, CANCER RES, V66, P5469, DOI 10.1158/0008-5472.CAN-05-4102
   ONeill AM, 2016, NUTR RES, V36, P1325, DOI 10.1016/j.nutres.2016.10.005
   Ogden CL, 2014, JAMA-J AM MED ASSOC, V311, P806, DOI 10.1001/jama.2014.732
   Oh K, 2004, CANCER EPIDEM BIOMAR, V13, P1192
   Parekh N, 2013, CANCER EPIDEM BIOMAR, V22, P1825, DOI 10.1158/1055-9965.EPI-13-0330
   Park SY, 2012, INT J OBESITY, V36, P273, DOI 10.1038/ijo.2011.83
   Pascual G, 2017, NATURE, V541, P41, DOI 10.1038/nature20791
   Pelser C, 2013, CANCER EPIDEM BIOMAR, V22, P697, DOI 10.1158/1055-9965.EPI-12-1196-T
   Pollan M, 2009, FOOD RULES: AN EATERS MANUAL, V0, P0
   Polyak K, 2011, J CLIN INVEST, V121, P3786, DOI 10.1172/JCI60534
   Prentice RL, 2006, JAMA-J AM MED ASSOC, V295, P629, DOI 10.1001/jama.295.6.629
   Richman EL, 2013, JAMA INTERN MED, V173, P1318, DOI 10.1001/jamainternmed.2013.6536
   Saadatian-Elahi M, 2009, AM J CLIN NUTR, V89, P331, DOI 10.3945/ajcn.2008.26834
   Schuurman AG, 1999, CANCER, V86, P1019, DOI 10.1002/(SICI)1097-0142(19990915)86:6<1019::AID-CNCR18>3.0.CO;2-H
   Shaw E, 2016, RECENT RESULTS CANC, V208, P107, DOI 10.1007/978-3-319-42542-9_7
   Shikany JM, 2011, CANCER CAUSE CONTROL, V22, P995, DOI 10.1007/s10552-011-9772-1
   Shoemaker AR, 1997, BBA-REV CANCER, V1332, PF25, DOI 10.1016/S0304-419X(96)00041-8
   Sieri S, 2017, SCI REP-UK, V7, P0, DOI 10.1038/s41598-017-09498-2
   Song MY, 2018, JAMA ONCOL, V4, P71, DOI 10.1001/jamaoncol.2017.3684
   Song MY, 2016, JAMA ONCOL, V2, P1154, DOI 10.1001/jamaoncol.2016.0843
   Strayer L, 2007, CANCER CAUSE CONTROL, V18, P853, DOI 10.1007/s10552-007-9030-8
   Sundaram S, 2016, ANTICANCER RES, V36, P6279, DOI 10.21873/anticanres.11223
   Tabung FK, 2017, CURR COLORECT CANC R, V13, P440, DOI 10.1007/s11888-017-0390-5
   Takahara K, 2013, PROSTATE CANCER P D, V16, P239, DOI 10.1038/pcan.2013.14
   Taketo MM, 2009, GASTROENTEROLOGY, V136, P780, DOI 10.1053/j.gastro.2008.12.049
   Tasevska N, 2012, INT J CANCER, V130, P159, DOI 10.1002/ijc.25990
   Thiébaut ACM, 2007, JNCI-J NATL CANCER I, V99, P451, DOI 10.1093/jnci/djk094
   Thomson CA, 2018, J ACAD NUTR DIET, V118, P617, DOI 10.1016/j.jand.2017.06.010
   Tuominen I, 2013, PLOS ONE, V8, P0, DOI 10.1371/journal.pone.0060939
   van der Burg B, 2005, J CELL PHYSL, V134, P101
   VANDENBRANDT PA, 1993, CANCER RES, V53, P75
   Veierod MB, 1997, INT J CANCER, V73, P634, DOI 10.1002/(SICI)1097-0215(19971127)73:5<634::AID-IJC4>3.0.CO;2-Y
   Velázquez KT, 2016, AM J PHYSIOL-GASTR L, V311, PG699, DOI 10.1152/ajpgi.00207.2016
   Wallström P, 2007, CANCER CAUSE CONTROL, V18, P1107, DOI 10.1007/s10552-007-9050-4
   Wang B, 2009, NUTR CANCER, V61, P81, DOI 10.1080/01635580802372609
   WCRF(World Cancer ResFund) AICR (Am InstCancer Res), 2007, CONT UPAD PROJ CUP, V0, P0
   WCRF (World Cancer ResFund) AICR (Am InstCancer Res), 2018, DIET NUTRPHYS ACT CA, V0, P0
   Wen YA, 2017, CELL DEATH DIS, V8, P0, DOI 10.1038/cddis.2017.21
   WILLETT WC, 1990, NEW ENGL J MED, V323, P1664, DOI 10.1056/NEJM199012133232404
   WILLETT WC, 1992, JAMA-J AM MED ASSOC, V268, P2037, DOI 10.1001/jama.268.15.2037
   Xu H, 2015, ACTAS UROL ESP, V39, P161, DOI 10.1016/j.acuro.2014.05.014
   Xu JM, 2016, BMJ OPEN, V6, P0, DOI 10.1136/bmjopen-2016-011430
   Yager JD, 2006, NEW ENGL J MED, V354, P270, DOI 10.1056/NEJMra050776
   Yang JJ, 2017, J CLIN ONCOL, V35, P3055, DOI 10.1200/JCO.2017.73.3329
   ZamoraLeon SP, 1996, P NATL ACAD SCI USA, V93, P1847, DOI 10.1073/pnas.93.5.1847
   ZHANG SM, 1995, CANCER, V76, P275, DOI 10.1002/1097-0142(19950715)76:2<275::AID-CNCR2820760218>3.0.CO;2-6
   Zhu YR, 2017, TRANSL ONCOL, V10, P928, DOI 10.1016/j.tranon.2017.09.004
NR 149
TC 30
Z9 32
U1 2
U2 16
PU ANNUAL REVIEWS
PI PALO ALTO
PA 4139 EL CAMINO WAY, PO BOX 10139, PALO ALTO, CA 94303-0897 USA
SN 2472-3428
EI 
J9 ANNU REV CANC BIOL
JI Annu. Rev. Canc. Biol.
PD JUN 15
PY 2019
VL 3
IS 
BP 255
EP 273
DI 10.1146/annurev-cancerbio-030518-055855
PG 19
WC Oncology
SC Oncology
GA BM3UP
UT WOS:000462707500014
DA 2025-02-23
ER

PT J
AU Keum, N
   Liu, L
   Hamada, T
   Qian, ZR
   Nowak, JA
   Cao, Y
   da Silva, A
   Kosumi, K
   Song, MY
   Nevo, D
   Wang, ML
   Chan, AT
   Meyerhardt, JA
   Fuchs, CS
   Wu, KN
   Ogino, S
   Nishihara, R
   Zhang, XH
AF Keum, NaNa
   Liu, Li
   Hamada, Tsuyoshi
   Qian, Zhi Rong
   Nowak, Jonathan A.
   Cao, Yin
   da Silva, Annacarolina
   Kosumi, Keisuke
   Song, Mingyang
   Nevo, Daniel
   Wang, Molin
   Chan, Andrew T.
   Meyerhardt, Jeffrey A.
   Fuchs, Charles S.
   Wu, Kana
   Ogino, Shuji
   Nishihara, Reiko
   Zhang, Xuehong
TI Calcium intake and colon cancer risk subtypes by tumor molecular characteristics
SO CANCER CAUSES & CONTROL
LA English
DT Article
DE Dietary calcium; Colorectal cancer; Colon cancer; MSI; CIMP
ID island methylator phenotype; colorectal-cancer; sensing receptor; vitamin-d; microsatellite instability; braf mutation; dietary calcium; pik3ca mutation; nurses health; reproducibility
AB BackgroundA preventive potential of high calcium intake against colorectal cancer has been indicated for distal colon cancer, which is inversely associated with high-level CpG island methylator phenotype (CIMP), high-level microsatellite instability (MSI), and BRAF and PIK3CA mutations. In addition, BRAF mutation is strongly inversely correlated with KRAS mutation. We hypothesized that the association between calcium intake and colon cancer risk might vary by these molecular features.MethodsWe prospectively followed 88,506 women from the Nurses' Health Study and 47,733 men from the Health Professionals Follow-up Study for up to 30years. Duplication-method Cox proportional cause-specific hazards regression was used to estimate multivariable hazard ratios (HRs), and 95% confidence intervals (95% CIs) for the associations between calcium intake and the risk of colon cancer subtypes. By Bonferroni correction, the -level was adjusted to 0.01.ResultsBased on 853 colon cancer cases, the inverse association between dietary calcium intake and colon cancer risk differed by CIMP status (p(heterogeneity)=0.01). Per each 300mg/day increase in intake, multivariable HRs were 0.84 (95% CI 0.76-0.94) for CIMP-negative/low and 1.12 (95% CI 0.93-1.34) for CIMP-high. Similar differential associations were suggested for MSI subtypes (p(heterogeneity)=0.02), with the corresponding HR being 0.86 (95% CI 0.77-0.95) for non-MSI-high and 1.10 (95% CI 0.92-1.32) for MSI-high. No differential associations were observed by BRAF, KRAS, or PIK3CA mutations.ConclusionThe inverse association between dietary calcium intake and colon cancer risk may be specific to CIMP-negative/low and possibly non-MSI-high subtypes.
C1 [Keum, NaNa; Liu, Li; Song, Mingyang; Wu, Kana; Ogino, Shuji; Nishihara, Reiko] Harvard TH Chan Sch Publ Hlth, Dept Nutr, Bldg 2,3rd Floor,665 Huntington Ave, Boston, MA 02115 USA.
   [Keum, NaNa] Dongguk Univ, Dept Food Sci & Biotechnol, Goyang, South Korea.
   [Liu, Li; Hamada, Tsuyoshi; Qian, Zhi Rong; da Silva, Annacarolina; Kosumi, Keisuke; Meyerhardt, Jeffrey A.; Ogino, Shuji; Nishihara, Reiko] Dana Farber Canc Inst, Dept Oncol Pathol, Boston, MA USA.
   [Liu, Li; Hamada, Tsuyoshi; Qian, Zhi Rong; Nowak, Jonathan A.; da Silva, Annacarolina; Kosumi, Keisuke; Song, Mingyang; Chan, Andrew T.; Meyerhardt, Jeffrey A.; Ogino, Shuji; Nishihara, Reiko; Zhang, Xuehong] Harvard Med Sch, Boston, MA 02115 USA.
   [Liu, Li] Huazhong Univ Sci & Technol, Sch Publ Hlth, Dept Epidemiol & Biostat, Wuhan, Hubei, Peoples R China.
   [Liu, Li] Huazhong Univ Sci & Technol, Sch Publ Hlth, Minist Educ, Key Lab Environm & Hlth, Wuhan, Hubei, Peoples R China.
   [Nowak, Jonathan A.; Ogino, Shuji; Nishihara, Reiko] Brigham & Womens Hosp, Dept Pathol, Program MPE Mol Pathol Epidemiol, 75 Francis St, Boston, MA 02115 USA.
   [Cao, Yin] Washington Univ, Sch Med, Dept Surg, Div Publ Hlth Sci, St Louis, MO 63110 USA.
   [Song, Mingyang; Chan, Andrew T.] Massachusetts Gen Hosp, Clin & Translat Epidemiol Unit, Boston, MA 02114 USA.
   [Song, Mingyang; Chan, Andrew T.] Massachusetts Gen Hosp, Div Gastroenterol, Boston, MA 02114 USA.
   [Nevo, Daniel; Wang, Molin; Nishihara, Reiko] Harvard TH Chan Sch Publ Hlth, Dept Biostat, Boston, MA USA.
   [Nevo, Daniel; Wang, Molin; Ogino, Shuji; Nishihara, Reiko] Harvard TH Chan Sch Publ Hlth, Dept Epidemiol, Boston, MA USA.
   [Chan, Andrew T.; Zhang, Xuehong] Brigham & Womens Hosp, Dept Med, Channing Div Network Med, 75 Francis St, Boston, MA 02115 USA.
   [Fuchs, Charles S.] Yale Canc Ctr, New Haven, CT USA.
   [Fuchs, Charles S.] Yale Sch Med, Dept Med, New Haven, CT USA.
   [Fuchs, Charles S.] Smilow Canc Hosp, New Haven, CT USA.
   [Ogino, Shuji] Broad Inst MIT & Harvard, Cambridge, MA 02142 USA.
C3 Harvard University; Harvard T.H. Chan School of Public Health; Dongguk University; Harvard University; Harvard University Medical Affiliates; Dana-Farber Cancer Institute; Harvard University; Harvard Medical School; Huazhong University of Science & Technology; Huazhong University of Science & Technology; Harvard University; Harvard University Medical Affiliates; Brigham & Women's Hospital; Washington University (WUSTL); Harvard University; Harvard University Medical Affiliates; Massachusetts General Hospital; Harvard University; Harvard University Medical Affiliates; Massachusetts General Hospital; Harvard University; Harvard T.H. Chan School of Public Health; Harvard University; Harvard T.H. Chan School of Public Health; Harvard University; Harvard University Medical Affiliates; Brigham & Women's Hospital; Yale University; Yale New Haven Hospital; Yale University; Harvard University; Massachusetts Institute of Technology (MIT); Broad Institute
RP Keum, N (corresponding author), Harvard TH Chan Sch Publ Hlth, Dept Nutr, Bldg 2,3rd Floor,665 Huntington Ave, Boston, MA 02115 USA.; Keum, N (corresponding author), Dongguk Univ, Dept Food Sci & Biotechnol, Goyang, South Korea.
EM nak212@mail.harvard.edu
FU U.S. National Institutes of Health (NIH) [P01 CA87969, UM1 CA186107, P01 CA55075, UM1 CA167552, P50 CA127003, R01 CA118553, R01 CA 169141, R01 CA137178, K24 DK098311, R35 CA197735, R01 CA151993, K07 CA190673, R03 CA176717, K07 CA188126]; Dana-Farber Harvard Cancer Center; American Cancer Society Research Scholar Grant (RSG) [NEC-130476]; Project P Fund; Friends of the Dana-Farber Cancer Institute; Bennett Family Fund; Entertainment Industry Foundation through National Colorectal Cancer Research Alliance; National Research Foundation of Korea [NRF-2018R1C1B6008822, NRF-2018R1A4A1022589]; Dongguk University Research Grant; Mitsukoshi Health and Welfare Foundation; Japan Society for the Promotion of Science [JP2017-775]; National Natural Science Foundation of China [81302491]; Chinese Scholarship Council; Huazhong University of Science and Technology; 2017 AACR-AstraZeneca Fellowship in Immuno-oncology Research [17-40-12-SONG]
CR Aggarwal A, 2015, BBA-MOL CELL RES, V1853, P2158, DOI 10.1016/j.bbamcr.2015.02.011
   Bailey RL, 2010, J NUTR, V140, P817, DOI 10.3945/jn.109.118539
   Baron JA, 1999, NEW ENGL J MED, V340, P101, DOI 10.1056/NEJM199901143400204
   Baron JA, 2015, NEW ENGL J MED, V373, P1519, DOI 10.1056/NEJMoa1500409
   Bristow SM, 2013, BRIT J NUTR, V110, P1384, DOI 10.1017/S0007114513001050
   Brown EM, 2013, BEST PRACT RES CL EN, V27, P333, DOI 10.1016/j.beem.2013.02.006
   Cho E, 2004, JNCI-J NATL CANCER I, V96, P1015, DOI 10.1093/jnci/djh185
   Cole SR, 2008, AM J EPIDEMIOL, V168, P656, DOI 10.1093/aje/kwn164
   Curtin Karen, 2011, PATHOLOG RES INT, V2011, P902674, DOI 10.4061/2011/902674
   FESKANICH D, 1993, J AM DIET ASSOC, V93, P790, DOI 10.1016/0002-8223(93)91754-E
   Giovannucci E, 2006, JNCI-J NATL CANCER I, V98, P451, DOI 10.1093/jnci/djj101
   Grady WM, 2008, GASTROENTEROLOGY, V135, P1079, DOI 10.1053/j.gastro.2008.07.076
   Hanyuda A, 2016, INT J CANCER, V139, P854, DOI 10.1002/ijc.30122
   Higgins JPT, 2002, STAT MED, V21, P1539, DOI 10.1002/sim.1186
   Hizaki K, 2011, MODERN PATHOL, V24, P876, DOI 10.1038/modpathol.2011.10
   Huncharek M, 2009, NUTR CANCER, V61, P47, DOI 10.1080/01635580802395733
   Imamura Y, 2014, MOL CANCER, V13, P0, DOI 10.1186/1476-4598-13-135
   Imamura Y, 2012, CLIN CANCER RES, V18, P4753, DOI 10.1158/1078-0432.CCR-11-3210
   Keum N, 2016, INT J CANCER, V138, P2109, DOI 10.1002/ijc.29953
   Keum N, 2014, INT J CANCER, V135, P1940, DOI 10.1002/ijc.28840
   Kocarnik JM, 2015, GASTROENTEROL REP, V3, P269, DOI 10.1093/gastro/gov046
   Kudryavtseva AV, 2016, ONCOTARGET, V7, P53959, DOI 10.18632/oncotarget.9796
   Li NF, 2010, CLIN EXP HYPERTENS, V32, P54, DOI 10.3109/10641960902993087
   Liao XY, 2012, NEW ENGL J MED, V367, P1596, DOI 10.1056/NEJMoa1207756
   Markowitz SD, 2009, NEW ENGL J MED, V361, P2449, DOI 10.1056/NEJMra0804588
   Momen-Heravi F, 2017, INT J CANCER, V141, P2471, DOI 10.1002/ijc.31021
   Morikawa T, 2012, AM J CLIN PATHOL, V138, P122, DOI 10.1309/AJCP28LAOOKSZSVW
   Nosho K, 2008, NEOPLASIA, V10, P534, DOI 10.1593/neo.08336
   Nosho K, 2008, PLOS ONE, V3, P0, DOI 10.1371/journal.pone.0003698
   Ogino S, 2005, J MOL DIAGN, V7, P413, DOI 10.1016/S1525-1578(10)60571-5
   Ogino S, 2007, J MOL DIAGN, V9, P305, DOI 10.2353/jmoldx.2007.060170
   Ogino S, 2006, J MOL DIAGN, V8, P209, DOI 10.2353/jmoldx.2006.050135
   Ogino S, 2016, EPIDEMIOLOGY, V27, P602, DOI 10.1097/EDE.0000000000000471
   Ogino S, 2009, GUT, V58, P90, DOI 10.1136/gut.2008.155473
   Pancione Massimo, 2012, PATHOLOG RES INT, V2012, P509348, DOI 10.1155/2012/509348
   Phipps AI, 2012, CANCER EPIDEM BIOMAR, V21, P1792, DOI 10.1158/1055-9965.EPI-12-0674
   RIMM EB, 1992, AM J EPIDEMIOL, V135, P1114, DOI 10.1093/oxfordjournals.aje.a116211
   Rosty C, 2013, PLOS ONE, V8, P0, DOI 10.1371/journal.pone.0065479
   Slattery ML, 2001, INT J CANCER, V93, P601, DOI 10.1002/ijc.1370
   Slattery ML, 2004, INT J CANCER, V111, P750, DOI 10.1002/ijc.20330
   STAMPFER MJ, 1984, AM J EPIDEMIOL, V119, P837, DOI 10.1093/oxfordjournals.aje.a113804
   Wang ML, 2016, STAT MED, V35, P782, DOI 10.1002/sim.6793
   Weaver CM, 1999, AM J CLIN NUTR, V70, P543S, DOI 10.1093/ajcn/70.3.543s
   Weisenberger DJ, 2006, NAT GENET, V38, P787, DOI 10.1038/ng1834
   Weisenberger DJ, 2015, CANCER EPIDEM BIOMAR, V24, P512, DOI 10.1158/1055-9965.EPI-14-1161
   WILLETT WC, 1985, AM J EPIDEMIOL, V122, P51, DOI 10.1093/oxfordjournals.aje.a114086
   WOLFFENBUTTEL E, 1955, REV BRAS MED, V12, P388
   Wu K, 2002, JNCI-J NATL CANCER I, V94, P437, DOI 10.1093/jnci/94.6.437
   Yamauchi M, 2012, GUT, V61, P847, DOI 10.1136/gutjnl-2011-300865
   Yang WS, 2018, GUT, V67, P1475, DOI 10.1136/gutjnl-2017-314163
   Zhang XH, 2016, INT J CANCER, V139, P2232, DOI 10.1002/ijc.30293
NR 52
TC 10
Z9 10
U1 1
U2 13
PU SPRINGER
PI DORDRECHT
PA VAN GODEWIJCKSTRAAT 30, 3311 GZ DORDRECHT, NETHERLANDS
SN 0957-5243
EI 1573-7225
J9 CANCER CAUSE CONTROL
JI Cancer Causes Control
PD JUN 15
PY 2019
VL 30
IS 6
BP 637
EP 649
DI 10.1007/s10552-019-01165-3
PG 13
WC Oncology; Public, Environmental & Occupational Health
SC Oncology; Public, Environmental & Occupational Health
GA HY0JC
UT WOS:000467796500008
PM 30963391
DA 2025-02-23
ER

PT J
AU Morales-Oyarvide, V
   Yuan, C
   Babic, A
   Zhang, S
   Niedzwiecki, D
   Brand-Miller, JC
   Sampson-Kent, L
   Ye, X
   Li, YP
   Saltz, LB
   Mayer, RJ
   Mowat, RB
   Whittom, R
   Hantel, A
   Benson, A
   Atienza, D
   Messino, M
   Kindler, H
   Venook, A
   Ogino, S
   Wu, K
   Willett, WC
   Giovannucci, EL
   Wolpin, BM
   Meyerhardt, JA
   Fuchs, CS
   Ng, K
AF Morales-Oyarvide, Vicente
   Yuan, Chen
   Babic, Ana
   Zhang, Sui
   Niedzwiecki, Donna
   Brand-Miller, Jennie C.
   Sampson-Kent, Laura
   Ye, Xing
   Li, Yanping
   Saltz, Leonard B.
   Mayer, Robert J.
   Mowat, Rex B.
   Whittom, Renaud
   Hantel, Alexander
   Benson, Al
   Atienza, Daniel
   Messino, Michael
   Kindler, Hedy
   Venook, Alan
   Ogino, Shuji
   Wu, Kana
   Willett, Walter C.
   Giovannucci, Edward L.
   Wolpin, Brian M.
   Meyerhardt, Jeffrey A.
   Fuchs, Charles S.
   Ng, Kimmie
TI Dietary Insulin Load and Cancer Recurrence and Survival in Patients With Stage III Colon Cancer: Findings From CALGB 89803 (Alliance)
SO JNCI-JOURNAL OF THE NATIONAL CANCER INSTITUTE
LA English
DT Article
ID total-energy-intake; physical-activity; adjuvant treatment; kras mutation; mortality; proteins; questionnaire; carbohydrate; fluorouracil; association
AB Background Evidence suggests that diets inducing postprandial hyperinsulinemia may be associated with increased cancer-related mortality. The goal of this study was to assess the influence of postdiagnosis dietary insulin load and dietary insulin index on outcomes of stage III colon cancer patients. Methods We conducted a prospective observational study of 1023 patients with resected stage III colon cancer enrolled in an adjuvant chemotherapy trial who reported dietary intake halfway through and six months after chemotherapy. We evaluated the association of dietary insulin load and dietary insulin index with cancer recurrence and survival using Cox proportional hazards regression adjusted for potential confounders; statistical tests were two-sided. Results High dietary insulin load had a statistically significant association with worse disease-free survival (DFS), comparing the highest vs lowest quintile (adjusted hazard ratio [HR] = 2.77, 95% confidence interval [CI] = 1.90 to 4.02, P-trend < .001). High dietary insulin index was also associated with worse DFS (highest vs lowest quintile, HR = 1.75, 95% CI = 1.22 to 2.51, P-trend= .01). The association between higher dietary insulin load and worse DFS differed by body mass index and was strongest among patients with obesity (HR = 3.66, 95% CI = 1.88 to 7.12, P-interaction = .04). The influence of dietary insulin load on cancer outcomes did not differ by mutation status of KRAS, BRAF, PIK3CA, TP53, or microsatellite instability. Conclusions Patients with resected stage III colon cancer who consumed a high-insulinogenic diet were at increased risk of recurrence and mortality. These findings support the importance of dietary management following resection of colon cancer, and future research into underlying mechanisms of action is warranted.
C1 [Morales-Oyarvide, Vicente; Yuan, Chen; Babic, Ana; Zhang, Sui; Mayer, Robert J.; Ogino, Shuji; Wolpin, Brian M.; Meyerhardt, Jeffrey A.; Ng, Kimmie] Dana Farber Canc Inst, Dept Med Oncol, Boston, MA 02115 USA.
   [Niedzwiecki, Donna; Ye, Xing] Duke Univ, Alliance Stat & Data Ctr, Durham, NC USA.
   [Brand-Miller, Jennie C.] Univ Sydney, Inst Obes Nutr & Exercise, Sydney, NSW, Australia.
   [Sampson-Kent, Laura; Li, Yanping; Wu, Kana; Willett, Walter C.] Harvard TH Chan Sch Publ Hlth, Dept Nutr, Boston, MA USA.
   [Ogino, Shuji; Willett, Walter C.; Giovannucci, Edward L.] Harvard TH Chan Sch Publ Hlth, Dept Epidemiol, Boston, MA USA.
   [Saltz, Leonard B.] Mem Sloan Kettering Canc Ctr, 1275 York Ave, New York, NY 10021 USA.
   [Mowat, Rex B.] Toledo Community Hosp Oncol Program, Toledo, OH USA.
   [Whittom, Renaud] Hop Sacre Coeur Montreal, Montreal, PQ, Canada.
   [Hantel, Alexander] Loyola Univ, Stritch Sch Med, Naperville, IL USA.
   [Benson, Al] Northwestern Univ, Robert H Lurie Comprehens Canc Ctr, Chicago, IL 60611 USA.
   [Atienza, Daniel] Virginia Oncol Associates, Norfolk, VA USA.
   [Messino, Michael] Mission Hosp, Southeast Clin Oncol Res Consortium, Asheville, NC USA.
   [Kindler, Hedy] Univ Chicago, Ctr Comprehens Canc, Chicago, IL 60637 USA.
   [Venook, Alan] Univ Calif San Francisco, Ctr Comprehens Canc, San Francisco, CA 94143 USA.
   [Ogino, Shuji] Brigham & Womens Hosp, Dept Pathol, 75 Francis St, Boston, MA 02115 USA.
   [Ogino, Shuji] Harvard Med Sch, Dept Pathol, Boston, MA 02115 USA.
   [Giovannucci, Edward L.] Brigham & Womens Hosp, Dept Med, Channing Lab, Boston, MA USA.
   [Giovannucci, Edward L.] Harvard Med Sch, Boston, MA 02115 USA.
   [Fuchs, Charles S.] Smilow Canc Hosp, Yale Canc Ctr, New Haven, CT USA.
   [Fuchs, Charles S.] Yale Sch Med, New Haven, CT USA.
C3 Harvard University; Harvard University Medical Affiliates; Dana-Farber Cancer Institute; Duke University; University of Sydney; Harvard University; Harvard T.H. Chan School of Public Health; Harvard University; Harvard T.H. Chan School of Public Health; Memorial Sloan Kettering Cancer Center; Universite de Montreal; Loyola University Chicago; Robert H. Lurie Comprehensive Cancer Center; Ann & Robert H. Lurie Children's Hospital of Chicago; Northwestern University; University of Chicago; Robert H. Lurie Comprehensive Cancer Center; University of California System; University of California San Francisco; UCSF Medical Center; UCSF Helen Diller Family Comprehensive Cancer Center; Harvard University; Harvard University Medical Affiliates; Brigham & Women's Hospital; Harvard University; Harvard Medical School; Harvard University; Harvard University Medical Affiliates; Brigham & Women's Hospital; Harvard University; Harvard Medical School; Yale University; Yale New Haven Hospital; Yale University
RP Ng, K (corresponding author), Dana Farber Canc Inst, 450 Brookline Ave, Boston, MA 02215 USA.
EM kimmie_ng@dfci.harvard.edu
FU National Cancer Institute of the National Institutes of Health [U10CA032291, U10CA041287, U10CA045808, U10CA077651, U10CA138561, U10CA180791, U10CA180836, U10CA180867, U10CA180821, U10CA180882, R35CA197735, R01CA118553, R01CA169141, P50CA127003, R01CA149222, K07CA148894, R01CA205406]; Project P Fund; Stand Up to Cancer Colorectal Cancer Dream Team Grant
CR Bao JS, 2011, AM J CLIN NUTR, V93, P984, DOI 10.3945/ajcn.110.005033
   Bao JS, 2009, AM J CLIN NUTR, V90, P986, DOI 10.3945/ajcn.2009.27720
   Bertagnolli MM, 2009, J CLIN ONCOL, V27, P1814, DOI 10.1200/JCO.2008.18.2071
   Boucher J, 2014, CSH PERSPECT BIOL, V6, P0, DOI 10.1101/cshperspect.a009191
   GANNON MC, 1993, J AM COLL NUTR, V12, P36
   GANNON MC, 1988, METABOLISM, V37, P1081, DOI 10.1016/0026-0495(88)90072-8
   GARG A, 1994, JAMA-J AM MED ASSOC, V271, P1421, DOI 10.1001/jama.271.18.1421
   Giovannucci E, 2010, CA-CANCER J CLIN, V60, P207, DOI 10.3322/caac.20078
   Holt SHA, 1997, AM J CLIN NUTR, V66, P1264, DOI 10.1093/ajcn/66.5.1264
   Hu FB, 2000, JAMA-J AM MED ASSOC, V283, P2961, DOI 10.1001/jama.283.22.2961
   Hu FB, 1999, AM J EPIDEMIOL, V149, P531, DOI 10.1093/oxfordjournals.aje.a009849
   Hu FB, 2004, NEW ENGL J MED, V351, P2694, DOI 10.1056/NEJMoa042135
   Hu FB, 2001, ANN INTERN MED, V134, P96, DOI 10.7326/0003-4819-134-2-200101160-00009
   JONES MP, 1989, BIOMETRICS, V45, P157, DOI 10.2307/2532042
   Kleinbaum DG, 2005, SURVIVAL ANAL SELF L, V0, P0, DOI DOI 10.1007/978-1-4419-6646-9
   Koda M, 2004, ANN NY ACAD SCI, V1030, P377, DOI 10.1196/annals.1329.047
   Li JCA, 2003, SOCIOL METHOD RES, V32, P117, DOI 10.1177/0049124103031004005
   Mardilovich K, 2009, CELL COMMUN SIGNAL, V7, P0, DOI 10.1186/1478-811X-7-14
   Meyerhardt JA, 2005, J CLIN ONCOL, V23, P8453, DOI 10.1200/JCO.2005.02.5460
   Meyerhardt JA, 2007, JAMA-J AM MED ASSOC, V298, P754, DOI 10.1001/jama.298.7.754
   Meyerhardt JA, 2006, J CLIN ONCOL, V24, P3527, DOI 10.1200/JCO.2006.06.0855
   Meyerhardt JA, 2006, J CLIN ONCOL, V24, P3535, DOI 10.1200/JCO.2006.06.0863
   Meyerhardt JA, 2012, JNCI-J NATL CANCER I, V104, P1702, DOI 10.1093/jnci/djs399
   Mills KT, 2013, DIS COLON RECTUM, V56, P1304, DOI 10.1097/DCR.0b013e3182a479f9
   Ogino S, 2005, J MOL DIAGN, V7, P413, DOI 10.1016/S1525-1578(10)60571-5
   Ogino S, 2013, JNCI-J NATL CANCER I, V105, P1789, DOI 10.1093/jnci/djt298
   Ogino S, 2009, CLIN CANCER RES, V15, P7322, DOI 10.1158/1078-0432.CCR-09-1570
   Reaven G, 2004, ENDOCRIN METAB CLIN, V33, P283, DOI 10.1016/j.ecl.2004.03.002
   Rockhill B, 2001, AM J PUBLIC HEALTH, V91, P578, DOI 10.2105/AJPH.91.4.578
   Saltz LB, 2007, J CLIN ONCOL, V25, P3456, DOI 10.1200/JCO.2007.11.2144
   Warren RS, 2013, CLIN CANCER RES, V19, P5777, DOI 10.1158/1078-0432.CCR-13-0351
   Wilcox Gisela, 2005, CLIN BIOCHEM REV, V26, P19
   WILLETT W, 1986, AM J EPIDEMIOL, V124, P17, DOI 10.1093/oxfordjournals.aje.a114366
   WILLETT WC, 1987, J AM DIET ASSOC, V87, P43
   WILLETT WC, 1985, AM J EPIDEMIOL, V122, P51, DOI 10.1093/oxfordjournals.aje.a114086
   Wolpin BM, 2009, J CLIN ONCOL, V27, P176, DOI 10.1200/JCO.2008.17.9945
   Yuan C, 2017, BRIT J CANCER, V117, P1079, DOI 10.1038/bjc.2017.272
   Zenonos K, 2013, WORLD J GASTRO ONCOL, V5, P97, DOI 10.4251/wjgo.v5.i5.97
NR 39
TC 21
Z9 23
U1 0
U2 5
PU OXFORD UNIV PRESS INC
PI CARY
PA JOURNALS DEPT, 2001 EVANS RD, CARY, NC 27513 USA
SN 0027-8874
EI 1460-2105
J9 JNCI-J NATL CANCER I
JI JNCI-J. Natl. Cancer Inst.
PD FEB 15
PY 2019
VL 111
IS 2
BP 170
EP 179
DI 10.1093/jnci/djy098
PG 10
WC Oncology
SC Oncology
GA HY1TR
UT WOS:000467900500010
PM 30726946
DA 2025-02-23
ER

PT J
AU Pasanisi, P
   Gariboldi, M
   Verderio, P
   Signoroni, S
   Mancini, A
   Rivoltini, L
   Milione, M
   Masci, E
   Ciniselli, CM
   Bruno, E
   Macciotta, A
   Belfiore, A
   Ricci, MT
   Gargano, G
   Morelli, D
   Apolone, G
   Vitellaro, M
AF Pasanisi, Patrizia
   Gariboldi, Manuela
   Verderio, Paolo
   Signoroni, Stefano
   Mancini, Andrea
   Rivoltini, Licia
   Milione, Massimo
   Masci, Enzo
   Ciniselli, Chiara Maura
   Bruno, Eleonora
   Macciotta, Alessandra
   Belfiore, Antonino
   Ricci, Maria Teresa
   Gargano, Giuliana
   Morelli, Daniele
   Apolone, Giovanni
   Vitellaro, Marco
TI A Pilot Low-Inflammatory Dietary Intervention to Reduce Inflammation and Improve Quality of Life in Patients With Familial Adenomatous Polyposis: Protocol Description and Preliminary Results
SO INTEGRATIVE CANCER THERAPIES
LA English
DT Article
DE FAP; hereditary tumors; low-inflammatory diet; biomarkers; microbiota; quality of life; adenomas; prevention
ID c-reactive protein; metabolic syndrome; mediterranean diet; endothelial dysfunction; markers; metaanalysis; consumption; adherence; profiles; risk
AB Patients with familial adenomatous polyposis (FAP) depend on a lifelong endoscopic surveillance programme and prophylactic surgery, and usually suffer nutritional problems. Intestinal inflammation has been linked to both FAP and colorectal cancer. Epidemiological studies show a relationship between diet and inflammation. Preventive dietary recommendations for FAP patients are so far lacking. We have designed a nonrandomized prospective pilot study on FAP patients to assess whether a low-inflammatory diet based on the Mediterranean diet principles and recipes, by interacting with the microbiota, reduces gastrointestinal markers of inflammation and improves quality of life. This report describes the scientific protocol of the study and reports the participants' adherence to the proposed dietary recommendations. Thirty-four FAP patients older than 18 years, bearing the APC pathogenic variant, who underwent prophylactic total colectomy with ileo-rectal anastomosis were eligible into the study. During the 3-month dietary intervention, they reported improvements in their consumption of Mediterranean foods (vegetables, fruits, fish, and legumes), and a reduction in pro-inflammatory foods (red/processed meat and sweets); this led to a significant increase in their adherence to the Mediterranean diet. The improvement was accompanied by a decrease in the number of diarrhoeal discharges. These preliminary results are encouraging with regard to feasibility, dietary outcome measures, and safety.
C1 [Pasanisi, Patrizia; Bruno, Eleonora; Gargano, Giuliana] Fdn IRCCS Ist Nazl Tumori, Unit Epidemiol & Prevent, Milan, Italy.
   [Gariboldi, Manuela; Belfiore, Antonino] Fdn IRCCS Ist Nazl Tumori, Unit Tumor Genom, Milan, Italy.
   [Verderio, Paolo; Ciniselli, Chiara Maura; Macciotta, Alessandra] Fdn IRCCS Ist Nazl Tumori, Unit Bioinformat & Biostat, Milan, Italy.
   [Signoroni, Stefano; Ricci, Maria Teresa; Vitellaro, Marco] Fdn IRCCS Ist Nazl Tumori, Unit Hereditary Digest Tract Tumors, Via Venezian 1, I-20133 Milan, Italy.
   [Mancini, Andrea; Masci, Enzo] Fdn IRCCS Ist Nazl Tumori, Unit Diagnost & Therapeut Endoscopy, Milan, Italy.
   [Rivoltini, Licia] Fdn IRCCS Ist Nazl Tumori, Unit Immunotherapy Human Tumors, Milan, Italy.
   [Milione, Massimo; Belfiore, Antonino] Fdn IRCCS Ist Nazl Tumori, Unit Pathol, Milan, Italy.
   [Morelli, Daniele] Fdn IRCCS Ist Nazl Tumori, Dept Diagnost Pathol & Lab Med, Milan, Italy.
   [Apolone, Giovanni] Fdn IRCCS Ist Nazl Tumori, Sci Directorate, Milan, Italy.
   [Vitellaro, Marco] Fdn IRCCS Ist Nazl Tumori, Unit Colorectal Surg, Milan, Italy.
C3 Fondazione IRCCS Istituto Nazionale Tumori Milan; Fondazione IRCCS Istituto Nazionale Tumori Milan; Fondazione IRCCS Istituto Nazionale Tumori Milan; Fondazione IRCCS Istituto Nazionale Tumori Milan; Fondazione IRCCS Istituto Nazionale Tumori Milan; Fondazione IRCCS Istituto Nazionale Tumori Milan; Fondazione IRCCS Istituto Nazionale Tumori Milan; Fondazione IRCCS Istituto Nazionale Tumori Milan; Fondazione IRCCS Istituto Nazionale Tumori Milan; Fondazione IRCCS Istituto Nazionale Tumori Milan
RP Signoroni, S (corresponding author), Fdn IRCCS Ist Nazl Tumori, Unit Hereditary Digest Tract Tumors, Via Venezian 1, I-20133 Milan, Italy.
EM stefano.signoroni@istitutotumori.mi.it
CR Arpón A, 2016, J PHYSIOL BIOCHEM, V73, P445, DOI 10.1007/s13105-017-0552-6
   Azadbakht L, 2007, DIABETES CARE, V30, P967, DOI 10.2337/dc06-2126
   Azadbakht L, 2009, J NUTR, V139, P335, DOI 10.3945/jn.108.096297
   Berrino F, 2001, CANCER EPIDEM BIOMAR, V10, P25
   Billingham SAM, 2013, BMC MED RES METHODOL, V13, P0, DOI 10.1186/1471-2288-13-104
   BROWNE RH, 1995, STAT MED, V14, P1933, DOI 10.1002/sim.4780141709
   Bruno E, 2018, INTEGR CANCER THER, V17, P153, DOI 10.1177/1534735417721015
   Casas R, 2018, ENDOCR METAB IMMUNE, V18, P23, DOI 10.2174/1871530317666171114115632
   Croagh C, 2007, INFLAMM BOWEL DIS, V13, P1522, DOI 10.1002/ibd.20249
   Del Chierico F, 2014, INT J MOL SCI, V15, P11678, DOI 10.3390/ijms150711678
   Dolan KT, 2017, MOL NUTR FOOD RES, V61, P0, DOI 10.1002/mnfr.201600129
   Eichelmann F, 2016, OBES REV, V17, P1067, DOI 10.1111/obr.12439
   Esmaillzadeh A, 2008, AM J CLIN NUTR, V88, P913, DOI 10.1093/ajcn/88.4.913
   Esmaillzadeh A, 2006, AM J CLIN NUTR, V84, P1489, DOI 10.1093/ajcn/84.6.1489
   Esposito K, 2004, JAMA-J AM MED ASSOC, V292, P1440, DOI 10.1001/jama.292.12.1440
   Flock MR, 2013, DIABETES-METAB RES, V29, P431, DOI 10.1002/dmrr.2414
   Fragopoulou E, 2010, J NUTR BIOCHEM, V21, P285, DOI 10.1016/j.jnutbio.2008.12.013
   Fu ZM, 2012, AM J EPIDEMIOL, V176, P766, DOI 10.1093/aje/kws157
   GIARDIELLO FM, 1993, NEW ENGL J MED, V328, P1313, DOI 10.1056/NEJM199305063281805
   Gill PA, 2018, ALIMENT PHARM THER, V48, P15, DOI 10.1111/apt.14689
   Giugliano D, 2006, J AM COLL CARDIOL, V48, P677, DOI 10.1016/j.jacc.2006.03.052
   Henson CC, 2013, COCHRANE DB SYST REV, V0, P0, DOI DOI 10.1002/14651858.CD009896.pub2
   Hull Mark A, 2013, RECENT RESULTS CANCER RES, V191, P143, DOI 10.1007/978-3-642-30331-9_8
   Iablokov V, 2010, DIGEST DIS SCI, V55, P3078, DOI 10.1007/s10620-010-1158-9
   Lewis SJ, 1997, SCAND J GASTROENTERO, V32, P920, DOI 10.3109/00365529709011203
   Marlow G, 2013, HUM GENOMICS, V7, P0, DOI 10.1186/1479-7364-7-24
   Mayr HL, 2018, NUTR RES, V55, P94, DOI 10.1016/j.nutres.2018.04.006
   McCarty MF, 2005, MED HYPOTHESES, V64, P385, DOI 10.1016/j.mehy.2004.03.039
   McClellan JL, 2012, CYTOKINE, V57, P113, DOI 10.1016/j.cyto.2011.09.027
   McCulloch CE, 2005, GENERALIZED LINEAR MIXED MODEL. ENCYCLOPEDIA OF BIOSTATISTICS, V0, P0
   Mena MP, 2009, AM J CLIN NUTR, V89, P248, DOI 10.3945/ajcn.2008.26094
   Musa-Veloso K, 2018, AM J CLIN NUTR, V108, P759, DOI 10.1093/ajcn/nqy112
   Neale EP, 2016, NUTR RES, V36, P391, DOI 10.1016/j.nutres.2016.02.009
   Neuhouser ML, 2012, J NUTR, V142, P369, DOI 10.3945/jn.111.149807
   Olendzki BC, 2014, NUTR J, V13, P0, DOI 10.1186/1475-2891-13-5
   Otto MCCD, 2011, J NUTR, V141, P1508, DOI 10.3945/jn.111.138115
   Pasanisi P, 2018, TUMORI J, V104, P137, DOI 10.5301/tj.5000599
   Phillips KM, 2018, J SCI FOOD AGR, V98, P4191, DOI 10.1002/jsfa.8941
   Pizzamiglio S, 2010, ONCOL REP, V23, P853, DOI 10.3892/or_0000707
   Provenzale D, 2016, J NATL COMPR CANC NE, V14, P1010, DOI 10.6004/jnccn.2016.0108
   Quintanilha BJ, 2017, NUTRIENTS, V9, P0, DOI 10.3390/nu9111168
   Rankin JW, 2007, J AM COLL NUTR, V26, P163, DOI 10.1080/07315724.2007.10719598
   Reid JF, 2012, MOL CANCER RES, V10, P504, DOI 10.1158/1541-7786.MCR-11-0342
   Rezac S, 2018, FRONT MICROBIOL, V9, P0, DOI 10.3389/fmicb.2018.01785
   Rial NS, 2009, ESSAYS BIOCHEM, V46, P111, DOI 10.1042/BSE0460008
   Salehi-Abargouei A, 2015, NUTRITION, V31, P631, DOI 10.1016/j.nut.2014.10.018
   Samadder N Jewel, 2013, J CROHNS COLITIS, V7, Pe103, DOI 10.1016/j.crohns.2012.06.021
   Schröder H, 2011, J NUTR, V141, P1140, DOI 10.3945/jn.110.135566
   Signoroni Stefano, 2010, FRONT BIOSCI (SCHOL ED), V2, P413
   Steckhan N, 2016, NUTRITION, V32, P338, DOI 10.1016/j.nut.2015.09.010
   Stevenson TJ, 2015, P ROY SOC B-BIOL SCI, V282, P0, DOI 10.1098/rspb.2015.1453
   Sucha L, 2016, PLANTA MED, V82, P379, DOI 10.1055/s-0042-100810
   Ullman TA, 2011, GASTROENTEROLOGY, V140, P1807, DOI 10.1053/j.gastro.2011.01.057
   Vasen HFA, 2008, GUT, V57, P0, DOI 10.1136/gut.2007.136127
   Vitellaro M, 2012, PEDIATR BLOOD CANCER, V59, P1223, DOI 10.1002/pbc.24113
   Vitellaro M, 2011, SURG ENDOSC, V25, P1866, DOI 10.1007/s00464-010-1478-z
NR 56
TC 13
Z9 13
U1 1
U2 10
PU SAGE PUBLICATIONS INC
PI THOUSAND OAKS
PA 2455 TELLER RD, THOUSAND OAKS, CA 91320 USA
SN 1534-7354
EI 1552-695X
J9 INTEGR CANCER THER
JI Integr. Cancer Ther.
PD MAY 15
PY 2019
VL 18
IS 
BP 
EP 
DI 10.1177/1534735419846400
PG 11
WC Oncology; Integrative & Complementary Medicine
SC Oncology; Integrative & Complementary Medicine
GA HX2OQ
UT WOS:000467231700001
PM 31055940
DA 2025-02-23
ER

PT J
AU Park, YMM
   Steck, SE
   Fung, TT
   Merchant, AT
   Elizabeth Hodgson, M
   Keller, JA
   Sandler, DP
AF Park, Yong-Moon Mark
   Steck, Susan E.
   Fung, Teresa T.
   Merchant, Anwar T.
   Elizabeth Hodgson, M.
   Keller, Jean A.
   Sandler, Dale P.
TI Higher diet-dependent acid load is associated with risk of breast cancer: Findings from the sister study
SO INTERNATIONAL JOURNAL OF CANCER
LA English
DT Article
DE diet-dependent acid load; potential renal acid load; breast cancer; ER-negative breast cancer; triple-negative breast cancer
ID insulin-resistance; metabolic-acidosis; bone-resorption; japanese men; protein; questionnaire; potassium; metaanalysis; adiponectin; validation
AB Dietary factors that contribute to chronic low-grade metabolic acidosis have been linked to breast cancer risk, but to date no epidemiologic study has examined diet-dependent acid load and breast cancer. We used data from 43,570 Sister Study participants who completed a validated food frequency questionnaire at enrollment (2003-2009) and satisfied eligibility criteria. The Potential Renal Acid Load (PRAL) score was used to estimate diet-dependent acid load. Higher scores reflect greater consumption of protein and phosphorus, and lower consumption of potassium, calcium and magnesium. The association between PRAL and breast cancer was evaluated using multivariable Cox proportional hazards regression. We identified 1,614 invasive breast cancers diagnosed at least 1 year after enrollment (mean follow-up, 7.6 years). The highest PRAL quartile, reflecting greater acid-forming potential, was associated with increased risk of breast cancer (HRhighest vs. lowest quartile: 1.21 [95% CI, 1.04-1.41], p(trend) = 0.04). The association was more pronounced for estrogen receptor (ER)-negative (HRhighest vs. lowest quartile: 1.67 [95% CI, 1.07-2.61], p(trend) = 0.03) and triple-negative breast cancer (HRhighest vs. lowest quartile: 2.20 [95% CI, 1.23-3.95], p(trend) = 0.02). Negative PRAL scores, representing consumption of alkaline diets, were associated with decreased risk of ER-negative and triple-negative breast cancer, compared to a PRAL score of 0 representing neutral pH. Higher diet-dependent acid load may be a risk factor for breast cancer while alkaline diets may be protective. Since PRAL scores are positively correlated with meat consumption and negatively correlated with fruit and vegetable intake, results also suggest that diets high in fruits and vegetables and low in meat may be protective against hormone receptor negative breast cancer.
C1 [Park, Yong-Moon Mark; Sandler, Dale P.] NIEHS, Epidemiol Branch, Res Triangle Pk, NC 27709 USA.
   [Steck, Susan E.] Univ South Carolina, Canc Prevent & Control Program, Columbia, SC 29208 USA.
   [Steck, Susan E.; Merchant, Anwar T.] Univ South Carolina, Arnold Sch Publ Hlth, Dept Epidemiol & Biostat, Columbia, SC 29208 USA.
   [Fung, Teresa T.] Simmons Coll, Dept Nutr, Boston, MA 02115 USA.
   [Fung, Teresa T.] Harvard TH Chan Sch Publ Hlth, Dept Nutr, Boston, MA USA.
   [Elizabeth Hodgson, M.] Social & Sci Syst Inc, Durham, NC USA.
   [Keller, Jean A.] Westat Corp, Durham, NC USA.
C3 National Institutes of Health (NIH) - USA; NIH National Institute of Environmental Health Sciences (NIEHS); University of South Carolina System; University of South Carolina Columbia; University of South Carolina System; University of South Carolina Columbia; Simmons University; Harvard University; Harvard T.H. Chan School of Public Health; Social & Scientific Systems; Westat
RP Sandler, DP (corresponding author), NIEHS, POB 12233,Mail Drop A3-05,111 TW Alexander Dr, Res Triangle Pk, NC 27709 USA.; Park, YMM (corresponding author), NIEHS, Mail Drop A3-53,111 TW Alexander Dr, Res Triangle Pk, NC 27709 USA.
EM mark.park@nih.gov; sandler@niehs.nih.gov
FU Intramural NIH HHS [Z01 ES044005, Z01 ES044005-10] Funding Source: Medline
CR Abate N, 2004, KIDNEY INT, V65, P386, DOI 10.1111/j.1523-1755.2004.00386.x
   Adeva MM, 2011, CLIN NUTR, V30, P416, DOI 10.1016/j.clnu.2011.03.008
   Akter S, 2017, AM J CLIN NUTR, V106, P146, DOI 10.3945/ajcn.117.152876
   Akter S, 2016, J NUTR, V146, P1076, DOI 10.3945/jn.115.225177
   Akter S, 2016, CLIN NUTR, V35, P453, DOI 10.1016/j.clnu.2015.03.008
   Althuis MD, 2004, CANCER EPIDEM BIOMAR, V13, P1558
   [Anonymous], 2017, CONTINUOUS UPDATE PROJECT REPORT: DIET, V0, P0
   Ayers P, 2015, NUTR CLIN PRACT, V30, P14, DOI 10.1177/0884533614562842
   Biswas DK, 2000, P NATL ACAD SCI USA, V97, P8542, DOI 10.1073/pnas.97.15.8542
   BLOCK G, 1986, AM J EPIDEMIOL, V124, P453, DOI 10.1093/oxfordjournals.aje.a114416
   BLOCK G, 1990, J CLIN EPIDEMIOL, V43, P1327, DOI 10.1016/0895-4356(90)90099-B
   Boucher B, 2006, PUBLIC HEALTH NUTR, V9, P84, DOI 10.1079/PHN2005763
   Bowman SA, 2014, FOOD PATTERNS EQUIVALENTS DATABASE 2005-06: METHODOLOGY AND USER GUIDE, V0, P0
   Burén J, 2002, EUR J ENDOCRINOL, V146, P419, DOI 10.1530/eje.0.1460419
   DAloisio AA, 2017, BMC CANCER, V17, P0, DOI 10.1186/s12885-017-3686-6
   DEFRONZO RA, 1979, AM J PHYSIOL, V236, PE328, DOI 10.1152/ajpendo.1979.236.4.E328
   Disthabanchong S, 2011, NEPHROL DIAL TRANSPL, V26, P592, DOI 10.1093/ndt/gfq410
   DUBOIS D, 1989, NUTRITION, V5, P303
   Ekenga CC, 2015, CANCER CAUSE CONTROL, V26, P1779, DOI 10.1007/s10552-015-0671-8
   Engberink MF, 2012, AM J CLIN NUTR, V95, P1438, DOI 10.3945/ajcn.111.022343
   Fagherazzi G, 2014, DIABETOLOGIA, V57, P313, DOI 10.1007/s00125-013-3100-0
   Fenton TR, 2016, BMJ OPEN, V6, P0, DOI 10.1136/bmjopen-2015-010438
   Ferraro PM, 2016, CLIN J AM SOC NEPHRO, V11, P1834, DOI 10.2215/CJN.01520216
   Frassetto LA, 1998, AM J CLIN NUTR, V68, P576, DOI 10.1093/ajcn/68.3.576
   Freedman LS, 2014, AM J EPIDEMIOL, V180, P172, DOI 10.1093/aje/kwu116
   Fürstenberger G, 2002, LANCET ONCOL, V3, P298, DOI 10.1016/S1470-2045(02)00731-3
   Gierach Gretchen L, 2010, BREAST DIS, V32, P5, DOI 10.3233/BD-2010-0319
   Greenland S, 1999, EPIDEMIOLOGY, V10, P37, DOI 10.1097/00001648-199901000-00008
   Guo JY, 2015, BREAST CANCER RES TR, V151, P191, DOI 10.1007/s10549-015-3380-9
   Jardé T, 2011, EUR J CANCER, V47, P33, DOI 10.1016/j.ejca.2010.09.005
   Jung S, 2013, JNCI-J NATL CANCER I, V105, P219, DOI 10.1093/jnci/djs635
   Kant AK, 2004, J AM DIET ASSOC, V104, P615, DOI 10.1016/j.jada.2004.01.010
   Kiefte-de Jong JC, 2017, DIABETOLOGIA, V60, P270, DOI 10.1007/s00125-016-4153-7
   Martínez ME, 2010, CANCER EPIDEM BIOMAR, V19, P2710, DOI 10.1158/1055-9965.EPI-10-0742
   Maurer M, 2003, AM J PHYSIOL-RENAL, V284, PF32, DOI 10.1152/ajprenal.00212.2002
   Michaud DS, 2003, J AM DIET ASSOC, V103, P1001, DOI 10.1016/S0002-8223(03)00469-3
   Moghadam Sajjad Khalili, 2016, PREV NUTR FOOD SCI, V21, P104
   Moiseeva EP, 2007, CARCINOGENESIS, V28, P435, DOI 10.1093/carcin/bgl171
   Mourouti N, 2015, INT J FOOD SCI NUTR, V66, P1, DOI 10.3109/09637486.2014.950207
   NADLER JL, 1993, HYPERTENSION, V21, P1024, DOI 10.1161/01.HYP.21.6.1024
   Pizzorno J, 2010, BRIT J NUTR, V103, P1185, DOI 10.1017/S0007114509993047
   Rebholz CM, 2015, AM J NEPHROL, V42, P427, DOI 10.1159/000443746
   REMER T, 1995, J AM DIET ASSOC, V95, P791, DOI 10.1016/S0002-8223(95)00219-7
   REMER T, 1994, AM J CLIN NUTR, V59, P1356, DOI 10.1093/ajcn/59.6.1356
   Reynolds RM, 2003, DIABETES OBES METAB, V5, P5, DOI 10.1046/j.1463-1326.2003.00221.x
   Robey IF, 2012, NUTR METAB, V9, P0, DOI 10.1186/1743-7075-9-72
   Rochefort H, 2003, ENDOCR-RELAT CANCER, V10, P261, DOI 10.1677/erc.0.0100261
   Sandler DP, 2017, ENVIRON HEALTH PERSP, V125, P0, DOI 10.1289/EHP1923
   Schwingshackl L, 2014, INT J CANCER, V135, P1884, DOI 10.1002/ijc.28824
   Shi Q, 2001, ONCOGENE, V20, P3751, DOI 10.1038/sj.onc.1204500
   TANDON AK, 1990, NEW ENGL J MED, V322, P297, DOI 10.1056/NEJM199002013220504
   Weinberg CR, 2007, AM J EPIDEMIOL, V166, P447, DOI 10.1093/aje/kwm097
   Welch AA, 2013, OSTEOPOROSIS INT, V24, P1899, DOI 10.1007/s00198-012-2203-7
   White AJ, 2015, CANCER-AM CANCER SOC, V121, P3700, DOI 10.1002/cncr.29552
   Wolf I, 2005, LANCET ONCOL, V6, P103, DOI 10.1016/S1470-2045(05)01736-5
   Wright ME, 2005, CANCER CAUSE CONTROL, V16, P1117, DOI 10.1007/s10552-005-0348-9
   Xu H, 2014, DIABETOLOGIA, V57, P1561, DOI 10.1007/s00125-014-3275-z
   Xu L, 2000, CANCER RES, V60, P4610
   Xue F, 2007, AM J CLIN NUTR, V86, P823S, DOI 10.1093/ajcn/86.3.823S
   Zhang LX, 2009, HYPERTENSION, V54, P751, DOI 10.1161/HYPERTENSIONAHA.109.135582
   Zwart SR, 2004, AM J CLIN NUTR, V80, P1058, DOI 10.1093/ajcn/80.4.1058
NR 61
TC 33
Z9 33
U1 2
U2 20
PU WILEY
PI HOBOKEN
PA 111 RIVER ST, HOBOKEN 07030-5774, NJ USA
SN 0020-7136
EI 1097-0215
J9 INT J CANCER
JI Int. J. Cancer
PD APR 15
PY 2019
VL 144
IS 8
BP 1834
EP 1843
DI 10.1002/ijc.31889
PG 10
WC Oncology
SC Oncology
GA HL6DP
UT WOS:000458824300006
PM 30247761
DA 2025-02-23
ER

PT J
AU Houghton, SC
   Eliassen, AH
   Zhang, SM
   Selhub, J
   Rosner, BA
   Willett, WC
   Hankinson, SE
AF Houghton, Serena C.
   Eliassen, A. Heather
   Zhang, Shumin M.
   Selhub, Jacob
   Rosner, Bernard A.
   Willett, Walter C.
   Hankinson, Susan E.
TI Plasma B-vitamins and one-carbon metabolites and the risk of breast cancer in younger women
SO BREAST CANCER RESEARCH AND TREATMENT
LA English
DT Article
DE B-vitamins; Folate; Breast cancer subtype; MTHFR; DHFR
ID dihydrofolate-reductase dhfr; dietary-folate; deletion polymorphism; common mutation; homocysteine; multivitamin; glutathione; biomarkers; cysteine; disease
AB PurposeWe examined the association of plasma B-vitamins and metabolites, and related genetic variants, with risk of breast cancer among predominantly premenopausal women.MethodsWe conducted a nested case-control study within the Nurses' Health Study II. From blood samples collected in 1996-1999 and follow-up through 2007, plasma measures were available for 610 cases and 1207 controls. Unconditional multivariable logistic regression was used to estimate relative risks (RR) of breast cancer and 95% confidence intervals (CIs). We examined whether associations varied by methylenetetrahydrofolate reductase (MTHFR) and dihydrofolate reductase polymorphisms, breast cancer risk factors, or tumor characteristics.ResultsPlasma vitamin B-12 was associated with a 64% higher risk of breast cancer comparing the highest versus lowest quintile (95% CI 1.17-2.29, p-trend=0.02). Plasma folate (comparable RR=1.18, 95% CI 0.84-1.66), pyridoxal 5-phosphate (RR=1.18, 95% CI 0.85-1.64), homocysteine (RR=0.93, 95% CI 0.67-1.28), cysteine (RR=1.14, 95% CI 0.81-1.62), and cysteinylglycine (RR=0.93, 95% CI 0.66-1.31) were not associated with overall breast cancer risk. Folate was significantly positively associated with invasive and estrogen receptor-positive/progesterone receptor-positive breast cancer, and this association was suggestively stronger for bloods collected post-fortification. Several nutrient/breast cancer associations varied across subgroups defined by age, smoking, alcohol, multivitamin use, and MTHFR status (p-interaction<0.05).ConclusionsOverall, plasma B-vitamins and metabolites were not associated with lower breast cancer risk. Plasma vitamin B-12 was positively associated with higher risk of overall breast cancer, and plasma folate was positively associated with risk of invasive breast cancer. Additionally, there may be associations in subgroups defined by related genetic variants, breast cancer risk factors, and tumor factors. Further studies in younger women and in the post-fortification era are needed to confirm these findings.
C1 [Houghton, Serena C.; Hankinson, Susan E.] Univ Massachusetts, Dept Biostat & Epidemiol, 715 North Pleasant St, Amherst, MA 01003 USA.
   [Eliassen, A. Heather; Rosner, Bernard A.; Willett, Walter C.; Hankinson, Susan E.] Brigham & Womens Hosp, Dept Med, Channing Div Network Med, 75 Francis St, Boston, MA 02115 USA.
   [Eliassen, A. Heather; Zhang, Shumin M.; Rosner, Bernard A.; Willett, Walter C.; Hankinson, Susan E.] Harvard Med Sch, Boston, MA 02115 USA.
   [Eliassen, A. Heather; Willett, Walter C.] Harvard TH Chan Sch Publ Hlth, Dept Epidemiol, Boston, MA USA.
   [Zhang, Shumin M.] Brigham & Womens Hosp, Div Prevent Med, 75 Francis St, Boston, MA 02115 USA.
   [Selhub, Jacob] Tufts Univ, Jean Mayer USDA Human Nutr Res Ctr Aging, Boston, MA 02111 USA.
   [Rosner, Bernard A.] Harvard TH Chan Sch Publ Hlth, Dept Biostat, Boston, MA USA.
   [Willett, Walter C.] Harvard TH Chan Sch Publ Hlth, Dept Nutr, Boston, MA USA.
C3 University of Massachusetts System; University of Massachusetts Amherst; Harvard University; Harvard University Medical Affiliates; Brigham & Women's Hospital; Harvard University; Harvard Medical School; Harvard University; Harvard T.H. Chan School of Public Health; Harvard University; Harvard University Medical Affiliates; Brigham & Women's Hospital; Tufts University; United States Department of Agriculture (USDA); Harvard University; Harvard T.H. Chan School of Public Health; Harvard University; Harvard T.H. Chan School of Public Health
RP Houghton, SC (corresponding author), Univ Massachusetts, Dept Biostat & Epidemiol, 715 North Pleasant St, Amherst, MA 01003 USA.
EM shoughto@schoolph.umass.edu
FU National Institutes of Health [UM1 CA176726, R01 CA67262, R01 CA050385]
CR Agnoli C, 2016, J NUTR, V146, P1227, DOI 10.3945/jn.115.225433
   ARAKI A, 1987, J CHROMATOGR-BIOMED, V422, P43, DOI 10.1016/0378-4347(87)80438-3
   Arendt JF, 2019, CANC EPIDEMIOL BIOMA, V0, P0
   Arendt JFB, 2012, PLOS ONE, V7, P0, DOI 10.1371/journal.pone.0045979
   Arendt JFB, 2013, JNCI-J NATL CANCER I, V105, P1799, DOI 10.1093/jnci/djt315
   Bravatà V, 2015, INT J FOOD SCI NUTR, V66, P43, DOI 10.3109/09637486.2014.959896
   Brosnan JT, 2006, J NUTR, V136, P1636S, DOI 10.1093/jn/136.6.1636S
   BUEHRING YSS, 1981, J INHERIT METAB DIS, V4, P123
   Calaf Gloria M, 2018, ONCOTARGET, V9, P23824, DOI 10.18632/oncotarget.25323
   Chen P, 2014, BRIT J CANCER, V110, P2327, DOI 10.1038/bjc.2014.155
   Cho EY, 2006, ARCH INTERN MED, V166, P2253, DOI 10.1001/archinte.166.20.2253
   Cho EY, 2003, JNCI-J NATL CANCER I, V95, P1079, DOI 10.1093/jnci/95.14.1079
   Collins LC, 2008, J NATL CANCER I, V100, P0, DOI 10.1093/jnci/djm270
   COOPER AJL, 1983, ANNU REV BIOCHEM, V52, P187, DOI 10.1146/annurev.bi.52.070183.001155
   Ericson U, 2010, J NUTR, V140, P1661, DOI 10.3945/jn.110.124313
   Faintuch J, 1999, NUTRITION, V15, P177, DOI 10.1016/S0899-9007(98)00060-4
   FARNHAM PJ, 1990, MOL CELL BIOL, V10, P1390, DOI 10.1128/MCB.10.4.1390
   Farvid MS, 2014, BREAST CANCER RES TR, V145, P255, DOI 10.1007/s10549-014-2895-9
   FROSST P, 1995, NAT GENET, V10, P111, DOI 10.1038/ng0595-111
   Hayes JD, 1999, FREE RADICAL RES, V31, P273, DOI 10.1080/10715769900300851
   Houghton SC, 2019, INT J CANCER, V144, P1929, DOI 10.1002/ijc.31934
   Jansen E, 2015, BIOGERONTOLOGY, V16, P645, DOI 10.1007/s10522-015-9568-x
   Johnson WG, 2004, AM J MED GENET A, V124A, P339, DOI 10.1002/ajmg.a.20505
   Kalmbach RD, 2008, AM J CLIN NUTR, V88, P763, DOI 10.1093/ajcn/88.3.763
   Kim SJ, 2016, AM J CLIN NUTR, V104, P671, DOI 10.3945/ajcn.116.133470
   Lee JE, 2012, CANCER CAUSE CONTROL, V23, P537, DOI 10.1007/s10552-012-9911-3
   Lin J, 2008, AM J CLIN NUTR, V87, P734, DOI 10.1093/ajcn/87.3.734
   Lin J, 2007, CANCER RES, V67, P11123, DOI 10.1158/0008-5472.CAN-07-3061
   Lin J, 2010, CANCER RES, V70, P2397, DOI 10.1158/0008-5472.CAN-09-3648
   Mason JB, 2003, J NUTR, V133, P941S, DOI 10.1093/jn/133.3.941S
   Mason JB, 2011, BIOFACTORS, V37, P253, DOI 10.1002/biof.174
   Matejcic M, 2017, INT J CANCER, V140, P1246, DOI 10.1002/ijc.30536
   Nazki FH, 2014, GENE, V533, P11, DOI 10.1016/j.gene.2013.09.063
   Newman AC, 2017, BRIT J CANCER, V116, P1499, DOI 10.1038/bjc.2017.118
   Paolicchi A, 2002, BIOCHEM PHARMACOL, V64, P1027, DOI 10.1016/S0006-2952(02)01173-5
   Patterson RA, 2003, ATHEROSCLEROSIS, V169, P87, DOI 10.1016/S0021-9150(03)00154-0
   Rosner B, 2008, AM J EPIDEMIOL, V167, P653, DOI 10.1093/aje/kwm348
   Scott J M, 1998, J CARDIOVASC RISK, V5, P223, DOI 10.1097/00043798-199808000-00003
   Song J, 2000, CANCER RES, V60, P5434
   Song J, 2000, CANCER RES, V60, P3191
   Stipanuk MH, 2006, J NUTR, V136, P1652S, DOI 10.1093/jn/136.6.1652S
   Tamimi RM, 2008, BREAST CANCER RES, V10, P0, DOI 10.1186/bcr2128
   Tworoger SS, 2006, CANCER RES, V66, P2476, DOI 10.1158/0008-5472.CAN-05-3369
   van der Put NMJ, 1998, AM J HUM GENET, V62, P1044, DOI 10.1086/301825
   Wang ML, 2016, STAT MED, V35, P782, DOI 10.1002/sim.6793
   Wu KN, 1999, CANCER EPIDEM BIOMAR, V8, P209
   Xu XR, 2007, AM J CLIN NUTR, V85, P1098, DOI 10.1093/ajcn/85.4.1098
NR 47
TC 12
Z9 14
U1 0
U2 6
PU SPRINGER
PI NEW YORK
PA 233 SPRING ST, NEW YORK, NY 10013 USA
SN 0167-6806
EI 1573-7217
J9 BREAST CANCER RES TR
JI Breast Cancer Res. Treat.
PD JUL 15
PY 2019
VL 176
IS 1
BP 191
EP 203
DI 10.1007/s10549-019-05223-x
PG 13
WC Oncology
SC Oncology
GA IB5HG
UT WOS:000470301600020
PM 30955184
DA 2025-02-23
ER

PT J
AU Javanmardi, F
   Rahmani, J
   Ghiasi, F
   Gahruie, HH
   Khaneghah, AM
AF Javanmardi, Fardin
   Rahmani, Jamal
   Ghiasi, Fatemeh
   Gahruie, Hadi Hashemi
   Khaneghah, Amin Mousavi
TI The Association between the Preservative Agents in Foods and the Risk of Breast Cancer
SO NUTRITION AND CANCER-AN INTERNATIONAL JOURNAL
LA English
DT Article
ID performance liquid-chromatography; whole-grain intake; growth-factor-i; sorbic acid; benzoic-acid; sodium benzoate; dairy-products; immune-system; potassium sorbate; colorectal-cancer
AB In the etiology of breast malignancy, dietary habits and lifestyle-related risk factors in the coherence of cancer prevention guidelines, e.g., WCRF/AICR is well documented. In addition, the consumption of staple food products rich in carbohydrate as major calorie resources such as potato, bread, and ready-to-eat cereals are partly object to having roles in breast tumorigenesis. In this review, the possible associations of preservatives and nutritive risk factors of staple foods in dietary patterns with breast cancer development based on the experimental and observational cohort-based studies were discussed. In this regard, the influence kinetics of insulin, insulin-like growth factor-1, and insulin-activated AMPK/Akt pathway on sorts of starch and protein is a concerning biologic concept in promoting the risk of tumorigenesis. Hence, Akt-dependent controlled proliferation, induced apoptosis, and controlled oxidative stress in specific condition could be concentrated as the preventive strategies. Although preservatives such as sorbate, benzoate, and nitrate are considered Generally Recognized as Safe, there are some issues concerning the safety of their applications, including the possibility of allergies and immunosuppressive effects from benzoate, the formation of carcinogenic nitrosamines from nitrites, and interaction sorbate with nitrite in the stomach which consequently can be resulted in the production of a series of genotoxic compounds.
C1 [Javanmardi, Fardin] Shahid Beheshti Univ Med Sci, Fac Nutr Sci & Food Technol, Natl Nutr & Food Technol Res Inst, Dept Food Sci & Technol, Tehran, Iran.
   [Rahmani, Jamal] Shahid Beheshti Univ Med Sci, Fac Nutr Sci & Food Technol, Natl Nutr & Food Technol Res Inst, Dept Cellular & Mol Nutr, Tehran, Iran.
   [Ghiasi, Fatemeh; Gahruie, Hadi Hashemi] Shiraz Univ, Sch Agr, Dept Food Sci & Technol, Biomol Engn Lab, Shiraz, Iran.
   [Khaneghah, Amin Mousavi] Univ Estadual Campinas, UNICAMP, Dept Food Sci, Fac Food Engn, Rua Monteiro Lobato 80,Caixa Postal 6121, BR-13083862 Campinas, SP, Brazil.
C3 Shahid Beheshti University Medical Sciences; Shahid Beheshti University Medical Sciences; Shiraz University; Universidade Estadual de Campinas
RP Khaneghah, AM (corresponding author), Univ Estadual Campinas, UNICAMP, Dept Food Sci, Fac Food Engn, Rua Monteiro Lobato 80,Caixa Postal 6121, BR-13083862 Campinas, SP, Brazil.
EM mousavi.amin@gmail.com
CR Adlercreutz H, 2002, J STEROID BIOCHEM, V83, P113, DOI 10.1016/S0960-0760(02)00273-X
   [Anonymous], 2000, CONCISE INT CHEM ASS, V0, P0
   Augustin LSA, 2013, ANN ONCOL, V24, P3094, DOI 10.1093/annonc/mdt383
   Bakhtiary F, 2018, APPL FOOD BIOTECHNOL, V5, P1, DOI 10.22037/afb.v%vi%i.17118
   BANERJEE TS, 1986, TOXICOL LETT, V31, P101, DOI 10.1016/0378-4274(86)90002-0
   BERRY BW, 1981, J FOOD SCI, V46, P321, DOI 10.1111/j.1365-2621.1981.tb04853.x
   BLOCHER JC, 1985, J APPL BACTERIOL, V59, P469, DOI 10.1111/j.1365-2672.1985.tb03347.x
   Boland JW, 2018, BRIT J PHARMACOL, V175, P2726, DOI 10.1111/bph.13903
   BRUNING PF, 1992, INT J CANCER, V52, P511, DOI 10.1002/ijc.2910520402
   BULGER WH, 1983, AM J IND MED, V4, P163, DOI 10.1002/ajim.4700040115
   Burley VJ, 2010, BRIT J CANCER, V103, P1749, DOI 10.1038/sj.bjc.6605956
   Cammack R, 1999, BBA-BIOENERGETICS, V1411, P475, DOI 10.1016/S0005-2728(99)00033-X
   Campagnollo FB, 2016, FOOD CONTROL, V68, P310, DOI 10.1016/j.foodcont.2016.04.007
   Carvalho MI, 2014, BIOMED RES INT, V2014, P0, DOI 10.1155/2014/130894
   Catsburg C, 2014, INT J CANCER, V135, P2444, DOI 10.1002/ijc.28887
   Chipley JR, 2010, ANTIMICROB FOOD, V145, P11
   Chung JC, 2004, FOOD ADDIT CONTAM A, V21, P317, DOI 10.1080/02652030410001668763
   Cummings SR, 1999, JAMA-J AM MED ASSOC, V281, P2189, DOI 10.1001/jama.281.23.2189
   Datta SR, 1997, CELL, V91, P231, DOI 10.1016/S0092-8674(00)80405-5
   De Las Heras J, 2017, EXPERT OPIN DRUG MET, V13, P439, DOI 10.1080/17425255.2017.1262843
   de Visser KE, 2006, NAT REV CANCER, V6, P24, DOI 10.1038/nrc1782
   DELUCA C, 1995, FOOD ADDIT CONTAM A, V12, P1, DOI 10.1080/02652039509374273
   Dong CZ, 2006, ANAL CHIM ACTA, V562, P23, DOI 10.1016/j.aca.2006.01.045
   Duncan C, 1997, COMP BIOCHEM PHYS A, V118, P939, DOI 10.1016/S0300-9629(97)00023-6
   Erickson MC, 2017, ANNU REV FOOD SCI T, V8, P371, DOI 10.1146/annurev-food-030216-025952
   Fashandi HM, 2018, J FOOD PROCESS PRES, V42, P0, DOI 10.1111/jfpp.13704
   Favero A, 1998, BIOMED PHARMACOTHER, V52, P109, DOI 10.1016/S0753-3322(98)80088-7
   FDA U, 1972, GRAS GEN REC SAF FOO, V0, P0
   Ferguson LR, 2010, MEAT SCI, V84, P308, DOI 10.1016/j.meatsci.2009.06.032
   Franceschi S, 1995, INT J CANCER, V63, P785, DOI 10.1002/ijc.2910630606
   Franceschi S, 1997, INT J CANCER, V72, P56, DOI 10.1002/(SICI)1097-0215(19970703)72:1<56::AID-IJC8>3.0.CO;2-3
   Frazier AL, 2003, BREAST CANCER RES, V5, PR59, DOI 10.1186/bcr583
   Gahruie HH, 2017, J FOOD QUALITY, V0, P0, DOI DOI 10.1155/2017/6350156
   GANGOLLI SD, 1994, EUR J PHARM-ENVIRON, V292, P1, DOI 10.1016/0926-6917(94)90022-1
   Ghayour N, 2019, FOOD HYDROCOLLOID, V87, P394, DOI 10.1016/j.foodhyd.2018.08.031
   Ginsburg O, 2017, LANCET, V389, P847, DOI 10.1016/S0140-6736(16)31392-7
   GIOVANNUCCI E, 1995, CANCER CAUSE CONTROL, V6, P164, DOI 10.1007/BF00052777
   Godfray HCJ, 2010, SCIENCE, V327, P812, DOI 10.1126/science.1185383
   Gómez-Galera S, 2010, TRANSGENIC RES, V19, P165, DOI 10.1007/s11248-009-9311-y
   GOODMAN MT, 1992, CANCER EPIDEM BIOMAR, V1, P269
   Goodwin PJ, 2002, J CLIN ONCOL, V20, P42, DOI 10.1200/JCO.20.1.42
   Green VL, 2010, EXP THER MED, V1, P97, DOI 10.3892/etm_00000018
   Grosse Y, 2006, LANCET ONCOL, V7, P628, DOI 10.1016/S1470-2045(06)70789-6
   Guynot ME, 2005, INT J FOOD MICROBIOL, V101, P161, DOI 10.1016/j.ijfoodmicro.2004.11.003
   Hankinson SE, 1998, LANCET, V351, P1393, DOI 10.1016/S0140-6736(97)10384-1
   HARTMAN PE, 1983, ENVIRON MUTAGEN, V5, P111, DOI 10.1002/em.2860050112
   HARTMAN PE, 1983, ENVIRON MUTAGEN, V5, P217, DOI 10.1002/em.2860050209
   Heshmati A, 2018, FOOD CHEM TOXICOL, V114, P278, DOI 10.1016/j.fct.2018.02.043
   Honikel KO, 2008, MEAT SCI, V78, P68, DOI 10.1016/j.meatsci.2007.05.030
   Hospital XF, 2017, FOOD RES INT, V101, P82, DOI 10.1016/j.foodres.2017.08.039
   Inoue-Choi M, 2013, CANCER EPIDEM BIOMAR, V22, P792, DOI 10.1158/1055-9965.EPI-13-0054
   Inoue-Choi M, 2012, NUTR CANCER, V64, P685, DOI 10.1080/01635581.2012.687427
   JACOBS DR, 1995, NUTR CANCER, V24, P221, DOI 10.1080/01635589509514411
   Jacobs DR, 1998, NUTR CANCER, V30, P85, DOI 10.1080/01635589809514647
   Jafari M, 2017, FOOD RES INT, V95, P46, DOI 10.1016/j.foodres.2017.03.001
   Javanmardi F, 2015, J AOAC INT, V98, P962, DOI 10.5740/jaoacint.14-260
   Javanmardi F, 2015, FOOD ADDIT CONTAM B, V8, P32, DOI 10.1080/19393210.2014.955534
   Kang EJ, 2010, J DAIRY SCI, V93, P3891, DOI 10.3168/jds.2010-3190
   Kaptoge S, 2003, OSTEOPOROSIS INT, V14, P418, DOI 10.1007/s00198-003-1391-6
   KATO I, 1992, BREAST CANCER RES TR, V24, P51, DOI 10.1007/BF01832358
   KATSOUYANNI K, 1986, INT J CANCER, V38, P815, DOI 10.1002/ijc.2910380606
   Kaya FF, 2007, MUTAT RES-GEN TOX EN, V626, P48, DOI 10.1016/j.mrgentox.2006.08.006
   Khaneghah AM, 2018, J FOOD SAFETY, V38, P0, DOI 10.1111/jfs.12532
   Khaneghah AM, 2018, FOOD BIOPROD PROCESS, V111, P1, DOI 10.1016/j.fbp.2018.05.001
   Khaneghah AM, 2018, FOOD CHEM, V268, P611, DOI 10.1016/j.foodchem.2018.06.072
   Khaneghah AM, 2018, FOOD CHEM TOXICOL, V118, P830, DOI 10.1016/j.fct.2018.06.037
   Khaneghah AM, 2018, J FOOD PROTECT, V81, P1142, DOI 10.4315/0362-028X.JFP-17-509
   Khaneghah AM, 2018, TRENDS FOOD SCI TECH, V71, P13, DOI 10.1016/j.tifs.2017.10.012
   Khaneghah AM, 2017, CURR NUTR FOOD SCI, V13, P78, DOI 10.2174/1573401313666170102162930
   Kim HJ, 2002, INT J CANCER, V97, P531, DOI 10.1002/ijc.10111
   Kitano K, 2002, FOOD CHEM TOXICOL, V40, P1589, DOI 10.1016/S0278-6915(02)00119-9
   Knekt P, 1996, BRIT J CANCER, V73, P687, DOI 10.1038/bjc.1996.119
   Knock E, 2008, J NUTR, V138, P653, DOI 10.1093/jn/138.4.653
   Koyuncu N, 2009, J FOOD PROCESS PRES, V33, P361, DOI 10.1111/j.1745-4549.2008.00256.x
   KUBOTA K, 1991, EUR J CLIN PHARMACOL, V41, P363, DOI 10.1007/BF00314969
   Kucukcetin A, 2008, GIDA, V33, P159
   Kulik G, 1997, MOL CELL BIOL, V17, P1595, DOI 10.1128/MCB.17.3.1595
   Lagiou P, 2006, NUTR CANCER, V56, P158, DOI 10.1207/s15327914nc5602_6
   Lee WJ, 2007, INT J CANCER, V121, P339, DOI 10.1002/ijc.22635
   Lehotay SJ, 2005, J AOAC INT, V88, P595
   LEVI F, 1993, NUTR CANCER, V19, P327, DOI 10.1080/01635589309514263
   Ling MP, 2015, J AGR FOOD CHEM, V63, P2074, DOI 10.1021/jf503987y
   Lopez ME, 2017, MICROB CONTAM FOOD D, V10, P49
   LUCK E, 1990, FOOD ADDIT CONTAM, V7, P711, DOI 10.1080/02652039009373936
   Lundberg JO, 2018, CELL METAB, V28, P9, DOI 10.1016/j.cmet.2018.06.007
   Ma RWL, 2009, J HUM NUTR DIET, V22, P187, DOI 10.1111/j.1365-277X.2009.00946.x
   Maier E, 2010, FOOD CHEM TOXICOL, V48, P1950, DOI 10.1016/j.fct.2010.04.042
   Majeed M, 2018, CURR NUTR FOOD SCI, V14, P116, DOI 10.2174/1573401313666170330155823
   MIRVISH SS, 1986, CANCER, V58, P1842, DOI 10.1002/1097-0142(19861015)58:8+<1842::AID-CNCR2820581410>3.0.CO;2-#
   MIRVISH SS, 1975, TOXICOL APPL PHARM, V31, P325, DOI 10.1016/0041-008X(75)90255-0
   Moore MM, 2006, TOXICOLOGY, V221, P190, DOI 10.1016/j.tox.2005.12.018
   Moorman PG, 2004, AM J CLIN NUTR, V80, P5
   Moysich KB, 1998, CANCER EPIDEM BIOMAR, V7, P181
   O Gurbuz, 2012, P 6 INT C FLOUR BREA, V0, P0
   Parkin DM, 2001, LANCET ONCOL, V2, P533, DOI 10.1016/S1470-2045(01)00486-7
   Pierce JP, 2007, JAMA-J AM MED ASSOC, V298, P289, DOI 10.1001/jama.298.3.289
   Potischman N, 2002, CANCER CAUSE CONTROL, V13, P937, DOI 10.1023/A:1021919416101
   Pourmoghim M, 2010, IRANIAN JOURNAL OF NUTRITION SCIENCES & FOOD TECHNOLOGY, V5, P63
   Pylypiw HM, 2000, J CHROMATOGR A, V883, P299, DOI 10.1016/S0021-9673(00)00404-0
   Qi P, 2009, FOOD CONTROL, V20, P414, DOI 10.1016/j.foodcont.2008.07.013
   Rahmani J, 2018, FOOD CHEM TOXICOL, V118, P653, DOI 10.1016/j.fct.2018.06.016
   Redondo-Solano M, 2013, FOOD MICROBIOL, V35, P108, DOI 10.1016/j.fm.2013.02.008
   Reiche EMV, 2004, LANCET ONCOL, V5, P617, DOI 10.1016/S1470-2045(04)01597-9
   Rock CL, 2009, CANCER EPIDEM BIOMAR, V18, P486, DOI 10.1158/1055-9965.EPI-08-0809
   Ronco AL, 2006, INT J CANCER, V119, P1672, DOI 10.1002/ijc.22021
   Roohinejad S, 1900, P521, V0, P0
   Rutkowska B, 2001, ROCZ PANSTW ZAKL HIG, V52, P231
   Saad B, 2005, J CHROMATOGR A, V1073, P393, DOI 10.1016/j.chroma.2004.10.105
   Sachdev D, 2001, ENDOCR-RELAT CANCER, V8, P197, DOI 10.1677/erc.0.0080197
   Santamaria P, 2006, J SCI FOOD AGR, V86, P10, DOI 10.1002/jsfa.2351
   Sarteshnizi RA, 2017, FOOD TECHNOL BIOTECH, V55, P475, DOI 10.17113/ftb.55.04.17.5479
   Schmidt T, 2018, J CANCER RES CLIN, V144, P579, DOI 10.1007/s00432-017-2573-5
   Shariati M, 2016, JOURNAL FUNDAMENTAL APPLIED SCI, V8, P2473
   Slavin JL, 2000, J AM COLL NUTR, V19, P300S, DOI 10.1080/07315724.2000.10718964
   Stajnbaher D, 2003, J CHROMATOGR A, V1015, P185, DOI 10.1016/S0021-9673(03)01211-1
   TALAMINI R, 1984, BRIT J CANCER, V49, P723, DOI 10.1038/bjc.1984.114
   Tehrani FR, 2013, PLOS ONE, V8, P0, DOI 10.1371/journal.pone.0057696
   Terranova CO, 2018, NUTR CANCER, V70, P153, DOI 10.1080/01635581.2018.1412478
   TONIOLO P, 1989, JNCI-J NATL CANCER I, V81, P278, DOI 10.1093/jnci/81.4.278
   TONIOLO P, 1994, EPIDEMIOLOGY, V5, P391, DOI 10.1097/00001648-199407000-00003
   Tsubura A, 2011, IN VIVO, V25, P11
   Ueno T, 2000, CLIN CANCER RES, V6, P3282
   Vaezzadeh M, 2012, INTERNATIONAL JOURNAL OF AGRICULTURE AND CROP SCIENCES (IJACS), V4, P1688
   Vlascici D, 2003, ISIRR, V5, P191
   Voorrips LE, 2002, AM J CLIN NUTR, V76, P873, DOI 10.1093/ajcn/76.4.873
   Wada H, 2007, ANESTHESIOLOGY, V106, P499, DOI 10.1097/00000542-200703000-00014
   WALKER R, 1990, FOOD ADDIT CONTAM, V7, P671, DOI 10.1080/02652039009373932
   Whiteside TL, 2006, SEMIN CANCER BIOL, V16, P3, DOI 10.1016/j.semcancer.2005.07.008
   Winkler C, 2006, FOOD CHEM TOXICOL, V44, P2003, DOI 10.1016/j.fct.2006.06.019
   WOLFF MS, 1993, JNCI-J NATL CANCER I, V85, P648, DOI 10.1093/jnci/85.8.648
   Xie L, 2016, ONCOTARGET, V7, P56915, DOI 10.18632/oncotarget.10917
   Yang EV, 2002, INT IMMUNOPHARMACOL, V2, P315, DOI 10.1016/S1567-5769(01)00182-5
   Yang YJ, 2010, NUTR CANCER, V62, P555, DOI 10.1080/01635581003605557
   Yeon JY, 2011, NUTRITION, V27, P912, DOI 10.1016/j.nut.2010.10.012
   Zamal S, 2011, ECOFRIENDLY AGRIL J, V4, P520
   ZATONSKI W, 1989, INT J CANCER, V44, P823, DOI 10.1002/ijc.2910440513
   Zengin N, 2011, FOOD CHEM TOXICOL, V49, P763, DOI 10.1016/j.fct.2010.11.040
   Zhaohui W, 2002, CHIN J ENV SCI, V23, P79
   2001, 1900, V20, V0, P23
NR 140
TC 22
Z9 22
U1 1
U2 32
PU ROUTLEDGE JOURNALS, TAYLOR & FRANCIS LTD
PI ABINGDON
PA 2-4 PARK SQUARE, MILTON PARK, ABINGDON OX14 4RN, OXON, ENGLAND
SN 0163-5581
EI 1532-7914
J9 NUTR CANCER
JI Nutr. Cancer
PD NOV 17
PY 2019
VL 71
IS 8
BP 1229
EP 1240
DI 10.1080/01635581.2019.1608266
EA APR 2019
PG 12
WC Oncology; Nutrition & Dietetics
SC Oncology; Nutrition & Dietetics
GA JF5LV
UT WOS:000470403100001
PM 31044613
DA 2025-02-23
ER

PT J
AU Park, SH
   Knobf, MT
   Kerstetter, J
   Jeon, S
AF Park, So-Hyun
   Knobf, M. Tish
   Kerstetter, Jane
   Jeon, Sangchoon
TI Adherence to American Cancer Society Guidelines on Nutrition and Physical Activity in Female Cancer Survivors Results From a Randomized Controlled Trial (Yale Fitness Intervention Trial)
SO CANCER NURSING
LA English
DT Article
DE Adherence; Cancer survivor; Diet; Exercise
ID breast-cancer; prevention guidelines; health; mortality; risk; metaanalysis; comorbidity; information; outcm; needs
AB Background The American Cancer Society (ACS) publishes guidelines on nutrition and physical activity to minimize health risks in cancer patients and survivors. Studies show that high adherence to such guidelines is associated with a decrease in overall cancer incidence and mortality. However, there are sparse data on adherence to the ACS guidelines in cancer survivors. Objective The aim of this study was to describe adherence to the ACS guidelines in female cancer survivors who participated in an exercise intervention trial for 1 year. Methods Perimenopausal and early postmenopausal female cancer survivors (n = 154) participated in a randomized controlled trial that examined the efficacy of an aerobic-resistance exercise intervention. In addition to body mass index and alcohol, diet and physical activity data were collected with 4-day diet records and the International Physical Activity Questionnaire. A scoring system was used to determine adherence to the ACS guidelines, with scores ranging from 0 (no adherence) to 8 (highest adherence). Results Mean total adherence scores for ACS guidelines for all intervention and control condition participants, most of whom had breast or gynecological cancers, were 4.2 (baseline), 4.9 (6 months), and 4.8 (12 months), suggesting moderate adherence. Physical activity levels improved in both groups; however, no significant change was observed for adherence to weight, dietary, or alcohol intake guidelines for either group. Conclusion Findings indicate only partial adherence to the ACS guidelines, even for motivated cancer survivors participating in an exercise intervention study. Implications for Practice: Further research is needed regarding strategies and interventions to improve adherence to ACS guidelines.
C1 [Park, So-Hyun] CUNY, Hunter Bellevue Sch Nursing, 425 E 25th St 890, New York, NY 10010 USA.
   [Knobf, M. Tish; Jeon, Sangchoon] Yale Univ, Sch Nursing, Orange, CT USA.
   [Kerstetter, Jane] Univ Connecticut, Dept Allied Hlth Sci, Storrs, CT USA.
C3 City University of New York (CUNY) System; Hunter College (CUNY); Yale University; University of Connecticut
RP Park, SH (corresponding author), CUNY, Hunter Bellevue Sch Nursing, 425 E 25th St 890, New York, NY 10010 USA.
EM sp1799@hunter.cuny.edu
FU Research Training in Self and Family Management, National Institutes of Health, National Institute of Nursing Research [T32 NR008346]
CR AINSWORTH BE, 1993, MED SCI SPORT EXER, V25, P71, DOI 10.1249/00005768-199301000-00011
   Berdan CA, 2014, J CANCER SURVIV, V8, P671, DOI 10.1007/s11764-014-0376-0
   Brown JK, 2003, CA-CANCER J CLIN, V53, P268, DOI 10.3322/canjclin.53.5.268
   Bruno E, 2016, INT J CANCER, V138, P237, DOI 10.1002/ijc.29689
   Chan DSM, 2014, ANN ONCOL, V25, P1901, DOI 10.1093/annonc/mdu042
   Cho H, 2013, AM J EPIDEMIOL, V178, P339, DOI 10.1093/aje/kws580
   Craig CL, 2003, MED SCI SPORT EXER, V35, P1381, DOI 10.1249/01.MSS.0000078924.61453.FB
   Demark-Wahnefried W, 2005, J CLIN ONCOL, V23, P5814, DOI 10.1200/JCO.2005.01.230
   Dossett LA, 2017, CA-CANCER J CLIN, V67, P156, DOI 10.3322/caac.21385
   Edwards BK, 2014, CANCER-AM CANCER SOC, V120, P1290, DOI 10.1002/cncr.28509
   Hong S, 2007, BREAST CANCER RES TR, V101, P225, DOI 10.1007/s10549-006-9284-y
   Ibrahim EM, 2011, MED ONCOL, V28, P753, DOI 10.1007/s12032-010-9536-x
   Knobf MT, 2016, BREAST CANCER RES TR, V155, P491, DOI 10.1007/s10549-016-3693-3
   Kohler LN, 2016, CANCER EPIDEM BIOMAR, V25, P1018, DOI 10.1158/1055-9965.EPI-16-0121
   Kroenke CH, 2005, J CLIN ONCOL, V23, P9295, DOI 10.1200/JCO.2005.02.0198
   Kushi LH, 2012, CA-CANCER J CLIN, V62, P30, DOI 10.3322/caac.20140
   McCullough ML, 2011, CANCER EPIDEM BIOMAR, V20, P1089, DOI 10.1158/1055-9965.EPI-10-1173
   Protani M, 2010, BREAST CANCER RES TR, V123, P627, DOI 10.1007/s10549-010-0990-0
   Rebro SM, 1998, J AM DIET ASSOC, V98, P1163, DOI 10.1016/S0002-8223(98)00269-7
   Reedy J, 2005, PREV MED, V41, P268, DOI 10.1016/j.ypmed.2004.11.005
   Rock CL, 2012, CA-CANCER J CLIN, V62, P243, DOI 10.3322/caac.21142
   Rodibaugh R, 1995, EXCHANGE LISTS MEAL, V0, P0
   Rutten LJF, 2005, PATIENT EDUC COUNS, V57, P250, DOI 10.1016/j.pec.2004.06.006
   Schmid D, 2014, ANN ONCOL, V25, P1293, DOI 10.1093/annonc/mdu012
   Schwedhelm C, 2016, NUTR REV, V74, P737, DOI 10.1093/nutrit/nuw045
   The IPAQ Group, 1995, INT PHYS ACT QUEST, V0, P0
   Thomson CA, 2014, CANCER PREV RES, V7, P42, DOI 10.1158/1940-6207.CAPR-13-0258
   Zebrack B, 2009, SUPPORT CARE CANCER, V17, P349, DOI 10.1007/s00520-008-0469-2
NR 28
TC 18
Z9 20
U1 0
U2 20
PU LIPPINCOTT WILLIAMS & WILKINS
PI PHILADELPHIA
PA TWO COMMERCE SQ, 2001 MARKET ST, PHILADELPHIA, PA 19103 USA
SN 0162-220X
EI 1538-9804
J9 CANCER NURS
JI Cancer Nurs.
PD MAY-JUN 15
PY 2019
VL 42
IS 3
BP 242
EP 250
DI 10.1097/NCC.0000000000000602
PG 9
WC Oncology; Nursing
SC Oncology; Nursing
GA HW0TA
UT WOS:000466393400014
PM 29746264
DA 2025-02-23
ER

PT J
AU Mazul, AL
   Weinberg, CR
   Engel, SM
   Siega-Riz, AM
   Zou, F
   Carrier, KS
   Basta, PV
   Vaksman, Z
   Maris, JM
   Diskin, SJ
   Maxen, C
   Naranjo, A
   Olshan, AF
AF Mazul, Angela L.
   Weinberg, Clarice R.
   Engel, Stephanie M.
   Siega-Riz, Anna Maria
   Zou, Fei
   Carrier, Kathryn S.
   Basta, Patricia, V
   Vaksman, Zalman
   Maris, John M.
   Diskin, Sharon J.
   Maxen, Charlene
   Naranjo, Arlene
   Olshan, Andrew F.
TI Neuroblastoma in relation to joint effects of vitamin A and maternal and offspring variants in vitamin A-related genes: A report of the Children's Oncology Group
SO CANCER EPIDEMIOLOGY
LA English
DT Article
DE Neuroblastoma; Vitamin A; Case-parent triad; Gene-environment interaction
ID risk; susceptibility; metabolism; imputation; genotype; acid
AB Background: There is evidence vitamin A plays a role in neuroblastoma. Na only is 13-cis-retinoic acid used as maintenance therapy for high-risk cases, but prenatal vitamin intake use may decrease neuroblastoma risk. We hypothesized that single nucleotide polymorphisms (SNPs) in vitamin A-related genes are may be associated with neuroblastoma risk and potentially be modified by vitamin A intake. Methods: The Neuroblastoma Epidemiology in North America (NENA) study recruited 563 case-parent sets through the Children's Oncology Group's Childhood Cancer Research Network. We ascertained dietary nutrient intake through questionnaires and genotyped 463 SNPs in vitamin A-related genes from saliva DNA. Offspring and maternal log-additive risk ratios (RR) and stratum-specific RR for gene-environment interaction were estimated with a log-linear model. We avoided false positives due to multiple testing by using the false discovery rate (FDR). Results: When all neuroblastoma cases were considered together, no offspring variants ma the significance criteria (FDR Q-value < 0.2). One maternal SNP (rs12442054) was associated with decreased risk of neuroblastoma (RR: 0.61; 95% Confidence Interval (CI): 0.47-0.79, Q = 0.076). When the cases were categorized according to prognostic risk category and age a onset, nine offspring SNPs were significantly associated with intermediate-risk neuroblastoma. Maternal rs6776706 was associated with (RR: 0.49; 95% CI: 0.33-0.72, Q = 0.161) high-risk neuroblastoma and maternal rs11103603 (RR: 0.60; 95% CI: 0.45-0.79, Q = 0.127) was associated with neuroblastoma aged < 1 year. For gene-environment interaction, maternal rs729147 was associated with decreased risk of neuroblastoma among mothers with vitamin A consumption above the recommendation. Conclusions: Although there is biologic plausibility for the role of vitamin A in neuroblastoma, we found weak evidence of a relationship between vitamin A related genes and neuroblastoma.
C1 [Mazul, Angela L.; Engel, Stephanie M.; Siega-Riz, Anna Maria; Carrier, Kathryn S.; Basta, Patricia, V; Olshan, Andrew F.] Univ N Carolina, Gillings Sch Global Publ Hlth, Dept Epidemiol, Chapel Hill, NC 27515 USA.
   [Weinberg, Clarice R.] Natl Inst Environm Hlth Sci Durham, Biostat & Computat Biol Branch, Durham, NC USA.
   [Siega-Riz, Anna Maria] Univ N Carolina, Gillings Sch Global Publ Hlth, Dept Nutr, Chapel Hill, NC 27515 USA.
   [Zou, Fei] Univ N Carolina, Gillings Sch Global Publ Hlth, Dept Biostat, Chapel Hill, NC 27515 USA.
   [Basta, Patricia, V] Univ N Carolina, Biospecimen Proc Ctr, Chapel Hill, NC 27515 USA.
   [Vaksman, Zalman; Maris, John M.; Diskin, Sharon J.] Childrens Hosp Philadelphia, Div Oncol, Philadelphia, PA 19104 USA.
   [Vaksman, Zalman; Maris, John M.; Diskin, Sharon J.] Childrens Hosp Philadelphia, Ctr Childhood Canc Res, Philadelphia, PA 19104 USA.
   [Vaksman, Zalman] Childrens Hosp Philadelphia, Dept Biomed & Hlth Informat, Philadelphia, PA 19104 USA.
   [Maris, John M.; Diskin, Sharon J.] Univ Penn, Dept Pediat, Perelman Sch Med, Philadelphia, PA 19104 USA.
   [Maxen, Charlene] Akron Childrens Hosp, Showers Ctr Childhood Canc & Blood Disorder, Akron, OH USA.
   [Naranjo, Arlene] Univ Florida, Dept Biostat, Coll Med, Childrens Oncol Grp,Stat & Data Ctr, Gainesville, FL USA.
   [Naranjo, Arlene] Univ Florida, Dept Biostat, Coll Publ Hlth & Hlth Profess, Childrens Oncol Grp,Stat & Data Ctr, Gainesville, FL USA.
   [Mazul, Angela L.] Washington Univ, Sch Med, Dept Otolaryngol, St Louis, MO 63110 USA.
C3 University of North Carolina; University of North Carolina Chapel Hill; University of North Carolina; University of North Carolina Chapel Hill; University of North Carolina; University of North Carolina Chapel Hill; University of North Carolina; University of North Carolina Chapel Hill; University of Pennsylvania; Pennsylvania Medicine; Childrens Hospital of Philadelphia; University of Pennsylvania; Pennsylvania Medicine; Childrens Hospital of Philadelphia; University of Pennsylvania; Pennsylvania Medicine; Childrens Hospital of Philadelphia; University of Pennsylvania; Akron Children's Hospital; Children's Oncology Group (COG); State University System of Florida; University of Florida; Children's Oncology Group (COG); State University System of Florida; University of Florida; Washington University (WUSTL)
RP Mazul, AL (corresponding author), 660 S Euclid Ave,Campus Box 8115,Taylor Ave Bldg, St Louis, MO 63110 USA.
EM amazul@wustl.edu
FU National Cancer Institute [R01 CA 132887, U10CA180886, R01 CA124709, U10 CA180899]; Lineberger Cancer Control Education Program [R25 CA57726]
CR BENJAMINI Y, 1995, J R STAT SOC B, V57, P289, DOI 10.1111/j.2517-6161.1995.tb02031.x
   BRODEUR GM, 1987, CANCER RES, V47, P4248
   Brodeur GM, 2003, NAT REV CANCER, V3, P203, DOI 10.1038/nrc1014
   Capasso M, 2009, NAT GENET, V41, P718, DOI 10.1038/ng.374
   Chin HB, 2017, EPIDEMIOLOGY, V28, P575, DOI 10.1097/EDE.0000000000000660
   Crozier SR, 2009, J NUTR, V139, P1956, DOI 10.3945/jn.109.109579
   Diskin SJ, 2012, NAT GENET, V44, P1126, DOI 10.1038/ng.2387
   Garland CF, 2006, AM J PUBLIC HEALTH, V96, P252, DOI 10.2105/AJPH.2004.045260
   Goodman M, 2008, SYMPATHETIC NERVOUS, V0, P0
   Hallett A, 2012, PAED CHILD HEALT-CAN, V22, P103, DOI 10.1016/j.paed.2011.08.005
   Hibler EA, 2010, J STEROID BIOCHEM, V121, P438, DOI 10.1016/j.jsbmb.2010.03.052
   IoMPo, 2001, MICR DIET REF INT VI, V0, P0
   Marchini J, 2007, NAT GENET, V39, P906, DOI 10.1038/ng2088
   Marchini J, 2010, NAT REV GENET, V11, P499, DOI 10.1038/nrg2796
   Maris JM, 2005, CURR OPIN PEDIATR, V17, P7, DOI 10.1097/01.mop.0000150631.60571.89
   Maris JM, 2008, NEW ENGL J MED, V358, P2585, DOI 10.1056/NEJMoa0708698
[truncated: 1,015,682 more chars]
