# Supplementary material for: Global impact of dietary risks on cancers: burdens across regions from 1990 to 2021 and the projection to 2035
Source: Front Nutr. 2025 Jul 4;12:1585305. doi: 10.3389/fnut.2025.1585305 (PMC12271164; doi:10.3389/fnut.2025.1585305)
Supplement: Supplementary file 1 [file Data_Sheet_1.zip › Supplementary data/Fig 1/download2020u197.txt]

PT J
AU Qin, W
   Han, CY
   Mai, RY
   Yu, TD
   Shang, LM
   Ye, XP
   Zhu, GZ
   Su, H
   Liao, XW
   Liu, ZT
   Yu, L
   Liu, XG
   Yang, CK
   Wang, XK
   Peng, MH
   Peng, T
AF Qin, Wei
   Han, Chuangye
   Mai, Rongyun
   Yu, Tingdong
   Shang, Liming
   Ye, Xinping
   Zhu, Guangzhi
   Su, Hao
   Liao, Xiwen
   Liu, Zhengtao
   Yu, Long
   Liu, Xiaoguang
   Yang, Chengkun
   Wang, Xiangkun
   Peng, Minhao
   Peng, Tao
TI Establishment of a prognostic model for predicting short-term disease-free survival in cases of hepatitis B-related hepatocellular carcinoma with the TP53 249Ser mutation in southern China
SO TRANSLATIONAL CANCER RESEARCH
LA English
DT Article
DE Hepatocellular carcinoma (HCC); aflatoxin-B1; TP53 gene; hepatitis B virus (HBV); clinical outcome
ID virus-infection; clinical-outcm; aflatoxin b-1; p53 mutation; risk; nomogram; gene; guangxi; hepatectomy; association
AB Background: Hepatitis B virus (HBV) infection and dietary aflatoxin exposure are two major and synergistic carcinogenic factors of hepatocellular carcinoma (HCC) in southern China. Mutation of the TP53 gene at codon 249 (TP53 249Ser) is recognized as a fingerprint of aflatoxin B1 (AFB1) exposure. Methods: A total of 485 HCC patients positive for serum hepatitis B surface antigen were enrolled. The clinicopathological information and survival time were collected. TP53 249Ser mutations in HCC were detected by Sanger DNA sequencing after PCR amplification. Immunohistochemical staining was used to evaluate TP53 expression. Propensity score matching (PSM) and Cox proportional hazards regression (CPHR) were conducted to identify independent risk factors for prognosis that were incorporated into the nomogram. Univariate logistic regression analysis was used to compare differences in clinical factors between the TP53 249Ser mutation group and the non-mutation group. A Kaplan-Meier plot, univariate and multivariate Cox proportional hazards models were used to assess the association between dinicopathological characteristics and survival outcomes. Results: After PSM, a total of 322 cases were included in the analysis of clinical prognosis. Results of CPHR showed that the mutation group had a relatively higher risk of tumor recurrence within 2 years after undergoing hepatectomy (P=0.039, HR =1.47, 95% CI: 1.02-2.18). The prognostic model performed better in terms of 2-year DFS prediction than BCLC stage. Patients who had a nomogram score of more than 160 were considered to have a higher risk of recurrence within 2 years. Conclusions: Our study found that the TP53 249Ser mutation may be a high risk factor of HBV-related I ICC recurrence in the short term. And we initially established a nomogram scoring system for predicting 2-year recurrence in HBV-related HCC patients in southern China.
C1 [Qin, Wei; Han, Chuangye; Yu, Tingdong; Shang, Liming; Ye, Xinping; Zhu, Guangzhi; Su, Hao; Liao, Xiwen; Yang, Chengkun; Wang, Xiangkun; Peng, Minhao; Peng, Tao] Guangxi Med Univ, Dept Hepatobiliary Surg, Affiliated Hosp 1, Nanning 530021, Peoples R China.
   [Mai, Rongyun] Guangxi Med Univ, Dept Hepatobiliary & Pancreat Surg, Canc Hosp, Nanning, Peoples R China.
   [Liu, Zhengtao] Zhejiang Univ, Affiliated Hosp 1, Sch Med, Dept Surg,Div Hepatobiliary & Pancreat Surg, Hangzhou, Peoples R China.
   [Yu, Long] Zhejiang Univ, Affiliated Hosp 1, Dept Hepatobiliary & Pancreat Surg, Hangzhou, Peoples R China.
   [Liu, Xiaoguang] Guangdong Med Univ, Affiliated Hosp, Dept Hepatobiliary Surg, Zhanjiang, Peoples R China.
C3 Guangxi Medical University; Guangxi Medical University; Zhejiang University; Zhejiang University; Guangdong Medical University
RP Peng, T (corresponding author), Guangxi Med Univ, Dept Hepatobiliary Surg, Affiliated Hosp 1, Nanning 530021, Peoples R China.
EM pengtaogmu@163.com
FU National Nature Science Foundation of China [81802874, 81560535, 81072321]; Natural Science Foundation of Guangxi Province of China [2018GXNSFBA138013]
CR Bray Freddie, 2018, CA CANCER J CLIN, V68, P394, DOI 10.3322/caac.21609
   Balachandran VP, 2015, LANCET ONCOL, V16, PE173, DOI 10.1016/S1470-2045(14)71116-7
   BRESSAC B, 1991, NATURE, V350, P429, DOI 10.1038/350429a0
   Chaudharyl K, 2018, CLIN CANCER RES, V24, P1248, DOI 10.1158/1078-0432.CCR-17-0853
   Chu YJ, 2018, EUR J CANCER, V94, P37, DOI 10.1016/j.ejca.2018.02.010
   Cote RJ, 1998, CANCER RES, V58, P1090
   Egal S, 2005, INT J FOOD MICROBIOL, V104, P215, DOI 10.1016/j.ijfoodmicro.2005.03.004
   ESRIG D, 1994, NEW ENGL J MED, V331, P1259, DOI 10.1056/NEJM199411103311903
   Forner A, 2012, LANCET, V379, P1245, DOI 10.1016/S0140-6736(11)61347-0
   Forner A, 2010, SEMIN LIVER DIS, V30, P61, DOI 10.1055/s-0030-1247133
   Fujiwara N, 2018, J HEPATOL, V68, P526, DOI 10.1016/j.jhep.2017.09.016
   Garcia-Tsao G, 2017, HEPATOLOGY, V65, P310, DOI 10.1002/hep.28906
   Hafner A, 2019, NAT REV MOL CELL BIO, V20, P199, DOI 10.1038/s41580-019-0110-x
   Han CY, 2016, CELL PHYSIOL BIOCHEM, V39, P2427, DOI 10.1159/000452511
   Han CY, 2016, SCI REP-UK, V6, P0, DOI 10.1038/srep31237
   Holmes E, 2008, NATURE, V453, P396, DOI 10.1038/nature06882
   Hsu CY, 2016, LIVER INT, V36, P1498, DOI 10.1111/liv.13114
   HSU IC, 1991, NATURE, V350, P427, DOI 10.1038/350427a0
   Iasonos A, 2008, J CLIN ONCOL, V26, P1364, DOI 10.1200/JCO.2007.12.9791
   Kim MP, 2015, FRONT ONCOL, V5, P0, DOI 10.3389/fonc.2015.00249
   Kondo K, 2009, J GASTROINTEST SURG, V13, P1078, DOI 10.1007/s11605-009-0854-2
   Kuss O, 2016, DTSCH ARZTEBL INT, V113, P597, DOI 10.3238/arztebl.2016.0597
   Lei ZQ, 2016, JAMA SURG, V151, P356, DOI 10.1001/jamasurg.2015.4257
   Liu ZM, 2008, CANCER LETT, V263, P212, DOI 10.1016/j.canlet.2008.01.006
   Long JY, 2019, EBIOMEDICINE, V42, P363, DOI 10.1016/j.ebiom.2019.03.022
   Ma KW, 2019, SURG TODAY, V49, P521, DOI 10.1007/s00595-019-1764-x
   McCullough AK, 2019, DNA REPAIR, V77, P76, DOI 10.1016/j.dnarep.2019.03.004
   Nogueira JA, 2009, BMC CANCER, V9, P0, DOI 10.1186/1471-2407-9-204
   OZTURK M, 1991, LANCET, V338, P1356, DOI 10.1016/0140-6736(91)92236-U
   Peng T, 2005, DIGEST DIS SCI, V50, P525, DOI 10.1007/s10620-005-2468-1
   Peng T, 2007, CANCER SCI, V98, P140, DOI 10.1111/j.1349-7006.2006.00380.x
   Qi LN, 2015, LIVER INT, V35, P999, DOI 10.1111/liv.12460
   Qi LN, 2013, PLOS ONE, V8, P0, DOI 10.1371/journal.pone.0083465
   Shen HM, 1996, MUTAT RES-REV GENET, V366, P23, DOI 10.1016/S0165-1110(96)90005-6
   Stern MC, 2001, CANCER EPIDEM BIOMAR, V10, P617
   Steyerberg EW, 2014, EUR HEART J, V35, P1925, DOI 10.1093/eurheartj/ehu207
   Su H, 2008, MUTAT RES-FUND MOL M, V641, P27, DOI 10.1016/j.mrfmmm.2008.02.005
   Torzilli G, 2016, J GASTROINTEST SURG, V20, P1154, DOI 10.1007/s11605-016-3132-0
   YEH FS, 1989, CANCER RES, V49, P2506
   Yu L, 2016, HEPATOL RES, V46, P765, DOI 10.1111/hepr.12611
   Yuan RH, 2013, PLOS ONE, V8, P0, DOI 10.1371/journal.pone.0065501
NR 41
TC 3
Z9 3
U1 0
U2 4
PU AME PUBLISHING COMPANY
PI SHATIN
PA FLAT-RM C 16F, KINGS WING PLAZA 1, NO 3 KWAN ST, SHATIN, HONG KONG 00000, PEOPLES R CHINA
SN 2218-676X
EI 2219-6803
J9 TRANSL CANCER RES
JI Transl. Cancer Res.
PD AUG 15
PY 2020
VL 9
IS 8
BP 4517
EP 4533
DI 10.21037/tcr-19-2788
PG 17
WC Oncology
SC Oncology
GA ND8FL
UT WOS:000562138400008
PM 35117817
DA 2025-02-23
ER

PT J
AU Tang, L
   Pham, NM
   Lee, AH
   Shivappa, N
   Hébert, JR
   Zhao, J
   Su, DD
   Binns, CW
   Li, CR
AF Tang, Li
   Ngoc Minh Pham
   Lee, Andy H.
   Shivappa, Nitin
   Hebert, James R.
   Zhao, Jian
   Su, Dada
   Binns, Colin W.
   Li, Chunrong
TI Dietary Inflammatory Index and Epithelial Ovarian Cancer in Southern Chinese Women: A Case-Control Study
SO CANCER CONTROL
LA English
DT Article
DE dietary inflammatory index; ovarian cancer; Southern China; cancer odds; case-control study
ID c-reactive protein; breast-cancer; reduced risk; association; questionnaire; epidemiology; adiposity; mortality; subtypes; markers
AB The association between inflammatory properties of diet and ovarian cancer risk has been investigated in some Western populations. However, little evidence is available from Asian women whose ovarian cancer incidence rates are low and dietary and lifestyle patterns are very different from their Western counterparts. We aimed to examine whether more pro-inflammatory diets, as indicated by higher dietary inflammatory index (DII (R)) scores, are associated with increased odds of epithelial ovarian cancer in southern China. A case-control study was conducted during 2006-2008 in Guangzhou, Guangdong Province. Energy-adjusted DII (E-DII) scores were calculated based on dietary intake assessed by a validated food frequency questionnaire administered to 500 incident epithelial ovarian cancer patients and 500 hospital-based controls. Logistic regression models were used to assess the relationship between E-DII scores and odds of ovarian cancer. Positive associations were observed between higher E-DII scores and ovarian cancer odds, using both continuous DII scores (odds ratio (OR) 1.87; 95% confidence interval (CI) 1.65, 2.13) and by DII tertiles (ORtertile3vs1 7.04, 95% CI: 4.70, 10.54, p for trend < 0.001). Likewise, a more pro-inflammatory diet was associated with a higher chance of serous and mucinous ovarian tumors. Our results suggest that a pro-inflammatory diet was associated with increased odds of developing epithelial ovarian cancer in southern Chinese women. The findings add to epidemiological evidence for the role of dietary inflammatory potential in ovarian cancer development.
C1 [Tang, Li; Li, Chunrong] Univ Elect Sci & Technol China, Chengdu Womens & Childrens Cent Hosp, Sch Med, Chengdu 611731, Peoples R China.
   [Ngoc Minh Pham; Lee, Andy H.; Su, Dada; Binns, Colin W.] Curtin Univ, Sch Publ Hlth, Perth, WA, Australia.
   [Ngoc Minh Pham] Thai Nguyen Univ Med & Pharm, Fac Publ Hlth, Dept Epidemiol, Thai Nguyen Prov, Thai Nguyen City, Thai Nguyen Pro, Vietnam.
   [Shivappa, Nitin; Hebert, James R.] Univ South Carolina, Canc Prevent & Control Program, Columbia, SC 29208 USA.
   [Shivappa, Nitin; Hebert, James R.] Univ South Carolina, Arnold Sch Publ Hlth, Dept Epidemiol & Biostat, Columbia, SC USA.
   [Shivappa, Nitin; Hebert, James R.] Connecting Hlth Innovat LLC, Dept Nutr, Columbia, SC USA.
   [Zhao, Jian] Univ Bristol, NIHR Bristol Biomed Res Ctr, Bristol Med Sch, MRC Integrat Epidemiol Unit, Oakfield House, Bristol, Avon, England.
C3 University of Electronic Science & Technology of China; Curtin University; Thai Nguyen University; University of South Carolina System; University of South Carolina Columbia; University of South Carolina System; University of South Carolina Columbia; Connecting Health Innovations LLC; University of Bristol
RP Li, CR (corresponding author), Univ Elect Sci & Technol China, Chengdu Womens & Childrens Cent Hosp, Sch Med, Chengdu 611731, Peoples R China.
EM cdlcr@163.com
CR Almeida-de-Souza J, 2018, EUR J CLIN NUTR, V72, P710, DOI 10.1038/s41430-017-0013-x
   BAGGA D, 1995, CANCER, V76, P2491, DOI 10.1002/1097-0142(19951215)76:12<2491::AID-CNCR2820761213>3.0.CO;2-R
   Bowling A, 2005, J PUBLIC HEALTH-UK, V27, P281, DOI 10.1093/pubmed/fdi031
   Chen WQ, 2017, CANCER LETT, V401, P63, DOI 10.1016/j.canlet.2017.04.024
   Chen WQ, 2016, CA-CANCER J CLIN, V66, P115, DOI 10.3322/caac.21338
   Chinese center for disease control and prevention, 2004, CHINA FOOD COMPOSITI, V0, P0
   Delort L, 2009, ANTICANCER RES, V29, P5229
   Enos RT, 2013, J LIPID RES, V54, P152, DOI 10.1194/jlr.M030700
   Gaitskell K, 2018, INT J CANCER, V142, P281, DOI 10.1002/ijc.31063
   Harmon BE, 2017, J NUTR, V147, P430, DOI 10.3945/jn.116.242529
   Heintz APM, 2006, INT J GYNECOL OBSTET, V95, PS161, DOI 10.1016/S0020-7292(06)60033-7
   Hsieh C C, 1991, EPIDEMIOLOGY, V2, P137, DOI 10.1097/00001648-199103000-00008
   Huang WQ, 2017, BRIT J NUTR, V117, P1358, DOI 10.1017/S0007114517001192
   JEMAL A, 2011, CA-CANCER J CLIN, V61, P69, DOI 10.3322/CAAC.20107
   Julia C, 2017, BRIT J NUTR, V117, P306, DOI 10.1017/S0007114517000034
   Ke Li, 2005, ASIAN PAC J CANCER PREV, V6, P376
   Kundu JK, 2008, MUTAT RES-REV MUTAT, V659, P15, DOI 10.1016/j.mrrev.2008.03.002
   La Vecchia C, 2017, EUR J CANCER PREV, V26, P55, DOI 10.1097/CEJ.0000000000000217
   Lee AH, 2014, NUTR RES, V34, P302, DOI 10.1016/j.nutres.2014.02.005
   Lee AH, 2013, PREV MED, V57, PS31, DOI 10.1016/j.ypmed.2012.11.009
   Lee AH, 2013, GYNECOL ONCOL, V129, P570, DOI 10.1016/j.ygyno.2013.03.016
   Lee AH, 2013, CANCER EPIDEMIOL, V37, P54, DOI 10.1016/j.canep.2012.10.003
   Liang WB, 2008, ASIA-PAC J PUBLIC HE, V20, P87, DOI 10.1177/1010539507311183
   Libby P, 2007, NUTR REV, V65, PS140, DOI 10.1301/nr.2007.dec.S140-S146
   Matz M, 2017, GYNECOL ONCOL, V144, P396, DOI 10.1016/j.ygyno.2016.11.019
   Miao Qing, 2006, AI ZHENG, V25, P871
   Minihane AM, 2015, BRIT J NUTR, V114, P999, DOI 10.1017/S0007114515002093
   Morrison L, 2016, BMC CANCER, V16, P0, DOI 10.1186/s12885-016-2115-6
   Na W, 2018, J CLIN BIOCHEM NUTR, V62, P83, DOI 10.3164/jcbn.17-22
   Nagle CM, 2019, EUR J NUTR, V58, P1747, DOI 10.1007/s00394-018-1779-x
   Nagle CM, 2008, EUR J CANCER, V44, P2477, DOI 10.1016/j.ejca.2008.07.009
   Ose J, 2015, CANCER EPIDEM BIOMAR, V24, P951, DOI 10.1158/1055-9965.EPI-14-1279-T
   Peres LC, 2017, INT J CANCER, V140, P535, DOI 10.1002/ijc.30467
   Reid BM, 2017, CANCER BIOL MED, V14, P9, DOI 10.20892/j.issn.2095-3941.2016.0084
   Ren ZX, 2018, NUTRIENTS, V10, P0, DOI 10.3390/nu10070831
   Ricceri F, 2017, BMC CANCER, V17, P0, DOI 10.1186/s12885-017-3754-y
   Saha SK, 2017, INT J MOL SCI, V18, P0, DOI 10.3390/ijms18071544
   Shivappa N, 2017, MOL NUTR FOOD RES, V61, P0, DOI 10.1002/mnfr.201600500
   Shivappa N, 2016, INT J VITAM NUTR RES, V86, P161, DOI 10.1024/0300-9831/a000395
   Shivappa N, 2018, EUR J PUBLIC HEALTH, V28, P167, DOI 10.1093/eurpub/ckx060
   Shivappa N, 2018, NUTRITION, V46, P78, DOI 10.1016/j.nut.2017.08.011
   Shivappa N, 2017, NUTRIENTS, V9, P0, DOI 10.3390/nu9091043
   Shivappa N, 2016, BRIT J NUTR, V115, P324, DOI 10.1017/S0007114515004419
   Shivappa N, 2016, CANCER CAUSE CONTROL, V27, P897, DOI 10.1007/s10552-016-0767-9
   Shivappa N, 2015, BRIT J CANCER, V113, P1099, DOI 10.1038/bjc.2015.304
   Shivappa N, 2015, BRIT J NUTR, V113, P292, DOI 10.1017/S0007114514003626
   Shivappa N, 2015, BRIT J NUTR, V113, P665, DOI 10.1017/S000711451400395X
   Shivappa N, 2014, PUBLIC HEALTH NUTR, V17, P1825, DOI 10.1017/S1368980013002565
   Shivappa N, 2014, PUBLIC HEALTH NUTR, V17, P1689, DOI 10.1017/S1368980013002115
   Song FY, 2005, WORLD J GASTROENTERO, V11, P4078, DOI 10.3748/wjg.v11.i26.4078
   Tabung FK, 2017, BRIT J CANCER, V117, P907, DOI 10.1038/bjc.2017.246
   Tabung FK, 2015, ANN EPIDEMIOL, V25, P398, DOI 10.1016/j.annepidem.2015.03.009
   Tang L, 2018, BRIT J NUTR, V119, P1068, DOI 10.1017/S0007114518000405
   Tang L, 2014, GYNECOL ONCOL, V132, P241, DOI 10.1016/j.ygyno.2013.10.020
   Wang X, 2018, SPR GEOL, V0, PP9, DOI 10.1007/978-3-319-58325-9_2
   Zhang M, 2004, GYNECOL ONCOL, V92, P320, DOI 10.1016/j.ygyno.2003.10.025
   Zhang RH, 2015, NUTRIENTS, V7, P4661, DOI 10.3390/nu7064661
   Zhang ZQ, 2017, J AM MED DIR ASSOC, V18, P671, DOI 10.1016/j.jamda.2017.02.011
NR 58
TC 3
Z9 3
U1 1
U2 20
PU SAGE PUBLICATIONS INC
PI THOUSAND OAKS
PA 2455 TELLER RD, THOUSAND OAKS, CA 91320 USA
SN 1073-2748
EI 1526-2359
J9 CANCER CONTROL
JI Cancer Control
PD OCT 15
PY 2020
VL 27
IS 1
BP 
EP 
DI 10.1177/1073274820977203
PG 9
WC Oncology
SC Oncology
GA PC8CA
UT WOS:000597221200001
PM 33269602
DA 2025-02-23
ER

PT J
AU Lee, DH
   Cao, C
   Zong, XY
   Zhang, XH
   O'Connell, K
   Song, MY
   Wu, KN
   Du, MM
   Cao, Y
   Giovannucci, EL
   Kantor, ED
AF Lee, Dong Hoon
   Cao, Chao
   Zong, Xiaoyu
   Zhang, Xuehong
   O'Connell, Kelli
   Song, Mingyang
   Wu, Kana
   Du, Mengmeng
   Cao, Yin
   Giovannucci, Edward L.
   Kantor, Elizabeth D.
TI Glucosamine and Chondroitin Supplements and Risk of Colorectal Adenoma and Serrated Polyp
SO CANCER EPIDEMIOLOGY BIOMARKERS & PREVENTION
LA English
DT Article
ID nf-kappa-b; dextran sulfate sodium; c-reactive protein; knee osteoarthritis; dietary-supplements; nurses health; double-blind; mouse model; follow-up; inflammation
AB Background: Studies have shown an inverse association between use of glucosamine and chondroitin supplements and colorectal cancer risk. However, the association with the precursor lesion, colorectal adenoma and serrated polyp, has not been examined. Methods: Analyses include 43,163 persons from the Nurses' Health Study (NHS), Health Professionals Follow-up Study (HPFS), and NHS2 who reported on glucosamine/chondroitin use in 2002 and who subsequently underwent >= 1 lower gastrointestinal endoscopy. By 2012, 5,715 conventional (2,016 high-risk) adenomas were detected, as were 4,954 serrated polyps. Multivariable logistic regression for clustered data was used to calculate OR and 95% confidence intervals (CI). Results: Glucosamine/chondroitin use was inversely associated with high risk and any conventional adenoma in NHS and HPFS: in the pooled multivariable-adjusted model, glucosamine thorn chondroitin use at baseline was associated with a 26% ( OR = 0.74; 95% CI, 0.60-0.90; P-heterogeneity = 0.23) and a 10% ( OR = 0.90; 95% CI, 0.81-0.99; P-heterogeneity = 0.36) lower risk of high-risk adenoma and overall conventional adenoma, respectively. However, no association was observed in NHS2, a study of younger women (high-risk adenoma: OR = 1.09; 95% CI, 0.82-1.45; overall conventional adenoma: OR = 1.00; 95% CI, 0.86-1.17), and effect estimates pooled across all three studies were not significant (high-risk: OR = 0.83; 95% CI, 0.63-1.10; P-heterogeneity = 0.03; overall conventional adenoma: OR = 0.93; 95% CI, 0.85-1.02; P-heterogeneity = 0.31). No associations were observed for serrated polyps. Conclusions: Glucosamine/chondroitin use was associated with lower risks of high-risk and overall conventional adenoma in older adults; however, this association did not hold in younger women, or for serrated polyps. Impact: Our study suggests that glucosamine and chondroitin may act on early colorectal carcinogenesis in older adults.
C1 [Lee, Dong Hoon; Zhang, Xuehong; Song, Mingyang; Wu, Kana; Giovannucci, Edward L.] Harvard TH Chan Sch Publ Hlth, Dept Nutr, Boston, MA USA.
   [Cao, Chao; Zong, Xiaoyu; Cao, Yin] Washington Univ, Dept Surg, Sch Med St Louis, Div Publ Hlth Sci, St Louis, MO 63110 USA.
   [Zhang, Xuehong; Giovannucci, Edward L.] Brigham & Womens Hosp, Dept Med, Channing Div Network Med, 75 Francis St, Boston, MA 02115 USA.
   [Zhang, Xuehong; Song, Mingyang; Giovannucci, Edward L.] Harvard Med Sch, Boston, MA 02115 USA.
   [O'Connell, Kelli; Du, Mengmeng; Giovannucci, Edward L.; Kantor, Elizabeth D.] Mem Sloan Kettering Canc Ctr, Dept Epidemiol & Biostat, New York, NY 10021 USA.
   [Song, Mingyang] Harvard TH Chan Sch Publ Hlth, Dept Epidemiol, Boston, MA USA.
   [Song, Mingyang] Massachusetts Gen Hosp, Clin & Translat Epidemiol Unit, Boston, MA 02114 USA.
   [Song, Mingyang] Massachusetts Gen Hosp, Div Gastroenterol, Boston, MA 02114 USA.
C3 Harvard University; Harvard T.H. Chan School of Public Health; Washington University (WUSTL); Saint Louis University; Harvard University; Harvard University Medical Affiliates; Brigham & Women's Hospital; Harvard University; Harvard Medical School; Memorial Sloan Kettering Cancer Center; Harvard University; Harvard T.H. Chan School of Public Health; Harvard University; Harvard University Medical Affiliates; Massachusetts General Hospital; Harvard University; Harvard University Medical Affiliates; Massachusetts General Hospital
RP Lee, DH (corresponding author), Harvard TH Chan Sch Publ Hlth, 665 Huntington Ave,Bldg 2,3rd Floor, Boston, MA 02115 USA.
EM dhlee@mail.harvard.edu
FU NIH [U01 CA167552, UM1 CA186107, P01 CA87969, U01 CA176726, P30 CA008748, R00 CA215314, R21 CA222940, R21 CA230873, R03 CA197879, R03 CA212983]; American Institute for Cancer Research (AICR)
CR Arafa NMS, 2013, TOXICOL IND HEALTH, V29, P187, DOI 10.1177/0748233711428643
   Azuma K, 2012, INFLAMMATION, V35, P1462, DOI 10.1007/s10753-012-9459-0
   Bak YK, 2014, J GASTROEN HEPATOL, V29, P957, DOI 10.1111/jgh.12485
   Bruyere O, 2007, DRUG AGING, V24, P573, DOI 10.2165/00002512-200724070-00005
   Cai QY, 2006, J CLIN ONCOL, V24, P5010, DOI 10.1200/JCO.2006.06.4931
   Campo GM, 2003, ARTHRITIS RES THER, V5, PR122, DOI 10.1186/ar748
   Cao Y, 2015, BRIT J CANCER, V112, P934, DOI 10.1038/bjc.2014.655
   Chan AT, 2004, ANN INTERN MED, V140, P157, DOI 10.7326/0003-4819-140-3-200402030-00006
   Charlton BM, 2016, CANCER CAUSE CONTROL, V27, P749, DOI 10.1007/s10552-016-0752-3
   Chiuve SE, 2012, J NUTR, V142, P1009, DOI 10.3945/jn.111.157222
   Chou MM, 2005, EXP BIOL MED, V230, P255
   Colditz GA, 1997, J WOMENS HEALTH, V6, P49, DOI 10.1089/jwh.1997.6.49
   Erlinger TP, 2004, JAMA-J AM MED ASSOC, V291, P585, DOI 10.1001/jama.291.5.585
   FESKANICH D, 1993, J AM DIET ASSOC, V93, P790, DOI 10.1016/0002-8223(93)91754-E
   He XS, 2018, GASTROENTEROLOGY, V155, P355, DOI 10.1053/j.gastro.2018.04.019
   Hori Y, 2001, JPN J PHARMACOL, V85, P155, DOI 10.1254/jjp.85.155
   Hua J, 2005, INFLAMM RES, V54, P127, DOI 10.1007/s00011-004-1333-6
   Ibáñez-Sanz G, 2018, SCI REP-UK, V8, P0, DOI 10.1038/s41598-018-20349-6
   Itzkowitz SH, 2004, AM J PHYSIOL-GASTR L, V287, PG7, DOI 10.1152/ajpgi.00079.2004
   Jordan KM, 2003, ANN RHEUM DIS, V62, P1145, DOI 10.1136/ard.2003.011742
   Kahan A, 2009, ARTHRITIS RHEUM-US, V60, P524, DOI 10.1002/art.24255
   Kantor ED, 2013, CANCER CAUSE CONTROL, V24, P1137, DOI 10.1007/s10552-013-0192-2
   Kantor ED, 2018, CANCER CAUSE CONTROL, V29, P389, DOI 10.1007/s10552-018-1003-6
   Kantor ED, 2016, INT J CANCER, V139, P1949, DOI 10.1002/ijc.30250
   Kantor ED, 2014, J ALTERN COMPLEM MED, V20, P479, DOI 10.1089/acm.2013.0323
   Kantor ED, 2012, AM J EPIDEMIOL, V176, P1002, DOI 10.1093/aje/kws186
   Keum N, 2016, BRIT J CANCER, V114, P110, DOI 10.1038/bjc.2015.438
   Largo R, 2003, OSTEOARTHR CARTILAGE, V11, P290, DOI 10.1016/S1063-4584(03)00028-1
   Largo R, 2009, AM J PHYSIOL-HEART C, V297, PH268, DOI 10.1152/ajpheart.00142.2009
   Li QT, 2005, TRENDS IMMUNOL, V26, P318, DOI 10.1016/j.it.2005.04.003
   McAlindon TE, 2000, JAMA-J AM MED ASSOC, V283, P1469, DOI 10.1001/jama.283.11.1469
   Nakamura H, 2002, J RHEUM JOINT SURG, V21, P175, DOI 10.11551/jsjd1982.21.175
   Navarro SL, 2015, PLOS ONE, V10, P0, DOI 10.1371/journal.pone.0117534
   Neufert C, 2007, NAT PROTOC, V2, P1998, DOI 10.1038/nprot.2007.279
   Qato DM, 2008, JAMA-J AM MED ASSOC, V300, P2867, DOI 10.1001/jama.2008.892
   Roman-Blas JA, 2017, ARTHRITIS RHEUMATOL, V69, P77, DOI 10.1002/art.39819
   Rothwell PM, 2010, LANCET, V376, P1741, DOI 10.1016/S0140-6736(10)61543-7
   SALVINI S, 1989, INT J EPIDEMIOL, V18, P858, DOI 10.1093/ije/18.4.858
   Satia JA, 2009, CANCER EPIDEM BIOMAR, V18, P1419, DOI 10.1158/1055-9965.EPI-09-0038
   Sawitzke AD, 2010, ANN RHEUM DIS, V69, P1459, DOI 10.1136/ard.2009.120469
   Schottenfeld D, 2006, CA-CANCER J CLIN, V56, P69, DOI 10.3322/canjclin.56.2.69
   Siegel RL, 2019, CA-CANCER J CLIN, V69, P7, DOI 10.3322/caac.21551
   Singh JA, 2015, COCHRANE DATABASE SY, V1, P0
   Wang SL, 2009, CELL MOL IMMUNOL, V6, P327, DOI 10.1038/cmi.2009.43
   WILLETT WC, 1985, AM J EPIDEMIOL, V122, P51, DOI 10.1093/oxfordjournals.aje.a114086
   Winawer Sidney J, 1999, AMERICAN JOURNAL OF MEDICINE, V106, P3S, DOI 10.1016/S0002-9343(98)00338-6
   Xu CX, 2008, CANCER LETT, V264, P93, DOI 10.1016/j.canlet.2008.01.022
   Yomogida S, 2008, INT J MOL MED, V22, P317, DOI 10.3892/ijmm_00000025
   Zhang W, 2008, OSTEOARTHR CARTILAGE, V16, P137, DOI 10.1016/j.joca.2007.12.013
NR 49
TC 8
Z9 8
U1 0
U2 3
PU AMER ASSOC CANCER RESEARCH
PI PHILADELPHIA
PA 615 CHESTNUT ST, 17TH FLOOR, PHILADELPHIA, PA 19106-4404 USA
SN 1055-9965
EI 1538-7755
J9 CANCER EPIDEM BIOMAR
JI Cancer Epidemiol. Biomarkers Prev.
PD DEC 15
PY 2020
VL 29
IS 12
BP 2693
EP 2701
DI 10.1158/1055-9965.EPI-20-0805
PG 9
WC Oncology; Public, Environmental & Occupational Health
SC Oncology; Public, Environmental & Occupational Health
GA PI9KY
UT WOS:000601401800034
PM 33055203
DA 2025-02-23
ER

PT J
AU Kaluza, J
   Harris, HR
   Håkansson, N
   Wolk, A
AF Kaluza, Joanna
   Harris, Holly R.
   Hakansson, Niclas
   Wolk, Alicja
TI Adherence to the WCRF/AICR 2018 recommendations for cancer prevention and risk of cancer: prospective cohort studies of men and women
SO BRITISH JOURNAL OF CANCER
LA English
DT Article
ID research fund/american institute; research guidelines; physical-activity; questionnaire; mortality; validity; europe
AB Background In 2018, the World Cancer Research Fund/American Institute for Cancer Research (WCRF/AICR) issued revised recommendations for cancer prevention. We examined the relation between adherence to these recommendations and risk of total cancer in two population-based Swedish prospective cohorts (29,451 men and 25,349 women). Methods Standardized-WCRF/AICR 2018 and simplified-WCRF/AICR 2018 adherence scores were constructed based on the WCRF/AICR recommendations for body weight, physical activity, diet, alcohol consumption and dietary supplement use. Data were collected using a self-administered questionnaire. Results During the 15.4 years of follow-up, 12,693 incident cancers were ascertained. The multivariable HR between extreme categories of the Standardized-WCRF/AICR 2018 score (4.1-7 vs. 0-2) was 0.88 (95% CI = 0.82-0.95) and for the Simplified score (5-8 vs. 0-2) was 0.85 (95% CI = 0.80-0.90); each 1-score increment in recommendation adherence was associated with 3% (95% CI = 1-5%) and 4% (95% CI = 2-5%) decreased risk, respectively. Based on the Simplified scoring, most participants (>90%) did not meet WCRF/AICR 2018 recommendations regarding consumption of plant foods, limited consumption of red/processed meat and 'fast food'/processed food, and Conclusions Adherence to the 2018WCRF/AICR recommendations substantially reduced the risk of total cancer. Given that many people do not meet the recommendations, there is a great potential for cancer prevention.
C1 [Kaluza, Joanna; Hakansson, Niclas; Wolk, Alicja] Karolinska Inst, Inst Environm Med, Unit Cardiovasc & Nutr Epidemiol, Stockholm, Sweden.
   [Kaluza, Joanna] Warsaw Univ Life Sci SGGW, Dept Human Nutr, Warsaw, Poland.
   [Harris, Holly R.] Fred Hutchinson Canc Res Ctr, Div Publ Hlth Sci, Program Epidemiol, 1124 Columbia St, Seattle, WA 98104 USA.
   [Harris, Holly R.] Univ Washington, Dept Epidemiol, Seattle, WA 98195 USA.
   [Wolk, Alicja] Uppsala Univ, Dept Surg Sci, Uppsala, Sweden.
C3 Karolinska Institutet; Warsaw University of Life Sciences; Fred Hutchinson Cancer Center; University of Washington; University of Washington Seattle; Uppsala University
RP Kaluza, J (corresponding author), Karolinska Inst, Inst Environm Med, Unit Cardiovasc & Nutr Epidemiol, Stockholm, Sweden.; Kaluza, J (corresponding author), Warsaw Univ Life Sci SGGW, Dept Human Nutr, Warsaw, Poland.
EM joanna_kaluza@sggw.pl
FU Swedish Cancer Foundation [CF 16 0727]; Swedish Research Council/Research Infrastructures [VR 2015-05997]; Swedish Research Council [VR 2017-00644]; Swedish Research Council for Environment, Agricultural Sciences and Spatial Planning [FR 2016/0004]
CR [Anonymous], 1995, PHYS STAT UINT ANT, V0, P0
   Barlow L, 2009, ACTA ONCOL, V48, P27, DOI 10.1080/02841860802247664
   Bellavia A, 2013, INT J BEHAV NUTR PHY, V10, P0, DOI 10.1186/1479-5868-10-94
   HARRELL FE, 1988, J NATL CANCER I, V80, P1198, DOI 10.1093/jnci/80.15.1198
   Harris H, 2013, OA EPIDEMIOL, V1, P16, DOI 10.13172/2053-079X-1-2-943
   Harris HR, 2016, INT J CANCER, V138, P2657, DOI 10.1002/ijc.30015
   Hastert TA, 2014, CANCER CAUSE CONTROL, V25, P541, DOI 10.1007/s10552-014-0358-6
   Jankovic N, 2017, CANCER EPIDEM BIOMAR, V26, P136, DOI 10.1158/1055-9965.EPI-16-0428
   Lavalette C, 2018, CANCER RES, V78, P4427, DOI 10.1158/0008-5472.CAN-18-0155
   Lohse T, 2016, AM J CLIN NUTR, V104, P678, DOI 10.3945/ajcn.116.135020
   Messerer M, 2004, J NUTR, V134, P1800, DOI 10.1093/jn/134.7.1800
   Monteiro CA, 2016, WORLD NUTR, V7, P28, DOI 10.1186/1479-5868-9-43
   Orsini N, 2009, BRIT J CANCER, V101, P1932, DOI 10.1038/sj.bjc.6605404
   Orsini N, 2008, EUR J EPIDEMIOL, V23, P661, DOI 10.1007/s10654-008-9273-z
   [Research WCRFAICR. World Cancer Research Fund/American Institute for Cancer Research (WCRF/AICR) World Cancer Research Fund/American Institute for Cancer Research (WCRF/AICR)], 2007, FOOD NUTR PHYS ACT P, V0, P0
   Romaguera D, 2012, AM J CLIN NUTR, V96, P150, DOI 10.3945/ajcn.111.031674
   Shams-White MM, 2019, NUTRIENTS, V11, P0, DOI 10.3390/nu11071572
   Stackelberg O, 2014, BRIT J SURG, V101, P1230, DOI 10.1002/bjs.9526
   Vergnaud AC, 2013, AM J CLIN NUTR, V97, P1107, DOI 10.3945/ajcn.112.049569
   World Cancer Research Fund/American Institute For Cancer Research, 2018, CONTINUOUS UPDATE PROJECT EXPERT REPORT, V0, P0
   Xu JY, 2019, PUBLIC HEALTH NUTR, V22, P235, DOI 10.1017/S1368980018002689
NR 21
TC 37
Z9 41
U1 0
U2 6
PU SPRINGERNATURE
PI LONDON
PA CAMPUS, 4 CRINAN ST, LONDON, N1 9XW, ENGLAND
SN 0007-0920
EI 1532-1827
J9 BRIT J CANCER
JI Br. J. Cancer
PD MAY 15
PY 2020
VL 122
IS 10
BP 1562
EP 1570
DI 10.1038/s41416-020-0806-x
EA MAR 2020
PG 9
WC Oncology
SC Oncology
GA LM4TC
UT WOS:000521527700002
PM 32210367
DA 2025-02-23
ER

PT J
AU Manjer, J
   Sandsveden, M
   Borgquist, S
AF Manjer, Jonas
   Sandsveden, Malte
   Borgquist, Signe
TI Serum Iodine and Breast Cancer Risk: A Prospective Nested Case-Control Study Stratified for Selenium Levels
SO CANCER EPIDEMIOLOGY BIOMARKERS & PREVENTION
LA English
DT Article
ID dietary iodine; thyroid-cancer; deficiency; mortality
AB Background: Iodine has been suggested to protect against breast cancer, but there are no epidemiologic studies on individual risk. An interesting finding is that in areas where the exposure to both selenium and iodine are high (e.g., Japan), the risk of breast cancer is lower than in areas where selenium is high and iodine low (e.g., United States), or in areas where both are low (e.g., Northern Europe). The aim of this study was to investigate the association between prediagnostic serum iodine levels and subsequent breast cancer risk, and to investigate if this potential association was modified by selenium levels. Methods: The Malmo Diet and Cancer Study provided pre-diagnostic serum samples and the current analysis included 1,159 breast cancer cases and 1,136 controls. Levels of baseline serum iodine and selenium were analyzed. A logistic regression analysis yielded ORs with 95% confidence intervals adjusted for potential confounders. Results: There was no evidence of an overall association between iodine levels and risk of breast cancer. Among women with high selenium levels (above the median), high iodine levels were associated with a lower risk of breast cancer; the OR for above versus below the median was 0.75 (0.57-0.99). The corresponding OR for women with low selenium was 1.15 (0.87-1.50), and the P-interaction was 0.06. Conclusions: The combination of high serum iodine levels and high selenium levels was associated with a lower risk of breast cancer. Impact: A high iodine and selenium exposure may decrease the risk of breast cancer.
C1 [Manjer, Jonas; Sandsveden, Malte] Lund Univ, Skane Univ Hosp Malmo, Dept Surg, Malmo, Sweden.
   [Borgquist, Signe] Lund Univ, Dept Clin Sci, Div Oncol & Pathol, Lund, Sweden.
   [Borgquist, Signe] Aarhus Univ, Aarhus Univ Hosp, Dept Oncol, Aarhus, Denmark.
C3 Lund University; Skane University Hospital; Lund University; Aarhus University
RP Manjer, J (corresponding author), Lund Univ, Skane Univ Hosp, S-20502 Malmo, Sweden.
EM jonas.manjer@med.lu.se
FU Swedish Cancer Society [CAN 2017/375]; Gunnar Nilsson Cancer Foundation; Ernhold Lundstrom Foundation; Einar and Inga Nilsson Foundation; Malmo University Hospital Cancer Research Fund; Skane University Hospital Funds and Donations; Region Skane
CR Ahn HY, 2015, J CLIN ENDOCR METAB, V100, P3486, DOI 10.1210/JC.2014-2896
   Almquist M, 2010, INT J CANCER, V127, P2159, DOI 10.1002/ijc.25215
   [Anonymous], 2017, CONTIN. UPDAT. PROJ. EXPERT REP, V0, PP120, DOI [10.1007/s12082-007-0105-4, DOI 10.1007/S12082-007-0105-4]
   Barlow L, 2009, ACTA ONCOL, V48, P27, DOI 10.1080/02841860802247664
   Baudry J, 2020, EUR J NUTR, V59, P3045, DOI 10.1007/s00394-019-02143-w
   Cann SA, 2000, CANCER CAUSE CONTROL, V11, P121, DOI 10.1023/A:1008925301459
   EDINGTON GM, 1976, LANCET, V1, P1413
   ESKIN BA, 1995, BIOL TRACE ELEM RES, V49, P9, DOI 10.1007/BF02788999
   Funahashi H, 1999, JPN J CANCER RES, V90, P922, DOI 10.1111/j.1349-7006.1999.tb00836.x
   Funahashi H, 2001, JPN J CANCER RES, V92, P483, DOI 10.1111/j.1349-7006.2001.tb01119.x
   Huss L, 2019, BREAST CANCER RES, V21, P0, DOI 10.1186/s13058-019-1169-1
   Kilbane MT, 2000, J CLIN ENDOCR METAB, V85, P1245, DOI 10.1210/jc.85.3.1245
   Kuo JH, 2016, SURGERY, V159, P23, DOI 10.1016/j.surg.2015.10.009
   MAJEM LLS, 1988, INT J EPIDEMIOL, V17, P686, DOI 10.1093/ije/17.3.686
   Manjer J, 2001, EUR J CANCER PREV, V10, P489, DOI 10.1097/00008469-200112000-00003
   Mendieta I, 2019, BMC CANCER, V19, P0, DOI 10.1186/s12885-019-5437-3
   Poole VL, 2015, J ENDOCRINOL, V227, PR1, DOI 10.1530/JOE-15-0234
   Rappaport J, 2017, J CANCER, V8, P174, DOI 10.7150/jca.17835
   Rayman MP, 2012, LANCET, V379, P1256, DOI 10.1016/S0140-6736(11)61452-9
   Sandsveden M, 2017, INT J CANCER, V141, P1741, DOI 10.1002/ijc.30875
   Shirazi L, 2013, BMC WOMENS HEALTH, V13, P0, DOI 10.1186/1472-6874-13-33
   Silvera SAN, 2007, CANCER CAUSE CONTROL, V18, P7, DOI 10.1007/s10552-006-0057-z
   Smyth PPA, 2003, BREAST CANCER RES, V5, P235, DOI 10.1186/bcr638
   STRUM JM, 1979, VIRCHOWS ARCH B, V30, P209
   Venturi S, 2001, BREAST, V10, P379, DOI 10.1054/brst.2000.0267
   Vinceti M, 2014, COCHRANE DB SYST REV, V0, P0, DOI DOI 10.1002/14651858.CD005195.pub3
   Wapnir IL, 2004, CLIN CANCER RES, V10, P4294, DOI 10.1158/1078-0432.CCR-04-0074
   Winkler R, 2000, CELL BIOCHEM FUNCT, V18, P143, DOI 10.1002/(SICI)1099-0844(200006)18:2<143::AID-CBF857>3.0.CO;2-#
   Zhang YJ, 2016, NUCL MED COMMUN, V37, P110, DOI 10.1097/MNM.0000000000000419
NR 29
TC 9
Z9 9
U1 0
U2 0
PU AMER ASSOC CANCER RESEARCH
PI PHILADELPHIA
PA 615 CHESTNUT ST, 17TH FLOOR, PHILADELPHIA, PA 19106-4404 USA
SN 1055-9965
EI 1538-7755
J9 CANCER EPIDEM BIOMAR
JI Cancer Epidemiol. Biomarkers Prev.
PD JUL 15
PY 2020
VL 29
IS 7
BP 1335
EP 1340
DI 10.1158/1055-9965.EPI-20-0122
PG 6
WC Oncology; Public, Environmental & Occupational Health
SC Oncology; Public, Environmental & Occupational Health
GA MQ0ZU
UT WOS:000552627400008
PM 32457181
DA 2025-02-23
ER

PT J
AU Wang, K
   Sun, JZ
   Wu, QX
   Li, ZY
   Li, DX
   Xiong, YF
   Zhong, GC
   Shi, Y
   Li, Q
   Zheng, JL
   Shivappa, N
   Hébert, JR
   Foukakis, T
   Zhang, X
   Li, HY
   Xiang, TX
   Ren, GS
AF Wang, Kang
   Sun, Jia-Zheng
   Wu, Qian-Xue
   Li, Zhu-Yue
   Li, Da-Xue
   Xiong, Yong-Fu
   Zhong, Guo-Chao
   Shi, Yang
   Li, Qing
   Zheng, Jiali
   Shivappa, Nitin
   Hebert, James R.
   Foukakis, Theodoros
   Zhang, Xiang
   Li, Hong-Yuan
   Xiang, Ting-Xiu
   Ren, Guo-Sheng
TI Long-term anti-inflammatory diet in relation to improved breast cancer prognosis: a prospective cohort study
SO NPJ BREAST CANCER
LA English
DT Article
ID health behavior-change; inflammatory index; social desirability; self-report; risk; diagnosis; survivors; quality; mortality; prostate
AB Inflammation-modulating nutrients and inflammatory markers are established cancer risk factors, however, evidence regarding the association between post-diagnosis diet-associated inflammation and breast cancer survival is relatively sparse. We aimed to examine the association between post-diagnosis dietary inflammatory index (DII (R)) and risks of all-cause and breast cancer-specific mortality. A total of 1064 female breast cancer survivors in the Prostate, Lung, Colorectal, and Ovarian Cancer Screening (PLCO) Trial prospective cohort, were included in this analysis if they had completed the diet history questionnaire (DHQ). Energy-adjusted DII (E-DIITM) scores were calculated based on food and supplement intake. Cox regression and competing risk models were used to estimate multivariable-adjusted hazards ratios (HRs) and 95% confidence intervals (95% CIs) by E-DII tertile (T) for all-cause and breast cancer-specific mortality. With median follow-up of 14.6 years, there were 296 (27.8%) deaths from all causes and 100 (9.4%) breast cancer-specific death. The E-DII was associated with all-cause mortality (HR T3 vs T1, 1.34; 95% CI, 1.01-1.81;P-trend, 0.049, Table2) and breast cancer mortality (HR T3 vs T1, 1.47; 95% CI, 0.89-2.43;P-trend, 0.13; multivariable-adjusted HR for 1-unit increment: 1.10; 95% CI: 1.00-1.22). Non-linear positive dose-response associations with mortality from all causes were identified for E-DII scores (Pnon-linearity < 0.05). The post-diagnosis E-DII was statistically significantly associated with mortality risk among breast cancer survivors. Long-term anti-inflammatory diet might be a means of improving survival of breast cancer survivors.
C1 [Wang, Kang; Sun, Jia-Zheng; Wu, Qian-Xue; Li, Qing; Zhang, Xiang; Li, Hong-Yuan; Ren, Guo-Sheng] Chongqing Med Univ, Affiliated Hosp 1, Dept Endocrine & Breast Surg, Chongqing 400016, Peoples R China.
   [Wang, Kang; Sun, Jia-Zheng; Xiang, Ting-Xiu; Ren, Guo-Sheng] Chongqing Med Univ, Key Lab Mol Oncol & Epigenet, Affiliated Hosp 1, Chongqing, Peoples R China.
   [Li, Zhu-Yue] Sichuan Univ, West China Hosp, West China Sch Nursing, Chengdu, Peoples R China.
   [Li, Da-Xue] Chongqing Hlth Ctr Women & Children, Dept Breast Surg, Chongqing 400000, Peoples R China.
   [Xiong, Yong-Fu] North Sichuan Med Coll, Dept Hepatobiliary Surg 1, Affiliated Hosp, Nanchong 637007, Peoples R China.
   [Zhong, Guo-Chao] Chongqing Med Univ, Dept Hepatobiliary Surg, Affiliated Hosp 2, Chongqing, Peoples R China.
   [Shi, Yang] Augusta Univ, Med Coll Georgia, Dept Populat Hlth Sci, Div Biostat & Data Sci, Augusta, GA USA.
   [Zheng, Jiali; Shivappa, Nitin; Hebert, James R.] Univ South Carolina, Arnold Sch Publ Hlth, Dept Epidemiol & Biostat, Columbia, SC 29208 USA.
   [Shivappa, Nitin; Hebert, James R.] Univ South Carolina, Canc Prevent & Control Program, Columbia, SC 29208 USA.
   [Shivappa, Nitin; Hebert, James R.] Connecting Hlth Innovat LLC, Columbia, SC 29201 USA.
   [Foukakis, Theodoros] Karolinska Inst, Dept Oncol Pathol, S-17164 Stockholm, Sweden.
   [Foukakis, Theodoros] Karolinska Univ Hosp, Breast Ctr, Theme Canc, S-17176 Stockholm, Sweden.
C3 Chongqing Medical University; Chongqing Medical University; Sichuan University; North Sichuan Medical University; Chongqing Medical University; University System of Georgia; Augusta University; University of South Carolina System; University of South Carolina Columbia; University of South Carolina System; University of South Carolina Columbia; Connecting Health Innovations LLC; Karolinska Institutet; Karolinska Institutet; Karolinska University Hospital
RP Ren, GS (corresponding author), Chongqing Med Univ, Affiliated Hosp 1, Dept Endocrine & Breast Surg, Chongqing 400016, Peoples R China.; Xiang, TX; Ren, GS (corresponding author), Chongqing Med Univ, Key Lab Mol Oncol & Epigenet, Affiliated Hosp 1, Chongqing, Peoples R China.
EM kang_wang0822@hotmail.com; xiangtx@cqmu.edu.cn; rengs726@126.com
FU Division of Cancer Prevention, National Cancer Institute, National Institutes of Health, DHHS
CR Alfano CM, 2009, PSYCHO-ONCOL, V18, P128, DOI 10.1002/pon.1378
   Alkerwi A, 2017, CLIN NUTR, V36, P1275, DOI 10.1016/j.clnu.2016.08.013
   Anderson C, 2017, BREAST, V33, P1, DOI 10.1016/j.breast.2017.02.013
   Bray Freddie, 2018, CA CANCER J CLIN, V68, P394, DOI 10.3322/caac.21609
   Berry DA, 2005, NEW ENGL J MED, V353, P1784, DOI 10.1056/NEJMoa050518
   Burden S, 2019, P NUTR SOC, V78, P135, DOI 10.1017/S0029665118002690
   Chlebowski RT, 2006, JNCI-J NATL CANCER I, V98, P1767, DOI 10.1093/jnci/djj494
   Chlebowski RT, 2017, J CLIN ONCOL, V35, P2919, DOI 10.1200/JCO.2016.72.0326
   CHURCH DF, 1985, ENVIRON HEALTH PERSP, V64, P111, DOI 10.2307/3430003
   Coughlin SS, 2019, BREAST CANCER RES TR, V174, P47, DOI 10.1007/s10549-018-05078-8
   DeNardo DG, 2007, BREAST CANCER RES, V9, P0, DOI 10.1186/bcr1746
   Desquilbet L, 2010, STAT MED, V29, P1037, DOI 10.1002/sim.3841
   Dieli-Conwright CM, 2018, BREAST CANCER RES TR, V168, P147, DOI 10.1007/s10549-017-4576-y
   Fassier P, 2017, INT J CANCER, V141, P457, DOI 10.1002/ijc.30704
   Fisher B, 2004, LANCET, V364, P858, DOI 10.1016/S0140-6736(04)16981-X
   Fung TT, 2006, J NUTR, V136, P466, DOI 10.1093/jn/136.2.466
   Ge I, 2015, BREAST, V24, P491, DOI 10.1016/j.breast.2015.04.012
   George SM, 2014, CANCER EPIDEM BIOMAR, V23, P575, DOI 10.1158/1055-9965.EPI-13-1162
   Goldhirsch A, 2003, J CLIN ONCOL, V21, P3357, DOI 10.1200/JCO.2003.04.576
   Goss PE, 2014, LANCET ONCOL, V15, P489, DOI 10.1016/S1470-2045(14)70029-4
   Hämäläinen M, 2007, MEDIAT INFLAMM, V2007, P0, DOI 10.1155/2007/45673
   Hébert JR, 2014, ADV NUTR, V5, P447, DOI 10.3945/an.114.006189
   Hebert JR, 2002, ANN EPIDEMIOL, V12, P577, DOI 10.1016/S1047-2797(01)00297-6
   Hebert JR, 1997, AM J EPIDEMIOL, V146, P1046, DOI 10.1093/oxfordjournals.aje.a009233
   HEBERT JR, 1995, INT J EPIDEMIOL, V24, P389, DOI 10.1093/ije/24.2.389
   Izano MA, 2013, NUTR CANCER, V65, P820, DOI 10.1080/01635581.2013.804939
   J Z, 2018, CANC EPIDEMIOL BIOMA, V27, P454
   Jang H, 2018, NUTRIENTS, V10, P0, DOI 10.3390/nu10081095
   Klassen AC, 2018, INTEGR CANCER THER, V17, P350, DOI 10.1177/1534735417731515
   Krebs-Smith SM, 2015, CIRCULATION, V132, P790, DOI 10.1161/CIRCULATIONAHA.115.018010
   Lau B, 2009, AM J EPIDEMIOL, V170, P244, DOI 10.1093/aje/kwp107
   Li DY, 2018, AM J CLIN NUTR, V107, P371, DOI 10.1093/ajcn/nqx064
   Ma JM, 2019, CA-CANCER J CLIN, V69, P351, DOI 10.3322/caac.21564
   MALDONADO G, 1993, AM J EPIDEMIOL, V138, P923, DOI 10.1093/oxfordjournals.aje.a116813
   McCullough ML, 2016, CANCER CAUSE CONTROL, V27, P1303, DOI 10.1007/s10552-016-0802-x
   Miller KD, 2019, CA-CANCER J CLIN, V69, P363, DOI 10.3322/caac.21565
   Mtintsilana A, 2019, NUTRIENTS, V11, P0, DOI 10.3390/nu11061246
   Nagahashi M, 2018, CANCER RES, V78, P1713, DOI 10.1158/0008-5472.CAN-17-1423
   National Institutes of Health Applied Research Program National Cancer Institute, 2007, DIET HIST QUEST VERS, V0, P0
   National Institutes of Health [NIH], 2005, DIET CALC AN PROGR V, V0, P0
   Peres LC, 2019, J NUTR, V149, P1606, DOI 10.1093/jn/nxz098
   Pierce BL, 2009, J CLIN ONCOL, V27, P3437, DOI 10.1200/JCO.2008.18.9068
   Pierce JP, 2007, JAMA-J AM MED ASSOC, V298, P289, DOI 10.1001/jama.298.3.289
   Pierre-Victor D, 2019, JAMA INTERN MED, V179, P196, DOI 10.1001/jamainternmed.2018.5982
   Prorok PC, 2000, CONTROL CLIN TRIALS, V21, P273S, DOI 10.1016/S0197-2456(00)00098-2
   Rabin C, 2006, PSYCHO-ONCOL, V15, P701, DOI 10.1002/pon.1000
   Ratjen I, 2019, INT J CANCER, V144, P1292, DOI 10.1002/ijc.31919
   SCHOENFELD D, 1980, BIOMETRIKA, V67, P145
   Shaharudin SH, 2013, CANCER NURS, V36, P131, DOI 10.1097/NCC.0b013e31824062d1
   Shivappa N, 2015, BRIT J NUTR, V113, P665, DOI 10.1017/S000711451400395X
   Shivappa N, 2014, PUBLIC HEALTH NUTR, V17, P1825, DOI 10.1017/S1368980013002565
   Shivappa N, 2014, PUBLIC HEALTH NUTR, V17, P1689, DOI 10.1017/S1368980013002115
   Springfield S, 2019, J CANCER SURVIV, V13, P257, DOI 10.1007/s11764-019-00748-y
   Subar AF, 2001, AM J EPIDEMIOL, V154, P1089, DOI 10.1093/aje/154.12.1089
   Subar AF, 2000, AM J EPIDEMIOL, V152, P279, DOI 10.1093/aje/152.3.279
   Tabung FK, 2016, BRIT J CANCER, V114, P1277, DOI 10.1038/bjc.2016.98
   Tabung FK, 2015, ANN EPIDEMIOL, V25, P398, DOI 10.1016/j.annepidem.2015.03.009
   Wang K, 2020, FIGSHARE, V0, P0, DOI DOI 10.6084/m9.figshare.12605924
   Wang MY, 1996, CANCER EPIDEM BIOMAR, V5, P705
   Wirth MD, 2016, NUTR RES, V36, P227, DOI 10.1016/j.nutres.2015.11.016
   Yap RK, 2017, NUTRIENTS, V9, P0, DOI 10.3390/nu9080853
   Zheng JL, 2018, INT J CANCER, V142, P2461, DOI 10.1002/ijc.31271
   Zheng JL, 2018, CANCER EPIDEM BIOMAR, V27, P454, DOI 10.1158/1055-9965.EPI-17-0569
   Zucchetto A, 2017, BRIT J NUTR, V117, P1456, DOI 10.1017/S0007114517001258
   Zucchetto A, 2016, INT J CANCER, V139, P2398, DOI 10.1002/ijc.30208
NR 65
TC 33
Z9 33
U1 1
U2 12
PU NATURE PORTFOLIO
PI BERLIN
PA HEIDELBERGER PLATZ 3, BERLIN, 14197, GERMANY
SN 
EI 2374-4677
J9 NPJ BREAST CANCER
JI npj Breast Cancer
PD AUG 13
PY 2020
VL 6
IS 1
BP 
EP 
DI 10.1038/s41523-020-00179-4
PG 11
WC Oncology
SC Oncology
GA NE8JK
UT WOS:000562850500002
DA 2025-02-23
ER

PT J
AU Lan, T
   Park, Y
   Colditz, GA
   Liu, JX
   Wang, ML
   Wu, KN
   Giovannucci, E
   Sutcliffe, S
AF Lan, Tuo
   Park, Yikyung
   Colditz, Graham A.
   Liu, Jingxia
   Wang, Molin
   Wu, Kana
   Giovannucci, Edward
   Sutcliffe, Siobhan
TI Adolescent dairy product and calcium intake in relation to later prostate cancer risk and mortality in the NIH-AARP Diet and Health Study
SO CANCER CAUSES & CONTROL
LA English
DT Article
DE Prostate cancer; Diet; Dairy product; Calcium; Early life; Adolescent
ID early-life; intraepithelial neoplasia; breast-cancer; childhood height; milk intake; body-size; association; metaanalysis; age; consumption
AB Purpose Although a growing body of evidence supports an early-life contribution to prostate cancer (PCa) development, few studies have investigated early-life diet, and only three have examined early-life dairy product intake, a promising candidate risk factor because of its known/suspected influence on insulin-like growth factor levels and height. Methods We used recalled dietary data from 162,816 participants in the NIH-AARP Diet and Health Study to investigate associations for milk, cheese, ice cream, total dairy, and calcium intake at ages 12-13 years with incident total (n = 17,729), advanced (n = 2,348), and fatal PCa (n = 827) over 14 years of follow-up. We calculated relative risks (RRs) and 95% confidence intervals (CIs) by Cox proportional hazards regression. Results We observed suggestive positive trends for milk, dairy, and calcium intake with total and/or advanced PCa (p-trends = 0.016-0.148). These trends attenuated after adjustment for additional components of adolescent diet, particularly red meat and vegetables/potatoes. In contrast, suggestive inverse trends were observed for cheese and ice cream intake with total and/or advanced PCa (p-trends = 0.043-0.153), and for milk, dairy, and calcium intake with fatal PCa (p-trend = 0.045-0.117). Conclusion Although these findings provide some support for a role of adolescent diet in increasing PCa risk, particularly for correlates of milk intake or overall dietary patterns, our protective findings for cheese and ice cream intake with PCa risk and mortality, and for all dairy products with PCa mortality, suggest alternative explanations, such as the influence of early-life socioeconomic status, and increased PCa screening, earlier detection, and better PCa care.
C1 [Lan, Tuo] Univ Iowa, Coll Publ Hlth, Dept Occupat & Environm Hlth, Iowa City, IA USA.
   [Park, Yikyung; Colditz, Graham A.; Liu, Jingxia; Sutcliffe, Siobhan] Washington Univ, Sch Med, Dept Surg, Div Publ Hlth Sci, St Louis, MO 63110 USA.
   [Park, Yikyung; Colditz, Graham A.; Liu, Jingxia; Sutcliffe, Siobhan] Washington Univ, Sch Med, Alvin J Siteman Canc Ctr, St Louis, MO 63110 USA.
   [Wang, Molin] Harvard TH Chan Sch Publ Hlth, Dept Biostat, Boston, MA USA.
   [Wang, Molin; Giovannucci, Edward] Harvard TH Chan Sch Publ Hlth, Dept Epidemiol, Boston, MA USA.
   [Wang, Molin; Giovannucci, Edward] Harvard Med Sch, Dept Med, Channing Div Network Med, Boston, MA 02115 USA.
   [Wang, Molin; Giovannucci, Edward] Brigham & Womens Hosp, 75 Francis St, Boston, MA 02115 USA.
   [Wu, Kana; Giovannucci, Edward] Harvard TH Chan Sch Publ Hlth, Dept Nutr, Boston, MA USA.
C3 University of Iowa; Washington University (WUSTL); Siteman Cancer Center; Washington University (WUSTL); Harvard University; Harvard T.H. Chan School of Public Health; Harvard University; Harvard T.H. Chan School of Public Health; Harvard University; Harvard Medical School; Harvard University; Harvard University Medical Affiliates; Brigham & Women's Hospital; Harvard University; Harvard T.H. Chan School of Public Health
RP Sutcliffe, S (corresponding author), Washington Univ, Sch Med, Dept Surg, Div Publ Hlth Sci, St Louis, MO 63110 USA.; Sutcliffe, S (corresponding author), Washington Univ, Sch Med, Alvin J Siteman Canc Ctr, St Louis, MO 63110 USA.
EM sutcliffes@wustl.edu
FU Barnes-Jewish Hospital Foundation; Alvin J. Siteman Cancer Center; Institute for Clinical and Translational Sciences
CR Aarestrup J, 2015, EUR J CANCER, V51, P1340, DOI 10.1016/j.ejca.2015.03.022
   Alimujiang A, 2018, CANCER CAUSE CONTROL, V29, P915, DOI 10.1007/s10552-018-1068-2
   ANDERSSON SO, 1995, CANCER EPIDEM BIOMAR, V4, P187
   Angelsen A, 1999, PROSTATE, V40, P65, DOI 10.1002/(SICI)1097-0045(19990701)40:2<65::AID-PROS1>3.0.CO;2-X
   Aune D, 2015, AM J CLIN NUTR, V101, P87, DOI 10.3945/ajcn.113.067157
   Berkey CS, 2009, CANCER EPIDEM BIOMAR, V18, P1881, DOI 10.1158/1055-9965.EPI-08-1163
   Berkey CS, 2000, AM J EPIDEMIOL, V152, P446, DOI 10.1093/aje/152.5.446
   Bonilla C, 2016, BMC MED, V14, P0, DOI 10.1186/s12916-016-0602-x
   Brawley OW, 2012, WORLD J UROL, V30, P195, DOI 10.1007/s00345-012-0824-2
   Bylsma LC, 2015, NUTR J, V14, P0, DOI 10.1186/s12937-015-0111-3
   Casas F, 2012, CLIN TRANSL ONCOL, V14, P66, DOI 10.1007/s12094-012-0763-9
   Chavarro JE, 2009, AM J EPIDEMIOL, V170, P1563, DOI 10.1093/aje/kwp299
   Cheng G, 2010, J NUTR, V140, P95, DOI 10.3945/jn.109.113365
   Clarke MA, 2017, EPIDEMIOL REV, V39, P11, DOI 10.1093/epirev/mxx004
   Colditz GA, 2014, BREAST CANCER RES TR, V145, P567, DOI 10.1007/s10549-014-2993-8
   Cook MB, 2013, CANCER EPIDEM BIOMAR, V22, P2232, DOI 10.1158/1055-9965.EPI-13-0712
   de Kok IMCM, 2008, SOC SCI MED, V66, P1131, DOI 10.1016/j.socscimed.2007.11.035
   DERIDDER CM, 1991, AM J CLIN NUTR, V54, P805, DOI 10.1093/ajcn/54.5.805
   Diamandis EP, 1996, J CLIN LAB ANAL, V10, P468, DOI 10.1002/(SICI)1098-2825(1996)10:6<468::AID-JCLA27>3.0.CO;2-U
   DWYER JT, 1989, AM J EPIDEMIOL, V130, P1033, DOI 10.1093/oxfordjournals.aje.a115404
   Eide MG, 2005, EPIDEMIOLOGY, V16, P175, DOI 10.1097/01.ede.0000152524.89074.bf
   Emerging Risk Factors Collaboration, 2012, INT J EPIDEMIOL, V41, P1419, DOI 10.1093/ije/dys086
   Gijsbers L, 2016, AM J CLIN NUTR, V103, P1111, DOI 10.3945/ajcn.115.123216
   Grönberg H, 2003, LANCET, V361, P859, DOI 10.1016/S0140-6736(03)12713-4
   GU FL, 1994, UROLOGY, V44, P688, DOI 10.1016/S0090-4295(94)80207-6
   Günther ALB, 2010, J NUTR, V140, P565, DOI 10.3945/jn.109.114934
   GUILEYARDO JM, 1980, JNCI-J NATL CANCER I, V65, P311
   Gunnell D, 2001, EPIDEMIOL REV, V23, P313, DOI 10.1093/oxfordjournals.epirev.a000809
   Harrison S, 2017, CANCER CAUSE CONTROL, V28, P497, DOI 10.1007/s10552-017-0883-1
   Howlader N, 2013, SEER CANCER STATISTICS REVIEW, V0, P0
   Jackson M A, 1981, PROG CLIN BIOL RES, V53, P111
   Jahn JL, 2015, INT J CANCER, V137, P2795, DOI 10.1002/ijc.29408
   KISSINGER DG, 1987, NUTR RES, V7, P471, DOI 10.1016/S0271-5317(87)80003-9
   López-Plaza B, 2019, ADV NUTR, V10, PS212, DOI 10.1093/advances/nmz014
   Lu W, 2016, NUTR J, V15, P0, DOI 10.1186/s12937-016-0210-9
   Madathil S, 2018, FRONT ONCOL, V8, P0, DOI 10.3389/fonc.2018.00515
   Mahabir S, 2013, J ADOLESCENT HEALTH, V52, PS30, DOI 10.1016/j.jadohealth.2012.08.008
   Maruti SS, 2006, EPIDEMIOLOGY, V17, P226, DOI 10.1097/01.ede.0000198181.86685.49
   Maruti SS, 2005, AM J EPIDEMIOL, V161, P89, DOI 10.1093/aje/kwi019
   McCullough ML, 2004, ONCOGENE, V23, P6349, DOI 10.1038/sj.onc.1207716
   MERZENICH H, 1993, AM J EPIDEMIOL, V138, P217, DOI 10.1093/oxfordjournals.aje.a116850
   Munger KL, 2011, J NEUROL, V258, P479, DOI 10.1007/s00415-010-5783-1
   Nicolau B, 2019, INT J CANCER, V144, P59, DOI 10.1002/ijc.31719
   Potischman N, 1998, J NATL CANCER I, V90, P226, DOI 10.1093/jnci/90.3.226
   Robinson WR, 2008, CANCER CAUSE CONTROL, V19, P793, DOI 10.1007/s10552-008-9142-9
   Rogers IS, 2010, PUBLIC HEALTH NUTR, V13, P2052, DOI 10.1017/S1368980010001461
   Rosenblatt KA, 2001, AM J EPIDEMIOL, V153, P1152, DOI 10.1093/aje/153.12.1152
   Ruder EH, 2011, AM J CLIN NUTR, V94, P1607, DOI 10.3945/ajcn.111.020701
   SAKR WA, 1994, IN VIVO, V8, P439
   SAKR WA, 1993, J UROLOGY, V150, P379, DOI 10.1016/S0022-5347(17)35487-3
   Sánchez-Chapado M, 2003, PROSTATE, V54, P238, DOI 10.1002/pros.10177
   Schatzkin A, 2001, AM J EPIDEMIOL, V154, P1119, DOI 10.1093/aje/154.12.1119
   SHIRAISHI T, 1994, IN VIVO, V8, P445
   Sung H, 2021, CA-CANCER J CLIN, V71, P209, DOI 10.3322/caac.21660
   Sutcliffe S, 2013, NAT REV CANCER, V13, P208, DOI 10.1038/nrc3434
   Suttie A, 2003, TOXICOL PATHOL, V31, P31, DOI 10.1080/01926230390173842
   Suttie AW, 2005, TOXICOL PATHOL, V33, P386, DOI 10.1080/01926230590930272
   Torfadottir JE, 2012, AM J EPIDEMIOL, V175, P144, DOI 10.1093/aje/kwr289
   Travis RC, 2016, CANCER RES, V76, P2288, DOI 10.1158/0008-5472.CAN-15-1551
   van der Pols JC, 2007, AM J CLIN NUTR, V86, P1722
   Villamor E, 2016, ANNU REV PUBL HEALTH, V37, P33, DOI 10.1146/annurev-publhealth-031914-122606
   Wiley AS, 2005, AM J HUM BIOL, V17, P425, DOI 10.1002/ajhb.20411
   Wolk A, 1997, NUTR CANCER, V29, P234, DOI 10.1080/01635589709514630
   Yin M, 2008, J UROLOGY, V179, P892, DOI 10.1016/j.juro.2007.10.057
   Zuccolo L, 2008, CANCER EPIDEM BIOMAR, V17, P2325, DOI 10.1158/1055-9965.EPI-08-0342
NR 65
TC 11
Z9 11
U1 1
U2 9
PU SPRINGER
PI DORDRECHT
PA VAN GODEWIJCKSTRAAT 30, 3311 GZ DORDRECHT, NETHERLANDS
SN 0957-5243
EI 1573-7225
J9 CANCER CAUSE CONTROL
JI Cancer Causes Control
PD OCT 15
PY 2020
VL 31
IS 10
BP 891
EP 904
DI 10.1007/s10552-020-01330-z
EA AUG 2020
PG 14
WC Oncology; Public, Environmental & Occupational Health
SC Oncology; Public, Environmental & Occupational Health
GA NI2MT
UT WOS:000554838700001
PM 32743740
DA 2025-02-23
ER

PT J
AU Shah, SIA
AF Shah, S. Imran Ali
TI BENEFICIAL ROLE OF VITAMIN D IN COMMON CANCERS: IS THE EVIDENCE COMPELLING ENOUGH?
SO WORLD CANCER RESEARCH JOURNAL
LA English
DT Article
DE Vitamin D; Anti-cancer; Supplementation; Hypovitaminosis D
ID nonmelanoma skin-cancer; prostate-cancer; lung-cancer; hepatocellular-carcinoma; colorectal-cancer; d supplementation; cell carcinoma; free survival; d deficiency; d level
AB Vitamin D is a fat-soluble vitamin having well known effects on bone health and calcium homeostasis. Vitamin D3 (cholecalciferol) is the chemical form of vitamin D in humans, synthesized from photochemical conversion of 7-dehydrocholesterol in the skin. It is activated by hydroxylation in the liver and kidney to form 1,25-dihydroxyvitamin D3 (calcitriol), which exerts its biochemical and physiological effects through the vitamin D receptor (VDR). In addition to maintenance of skeletal mineral balance, vitamin D has multiple other roles in the body including regulation of cell cycle, cellular differentiation and immune functions, neuroprotection, antioxidant action, xenobiotic metabolism as well as antimicrobial, anti-inflammatory and antitumor effects. Vitamin D is involved in the expression of several genes having oncogenic potential. The anti-cancer effects of vitamin D are mediated via its stimulation of apoptosis and cell differentiation and inhibition of invasion, metastasis and angiogenesis. In the last two decades, numerous studies have addressed the potential of vitamin D in curtailing development and progression of multiple malignancies and/or improving their prognosis. Most of the data accumulated over this time has linked lack of exposure to sunlight and deficiency of vitamin D to an increased risk of several cancer types but a few studies have yielded conflicting results particularly on the therapeutic role of vitamin D supplementation. Recent findings have provided detailed insights into the mechanism of anti-cancer actions of vitamin D. Disruption of the VDR signalling pathway at multiple levels seems to be at the core of oncologic transformation in various types of cancers. Based on the available mechanistic evidence, future research trials using novel pharmacological interventions targeting the vitamin D pathway need to be instituted in order to derive conclusive clinical recommendations. At present, adequacy of vitamin D status appears to be a pertinent factor in mitigating the risk of cancer development, thus maintenance of vitamin D levels through appropriate sun exposure and dietary intake is advisable.
C1 [Shah, S. Imran Ali] Univ Hafr Al Batin, Dept Biochem, Hafar al Batin, Saudi Arabia.
C3 Hafr Albatin University
RP Shah, SIA (corresponding author), Univ Hafr Al Batin, Dept Biochem, Hafar al Batin, Saudi Arabia.
EM s.shah10@alumni.imperial.ac.uk
FU University of Hafr AlBatin
CR Abdel-Mohsen MA, 2018, MEDICINE, V97, P0, DOI 10.1097/MD.0000000000010172
   Akiba T, 2018, CLIN CANCER RES, V24, P4089, DOI 10.1158/1078-0432.CCR-18-0483
   Al-Ghafari AB, 2019, BIOMED RES INT, V2019, P0, DOI 10.1155/2019/8571541
   Bray Freddie, 2018, CA CANCER J CLIN, V68, P394, DOI 10.3322/caac.21609
   [Anonymous], 2019, NUTRIENTS, V0, P0
   [Anonymous], 2016, INT J CANC RES, V0, P0, DOI DOI 10.3923/IJCR.2017.26.35
   Atoum M, 2017, BREAST CANCER-BASIC, V11, P0, DOI 10.1177/1178223417749816
   Bedewy AML, 2019, EGYPT J HAEMATOL, V44, P77, DOI 10.4103/ejh.ejh_15_19
   Bikle DD, 2016, FRONT PHYSIOL, V7, P0, DOI 10.3389/fphys.2016.00296
   BIKLE DD, 1986, J CLIN ENDOCR METAB, V63, P954, DOI 10.1210/jcem-63-4-954
   Bochen F, 2018, ONCOIMMUNOLOGY, V7, P0, DOI 10.1080/2162402X.2018.1476817
   Buonomo AR, 2019, IN VIVO, V33, P177, DOI 10.21873/invivo.11456
   Caini S, 2014, EUR J CANCER, V50, P2649, DOI 10.1016/j.ejca.2014.06.024
   Capiod T, 2018, NAT REV UROL, V15, P453, DOI 10.1038/s41585-018-0015-z
   Chandler PD, 2015, CANCER PREV RES, V8, P675, DOI 10.1158/1940-6207.CAPR-14-0470
   Chen FQ, 2015, SCI REP-UK, V5, P0, DOI 10.1038/srep09599
   Chen YM, 2018, PLOS ONE, V13, P0, DOI 10.1371/journal.pone.0195844
   Chiang KC, 2011, J GASTROEN HEPATOL, V26, P1597, DOI 10.1111/j.1440-1746.2011.06892.x
   Colombo M, 2014, HEPATOLOGY, V60, P1130, DOI 10.1002/hep.27178
   De Azevedo LA, 2016, J HEPATOL, V64, PS334, DOI 10.1016/S0168-8278(16)00469-4
   de La Puente-Yagüe M, 2018, KAOHSIUNG J MED SCI, V34, P423, DOI 10.1016/j.kjms.2018.03.004
   DeLuca HF, 2004, AM J CLIN NUTR, V80, P1689S, DOI 10.1093/ajcn/80.6.1689S
   Ebrahim AR, 2018, CAN J PHYSIOL PHARM, V96, P1218, DOI 10.1139/cjpp-2018-0445
   Eide MJ, 2011, ARCH DERMATOL, V147, P1379, DOI 10.1001/archdermatol.2011.231
   Ekmekcioglu C, 2017, INT J ENV RES PUB HE, V14, P0, DOI 10.3390/ijerph14020127
   El-Din Mostafa B, 2016, EGYPT J OTOLARYNGOL, V32, P279, DOI 10.4103/1012-5574.192550
   Estébanez N, 2018, SCI REP-UK, V8, P0, DOI 10.1038/s41598-018-27297-1
   Fang AP, 2020, HEPATOLOGY, V72, P169, DOI 10.1002/hep.31013
   Fanidi A, 2016, SCI REP-UK, V6, P0, DOI 10.1038/srep36017
   Feng QQ, 2017, MEDICINE, V96, P0, DOI 10.1097/MD.0000000000008613
   Ferrer-Mayorga G, 2019, J STEROID BIOCHEM, V185, P1, DOI 10.1016/j.jsbmb.2018.07.002
   Gil A, 2018, ANN NUTR METAB, V72, P87, DOI 10.1159/000486536
   Giovannucci E, 2007, J BONE MINER RES, V22, PV81, DOI 10.1359/JBMR.07S206
   Grant WB, 2018, ANTICANCER RES, V38, P1121, DOI 10.21873/anticanres.12331
   Gupta D, 2009, PROSTATE CANCER P D, V12, P215, DOI 10.1038/pcan.2009.7
   Hargrove L, 2014, ANN TRANSL MED, V2, P0, DOI 10.3978/j.issn.2305-5839.2013.03.04
   Hohaus S, 2018, CANCER MED-US, V7, P270, DOI 10.1002/cam4.1166
   Hossain S, 2019, CLIN NUTR ESPEN, V30, P170, DOI 10.1016/j.clnesp.2018.12.085
   Hosseinzadeh Payam, 2019, ASIAN PAC J CANCER PREV, V20, P2825, DOI 10.31557/APJCP.2019.20.9.2825
   Huss L, 2019, BREAST CANCER RES, V21, P0, DOI 10.1186/s13058-019-1169-1
   Jeon SM, 2018, EXP MOL MED, V50, P0, DOI 10.1038/s12276-018-0038-9
   Kato S, 2000, J BIOCHEM, V127, P717, DOI 10.1093/oxfordjournals.jbchem.a022662
   Keum N, 2014, BRIT J CANCER, V111, P976, DOI 10.1038/bjc.2014.294
   Khan Masood A, 2004, REV UROL, V6, P95
   Krajewski W, 2016, CENT EUR J UROL, V69, P139, DOI 10.5173/ceju.2016.784
   Li F, 2019, INT BRAZ J UROL, V45, P523, DOI 10.1590/S1677-5538.IBJU.2018.0186
   Liao Y, 2015, TUMOR BIOL, V36, P1567, DOI 10.1007/s13277-014-2728-9
   Liu J, 2017, ONCOTARGET, V8, P81040, DOI 10.18632/oncotarget.18766
   Louka ML, 2017, GENE, V629, P108, DOI 10.1016/j.gene.2017.07.074
   Mahendra A, 2018, J LAB PHYS, V10, P1, DOI 10.4103/JLP.JLP_49_17
   Marshall DT, 2012, J CLIN ENDOCR METAB, V97, P2315, DOI 10.1210/jc.2012-1451
   McCullough ML, 2019, JNCI-J NATL CANCER I, V111, P158, DOI 10.1093/jnci/djy087
   Narvaez CJ, 2014, FRONT PHYSIOL, V5, P0, DOI 10.3389/fphys.2014.00213
   Ng K, 2019, JAMA-J AM MED ASSOC, V321, P1370, DOI 10.1001/jama.2019.2402
   Ombra MN, 2017, EUR J CANCER PREV, V26, P532, DOI 10.1097/CEJ.0000000000000334
   Osanai M, 2016, ONCOL REP, V36, P2755, DOI 10.3892/or.2016.5072
   Park HY, 2019, PLOS ONE, V14, P0, DOI 10.1371/journal.pone.0216284
   Park SM, 2016, PLOS ONE, V11, P0, DOI 10.1371/journal.pone.0160308
   Pazdiora P, 2011, ANTICANCER RES, V31, P3619
   Petrou S, 2018, INT J VITAM NUTR RES, V88, P100, DOI 10.1024/0300-9831/a000494
   Provvisiero DP, 2019, SCI REP-UK, V9, P0, DOI 10.1038/s41598-019-48081-9
   Rao JW, 2019, HEPAT MON, V19, P0, DOI 10.5812/hepatmon.85075
   Reddy KK, 2013, J INVEST DERMATOL, V133, P589, DOI 10.1038/jid.2012.427
   Robles LA, 2019, SYST REV-LONDON, V8, P0, DOI 10.1186/s13643-018-0908-1
   Savoie MB, 2017, J CLIN ONCOL, V35, P0, DOI 10.1200/JCO.2017.35.4_suppl.793
   Scragg R, 2018, JAMA ONCOL, V4, P0, DOI 10.1001/jamaoncol.2018.2178
   Siegel RL, 2020, CA-CANCER J CLIN, V70, P7
   Song ZY, 2018, ENDOCR CONNECT, V7, PR294, DOI 10.1530/EC-18-0283
   Süle K, 2018, BIOMED PHARMACOTHER, V105, P558, DOI 10.1016/j.biopha.2018.05.090
   Trump DL, 2018, ASIAN J ANDROL, V20, P244, DOI 10.4103/aja.aja_14_18
   Umar M, 2018, INT J MOL SCI, V19, P0, DOI 10.3390/ijms19061618
   Urashima M, 2019, JAMA-J AM MED ASSOC, V321, P1361, DOI 10.1001/jama.2019.2210
   Vaughan-Shaw PG, 2020, GUT, V69, P103, DOI 10.1136/gutjnl-2018-317922
   Wolf G, 2004, J NUTR, V134, P1299, DOI 10.1093/jn/134.6.1299
   Wu YQ, 2020, CLIN TRANSL ONCOL, V22, P70, DOI 10.1007/s12094-019-02146-3
   Wyatt C, 2015, MELANOMA MANAG, V2, P51, DOI 10.2217/MMT.14.31
   Yokosawa EB, 2018, LARYNGOSCOPE, V128, PE371, DOI 10.1002/lary.27256
   Young M Rita I, 2018, TRENDS CANCER RES, V13, P43
   Zhan RQ, 2016, TRANSL CANCER RES, V5, P470, DOI 10.21037/tcr.2016.07.19
   Zhang LQ, 2015, CELL PHYSIOL BIOCHEM, V36, P299, DOI 10.1159/000374072
NR 83
TC 12
Z9 12
U1 0
U2 4
PU VERDUCI PUBLISHER
PI ROME
PA VIA GREGORIO VII, ROME, 186-00165, ITALY
SN 2372-3416
EI 
J9 WORLD CANCER RES J
JI World Cancer Res. J.
PD JUN 15
PY 2020
VL 7
IS 
BP 
EP 
DI 
PG 9
WC Oncology
SC Oncology
GA LY3PL
UT WOS:000540438600001
DA 2025-02-23
ER

PT J
AU Guo, D
   Hendryx, M
   Liang, XY
   Manson, JE
   He, K
   Vitolins, MZ
   Li, YY
   Luo, JH
AF Guo, Dan
   Hendryx, Michael
   Liang, Xiaoyun
   Manson, JoAnn E.
   He, Ka
   Vitolins, Mara Z.
   Li, Yueyao
   Luo, Juhua
TI Association between selenium intake and breast cancer risk: results from the Women's Health Initiative
SO BREAST CANCER RESEARCH AND TREATMENT
LA English
DT Article
DE Selenium intake; Breast cancer; Incidence; Postmenopausal women
ID toenail selenium; serum selenium; postmenopausal women; trace-elements; clinical-trial; blood; zinc; mortality; iron
AB Purpose It has been hypothesized that selenium (Se) can prevent cancer, and that Se deficiency may be associated with an increased risk of breast cancer. However, findings from epidemiological studies have been inconsistent. The objective of this study was to assess the association between Se intake and risk of breast cancer in the Women's Health Initiative (WHI). Methods This study included 145,033 postmenopausal women 50-79 years who completed baseline questionnaires between October 1993 and December 1998, which addressed dietary and supplemental Se intake and breast cancer risk factors. The association between baseline Se intake and incident breast cancer was examined in Cox proportional hazards analysis. Results During a mean follow-up of 15.5 years, 9487 cases of invasive breast cancer were identified. Total Se (highest versus lowest quartile: HR 1.00, 95% CI 0.92-1.09,P-trend = 0.66), dietary Se (highest versus lowest quartile: HR 0.99, 95% CI 0.89-1.08,P-trend = 0.61), and supplemental Se (yes versus no: HR 0.99, 95% CI 0.95-1.03) were not associated with breast cancer incidence. Conclusions This study indicates that Se intake is not associated with incident breast cancer among postmenopausal women in the United States. Further studies are needed to confirm our findings by using biomarkers such as toenail Se to reduce the potential for misclassification of Se status.
C1 [Guo, Dan; Liang, Xiaoyun] Beijing Normal Univ, Sch Social Dev & Publ Policy, 19 Xinjiekouwai St, Beijing 100875, Peoples R China.
   [Hendryx, Michael] Indiana Univ, Sch Publ Hlth, Dept Environm & Occupat Hlth, 1025 E 7th St, Bloomington, IN 47405 USA.
   [Manson, JoAnn E.] Harvard Med Sch, Brigham & Womens Hosp, Div Prevent Med, 900 Commonwealth Ave,3rd Fl, Boston, MA 02215 USA.
   [He, Ka] Columbia Univ, Mailman Sch Publ Hlth, Dept Epidemiol, Irving Med Ctr, 622 W 168th St, New York, NY 10032 USA.
   [Vitolins, Mara Z.] Wake Forest Univ, Bowman Gray Sch Med, Dept Epidemiol & Prevent, 475 Vine St, Winston Salem, NC 27157 USA.
   [Li, Yueyao] Brown Alpert Med Sch, Dept Dermatol, 336 Eddy St, Providence, RI 02903 USA.
   [Luo, Juhua] Indiana Univ, Sch Publ Hlth, Dept Epidemiol & Biostat, 1025 E 7th St, Bloomington, IN 47405 USA.
C3 Beijing Normal University; Indiana University System; Indiana University Bloomington; Harvard University; Harvard Medical School; Harvard University Medical Affiliates; Brigham & Women's Hospital; Columbia University; NewYork-Presbyterian Hospital; Wake Forest University; Wake Forest Baptist Medical Center; Brown University; Indiana University System; Indiana University Bloomington
RP Liang, XY (corresponding author), Beijing Normal Univ, Sch Social Dev & Publ Policy, 19 Xinjiekouwai St, Beijing 100875, Peoples R China.
EM liangxiaoyun@bnu.edu.cn
FU National Heart, Lung, and Blood Institute, National Institutes of Health, U.S. Department of Health and Human Services [HHSN268201600018C, HHSN268201600001C, HHSN268201600002C, HHSN268-201600003C, HHSN268201600004C]
CR Adeoti ML, 2015, INDIAN J CANCER, V52, P106, DOI 10.4103/0019-509X.175573
   Agudo A, 2014, CANCER EPIDEM BIOMAR, V23, P1436, DOI 10.1158/1055-9965.EPI-14-0339
   American Cancer Society, 2019, CURR YEAR EST BREAT, V0, P0
   American Cancer Society, 2019, BREAST CANCER. FACTS & FIGURES 2019-2020, V0, P0
   Anderson G, 1998, CONTROL CLIN TRIALS, V19, P61
   Babaknejad N, 2014, BIOL TRACE ELEM RES, V159, P1, DOI 10.1007/s12011-014-9998-3
   Bakir MA, 2004, J RADIOANAL NUCL CH, V260, P607, DOI 10.1023/B:JRNC.0000028220.00481.8e
   BURGUERA JL, 1990, J TRACE ELEM ELECT H, V4, P73
   Byrne C, 2013, J MAMMARY GLAND BIOL, V18, P63, DOI 10.1007/s10911-013-9273-9
   Choi R, 2019, NUTRIENTS, V11, P0, DOI 10.3390/nu11010037
   Cui Y, 2008, AM J CLIN NUTR, V87, P1009, DOI 10.1093/ajcn/87.4.1009
   Cui Y, 2007, CANCER EPIDEM BIOMAR, V16, P1682, DOI 10.1158/1055-9965.EPI-07-0187
   Duffield AJ, 1999, BRIT J NUTR, V82, P131, DOI 10.1017/S0007114599001282
   Duffield-Lillico AJ, 2002, CANCER EPIDEM BIOMAR, V11, P630
   Duffy CM, 2009, BREAST CANCER RES TR, V116, P551, DOI 10.1007/s10549-008-0167-2
   GAIL MH, 1989, JNCI-J NATL CANCER I, V81, P1879, DOI 10.1093/jnci/81.24.1879
   GARLAND M, 1995, J NATL CANCER I, V87, P497, DOI 10.1093/jnci/87.7.497
   Ghadirian P, 2000, CANCER DETECT PREV, V24, P305
   Gong ZH, 2016, INT J CANCER, V138, P1915, DOI 10.1002/ijc.29944
   Grattan BJ, 2012, NUTRIENTS, V4, P648, DOI 10.3390/nu4070648
   HARDELL L, 1993, BIOL TRACE ELEM RES, V36, P99, DOI 10.1007/BF02783168
   Harris HR, 2012, BREAST CANCER RES TR, V134, P1269, DOI 10.1007/s10549-012-2139-9
   Hays J, 2003, ANN EPIDEMIOL, V13, PS18, DOI 10.1016/S1047-2797(03)00042-5
   HUNTER DJ, 1990, JAMA-J AM MED ASSOC, V264, P1128, DOI 10.1001/jama.264.9.1128
   HUNTER DJ, 1990, AM J EPIDEMIOL, V132, P114, DOI 10.1093/oxfordjournals.aje.a115623
   Io M, 2000, DIET REF INT VIT C V, V0, P0
   Liang XY, 2017, CANCER-AM CANCER SOC, V123, P3107, DOI 10.1002/cncr.30688
   Longnecker MP, 1996, EPIDEMIOLOGY, V7, P384, DOI 10.1097/00001648-199607000-00008
   Luo JH, 2014, BREAST CANCER RES TR, V148, P153, DOI 10.1007/s10549-014-3146-9
   MADIGAN MP, 1995, J NATL CANCER I, V87, P1681, DOI 10.1093/jnci/87.22.1681
   Männistö S, 2000, EUR J CLIN NUTR, V54, P98, DOI 10.1038/sj.ejcn.1600902
   MEYER F, 1987, AM J EPIDEMIOL, V125, P917, DOI 10.1093/oxfordjournals.aje.a114610
   Pan SY, 2011, BMC CANCER, V11, P0, DOI 10.1186/1471-2407-11-372
   Patterson RE, 1999, ANN EPIDEMIOL, V9, P178, DOI 10.1016/S1047-2797(98)00055-6
   Pestitschek M, 2013, WIEN KLIN WOCHENSCHR, V125, P160, DOI 10.1007/s00508-013-0334-2
   Rayman MP, 2012, LANCET, V379, P1256, DOI 10.1016/S0140-6736(11)61452-9
   Rejali Lokman, 2007, ENVIRONMENTAL HEALTH AND PREVENTIVE MEDICINE, V12, P105, DOI 10.1007/BF02898024
   Sandsveden M, 2017, INT J CANCER, V141, P1741, DOI 10.1002/ijc.30875
   SCHAKEL SF, 1988, J AM DIET ASSOC, V88, P1268
   SCHRAUZER GN, 1985, JPN J CANCER RES, V76, P374
   Silvera SAN, 2007, CANCER CAUSE CONTROL, V18, P7, DOI 10.1007/s10552-006-0057-z
   Strain JJ, 1997, NUTR CANCER, V27, P48, DOI 10.1080/01635589709514500
   Suzana S, 2009, SINGAP MED J, V50, P265
   SWANSON CA, 1990, AM J CLIN NUTR, V52, P858, DOI 10.1093/ajcn/52.5.858
   VANDENBRANDT PA, 1994, AM J EPIDEMIOL, V140, P20, DOI 10.1093/oxfordjournals.aje.a117155
   VANTVEER P, 1990, AM J EPIDEMIOL, V131, P987, DOI 10.1093/oxfordjournals.aje.a115619
   Vinceti M, 2018, COCHRANE DB SYST REV, V0, P0, DOI DOI 10.1002/14651858.CD005195.pub4
   Vinceti M, 2013, J ENVIRON SCI HEAL C, V31, P305, DOI 10.1080/10590501.2013.844757
   Vinceti M, 2012, TUMORI J, V98, P287, DOI 10.1700/1125.12394
   WILLETT W, 1986, AM J EPIDEMIOL, V124, P17, DOI 10.1093/oxfordjournals.aje.a114366
   WILLETT WC, 1983, LANCET, V2, P130, DOI 10.1016/S0140-6736(83)90116-2
   Zwolak I, 2012, CELL BIOL TOXICOL, V28, P31, DOI 10.1007/s10565-011-9203-9
NR 52
TC 18
Z9 18
U1 3
U2 16
PU SPRINGER
PI NEW YORK
PA ONE NEW YORK PLAZA, SUITE 4600, NEW YORK, NY, UNITED STATES
SN 0167-6806
EI 1573-7217
J9 BREAST CANCER RES TR
JI Breast Cancer Res. Treat.
PD AUG 15
PY 2020
VL 183
IS 1
BP 217
EP 226
DI 10.1007/s10549-020-05764-6
EA JUN 2020
PG 10
WC Oncology
SC Oncology
GA MN9CU
UT WOS:000544546800001
PM 32607639
DA 2025-02-23
ER

PT J
AU Pan, K
   Larson, JC
   Prentice, RL
   Mortimer, JE
   Neuhouser, ML
   Manson, JE
   Van Horn, L
   Rohan, TE
   Lane, D
   Chlebowski, RT
AF Pan, Kathy
   Larson, Joseph C.
   Prentice, Ross L.
   Mortimer, Joanne E.
   Neuhouser, Marian L.
   Manson, JoAnn E.
   Van Horn, Linda
   Rohan, Thomas E.
   Lane, Dorothy
   Chlebowski, Rowan T.
TI Protein Intake by Source and Breast Cancer Incidence and Mortality: The Women'sHealth Initiative
SO JNCI CANCER SPECTRUM
LA English
DT Article
ID fat dietary pattern; survival; consumption; energy; risk
AB Background: Prior studies of dietary protein intake and breast cancer have been mixed and were limited by dietary self-report measurement error. Methods: Biomarker-calibrated total protein intake and estimated vegetable protein and animal protein intake were determined from baseline food frequency questionnaires in 100024 Women's Health Initiative participants. Associations between total, animal, and vegetable protein intake and breast cancer incidence, deaths from breast cancer, and deaths after breast cancer were estimated using Cox proportional hazards regression. Breast cancers were verified by medical record review and survival outcomes enhanced by National Death Index queries. All statistical tests were 2-sided. Results: After 14years of follow-up, there were 6340 incident breast cancers, 764 deaths from breast cancer, and 2059 deaths after breast cancer. In multivariable analyses, higher calibrated total protein intake was not associated with breast cancer incidence or deaths from or after breast cancer. Vegetable protein intake was associated with statistically significantly lower breast cancer incidence (hazard ratio [HR] = 0.98, 95% confidence interval [CI] = 0.96 to 0.99, P-trend = .006) and statistically significantly lower risk of death after breast cancer (HR = 0.93, 95% CI = 0.91 to 0.97, P-trend < .001) but not with deaths from breast cancer. In contrast, higher animal protein intake was associated with statistically significantly higher breast cancer incidence (HR = 1.03, 95% CI = 1.01 to 1.06, P-trend = .02) but not with deaths from or after breast cancer. Conclusions: Calibrated total protein intake was not associated with breast cancer incidence or mortality. Higher vegetable protein intake was associated with lower breast cancer incidence and lower risk of death after breast cancer. Higher animal protein intake was associated with higher breast cancer incidence.
C1 [Pan, Kathy; Chlebowski, Rowan T.] Univ Calif Los Angeles, Med Ctr, Lundquist Inst Biomed Innovat Harbor, Torrance, CA 90509 USA.
   [Larson, Joseph C.; Prentice, Ross L.; Neuhouser, Marian L.] Fred Hutchinson Canc Res Ctr, 1124 Columbia St, Seattle, WA 98104 USA.
   [Mortimer, Joanne E.] City Hope Natl Med Ctr, 1500 E Duarte Rd, Duarte, CA 91010 USA.
   [Manson, JoAnn E.] Harvard Med Sch, Brigham & Womens Hosp, Boston, MA 02115 USA.
   [Van Horn, Linda] Northwestern Univ, Evanston, IL USA.
   [Rohan, Thomas E.] Albert Einstein Coll Med, Bronx, NY 10467 USA.
   [Lane, Dorothy] SUNY Stony Brook, Stony Brook, NY 11794 USA.
C3 University of California System; University of California Los Angeles; University of California Los Angeles Medical Center; Fred Hutchinson Cancer Center; City of Hope; Harvard University; Harvard University Medical Affiliates; Brigham & Women's Hospital; Harvard Medical School; Northwestern University; Montefiore Medical Center; Albert Einstein College of Medicine; Yeshiva University; State University of New York (SUNY) System; Stony Brook University
RP Pan, K (corresponding author), Harbor UCLA Med Ctr, Lundquist Inst Biomed Innovat, 1124 W Carson St, Torrance, CA 90502 USA.
EM kathyjpan@gmail.com
FU National Heart, Lung and Blood Institute, National Institutes of Health [N01WH22110, 24152, 32100-2, 32105-6, 32108-9, 32111-13, 32115, 32118-32119, 32122, 42107-26, 42129-32, 44221]; TREC Training Workshop [R25CA203650]
CR Anderson GL, 2003, ANN EPIDEMIOL, V13, PS5, DOI 10.1016/S1047-2797(03)00043-7
   Beasley JM, 2013, J AM GERIATR SOC, V61, P1863, DOI 10.1111/jgs.12503
   Beasley JM, 2010, J AM GERIATR SOC, V58, P1063, DOI 10.1111/j.1532-5415.2010.02866.x
   Borugian MJ, 2004, CANCER EPIDEM BIOMAR, V13, P1163
   Chlebowski RT, 2020, J CLIN ONCOL, V38, P1419, DOI 10.1200/JCO.19.00435
   Chlebowski RT, 2017, J CLIN ONCOL, V35, P2919, DOI 10.1200/JCO.2016.72.0326
   Farvid MS, 2018, INT J CANCER, V143, P2787, DOI 10.1002/ijc.31848
   Goodwin PJ, 2003, J CLIN ONCOL, V21, P2500, DOI 10.1200/JCO.2003.06.121
   Holmes MD, 1999, CANCER, V86, P826, DOI 10.1002/(SICI)1097-0142(19990901)86:5<826::AID-CNCR19>3.0.CO;2-0
   Holmes MD, 2017, J CLIN ONCOL, V35, P325, DOI 10.1200/JCO.2016.68.3292
   Neuhouser ML, 2008, AM J EPIDEMIOL, V167, P1247, DOI 10.1093/aje/kwn026
   Prentice RL, 2006, JAMA-J AM MED ASSOC, V295, P629, DOI 10.1001/jama.295.6.629
   Prentice RL, 2009, AM J EPIDEMIOL, V169, P977, DOI 10.1093/aje/kwp008
   RICHEDWARDS JW, 1994, AM J EPIDEMIOL, V140, P1016, DOI 10.1093/oxfordjournals.aje.a117191
   Ritenbaugh C, 2003, ANN EPIDEMIOL, V13, PS87, DOI 10.1016/S1047-2797(03)00044-9
   ROHAN TE, 1993, NUTR CANCER, V20, P167, DOI 10.1080/01635589309514283
   Subar AF, 2013, EUR J CLIN NUTR, V67, P863, DOI 10.1038/ejcn.2013.62
   Van Horn L, 2020, CURR DEV NUTR, V4, P0, DOI 10.1093/cdn/nzaa021
   Wu J, 2016, NUTRIENTS, V8, P0, DOI 10.3390/nu8110730
NR 19
TC 10
Z9 10
U1 3
U2 45
PU OXFORD UNIV PRESS
PI OXFORD
PA GREAT CLARENDON ST, OXFORD OX2 6DP, ENGLAND
SN 
EI 2515-5091
J9 JNCI CANCER SPECT
JI JNCI Cancer Spectr.
PD DEC 15
PY 2020
VL 4
IS 6
BP 
EP 
DI 10.1093/jncics/pkaa101
PG 7
WC Oncology
SC Oncology
GA PY7NB
UT WOS:000612227700024
PM 33392445
DA 2025-02-23
ER

PT J
AU Hamaguchi, R
   Narui, R
   Wada, H
AF Hamaguchi, Reo
   Narui, Ryoko
   Wada, Hiromi
TI Effects of Alkalization Therapy on Chemotherapy Outcomes in Metastatic or Recurrent Pancreatic Cancer
SO ANTICANCER RESEARCH
LA English
DT Article
DE Pancreatic cancer; alkalization therapy; tumor microenvironment; alkaline diet; bicarbonate; urine pH
ID naive japanese patients; tumor acidity; cellular adaptation; p-glycoprotein; gemcitabine; folfirinox; efficacy; buffer; cells; load
AB Background/Aim: The acidic tumor microenvironment is associated both with the progression and drug resistance of cancer. We aimed to investigate the effects of alkalization therapy performed concurrently with chemotherapy on the survival of advanced pancreatic cancer patients (study registration: UMIN 000035659). Patients and Methods: Twenty-eight patients with metastatic or recurrent pancreatic cancer were assessed in this study. Alkalization therapy consisted of an alkaline diet with supplementary oral sodium bicarbonate (3.0-5.0 g/day). Results: The mean urine pH was significantly higher after the alkalization therapy (6.85 +/- 0.74 vs. 6.39 +/- 0.92; p<0.05). The median overall survival from the start of alkalization therapy of the patients with high urine pH (>7.0) was significantly longer than those with low urine pH (<= 7.0) (16.1 vs. 4.7 months; p<0.05). Conclusion: An alkalization therapy may be associated with better outcomes in advanced pancreatic cancer patients treated with chemotherapy.
C1 [Hamaguchi, Reo; Narui, Ryoko; Wada, Hiromi] Japanese Soc Inflammat & Metab Canc, Kyoto, Japan.
   [Wada, Hiromi] Kyoto Univ, Karasuma Wada Clin, Kyoto, Japan.
C3 Kyoto University
RP Hamaguchi, R (corresponding author), Japanese Soc Inflammat & Metab Canc, Nakagyo Ku, 119 Nishioshikouji Cho, Kyoto, Japan.
EM reo-h@nifty.com
CR Ana Maria Lopez IFR, 2014, J. INTEGR. ONCOL, V4, P10, DOI 10.4172/2329-6771.1000128
   Arunkumar PA, 2012, ASIAN PACIFIC JOURNAL OF TROPICAL BIOMEDICINE, V2, P640, DOI 10.1016/S2221-1691(12)60112-9
   Cairns RA, 2011, NAT REV CANCER, V11, P85, DOI 10.1038/nrc2981
   Conroy T, 2011, NEW ENGL J MED, V364, P1817, DOI 10.1056/NEJMoa1011923
   Gatenby RA, 2004, NAT REV CANCER, V4, P891, DOI 10.1038/nrc1478
   Gerweck LE, 2006, MOL CANCER THER, V5, P1275, DOI 10.1158/1535-7163.MCT-06-0024
   Hamaguchi R, 2017, ANTICANCER RES, V37, P5141, DOI 10.21873/anticanres.11934
   Harguindey S, 2005, BBA-REV CANCER, V1756, P1, DOI 10.1016/j.bbcan.2005.06.004
   Hezel AF, 2006, GENE DEV, V20, P1218, DOI 10.1101/gad.1415606
   Ibrahim-Hashim A, 2017, CANCER MED-US, V6, P1720, DOI 10.1002/cam4.1032
   Kanda Y, 2013, BONE MARROW TRANSPL, V48, P452, DOI 10.1038/bmt.2012.244
   LEBOEUF RA, 1990, CANCER RES, V50, P3722
   Lotz C, 2007, ONCOL REP, V17, P239
   Mahoney BP, 2003, BIOCHEM PHARMACOL, V66, P1207, DOI 10.1016/S0006-2952(03)00467-2
   Martin NK, 2012, BRIT J CANCER, V106, P1280, DOI 10.1038/bjc.2012.58
   Neri D, 2011, NAT REV DRUG DISCOV, V10, P767, DOI 10.1038/nrd3554
   Okusaka T, 2014, CANCER SCI, V105, P1321, DOI 10.1111/cas.12501
   Pilon-Thomas S, 2016, CANCER RES, V76, P1381, DOI 10.1158/0008-5472.CAN-15-1743
   Raghunand N, 1999, BRIT J CANCER, V80, P1005, DOI 10.1038/sj.bjc.6690455
   Raghunand N, 2003, BIOCHEM PHARMACOL, V66, P1219, DOI 10.1016/S0006-2952(03)00468-4
   REMER T, 1995, J AM DIET ASSOC, V95, P791, DOI 10.1016/S0002-8223(95)00219-7
   Robey IF, 2009, CANCER RES, V69, P2260, DOI 10.1158/0008-5472.CAN-07-5575
   Silva AS, 2009, CANCER RES, V69, P2677, DOI 10.1158/0008-5472.CAN-08-2394
   Thews O, 2006, NEOPLASIA, V8, P143, DOI 10.1593/neo.05697
   Ueno H, 2016, CANCER CHEMOTH PHARM, V77, P595, DOI 10.1007/s00280-016-2972-3
   Von Hoff DD, 2013, NEW ENGL J MED, V369, P1691, DOI 10.1056/NEJMoa1304369
   Welch AA, 2008, BRIT J NUTR, V99, P1335, DOI 10.1017/S0007114507862350
   Wiley SZ, 2018, FASEB J, V32, P1170, DOI 10.1096/fj.201700834R
   Wojtkowiak JW, 2012, CANCER RES, V72, P3938, DOI 10.1158/0008-5472.CAN-11-3881
   Wojtkowiak JW, 2011, MOL PHARMACEUT, V8, P2032, DOI 10.1021/mp200292c
   Ying HQ, 2012, CELL, V149, P656, DOI 10.1016/j.cell.2012.01.058
   Yun J, 2015, SCIENCE, V350, P1391, DOI 10.1126/science.aaa5004
NR 32
TC 27
Z9 28
U1 0
U2 11
PU INT INST ANTICANCER RESEARCH
PI ATHENS
PA EDITORIAL OFFICE 1ST KM KAPANDRITIOU-KALAMOU RD KAPANDRITI, PO BOX 22, ATHENS 19014, GREECE
SN 0250-7005
EI 1791-7530
J9 ANTICANCER RES
JI Anticancer Res.
PD FEB 15
PY 2020
VL 40
IS 2
BP 873
EP 880
DI 10.21873/anticanres.14020
PG 8
WC Oncology
SC Oncology
GA KY7CO
UT WOS:000522731800034
PM 32014931
DA 2025-02-23
ER

PT J
AU Simin, J
   Tamimi, RM
   Callens, S
   Engstrand, L
   Brusselaers, N
AF Simin, Johanna
   Tamimi, Rulla M.
   Callens, Steven
   Engstrand, Lars
   Brusselaers, Nele
TI Menopausal hormone therapy treatment options and ovarian cancer risk: A Swedish prospective population-based matched-cohort study
SO INTERNATIONAL JOURNAL OF CANCER
LA English
DT Article
DE ovarian neoplasms; menopausal hormone therapy; progestins; oestrogens and chemoprevention
ID replacement therapy; dietary-intake; women; esophageal; lignans; adenocarcinoma; register
AB Although menopausal hormone therapy (MHT) seemingly increases the risk of ovarian cancer, evidence is insufficient whether the risk varies between various MHT formulations, regimens and administration modes. With the aim of filling these knowledge gaps, we investigated the effect of different MHT treatment options on the risk of ovarian cancer. This prospective Swedish population-based matched-cohort study included all women >= 40years having used systemic MHT between 2005 and 2012 (288,950 ever-users), group-level matched (1:3) to 866,546 nonusers. MHT use was ascertained from the Swedish Prescribed Drug Registry and data was linked to several national health data registries. Multivariable conditional logistic regression provided odds ratios (ORs) and 95% confidence intervals (CIs) adjusted for parity, and comorbidities. Current EP-MHT use was associated with a modestly increased risk of ovarian cancer (OR = 1.38, 95% CI 1.18-1.62), while no consistent risk was found among past users (OR = 1.00, 95% CI 0.84-1.18). Current continuous testosterone derived (OR = 1.50, 95% CI 1.15-1.96) regimens increased the risk whereas progesterone derived (OR = 1.48, 95% CI 1.00-2.21) regimens increased the risk marginally. Nonsignificant positive associations were observed for sequential regimens (OR = 1.87, 95% CI 0.70-5.08; OR = 1.54, 95% CI 0.96-2.47, respectively). An inverse relationship was observed for all E-MHT use (OR = 0.25, 95% CI 0.22-0.29), but this association might partly be explained by underreporting of oophorectomies or tubal ligations. Current cutaneous EP-MHT (OR = 1.28, 95% CI 0.81-2.02) suggested a possibly lower risk than oral MHT (OR = 1.48, 95% CI 1.25-1.75). In conclusion EP-MHT, notably continuous regimens, were associated with a modestly increased risk of ovarian cancer. The role of E-MHT requires further clarification. What's new? While menopausal hormone therapy (MHT) appears to influence ovarian cancer risk, whether the risk varies between various MHT treatment options remains unknown. In this Swedish population-based matched-cohort study, including all MHT receivers during 2005-2012, we found notable differences between MHT regimens. In addition, cutaneous EP-MHT suggested for less risk than the most commonly prescribed oral MHT. These findings are important for choosing a MHT treatment option, which involves less excess ovarian cancer risk.
C1 [Simin, Johanna; Engstrand, Lars; Brusselaers, Nele] Karolinska Inst, CTMR, Dept Microbiol Tumor & Cell Biol, Stockholm, Sweden.
   [Simin, Johanna; Engstrand, Lars; Brusselaers, Nele] Sci Life Lab SciLifeLab, Stockholm, Sweden.
   [Tamimi, Rulla M.] Harvard TH Chan Sch Publ Hlth, Dept Epidemiol, Boston, MA USA.
   [Tamimi, Rulla M.] Brigham & Womens Hosp, Channing Div Network Med, 75 Francis St, Boston, MA 02115 USA.
   [Callens, Steven] Ghent Univ Hosp, Dept Internal Med & Infect Dis, Ghent, Belgium.
C3 Karolinska Institutet; SciLifeLab; Harvard University; Harvard T.H. Chan School of Public Health; Harvard University; Harvard University Medical Affiliates; Brigham & Women's Hospital; Ghent University; Ghent University Hospital
RP Simin, J (corresponding author), Karolinska Inst, CTMR, Dept Microbiol Tumor & Cell Biol, Stockholm, Sweden.; Simin, J (corresponding author), Sci Life Lab SciLifeLab, Stockholm, Sweden.
EM johanna.simin@ki.se
FU Strategic funding in Epidemiology (SFO), Junior Scholar Grant, Karolinska Institutet
CR [Anonymous], 2014, OBSTET GYNECOL, V123, P202
   [Anonymous], 2004, NANOTECHNOLOGY L BUS, V0, P0, DOI DOI 10.1186/1479-5868-1-13
   Archer DF, 2001, MENOPAUSE, V8, P245, DOI 10.1097/00042192-200107000-00005
   Barlow L, 2009, ACTA ONCOL, V48, P27, DOI 10.1080/02841860802247664
   Brusselaers N, 2018, ANN ONCOL, V29, P1771, DOI 10.1093/annonc/mdy212
   Brusselaers N, 2017, INT J CANCER, V140, P1693, DOI 10.1002/ijc.30588
   Buster JE, 2010, EXPERT OPIN PHARMACO, V11, P1489, DOI 10.1517/14656561003774098
   Coughlin SS, 2000, J CLIN EPIDEMIOL, V53, P367, DOI 10.1016/S0895-4356(99)00179-1
   Falconer H, 2015, JNCI-J NATL CANCER I, V107, P0, DOI 10.1093/jnci/dju410
   Flam Folke, 2007, LAKARTIDNINGEN, V104, P2167
   Fortner RT, 2018, INT J CANCER, V145, P58
   Gapstur SM, 2015, LANCET, V385, P1835, DOI 10.1016/S0140-6736(14)61687-1
   gynekologi Sllefoo, 2019, RIKTLINJER OSTROGENB, V0, P0
   Holm M, 2018, HORM CANCER-US, V9, P254, DOI 10.1007/s12672-018-0338-5
   Järvstråt L, 2015, MENOPAUSE, V22, P275, DOI 10.1097/GME.0000000000000294
   Johansson LA, 2002, J EPIDEMIOL COMMUN H, V56, P301, DOI 10.1136/jech.56.4.301
   Kilander C, 2019, ACTA ONCOL, V58, P290, DOI 10.1080/0284186X.2018.1549367
   Koskela-Niska V, 2013, INT J CANCER, V133, P1680, DOI 10.1002/ijc.28167
   Lee SJ, 2009, J KOREAN MED SCI, V24, P114, DOI 10.3346/jkms.2009.24.1.114
   Li C, 2000, MENOPAUSE, V7, P273, DOI 10.1097/00042192-200007040-00010
   Lin YL, 2014, BRIT J NUTR, V112, P2002, DOI 10.1017/S0007114514003055
   Lin YL, 2013, CANCER EPIDEM BIOMAR, V22, P308, DOI 10.1158/1055-9965.EPI-12-1138
   Lin YL, 2012, CANCER CAUSE CONTROL, V23, P837, DOI 10.1007/s10552-012-9952-7
   Ludvigsson JF, 2011, BMC PUBLIC HEALTH, V11, P0, DOI 10.1186/1471-2458-11-450
   Ludvigsson JF, 2009, EUR J EPIDEMIOL, V24, P659, DOI 10.1007/s10654-009-9350-y
   Nelson HD, 2002, JAMA-J AM MED ASSOC, V288, P872, DOI 10.1001/jama.288.7.872
   Oddens BJ, 1997, OBSTET GYNECOL, V90, P269, DOI 10.1016/S0029-7844(97)00264-0
   Pearce CL, 2009, CANCER, V115, P531, DOI 10.1002/cncr.23956
   Prat J, 2005, HUM PATHOL, V36, P861, DOI 10.1016/j.humpath.2005.06.006
   Rovinski D, 2018, THROMB RES, V168, P83, DOI 10.1016/j.thromres.2018.06.014
   Sadr-Azodi O, 2017, UNITED EUR GASTROENT, V5, P1123, DOI 10.1177/2050640617702060
   Samverkan RCi, 2015, SWEDEN LANDSTINGENS, V2.0, P1
   Samverkan RCi, 2018, NAT VARDPR ICK EP AG, V0, P0
   Schildkraut JM, 1997, JNCI-J NATL CANCER I, V89, P932, DOI 10.1093/jnci/89.13.932
   Shapiro S, 2007, CLIMACTERIC, V10, P466, DOI 10.1080/13697130701730539
   Shapiro S, 2015, MATURITAS, V81, P323, DOI 10.1016/j.maturitas.2015.03.018
   Shi LF, 2016, MENOPAUSE, V23, P417, DOI 10.1097/GME.0000000000000550
   Socialstyrelsen, 1993, KLASS OP SJATT UPPL, V0, P1
   Socialstyrelsen, 2019, KODN CANC 2019 ARB P, V0, P2019
   Soini T, 2016, ACTA ONCOL, V55, P1281, DOI 10.1080/0284186X.2016.1175660
   Temkin SM, 2019, CANCER-AM CANCER SOC, V125, P499, DOI 10.1002/cncr.31911
   Wentzensen Nicolas, 2016, EVID BASED MED, V21, P159, DOI 10.1136/ebmed-2016-110411
   Wettermark B, 2007, PHARMACOEPIDEM DR S, V16, P726, DOI 10.1002/pds.1294
   WHO Collaborating Centre for Drug and Statistics Methodology, 2019, ATC DDD INDEX 2019, V0, P0
   Yin WY, 2019, JAMA ONCOL, V5, P106, DOI 10.1001/jamaoncol.2018.5188
NR 45
TC 12
Z9 14
U1 0
U2 3
PU WILEY
PI HOBOKEN
PA 111 RIVER ST, HOBOKEN 07030-5774, NJ USA
SN 0020-7136
EI 1097-0215
J9 INT J CANCER
JI Int. J. Cancer
PD JUL 1
PY 2020
VL 147
IS 1
BP 33
EP 44
DI 10.1002/ijc.32706
EA OCT 2019
PG 12
WC Oncology
SC Oncology
GA LI8TI
UT WOS:000491658200001
PM 31584190
DA 2025-02-23
ER

PT J
AU Orlandella, RM
   Turbitt, WJ
   Gibson, JT
   Boi, SK
   Li, P
   Smith, DL
   Norian, LA
AF Orlandella, Rachael M.
   Turbitt, William J.
   Gibson, Justin T.
   Boi, Shannon K.
   Li, Peng
   Smith, Daniel L., Jr.
   Norian, Lyse A.
TI The Antidiabetic Agent Acarbose Improves Anti-PD-1 and Rapamycin Efficacy in Preclinical Renal Cancer
SO CANCERS
LA English
DT Article
DE kidney cancer; glucose; immunity; nutrition; immunotherapy
ID cell carcinoma; double-blind; life-span; t-cells; metformin; restriction; modulation; expression; everolimus; risk
AB Simple Summary Although immune-stimulatory and targeted therapies benefit many patients with metastatic kidney cancer, a sizeable proportion of patients fail to respond. Recent studies in mice demonstrate that nutrient-limiting dietary interventions can improve responses to chemotherapy. However, these studies did not investigate effects on metastasis, and the impact of these interventions on the response to immunotherapy or targeted therapies in kidney cancer is unknown. We therefore studied the effects of a glucose-limiting drug called acarbose, which is used to treat type 2 diabetes, in a spontaneously-metastasizing mouse model of kidney cancer. We found that acarbose slowed kidney cancer growth and promoted protective immune responses. In combination with either an immunotherapy or a targeted therapy used clinically to treat kidney cancer, acarbose led to improved treatment outcomes and reduced lung metastases. Our findings contribute to the emerging idea of using nutrition-based interventions to enhance responses to cancer treatments. Although immune checkpoint inhibitors and targeted therapeutics have changed the landscape of treatment for renal cell carcinoma (RCC), most patients do not experience significant clinical benefits. Emerging preclinical studies report that nutrition-based interventions and glucose-regulating agents can improve therapeutic efficacy. However, the impact of such agents on therapeutic efficacy in metastatic kidney cancer remains unclear. Here, we examined acarbose, an alpha-glucosidase inhibitor and antidiabetic agent, in a preclinical model of metastatic kidney cancer. We found that acarbose blunted postprandial blood glucose elevations in lean, nondiabetic mice and impeded the growth of orthotopic renal tumors, an outcome that was reversed by exogenous glucose administration. Delayed renal tumor outgrowth in mice on acarbose occurred in a CD8 T cell-dependent manner. Tumors from these mice exhibited increased frequencies of CD8 T cells that retained production of IFN gamma, TNF alpha, perforin, and granzyme B. Combining acarbose with either anti-PD-1 or the mammalian target of rapamycin inhibitor, rapamycin, significantly reduced lung metastases relative to control mice on the same therapies. Our findings in mice suggest that combining acarbose with current RCC therapeutics may improve outcomes, warranting further study to determine whether acarbose can achieve similar responses in advanced RCC patients in a safe and likely cost-effective manner.
C1 [Orlandella, Rachael M.; Gibson, Justin T.; Boi, Shannon K.; Norian, Lyse A.] Univ Alabama Birmingham UAB, Grad Biomed Sci, Birmingham, AL 35233 USA.
   [Turbitt, William J.; Smith, Daniel L., Jr.; Norian, Lyse A.] UAB, Dept Nutr Sci, Birmingham, AL 35233 USA.
   [Li, Peng] UAB, Sch Nursing, Birmingham, AL 35233 USA.
   [Smith, Daniel L., Jr.; Norian, Lyse A.] UAB, Nutr Obes Res Ctr, Birmingham, AL 35233 USA.
   [Norian, Lyse A.] UAB, ONeal Comprehens Canc Ctr, Birmingham, AL 35233 USA.
C3 University of Alabama System; University of Alabama Birmingham; University of Alabama System; University of Alabama Birmingham; University of Alabama System; University of Alabama Birmingham; University of Alabama System; University of Alabama Birmingham; University of Alabama System; University of Alabama Birmingham
RP Norian, LA (corresponding author), Univ Alabama Birmingham UAB, Grad Biomed Sci, Birmingham, AL 35233 USA.; Norian, LA (corresponding author), UAB, Dept Nutr Sci, Birmingham, AL 35233 USA.; Norian, LA (corresponding author), UAB, Nutr Obes Res Ctr, Birmingham, AL 35233 USA.; Norian, LA (corresponding author), UAB, ONeal Comprehens Canc Ctr, Birmingham, AL 35233 USA.
EM rorlande@uab.edu; wturbitt@uab.edu; jtgibson@uab.edu; Shannon.Boi@STJUDE.ORG; pli@uab.edu; dsmithjr@uab.edu; lnorian@uab.edu
FU NIH [R21CA223126, T32GM008111, P30CA013148, 1S10OD021697]; NCI [T32CA047888, T32CA183926, R25CA047888]; NHLBI [T32HL105349]; NIDDK [T32DK062710, P30DK056336]; NIAID [T32AI007051]
CR Abdool K, 2006, J IMMUNOL, V177, P2575, DOI 10.4049/jimmunol.177.4.2575
   Baxter NT, 2019, MSPHERE, V4, P0, DOI 10.1128/mSphere.00528-18
   Beziaud L, 2016, CANCER RES, V76, P4100, DOI 10.1158/0008-5472.CAN-15-2452
   Brand A, 2016, CELL METAB, V24, P657, DOI 10.1016/j.cmet.2016.08.011
   Brewer Rachel A, 2016, NUTR HEALTHY AGING, V4, P31, DOI 10.3233/NHA-160007
   Cascone T, 2018, CELL METAB, V27, P977, DOI 10.1016/j.cmet.2018.02.024
   CASPARY WF, 1979, RES EXP MED, V175, P1, DOI 10.1007/BF01851228
   CDC Health United States, 2019, TABL 24 MEAN MACR IN, V0, P0
   Cha JH, 2018, MOL CELL, V71, P606, DOI 10.1016/j.molcel.2018.07.030
   Chang CH, 2015, CELL, V162, P1229, DOI 10.1016/j.cell.2015.08.016
   Chang CH, 2013, CELL, V153, P1239, DOI 10.1016/j.cell.2013.05.016
   Chiasson JL, 2003, JAMA-J AM MED ASSOC, V290, P486, DOI 10.1001/jama.290.4.486
   Courtney KD, 2018, CELL METAB, V28, P793, DOI 10.1016/j.cmet.2018.07.020
   Di Biase S, 2016, CANCER CELL, V30, P136, DOI 10.1016/j.ccell.2016.06.005
   Eikawa S, 2015, P NATL ACAD SCI USA, V112, P1809, DOI 10.1073/pnas.1417636112
   Galluzzi L, 2015, CANCER CELL, V28, P690, DOI 10.1016/j.ccell.2015.10.012
   Gibbs VK, 2018, J GERONTOL A-BIOL, V73, P157, DOI 10.1093/gerona/glx127
   Gopalakrishnan V, 2018, SCIENCE, V359, P97, DOI 10.1126/science.aan4236
   Graff RE, 2018, DIABETES CARE, V41, P1432, DOI 10.2337/dc17-2518
   Gross BP, 2014, AAPS J, V16, P1194, DOI 10.1208/s12248-014-9662-z
   Hale M, 2015, PLOS ONE, V10, P0, DOI 10.1371/journal.pone.0118784
   Harrison DE, 2014, AGING CELL, V13, P273, DOI 10.1111/acel.12170
   James BR, 2014, CANCER IMMUNOL IMMUN, V63, P1213, DOI 10.1007/s00262-014-1598-8
   James BR, 2012, J IMMUNOL, V189, P1311, DOI 10.4049/jimmunol.1100587
   Komarova EA, 2012, AGING-US, V4, P709, DOI 10.18632/aging.100498
   Lévesque S, 2019, ONCOIMMUNOLOGY, V8, P0, DOI 10.1080/2162402X.2019.1657375
   Linehan WM, 2010, NAT REV UROL, V7, P277, DOI 10.1038/nrurol.2010.47
   Matson V, 2018, SCIENCE, V359, P104, DOI 10.1126/science.aao3290
   Mogavero A, 2017, SCI REP-UK, V7, P0, DOI 10.1038/s41598-017-16149-z
   Motzer RJ, 2018, NEW ENGL J MED, V378, P1277, DOI 10.1056/NEJMoa1712126
   Motzer RJ, 2008, LANCET, V372, P449, DOI 10.1016/S0140-6736(08)61039-9
   Norian LA, 2012, PLOS ONE, V7, P0, DOI 10.1371/journal.pone.0031085
   ODEA K, 1985, AM J CLIN NUTR, V41, P511, DOI 10.1093/ajcn/41.3.511
   Pietrocola F, 2016, CANCER CELL, V30, P147, DOI 10.1016/j.ccell.2016.05.016
   Quinn BJ, 2013, TRENDS ENDOCRIN MET, V24, P469, DOI 10.1016/j.tem.2013.05.004
   Renner K, 2019, CELL REP, V29, P135, DOI 10.1016/j.celrep.2019.08.068
   Routy B, 2018, SCIENCE, V359, P91, DOI 10.1126/science.aan3706
   Scharping NE, 2017, CANCER IMMUNOL RES, V5, P9, DOI 10.1158/2326-6066.CIR-16-0103
   Scott KEN, 2016, CELL METAB, V24, P649, DOI 10.1016/j.cmet.2016.10.015
   Singer K, 2011, INT J CANCER, V128, P2085, DOI 10.1002/ijc.25543
   Smith BJ, 2019, BMC MICROBIOL, V19, P0, DOI 10.1186/s12866-019-1494-7
   Spranger S, 2018, NAT REV CANCER, V18, P139, DOI 10.1038/nrc.2017.117
   Su BL, 2015, J DIABETES, V7, P729, DOI 10.1111/1753-0407.12232
   Sugiura A, 2018, J IMMUNOL, V200, P400, DOI 10.4049/jimmunol.1701041
   Tacke F, 2006, J EXP MED, V203, P583, DOI 10.1084/jem.20052119
   Tseng YH, 2015, DIABETES CARE, V38, P2068, DOI 10.2337/dc15-0563
   Turbitt WJ, 2019, FRONT IMMUNOL, V10, P0, DOI 10.3389/fimmu.2019.01402
   van der Mijn JC, 2019, PLOS ONE, V14, P0, DOI 10.1371/journal.pone.0226285
   VanOosten RL, 2007, CANCER RES, V67, P11980, DOI 10.1158/0008-5472.CAN-07-1526
   Wang YS, 2015, ONCOL RES, V22, P193, DOI 10.3727/096504015X14348950540999
   Wheaton WW, 2014, ELIFE, V3, P0, DOI 10.7554/eLife.02242
   Zhang XY, 2017, DIABETES THER, V8, P293, DOI 10.1007/s13300-017-0226-y
NR 52
TC 18
Z9 19
U1 0
U2 5
PU MDPI
PI BASEL
PA ST ALBAN-ANLAGE 66, CH-4052 BASEL, SWITZERLAND
SN 
EI 2072-6694
J9 CANCERS
JI Cancers
PD OCT 15
PY 2020
VL 12
IS 10
BP 
EP 
DI 10.3390/cancers12102872
PG 19
WC Oncology
SC Oncology
GA OJ8PG
UT WOS:000584215300001
PM 33036247
DA 2025-02-23
ER

PT J
AU Wang, F
   Cai, H
   Gu, K
   Shi, L
   Yu, DX
   Zhang, ML
   Zheng, W
   Zheng, Y
   Bao, PP
   Shu, XO
AF Wang, Fei
   Cai, Hui
   Gu, Kai
   Shi, Liang
   Yu, Danxia
   Zhang, Minlu
   Zheng, Wei
   Zheng, Ying
   Bao, Pingping
   Shu, Xiao-Ou
TI Adherence to Dietary Recommendations among Long-Term Breast Cancer Survivors and Cancer Outcome Associations
SO CANCER EPIDEMIOLOGY BIOMARKERS & PREVENTION
LA English
DT Article
ID healthy eating index; physical-activity; womens health; guidelines; mortality; patterns; quality; reproducibility; statistics; validity
AB Background: Adherence to dietary recommendations has been shown to be associated with reduced mortality in healthy populations. Little is known about the possible benefits of adherence to dietary recommendations among breast cancer survivors. Methods: Dietary information was collected using food frequency questionnaires at the 5-year postdiagnosis survey in 3,450 5-year breast cancer survivors from the Shanghai Breast Cancer Survival Study. Adherence scores to Chinese Food Pagoda (CHFP)-2007, CHFP-2016, modified Dietary Approaches to Stop Hypertension (DASH), and Healthy Eating Index 2015 (HEI-2015) were created. Cox proportional hazards models were used to estimate hazard ratios (HR) and 95% confidence intervals (CI) for total mortality and breast cancer-specific events according to adherence scores. Results: Participants in the highest quartiles of CHFP-2007, CHFP-2016, and DASH had 25% to 34% lower risk of total mortality (HR, 0.66; 95% CI, 0.48-0.89 for CHFP-2007; HR, 0.75; 95% CI, 0.55-1.01 for CHFP-2016; HR, 0.66; 95% CI, 0.49-0.91 for DASH), and 36% to 40% lower risk of breast cancer-specific events (HR, 0.64; 95% CI, 0.44-0.93 for CHFP2007; HR, 0.67; 95% CI, 0.45-0.99 for CHFP-2016; HR, 0.60; 95% CI, 0.40-0.90 for DASH) comparing with the lowest quartiles. Associations did not vary by known prognostic factors. HEI-2015 scores were not significantly associated with breast cancer outcomes. Conclusions: Higher adherence to CHFP and DASH dietary guidelines post-cancer diagnosis was associated with reduced risk of both overall death and breast cancer-specific recurrence or death among long-term breast cancer survivors. Impact: Our study highlights the importance of overall dietary quality among long-term breast cancer survivors.
C1 [Wang, Fei; Cai, Hui; Yu, Danxia; Zheng, Wei; Shu, Xiao-Ou] Vanderbilt Univ, Med Ctr, Vanderbilt Ingram Canc Ctr, Div Epidemiol,Dept Med,Vanderbilt Epidemiol Ctr, Nashville, TN USA.
   [Wang, Fei] Shandong Univ, Hosp 2, Dept Breast Surg, Jinan, Shandong, Peoples R China.
   [Gu, Kai; Shi, Liang; Zhang, Minlu; Bao, Pingping] Shanghai Municipal Ctr Dis Control & Prevent, Dept Canc Control & Prevent, Shanghai, Peoples R China.
   [Zheng, Ying] Fudan Univ, Shanghai Canc Ctr, Dept Canc Prevent, Shanghai, Peoples R China.
C3 Vanderbilt University; Shandong University; Shanghai Center for Disease Control & Prevention; Fudan University
RP Shu, XO (corresponding author), Vanderbilt Univ, Sch Med, 2525 W End Ave,Suite 600, Nashville, TN 37203 USA.
EM xiao-ou.shu@vanderbilt.edu
FU program of China Scholarship Council [201806225032]; U.S. Department of Defense Breast Cancer Research Program [DAMD 17-02-1-0607]; National Cancer Institute at the National Institutes of Health [R01 CA118229]; National Natural Science Foundation of China [81402734]
CR Adams SA, 2006, CANCER EPIDEM BIOMAR, V15, P1170, DOI 10.1158/1055-9965.EPI-05-0993
   [Anonymous], 2006, NIH PUBLICATION, V06-4082, P0
   [Anonymous], 2017, CONTIN. UPDAT. PROJ. EXPERT REP, V0, PP120, DOI [10.1007/s12082-007-0105-4, DOI 10.1007/S12082-007-0105-4]
   Beasley JM, 2011, BREAST CANCER RES TR, V128, P229, DOI 10.1007/s10549-010-1323-z
   De Angelis R, 2014, LANCET ONCOL, V15, P23, DOI 10.1016/S1470-2045(13)70546-1
   DeSalvo KB, 2016, PUBLIC HEALTH REP, V131, P518, DOI 10.1177/0033354916662207
   Ferlay J, 2018, GLOBAL CANC OBSERVAT, V0, P0
   George SM, 2014, CANCER EPIDEM BIOMAR, V23, P575, DOI 10.1158/1055-9965.EPI-13-1162
   George SM, 2011, CANCER CAUSE CONTROL, V22, P589, DOI 10.1007/s10552-011-9732-9
   George SM, 2010, CANCER EPIDEM BIOMAR, V19, P2220, DOI 10.1158/1055-9965.EPI-10-0464
   Guenther PM, 2008, J AM DIET ASSOC, V108, P1854, DOI 10.1016/j.jada.2008.08.011
   Hagen KB, 2018, EUR J ONCOL NURS, V32, P20, DOI 10.1016/j.ejon.2017.11.003
   Harmon BE, 2015, AM J CLIN NUTR, V101, P587, DOI 10.3945/ajcn.114.090688
   Hsieh CC, 2018, MEDIAT INFLAMM, V2018, P0, DOI 10.1155/2018/6380613
   Inoue-Choi M, 2013, CANCER EPIDEM BIOMAR, V22, P792, DOI 10.1158/1055-9965.EPI-13-0054
   Jemal A, 2007, CA-CANCER J CLIN, V57, P43, DOI 10.3322/canjclin.57.1.43
   Ju Lahong, 2018, WEI SHENG YAN JIU, V47, P689
   Kirkpatrick SI, 2018, J ACAD NUTR DIET, V118, P1603, DOI 10.1016/j.jand.2018.05.020
   Krebs-Smith SM, 2018, J ACAD NUTR DIET, V118, P1591, DOI 10.1016/j.jand.2018.05.021
   Kroenke CH, 2005, J CLIN ONCOL, V23, P9295, DOI 10.1200/JCO.2005.02.0198
   Kwan ML, 2009, J CLIN ONCOL, V27, P919, DOI 10.1200/JCO.2008.19.4035
   Liese AD, 2015, J NUTR, V145, P393, DOI 10.3945/jn.114.205336
   Matthews CE, 2003, AM J EPIDEMIOL, V158, P1114, DOI 10.1093/aje/kwg255
   Miller KD, 2016, CA-CANCER J CLIN, V66, P271, DOI 10.3322/caac.21349
   Nechuta S, 2013, BREAST CANCER RES TR, V139, P227, DOI 10.1007/s10549-013-2521-2
   Orchard TS, 2018, J ACAD NUTR DIET, V118, P578, DOI 10.1016/j.jand.2017.09.024
   Runowicz CD, 2016, CA-CANCER J CLIN, V66, P44, DOI 10.3322/caac.21319
   Shu XO, 2009, JAMA-J AM MED ASSOC, V302, P2437, DOI 10.1001/jama.2009.1783
   Shu XO, 2004, EUR J CLIN NUTR, V58, P17, DOI 10.1038/sj.ejcn.1601738
   Sung H, 2021, CA-CANCER J CLIN, V71, P209, DOI 10.3322/caac.21660
   Tsay SL, 2017, J NURS RES, V25, P328, DOI 10.1097/JNR.0000000000000178
   Wang SS, 2016, J ZHEJIANG UNIV-SC B, V17, P649, DOI 10.1631/jzus.B1600341
   Yu DX, 2014, AM J CLIN NUTR, V100, P693, DOI 10.3945/ajcn.113.079194
   Yuan YQ, 2018, NUTRIENTS, V10, P0, DOI 10.3390/nu10020114
NR 35
TC 30
Z9 31
U1 0
U2 5
PU AMER ASSOC CANCER RESEARCH
PI PHILADELPHIA
PA 615 CHESTNUT ST, 17TH FLOOR, PHILADELPHIA, PA 19106-4404 USA
SN 1055-9965
EI 1538-7755
J9 CANCER EPIDEM BIOMAR
JI Cancer Epidemiol. Biomarkers Prev.
PD FEB 15
PY 2020
VL 29
IS 2
BP 386
EP 395
DI 10.1158/1055-9965.EPI-19-0872
PG 10
WC Oncology; Public, Environmental & Occupational Health
SC Oncology; Public, Environmental & Occupational Health
GA KW6OU
UT WOS:000521285500014
PM 31871105
DA 2025-02-23
ER

PT J
AU Chang, CP
   Meyers, TJ
   Fu, A
   Zhang, MY
   Tashkin, DP
   Rao, JY
   Cozen, W
   Mack, TM
   Hashibe, M
   Morgenstern, H
   Zhang, ZF
AF Chang, Chun-Pin
   Meyers, Travis J.
   Fu, Alan
   Zhang, Ming-Yan
   Tashkin, Donald P.
   Rao, Jian-Yu
   Cozen, Wendy
   Mack, Thomas M.
   Hashibe, Mia
   Morgenstern, Hal
   Zhang, Zuo-Feng
TI Dietary glycemic index, glycemic load, and lung cancer risk: A case-control study in Los Angeles County
SO CANCER EPIDEMIOLOGY
LA English
DT Article
DE Lung cancer; Glycemic index; Glycemic load; Risk factor; Epidemiology; Lung adenocarcinoma; Small cell lung carcinoma
ID sugar; values; carbohydrate; association; methodology; smoking; obesity
AB Background: Although there is some evidence of positive associations between both the glycemic index (GI) and glycemic load (GL) with cancer risk, the relationships with lung cancer risk remain largely unexplored. We evaluated the associations between GI and GL with lung cancer. Methods: The analyses were performed using data from a population-based case-control study recruited between 1999 and 2004 in Los Angeles County. Dietary factors were collected from 593 incident lung cancer cases and 1026 controls using a modified food frequency questionnaire. GI and GL were estimated using a food composition table. Adjusted odds ratios (ORs) and 95 % confidence intervals (CI) were estimated using unconditional logistic regression adjusting for potential confounders. Results: Dietary GI was positively associated with lung cancer (OR for upper vs. lower tertile = 1.62; 95 % CI: 1.17, 2.25). For histologic subtypes, positive associations were observed between GI and adenocarcinoma (OR for upper vs. lower tertile = 1.82; 95 % CI: 1.22, 2.70) and small cell carcinoma (OR for upper vs. lower tertile = 2.68; 95 % CI: 1.25, 5.74). No clear association between GL and lung cancer was observed. Conclusion: These findings suggest that high dietary GI was associated with increased lung cancer risk, and the positive associations were observed for both lung adenocarcinoma and small cell lung carcinoma. Replication in an independent dataset is merited for a broader interpretation of our results.
C1 [Chang, Chun-Pin; Fu, Alan; Zhang, Ming-Yan; Zhang, Zuo-Feng] UCLA Fielding Sch Publ Hlth, Dept Epidemiol, 71-225 CHS,Box 951772,650 Charles E Young Dr Sout, Los Angeles, CA 90095 USA.
   [Chang, Chun-Pin; Hashibe, Mia] Univ Utah, Sch Med, Huntsman Canc Inst, Div Publ Hlth,Dept Family & Prevent Med, Salt Lake City, UT USA.
   [Meyers, Travis J.] Univ Calif San Francisco, Dept Epidemiol & Biostat, San Francisco, CA USA.
   [Tashkin, Donald P.] Univ Calif Los Angeles, David Geffen Sch Med, Div Pulm & Crit Care Med, Los Angeles, CA USA.
   [Rao, Jian-Yu] UCLA Fielding Sch Publ Hlth, Dept Pathol, Dept Epidemiol, Los Angeles, CA USA.
   [Cozen, Wendy; Mack, Thomas M.] Univ Southern Calif, Keck Sch Med, Dept Prevent Med, Los Angeles, CA USA.
   [Cozen, Wendy; Mack, Thomas M.] Univ Southern Calif, Keck Sch Med, Dept Pathol, Los Angeles, CA USA.
   [Morgenstern, Hal] Univ Michigan, Sch Publ Hlth, Dept Epidemiol, Ann Arbor, MI USA.
   [Morgenstern, Hal] Univ Michigan, Sch Publ Hlth, Dept Environm Hlth Sci, Ann Arbor, MI USA.
   [Morgenstern, Hal] Univ Michigan, Med Sch, Dept Urol, Ann Arbor, MI USA.
C3 University of California System; University of California Los Angeles; Utah System of Higher Education; University of Utah; Huntsman Cancer Institute; University of California System; University of California San Francisco; University of California System; University of California Los Angeles; University of California Los Angeles Medical Center; David Geffen School of Medicine at UCLA; University of California System; University of California Los Angeles; University of Southern California; University of Southern California; University of Michigan System; University of Michigan; University of Michigan System; University of Michigan; University of Michigan System; University of Michigan
RP Zhang, ZF (corresponding author), UCLA Fielding Sch Publ Hlth, Dept Epidemiol, 71-225 CHS,Box 951772,650 Charles E Young Dr Sout, Los Angeles, CA 90095 USA.
EM zfzhang@ucla.edu
FU US National Institutes of Health [ES06718, ES011667, CA90833, CA077954, CA96134, DA11386, CA09142]; Alper Research Center for Environmental Genomics of the UCLA Jonsson Comprehensive Cancer Center; National Cancer Institute [T32CA009142] Funding Source: NIH RePORTER
CR American Cancer Society, 2019, CANC FACTS FIGURES 2, V0, P0
   Bartrina JA, 2013, NUTR HOSP, V28, P95, DOI 10.3305/nh.2013.28.sup4.6802
   Arcidiacono B, 2012, EXP DIABETES RES, V0, P0, DOI DOI 10.1155/2012/789174
   *ARSUS DEP AGR, 2004, USDA NATL NUTRIENT D, V0, P0
   Atkinson FS, 2008, DIABETES CARE, V31, P2281, DOI 10.2337/dc08-1239
   Augustin LSA, 2015, NUTR METAB CARDIOVAS, V25, P795, DOI 10.1016/j.numecd.2015.05.005
   Balder HF, 2005, CANCER EPIDEM BIOMAR, V14, P483, DOI 10.1158/1055-9965.EPI-04-0353
   Block G, 1990, EPIDEMIOLOGY, V1, P58, DOI 10.1097/00001648-199001000-00013
   Bray GA, 2014, DIABETES CARE, V37, P950, DOI 10.2337/dc13-2085
   Chang CP, 2020, BRIT J CANCER, V122, P745, DOI 10.1038/s41416-019-0702-4
   Christensen KY, 2012, NUTR CANCER, V64, P964, DOI 10.1080/01635581.2012.717677
   Cui Y, 2006, INT J CANCER, V118, P714, DOI 10.1002/ijc.21413
   De Stefani E, 1998, NUTR CANCER, V31, P132, DOI 10.1080/01635589809514692
   Eslamian G, 2013, NUTR RES, V33, P719, DOI 10.1016/j.nutres.2013.06.002
   Flood A, 2006, J AM DIET ASSOC, V106, P393, DOI 10.1016/j.jada.2005.12.008
   Foster-Powell K, 2002, AM J CLIN NUTR, V76, P5, DOI 10.1093/ajcn/76.1.5
   Fürstenberger G, 2002, LANCET ONCOL, V3, P298, DOI 10.1016/S1470-2045(02)00731-3
   Genkinger JM, 2012, CANCER EPIDEM BIOMAR, V21, P305, DOI 10.1158/1055-9965.EPI-11-0945-T
   George SM, 2009, AM J EPIDEMIOL, V169, P462, DOI 10.1093/aje/kwn347
   Hashibe M, 2006, CANCER EPIDEM BIOMAR, V15, P1829, DOI 10.1158/1055-9965.EPI-06-0330
   Hu J, 2013, ANN ONCOL, V24, P245, DOI 10.1093/annonc/mds235
   Hu YQ, 2006, AM J CLIN NUTR, V84, P70, DOI 10.1093/ajcn/84.1.70
   IARC, 2004, IARC MONOGR EVAL CAR, V83, P1, DOI 10.5271/SJWEH.2890
   Kaklamani VG, 1999, J CLIN ONCOL, V17, P813, DOI 10.1200/JCO.1999.17.3.813
   Key TJ, 2007, EUR J CLIN NUTR, V61, PS112, DOI 10.1038/sj.ejcn.1602941
   Khan N, 2015, CANCER LETT, V359, P155, DOI 10.1016/j.canlet.2015.01.038
   King MG, 2013, BMC CANCER, V13, P0, DOI 10.1186/1471-2407-13-94
   LeRoith D, 2003, CANCER LETT, V195, P127, DOI 10.1016/S0304-3835(03)00159-9
   Leung GKW, 2019, CLIN NUTR, V38, P465, DOI 10.1016/j.clnu.2017.11.010
   Liu SM, 2000, AM J CLIN NUTR, V71, P1455
   Luu HN, 2018, INT J CANCER, V143, P2225, DOI 10.1002/ijc.31608
   Ma JF, 2013, EXPERT REV PROTEOMIC, V10, P365, DOI 10.1586/14789450.2013.820536
   Matsuda M, 2013, OBES RES CLIN PRACT, V7, PE330, DOI 10.1016/j.orcp.2013.05.004
   Melkonian SC, 2016, CANCER EPIDEM BIOMAR, V25, P532, DOI 10.1158/1055-9965.EPI-15-0765
   Mendez MA, 2009, AM J CLIN NUTR, V89, P316, DOI 10.3945/ajcn.2008.26444
   Mi WY, 2011, BBA-MOL BASIS DIS, V1812, P514, DOI 10.1016/j.bbadis.2011.01.009
   Michaud DS, 2005, CANCER EPIDEM BIOMAR, V14, P138, DOI 10.1158/1055-9965.EPI-05-0428
   Monro JA, 2008, AM J CLIN NUTR, V87, P237S, DOI 10.1093/ajcn/87.1.237S
   Olivier-Van Stichelen S, 2015, CURR OPIN CLIN NUTR, V18, P339, DOI 10.1097/MCO.0000000000000188
   Onodera Y, 2014, J CLIN INVEST, V124, P367, DOI 10.1172/JCI63146
   Shersher DD, 2011, ANN THORAC SURG, V92, P1805, DOI 10.1016/j.athoracsur.2011.06.058
   Siegel RL, 2015, JAMA INTERN MED, V175, P1574, DOI 10.1001/jamainternmed.2015.2398
   Sieri S, 2017, NUTR METAB CARDIOVAS, V27, P18, DOI 10.1016/j.numecd.2016.09.014
   Sieri S, 2015, INT J CANCER, V136, P2923, DOI 10.1002/ijc.29341
   Song WO, 2012, NUTRITION, V28, P1137, DOI 10.1016/j.nut.2012.03.008
   Sun JW, 2018, NONLINEAR DYNAM, V0, P1
   Turati F, 2019, NUTRIENTS, V11, P0, DOI 10.3390/nu11102342
   Turati F, 2015, MOL NUTR FOOD RES, V59, P1384, DOI 10.1002/mnfr.201400594
   Vieira AR, 2016, ANN ONCOL, V27, P81, DOI 10.1093/annonc/mdv381
   WOLEVER TMS, 1991, AM J CLIN NUTR, V54, P846, DOI 10.1093/ajcn/54.5.846
   Xu WH, 2015, NUTR CANCER, V67, P89, DOI 10.1080/01635581.2015.976319
   Yang JJ, 2017, J CLIN ONCOL, V35, P3055, DOI 10.1200/JCO.2017.73.3329
   Yu H, 1999, JNCI-J NATL CANCER I, V91, P151, DOI 10.1093/jnci/91.2.151
NR 53
TC 3
Z9 4
U1 0
U2 1
PU ELSEVIER SCI LTD
PI OXFORD
PA THE BOULEVARD, LANGFORD LANE, KIDLINGTON, OXFORD OX5 1GB, OXON, ENGLAND
SN 1877-7821
EI 1877-783X
J9 CANCER EPIDEMIOL
JI Cancer Epidemiol.
PD DEC 15
PY 2020
VL 69
IS 
BP 
EP 
DI 10.1016/j.canep.2020.101824
PG 7
WC Oncology; Public, Environmental & Occupational Health
SC Oncology; Public, Environmental & Occupational Health
GA PB8IZ
UT WOS:000596559500025
PM 33039726
DA 2025-02-23
ER

PT J
AU Safabakhsh, M
   Imani, H
   Yaseri, M
   Omranipour, R
   Shab-Bidar, S
AF Safabakhsh, Maryam
   Imani, Hossein
   Yaseri, Mehdi
   Omranipour, Ramesh
   Shab-Bidar, Sakineh
TI Higher dietary acid load is not associated with risk of breast cancer in Iranian women
SO CANCER REPORTS
LA English
DT Article
DE acid-base balance; breast cancer; dietary acid load; net endogenous acid production; potential renal acid load
ID consumption; vegetables; excretion; healthy; protein; humans; fruits; adults; ph
AB BackgroundDietary acid load (DAL) may play a key role in certain cancers, including breast cancer (BC); however, evidence showing a causal relationship is lacking. AimWe examined the relationship between DAL, assessed with both the potential renal acid load (PRAL) and the net endogenous acid production (NEAP) scores, and BC risk. MethodsWe identified 150 women who had a diagnosis of BC recently and 150 age-matched apparently healthy controls. Data from dietary intake and anthropometric measures were collected from participants and eventually, PRAL and NEAP scores were obtained from nutrient intakes. Multivariate odds ratios (OR) with 95% confidence intervals (CI) were used to evaluate the relationship of BC risk with PRAL and NEAP scores. ResultsThe odds ratios (OR) of BC according to tertiles of PRAL and NEAP scores by multivariate logistic regression models revealed that both PRAL (P-trend = 0.8) and NEAP (P-trend = 0.1) scores were not significantly associated with BC risk. After controlling confounders, multiple logistic regressions still remained non-significant which indicated no significant associations between PRAL (P-trend = 0.9), NEAP (P-trend = 0.4) scores and risk of BC. ConclusionThe results of our study suggested that there is no significant relationship between DAL and BC incidence among Iranian women.
C1 [Safabakhsh, Maryam; Imani, Hossein] Univ Tehran Med Sci, Sch Nutr Sci & Dietet, Dept Clin Nutr, Tehran, Iran.
   [Yaseri, Mehdi] Univ Tehran Med Sci, Sch Publ Hlth, Dept Epidemiol & Biostat, Tehran, Iran.
   [Omranipour, Ramesh] Imam Khomeini Hosp, Canc Inst, Tehran, Iran.
   [Shab-Bidar, Sakineh] Univ Tehran Med Sci, Sch Nutr Sci & Dietet, Commun Nutr Dept, Tehran, Iran.
C3 Tehran University of Medical Sciences; Tehran University of Medical Sciences; Tehran University of Medical Sciences; Tehran University of Medical Sciences
RP Shab-Bidar, S (corresponding author), Univ Tehran Med Sci, Sch Nutr Sci & Dietet, Dept Clin Nutr, Tehran, Iran.; Shab-Bidar, S (corresponding author), 44,Hojjat Dost Alley,Naderi St,Keshavarz Blvd, Tehran, Iran.
EM s_shabbidar@tums.ac.ir
CR Abdollahi M, 2014, NUTR FOOD SCI RES, V1, P19
   Agurs-Collins T, 2009, AM J CLIN NUTR, V90, P621, DOI 10.3945/ajcn.2009.27666
   [Anonymous], 1963, CALIF MED, V99, P155
   Baglietto L, 2011, BRIT J CANCER, V104, P524, DOI 10.1038/sj.bjc.6606044
   Bahadoran Z, 2015, ENDOCRINOL METAB, V30, P201, DOI 10.3803/EnM.2015.30.2.201
   Cordain L, 2005, AM J CLIN NUTR, V81, P341, DOI 10.1093/ajcn.81.2.341
   De Irala-Estévez J, 2000, EUR J CLIN NUTR, V54, P706, DOI 10.1038/sj.ejcn.1601080
   Esmaillzadeh A, 2005, AM J CLIN NUTR, V81, P55
   Fan M, 2005, GUIDELINES FOR DATA PROCESSING AND ANALYSIS OF THE INTERNATIONAL PHYSICAL ACTIVITY QUESTIONNAIRE (IPAQ) - SHORT AND LONG FORMS, V0, P0
   Fenton TR, 2016, BMJ OPEN, V6, P0, DOI 10.1136/bmjopen-2015-010438
   Frassetto LA, 1998, AM J CLIN NUTR, V68, P576, DOI 10.1093/ajcn/68.3.576
   Frassetto LA, 2007, AM J PHYSIOL-RENAL, V293, PF521, DOI 10.1152/ajprenal.00048.2007
   Frassetto LA, 2007, J NUTR, V137, P1491, DOI 10.1093/jn/137.6.1491
   Gillies RJ, 2004, IEEE ENG MED BIOL, V23, P57, DOI 10.1109/MEMB.2004.1360409
   Goraya N, 2012, KIDNEY INT, V81, P86, DOI 10.1038/ki.2011.313
   Gravena Angela Andreia Franca, 2018, ASIAN PAC J CANCER PREV, V19, P2429, DOI 10.22034/APJCP.2018.19.9.2429
   Guo JY, 2015, BREAST CANCER RES TR, V151, P191, DOI 10.1007/s10549-015-3380-9
   Han HD, 2017, SCI REP-UK, V7, P0, DOI 10.1038/srep44877
   Huang Z, 1999, AM J EPIDEMIOL, V150, P1316, DOI 10.1093/oxfordjournals.aje.a009963
   Imamura F, 2015, LANCET GLOB HEALTH, V3, PE132, DOI 10.1016/S2214-109X(14)70381-X
   Kotepui M, 2016, WSPOLCZESNA ONKOL, V20, P13, DOI 10.5114/wo.2014.40560
   Linos E, 2010, CANCER EPIDEM BIOMAR, V19, P689, DOI 10.1158/1055-9965.EPI-09-0802
   Liu Y, 2014, BREAST CANCER RES TR, V145, P461, DOI 10.1007/s10549-014-2953-3
   McCarty MF, 2010, ALTERN MED REV, V15, P264
   Orth SR, 2008, CLIN J AM SOC NEPHRO, V3, P226, DOI 10.2215/CJN.03740907
   Özsoy A, 2017, EUR J BREAST HEALTH, V13, P145, DOI 10.5152/tjbh.2017.3180
   Park YMM, 2019, INT J CANCER, V144, P1834, DOI 10.1002/ijc.31889
   REMER T, 1995, J AM DIET ASSOC, V95, P791, DOI 10.1016/S0002-8223(95)00219-7
   Remer T, 2003, AM J CLIN NUTR, V77, P1255, DOI 10.1093/ajcn/77.5.1255
   REMER T, 1994, AM J CLIN NUTR, V59, P1356, DOI 10.1093/ajcn/59.6.1356
   Robey IF, 2012, NUTR METAB, V9, P0, DOI 10.1186/1743-7075-9-72
   Sahyoun Nadine R, 2005, JOURNAL OF NUTRITION FOR THE ELDERLY, V24, P5, DOI 10.1300/J052v24n04_03
   Schairer C, 2018, BREAST CANCER RES TR, V169, P607, DOI 10.1007/s10549-018-4680-7
   Wright ME, 2005, CANCER CAUSE CONTROL, V16, P1117, DOI 10.1007/s10552-005-0348-9
   Zhang LX, 2009, HYPERTENSION, V54, P751, DOI 10.1161/HYPERTENSIONAHA.109.135582
NR 35
TC 12
Z9 12
U1 1
U2 2
PU WILEY
PI HOBOKEN
PA 111 RIVER ST, HOBOKEN 07030-5774, NJ USA
SN 
EI 2573-8348
J9 CANCER REP-US
JI Cancer Rep.-US
PD APR 15
PY 2020
VL 3
IS 2
BP 
EP 
DI 10.1002/cnr2.1212
PG 9
WC Oncology
SC Oncology
GA OP6CM
UT WOS:000588172400002
PM 32671997
DA 2025-02-23
ER

PT J
AU Liu, LL
   Jin, R
   Hao, JQ
   Zeng, J
   Yin, D
   Yi, YM
   Zhu, M
   Mandal, A
   Hua, Y
   Ng, CK
   Egilmez, NK
   Sauter, ER
   Li, B
AF Liu, Lianliang
   Jin, Rong
   Hao, Jiaqing
   Zeng, Jun
   Yin, Di
   Yi, Yanmei
   Zhu, Mingming
   Mandal, Anita
   Hua, Yuan
   Ng, Chin K.
   Egilmez, Nejat K.
   Sauter, Edward R.
   Li, Bing
TI Consumption of the Fish Oil High-Fat Diet Uncouples Obesity and Mammary Tumor Growth through Induction of Reactive Oxygen Species in Protumor Macrophages
SO CANCER RESEARCH
LA English
DT Article
ID acid-binding protein; cell-death; cancer; progression; mechanisms; atherosclerosis; inflammation; overweight; expression; responses
AB Obesity is associated with increased risk of many types of cancer and can be induced by various high-fat diets (HFD) from different fat sources. It remains unknown whether fatty acid composition in different HFD influences obesity-associated tumor development. Here we report that consumption of either a cocoa butter or fish oil HFD induced similar obesity in mouse models. While obesity induced by the cocoa butter HFD was associated with accelerated mammary tumor growth, consumption of the fish oil HFD uncoupled obesity from increased mammary tumor growth and exhibited a decrease in protumor macrophages. Compared with fatty acid (FA) components in both HFDs, n-3 FA rich in the fish oil HFD induced significant production of reactive oxygen species (ROS) and macrophage death. Moreover, A-FABP expression in the protumor macrophages facilitated intracellular transportation of n-3 FA and oxidation of mitochondrial FA. A-FABP deficiency diminished n-3 FA-mediated ROS production and macrophage death in vitro and in vivo. Together, our results demonstrate a novel mechanism by which n-3 FA induce ROS-mediated protumor macrophage death in an A-FABP-dependent manner. Significance: This study provides mechanistic insight into dietary supplementation with fish oil for breast cancer prevention and advances a new concept that not all HFDs leading to obesity are tumorigenic.
C1 [Liu, Lianliang] Ningbo Univ, Coll Food & Pharmaceut Sci, Ningbo, Peoples R China.
   [Liu, Lianliang; Jin, Rong; Hao, Jiaqing; Zeng, Jun; Yin, Di; Yi, Yanmei; Mandal, Anita; Hua, Yuan; Egilmez, Nejat K.; Li, Bing] Univ Louisville, Dept Microbiol & Immunol, Louisville, KY USA.
   [Jin, Rong] Peking Univ, Sch Basic Med Sci, Dept Immunol, Beijing, Peoples R China.
   [Zeng, Jun; Yin, Di] Guangzhou Med Univ, Sch Basic Med Sci, Guangzhou, Peoples R China.
   [Yi, Yanmei] Guangdong Med Univ, Dept Histol & Embryol, Guangzhou, Guangdong, Peoples R China.
   [Zhu, Mingming; Ng, Chin K.] Univ Louisville, Dept Radiol, Louisville, KY 40292 USA.
   [Sauter, Edward R.] NCI, Div Canc Prevent, NIH, Rockville, MD USA.
C3 Ningbo University; University of Louisville; Peking University; Guangzhou Medical University; Guangdong Medical University; University of Louisville; National Institutes of Health (NIH) - USA; NIH National Cancer Institute (NCI)
RP Li, B (corresponding author), Univ Louisville, 505 South Hancock St, Louisville, KY 40202 USA.
EM b.li@louisville.edu
FU NIH [R01CA180986, R01CA177679, R01AI137324]
CR Bianchini F, 2002, LANCET ONCOL, V3, P565, DOI 10.1016/S1470-2045(02)00849-5
   Boden G, 2008, ENDOCRIN METAB CLIN, V37, P635, DOI 10.1016/j.ecl.2008.06.007
   Bordeleau L, 2014, DIABETES CARE, V37, P1360, DOI 10.2337/dc13-1468
   Bowman L, 2018, NEW ENGL J MED, V379, P1540, DOI 10.1056/NEJMoa1804989
   Briant LJB, 2018, CELL REP, V23, P3300, DOI 10.1016/j.celrep.2018.05.035
   Buckley J, 2018, NAT REV ENDOCRINOL, V14, P574, DOI 10.1038/s41574-018-0084-3
   Calle EE, 2004, NAT REV CANCER, V4, P579, DOI 10.1038/nrc1408
   Cao HM, 2013, CELL METAB, V17, P768, DOI 10.1016/j.cmet.2013.04.012
   Carron EC, 2017, ONCOTARGET, V8, P50731, DOI 10.18632/oncotarget.14913
   Fernández-Sánchez A, 2011, INT J MOL SCI, V12, P3117, DOI 10.3390/ijms12053117
   Furuhashi M, 2008, NAT REV DRUG DISCOV, V7, P489, DOI 10.1038/nrd2589
   Furuhashi M, 2007, NATURE, V447, P959, DOI 10.1038/nature05844
   Furuhashi M, 2016, LIPIDS HEALTH DIS, V15, P0, DOI 10.1186/s12944-016-0177-8
   Hao JQ, 2018, CELL METAB, V28, P689, DOI 10.1016/j.cmet.2018.07.006
   Hao JQ, 2018, CANCER RES, V78, P2343, DOI 10.1158/0008-5472.CAN-17-2465
   Hoo RLC, 2017, SCI REP-UK, V7, P0, DOI 10.1038/srep40657
   Hu SM, 2018, CELL METAB, V28, P415, DOI 10.1016/j.cmet.2018.06.010
   Keaney JF, 2019, NEW ENGL J MED, V380, P91, DOI 10.1056/NEJMe1814933
   Lauby-Secretan B, 2016, NEW ENGL J MED, V375, P794, DOI 10.1056/NEJMsr1606602
   Lee CW, 2015, BIOCHEM BIOPH RES CO, V465, P12, DOI 10.1016/j.bbrc.2015.07.087
   Lee KR, 2018, BRIT J CANCER, V119, P1018, DOI 10.1038/s41416-018-0214-7
   Maeda K, 2005, CELL METAB, V1, P107, DOI 10.1016/j.cmet.2004.12.008
   Makowski L, 2005, J BIOL CHEM, V280, P12888, DOI 10.1074/jbc.M413788200
   Manson JE, 2019, NEW ENGL J MED, V380, P33, DOI 10.1056/NEJMoa1809944
   Manson JE, 2019, NEW ENGL J MED, V380, P23, DOI 10.1056/NEJMoa1811403
   Marseglia L, 2015, INT J MOL SCI, V16, P378, DOI 10.3390/ijms16010378
   Movahedi K, 2010, CANCER RES, V70, P5728, DOI 10.1158/0008-5472.CAN-09-4672
   Park J, 2014, NAT REV ENDOCRINOL, V10, P455, DOI 10.1038/nrendo.2014.94
   Pawelek J, 2006, CONTRIB MICROBIOL, V13, P138, DOI 10.1159/000092970
   Purcell SA, 2016, CURR ONCOL REP, V18, P0, DOI 10.1007/s11912-015-0488-3
   Redza-Dutordoir M, 2016, BBA-MOL CELL RES, V1863, P2977, DOI 10.1016/j.bbamcr.2016.09.012
   Richards DM, 2013, CANCER MICROENVIRON, V6, P179, DOI 10.1007/s12307-012-0123-x
   Ryter SW, 2007, ANTIOXID REDOX SIGN, V9, P49, DOI 10.1089/ars.2007.9.49
   Song MY, 2016, JAMA ONCOL, V2, P1197, DOI 10.1001/jamaoncol.2016.0605
   Steen KA, 2017, MOL CELL BIOL, V37, P0, DOI 10.1128/MCB.00282-16
   Storch J, 2008, ANNU REV NUTR, V28, P73, DOI 10.1146/annurev.nutr.27.061406.093710
   Stout RD, 2005, J IMMUNOL, V175, P342, DOI 10.4049/jimmunol.175.1.342
   Weisberg SP, 2003, J CLIN INVEST, V112, P1796, DOI 10.1172/JCI200319246
   Wu JHY, 2014, HEART, V100, P530, DOI 10.1136/heartjnl-2013-305257
   Zeng J, 2018, J IMMUNOL, V200, P3407, DOI 10.4049/jimmunol.1701416
   Zhang YW, 2017, JOVE-J VIS EXP, V0, P0, DOI DOI 10.3791/56535
   Zhang YW, 2017, J IMMUNOL, V198, P798, DOI 10.4049/jimmunol.1601403
   Zhang YW, 2015, IMMUNITY, V42, P953, DOI 10.1016/j.immuni.2015.04.016
   Zhang YW, 2014, CANCER RES, V74, P2986, DOI 10.1158/0008-5472.CAN-13-2689
NR 44
TC 59
Z9 60
U1 4
U2 70
PU AMER ASSOC CANCER RESEARCH
PI PHILADELPHIA
PA 615 CHESTNUT ST, 17TH FLOOR, PHILADELPHIA, PA 19106-4404 USA
SN 0008-5472
EI 1538-7445
J9 CANCER RES
JI Cancer Res.
PD JUN 15
PY 2020
VL 80
IS 12
BP 2564
EP 2574
DI 10.1158/0008-5472.CAN-19-3184
PG 11
WC Oncology
SC Oncology
GA MA3NN
UT WOS:000541824200015
PM 32213543
DA 2025-02-23
ER

PT J
AU Aghababayan, S
   Mobarakeh, ZS
   Qorbani, M
   Abbasvandi, F
   Tiznobeyk, Z
   Aminianfar, A
   Sotoudeh, G
AF Aghababayan, Sama
   Mobarakeh, Zahra Sheikhi
   Qorbani, Mostafa
   Abbasvandi, Fereshteh
   Tiznobeyk, Zeinab
   Aminianfar, Azadeh
   Sotoudeh, Gity
TI Dietary Phytochemical Index and Benign Breast Diseases: A Case-Control Study
SO NUTRITION AND CANCER-AN INTERNATIONAL JOURNAL
LA English
DT Article
ID cancer chemoprevention; physical-activity; oxidative stress; glycemic load; risk-factors; consumption; vegetables; women; metabolism; overweight
AB Background: Dietary phytochemical index (DPI) is an inexpensive method for estimating the amounts of phytochemicals in foods. No study has investigated the association of DPI and benign breast diseases (BBD). Our study aimed to compare DPI in patients with BBD and the control group. Subjects: This is a case-control study of 115 subjects with BBD and 116 healthy women attending the Iranian Center for Breast Cancer affiliated with Academic Center for Education, Culture and Research. Energy-adjusted DPI was calculated based on data collected from 168-item validated food frequency questionnaire. Sociodemographic data, physical activity, and anthropometric measures such as body weight, height, and waist circumference were determined. Results: After adjustment for age, estrogen therapy, family history of breast disease, intake of dietary supplement, menopause status, waist circumference and physical activity, the odds ratio (OR) of BBD across the energy-adjusted DPI quartiles decreased significantly (OR = 0.3, 95%CI = 0.12-0.93) (P-trend = 0.02). Conclusion: We found that higher DPI score is related to lower BBD OR. This simple method may be used for the improvement of dietary intake to prevent BBD.
C1 [Aghababayan, Sama; Tiznobeyk, Zeinab; Aminianfar, Azadeh; Sotoudeh, Gity] Univ Tehran Med Sci, Sch Nutr Sci & Dietet, Dept Community Nutr, Hojatdost St,Naderi St,Keshavarz Blv, Tehran, Iran.
   [Mobarakeh, Zahra Sheikhi; Abbasvandi, Fereshteh] ACECR, Breast Canc Res Ctr, Dept Canc Qual Life, 146 South Gandi Ave,Vanak Sq, Tehran 1517964311, Iran.
   [Qorbani, Mostafa] Alborz Univ Med Sci, Noncommunicable Dis Res Ctr, Karaj, Iran.
   [Qorbani, Mostafa] Univ Tehran Med Sci, Chron Dis Res Ctr, Endocrinol & Metab Populat Sci Inst, Tehran, Iran.
C3 Tehran University of Medical Sciences; Academic Center for Education, Culture & Research (ACECR); Tehran University of Medical Sciences
RP Sotoudeh, G (corresponding author), Univ Tehran Med Sci, Sch Nutr Sci & Dietet, Dept Community Nutr, Hojatdost St,Naderi St,Keshavarz Blv, Tehran, Iran.; Mobarakeh, ZS (corresponding author), ACECR, Breast Canc Res Ctr, Dept Canc Qual Life, 146 South Gandi Ave,Vanak Sq, Tehran 1517964311, Iran.
EM gsotodeh@tums.ac.ir
FU Quality Of Life Department, Breast Cancer Research Center, Motamed Cancer Institute, ACECR [2365_20]
CR Abshirini M, 2018, INT J PREVENTIVE MED, V9, P0, DOI 10.4103/ijpvm.IJPVM_145_18
   Augustin LSA, 2001, ANN ONCOL, V12, P1533, DOI 10.1023/A:1013176129380
   Aune D, 2012, BREAST CANCER RES TR, V134, P479, DOI 10.1007/s10549-012-2118-1
   Bahadoran Z, 2013, J HUM NUTR DIET, V26, P145, DOI 10.1111/jhn.12048
   Bahadoran Z, 2015, INT J FOOD SCI NUTR, V66, P950, DOI 10.3109/09637486.2015.1111867
   Bahadoran Z, 2013, ASIAN PAC J CANCER P, V14, P2747, DOI 10.7314/APJCP.2013.14.5.2747
   Banna JC, 2017, FRONT NUTR, V4, P0, DOI 10.3389/fnut.2017.00045
   Berkey CS, 2014, BREAST CANCER RES TR, V146, P611, DOI 10.1007/s10549-014-3055-y
   Berkey CS, 2012, CANCER-AM CANCER SOC, V118, P2796, DOI 10.1002/cncr.26519
   Bertoia ML, 2015, PLOS MED, V12, P0, DOI 10.1371/journal.pmed.1001878
   Esfahani FH, 2010, J EPIDEMIOL, V20, P150, DOI 10.2188/jea.JE20090083
   Franceschi S, 2001, ANN ONCOL, V12, P173, DOI 10.1023/A:1008304128577
   Glintborg D, 2009, FERTIL STERIL, V91, P842, DOI 10.1016/j.fertnstert.2007.12.082
   Goehring C, 1997, EPIDEMIOL REV, V19, P310, DOI 10.1093/oxfordjournals.epirev.a017960
   Golzarand M, 2015, EUR J CLIN NUTR, V69, P392, DOI 10.1038/ejcn.2014.233
   Hartmann LC, 2005, NEW ENGL J MED, V353, P229, DOI 10.1056/NEJMoa044383
   Holmes MD, 2004, BREAST CANCER RES, V6, P170, DOI 10.1186/bcr909
   Huang WQ, 2017, BRIT J NUTR, V117, P1358, DOI 10.1017/S0007114517001192
   Jung MM, 2011, CANCER CAUSE CONTROL, V22, P1297, DOI 10.1007/s10552-011-9803-y
   Katdare M, 2002, INT J ONCOL, V21, P809
   KESSLER E, 1972, AM J CLIN PATHOL, V58, P642
   Khalesi S, 2015, J NUTR, V145, P758, DOI 10.3945/jn.114.205302
   Knekt P, 2002, AM J CLIN NUTR, V76, P560, DOI 10.1093/ajcn/76.3.560
   Lee KW, 2011, NAT REV CANCER, V11, P211, DOI 10.1038/nrc3017
   McCarty MF, 2004, MED HYPOTHESES, V63, P813, DOI 10.1016/j.mehy.2002.11.004
   Michels KB, 2007, CANCER-AM CANCER SOC, V109, P2712, DOI 10.1002/cncr.22654
   Mirmiran P, 2012, NUTR METAB, V9, P0, DOI 10.1186/1743-7075-9-108
   Moghaddam MB, 2012, WORLD APPL SCI J, V18, P1073, DOI 10.5829/idosi.wasj.2012.18.08.754
   Park EJ, 2012, ANTI-CANCER AGENT ME, V12, P836, DOI 10.2174/187152012802650075
   Rautiainen S, 2015, J NUTR, V145, P960, DOI 10.3945/jn.114.199158
   Sánchez-Moreno C, 2004, J NUTR, V134, P3021, DOI 10.1093/jn/134.11.3021
   Shu LM, 2010, CANCER METAST REV, V29, P483, DOI 10.1007/s10555-010-9239-y
   Smith-Warner SA, 2001, JAMA-J AM MED ASSOC, V285, P769, DOI 10.1001/jama.285.6.769
   Sun J, 2008, J AGR FOOD CHEM, V56, P11661, DOI 10.1021/jf8021223
   Tan AC, 2011, NUTR CANCER, V63, P495, DOI 10.1080/01635581.2011.538953
   Telang NT, 1997, P SOC EXP BIOL MED, V216, P246, DOI 10.3181/00379727-216-44174
   van Gils CH, 2005, JAMA-J AM MED ASSOC, V293, P183, DOI 10.1001/jama.293.2.183
   Vincent HK, 2010, J HUM NUTR DIET, V23, P20, DOI 10.1111/j.1365-277X.2009.00987.x
   Wightman EL, 2017, P NUTR SOC, V76, P106, DOI 10.1017/S0029665116002962
   Willett WC, 1997, AM J CLIN NUTR, V65, P1220, DOI 10.1093/ajcn/65.4.1220S
NR 40
TC 8
Z9 8
U1 0
U2 5
PU ROUTLEDGE JOURNALS, TAYLOR & FRANCIS LTD
PI ABINGDON
PA 2-4 PARK SQUARE, MILTON PARK, ABINGDON OX14 4RN, OXON, ENGLAND
SN 0163-5581
EI 1532-7914
J9 NUTR CANCER
JI Nutr. Cancer
PD AUG 17
PY 2020
VL 72
IS 6
BP 1067
EP 1073
DI 10.1080/01635581.2019.1658795
EA AUG 2019
PG 7
WC Oncology; Nutrition & Dietetics
SC Oncology; Nutrition & Dietetics
GA LQ7FS
UT WOS:000483438400001
PM 31475586
DA 2025-02-23
ER

PT J
AU Mackintosh, C
   Yuan, C
   Ou, FS
   Zhang, S
   Niedzwiecki, D
   Chang, IW
   O'Neil, BH
   Mullen, BC
   Lenz, HJ
   Blanke, CD
   Venook, AP
   Mayer, RJ
   Fuchs, CS
   Innocenti, F
   Nixon, AB
   Goldberg, RM
   O'Reilly, EM
   Meyerhardt, JA
   Ng, K
AF Mackintosh, Christopher
   Yuan, Chen
   Ou, Fang-Shu
   Zhang, Sui
   Niedzwiecki, Donna
   Chang, I-Wen
   O'Neil, Bert H.
   Mullen, Brian C.
   Lenz, Heinz-Josef
   Blanke, Charles D.
   Venook, Alan P.
   Mayer, Robert J.
   Fuchs, Charles S.
   Innocenti, Federico
   Nixon, Andrew B.
   Goldberg, Richard M.
   O'Reilly, Eileen M.
   Meyerhardt, Jeffrey A.
   Ng, Kimmie
TI Association of Coffee Intake With Survival in Patients With Advanced or Metastatic Colorectal Cancer
SO JAMA ONCOLOGY
LA English
DT Article
ID chlorogenic acid; insulin; chemotherapy; bevacizumab; reproducibility; recurrence; secretion; mortality; diagnosis; cetuximab
AB IMPORTANCE Several compounds found in coffee possess antioxidant, anti-inflammatory, and insulin-sensitizing effects, which may contribute to anticancer activity. Epidemiological studies have identified associations between increased coffee consumption and decreased recurrence and mortality of colorectal cancer. The association between coffee consumption and survival in patients with advanced or metastatic colorectal cancer is unknown. OBJECTIVE To evaluate the association of coffee consumption with disease progression and death in patients with advanced or metastatic colorectal cancer. DESIGN, SETTING, AND PARTICIPANTS This prospective observational cohort study included 1171 patients with previously untreated locally advanced or metastatic colorectal cancer who were enrolled in Cancer and Leukemia Group B (Alliance)/SWOG 80405, a completed phase 3 clinical trial comparing the addition of cetuximab and/or bevacizumab to standard chemotherapy. Patients reported dietary intake using a semiquantitative food frequency questionnaire at the time of enrollment. Data were collected from October 27, 2005, to January 18, 2018, and analyzed from May 1 to August 31, 2018. EXPOSURES Consumption of total, decaffeinated, and caffeinated coffee measured in cups per day. MAIN OUTCOMES AND MEASURES Overall survival (OS) and progression-free survival (PFS). RESULTS Among the 1171 patients included in the analysis (694 men [59%]; median age, 59 [interquartile range, 51-67] years). The median follow-up time among living patients was 5.4 years (10th percentile, 1.3 years; IQR, 3.2-6.3 years). A total of 1092 patients (93%) had died or had disease progression. Increased consumption of coffee was associated with decreased risk of cancer progression (hazard ratio [HR] for 1-cup/d increment, 0.95; 95% CI, 0.91-1.00; P =.04 for trend) and death (HR for 1-cup/d increment, 0.93; 95% CI, 0.89-0.98; P =.004 for trend). Participants who consumed 2 to 3 cups of coffee per day had a multivariable HR for OS of 0.82 (95% CI, 0.67-1.00) and for PFS of 0.82 (95% CI, 0.68-0.99), compared with those who did not drink coffee. Participants who consumed at least 4 cups of coffee per day had a multivariable HR for OS of 0.64 (95% CI, 0.46-0.87) and for PFS of 0.78 (95% CI, 0.59-1.05). Significant associations were noted for both caffeinated and decaffeinated coffee. CONCLUSIONS AND RELEVANCE Coffee consumption may be associated with reduced risk of disease progression and death in patients with advanced or metastatic colorectal cancer. Further research is warranted to elucidate underlying biological mechanisms.
C1 [Mackintosh, Christopher] Mayo Clin, Sch Med, Rochester, MN USA.
   [Yuan, Chen; Zhang, Sui; Mayer, Robert J.; Meyerhardt, Jeffrey A.; Ng, Kimmie] Dana Farber Canc Inst, Dept Med Oncol, Boston, MA 02115 USA.
   [Yuan, Chen; Zhang, Sui; Mayer, Robert J.; Meyerhardt, Jeffrey A.; Ng, Kimmie] Harvard Med Sch, Boston, MA 02115 USA.
   [Ou, Fang-Shu; Mullen, Brian C.] Mayo Clin, Alliance Stat & Data Management Ctr, Rochester, MN USA.
   [Niedzwiecki, Donna] Duke Univ, Sch Med, Dept Biostat & Bioinformat, Durham, NC USA.
   [Chang, I-Wen] Southeast Clin Oncol Res Consortium, Winston Salem, NC USA.
   [O'Neil, Bert H.] Indiana Univ Sch Med, Dept Med, Indianapolis, IN 46202 USA.
   [Lenz, Heinz-Josef] Univ Southern Calif, Keck Sch Med, Norris Comprehens Canc Ctr, Div Med Oncol, Los Angeles, CA 90007 USA.
   [Blanke, Charles D.] Oregon Hlth & Sci Univ, Knight Canc Inst, SWOG Grp Chairs Off, Portland, OR 97201 USA.
   [Venook, Alan P.] Univ Calif San Francisco, Sch Med, Dept Med, San Francisco, CA USA.
   [Fuchs, Charles S.] Yale Canc Ctr, New Haven, CT USA.
   [Fuchs, Charles S.] Smilow Canc Hosp, New Haven, CT USA.
   [Innocenti, Federico] Univ N Carolina, Eshelman Sch Pharm, Chapel Hill, NC 27515 USA.
   [Innocenti, Federico] Univ N Carolina, Lineberger Comprehens Canc Ctr, Chapel Hill, NC 27515 USA.
   [Nixon, Andrew B.] Duke Univ, Med Ctr, Duke Canc Inst, Durham, NC USA.
   [Goldberg, Richard M.] West Virginia Univ, Inst Canc, Morgantown, WV 26506 USA.
   [O'Reilly, Eileen M.] Cornell Univ, Weill Cornell Med Coll, New York, NY 10021 USA.
   [O'Reilly, Eileen M.] Mem Sloan Kettering Canc Ctr, 1275 York Ave, New York, NY 10021 USA.
C3 Mayo Clinic; Harvard University; Harvard University Medical Affiliates; Dana-Farber Cancer Institute; Harvard University; Harvard Medical School; Mayo Clinic; Duke University; Indiana University System; Indiana University Bloomington; University of Southern California; Southwest Oncology Group; Oregon Health & Science University; University of California System; University of California San Francisco; Yale University; Yale New Haven Hospital; University of North Carolina; University of North Carolina Chapel Hill; University of North Carolina; University of North Carolina Chapel Hill; Duke University; West Virginia University; Cornell University; Weill Cornell Medicine; Memorial Sloan Kettering Cancer Center
RP Mackintosh, C (corresponding author), 550 E Earll Dr,Apt 31, Phoenix, AZ 85012 USA.
EM mackintosh.christopher@mayo.edu
FU NCI, NIH [U10CA180821, U10CA180882, U10CA180795, U10CA180838, U10CA180867, U24CA196171, UG1CA189858, P50CA127003, R01CA118553, R01CA205406, U10CA180826, U10CA180830, U10CA180888]; Project P Fund; Genentech, Inc; Sanofi; Pfizer, Inc (Alliance for Clinical Trials in Oncology and Alliance Foundation Trials)
CR Abaid L, 2019, J IMMUNOTHER CANCER, V7, P0
   BABBS CF, 1990, FREE RADICAL BIO MED, V8, P191, DOI 10.1016/0891-5849(90)90091-V
   Bohn SK, 2014, MOL NUTR FOOD RES, V58, P915, DOI 10.1002/mnfr.201300526
   Cárdenas C, 2011, PLOS ONE, V6, P0, DOI 10.1371/journal.pone.0023407
   Choi DW, 2015, BIOMOL THER, V23, P128, DOI 10.4062/biomolther.2014.133
   COX DR, 1972, J R STAT SOC B, V34, P187
   FESKANICH D, 1993, J AM DIET ASSOC, V93, P790, DOI 10.1016/0002-8223(93)91754-E
   Gackowski D, 2002, INT J CANCER, V101, P395, DOI 10.1002/ijc.10610
   Geer EB, 2009, GENDER MED, V6, P60, DOI 10.1016/j.genm.2009.02.002
   Guercio BJ, 2019, J CLIN ONCOL, V37, P2620, DOI 10.1200/JCO.19.01019
   Guercio BJ, 2015, J CLIN ONCOL, V33, P3598, DOI 10.1200/JCO.2015.61.5062
   Hang D, 2019, AM J CLIN NUTR, V109, P635, DOI 10.1093/ajcn/nqy295
   Hecht JR, 2009, J CLIN ONCOL, V27, P672, DOI 10.1200/JCO.2008.19.8135
   Hu Y, 2018, GASTROENTEROLOGY, V154, P916, DOI 10.1053/j.gastro.2017.11.010
   Johnston KL, 2003, AM J CLIN NUTR, V78, P728, DOI 10.1093/ajcn/78.4.728
   KAPLAN EL, 1958, J AM STAT ASSOC, V53, P457, DOI 10.2307/2281868
   Kerr J, 2017, LANCET ONCOL, V18, PE457, DOI 10.1016/S1470-2045(17)30411-4
   Kindler H L, 2001, CURR TREAT OPTIONS ONCOL, V2, P459, DOI 10.1007/s11864-001-0068-7
   Lièvre A, 2008, J CLIN ONCOL, V26, P374, DOI 10.1200/JCO.2007.12.5906
   Loftfield E, 2018, JAMA INTERN MED, V178, P1086, DOI 10.1001/jamainternmed.2018.2425
   MANTEL NATHAN, 1966, CANCERCHEMOTHERAP REP, V50, P163
   Morales-Oyarvide V, 2019, JNCI-J NATL CANCER I, V111, P170, DOI 10.1093/jnci/djy098
   Sartini M, 2019, NUTRIENTS, V11, P0, DOI 10.3390/nu11030694
   Shi XQ, 2016, NUTR J, V15, P0, DOI 10.1186/s12937-016-0220-7
   Siegel Rebecca L, 2020, CA CANCER J CLIN, V70, P7, DOI 10.3322/caac.21590
   Svilaas A, 2004, J NUTR, V134, P562, DOI 10.1093/jn/134.3.562
   Tol J, 2009, NEW ENGL J MED, V360, P563, DOI 10.1056/NEJMoa0808268
   Tran KT, 2019, BRIT J CANCER, V120, P1059, DOI 10.1038/s41416-019-0465-y
   Tunnicliffe JM, 2011, APPL PHYSIOL NUTR ME, V36, P650, DOI 10.1139/h11-072
   van Zutphen M, 2017, CURR COLORECT CANC R, V13, P370, DOI 10.1007/s11888-017-0386-1
   Venook AP, 2017, JAMA-J AM MED ASSOC, V317, P2392, DOI 10.1001/jama.2017.7105
   Vieira AR, 2017, ANN ONCOL, V28, P1788, DOI 10.1093/annonc/mdx171
   Willett WC, 1997, AM J CLIN NUTR, V65, P1220, DOI 10.1093/ajcn/65.4.1220S
   WILLETT WC, 1985, AM J EPIDEMIOL, V122, P51, DOI 10.1093/oxfordjournals.aje.a114086
   Wolpin BM, 2009, J CLIN ONCOL, V27, P176, DOI 10.1200/JCO.2008.17.9945
   Wu TY, 2005, DIABETES CARE, V28, P1390, DOI 10.2337/diacare.28.6.1390
   Yamashita K, 2012, NUTR DIABETES, V2, P0, DOI 10.1038/nutd.2012.6
   Yuan C, 2017, BRIT J CANCER, V117, P1079, DOI 10.1038/bjc.2017.272
NR 38
TC 38
Z9 39
U1 7
U2 21
PU AMER MEDICAL ASSOC
PI CHICAGO
PA 330 N WABASH AVE, STE 39300, CHICAGO, IL 60611-5885 USA
SN 2374-2437
EI 2374-2445
J9 JAMA ONCOL
JI JAMA Oncol.
PD NOV 15
PY 2020
VL 6
IS 11
BP 1713
EP 1721
DI 10.1001/jamaoncol.2020.3938
EA SEP 2020
PG 9
WC Oncology
SC Oncology
GA PO2CX
UT WOS:000574294400001
PM 32940631
DA 2025-02-23
ER

PT J
AU Zamora-Ros, R
   Cayssials, V
   Franceschi, S
   Kyro, C
   Weiderpass, E
   Hennings, J
   Sandström, M
   Tjonneland, A
   Olsen, A
   Overvad, K
   Boutron-Ruault, MC
   Truong, T
   Mancini, FR
   Katzke, V
   Kühn, T
   Boeing, H
   Trichopoulou, A
   Karakatsani, A
   Martimianaki, G
   Palli, D
   Krogh, V
   Panico, S
   Tumino, R
   Sacerdote, C
   Lasheras, C
   Rodríguez-Barranco, M
   Amiano, P
   Colorado-Yohar, SM
   Ardanaz, E
   Almquist, M
   Ericson, U
   Bueno-de-Mesquita, HB
   Vermeulen, R
   Schmidt, JA
   Byrnes, G
   Scalbert, A
   Agudo, A
   Rinaldi, S
AF Zamora-Ros, Raul
   Cayssials, Valerie
   Franceschi, Silvia
   Kyro, Cecilie
   Weiderpass, Elisabete
   Hennings, Joakim
   Sandstrom, Maria
   Tjonneland, Anne
   Olsen, Anja
   Overvad, Kim
   Boutron-Ruault, Marie-Christine
   Truong, Therese
   Mancini, Francesca Romana
   Katzke, Verena
   Kuehn, Tilman
   Boeing, Heiner
   Trichopoulou, Antonia
   Karakatsani, Anna
   Martimianaki, Georgia
   Palli, Domenico
   Krogh, Vittorio
   Panico, Salvatore
   Tumino, Rosario
   Sacerdote, Carlotta
   Lasheras, Cristina
   Rodriguez-Barranco, Miguel
   Amiano, Pilar
   Colorado-Yohar, Sandra M.
   Ardanaz, Eva
   Almquist, Martin
   Ericson, Ulrika
   Bueno-de-Mesquita, H. Bas
   Vermeulen, Roel
   Schmidt, Julie A.
   Byrnes, Graham
   Scalbert, Augustin
   Agudo, Antonio
   Rinaldi, Sabina
TI Polyphenol intake and differentiated thyroid cancer risk in the European Prospective Investigation into Cancer and Nutrition (EPIC) cohort
SO INTERNATIONAL JOURNAL OF CANCER
LA English
DT Article
DE polyphenols; flavonoids; intake; thyroid cancer; cohort; EPIC
ID low-grade inflammation; carcinoma; consumption; validity
AB Polyphenols are bioactive compounds with several anticarcinogenic activities; however, human data regarding associations with thyroid cancer (TC) is still negligible. Our aim was to evaluate the association between intakes of total, classes and subclasses of polyphenols and risk of differentiated TC and its main subtypes, papillary and follicular, in a European population. The European Prospective Investigation into Cancer and Nutrition cohort included 476,108 men and women from 10 European countries. During a mean follow-up of 14 years, there were 748 incident differentiated TC cases, including 601 papillary and 109 follicular tumors. Polyphenol intake was estimated at baseline using validated center/country-specific dietary questionnaires and the Phenol-Explorer database. In multivariable-adjusted Cox regression models, no association between total polyphenol and the risks of overall differentiated TC (HRQ4 vs. Q1 = 0.99, 95% confidence interval [CI] 0.77-1.29), papillary (HRQ4 vs. Q1 = 1.06, 95% CI 0.80-1.41) or follicular TC (HRQ4 vs. Q1 = 1.10, 95% CI 0.55-2.22) were found. No associations were observed either for flavonoids, phenolic acids or the rest of classes and subclasses of polyphenols. After stratification by body mass index (BMI), an inverse association between the intake of polyphenols (p-trend = 0.019) and phenolic acids (p-trend = 0.007) and differentiated TC risk in subjects with BMI >= 25 was observed. In conclusion, our study showed no associations between dietary polyphenol intake and differentiated TC risk; although further studies are warranted to investigate the potential protective associations in overweight and obese individuals.
C1 [Zamora-Ros, Raul; Cayssials, Valerie; Agudo, Antonio] Bellvitge Biomed Res Inst IDIBELL, Catalan Inst Oncol, Unit Nutr & Canc, Canc Epidemiol Res Program, Barcelona, Spain.
   [Cayssials, Valerie] Univ Republica, Fac Vet, Dept Bioestadist, Montevideo, Uruguay.
   [Franceschi, Silvia] CRO Aviano Natl Canc Inst IRCCS, Aviano, Italy.
   [Kyro, Cecilie; Tjonneland, Anne; Olsen, Anja] Danish Canc Soc Res Ctr, Unit Diet Genes & Environm, Copenhagen, Denmark.
   [Weiderpass, Elisabete; Byrnes, Graham; Scalbert, Augustin; Rinaldi, Sabina] IARC, Lyon, France.
   [Hennings, Joakim] Umea Univ, Dept Surg & Perioperat Sci, Umea, Sweden.
   [Sandstrom, Maria] Umea Univ, Dept Radiat Sci, Umea, Sweden.
   [Overvad, Kim] Aarhus Univ, Dept Publ Hlth, Sect Epidemiol, Aarhus, Denmark.
   [Boutron-Ruault, Marie-Christine; Mancini, Francesca Romana] Univ Paris Saclay, Univ Paris Sud, Fac Med, INSERM,UVSQ,CESP, Villejuif, France.
   [Boutron-Ruault, Marie-Christine; Mancini, Francesca Romana] Inst Gustave Roussy, Villejuif, France.
   [Truong, Therese] Univ Paris Saclay, Univ Paris Sud, Ctr Res Epidemiol & Populat Hlth CESP, Canc & Environm Team,INSERM, Villejuif, France.
   [Katzke, Verena; Kuehn, Tilman] German Canc Res Ctr, Div Canc Epidemiol, Heidelberg, Germany.
   [Boeing, Heiner] German Inst Human Nutr Potsdam Rehbrucke, Dept Epidemiol, Nuthetal, Germany.
   [Trichopoulou, Antonia; Karakatsani, Anna; Martimianaki, Georgia] Hellen Hlth Fdn, Athens, Greece.
   [Karakatsani, Anna] Natl & Kapodistrian Univ Athens, ATTIKON Univ Hosp, Sch Med, Pulm Med Dept 2, Haidari, Greece.
   [Palli, Domenico] Inst Canc Res Prevent & Clin Network ISPRO, Canc Risk Factors & Life Style Epidemiol Unit, Florence, Italy.
   [Krogh, Vittorio] Fdn IRCCS Ist Nazl Tumori, Nutr Epidemiol Unit, Milan, Italy.
   [Panico, Salvatore] Univ Naples Federico II, Dept Clin & Expt Med, Naples, Italy.
   [Tumino, Rosario] Civ MP Arezzo Hosp, Canc Registry & Histopathol Unit, ASP, Ragusa, Italy.
   [Sacerdote, Carlotta] Citta Salute & Scienza Univ Hosp, Unit Canc Epidemiol, Turin, Italy.
   [Sacerdote, Carlotta] Ctr Canc Prevent CPO, Turin, Italy.
   [Lasheras, Cristina] Univ Oviedo, Dept Funct Biol, Fac Med, Oviedo, Spain.
   [Rodriguez-Barranco, Miguel] Univ Granada, Escuela Andaluza Salud Publ, Inst Invest Biosanitaria Ibs GRANADA, Granada, Spain.
   [Rodriguez-Barranco, Miguel; Amiano, Pilar; Colorado-Yohar, Sandra M.; Ardanaz, Eva] CIBER Epidemiol & Salud Publ CIBERESP, Madrid, Spain.
   [Amiano, Pilar] BioDonostia Res Inst, Publ Hlth Div Gipuzkoa, San Sebastian, Spain.
   [Colorado-Yohar, Sandra M.] IMIB Arrixaca, Dept Epidemiol, Murcia Reg Hlth Council, Murcia, Spain.
   [Colorado-Yohar, Sandra M.] Univ Antioquia, Natl Fac Publ Hlth, Res Grp Demog & Hlth, Medellin, Colombia.
   [Ardanaz, Eva] Navarra Publ Hlth Inst, Pamplona, Spain.
   [Ardanaz, Eva] Navarra Inst Hlth Res, IdiSNA, Pamplona, Spain.
   [Almquist, Martin] Lund Univ, Skane Univ Hosp Malmo, Dept Surg, Lund, Sweden.
   [Ericson, Ulrika] Lund Univ, Dept Clin Sci, Genet Epidemiol, Diabet & Cardiovasc Dis, Malmo, Sweden.
   [Bueno-de-Mesquita, H. Bas] Natl Inst Publ Hlth & Environm RIVM, Dept Determinants Chron Dis DCD, Bilthoven, Netherlands.
   [Bueno-de-Mesquita, H. Bas] Univ Med Ctr, Dept Gastroenterol & Hepatol, Utrecht, Netherlands.
   [Bueno-de-Mesquita, H. Bas] Imperial Coll London, Sch Publ Hlth, Dept Epidemiol & Biostat, London, England.
   [Bueno-de-Mesquita, H. Bas] Univ Malaya, Fac Med, Dept Social & Prevent Med, Kuala Lumpur, Malaysia.
   [Vermeulen, Roel] Univ Utrecht, Inst Risk Assessment Sci, Utrecht, Netherlands.
   [Vermeulen, Roel] Univ Med Ctr Utrecht, Dept Publ Hlth, Utrecht, Netherlands.
   [Schmidt, Julie A.] Univ Oxford, Canc Epidemiol Unit, Oxford, England.
C3 Institut Catala d'Oncologia; Institut d'Investigacio Biomedica de Bellvitge (IDIBELL); Universidad de la Republica, Uruguay; IRCCS Aviano (CRO); Danish Cancer Society; World Health Organization; International Agency for Research on Cancer (IARC); Umea University; Umea University; Aarhus University; Universite Paris Saclay; Institut National de la Sante et de la Recherche Medicale (Inserm); UNICANCER; Gustave Roussy; Institut National de la Sante et de la Recherche Medicale (Inserm); Universite Paris Saclay; Helmholtz Association; German Cancer Research Center (DKFZ); Leibniz Association; Deutsches Institut fur Ernahrungsforschung Potsdam-Rehbrucke (DIfE); University Hospital Attikon; National & Kapodistrian University of Athens; Fondazione IRCCS Istituto Nazionale Tumori Milan; University of Naples Federico II; Civile M.P. Arezzo Hospital; A.O.U. Citta della Salute e della Scienza di Torino; University of Oviedo; University of Granada; Escuela Andaluza de Salud Publica; Instituto de Investigacion Biosanitaria IBS Granada; CIBER - Centro de Investigacion Biomedica en Red; CIBERESP; Murcia Regional Health Council; Hospital Clinico Universitario Virgen de la Arrixaca; Universidad de Antioquia; Public Health Institute of Navarra; Lund University; Skane University Hospital; Lund University; Netherlands National Institute for Public Health & the Environment; Utrecht University; Utrecht University Medical Center; Imperial College London; Universiti Malaya; Utrecht University; Utrecht University; Utrecht University Medical Center; University of Oxford
RP Zamora-Ros, R (corresponding author), Bellvitge Biomed Res Inst IDIBELL, Catalan Inst Oncol ICO, Unit Nutr & Canc, Canc Epidemiol Res Program, Av Gran Via 199-203, Lhospitalet De Llobregat 08908, Spain.
EM rzamora@idibell.cat
FU Institute of Health Carlos III; European Social Fund (ESF); Medical Research Council; Cancer Research UK; Swedish Cancer Society; Swedish Research Council; County Council of Skane (Sweden); County Council of Vasterbotten (Sweden); Health Research Funds; AGAUR - Generalitat de Catalunya; Regional Government of Andalucia; Regional Government of Asturias; Regional Government of Basque Country; Regional Government of Murcia; Regional Government of Navarra; EPIC-Murcia; Health Research Fund (FIS); European Research Council; Dutch Ministry of Public Health, Welfare and Sports (VWS) (The Netherlands); Netherlands Cancer Registry (NKR) (The Netherlands); LK Research Funds (The Netherlands); Dutch Prevention Funds (The Netherlands); Dutch ZON (Zorg Onderzoek Nederland) (The Netherlands); World Cancer Research Fund (WCRF) (The Netherlands); Statistics Netherlands (The Netherlands); Associazione Italiana per la Ricerca sul Cancro-AIRC-Italy; National Research Council (Italy); Hellenic Health Foundation (Greece); German Cancer Aid (Germany); German Cancer Research Center (DKFZ) (Germany); Federal Ministry of Education and Research (BMBF) (Germany); Deutsche Krebshilfe (Germany); Deutsches Krebsforschungszentrum (Germany); Federal Ministry of Education and Research (Germany); Ligue Contre le Cancer (France); Institut Gustave Roussy (France); Mutuelle Generale de l'Education Nationale (France); Institut National de la Sante et de la Recherche Medicale (INSERM) (France); Danish Cancer Society (Denmark); International Agency for Research on Cancer; European Commission (DG-SANCO); European Regional Development Fund (ERDF) "A way to build Europe"; Institute of Health Carlos III, Spain; MRC [MR/M012190/1, MR/N003284/1, G0500300] Funding Source: UKRI
CR Bertoia ML, 2016, BMJ-BRIT MED J, V352, P0, DOI 10.1136/bmj.i17
   Dal Maso L, 2009, CANCER CAUSE CONTROL, V20, P75, DOI 10.1007/s10552-008-9219-5
   Del Rio D, 2013, ANTIOXID REDOX SIGN, V18, P1818, DOI 10.1089/ars.2012.4581
   Dossus L, 2018, INT J CANCER, V142, P1332, DOI 10.1002/ijc.31172
   Grosso G, 2017, MOL NUTR FOOD RES, V61, P0, DOI 10.1002/mnfr.201600930
   Horn-Ross PL, 2002, CANCER EPIDEM BIOMAR, V11, P43
   Kitahara CM, 2016, THYROID, V26, P306, DOI 10.1089/thy.2015.0319
   Knaze V, 2018, AM J CLIN NUTR, V108, P517, DOI 10.1093/ajcn/nqy098
   Margetts BM, 1997, INT J EPIDEMIOL, V26, PS1, DOI 10.1093/ije/26.suppl_1.S1
   Meinhold CL, 2010, AM J EPIDEMIOL, V171, P242, DOI 10.1093/aje/kwp354
   Neveu V, 2010, DATABASE-OXFORD, V0, P0, DOI DOI 10.1093/database/bap024
   Pellegriti G, 2013, J CANCER EPIDEMIOL, V2013, P0, DOI 10.1155/2013/965212
   Pereira SS, 2014, CURR OBES REP, V3, P422, DOI 10.1007/s13679-014-0124-9
   Pounis G, 2016, THROMB HAEMOSTASIS, V115, P344, DOI 10.1160/TH15-06-0487
   Riboli E, 2002, PUBLIC HEALTH NUTR, V5, P1113, DOI 10.1079/PHN2002394
   Rinaldi S, 2012, INT J CANCER, V131, PE1004, DOI 10.1002/ijc.27601
   Rothman KJ, 2008, MODERN EPIDEMIOLOGY, V3rd, P0
   Rothwell JA, 2013, DATABASE-OXFORD, V0, P0, DOI DOI 10.1093/database/bat070
   Sen A, 2015, BRIT J CANCER, V113, P840, DOI 10.1038/bjc.2015.280
   Slimani N, 2007, EUR J CLIN NUTR, V61, P1037, DOI 10.1038/sj.ejcn.1602679
   Vaccarella S, 2016, NEW ENGL J MED, V375, P614, DOI 10.1056/NEJMp1604412
   van Dam RM, 2013, CURR OPIN LIPIDOL, V24, P25, DOI 10.1097/MOL.0b013e32835bcdff
   Wareham NJ, 2003, PUBLIC HEALTH NUTR, V6, P407, DOI 10.1079/PHN2002439
   Xiao Q, 2014, CANCER EPIDEM BIOMAR, V23, P1102, DOI 10.1158/1055-9965.EPI-13-1150
   Yeo Y, 2014, PLOS ONE, V9, P0, DOI 10.1371/journal.pone.0098135
   Zamora-Ros R, 2018, EUR J NUTR, V58, P2003, DOI 10.1007/s00394-018-1754-6
   Zamora-Ros R, 2018, INT J CANCER, V142, P449, DOI 10.1002/ijc.30880
   Zamora-Ros R, 2016, EUR J NUTR, V55, P1359, DOI 10.1007/s00394-015-0950-x
   Zamora-Ros R, 2016, INT J CANCER, V138, P65, DOI 10.1002/ijc.29693
   Zamora-Ros R, 2015, INT J CANCER, V136, P1218, DOI 10.1002/ijc.29067
   Zamora-Ros R, 2014, AM J CLIN NUTR, V100, P11, DOI 10.3945/ajcn.113.077743
NR 31
TC 23
Z9 23
U1 0
U2 9
PU WILEY
PI HOBOKEN
PA 111 RIVER ST, HOBOKEN 07030-5774, NJ USA
SN 0020-7136
EI 1097-0215
J9 INT J CANCER
JI Int. J. Cancer
PD APR 1
PY 2020
VL 146
IS 7
BP 1841
EP 1850
DI 10.1002/ijc.32589
EA AUG 2019
PG 10
WC Oncology
SC Oncology
GA KG5VV
UT WOS:000480302800001
PM 31342519
DA 2025-02-23
ER

PT J
AU Weston, N
   Luscombe, G
   Duncanson, K
AF Weston, Nicole
   Luscombe, Georgina
   Duncanson, Kerith
TI Effects of a Laxation and Probiotic Bowel Preparation Regimen: A Randomized Controlled Trial in Patients Undergoing Prostate Radiation Therapy
SO NUTRITION AND CANCER-AN INTERNATIONAL JOURNAL
LA English
DT Article
ID motion; radiotherapy
AB Aim: To determine the effect of bulking and osmotic laxation regimens on reducing rectal gas in patients receiving external beam radiation therapy for prostate cancer. Methods: A single blinded randomized controlled trial was conducted. Participants assigned to the intervention group (IG) were instructed to consume a bulking laxative and probiotic and the standard care group (SC) instructed to consume an osmotic laxative. Both groups followed a standard low gas diet. Rectal gas ratings were determined from cone-beam computed tomography (CBCT) scans. Dietary and laxative compliance, bowel habits, fiber and fluid intakes were determined from food diaries. Results: Demographic characteristics were not significantly different between the two treatment arms. The mean age was 74 years. Participants were randomized into the IG (n = 8) and SC group (n = 9). Analysis of 433 CBCT scans indicate the odds of a higher rectal gas rating were significantly increased for the IG compared with the SC group (OR 3.2, 95% CI 1.77-5.78, P < 0.001). Conclusions: The osmotic laxative was more effective at achieving lower rectal gas levels than a bulking laxative with probiotic in this study. Larger studies of commonly used laxatives are required to develop recommendations for bowel preparation during radiotherapy to the prostate.
C1 [Weston, Nicole] Orange Hlth Serv, Cent West Canc Care Ctr, 1502 Forest Rd, Orange, NSW 2800, Australia.
   [Luscombe, Georgina] Univ Sydney, Sch Rural Hlth, Sydney Med Sch, Orange, NSW, Australia.
   [Duncanson, Kerith] Hlth Educ & Training Inst, The Junction, NSW, Australia.
C3 NSW Health; Orange Health Service; University of Sydney; Health Education & Training Institute - New South Wales
RP Weston, N (corresponding author), Orange Hlth Serv, Cent West Canc Care Ctr, 1502 Forest Rd, Orange, NSW 2800, Australia.
EM nicole.weston@health.nsw.gov.au
FU New South Wales Health Education and Training Institute through the Rural Research Capacity Building Program
CR [Anonymous], 2012, FOOD WORKS PROF VERS, V0, P0
   Bayles H, 2016, J RADIOTHER PRACT, V15, P76, DOI 10.1017/S1460396915000436
   Ki Y, 2013, INT J RADIAT ONCOL, V87, P646, DOI 10.1016/j.ijrobp.2013.07.038
   Lewis SJ, 1997, SCAND J GASTROENTERO, V32, P920, DOI 10.3109/00365529709011203
   Lips IM, 2012, INT J RADIAT ONCOL, V83, P653, DOI 10.1016/j.ijrobp.2011.07.030
   Lips IM, 2011, INT J RADIAT ONCOL, V81, PE401, DOI 10.1016/j.ijrobp.2011.04.062
   McNair HA, 2014, PRACT RADIAT ONCOL, V4, P437, DOI 10.1016/j.prro.2014.06.005
   McNair HA, 2011, RADIOTHER ONCOL, V101, P471, DOI 10.1016/j.radonc.2011.08.003
   McRorie Johnson W Jr, 2015, NUTR TODAY, V50, P82
   Oates RW, 2014, ACTA ONCOL, V53, P568, DOI 10.3109/0284186X.2013.854927
   Santosa S, 2006, NUTR REV, V64, P265, DOI 10.1301/nr.2006.jun.265-274
   Timko J, 2010, J RADIOTHER PRACT, V9, P201, DOI 10.1017/S1460396910000087
   WHO, 2002, REP JOINT FAO WHO WO, V0, P0
   Yakabowich M, 1990, J GERONTOL NURS, V16, P4
NR 14
TC 3
Z9 3
U1 0
U2 3
PU ROUTLEDGE JOURNALS, TAYLOR & FRANCIS LTD
PI ABINGDON
PA 2-4 PARK SQUARE, MILTON PARK, ABINGDON OX14 4RN, OXON, ENGLAND
SN 0163-5581
EI 1532-7914
J9 NUTR CANCER
JI Nutr. Cancer
PD AUG 17
PY 2020
VL 72
IS 6
BP 999
EP 1003
DI 10.1080/01635581.2019.1669675
EA SEP 2019
PG 5
WC Oncology; Nutrition & Dietetics
SC Oncology; Nutrition & Dietetics
GA LQ7FS
UT WOS:000489218400001
PM 31560227
DA 2025-02-23
ER

PT J
AU Fabian, CJ
   Khan, SA
   Garber, JE
   Dooley, WC
   Yee, LD
   Klemp, JR
   Nydegger, JL
   Powers, KR
   Kreutzjans, AL
   Zalles, CM
   Metheny, T
   Phillips, TA
   Hu, JX
   Koestler, DC
   Chalise, P
   Yellapu, NK
   Jernigan, C
   Petroff, BK
   Hursting, SD
   Kimler, BF
AF Fabian, Carol J.
   Khan, Seema A.
   Garber, Judy E.
   Dooley, William C.
   Yee, Lisa D.
   Klemp, Jennifer R.
   Nydegger, Jennifer L.
   Powers, Kandy R.
   Kreutzjans, Amy L.
   Zalles, Carola M.
   Metheny, Trina
   Phillips, Teresa A.
   Hu, Jinxiang
   Koestler, Devin C.
   Chalise, Prabhakar
   Yellapu, Nanda Kumar
   Jernigan, Cheryl
   Petroff, Brian K.
   Hursting, Stephen D.
   Kimler, Bruce F.
TI Randomized Phase IIB Trial of the Lignan Secoisolariciresinol Diglucoside in Premenopausal Women at Increased Risk for Development of Breast Cancer
SO CANCER PREVENTION RESEARCH
LA English
DT Article
ID dietary phytoestrogen intake; estrogen-receptor-alpha; flaxseed lignan; postmenopausal women; serum enterolactone; tumor-growth; consumption; tissue; mcf-7; ki-67
AB We conducted a multiinstitutional, placebo-controlled phase IIB trial of the lignan secoisolariciresinol diglucoside (SDG) found in flaxseed. Benign breast tissue was acquired by random periareolar fine needle aspiration (RPFNA) from premenopausal women at increased risk for breast cancer. Those with hyperplasia and >= 2% Ki-67 positive cells were eligible for randomization 2:1 to 50 mg SDG/day (Brevail) versus placebo for 12 months with repeat bio-specimen acquisition. The primary endpoint was difference in change in Ki-67 between randomization groups. A total of 180 women were randomized, with 152 ultimately evaluable for the primary endpoint. Median baseline Ki-67 was 4.1% with no difference between arms. Median Ki-67 change was -1.8% in the SDG arm (P = 0.001) and -1.2% for placebo (P = 0.034); with no significant difference between arms. As menstrual cycle phase affects proliferation, secondary analysis was performed for 117 women who by progesterone levels were in the same phase of the menstrual cycle at baseline and off-study tissue sampling. The significant Ki-67 decrease persisted for SDG (median = -2.2%; P = 0.002) but not placebo (median = -1.0%). qRT-PCR was performed on 77 pairs of tissue specimens. Twenty-two had significant ER alpha gene expression changes (<0.5 or >2.0) with 7 of 10 increases in placebo and 10 of 12 decreases for SDG (P = 0.028), and a difference between arms (P = 0.017). Adverse event incidence was similar in both groups, with no evidence that 50 mg/day SDG is harmful. Although the proliferation biomarker analysis showed no difference between the treatment group and the placebo, the trial demonstrated use of SDG is tolerable and safe.
C1 [Fabian, Carol J.; Klemp, Jennifer R.; Nydegger, Jennifer L.; Powers, Kandy R.; Kreutzjans, Amy L.; Metheny, Trina; Phillips, Teresa A.] Univ Kansas, Dept Internal Med, Med Ctr, Kansas City, KS 66160 USA.
   [Khan, Seema A.] Northwestern Univ, Chicago, IL 60611 USA.
   [Garber, Judy E.] Dana Farber Canc Inst, Boston, MA 02115 USA.
   [Dooley, William C.] Univ Oklahoma, Hlth Sci Ctr, Oklahoma City, OK USA.
   [Yee, Lisa D.] Ohio State Univ, Columbus, OH 43210 USA.
   [Zalles, Carola M.] Boca Raton Hosp, Dept Pathol, Boca Raton, FL USA.
   [Hu, Jinxiang; Koestler, Devin C.; Chalise, Prabhakar; Yellapu, Nanda Kumar] Univ Kansas, Med Ctr, Dept Biostat & Data Sci, Kansas City, KS 66160 USA.
   [Jernigan, Cheryl] Univ Kansas, Med Ctr, Canc Ctr, Kansas City, KS 66160 USA.
   [Petroff, Brian K.] Michigan State Univ, Vet Diagnost Lab, Lansing, MI USA.
   [Hursting, Stephen D.] Univ N Carolina, Dept Nutr, Chapel Hill, NC 27515 USA.
   [Kimler, Bruce F.] Univ Kansas, Med Ctr, Dept Radiat Oncol, Kansas City, KS 66103 USA.
   [Yee, Lisa D.] City Hope Natl Med Ctr, Natl Med Ctr, Duarte, CA USA.
C3 University of Kansas; University of Kansas Medical Center; Northwestern University; Harvard University; Harvard University Medical Affiliates; Dana-Farber Cancer Institute; University of Oklahoma System; University of Oklahoma Health Sciences Center; University System of Ohio; Ohio State University; University of Kansas; University of Kansas Medical Center; University of Kansas; University of Kansas Medical Center; Michigan State University; University of North Carolina; University of North Carolina Chapel Hill; University of Kansas; University of Kansas Medical Center; City of Hope
RP Kimler, BF (corresponding author), Univ Kansas, Med Ctr, 3901 Rainbow Blvd, Kansas City, KS 66160 USA.
EM bkimler@kumc.edu
FU Susan G. Komen Promise Grant - Zumba Fitness, LLC [KG101039]; Susan G. Komen Research Grant [SAC110051]; Breast Cancer Research Foundation [BCRF-17-049, BCRF-18-049]; NCI Cancer Center Support Grant [P30 CA168524]
CR Abrahamsson A, 2012, J CLIN ENDOCR METAB, V97, PE2044, DOI 10.1210/jc.2012-2288
   Adlercreutz H, 2007, CRIT REV CL LAB SCI, V44, P483, DOI 10.1080/10408360701612942
   Adolphe JL, 2010, BRIT J NUTR, V103, P929, DOI 10.1017/S0007114509992753
   Bowers LW, 2019, BREAST CANCER RES TR, V173, P545, DOI 10.1007/s10549-018-5021-6
   Chen J, 2009, J NUTR, V139, P2061, DOI 10.3945/jn.109.112508
   Cotterchio M, 2008, CANCER CAUSE CONTROL, V19, P259, DOI 10.1007/s10552-007-9089-2
   de Lima GR, 2003, EUR J CANCER, V39, P891, DOI 10.1016/S0959-8049(02)00530-0
   DeCensi A, 2019, J CLIN ONCOL, V37, P0, DOI 10.1200/JCO.18.01779
   Delman DM, 2015, NUTR CANCER, V67, P857, DOI 10.1080/01635581.2015.1042549
   Dowsett M, 2005, CLIN CANCER RES, V11, P0
   Ellis MJ, 2008, J NATL CANCER I, V100, P1380, DOI 10.1093/jnci/djn309
   Fabian CJ, 2010, CANCER PREV RES, V3, P1342, DOI 10.1158/1940-6207.CAPR-10-0022
   Fabian CJ, 2005, ENDOCR-RELAT CANCER, V12, P185, DOI 10.1677/erc.1.01000
   Fukumitsu S, 2008, BRIT J NUTR, V100, P669, DOI 10.1017/S0007114508911570
   Horn-Ross PL, 2001, AM J EPIDEMIOL, V154, P434, DOI 10.1093/aje/154.5.434
   Houseman EA, 2008, BMC BIOINFORMATICS, V9, P0, DOI 10.1186/1471-2105-9-365
   Hutchins AM, 2013, NUTR RES, V33, P367, DOI 10.1016/j.nutres.2013.02.012
   Jaskulski S, 2018, INT J CANCER, V143, P2698, DOI 10.1002/ijc.31647
   Johnston S, 2019, J CLIN ONCOL, V37, P178, DOI 10.1200/JCO.18.01624
   Katanov C, 2015, STEM CELL RES THER, V6, P0, DOI 10.1186/s13287-015-0080-7
   Key TJ, 2003, CANCER EPIDEM BIOMAR, V12, P1457
   Khan SA, 2002, BREAST CANCER RES TR, V75, P147, DOI 10.1023/A:1019685829799
   Khongthong P, 2019, ENDOCR-RELAT CANCER, V26, PR369, DOI 10.1530/ERC-19-0087
   Kilkkinen A, 2002, AM J EPIDEMIOL, V155, P472, DOI 10.1093/aje/155.5.472
   Klintman Marie, 2015, JOURNAL OF THE NATIONAL CANCER INSTITUTE MONOGRAPHS, V0, PP24, DOI 10.1093/jncimonographs/lgv002
   Lampe JW, 2019, AM J CLIN NUTR, V110, P377, DOI 10.1093/ajcn/nqy325
   Linseisen J, 2004, INT J CANCER, V110, P284, DOI 10.1002/ijc.20119
   Lowcock EC, 2013, CANCER CAUSE CONTROL, V24, P813, DOI 10.1007/s10552-013-0155-7
   Mani Uliyar Vitaldas, 2011, JOURNAL OF DIETARY SUPPLEMENTS, V8, P257, DOI 10.3109/19390211.2011.593615
   MASOOD S, 1990, CANCER-AM CANCER SOC, V66, P1480, DOI 10.1002/1097-0142(19901001)66:7<1480::AID-CNCR2820660708>3.0.CO;2-O
   McCann SE, 2007, CANCER EPIDEM BIOMAR, V16, P256, DOI 10.1158/1055-9965.EPI-06-0633
   Morad V, 2016, J MAMMARY GLAND BIOL, V21, P69, DOI 10.1007/s10911-016-9352-9
   Mueller SO, 2004, TOXICOL SCI, V80, P14, DOI 10.1093/toxsci/kfh147
   Navarrete MAH, 2005, BREAST CANCER RES, V7, PR306, DOI 10.1186/bcr994
   Olsson H, 1996, BREAST CANCER RES TR, V40, P187, DOI 10.1007/BF01806214
   Peterson J, 2010, NUTR REV, V68, P571, DOI 10.1111/j.1753-4887.2010.00319.x
   Pietinen P, 2001, CANCER EPIDEM BIOMAR, V10, P339
   Prasad K, 2009, J CARDIOVASC PHARM, V54, P369, DOI 10.1097/FJC.0b013e3181af04e5
   Reddy L, 2003, PHARMACOL THERAPEUT, V99, P1, DOI 10.1016/S0163-7258(03)00042-1
   Saggar JK, 2010, NUTR CANCER, V62, P533, DOI 10.1080/01635580903532440
   Shaaban AM, 2002, AM J PATHOL, V160, P597, DOI 10.1016/S0002-9440(10)64879-1
   Sonestedt E, 2010, NUTR RES, V30, P667, DOI 10.1016/j.nutres.2010.09.010
   Stanton AL, 2005, JNCI-J NATL CANCER I, V97, P448, DOI 10.1093/jnci/dji069
   Tetens I, 2013, FOOD NUTR RES, V57, P1
   Thompson LU, 2005, CLIN CANCER RES, V11, P3828, DOI 10.1158/1078-0432.CCR-04-2326
   Toriola AT, 2018, CANCER PREV RES, V11, P789, DOI 10.1158/1940-6207.CAPR-18-0199
   Touillaud MS, 2007, JNCI-J NATL CANCER I, V99, P475, DOI 10.1093/jnci/djk096
   Touré A, 2010, COMPR REV FOOD SCI F, V9, P261, DOI 10.1111/j.1541-4337.2009.00105.x
   Truan JS, 2012, NUTR CANCER, V64, P65, DOI 10.1080/01635581.2012.630165
   Vasto S, 2007, MECH AGEING DEV, V128, P83, DOI 10.1016/j.mad.2006.11.015
   Velalopoulou A, 2016, INT J MOL SCI, V17, P0, DOI 10.3390/ijms17010007
   Velentzis LS, 2009, BRIT J CANCER, V100, P1492, DOI 10.1038/sj.bjc.6605003
   Vissac-Sabatier U, 2003, CANCER RES, V63, P6607
   Wang W, 2015, CURR MED CHEM, V22, P264
   Zalles C, 1995, THE BREAST JOURNAL, V1, P343, DOI 10.1111/j.1524-4741.1995.tb00260.x
   Zamora-Ros R, 2013, BREAST CANCER RES TR, V139, P163, DOI 10.1007/s10549-013-2483-4
   Zeleniuch-Jacquotte A, 2004, BRIT J CANCER, V91, P99, DOI 10.1038/sj.bjc.6601893
NR 57
TC 17
Z9 17
U1 0
U2 7
PU AMER ASSOC CANCER RESEARCH
PI PHILADELPHIA
PA 615 CHESTNUT ST, 17TH FLOOR, PHILADELPHIA, PA 19106-4404 USA
SN 1940-6207
EI 1940-6215
J9 CANCER PREV RES
JI Cancer Prev. Res.
PD JUL 15
PY 2020
VL 13
IS 7
BP 623
EP 634
DI 10.1158/1940-6207.CAPR-20-0050
PG 12
WC Oncology
SC Oncology
GA MG4FG
UT WOS:000545987600007
PM 32312713
DA 2025-02-23
ER

PT J
AU Falzone, L
   Grimaldi, M
   Celentano, E
   Augustin, LSA
   Libra, M
AF Falzone, Luca
   Grimaldi, Maria
   Celentano, Egidio
   Augustin, Livia S. A.
   Libra, Massimo
TI Identification of Modulated MicroRNAs Associated with Breast Cancer, Diet, and Physical Activity
SO CANCERS
LA English
DT Article
DE microRNA; breast cancer; biomarkers; bioinformatics; prognosis; epigenetic; diet; physical activity
ID brief exercise; glycemic load; expression; gene; proliferation; inflammation; nutrition; invasion; risk; cell
AB Simple Summary Healthy diet and physical activity are able to induce beneficial molecular modifications that have been associated with a lower risk of breast cancer (BC) incidence and a better prognosis for BC patients. Although the beneficial effects of healthy lifestyle have been described, the beneficial epigenetic modifications induced by dietary and exercise intervention in BC patients have not been elucidated yet. On these bases, the aim of the present study was to computationally identify microRNAs (miRNAs) strictly associated with BC progression and with dietary and exercise interventions. Through several computational approaches, a set of miRNAs modulated by diet and exercise and useful as diagnostic and prognostic biomarkers for BC was identified. The results obtained represent the starting point for further validation analyses performed on BC patients undergoing lifestyle interventions to propose the miRNAs here identified as novel biomarkers for BC management. Background:Several studies have shown that healthy lifestyles prevent the risk of breast cancer (BC) and are associated with better prognosis. It was hypothesized that lifestyle strategies induce microRNA (miRNA) modulation that, in turn, may lead to important epigenetic modifications. The identification of miRNAs associated with BC, diet, and physical activity may give further insights into the role played by lifestyle interventions and their efficacy for BC patients. To predict which miRNAs may be modulated by diet and physical activity in BC patients, the analyses of different miRNA expression datasets were performed.Methods:The GEO DataSets database was used to select miRNA expression datasets related to BC patients, dietary interventions, and physical exercise. Further bioinformatic approaches were used to establish the value of selected miRNAs in BC development and prognosis.Results:The analysis of datasets allowed the selection of modulated miRNAs associated with BC development, diet, and physical exercise. Seven miRNAs were also associated with the overall survival of BC patients.Conclusions:The identified miRNAs may play a role in the development of BC and may have a prognostic value in patients treated with integrative interventions including diet and physical activity. Validation of such modulated miRNAs on BC patients undergoing lifestyle strategies will be mandatory.
C1 [Falzone, Luca; Grimaldi, Maria; Celentano, Egidio; Augustin, Livia S. A.] IRCCS Ist Nazl Tumori, Epidemiol Unit, Fdn G Pascale, I-80131 Naples, Italy.
   [Libra, Massimo] Univ Catania, Dept Biomed & Biotechnol Sci, I-95123 Catania, Italy.
   [Libra, Massimo] Univ Catania, Res Ctr Prevent Diag & Treatment Canc, I-95123 Catania, Italy.
C3 IRCCS Fondazione Pascale; University of Catania; University of Catania
RP Falzone, L (corresponding author), IRCCS Ist Nazl Tumori, Epidemiol Unit, Fdn G Pascale, I-80131 Naples, Italy.; Libra, M (corresponding author), Univ Catania, Dept Biomed & Biotechnol Sci, I-95123 Catania, Italy.; Libra, M (corresponding author), Univ Catania, Res Ctr Prevent Diag & Treatment Canc, I-95123 Catania, Italy.
EM luca.falzone@unict.it; m.grimaldi@istitutotumori.na.it; e.celentano@istitutotumori.na.it; livia.augustin@utoronto.ca; mlibra@unict.it
FU Italian Ministry of Health [PE-2013-02358099]
CR Adams BD, 2018, BREAST CANCER RES TR, V170, P55, DOI 10.1007/s10549-018-4738-6
   Alves BC, 2016, REV BRAS GINECOL OBS, V38, P317, DOI 10.1055/s-0036-1584582
   Anaya J, 2016, PEERJ COMPUT SCI, V0, P0, DOI DOI 10.7717/peerj-cs.67
   Bray Freddie, 2018, CA CANCER J CLIN, V68, P394, DOI 10.3322/caac.21609
   [Anonymous], 2019, CANCERS, V0, P0
   [Anonymous], 2019, INTEGR CANCER THER, V0, P0
   [Anonymous], 2019, INT J MOL SCI, V0, P0
   Augustin LSA, 2017, BMC CANCER, V17, P0, DOI 10.1186/s12885-017-3064-4
   Avery-Kiejda KA, 2014, BMC CANCER, V14, P0, DOI 10.1186/1471-2407-14-51
   Baguley BJ, 2017, NUTRIENTS, V9, P0, DOI 10.3390/nu9091003
   Banna GL, 2017, FRONT PHARMACOL, V8, P0, DOI 10.3389/fphar.2017.00603
   Battaglia R, 2019, SCI REP-UK, V9, P0, DOI 10.1038/s41598-018-36452-7
   Biagioni F, 2012, EMBO MOL MED, V4, P1214, DOI 10.1002/emmm.201201483
   Bodén S, 2019, PLOS ONE, V14, P0, DOI 10.1371/journal.pone.0214551
   Browall M, 2018, INTEGR CANCER THER, V17, P16, DOI 10.1177/1534735416683807
   Candido S, 2019, ONCOL REP, V42, P911, DOI 10.3892/or.2019.7215
   Carayol M, 2019, BMC CANCER, V19, P0, DOI 10.1186/s12885-019-5896-6
   Chen J, 2020, J BIOCHEM, V167, P41, DOI 10.1093/jb/mvz079
   Chen JW, 2016, BMC CANCER, V16, P0, DOI 10.1186/s12885-016-2916-7
   Chilton WL, 2014, PLOS ONE, V9, P0, DOI 10.1371/journal.pone.0092088
   Christofi T, 2019, CANCERS, V11, P0, DOI 10.3390/cancers11101472
   Cimino D, 2013, FASEB J, V27, P1223, DOI 10.1096/fj.12-214692
   Coker-Gurkan A, 2019, MOL BIOL REP, V46, P355, DOI 10.1007/s11033-018-4479-y
   Cui CM, 2020, SCI REP-UK, V10, P0, DOI 10.1038/s41598-020-62534-6
   DAmore S, 2016, BBA-MOL CELL BIOL L, V1861, P1671, DOI 10.1016/j.bbalip.2016.07.003
   De Cicco P, 2019, NUTRIENTS, V11, P0, DOI 10.3390/nu11071514
   Falzone L, 2018, FRONTIERS IN PHARMACOLOGY, V9, P0
   Falzone L, 2020, INT J MOL MED, V46, P957, DOI 10.3892/ijmm.2020.4673
   Falzone L, 2019, MOL MED REP, V19, P2599, DOI 10.3892/mmr.2019.9949
   Falzone L, 2018, AGING-US, V10, P1000, DOI 10.18632/aging.101444
   Falzone L, 2016, ONCOTARGET, V7, P72758, DOI 10.18632/oncotarget.11805
   Falzone L, 2016, AGING-US, V8, P933, DOI 10.18632/aging.100951
   Fedele M, 2017, CANCERS, V9, P0, DOI 10.3390/cancers9100134
   Feng YH, 2016, BIOMED REP, V5, P395, DOI 10.3892/br.2016.747
   Ferroni P, 2015, OXID MED CELL LONGEV, V2015, P0, DOI 10.1155/2015/183928
   Filetti V, 2020, ECOTOX ENVIRON SAFE, V198, P0, DOI 10.1016/j.ecoenv.2020.110640
   Gao LL, 2019, EBIOMEDICINE, V41, P395, DOI 10.1016/j.ebiom.2019.02.034
   Gao X, 2019, J EXP CLIN CANC RES, V38, P0, DOI 10.1186/s13046-019-1260-6
   Giardina S, 2019, CLIN NUTR, V38, P438, DOI 10.1016/j.clnu.2017.11.014
   Gillman AS, 2018, BREAST CANCER RES TR, V168, P241, DOI 10.1007/s10549-017-4573-1
   Hack CC, 2018, INTEGR CANCER THER, V17, P941, DOI 10.1177/1534735418777883
   Hafsi S, 2016, ONCOL LETT, V11, P1021, DOI 10.3892/ol.2015.4031
   Hardman WE, 2014, NUTR RES PRACT, V8, P233, DOI 10.4162/nrp.2014.8.3.233
   Hendrick RE, 2019, CANCER-AM CANCER SOC, V125, P1482, DOI 10.1002/cncr.31954
   Hironaka-Mitsuhashi A, 2017, PLOS ONE, V12, P0, DOI 10.1371/journal.pone.0187638
   Huang GL, 2019, MOL ASPECTS MED, V70, P57, DOI 10.1016/j.mam.2019.09.005
   Huang JB, 2017, ONCOTARGET, V8, P108249, DOI 10.18632/oncotarget.22604
   Humphries B, 2019, CANCERS, V11, P0, DOI 10.3390/cancers11070897
   Jang H, 2018, NUTRIENTS, V10, P0, DOI 10.3390/nu10081095
   Kern F, 2019, CELLS-BASEL, V8, P0, DOI 10.3390/cells8091045
   Key TJ, 2019, INT J EPIDEMIOL, V48, P489, DOI 10.1093/ije/dyy238
   Kim I, 2018, BMC BIOINFORMATICS, V19, P0, DOI 10.1186/s12859-018-2016-6
   Kjaer IM, 2018, CLIN CHEM LAB MED, V56, P688, DOI 10.1515/cclm-2017-0592
   Kotsopoulos J, 2019, LANCET, V394, P1116, DOI 10.1016/S0140-6736(19)31901-4
   Kouvari M, 2020, DIABETES RES CLIN PR, V161, P0, DOI 10.1016/j.diabres.2020.108031
   Kristensen MM, 2017, OBESITY, V25, P572, DOI 10.1002/oby.21765
   Lee CH, 2013, INT J MOL SCI, V14, P11560, DOI 10.3390/ijms140611560
   Li HL, 2019, J CANCER, V10, P4695, DOI 10.7150/jca.30596
   Li P, 2014, BREAST CANCER RES, V16, P0, DOI 10.1186/s13058-014-0473-z
   Lope V, 2019, SCI REP-UK, V9, P0, DOI 10.1038/s41598-019-39346-4
   Lopes CM, 2017, BIOMED RES INT, V2017, P0, DOI 10.1155/2017/7207983
   Lyman GH, 2018, J CLIN ONCOL, V36, P2647, DOI 10.1200/JCO.2018.79.2721
   Marques MM, 2018, CLINICS, V73, P0, DOI 10.6061/clinics/2018/e184
   Maskey N, 2017, ONCOL LETT, V14, P2261, DOI 10.3892/ol.2017.6439
   Matamala N, 2015, CLIN CHEM, V61, P1098, DOI 10.1373/clinchem.2015.238691
   McAnena P, 2019, BMC CANCER, V19, P0, DOI 10.1186/s12885-019-5636-y
   McCann SE, 2013, BRIT J NUTR, V109, P585, DOI 10.1017/S0007114512001936
   Mendoza L, 2019, ONCOL REV, V13, P134, DOI 10.4081/oncol.2019.422
   Mentella MC, 2019, NUTRIENTS, V11, P0, DOI 10.3390/nu11092059
   Mi HY, 2019, NUCLEIC ACIDS RES, V47, PD419, DOI 10.1093/nar/gky1038
   Miller MD, 2019, CANCER MANAG RES, V11, P5301, DOI 10.2147/CMAR.S202628
   Ntanasis-Stathopoulos J, 2013, J MUSCULOSKEL NEURON, V13, P133
   Pajic M, 2018, CANCER RES, V78, P501, DOI 10.1158/0008-5472.CAN-16-3105
   Quintanilha BJ, 2017, NUTRIENTS, V9, P0, DOI 10.3390/nu9111168
   Radom-Aizik S, 2014, BRAIN BEHAV IMMUN, V39, P121, DOI 10.1016/j.bbi.2014.01.003
   Radom-Aizik S, 2013, J APPL PHYSIOL, V114, P628, DOI 10.1152/japplphysiol.01341.2012
   Radom-Aizik S, 2012, CTS-CLIN TRANSL SCI, V5, P32, DOI 10.1111/j.1752-8062.2011.00384.x
   Radom-Aizik S, 2010, J APPL PHYSIOL, V109, P252, DOI 10.1152/japplphysiol.01291.2009
   Rahmani F, 2020, GENE, V737, P0, DOI 10.1016/j.gene.2020.144459
   Rakha EA, 2017, PATHOLOGY, V49, P111, DOI 10.1016/j.pathol.2016.10.012
   Romieu I, 2012, AM J CLIN NUTR, V96, P345, DOI 10.3945/ajcn.111.026724
   Saha SK, 2017, INT J MOL SCI, V18, P0, DOI 10.3390/ijms18071544
   Salemi R, 2018, FRONT PHARMACOL, V9, P0, DOI 10.3389/fphar.2018.00856
   Shapira N, 2017, EUR J CANCER PREV, V26, P385, DOI 10.1097/CEJ.0000000000000406
   Sudhakaran M, 2019, ANTIOXIDANTS-BASEL, V8, P0, DOI 10.3390/antiox8040103
   Szklarczyk D, 2019, NUCLEIC ACIDS RES, V47, PD607, DOI 10.1093/nar/gky1131
   Tang ZF, 2017, NUCLEIC ACIDS RES, V45, PW98, DOI 10.1093/nar/gkx247
   Tanic M, 2015, GENOM DATA, V3, P75, DOI 10.1016/j.gdata.2014.11.008
   Tobin NP, 2012, CURR BREAST CANCER R, V4, P171, DOI 10.1007/s12609-012-0083-7
   Tokar T, 2018, NUCLEIC ACIDS RES, V46, PD360, DOI 10.1093/nar/gkx1144
   Toledo E, 2015, JAMA INTERN MED, V175, P1752, DOI 10.1001/jamainternmed.2015.4838
   Tuaeva NO, 2019, CELLS-BASEL, V8, P0, DOI 10.3390/cells8101251
   Ultimo Simona, 2018, ONCOTARGET, V9, P17220, DOI 10.18632/oncotarget.24991
   Vivarelli S, 2019, CANCERS, V11, P0, DOI 10.3390/cancers11010038
   Vlachos IS, 2015, NUCLEIC ACIDS RES, V43, PW460, DOI 10.1093/nar/gkv403
   Wang H, 2019, BMC CANCER, V19, P0, DOI 10.1186/s12885-019-5951-3
   Wang Y, 2020, CANCER MANAG RES, V12, P1079, DOI 10.2147/CMAR.S232388
   Wirtz P, 2018, BREAST CARE, V13, P93, DOI 10.1159/000488717
   Witard OC, 2018, P NUTR SOC, V77, P1, DOI 10.1017/S0029665117001100
   Xia M, 2016, EUR REV MED PHARMACO, V20, P1755
   Xiao YJ, 2019, NON-CODING RNA, V5, P0, DOI 10.3390/ncrna5040053
   Yin CG, 2018, MOL MED REP, V18, P2621, DOI 10.3892/mmr.2018.9294
   Zablocka-Slowinska KA, 2019, ADV CLIN EXP MED, V28, P1027, DOI 10.17219/acem/98952
   Zearo S, 2014, BMC CANCER, V14, P0, DOI 10.1186/1471-2407-14-200
   Zhang HD, 2015, BIOCHEM BIOPH RES CO, V465, P702, DOI 10.1016/j.bbrc.2015.08.053
   Zhang QQ, 2015, MOL MED REP, V12, P668, DOI 10.3892/mmr.2015.3376
   Zhao XG, 2019, CELL DEATH DIS, V10, P0, DOI 10.1038/s41419-019-1705-z
   Zitvogel L, 2017, NAT IMMUNOL, V18, P843, DOI 10.1038/ni.3754
NR 108
TC 55
Z9 55
U1 1
U2 4
PU MDPI
PI BASEL
PA ST ALBAN-ANLAGE 66, CH-4052 BASEL, SWITZERLAND
SN 
EI 2072-6694
J9 CANCERS
JI Cancers
PD SEP 15
PY 2020
VL 12
IS 9
BP 
EP 
DI 10.3390/cancers12092555
PG 28
WC Oncology
SC Oncology
GA OE6XX
UT WOS:000580672400001
PM 32911851
DA 2025-02-23
ER

PT J
AU Wang, Y
   Narayanapillai, SC
   Tessier, KM
   Strayer, LG
   Upadhyaya, P
   Hu, Q
   Kingston, R
   Salloum, RG
   Lu, JX
   Hecht, SS
   Hatsukami, DK
   Fujioka, N
   Xing, CG
AF Wang, Yi
   Narayanapillai, Sreekanth C.
   Tessier, Katelyn M.
   Strayer, Lori G.
   Upadhyaya, Pramod
   Hu, Qi
   Kingston, Rick
   Salloum, Ramzi G.
   Lu, Junxuan
   Hecht, Stephen S.
   Hatsukami, Dorothy K.
   Fujioka, Naomi
   Xing, Chengguo
TI The Impact of One-week Dietary Supplementation with Kava on Biomarkers of Tobacco Use and Nitrosamine-based Carcinogenesis Risk among Active Smokers
SO CANCER PREVENTION RESEARCH
LA English
DT Article
ID 4-(methylnitrosamino)-1-(3-pyridyl)-1-butanone-induced lung tumorigenesis; piper-methysticum; cancer development; quality-control; urinary levels; dihydromethysticin; smoking; hepatotoxicity; metabolites; extracts
AB Tobacco smoking is the primary risk factor for lung cancer, driven by the addictive nature of nicotine and the indisputable carcinogenicity of 4-(methylnitrosamino)-1(3-pyridyl)-1-butanone (NNK) as well as other compounds. The integration of lung cancer chemoprevention with smoking cessation is one potential approach to reduce this risk and mitigate lung cancer mortality. Experimental data from our group suggest that kava, commonly consumed in the South Pacific Islands as a beverage to promote relaxation, may reduce lung cancer risk by enhancing NNK detoxification and reducing NNK-derived DNA damage. Building upon these observations, we conducted a pilot clinical trial to evaluate the effects of a 7-day course of kava on NNK metabolism in active smokers. The primary objective was to compare urinary total 4-(methylnitrosamino)-1-(3-pyridyl)-1-butanol (NNAL plus its glucuronides, major metabolites of NNK) before and after kava administration as an indicator of NNK detoxification. Secondary objectives included determining kava's safety, its effects on DNA damage, tobacco use, and cortisol (a biomarker of stress). Kava increased urinary excretion of total NNAL and reduced urinary 3-methyladenine in participants, suggestive of its ability to reduce the carcinogenicity of NNK. Kava also reduced urinary total nicotine equivalents, indicative of its potential to facilitate tobacco cessation. Plasma cortisol and urinary total cortisol equivalents were reduced upon kava use, which may contribute to reductions in tobacco use. These results demonstrate the potential of kava intake to reduce lung cancer risk among smokers.
C1 [Wang, Yi; Narayanapillai, Sreekanth C.; Hu, Qi; Xing, Chengguo] Univ Florida, Coll Pharm, Dept Med Chem, Gainesville, FL 32610 USA.
   [Tessier, Katelyn M.; Strayer, Lori G.; Upadhyaya, Pramod; Hecht, Stephen S.; Hatsukami, Dorothy K.; Fujioka, Naomi] Univ Minnesota, Masonic Canc Ctr, Minneapolis, MN 55455 USA.
   [Kingston, Rick] Univ Minnesota, Coll Pharm, Minneapolis, MN 55455 USA.
   [Salloum, Ramzi G.] Univ Florida, Coll Med, Dept Hlth Outcome & Biomed Informat, Gainesville, FL 32610 USA.
   [Lu, Junxuan] Penn State, Dept Pharmacol, Hershey, PA USA.
   [Lu, Junxuan] Penn State, Canc Inst, Hershey, PA USA.
   [Hatsukami, Dorothy K.] Univ Minnesota, Dept Psychiat, Minneapolis, MN 55455 USA.
   [Fujioka, Naomi] Univ Minnesota, Dept Med, Div Hematol Oncol & Transplantat, Box 736 UMHC, Minneapolis, MN 55455 USA.
C3 State University System of Florida; University of Florida; University of Minnesota System; University of Minnesota Twin Cities; University of Minnesota System; University of Minnesota Twin Cities; State University System of Florida; University of Florida; Pennsylvania Commonwealth System of Higher Education (PCSHE); Pennsylvania State University; Pennsylvania Commonwealth System of Higher Education (PCSHE); Pennsylvania State University; University of Minnesota System; University of Minnesota Twin Cities; University of Minnesota System; University of Minnesota Twin Cities
RP Fujioka, N (corresponding author), Univ Minnesota, Masonic Canc Ctr, Minneapolis, MN 55455 USA.; Fujioka, N (corresponding author), Univ Minnesota, Dept Med, Div Hematol Oncol & Transplantat, Box 736 UMHC, Minneapolis, MN 55455 USA.; Xing, CG (corresponding author), Univ Florida, 1345 Ctr Dr, Gainesville, FL 32610 USA.
EM fujio002@umn.edu; chengguoxing@cop.ufl.edu
FU NIH [R01CA193278]; University of Minnesota Masonic Cancer pilot program; College of Pharmacy Frank Duckworth Endowment; University of Florida Health Cancer Center Startup fund [P30 CA77598]; National Center for Advancing Translational Sciences of the National Institutes of Health [UL1TR002494]
CR [Anonymous], 2016, **DROPPED REF**, V0, P0
   Badrick E, 2007, J CLIN ENDOCR METAB, V92, P819, DOI 10.1210/jc.2006-2155
   Boonen G, 1998, PLANTA MED, V64, P504, DOI 10.1055/s-2006-957502
   Burns DM, 2011, CANCER CAUSE CONTROL, V22, P13, DOI 10.1007/s10552-010-9660-0
   Cappelleri JC, 2007, ADDICT BEHAV, V32, P912, DOI 10.1016/j.addbeh.2006.06.028
   Carmella SG, 2002, CHEM RES TOXICOL, V15, P545, DOI 10.1021/tx015584c
   CARMELLA SG, 1993, CANCER RES, V53, P721
   Church TR, 2009, CANCER EPIDEM BIOMAR, V18, P260, DOI 10.1158/1055-9965.EPI-08-0718
   Dinh LD, 2001, PLANTA MED, V67, P306, DOI 10.1055/s-2001-14334
   Garrett KM, 2003, PSYCHOPHARMACOLOGY, V170, P33, DOI 10.1007/s00213-003-1520-0
   HECHT SS, 1995, CANCER EPIDEM BIOMAR, V4, P877
   Hecht SS, 1998, CHEM RES TOXICOL, V11, P559, DOI 10.1021/tx980005y
   Hoffmann D, 1996, CRIT REV TOXICOL, V26, P199, DOI 10.3109/10408449609017931
   Hu K, 2018, J CHROMATOGR B, V1081, P19, DOI 10.1016/j.jchromb.2018.02.028
   JAMIESON DD, 1990, CLIN EXP PHARMACOL P, V17, P495, DOI 10.1111/j.1440-1681.1990.tb01349.x
   Kuchta K, 2015, PLANTA MED, V81, P1647, DOI 10.1055/s-0035-1558295
   Lasme P, 2008, J AGR FOOD CHEM, V56, P4976, DOI 10.1021/jf800439g
   Lebot V, 2014, FOOD CHEM, V151, P554, DOI 10.1016/j.foodchem.2013.11.120
   Leitzman P, 2014, CANCER PREV RES, V7, P86, DOI 10.1158/1940-6207.CAPR-13-0301
   Magura EI, 1997, NEUROSCIENCE, V81, P345, DOI 10.1016/S0306-4522(97)00177-2
   Murphy SE, 2018, NPJ PRECIS ONCOL, V2, P0, DOI 10.1038/s41698-018-0057-y
   Murphy SE, 2014, CARCINOGENESIS, V35, P2526, DOI 10.1093/carcin/bgu191
   Narayanapillai SC, 2016, CHEM RES TOXICOL, V29, P1828, DOI 10.1021/acs.chemrestox.6b00203
   Narayanapillai SC, 2016, DRUG METAB DISPOS, V44, P422, DOI 10.1124/dmd.115.068387
   Narayanapillai SC, 2014, CHEM RES TOXICOL, V27, P1871, DOI 10.1021/tx5003194
   Narayanapillai SC, 2014, CARCINOGENESIS, V35, P2365, DOI 10.1093/carcin/bgu149
   Olsen LR, 2011, CHEM RES TOXICOL, V24, P992, DOI 10.1021/tx100412m
   Pearl PL, 2011, SEMIN PEDIATR NEUROL, V18, P203, DOI 10.1016/j.spen.2011.06.007
   Reagan-Shaw S, 2008, FASEB J, V22, P659, DOI 10.1096/fj.07-9574LSF
   Robles GI, 2008, CLIN THER, V30, P800, DOI 10.1016/j.clinthera.2008.05.010
   Siegel RL, 2018, CA-CANCER J CLIN, V68, P7, DOI 10.3322/caac.21442
   SLOT C, 1965, SCAND J CLIN LAB INV, V17, P381, DOI 10.3109/00365516509077065
   Steiner G G, 2000, HAWAII MED J, V59, P420
   Tang SN, 2016, MOL CARCINOGEN, V55, P2291, DOI 10.1002/mc.22469
   Teschke R, 2011, DIGEST LIVER DIS, V43, P676, DOI 10.1016/j.dld.2011.01.018
   Thun MJ, 2013, NEW ENGL J MED, V368, P1753, DOI 10.1056/NEJMc1302783
   Tian YF, 2014, ANAL BIOANAL CHEM, V406, P5293, DOI 10.1007/s00216-014-7979-1
   Triolet J, 2012, NUTR CANCER, V64, P838, DOI 10.1080/01635581.2012.689917
   Uebelhack R, 1998, PHARMACOPSYCHIATRY, V31, P187, DOI 10.1055/s-2007-979325
   Wang Y, 2019, TOXICOL LETT, V311, P11, DOI 10.1016/j.toxlet.2019.04.020
   Wang Y, 2018, BIOANALYSIS, V10, P2015, DOI 10.4155/bio-2018-0182
   Wang Y, 2018, CHEM RES TOXICOL, V31, P836, DOI 10.1021/acs.chemrestox.8b00155
   Wang Y, 2018, PLOS ONE, V13, P0, DOI 10.1371/journal.pone.0197940
   Weeks BS, 2009, MED SCI MONITOR, V15, P0
   Yuan CS, 2002, PLANTA MED, V68, P1092, DOI 10.1055/s-2002-36338
   Yuan JM, 2011, CANCER RES, V71, P6749, DOI 10.1158/0008-5472.CAN-11-0209
   Yuan JM, 2009, CANCER RES, V69, P2990, DOI 10.1158/0008-5472.CAN-08-4330
   Zhou P, 2010, FASEB J, V24, P4722, DOI 10.1096/fj.10-163311
NR 50
TC 14
Z9 14
U1 1
U2 4
PU AMER ASSOC CANCER RESEARCH
PI PHILADELPHIA
PA 615 CHESTNUT ST, 17TH FLOOR, PHILADELPHIA, PA 19106-4404 USA
SN 1940-6207
EI 1940-6215
J9 CANCER PREV RES
JI Cancer Prev. Res.
PD MAY 15
PY 2020
VL 13
IS 5
BP 483
EP 491
DI 10.1158/1940-6207.CAPR-19-0501
PG 9
WC Oncology
SC Oncology
GA LL8JD
UT WOS:000531800000007
PM 32102948
DA 2025-02-23
ER

PT J
AU Kayamba, V
   Zyambo, K
   Mulenga, C
   Mwakamui, S
   Tembo, MJ
   Shibemba, A
   Heimburger, DC
   Atadzhanov, M
   Kelly, P
AF Kayamba, Violet
   Zyambo, Kanekwa
   Mulenga, Chola
   Mwakamui, Simutanyi
   Tembo, Mizinga Jacqueline
   Shibemba, Aaron
   Heimburger, Douglas Corbett
   Atadzhanov, Masharip
   Kelly, Paul
TI Biomass Smoke Exposure Is Associated With Gastric Cancer and Probably Mediated Via Oxidative Stress and DNA Damage: A Case-Control Study
SO JCO GLOBAL ONCOLOGY
LA English
DT Article
ID risk-factors; esophageal cancer; allium vegetables; biomarkers; infection; aflatoxin; zambia; hiv
AB PURPOSEWe investigated the association between gastric cancer and environmental and dietary exposures. In addition, we explored probable mechanistic pathways for the influence of biomass smoke on gastric carcinogenesis.PATIENTS AND METHODSThe study was conducted in Lusaka, Zambia. Questionnaires were used to collect data on risk factors, whereas enzyme-linked immunosorbent assays and high-performance liquid chromatography were used to measure biologic exposures. Study data were analyzed using contingency tables and logistic regression.RESULTSWe enrolled 72 patients with gastric adenocarcinoma and 244 controls. Gastric cancer was positively associated with rural residence (odds ratio [OR], 2.9; 95% CI, 1.5 to 5.3), poverty (OR, 4.2; 95% CI, 1.9 to 9.1), and daily consumption of processed meat (OR, 6.4; 95% CI, 1.3 to 32) and negatively associated with consumption of green vegetables (OR, 0.2; 95% CI, 0.1 to 0.5). Gastric cancer was also associated with biomass smoke exposure (OR, 3.5; 95% CI, 1.9 to 6.2; P < .0001), an association that was stronger for intestinal-type cancers (OR, 3.6; 95% CI, 1.5 to 9.1; P = .003). Exposure to biomass smoke in controls was associated with higher urinary levels of 8-isoprostane (P < .0001), 8-hydroxydeoxyguanosine (P = .029), and 1-hydroxypyrene (P = .041). Gastric cancer was not associated with biochemical measures of current exposure to aflatoxins or ochratoxins.CONCLUSIONIn Zambia, exposure to biomass smoke, daily consumption of processed meat, and poverty are risk factors for gastric cancer, whereas daily consumption of green vegetables is protective against gastric cancer. Exposure to biomass smoke was associated with evidence of oxidative stress and DNA damage, suggesting mechanistic plausibility for the observed association, and the association was restricted to intestinal-type gastric cancer. (c) 2020 by American Society of Clinical Oncology
C1 [Kayamba, Violet; Zyambo, Kanekwa; Mulenga, Chola; Mwakamui, Simutanyi; Kelly, Paul] Trop Gastroenterol & Nutr Grp, Dept Internal Med, Lusaka, Zambia.
   [Kayamba, Violet; Atadzhanov, Masharip; Kelly, Paul] Univ Zambia, Dept Internal Med, Sch Med, Lusaka, Zambia.
   [Tembo, Mizinga Jacqueline] Univ Zambia, Sch Hlth Sci, Lusaka, Zambia.
   [Shibemba, Aaron] Univ Teaching Hosp, Dept Pathol, Lusaka, Zambia.
   [Heimburger, Douglas Corbett] Vanderbilt Univ, Med Ctr, Vanderbilt Inst Global Hlth, Nashville, TN USA.
   [Kelly, Paul] Queen Mary Univ London, Blizard Inst, Barts & London Sch Med & Dent, London, England.
C3 University of Zambia; University of Zambia; University of Zambia; Vanderbilt University; University of London; Queen Mary University London
RP Kayamba, V (corresponding author), Univ Zambia, Sch Med, Trop Gastroenterol & Nutr Grp, Nationalist Rd, Lusaka 10101, Zambia.
EM viojole@yahoo.com
FU Fogarty International Center of the United States National Institutes of Health (NIH) [D43 TW009744, R25 TW009337]; US Civilian Research and Development Foundation (CRDF Global) [DAA3-16-62699-1]
CR Abnet CC, 2015, GASTROENTEROLOGY, V148, P1234, DOI 10.1053/j.gastro.2015.02.007
   Bray Freddie, 2018, CA CANCER J CLIN, V68, P394, DOI 10.3322/caac.21609
   Asombang A W, 2014, MED J ZAMBIA, V41, P13
   Asombang AW, 2012, T ROY SOC TROP MED H, V106, P69, DOI 10.1016/j.trstmh.2011.11.002
   BARKER DJP, 1990, BRIT J CANCER, V61, P575, DOI 10.1038/bjc.1990.129
   Bonjour S, 2013, ENVIRON HEALTH PERSP, V121, P784, DOI 10.1289/ehp.1205987
   Danielsen PH, 2009, MUTAT RES-GEN TOX EN, V674, P116, DOI 10.1016/j.mrgentox.2008.10.014
   Ezekiel CN, 2014, ENVIRON INT, V66, P138, DOI 10.1016/j.envint.2014.02.003
   Fernando N, 2001, J CLIN MICROBIOL, V39, P1323, DOI 10.1128/JCM.39.4.1323-1327.2001
   Friedman M, 2015, J AGR FOOD CHEM, V63, P3323, DOI 10.1021/acs.jafc.5b00818
   Jung SY, 2015, FOOD SCI BIOTECHNOL, V24, P1193, DOI 10.1007/s10068-015-0153-5
   Kayamba V, 2013, SAMJ S AFR MED J, V103, P255, DOI 10.7196/samj.6159
   Kayamba V, 2017, MALAWI MED J, V29, P212, DOI 10.4314/mmj.v29i2.25
   Kayamba V, 2015, BMC GASTROENTEROL, V15, P0, DOI 10.1186/s12876-015-0353-8
   Kayamba V, 2015, CANCER MED-US, V4, P588, DOI 10.1002/cam4.434
   Kullberg C, 2018, INT ARCH OCC ENV HEA, V91, P285, DOI 10.1007/s00420-017-1276-1
   Laryea DO, 2014, BMC CANCER, V14, P0, DOI 10.1186/1471-2407-14-362
   McFarlane G, 2001, BRIT J CANCER, V85, P1322, DOI 10.1054/bjoc.2001.1994
   Mlombe YB, 2015, MALAWI MED J, V27, P88, DOI 10.4314/mmj.v27i3.3
   Mota OM, 2013, SAO PAULO MED J, V131, P27, DOI 10.1590/S1516-31802013000100005
   Praud D, 2018, EUR J CANCER PREV, V27, P124, DOI 10.1097/CEJ.0000000000000290
   RUSHTON L, 1981, BRIT J IND MED, V38, P225
   Shirima CP, 2013, MOL NUTR FOOD RES, V57, P1874, DOI 10.1002/mnfr.201300116
   Sjödahl K, 2007, INT J CANCER, V120, P128, DOI 10.1002/ijc.22157
   Smith LE, 2017, MOL NUTR FOOD RES, V61, P0, DOI 10.1002/mnfr.201601049
   Xu ZS, 2018, PLOS ONE, V13, P0, DOI 10.1371/journal.pone.0204221
   Yard EE, 2013, FOOD ADDIT CONTAM A, V30, P1322, DOI 10.1080/19440049.2013.789558
   YOU WC, 1989, JNCI-J NATL CANCER I, V81, P162, DOI 10.1093/jnci/81.2.162
   Zhou Y, 2011, GASTROENTEROLOGY, V141, P80, DOI 10.1053/j.gastro.2011.03.057
NR 29
TC 15
Z9 15
U1 0
U2 4
PU LIPPINCOTT WILLIAMS & WILKINS
PI PHILADELPHIA
PA TWO COMMERCE SQ, 2001 MARKET ST, PHILADELPHIA, PA 19103 USA
SN 
EI 2687-8941
J9 JCO GLOB ONCOL
JI JCO Glob. Oncol.
PD JAN 15
PY 2020
VL 6
IS 
BP 532
EP 541
DI 10.1200/GO.20.00002
PG 10
WC Oncology
SC Oncology
GA LB8RD
UT WOS:000524896700027
PM 32228314
DA 2025-02-23
ER

PT J
AU Safabakhsh, M
   Imani, H
   Shab-Bidar, S
AF Safabakhsh, Maryam
   Imani, Hossein
   Shab-Bidar, Sakineh
TI Higher dietary total antioxidant capacity is not associated with risk of breast cancer in Iranian women
SO BREAST CANCER
LA English
DT Article
DE Dietary total antioxidant capacity; Antioxidant; Breast cancer; Cancer
ID consumption; patterns; plasma; cohort; fruit; fat; carotenoids; supplements; receptor; retinol
AB Background Our purpose was to assess the association between dietary total antioxidant capacity (DTAC), as assessed by oxygen radical absorbance capacity and breast cancer (BrCa) incidence among Iranian women. Methods This hospital-based case-control study included 150 newly diagnosed BrCa cases and 150 age-matched apparently healthy women from the Cancer Research Center, Imam Khomeini hospital, Iran. Socio-demographic data and anthropometric measures were determined. Dietary intake was assessed using a 147-item validated food frequency questionnaire. Energy-adjusted DTAC was calculated with the USDA database. Results After adjusting for potential confounders, multivariable logistic regression showed that the incidence of BrCa was not significantly different between highest tertile of DTAC and the lowest tertile (P trend = 0.91). Moreover, on the basis of menopausal status, no significant association between DTAC and BrCa risk among pre-menopausal (P trend = 0.62) and post-menopausal women (P trend = 0.77) was detected. Conclusion We did not observe any significant association of DTAC with BrCa incidence among Iranian women. Continued and expanded research on DTAC, evaluated by different methods and BrCa risk is needed to build the foundation for future progress in evidence-based public health efforts.
C1 [Safabakhsh, Maryam; Imani, Hossein] Univ Tehran Med Sci, Sch Nutr Sci & Dietet, Clin Nutr Dept, Tehran, Iran.
   [Shab-Bidar, Sakineh] Univ Tehran Med Sci, Sch Nutr Sci & Dietet, Community Nutr Dept, 44 Hojjat Dost Alley,Naderi St,Keshavarz Blvd, Tehran, Iran.
C3 Tehran University of Medical Sciences; Tehran University of Medical Sciences
RP Shab-Bidar, S (corresponding author), Univ Tehran Med Sci, Sch Nutr Sci & Dietet, Community Nutr Dept, 44 Hojjat Dost Alley,Naderi St,Keshavarz Blvd, Tehran, Iran.
EM s_shabbidar@tums.ac.ir
FU Tehran University of Medical Sciences (TUMS)
CR Abdollahi M, 2014, NUTR FOOD SCI RES, V1, P19
   Agurs-Collins T, 2009, AM J CLIN NUTR, V90, P621, DOI 10.3945/ajcn.2009.27666
   Arts MJTJ, 2004, FOOD CHEM TOXICOL, V42, P45, DOI 10.1016/j.fct.2003.08.004
   Aune D, 2012, BREAST CANCER RES TR, V134, P479, DOI 10.1007/s10549-012-2118-1
   Baglietto L, 2011, BRIT J CANCER, V104, P524, DOI 10.1038/sj.bjc.6606044
   Borek Carmia, 2004, INTEGR CANCER THER, V3, P333, DOI 10.1177/1534735404270578
   Cade JE, 2011, EUR J CLIN NUTR, V65, P920, DOI 10.1038/ejcn.2011.69
   Catsburg C, 2015, AM J CLIN NUTR, V101, P817, DOI 10.3945/ajcn.114.097659
   Ching S, 2002, J NUTR, V132, P303, DOI 10.1093/jn/132.2.303
   De Irala-Estévez J, 2000, EUR J CLIN NUTR, V54, P706, DOI 10.1038/sj.ejcn.1601080
   Dorgan JF, 1998, CANCER CAUSE CONTROL, V9, P89, DOI 10.1023/A:1008857521992
   Emaus MJ, 2016, AM J CLIN NUTR, V103, P168, DOI 10.3945/ajcn.114.101436
   Fleischauer AT, 2003, NUTR CANCER, V46, P15, DOI 10.1207/S15327914NC4601_02
   Gandini S, 2000, EUR J CANCER, V36, P636, DOI 10.1016/S0959-8049(00)00022-8
   Gaudet MM, 2004, CANCER EPIDEM BIOMAR, V13, P1485
   Giacosa A, 2013, EUR J CANCER PREV, V22, P90, DOI 10.1097/CEJ.0b013e328354d2d7
   Halvorsen BL, 2006, AM J CLIN NUTR, V84, P95, DOI 10.1093/ajcn/84.1.95
   Haytowitz DB, 2010, USDA DATABASE FOR THE OXYGEN RADICAL ABSORBANCE CAPACITY (ORAC) OF SELECTED FOODS, V0, P0
   Hirko KA, 2016, BREAST CANCER RES TR, V155, P579, DOI 10.1007/s10549-016-3706-2
   Jazayeri SB, 2015, CANCER EPIDEMIOL, V39, P519, DOI 10.1016/j.canep.2015.04.016
   Kang Duck-Hee, 2002, AACN CLIN ISSUES, V13, P540, DOI 10.1097/00044067-200211000-00007
   Karimi Z, 2015, E MEDITERR HEALTH J, V21, P564, DOI 10.26719/2015.21.8.564
   Kim K, 2016, NUTRIENTS, V8, P0, DOI 10.3390/nu8010015
   Kim MK, 2010, NUTR RES, V30, P705, DOI 10.1016/j.nutres.2010.09.012
   Kushi LH, 1996, AM J EPIDEMIOL, V144, P165, DOI 10.1093/oxfordjournals.aje.a008904
   Linos E, 2010, CANCER EPIDEM BIOMAR, V19, P689, DOI 10.1158/1055-9965.EPI-09-0802
   Liu RH, 2003, AM J CLIN NUTR, V78, P517S, DOI 10.1093/ajcn/78.3.517S
   Liu Y, 2014, BREAST CANCER RES TR, V145, P461, DOI 10.1007/s10549-014-2953-3
   Löf M, 2007, BRIT J CANCER, V97, P1570, DOI 10.1038/sj.bjc.6604033
   Mahmood IH, 2009, PAK J MED SCI, V25, P609
   Majeed W, 2014, ASIAN PAC J CANCER P, V15, P3353, DOI 10.7314/APJCP.2014.15.8.3353
   Michels KB, 2007, CANCER-AM CANCER SOC, V109, P2712, DOI 10.1002/cncr.22654
   Michels KB, 2001, INT J CANCER, V91, P563, DOI 10.1002/1097-0215(200002)9999:9999<::AID-IJC1079>3.0.CO;2-9
   Mirmiran P, 2010, PUBLIC HEALTH NUTR, V13, P654, DOI 10.1017/S1368980009991698
   Pan Sai Yi, 2011, BMC CANCER, V11, P372, DOI 10.1186/1471-2407-11-372
   Pantavos A, 2015, INT J CANCER, V136, P2178, DOI 10.1002/ijc.29249
   Pitsavos C, 2005, AM J CLIN NUTR, V82, P694, DOI 10.1093/ajcn/82.3.694
   Prakash P, 2000, NUTR REV, V58, P170, DOI 10.1111/j.1753-4887.2000.tb01856.x
   Prior RL, 2003, J AGR FOOD CHEM, V51, P3273, DOI 10.1021/jf0262256
   Puchau B, 2009, J AM COLL NUTR, V28, P648, DOI 10.1080/07315724.2009.10719797
   Rautiainen S, 2013, AM J MED, V126, P494, DOI 10.1016/j.amjmed.2013.01.006
   Sharhar Suzana, 2008, ASIAN PAC J CANCER PREV, V9, P343
   Sieri S, 2008, AM J CLIN NUTR, V88, P1304, DOI 10.3945/ajcn.2008.26090
   Sies H, 2007, J NUTR, V137, P1493, DOI 10.1093/jn/137.6.1493
   Sótoudeh G, 2018, NUTRITION, V46, P20, DOI 10.1016/j.nut.2017.08.005
   Vece MM, 2015, PLOS ONE, V10, P0, DOI 10.1371/journal.pone.0142995
   Wahba HA, 2015, CANCER BIOL MED, V12, P106, DOI 10.7497/j.issn.2095-3941.2015.0030
   Wang Y, 2012, J ACAD NUTR DIET, V112, P1626, DOI 10.1016/j.jand.2012.06.007
   Willett WC, 1997, AM J CLIN NUTR, V65, P1220, DOI 10.1093/ajcn/65.4.1220S
   Zhang XH, 2012, AM J CLIN NUTR, V95, P713, DOI 10.3945/ajcn.111.014415
NR 51
TC 14
Z9 14
U1 0
U2 5
PU SPRINGER JAPAN KK
PI TOKYO
PA SHIROYAMA TRUST TOWER 5F, 4-3-1 TORANOMON, MINATO-KU, TOKYO, 105-6005, JAPAN
SN 1340-6868
EI 1880-4233
J9 BREAST CANCER-TOKYO
JI Breast Cancer
PD JUL 15
PY 2020
VL 27
IS 4
BP 652
EP 661
DI 10.1007/s12282-020-01059-2
EA FEB 2020
PG 10
WC Oncology; Obstetrics & Gynecology
SC Oncology; Obstetrics & Gynecology
GA MD8RM
UT WOS:000516266100001
PM 32065358
DA 2025-02-23
ER

PT J
AU Hidaka, A
   Harrison, TA
   Cao, Y
   Sakoda, LC
   Barfield, R
   Giannakis, M
   Song, MY
   Phipps, AI
   Figueiredo, JC
   Zaidi, SH
   Toland, AE
   Amitay, EL
   Berndt, SI
   Borozan, I
   Chan, AT
   Gallinger, S
   Gunter, MJ
   Guinter, MA
   Harlid, S
   Hampel, H
   Jenkins, MA
   Lin, Y
   Moreno, V
   Newcomb, PA
   Nishihara, R
   Ogino, S
   Obón-Santacana, M
   Parfrey, PS
   Potter, JD
   Slattery, ML
   Steinfelder, RS
   Um, CY
   Wang, XL
   Woods, MO
   Van Guelpen, B
   Thibodeau, SN
   Hoffmeister, M
   Sun, W
   Hsu, L
   Buchanan, DD
   Campbell, PT
   Peters, U
AF Hidaka, Akihisa
   Harrison, Tabitha A.
   Cao, Yin
   Sakoda, Lori C.
   Barfield, Richard
   Giannakis, Marios
   Song, Mingyang
   Phipps, Amanda, I
   Figueiredo, Jane C.
   Zaidi, Syed H.
   Toland, Amanda E.
   Amitay, Efrat L.
   Berndt, Sonja, I
   Borozan, Ivan
   Chan, Andrew T.
   Gallinger, Steven
   Gunter, Marc J.
   Guinter, Mark A.
   Harlid, Sophia
   Hampel, Heather
   Jenkins, Mark A.
   Lin, Yi
   Moreno, Victor
   Newcomb, Polly A.
   Nishihara, Reiko
   Ogino, Shuji
   Obon-Santacana, Mireia
   Parfrey, Patrick S.
   Potter, John D.
   Slattery, Martha L.
   Steinfelder, Robert S.
   Um, Caroline Y.
   Wang, Xiaoliang
   Woods, Michael O.
   Van Guelpen, Bethany
   Thibodeau, Stephen N.
   Hoffmeister, Michael
   Sun, Wei
   Hsu, Li
   Buchanan, Daniel D.
   Campbell, Peter T.
   Peters, Ulrike
TI Intake of Dietary Fruit, Vegetables, and Fiber and Risk of Colorectal Cancer According to Molecular Subtypes: A Pooled Analysis of 9 Studies
SO CANCER RESEARCH
LA English
DT Article
ID life-style; microsatellite instability; serrated pathway; colon; associations; mutations; health; braf; tumors; kras
AB Protective associations of fruits, vegetables, and fiber intake with colorectal cancer risk have been shown in many, but not all epidemiologic studies. One possible reason for study heterogeneity is that dietary factors may have distinct effects by colorectal cancer molecular subtypes. Here, we investigate the association of fruit, vegetables, and fiber intake with four well-established colorectal cancer molecular subtypes separately and in combination. Nine observational studies including 9,592 cases with molecular subtypes for microsatellite instability (MSI), CpG island methylator phenotype (CIMP), and somatic mutations in BRAF and KRAS genes, and 7,869 controls were analyzed. Both case-only logistic regression analyses and polytomous logistic regression analyses (with one control set and multiple case groups) were used. Higher fruit intake was associated with a trend toward decreased risk of BRAF-mutated tumors [OR 4th vs. 1st quartile = 0.82 (95% confidence interval, 0.65-1.04)] but not BRAF-wildtype tumors [1.09 (0.97-1.22); P difference as shown in case-only analysis = 0.02]. This difference was observed in case-control studies and not in cohort studies. Compared with controls, higher fiber intake showed negative association with colorectal cancer risk for cases with microsatellite stable/MSI-low, CIMP-negative, BRAF-wildtype, and KRAS-wild-type tumors (Ptrend range from 0.03 to 3.4e-03), which is consistent with the traditional adenoma-colorectal cancer pathway. These negative associations were stronger compared with MSI-high, CIMP-positive, BRAF-mutated, or KRAS-mutated tumors, but the differences were not statistically significant. These inverse associations for fruit and fiber intake may explain, in part, inconsistent findings between fruit or fiber intake and colorectal cancer risk that have previously been reported. Significance: These analyses by colorectal cancer molecular subtypes potentially explain the inconsistent findings between dietary fruit or fiber intake and overall colorectal cancer risk that have previously been reported.
C1 [Hidaka, Akihisa; Harrison, Tabitha A.; Sakoda, Lori C.; Barfield, Richard; Phipps, Amanda, I; Lin, Yi; Newcomb, Polly A.; Potter, John D.; Steinfelder, Robert S.; Wang, Xiaoliang; Sun, Wei; Hsu, Li; Peters, Ulrike] Fred Hutchinson Canc Res Ctr, Publ Hlth Sci Div, 1124 Columbia St, Seattle, WA 98109 USA.
   [Cao, Yin] Washington Univ, Sch Med, Dept Surg, Div Publ Hlth Sci, St Louis, MO 63110 USA.
   [Cao, Yin] Barnes Jewish Hosp, Alvin J Siteman Canc Ctr, St Louis, MO 63110 USA.
   [Cao, Yin] Washington Univ, Sch Med, St Louis, MO USA.
   [Cao, Yin] Washington Univ, Sch Med, Dept Med, Div Gastroenterol, St Louis, MO 63110 USA.
   [Sakoda, Lori C.] Kaiser Permanente Northern Calif, Div Res, Oakland, CA USA.
   [Giannakis, Marios] Dana Farber Canc Inst, Dept Med Oncol, Boston, MA 02115 USA.
   [Song, Mingyang; Chan, Andrew T.; Ogino, Shuji] Harvard Univ, Harvard TH Chan Sch Publ Hlth, Dept Epidemiol, Boston, MA 02115 USA.
   [Song, Mingyang] Harvard Univ, Harvard TH Chan Sch Publ Hlth, Dept Nutr, Boston, MA 02115 USA.
   [Song, Mingyang; Chan, Andrew T.] Massachusetts Gen Hosp, Clin & Translat Epidemiol Unit, Boston, MA 02114 USA.
   [Song, Mingyang; Chan, Andrew T.; Nishihara, Reiko; Ogino, Shuji] Harvard Med Sch, Boston, MA 02115 USA.
   [Song, Mingyang; Chan, Andrew T.] Massachusetts Gen Hosp, Div Gastroenterol, Boston, MA 02114 USA.
   [Phipps, Amanda, I; Peters, Ulrike] Univ Washington, Dept Epidemiol, Seattle, WA 98195 USA.
   [Figueiredo, Jane C.] Cedars Sinai Med Ctr, Samuel Oschin Comprehens Canc Inst, Dept Med, Los Angeles, CA 90048 USA.
   [Figueiredo, Jane C.] Univ Southern Calif, Keck Sch Med, Dept Prevent Med, Los Angeles, CA 90007 USA.
   [Zaidi, Syed H.; Borozan, Ivan] Ontario Inst Canc Res, Toronto, ON, Canada.
   [Toland, Amanda E.; Hampel, Heather] Ohio State Univ, Comprehens Canc Ctr, Dept Canc Biol & Genet, Columbus, OH 43210 USA.
   [Toland, Amanda E.; Hampel, Heather] Ohio State Univ, Comprehens Canc Ctr, Dept Internal Med, Columbus, OH 43210 USA.
   [Amitay, Efrat L.; Hoffmeister, Michael] German Canc Res Ctr, Div Clin Epidemiol & Aging Res, Heidelberg, Germany.
   [Berndt, Sonja, I] NCI, Div Canc Epidemiol & Genet, NIH, Bethesda, MD 20892 USA.
   [Chan, Andrew T.] Brigham & Womens Hosp, Channing Div Network Med, 75 Francis St, Boston, MA 02115 USA.
   [Chan, Andrew T.; Ogino, Shuji] Broad Inst Harvard & MIT, Cambridge, MA USA.
   [Chan, Andrew T.] Harvard Univ, Harvard TH Chan Sch Publ Hlth, Dept Immunol & Infect Dis, Boston, MA 02115 USA.
   [Gallinger, Steven] Univ Toronto, Mt Sinai Hosp, Lunenfeld Tanenbaum Res Inst, Toronto, ON, Canada.
   [Gunter, Marc J.] WHO, Nutr & Metab Sect, Int Agcy Res Canc, Lyon, France.
   [Guinter, Mark A.; Um, Caroline Y.; Campbell, Peter T.] Amer Canc Soc, Behav & Epidemiol Res Grp, Atlanta, GA 30329 USA.
   [Harlid, Sophia; Van Guelpen, Bethany] Umea Univ, Dept Radiat Sci, Oncol Unit, Umea, Sweden.
   [Jenkins, Mark A.] Univ Melbourne, Ctr Epidemiol & Biostat, Melbourne Sch Populat & Global Hlth, Melbourne, Vic, Australia.
   [Moreno, Victor; Obon-Santacana, Mireia] Catalan Inst Oncol IDIBELL, Oncol Data Analyt Program, Barcelona, Spain.
   [Moreno, Victor] CIBER Epidemiol & Salud Publ CIBERESP, Madrid, Spain.
   [Moreno, Victor] Univ Barcelona, Fac Med, Dept Clin Sci, Barcelona, Spain.
   [Moreno, Victor; Obon-Santacana, Mireia] Bellvitge Biomed Res Inst IDIBELL, ONCOBEL Program, Barcelona, Spain.
   [Newcomb, Polly A.] Univ Washington, Sch Publ Hlth, Seattle, WA 98195 USA.
   [Nishihara, Reiko; Ogino, Shuji] Brigham & Womens Hosp, Dept Pathol, Program MPE Mol Pathol Epidemiol, 75 Francis St, Boston, MA 02115 USA.
   [Nishihara, Reiko] Harvard TH Chan Sch Publ Hlth, Dept Nutr, Boston, MA USA.
   [Ogino, Shuji] Dana Farber Canc Inst, Dept Oncol Pathol, Boston, MA 02115 USA.
   [Obon-Santacana, Mireia] Consortium Biomed Res Epidemiol & Publ Hlth CIBER, Madrid, Spain.
   [Parfrey, Patrick S.] Mem Univ, Fac Med, St John, NF, Canada.
   [Slattery, Martha L.] Univ Utah, Dept Internal Med, Salt Lake City, UT 84112 USA.
   [Woods, Michael O.] Mem Univ Newfoundland, Discipline Genet, St John, NF, Canada.
   [Van Guelpen, Bethany] Umea Univ, Wallenberg Ctr Mol Med, Umea, Sweden.
   [Thibodeau, Stephen N.] Mayo Clin, Dept Lab Med & Pathol, Div Lab Genet, Rochester, MN USA.
   [Hsu, Li] Univ Washington, Dept Biostat, Seattle, WA 98195 USA.
   [Buchanan, Daniel D.] Univ Melbourne, Victorian Comprehens Canc Ctr, Ctr Canc Res, Parkville, Vic, Australia.
   [Buchanan, Daniel D.] Royal Melbourne Hosp, Genet Med & Family Canc Clin, Parkville, Vic, Australia.
   [Buchanan, Daniel D.] Univ Melbourne, Dept Clin Pathol, Colorectal Oncogen Grp, Parkville, Vic, Australia.
C3 Fred Hutchinson Cancer Center; Washington University (WUSTL); Siteman Cancer Center; Washington University (WUSTL); Barnes-Jewish Hospital; Washington University (WUSTL); Washington University (WUSTL); Kaiser Permanente; Harvard University; Harvard University Medical Affiliates; Dana-Farber Cancer Institute; Harvard University; Harvard T.H. Chan School of Public Health; Harvard University; Harvard T.H. Chan School of Public Health; Harvard University; Harvard University Medical Affiliates; Massachusetts General Hospital; Harvard University; Harvard Medical School; Harvard University; Harvard University Medical Affiliates; Massachusetts General Hospital; University of Washington; University of Washington Seattle; Cedars Sinai Medical Center; University of Southern California; Ontario Institute for Cancer Research; University of Toronto; James Cancer Hospital & Solove Research Institute; University System of Ohio; Ohio State University; University System of Ohio; Ohio State University; James Cancer Hospital & Solove Research Institute; Helmholtz Association; German Cancer Research Center (DKFZ); National Institutes of Health (NIH) - USA; NIH National Cancer Institute (NCI); NIH National Cancer Institute- Division of Cancer Epidemiology & Genetics; Harvard University; Harvard University Medical Affiliates; Brigham & Women's Hospital; Harvard University; Massachusetts Institute of Technology (MIT); Broad Institute; Harvard University; Harvard T.H. Chan School of Public Health; University of Toronto; Sinai Health System Toronto; Lunenfeld Tanenbaum Research Institute; World Health Organization; International Agency for Research on Cancer (IARC); American Cancer Society; Umea University; University of Melbourne; Institut Catala d'Oncologia; Institut d'Investigacio Biomedica de Bellvitge (IDIBELL); CIBER - Centro de Investigacion Biomedica en Red; CIBERESP; University of Barcelona; Institut d'Investigacio Biomedica de Bellvitge (IDIBELL); University of Washington; University of Washington Seattle; Harvard University; Harvard University Medical Affiliates; Brigham & Women's Hospital; Harvard University; Harvard T.H. Chan School of Public Health; Harvard University; Harvard University Medical Affiliates; Dana-Farber Cancer Institute; CIBER - Centro de Investigacion Biomedica en Red; CIBERESP; Memorial University Newfoundland; Utah System of Higher Education; University of Utah; Memorial University Newfoundland; Umea University; Mayo Clinic; University of Washington; University of Washington Seattle; University of Melbourne; Melbourne Health; Royal Melbourne Hospital; University of Melbourne
RP Hidaka, A (corresponding author), Fred Hutchinson Canc Res Ctr, 1100 Fairview Ave N, Seattle, WA 98109 USA.
EM akihisahidaka@gmail.com
FU Uehara Memorial Foundation; Genetics and Epidemiology of Colorectal Cancer Consortium (GECCO): National Cancer Institute, National Institutes of Health, U.S. Department of Health and Human Services [U01 CA164930, U01 CA137088, R01 CA059045, R21 CA191312, R01 CA201407]; Center for Inherited Disease Research (CIDR) [X01-HG008596, X-01-HG007585]; NIH [HHSN268201200008I, R01 CA48998, P01 CA055075, UM1 CA167552, U01 CA167552, R01 CA137178, R01 CA151993, R35 CA197735, K07 CA190673, P01 CA087969, UM1 CA186107, P50 CA127003]; NIH/NCI Cancer Center Support Grant [P30 CA015704]; NCI, NIH [U01 CA167551]; Mayo Clinic German Cancer Research Center (DKFZ) [CA074800]; Surveillance, Epidemiology, and End Results (SEER) Program; Minnesota Cancer Surveillance System (MCSS); Victoria Cancer Registry (Australia); Ontario Cancer Registry (Canada); American Cancer Society; European Commission (DGSANCO); International Agency for Research on Cancer; Danish Cancer Society (Denmark); Ligue Contre le Cancer; Institut Gustave Roussy; Mutuelle Generale de l'Education Nationale; Institut National de la Santet de la Recherche Medicale (INSERM, France); German Cancer Aid (Germany); German Cancer Research Center (DKFZ) (Germany); Federal Ministry of Education and Research (BMBF) (Germany); Deutsche Krebshilfe (Germany); Deutsches Krebsforschungszentrum (Germany); Federal Ministry of Education and Research (Germany); Associazione Italiana per la Ricerca sul Cancro-AIRC Italy; National Research Council (Italy); Dutch Ministry of Public Health, Welfare and Sports (VWS) (the Netherlands); Netherlands Cancer Registry (NKR) (the Netherlands); LK Research Funds (the Netherlands); Dutch Prevention Funds (the Netherlands); Dutch ZON (Zorg Onderzoek Nederland) (the Netherlands); World Cancer Research Fund (WCRF) (the Netherlands); Statistics Netherlands (the Netherlands); Nordforsk, Nordic Centre of Excellence programme on Food, Nutrition and Health (Norway); Health Research Fund (FIS) [PI13/00061, PI13/01162]; Regional Government of Andalucia; Regional Government of Murcia; ISCIII RETIC (Spain) [RD06/0020]; Swedish Cancer Society (Sweden); Swedish Research Council (Sweden) [VR 2017-00650]; County Council of Skane (Sweden); VicHealth; Australian NHMRC [509348, 209057, 251553, 504711]; Canadian Institutes of Health Research [CRT 43821]; NIH, U.S. Department of Health and Human Services [U01 CA74783]; National Cancer Institute of Canada grants [18223, 18226]; Canadian Cancer Society Research Institute; U.S. National Cancer Institute; National Cancer Institute Surveillance Epidemiology and End Results program; Centers for Disease Control and Prevention National Program of Cancer Registries; Swedish Research Council [VR 2017-00650]; Region Vasterbotten; Knut and Alice Wallenberg Foundation; Lion's Cancer Research Foundation at Umea University; Cancer Research Foundation in Northern Sweden; Faculty of Medicine, Umea University, Umea, Sweden; Regional Government of Basque Country; Regional Government of Navarra; County Council of Vasterbotten (Sweden); Hellenic Health Foundation (Greece); NCI [CA074778, CA097735, CA074783, CA074794, R01 CA076366];  [ERC-2009-AdG 232997]; Swedish Research Council [2017-00650] Funding Source: Swedish Research Council
CR Amitay EL, 2020, BRIT J CANCER, V122, P1604, DOI 10.1038/s41416-020-0803-0
   Arnold M, 2017, GUT, V66, P683, DOI 10.1136/gutjnl-2015-310912
   Aune D, 2011, BMJ-BRIT MED J, V343, P0, DOI 10.1136/bmj.d6617
   Bae JM, 2016, ARCH PATHOL LAB MED, V140, P406, DOI 10.5858/arpa.2015-0310-RA
   Bailie L, 2017, GASTROENTEROLOGY, V152, P92, DOI 10.1053/j.gastro.2016.09.003
   Bautista D, 1997, CANCER EPIDEM BIOMAR, V6, P57
   Carr PR, 2018, ANN ONCOL, V29, P825, DOI 10.1093/annonc/mdy059
   Chan AT, 2007, NEW ENGL J MED, V356, P2131, DOI 10.1056/NEJMoa067208
   Diergaarde B, 2003, CANCER EPIDEM BIOMAR, V12, P1130
   Dray X, 2003, GUT, V52, P868, DOI 10.1136/gut.52.6.868
   Fung TT, 2014, PLOS ONE, V9, P0, DOI 10.1371/journal.pone.0115377
   Fung TT, 2010, AM J CLIN NUTR, V92, P1429, DOI 10.3945/ajcn.2010.29242
   Gay LJ, 2011, NUTR CANCER, V63, P1000, DOI 10.1080/01635581.2011.596987
   Gaziano JM, 2009, JAMA-J AM MED ASSOC, V301, P52, DOI 10.1001/jama.2008.862
   Gong GP, 2020, INT J BIOL MACROMOL, V149, P639, DOI 10.1016/j.ijbiomac.2020.01.251
   He XS, 2019, INT J CANCER, V145, P3040, DOI 10.1002/ijc.32382
   Hoppin JA, 2002, ANN EPIDEMIOL, V12, P1, DOI 10.1016/S1047-2797(01)00250-2
   Hughes LAE, 2017, CURR COLORECT CANC R, V13, P455, DOI 10.1007/s11888-017-0395-0
   Hutter CM, 2012, CANCER RES, V72, P2036, DOI 10.1158/0008-5472.CAN-11-4067
   Imai K, 2008, CARCINOGENESIS, V29, P673, DOI 10.1093/carcin/bgm228
   Jass JR, 2007, HISTOPATHOLOGY, V50, P113, DOI 10.1111/j.1365-2559.2006.02549.x
   Kabat GC, 2008, CANCER CAUSE CONTROL, V19, P1291, DOI 10.1007/s10552-008-9200-3
   Kocarnik JM, 2015, GASTROENTEROL REP, V3, P269, DOI 10.1093/gastro/gov046
   Kopetz S, 2019, NEW ENGL J MED, V381, P1632, DOI 10.1056/NEJMoa1908075
   Koushik A, 2007, JNCI-J NATL CANCER I, V99, P1471, DOI 10.1093/jnci/djm155
   Lampe JW, 1999, AM J CLIN NUTR, V70, P475S, DOI 10.1093/ajcn/70.3.475s
   Leenders M, 2015, INT J CANCER, V137, P2705, DOI 10.1002/ijc.29640
   Leggett B, 2010, GASTROENTEROLOGY, V138, P2088, DOI 10.1053/j.gastro.2009.12.066
   Limsui D, 2010, JNCI-J NATL CANCER I, V102, P1012, DOI 10.1093/jnci/djq201
   Lin J, 2009, JNCI-J NATL CANCER I, V101, P14, DOI 10.1093/jnci/djn438
   Naguib A, 2010, BMC CANCER, V10, P0, DOI 10.1186/1471-2407-10-99
   Pal HC, 2016, ONCOTARGET, V7, P1227, DOI 10.18632/oncotarget.6237
   Pal HC, 2014, PLOS ONE, V9, P0, DOI 10.1371/journal.pone.0086338
   Phipps AI, 2020, GASTROENTEROLOGY, V158, P2158, DOI 10.1053/j.gastro.2020.02.029
   Phipps AI, 2015, GASTROENTEROLOGY, V148, P77, DOI 10.1053/j.gastro.2014.09.038
   Riboli E, 2003, AM J CLIN NUTR, V78, P559S, DOI 10.1093/ajcn/78.3.559S
   Satia JA, 2005, CANCER EPIDEM BIOMAR, V14, P429, DOI 10.1158/1055-9965.EPI-04-0486
   Schwingshackl L, 2018, INT J CANCER, V142, P1748, DOI 10.1002/ijc.31198
   Skelly Andrea C, 2012, EVID BASED SPINE CARE J, V3, P9, DOI 10.1055/s-0031-1298595
   Slattery ML, 2007, INT J CANCER, V120, P656, DOI 10.1002/ijc.22342
   Slattery ML, 2010, CANCER CAUSE CONTROL, V21, P1237, DOI 10.1007/s10552-010-9551-4
   Slattery ML, 2001, INT J CANCER, V93, P601, DOI 10.1002/ijc.1370
   Slattery ML, 2000, MUTAT RES-GENOMICS, V432, P7, DOI 10.1016/S1383-5726(99)00010-2
   Slattery ML, 2000, CANCER RES, V60, P6935
   Snover DC, 2011, HUM PATHOL, V42, P1, DOI 10.1016/j.humpath.2010.06.002
   Therkildsen C, 2014, ACTA ONCOL, V53, P852, DOI 10.3109/0284186X.2014.895036
   World Cancer Research Fund/American Institute For Cancer Research, 2018, CONTINUOUS UPDATE PROJECT EXPERT REPORT, V0, P0
   Yun J, 2015, SCIENCE, V350, P1391, DOI 10.1126/science.aaa5004
NR 48
TC 31
Z9 33
U1 2
U2 25
PU AMER ASSOC CANCER RESEARCH
PI PHILADELPHIA
PA 615 CHESTNUT ST, 17TH FLOOR, PHILADELPHIA, PA 19106-4404 USA
SN 0008-5472
EI 1538-7445
J9 CANCER RES
JI Cancer Res.
PD OCT 15
PY 2020
VL 80
IS 20
BP 4578
EP 4590
DI 10.1158/0008-5472.CAN-20-0168
PG 13
WC Oncology
SC Oncology
GA OH1TD
UT WOS:000582353000024
PM 32816852
DA 2025-02-23
ER

PT J
AU Wang, XY
   Huang, JM
   Lu, XM
   Harrison, TJ
   Liu, HB
   Jia, HH
   Fang, ZL
AF Wang, Xue-Yan
   Huang, Jin-Mei
   Lu, Xue-Ming
   Harrison, Tim J.
   Liu, Hua-Bing
   Jia, Hui-Hua
   Fang, Zhong-Liao
TI Changing risk factors for hepatocellular carcinoma in hyperendemic regions in the era of universal hepatitis B vaccination
SO CANCER EPIDEMIOLOGY
LA English
DT Article
DE Hepatitis B immunization; Long-term effects; Risk factor; Hepatocellular carcinoma; Epidemiology
ID liver-cancer; children; virus; immunization; prevention; aflatoxins; infection; guangxi
AB Background: LongAn, Guangxi, was the first county in China to implement universal childhood hepatitis B virus (HBV) immunization. We aimed to determine its long-term effects in preventing hepatocellular carcinoma (HCC) 32 years after the immunization programme was launched. Methods: Information on HCC deaths for LongAn and its neighbouring county, BinYang (where universal hepails B vaccination was not started fill 2002), were obtained from the national mortality surveillance system. The data were analysed using Poisson regression. Results: The overall age-adjusted mortalities of HCC in LongAn and BinYang during 2017-2018 were 53.3/100,000 and 45.4/100,000, respectively. The mortality of males aged 20-29 years in LongAn, who were vaccinated at birth, was lower (2.7/100,000, 95% CI 0.8-4.5) than that of males in BinYang, who were not vaccinated (4.7/100,000, 95% CI 3.2-6.3). In LongAn, the HCC mortality in adults aged 20-29 years declined significantly from 7.9/100,000 (95% CI 4.4-11.4) in 2004 to 1.4/100,000 (95% CI 0.4-2.4) in 2017-2018 (chi(2) = 5.554, p = 0.018). Among those vaccinated at birth, the HCC mortality in mountainous areas, where dietary exposure to aflatoxins is more common, is higher (9.0/100,000, 95% CI 4.5-13.5) than in low-lying areas (6.5/ 100,000, 95% CI 3.6-9.4) (chi(2) = 0.2393, p = 0.618). Conclusion: Immunization of infants against HBV has reduced their risk of developing HCC as children and young adults but could not prevent all cases of HCC, suggesting that the major risk factor for HCC in hyperendemic regions is shifting from HBV to other factors. Additional prevention strategies for HCC will be needed in the future.
C1 [Wang, Xue-Yan; Huang, Jin-Mei; Liu, Hua-Bing; Jia, Hui-Hua; Fang, Zhong-Liao] Guangxi Zhuang Autonomous Reg Ctr Dis Prevent & C, Guangxi Key Lab Prevent & Control Viral Hepatitis, Nanning 530028, Guangxi, Peoples R China.
   [Lu, Xue-Ming] LongAn Ctr Dis Prevent & Control, Guangxi 532700, Peoples R China.
   [Harrison, Tim J.] UCL Med Sch, Div Med, London, England.
   [Liu, Hua-Bing; Jia, Hui-Hua] Guangxi Med Univ, Sch Preclin Med, 22 ShuangYong Rd, Nanning 530021, Guangxi, Peoples R China.
C3 University of London; University College London; Guangxi Medical University
RP Fang, ZL (corresponding author), Guangxi Zhuang Autonomous Reg Ctr Dis Prevent & C, 18 Jin Zhou Rd, Nanning 530028, Guangxi, Peoples R China.
EM zhongliaofang@hotmail.com
FU National Natural Science Foundation of China [81260439/H2609]
CR Baecker A, 2018, EUR J CANCER PREV, V27, P205, DOI 10.1097/cej.0000000000000428
   Chang MH, 2016, GASTROENTEROLOGY, V151, P472, DOI 10.1053/j.gastro.2016.05.048
   Chang MH, 2009, JNCI-J NATL CANCER I, V101, P1348, DOI 10.1093/jnci/djp288
   Chang MH, 2005, CLIN CANCER RES, V11, P7953, DOI 10.1158/1078-0432.CCR-05-1095
   Chang MH, 1997, NEW ENGL J MED, V336, P1855, DOI 10.1056/NEJM199706263362602
   Chen JG, 2011, SEMIN CANCER BIOL, V21, P59, DOI 10.1016/j.semcancer.2010.11.002
   Ding Z R, 1982, ZHONGHUA LIU XING BING XUE ZA ZHI, V3, P84
   Fang ZL, 2008, AM J GASTROENTEROL, V103, P2254, DOI 10.1111/j.1572-0241.2008.01974.x
   Gao J, 2012, ASIAN PAC J CANCER P, V13, P743, DOI 10.7314/APJCP.2012.13.3.743
   Hung GY, 2015, J HEPATOL, V63, P1390, DOI 10.1016/j.jhep.2015.07.032
   Jemal Ahmedin, 2011, CA CANCER J CLIN, V61, P69, DOI 10.3322/caac.20107
   Kao JH, 2015, BEST PRACT RES CL GA, V29, P907, DOI 10.1016/j.bpg.2015.09.011
   Kao JH, 2014, CLIN MOL HEPATOL, V20, P223, DOI 10.3350/cmh.2014.20.3.223
   Lee H, 2010, PUBLIC HEALTH NURS, V27, P148, DOI 10.1111/j.1525-1446.2010.00842.x
   Li FQ, 2001, J AGR FOOD CHEM, V49, P4122, DOI 10.1021/jf010143k
   Li Q, 2017, WATER-SUI, V9, P0, DOI 10.3390/w9070462
   Li RC, 1990, J GUANGXI MED, V12, P203
   Li Rong-cheng, 2004, ZHONGHUA LIU XING BING XUE ZA ZHI, V25, P385
   Liang XF, 2013, VACCINE, V31, PJ8, DOI 10.1016/j.vaccine.2012.12.019
   Liang XF, 2009, VACCINE, V27, P6550, DOI 10.1016/j.vaccine.2009.08.048
   Liu SW, 2016, B WORLD HEALTH ORGAN, V94, P46, DOI 10.2471/BLT.15.153148
   Mak Lung-Yi, 2018, AM SOC CLIN ONCOL EDUC BOOK, V38, P262, DOI 10.1200/EDBK_200939
   Maupas P, 1981, PROG MED VIROL, V27, P1
   McGlynn KA, 2005, BEST PRACT RES CL GA, V19, P3, DOI 10.1016/j.bpg.2004.10.004
   McMahon BJ, 2011, HEPATOLOGY, V54, P801, DOI 10.1002/hep.24442
   QIAN GS, 1994, CANCER EPIDEM BIOMAR, V3, P3
   Qu CF, 2014, PLOS MED, V11, P0, DOI 10.1371/journal.pmed.1001774
   SIMONETTI RG, 1991, DIGEST DIS SCI, V36, P962, DOI 10.1007/BF01297149
   Sung H, 2021, CA-CANCER J CLIN, V71, P209, DOI 10.3322/caac.21660
   Wang F, 2015, VACCINE, V33, P2704, DOI 10.1016/j.vaccine.2015.03.064
   Wichajarn K, 2008, ASIAN PAC J CANCER P, V9, P507
   Yang Gonghuan, 2005, POPUL HEALTH METR, V3, P3, DOI 10.1186/1478-7954-3-3
   YEH FS, 1989, CANCER RES, V49, P2506
   YU SY, 1988, BIOL TRACE ELEM RES, V15, P231, DOI 10.1007/BF02990140
   Zhang XF, 2013, PEDIATR SURG INT, V29, P763, DOI 10.1007/s00383-013-3334-4
   Zhu RX, 2016, GUT LIVER, V10, P332, DOI 10.5009/gnl15257
NR 36
TC 7
Z9 7
U1 0
U2 4
PU ELSEVIER SCI LTD
PI London
PA 125 London Wall, London, ENGLAND
SN 1877-7821
EI 1877-783X
J9 CANCER EPIDEMIOL
JI Cancer Epidemiol.
PD AUG 15
PY 2020
VL 67
IS 
BP 
EP 
DI 10.1016/j.canep.2020.101775
PG 7
WC Oncology; Public, Environmental & Occupational Health
SC Oncology; Public, Environmental & Occupational Health
GA NJ0BP
UT WOS:000565710000025
PM 32623359
DA 2025-02-23
ER

PT J
AU Liang, P
   Henning, SM
   Guan, J
   Grogan, T
   Elashoff, D
   Cohen, P
   Aronson, WJ
AF Liang, Pei
   Henning, Susanne M.
   Guan, Johnny
   Grogan, Tristan
   Elashoff, David
   Cohen, Pinchas
   Aronson, William J.
TI Effect of dietary omega-3 fatty acids on castrate-resistant prostate cancer and tumor-associated macrophages
SO PROSTATE CANCER AND PROSTATIC DISEASES
LA English
DT Article
ID polyunsaturated fatty-acids; fish-oils; risk; consumption; progression; cells; mice
AB Background M2-like macrophages are associated with the pathogenesis of castrate-resistant prostate cancer (CRPC). We sought to determine if dietary omega-3 fatty acids (omega-3 FAs) delay the development and progression of CRPC and inhibit tumor-associated M2-like macrophages. Methods MycCap cells were grown subcutaneously in immunocompetent FVB mice. Mice were castrated when tumors reached 300 mm(2). To study effects of dietary omega-3 FAs on development of CRPC, omega-3 or omega-6 diets were started 2 days after castration and mice sacrificed after early regrowth of tumors. To study omega-3 FA effects on progression of CRPC, tumors were allowed to regrow after castration before starting the diets. M2 (CD206+) macrophages were isolated from allografts to examine omega-3 FA effects on macrophage function. Omega-3 fatty acid effects on androgen-deprived RAW264.7 M2 macrophages were studied by RT-qPCR and a migration/ invasion assay. Results The omega-3 diet combined with castration lead to greater MycCap tumor regression (tumor volume reduction: 182.2 +/- 33.6 mm(3)) than the omega-6 diet (tumor volume reduction: 148.3 +/- 35.2; p = 0.003) and significantly delayed the time to CRPC (p = 0.006). Likewise, the omega-3 diet significantly delayed progression of established castrate-resistant MycCaP tumors (p = 0.003). The omega-3 diet (as compared to the omega-6 diet) significantly reduced tumor-associated M2-like macrophage expression of CSF-1R in the CRPC development model, and matrix metallopeptidase-9 (MMP-9) and vascular endothelial growth factor (VEGF) in the CRPC progression model. Migration of androgen-depleted RAW264.7 M2 macrophages towards MycCaP cells was reversed by addition of docosahexaenoic acid (omega-3). Conclusions Dietary omega-3 FAs (as compared to omega-6 FAs) decreased the development and progression of CRPC in an immunocompetent mouse model, and had inhibitory effects on M2-like macrophage function. Clinical trials are warranted evaluating if a fish oil-based diet can delay the time to castration resistance in men on androgen deprivation therapy, whereas further preclinical studies are warranted evaluating fish oil for more advanced CRPC.
C1 [Liang, Pei; Henning, Susanne M.; Guan, Johnny; Aronson, William J.] Univ Calif Los Angeles, David Geffen Sch Med, Dept Urol, Los Angeles, CA 90095 USA.
   [Grogan, Tristan; Elashoff, David] Univ Calif Los Angeles, David Geffen Sch Med, Dept Med Stat Core, Los Angeles, CA 90095 USA.
   [Cohen, Pinchas] Univ Southern Calif, Leonard Davis Sch Gerontol, Los Angeles, CA 90007 USA.
   [Aronson, William J.] VA Med Ctr Greater Los Angeles Healthcare Syst, Los Angeles, CA 90012 USA.
C3 University of California System; University of California Los Angeles; University of California Los Angeles Medical Center; David Geffen School of Medicine at UCLA; University of California System; University of California Los Angeles; University of California Los Angeles Medical Center; David Geffen School of Medicine at UCLA; University of Southern California
RP Aronson, WJ (corresponding author), Univ Calif Los Angeles, David Geffen Sch Med, Dept Urol, Los Angeles, CA 90095 USA.; Aronson, WJ (corresponding author), VA Med Ctr Greater Los Angeles Healthcare Syst, Los Angeles, CA 90012 USA.
EM waronson@ucla.edu
FU National Cancer Institute [P50CA092131, P30CA016042, R01CA231219] Funding Source: NIH RePORTER; NCI NIH HHS [P30 CA016042, R01 CA231219, P50 CA092131] Funding Source: Medline; NIA NIH HHS [P01 AG055369] Funding Source: Medline; NIH HHS [RO1CA231219] Funding Source: Medline
CR Ammirante M, 2010, NATURE, V464, P302, DOI 10.1038/nature08782
   Aucoin M, 2017, INTEGR CANCER THER, V16, P32, DOI 10.1177/1534735416656052
   Augustsson K, 2003, CANCER EPIDEM BIOMAR, V12, P64
   Berquin IM, 2011, CANCER METAST REV, V30, P295, DOI 10.1007/s10555-011-9299-7
   Brasky TM, 2013, JNCI-J NATL CANCER I, V105, P1132, DOI 10.1093/jnci/djt174
   Brasky TM, 2011, AM J EPIDEMIOL, V173, P1429, DOI 10.1093/aje/kwr027
   Comito G, 2014, ONCOGENE, V33, P2423, DOI 10.1038/onc.2013.191
   Ellwood-Yen K, 2003, CANCER CELL, V4, P223, DOI 10.1016/S1535-6108(03)00197-1
   Escamilla J, 2015, CANCER RES, V75, P950, DOI 10.1158/0008-5472.CAN-14-0992
   Friedrichs W, 2011, NUTR CANCER, V63, P771, DOI 10.1080/01635581.2011.570892
   Gevariya N, 2019, PROSTATE, V79, P9, DOI 10.1002/pros.23706
   Gu ZN, 2013, CARCINOGENESIS, V34, P1968, DOI 10.1093/carcin/bgt147
   Lanciotti M, 2014, BIOMED RES INT, V2014, P0, DOI 10.1155/2014/486798
   Leitzmann MF, 2004, AM J CLIN NUTR, V80, P204
   Liang P, 2019, JNCI-J NATL CANCER I, V111, P52, DOI 10.1093/jnci/djy125
   Liang P, 2016, PROSTATE, V76, P1293, DOI 10.1002/pros.23218
   Lin TH, 2013, CELL DEATH DIS, V4, P0, DOI 10.1038/cddis.2013.270
   Lloyd JC, 2013, PROSTATE CANCER P D, V16, P285, DOI 10.1038/pcan.2013.19
   Lovegrove C, 2015, INT J CLIN PRACT, V69, P87, DOI 10.1111/ijcp.12514
   Lundholm M, 2015, SCI REP-UK, V5, P0, DOI 10.1038/srep15651
   Mateo J, 2019, EUR UROL, V75, P285, DOI 10.1016/j.eururo.2018.07.035
   Ngo TH, 2004, CANCER RES, V64, P1252, DOI 10.1158/0008-5472.CAN-03-3830
   Ngo TH, 2003, CLIN CANCER RES, V9, P2734
   Norrish AE, 1999, BRIT J CANCER, V81, P1238, DOI 10.1038/sj.bjc.6690835
   Ren XJ, 2017, BIOCHEM PHARMACOL, V140, P73, DOI 10.1016/j.bcp.2017.05.022
   Roszer T, 2015, MEDIAT INFLAMM, V2015, P0, DOI 10.1155/2015/816460
   Silva JAF, 2018, PROSTATE, V78, P95, DOI 10.1002/pros.23449
   Wang SH, 2012, CARCINOGENESIS, V33, P404, DOI 10.1093/carcin/bgr290
   Watson CS, 2006, ENDOCRINOLOGY, V147, P1175, DOI 10.1210/en.2005-0606
   Zarif JC, 2017, MOL CELL PROTEOMICS, V16, P1029, DOI 10.1074/mcp.M116.064444
   Zarif JC, 2014, ONCOIMMUNOLOGY, V3, P0, DOI 10.4161/21624011.2014.941734
   Zhang CP, 2017, SCI REP-UK, V7, P0, DOI 10.1038/s41598-017-00341-2
   Zhang P, 2018, IMMUNOTHERAPY-UK, V10, P935, DOI 10.2217/imt-2018-0012
NR 33
TC 25
Z9 26
U1 0
U2 14
PU NATURE PUBLISHING GROUP
PI LONDON
PA MACMILLAN BUILDING, 4 CRINAN ST, LONDON N1 9XW, ENGLAND
SN 1365-7852
EI 1476-5608
J9 PROSTATE CANCER P D
JI Prostate Cancer Prostatic Dis.
PD MAR 15
PY 2020
VL 23
IS 1
BP 127
EP 135
DI 10.1038/s41391-019-0168-8
PG 9
WC Oncology; Urology & Nephrology
SC Oncology; Urology & Nephrology
GA KM4XQ
UT WOS:000514135100016
PM 31439889
DA 2025-02-23
ER

PT J
AU Veneroni, L
   Rossi, P
   Della Valle, S
   Gavazzi, C
   Meazza, C
   Clerici, CA
   Ferrari, A
   Massimino, M
AF Veneroni, Laura
   Rossi, Pietro
   Della Valle, Serena
   Gavazzi, Cecilia
   Meazza, Cristina
   Clerici, Carlo Alfredo
   Ferrari, Andrea
   Massimino, Maura
TI What Do We Know About the Do-It-Yourself Diets of Patients in Our Care?
SO JOURNAL OF PEDIATRIC HEMATOLOGY ONCOLOGY
LA English
DT Article
DE do-it-yourself diets; cancer; children; nutrition; quality of life
ID cancer
AB This pilot study aimed to investigate dietary changes introduced after being diagnosed with cancer in a sample of 60 consecutive children and adolescents on the basis of a self-report questionnaire. The study showed that 53% of patients changed their diet, usually "to combat the tumor" (in 47% of cases). In 1 in 2 of these cases, the health care staff were not informed about any changes. This study underscores the fact that many patients and families chose to impose dietary changes that are not always discussed with their health care staff and that may risk interfering with the continuity of a patient's treatment. It is essential to have more opportunities to speak with patients and families about this issue.
C1 [Veneroni, Laura; Rossi, Pietro; Meazza, Cristina; Ferrari, Andrea; Massimino, Maura] Fdn IRCCS Ist Nazl Tumori, Pediat Oncol Unit, Via G Venezian 1, I-20133 Milan, Italy.
   [Della Valle, Serena; Gavazzi, Cecilia] Fdn IRCCS Ist Nazl Tumori, Unit Nutr Therapy, Milan, Italy.
   [Clerici, Carlo Alfredo] Fdn IRCCS Ist Nazl Tumori, Clin Psychol Unit, Milan, Italy.
   [Clerici, Carlo Alfredo] Univ Milan, Dept Oncol & Hematooncol, Milan, Italy.
C3 Fondazione IRCCS Istituto Nazionale Tumori Milan; Fondazione IRCCS Istituto Nazionale Tumori Milan; Fondazione IRCCS Istituto Nazionale Tumori Milan; University of Milan
RP Veneroni, L (corresponding author), Fdn IRCCS Ist Nazl Tumori, Pediat Oncol Unit, Via G Venezian 1, I-20133 Milan, Italy.
EM laura.veneroni@istitutotumori.mi.it
CR [Anonymous], 2018, PEDIATR BLOOD CANCER, V0, P0
   Gavazzi C, 2018, NUTRITION, V55-56, P140, DOI 10.1016/j.nut.2018.04.002
   Maia JE, 2018, PEDIATR BLOOD CANCER, V65, P0, DOI 10.1002/pbc.26828
   Moody KM, 2018, PEDIAT BLOOD CANC, V65, P1
   Moyad MA, 2002, UROL CLIN N AM, V29, P135, DOI 10.1016/S0094-0143(02)00039-3
   Sala A, 2004, CANCER-AM CANCER SOC, V100, P677, DOI 10.1002/cncr.11833
   van Dalen EC, 2016, COCHRANE DB SYST REV, V0, P0, DOI DOI 10.1002/14651858.CD006247.pub3
   Ward EJ, 2015, COCHRANE DB SYST REV, V0, P0, DOI DOI 10.1002/14651858.CD003298.pub3
NR 8
TC 1
Z9 1
U1 0
U2 0
PU LIPPINCOTT WILLIAMS & WILKINS
PI PHILADELPHIA
PA TWO COMMERCE SQ, 2001 MARKET ST, PHILADELPHIA, PA 19103 USA
SN 1077-4114
EI 1536-3678
J9 J PEDIAT HEMATOL ONC
JI J. Pediatr. Hematol. Oncol.
PD AUG 15
PY 2020
VL 42
IS 6
BP E515
EP E517
DI 10.1097/MPH.0000000000001562
PG 3
WC Oncology; Hematology; Pediatrics
SC Oncology; Hematology; Pediatrics
GA NE7CQ
UT WOS:000562759500039
PM 31449499
DA 2025-02-23
ER

PT J
AU Raber, M
   Crawford, K
   Baranowski, T
   Sharma, SV
   Schick, V
   Markham, C
   Roth, M
   Wakefield, CE
   Chandra, J
AF Raber, Margaret
   Crawford, Karla
   Baranowski, Tom
   Sharma, Shreela V.
   Schick, Vanessa
   Markham, Christine
   Roth, Michael
   Wakefield, Claire E.
   Chandra, Joya
TI Meal planning values impacted by the cancer experience in families with school-aged survivors-a qualitative exploration and recommendations for intervention development
SO SUPPORTIVE CARE IN CANCER
LA English
DT Article
DE Food preparation; Intervention development; Childhood cancer survivorship; Family meals
ID out-of-home; cardiovascular-disease; adult survivors; weight status; dietary; behaviors; children; associations; involvement; obesity
AB Purpose Increased cardiovascular disease and second cancer risks among childhood cancer survivors (CCS) makes them and their families important audiences for nutrition intervention. Family meals and home cooking practices have been associated with improved diet and health, but there is a gap in the literature on understanding these behaviors and their motivating values among CCS families. This study qualitatively explores family meal values and behaviors in a sample of CCS parent-child dyads. Methods This observational and qualitative study recruited a convenience sample of 11 parent-CCS dyads. Data collection included audio and video recording of food preparation events in participant homes, which were analyzed with an inductive coding technique to examine meal-related values in CCS families. Results Analyses revealed four major categories of meal values. Effort, including time and difficulty, as well as budget, healthfulness, and family preferences emerged as recurrent values impacting meal preparation. These values were impacted by the cancer experience upon diagnosis, during treatment, and into survivorship. Conclusions A better understanding of CCS family meal planning values, the impact of the cancer experience on these values, and the inclusion of CCS in food preparation reveals potential intervention targets, facilitators, and barriers for future interventions to improve dietary behaviors among CCS.
C1 [Raber, Margaret; Chandra, Joya] Univ Texas MD Anderson Canc Ctr, Dept Pediat Res, 7777 Knight Rd, Houston, TX 77054 USA.
   [Crawford, Karla] Univ Texas MD Anderson Canc Ctr, Dept Integrat Med, 1515 Holcombe, Houston, TX 77030 USA.
   [Baranowski, Tom] Baylor Coll Med, Dept Pediat, USDA ARS, Childrens Nutr Res Ctr, 1100 Bates St, Houston, TX 77030 USA.
   [Sharma, Shreela V.] Univ Texas Houston, Sch Publ Hlth, Dept Epidemiol, 1200 Pressler Dr, Houston, TX 77030 USA.
   [Schick, Vanessa] Univ Texas Houston, Sch Publ Hlth, Dept Community Hlth Practice, 1200 Pressler Dr, Houston, TX 77030 USA.
   [Markham, Christine] Univ Texas Houston, Sch Publ Hlth, Dept Hlth Promot & Behav Sci, 7000 Fannin, Houston, TX 77030 USA.
   [Roth, Michael] Univ Texas MD Anderson Canc Ctr, Dept Pediat Patient Care, 1515 Holcombe Blvd, Houston, TX 77030 USA.
   [Wakefield, Claire E.] Univ New South Wales, Sch Womens & Childrens Hlth, Sydney Childrens Hosp, Level 1 South,High St Randwick, Sydney, NSW 2031, Australia.
C3 University of Texas System; UTMD Anderson Cancer Center; University of Texas System; UTMD Anderson Cancer Center; Baylor College of Medicine; United States Department of Agriculture (USDA); University of Texas System; University of Texas Health Science Center Houston; University of Texas School Public Health; University of Texas System; University of Texas Health Science Center Houston; University of Texas School Public Health; University of Texas System; University of Texas Health Science Center Houston; University of Texas School Public Health; University of Texas System; UTMD Anderson Cancer Center; NSW Health; Sydney Childrens Hospitals Network; University of New South Wales Sydney; University of Sydney
RP Raber, M (corresponding author), Univ Texas MD Anderson Canc Ctr, Dept Pediat Res, 7777 Knight Rd, Houston, TX 77054 USA.
EM mpraber@mdanderson.org; kdanders@mdanderson.org; tbaranow@bcm.edu; shreela.v.sharma@uth.tmc.edu; Vanessa.schick@uth.tmc.edu; Christine.markham@uth.tmc.edu; Mroth1@mdanderson.org; c.wakefield@unsw.edu.au; jchandra@mdanderson.org
FU National Health and Medical Research Council [App1143767] Funding Source: Medline; NCI NIH HHS [R25 CA057730, P30-CA16672, R25CA057730, P30 CA016672] Funding Source: Medline
CR Ajala O, 2013, AM J CLIN NUTR, V97, P505, DOI 10.3945/ajcn.112.042457
   Allirot X, 2016, APPETITE, V103, P275, DOI 10.1016/j.appet.2016.04.031
   Armstrong GT, 2013, J CLIN ONCOL, V31, P3673, DOI 10.1200/JCO.2013.49.3205
   Badr H, 2013, J CANCER SURVIV, V7, P523, DOI 10.1007/s11764-013-0289-3
   Badr H, 2011, J AM DIET ASSOC, V111, P1917, DOI 10.1016/j.jada.2011.09.004
   Barnea D, 2015, ONCOLOGY-NY, V29, P849
   Bezerra IN, 2012, NUTR REV, V70, P65, DOI 10.1111/j.1753-4887.2011.00459.x
   Chu YL, 2014, J NUTR EDUC BEHAV, V46, P304, DOI 10.1016/j.jneb.2013.10.003
   Cohen J, 2014, APPETITE, V75, P135, DOI 10.1016/j.appet.2014.01.001
   Cohen JE, 2016, COCHRANE DB SYST REV, V0, P0, DOI DOI 10.1002/14651858.CD009678.pub2
   Fleming CAK, 2015, APPETITE, V89, P219, DOI 10.1016/j.appet.2014.12.225
   Fulkerson JA, 2011, J AM DIET ASSOC, V111, P1892, DOI 10.1016/j.jada.2011.09.035
   Grenier MA, 1998, SEMIN ONCOL, V25, P72
   Horning ML, 2016, J ACAD NUTR DIET, V116, P991, DOI 10.1016/j.jand.2015.12.018
   Lachat C, 2012, OBES REV, V13, P329, DOI 10.1111/j.1467-789X.2011.00953.x
   Li R, 2015, ICAN: INFANT, V0, P0
   Melbye EL, 2013, BMC PUBLIC HEALTH, V13, P0, DOI 10.1186/1471-2458-13-820
   Minkler M, 2000, PUBLIC HEALTH REP, V115, P191, DOI 10.1093/phr/115.2.191
   Nepper MJ, 2016, APPETITE, V103, P157, DOI 10.1016/j.appet.2016.04.012
   Panagiotakos DB, 2006, NUTR METAB CARDIOVAS, V16, P559, DOI 10.1016/j.numecd.2005.08.006
   Pelletier JE, 2014, AM J HEALTH BEHAV, V38, P144, DOI 10.5993/AJHB.38.1.15
   Pinho MGM, 2018, EUR J NUTR, V57, P1761, DOI 10.1007/s00394-017-1458-3
   Raber M, 2018, NUTR J, V17, P0, DOI 10.1186/s12937-018-0341-2
   Raber M, 2017, PUBLIC HEALTH NUTR, V20, P1650, DOI 10.1017/S136898001700060X
   Raber M, 2016, PEDIATR RES, V80, P338, DOI 10.1038/pr.2016.84
   Raber Margaret, 2016, PREV MED REP, V4, P23, DOI 10.1016/j.pmedr.2016.05.004
   Robien K, 2008, J PEDIAT HEMATOL ONC, V30, P815, DOI 10.1097/MPH.0b013e31817e4ad9
   Sacks FM, 2017, CIRCULATION, V136, PE1, DOI 10.1161/CIR.0000000000000510
   Tattersall Christopher, 2011, NURS TIMES, V107, P20
   United States Census Bureau, 2018, 2013 2017 AM COMM SU, V0, P0
   van der Horst K, 2014, APPETITE, V79, P18, DOI 10.1016/j.appet.2014.03.030
   Zhang FF, 2015, ADV NUTR, V6, P611, DOI 10.3945/an.115.008946
   Zhang FF, 2015, PEDIATR BLOOD CANCER, V62, P1461, DOI 10.1002/pbc.25521
NR 34
TC 5
Z9 5
U1 0
U2 9
PU SPRINGER
PI NEW YORK
PA ONE NEW YORK PLAZA, SUITE 4600, NEW YORK, NY, UNITED STATES
SN 0941-4355
EI 1433-7339
J9 SUPPORT CARE CANCER
JI Support. Care Cancer
PD MAR 15
PY 2020
VL 28
IS 3
BP 1305
EP 1313
DI 10.1007/s00520-019-04928-5
PG 9
WC Oncology; Health Care Sciences & Services; Rehabilitation
SC Oncology; Health Care Sciences & Services; Rehabilitation
GA KJ4OC
UT WOS:000512036800038
PM 31243584
DA 2025-02-23
ER

PT J
AU Wu, TY
   Hsu, FC
   Pierce, JP
AF Wu, Tianying
   Hsu, Fang-Chi
   Pierce, John P.
TI Acid-Producing Diet and Depressive Symptoms among Breast Cancer Survivors: A Longitudinal Study
SO CANCERS
LA English
DT Article
DE dietary acid load; depression; breast cancer survivors
ID age-related differences; healthy; risk; load; metaanalysis; prevalence; diagnosis; quality; anxiety; stress
AB Simple Summary Depressive symptoms, which are highly prevalent among breast cancer survivors, can significantly influence quality of life and increase total mortality. The aim of our prospective study was to determine whether acid-producing diets have an adverse impact on depression. Our study demonstrated that a higher consumption of acid-producing diets was significantly associated with depressive symptoms among breast cancer survivors, especially among those who were younger than 55 and had a sedentary lifestyle. The incidence of depression is two-to-three times higher in cancer survivors than the general population. Acid-producing diets may play important roles in the development of depression. Cancer survivors are more susceptible to acid-producing diets, yet few prospective studies have investigated the association of acid-producing diets with depression among breast cancer survivors. We leveraged a large cohort of 2975 early stage breast cancer survivors, which collected detailed dietary data via 24-h recalls. Potential renal acid load (PRAL) and net endogenous acid production (NEAP), two commonly used dietary acid load scores, were used to estimate acid-producing diets. Intakes of PRAL and NEAP were assessed at baseline and years one and four. Increased PRAL and NEAP were each independently associated with increased depression in the longitudinal analyses, after adjusting for covariates. The magnitude of the associations was stronger for PRAL than NEAP. Women with the highest quartile intakes of PRAL had 1.34 (95% CI 1.11-1.62) times the risk of depression compared to women with the lowest quartile. Furthermore, we also observed a joint impact of PRAL and younger age on depression, as well as a joint impact of PRAL and physical activity on depression. Decreasing the consumption of acid-producing diets may be a novel and practical strategy for reducing depressive symptoms among breast cancer survivors, especially those who are younger and have a sedentary lifestyle.
C1 [Wu, Tianying] San Diego State Univ, Sch Publ Hlth, Div Epidemiol & Biostat, San Diego, CA 92182 USA.
   [Wu, Tianying; Pierce, John P.] Univ Calif San Diego, Sch Med, Moores Canc Ctr, San Diego, CA 92093 USA.
   [Hsu, Fang-Chi] Wake Forest Sch Med, Div Publ Hlth Sci, Dept Biostat & Data Sci, Winston Salem, NC 27157 USA.
C3 California State University System; San Diego State University; University of California System; University of California San Diego; Wake Forest University
RP Wu, TY (corresponding author), San Diego State Univ, Sch Publ Hlth, Div Epidemiol & Biostat, San Diego, CA 92182 USA.; Wu, TY (corresponding author), Univ Calif San Diego, Sch Med, Moores Canc Ctr, San Diego, CA 92093 USA.
EM tianying.wu@sdsu.edu; fhsu@wakehealth.edu; jppierce@ucsd.edu
FU California Tobacco-Related Research Program (TRDRP) [T30IP0998]; San Diego State University; Walton Family Foundation; National Cancer Institute [CA 69375]
CR Almeida OP, 2015, INT PSYCHOGERIATR, V27, P727, DOI 10.1017/S1041610215000046
   Anders CK, 2011, J CLIN ONCOL, V29, PE18, DOI 10.1200/JCO.2010.28.9199
   Anderson RJ, 2001, DIABETES CARE, V24, P1069, DOI 10.2337/diacare.24.6.1069
   Avis NE, 2012, BREAST CANCER RES TR, V136, P581, DOI 10.1007/s10549-012-2277-0
   Azad Ahmad, 2011, TANAFFOS, V10, P24
   Bortolato B, 2017, CANCER TREAT REV, V52, P58, DOI 10.1016/j.ctrv.2016.11.004
   Bremner JD, 2000, AM J PSYCHIAT, V157, P115, DOI 10.1176/ajp.157.1.115
   Bühlmeier J, 2018, NUTRIENTS, V10, P0, DOI 10.3390/nu10050582
   Burgess C, 2005, BRIT MED J, V330, P702, DOI 10.1136/bmj.38343.670868.D3
   Carpenter J S, 1998, ISSUES MENT HEALTH NURS, V19, P481
   Chatzi L, 2011, PUBLIC HEALTH NUTR, V14, P1663, DOI 10.1017/S1368980010003629
   Chida Y, 2008, NAT CLIN PRACT ONCOL, V5, P466, DOI 10.1038/ncponc1134
   Compas BE, 1999, BREAST CANCER RES TR, V54, P195, DOI 10.1023/A:1006164928474
   Craft LL, 2012, CANCER EPIDEM BIOMAR, V21, P3, DOI 10.1158/1055-9965.EPI-11-0634
   Currier MB, 2014, ANNU REV MED, V65, P203, DOI 10.1146/annurev-med-061212-171507
   Daneshzad E, 2020, BRIT J NUTR, V123, P901, DOI 10.1017/S0007114519003179
   Dantzer R, 2008, NAT REV NEUROSCI, V9, P46, DOI 10.1038/nrn2297
   Edwards B, 2004, PSYCHO-ONCOLOGY, V13, P562, DOI 10.1002/pon.773
   Esche J, 2016, KIDNEY INT, V90, P325, DOI 10.1016/j.kint.2016.02.033
   Frassetto LA, 1998, AM J CLIN NUTR, V68, P576, DOI 10.1093/ajcn/68.3.576
   Ganz PA, 2003, J CLIN ONCOL, V21, P4184, DOI 10.1200/JCO.2003.04.196
   Grassi L, 1996, J PAIN SYMPTOM MANAG, V12, P300, DOI 10.1016/S0885-3924(96)00181-9
   Hong S, 2007, BREAST CANCER RES TR, V101, P225, DOI 10.1007/s10549-006-9284-y
   Johnson-Kozlow M, 2007, AM J HEALTH BEHAV, V31, P193, DOI 10.5993/AJHB.31.2.8
   LANDFIELD PW, 1994, NEUROBIOL AGING, V15, P579, DOI 10.1016/0197-4580(94)90101-5
   Lee CH, 2019, FRONT IMMUNOL, V10, P0, DOI 10.3389/fimmu.2019.01696
   Leighton SP, 2018, MOL PSYCHIATR, V23, P48, DOI 10.1038/mp.2017.205
   Li Y, 2017, PSYCHIAT RES, V253, P373, DOI 10.1016/j.psychres.2017.04.020
   Linden W, 2012, J AFFECT DISORDERS, V141, P343, DOI 10.1016/j.jad.2012.03.025
   Milajerdi A, 2020, J HUM NUTR DIET, V33, P48, DOI 10.1111/jhn.12658
   Molendijk M, 2018, J AFFECT DISORDERS, V226, P346, DOI 10.1016/j.jad.2017.09.022
   Mora F, 2012, BRAIN RES, V1476, P71, DOI 10.1016/j.brainres.2011.12.049
   Nagamatsu M, 1997, J NEUROL SCI, V146, P97, DOI 10.1016/S0022-510X(96)00295-X
   Patsou ED, 2017, ESMO OPEN, V2, P0, DOI 10.1136/esmoopen-2017-000271
   Pierce JP, 2007, JAMA-J AM MED ASSOC, V298, P289, DOI 10.1001/jama.298.3.289
   Pierce JP, 2002, CONTROL CLIN TRIALS, V23, P728, DOI 10.1016/S0197-2456(02)00241-6
   Pinquart M, 2010, PSYCHOL MED, V40, P1797, DOI 10.1017/S0033291709992285
   Popoli M, 2012, NAT REV NEUROSCI, V13, P22, DOI 10.1038/nrn3138
   REMER T, 1995, J AM DIET ASSOC, V95, P791, DOI 10.1016/S0002-8223(95)00219-7
   Remer T, 2003, AM J CLIN NUTR, V77, P1255, DOI 10.1093/ajcn/77.5.1255
   REMER T, 1994, AM J CLIN NUTR, V59, P1356, DOI 10.1093/ajcn/59.6.1356
   Rienks J, 2013, EUR J CLIN NUTR, V67, P75, DOI 10.1038/ejcn.2012.193
   ROBINS LN, 1981, ARCH GEN PSYCHIAT, V38, P381
   Runowicz CD, 2016, J CLIN ONCOL, V34, P611, DOI 10.1200/JCO.2015.64.3809
   Saghafian F, 2018, EUR J NUTR, V57, P2295, DOI 10.1007/s00394-018-1652-y
   Saghafian F, 2018, BRIT J NUTR, V119, P1087, DOI 10.1017/S0007114518000697
   Sanacora G, 2012, NEUROPHARMACOLOGY, V62, P63, DOI 10.1016/j.neuropharm.2011.07.036
   Sebastian A, 2002, AM J CLIN NUTR, V76, P1308, DOI 10.1093/ajcn/76.6.1308
   Seifter JL, 2017, KIDNEY DIS-BASEL, V2, P170, DOI 10.1159/000453028
   Serra MC, 2016, DIABETOL METAB SYNDR, V8, P0, DOI 10.1186/s13098-016-0170-4
   Shirali A, 2016, ELECTROLYTE AND ACID-BASE DISORDERS IN MALIGNANCY, V0, P0
   Siu AL, 2016, JAMA-J AM MED ASSOC, V315, P380, DOI 10.1001/jama.2015.18392
   Smith Sean M, 2006, DIALOGUES CLIN NEUROSCI, V8, P383
   Stahl ST, 2017, AGING MENT HEALTH, V21, P1065, DOI 10.1080/13607863.2016.1191060
   Tangney CC, 2002, BREAST CANCER RES TR, V71, P113, DOI 10.1023/A:1013885508755
   Tuunainen A, 2001, PSYCHIAT RES, V103, P261, DOI 10.1016/S0165-1781(01)00278-5
   Wassertheil-Smoller S, 2004, ARCH INTERN MED, V164, P289, DOI 10.1001/archinte.164.3.289
   Wu TY, 2019, NUTRIENTS, V11, P0, DOI 10.3390/nu11081913
   Wulsin LR, 1999, PSYCHOSOM MED, V61, P6, DOI 10.1097/00006842-199901000-00003
   Zainal NZ, 2013, ASIAN PAC J CANCER P, V14, P2649, DOI 10.7314/APJCP.2013.14.4.2649
NR 61
TC 12
Z9 12
U1 0
U2 7
PU MDPI
PI BASEL
PA ST ALBAN-ANLAGE 66, CH-4052 BASEL, SWITZERLAND
SN 
EI 2072-6694
J9 CANCERS
JI Cancers
PD NOV 15
PY 2020
VL 12
IS 11
BP 
EP 
DI 10.3390/cancers12113183
PG 12
WC Oncology
SC Oncology
GA OW3MB
UT WOS:000592794200001
PM 33138152
DA 2025-02-23
ER

PT J
AU Andersen, JLM
   Hansen, L
   Thomsen, BLR
   Christiansen, LR
   Dragsted, LO
   Olsen, A
AF Andersen, Julie Louise Munk
   Hansen, Louise
   Thomsen, Birthe Lykke Riegels
   Christiansen, Lisa Rudolph
   Dragsted, Lars Ove
   Olsen, Anja
TI Pre- and post-diagnostic intake of whole grain and dairy products and breast cancer prognosis: the Danish Diet, Cancer and Health cohort
SO BREAST CANCER RESEARCH AND TREATMENT
LA English
DT Article
DE Epidemiology; Whole grains; Dairy products; Cohort study; Breast cancer prognosis
ID vitamin-d; fiber; risk; survival; women; premenopausal; recurrence; estrogens; register; fat
AB Purpose Fiber rich foods and dairy products have been suggested to be associated with breast cancer prognosis, though existing research is limited and either report on pre- or post-diagnostic dietary intake in relation to breast cancer prognosis. We investigated the associations between intake of whole grain (WG) and dairy products assessed both pre- and post-diagnostically in relation to breast cancer prognosis. Methods A total of 1965 women from the Diet, Cancer and Health cohort who were diagnosed with breast cancer between baseline (1993-1997) and December 2013 were included and followed for a median of 7 years after diagnosis. During follow-up, 309 women experienced breast cancer recurrence and 460 women died, of whom 301 died from breast cancer. Dietary assessment by food frequency questionnaires was obtained up to three times, pre- and post-diagnostic, over a period of 18 years. Cox proportional hazard models were used to estimate hazard ratios. Results No associations were observed between pre- or post-diagnostic intake of total WG or total dairy products and breast cancer prognosis. A high pre-diagnostic intake of oatmeal/muesli was associated with lower all-cause mortality (HR 0.76, 95% CI 0.59-0.99), whereas high post-diagnostic intake of rye bread was associated with higher breast cancer-specific mortality (HR 1.29, 95% CI 1.02-1.63). A generally high intake of cheese was associated with a higher recurrence rate. Conclusion Pre-diagnostic intake of oatmeal/muesli was associated with lower all-cause mortality, and post-diagnostic intake of rye bread was associated with higher breast cancer specific mortality.
C1 [Andersen, Julie Louise Munk; Hansen, Louise; Thomsen, Birthe Lykke Riegels; Christiansen, Lisa Rudolph; Olsen, Anja] Danish Canc Soc Res Ctr, Strandboulevarden 49, DK-2100 Copenhagen, Denmark.
   [Dragsted, Lars Ove] Dept Nutr Exercise & Sports, Sect Prevent & Clin Nutr, Rolighedsvej 30, DK-1958 Frederiksberg C, Denmark.
C3 Danish Cancer Society
RP Andersen, JLM (corresponding author), Danish Canc Soc Res Ctr, Strandboulevarden 49, DK-2100 Copenhagen, Denmark.
EM juan@cancer.dk
CR ANDERSEN KW, 1988, ACTA ONCOL, V27, P627, DOI 10.3109/02841868809091763
   Bray Freddie, 2018, CA CANCER J CLIN, V68, P394, DOI 10.3322/caac.21609
   [Anonymous], 2018, GLOBOCAN 2018 DENMAR, V0, P0
   [Anonymous], 2015, DIETARY HABITS DENMA, V0, P0
   ARTS CJM, 1991, J STEROID BIOCHEM, V38, P621, DOI 10.1016/0960-0760(91)90321-U
   Aune D, 2012, ANN ONCOL, V23, P1394, DOI 10.1093/annonc/mdr589
   Beasley JM, 2011, BREAST CANCER RES TR, V128, P229, DOI 10.1007/s10549-010-1323-z
   Belle FN, 2011, CANCER EPIDEM BIOMAR, V20, P890, DOI 10.1158/1055-9965.EPI-10-1278
   Brinkman MT, 2010, EUR J CLIN NUTR, V64, P176, DOI 10.1038/ejcn.2009.129
   Buck K, 2011, BRIT J CANCER, V105, P1151, DOI 10.1038/bjc.2011.374
   Cui Y, 2006, CANCER EPIDEM BIOMAR, V15, P1427, DOI 10.1158/1055-9965.EPI-06-0075
   Flachs EM, 2015, SYGDOMSBYRDEN DANMAR, V0, P0
   Gjerstorff ML, 2011, SCAND J PUBLIC HEALT, V39, P42, DOI 10.1177/1403494810393562
   Grimberg A, 2003, CANCER BIOL THER, V2, P630
   Haraldsdottir A, 2018, PLOS ONE, V13, P0, DOI 10.1371/journal.pone.0198017
   Helweg-Larsen K, 2011, SCAND J PUBLIC HEALT, V39, P26, DOI 10.1177/1403494811399958
   Holmes MD, 2002, CANCER EPIDEM BIOMAR, V11, P852
   Holmes MD, 1999, CANCER, V86, P826, DOI 10.1002/(SICI)1097-0142(19990901)86:5<826::AID-CNCR19>3.0.CO;2-0
   Key TJ, 2011, STEROIDS, V76, P812, DOI 10.1016/j.steroids.2011.02.029
   Key TJ, 2001, LANCET ONCOL, V2, P133, DOI 10.1016/S1470-2045(00)00254-0
   Kroenke CH, 2013, JNCI-J NATL CANCER I, V105, P616, DOI 10.1093/jnci/djt027
   Lundqvist A, 2016, EUR J PUBLIC HEALTH, V26, P804, DOI 10.1093/eurpub/ckw070
   McEligot AJ, 2006, NUTR CANCER, V55, P132, DOI 10.1207/s15327914nc5502_3
   Pedersen CB, 2011, SCAND J PUBLIC HEALT, V39, P22, DOI 10.1177/1403494810387965
   ROSE DP, 1991, AM J CLIN NUTR, V54, P520, DOI 10.1093/ajcn/54.3.520
   Russo J, 2006, J STEROID BIOCHEM, V102, P89, DOI 10.1016/j.jsbmb.2006.09.004
   Saxe GA, 1999, BREAST CANCER RES TR, V53, P241, DOI 10.1023/A:1006190820231
   Schisterman EF, 2009, EPIDEMIOLOGY, V20, P488, DOI 10.1097/EDE.0b013e3181a819a1
   Shin MH, 2002, JNCI-J NATL CANCER I, V94, P1301, DOI 10.1093/jnci/94.17.1301
   Slavin JL, 2000, J AM COLL NUTR, V19, P300S, DOI 10.1080/07315724.2000.10718964
   Tjonneland A, 2007, SCAND J PUBLIC HEALT, V35, P432, DOI 10.1080/14034940601047986
   World Cancer Research Fund/American Institute For Cancer Research, 2018, CONTINUOUS UPDATE PROJECT EXPERT REPORT, V0, P0
   World Cancer Research Fund International, 2014, DIET NUTR PHYS ACT B, V0, P0
   Wu HX, 2019, NUTRIENTS, V11, P0, DOI 10.3390/nu11020465
   Xie SP, 1997, J ENDOCRINOL, V154, P495, DOI 10.1677/joe.0.1540495
   Zang JJ, 2015, J BREAST CANCER, V18, P313, DOI 10.4048/jbc.2015.18.4.313
NR 38
TC 14
Z9 14
U1 2
U2 16
PU SPRINGER
PI NEW YORK
PA ONE NEW YORK PLAZA, SUITE 4600, NEW YORK, NY, UNITED STATES
SN 0167-6806
EI 1573-7217
J9 BREAST CANCER RES TR
JI Breast Cancer Res. Treat.
PD FEB 15
PY 2020
VL 179
IS 3
BP 743
EP 753
DI 10.1007/s10549-019-05497-1
PG 11
WC Oncology
SC Oncology
GA KJ2TO
UT WOS:000511911000021
PM 31773360
DA 2025-02-23
ER

PT J
AU Cheng, E
   Zhang, S
   Ou, FS
   Mullen, B
   Ng, K
   Saltz, LB
   Niedzwiecki, D
   Mayer, RJ
   Mowat, RB
   Whittom, R
   Hantel, A
   Al Benson
   Atienza, D
   Messino, M
   Kindler, H
   Giovannucci, EL
   Van Blarigan, EL
   Meyerhardt, JA
   Fuchs, CS
AF Cheng, En
   Zhang, Sui
   Ou, Fang-Shu
   Mullen, Brian
   Ng, Kimmie
   Saltz, Leonard B.
   Niedzwiecki, Donna
   Mayer, Robert J.
   Mowat, Rex B.
   Whittom, Renaud
   Hantel, Alexander
   Al Benson
   Atienza, Daniel
   Messino, Michael
   Kindler, Hedy
   Giovannucci, Edward L.
   Van Blarigan, Erin L.
   Meyerhardt, Jeffrey A.
   Fuchs, Charles S.
TI The Diet of Higher Insulinemic Potential Is Not Associated with Worse Survival in Patients with Stage III Colon Cancer (Alliance)
SO CANCER EPIDEMIOLOGY BIOMARKERS & PREVENTION
LA English
DT Article
AB Background: Hyperinsulinemia is considered to be important in the development of colon cancer, but few studies have investigated the associations of hyperinsulinemia with colon cancer survival via dietary scores. Methods: Empirical dietary index for hyperinsulinemia (EDIH) was derived to assess the insulinemic potential of daily diets reflecting the long-term insulin exposure, with higher (more positive) scores indicating higher insulinemic diets. We prospectively estimated the HRs and 95% confidence intervals (CI) to investigate the association of EDIH with disease-free, recurrence-free, and overall survival among patients with stage III colon cancer (1999-2009) enrolled in a randomized adjuvant chemotherapy trial (CALGB 89803). Results: Of 1,024 patients (median follow-up: 7.3 years), 311 died, 350 had recurrences, and 394 had events for disease-free survival. Compared with patients in the lowest quintile of EDIH, the corresponding HRs of patients in the highest quintile for diseasefree survival events, cancer recurrence, and overall mortality were 0.80 (95% CI, 0.56-1.15), 0.76 (95% CI, 0.51-1.11), and 0.77 (95% CI, 0.52-1.14). Conclusions: Higher EDIH was not associated with the risk of colon cancer recurrence or mortality in this population of patients with stage III colon cancer. Impact: EDIH, as a measure of dietary insulinemic potential, may be associated with colon cancer risk but not survival in patients with late-stage colon cancer.
C1 [Cheng, En; Fuchs, Charles S.] Yale Sch Publ Hlth, Dept Chron Dis Epidemiol, New Haven, CT USA.
   [Zhang, Sui; Ng, Kimmie; Mayer, Robert J.; Meyerhardt, Jeffrey A.] Dana Farber Partners Canc Care, Div Med Oncol, Boston, MA USA.
   [Ou, Fang-Shu; Mullen, Brian] Mayo Clin, Alliance Stat & Data Ctr, Rochester, MN USA.
   [Saltz, Leonard B.] Mem Sloan Kettering Canc Ctr, New York, NY USA.
   [Niedzwiecki, Donna] Duke Univ, Dept Biostat & Bioinformat, Med Ctr, Durham, NC USA.
   [Mowat, Rex B.] Toledo Community Hosp Oncol Program, Toledo, OH USA.
   [Whittom, Renaud] Hop Sacre Coeur Montreal, Montreal, PQ, Canada.
   [Hantel, Alexander] Loyola Univ, Stritch Sch Med, Naperville, IL USA.
   [Al Benson] Northwestern Univ, Robert H Lurie Comprehens Canc Ctr, Chicago, IL USA.
   [Atienza, Daniel] Virginia Oncol Associates, Norfolk, VA USA.
   [Messino, Michael] Mission Hosp, Southeast Canc Oncol Res Consortium, Asheville, NC USA.
   [Kindler, Hedy] Univ Chicago, Chicago, IL 60637 USA.
   [Giovannucci, Edward L.] Harvard TH Chan Sch Publ Hlth, Dept Epidemiol, Boston, MA USA.
   [Giovannucci, Edward L.] Harvard TH Chan Sch Publ Hlth, Dept Nutr, Boston, MA USA.
   [Van Blarigan, Erin L.] Univ Calif San Francisco, Dept Epidemiol & Biostat, San Francisco, CA USA.
   [Van Blarigan, Erin L.] Univ Calif San Francisco, Dept Urol, San Francisco, CA USA.
   [Fuchs, Charles S.] Yale Sch Med, Dept Internal Med, Div Hematol & Med Oncol, New Haven, CT USA.
   [Fuchs, Charles S.] Yale Canc Ctr, New Haven, CT USA.
C3 Yale University; Harvard University; Harvard University Medical Affiliates; Dana-Farber Cancer Institute; Mayo Clinic; Memorial Sloan Kettering Cancer Center; Duke University; Universite de Montreal; Loyola University Chicago; Robert H. Lurie Comprehensive Cancer Center; Northwestern University; Ann & Robert H. Lurie Children's Hospital of Chicago; University of Chicago; Harvard University; Harvard T.H. Chan School of Public Health; Harvard University; Harvard T.H. Chan School of Public Health; University of California System; University of California San Francisco; University of California System; University of California San Francisco; Yale University; Yale University; Yale New Haven Hospital
RP Fuchs, CS (corresponding author), Yale Sch Med, 333 Cedar St,WWW205 POB 208028, New Haven, CT 06520 USA.
EM charles.fuchs@yale.edu
FU NCI of the NIH [U10CA180821, U10CA180882, UG1CA233290, U10 CA180863, U10CA180820 ECOG-ACRIN, UG1CA233180, UG1CA233327, UG1CA233337, UG1CA189858, U10CA180888, K07CA197077, R01CA118553, R01CA205406]; Pfizer Oncology; Department of Defense [CA160344]; Stand Up To Cancer Colorectal Cancer Dream Team Translational Research Grant [SU2C-AACR-DT22-17]
CR GIOVANNUCCI E, 1995, CANCER CAUSE CONTROL, V6, P164, DOI 10.1007/BF00052777
   Meyerhardt JA, 2007, JAMA-J AM MED ASSOC, V298, P754, DOI 10.1001/jama.298.7.754
   Morales-Oyarvide V, 2019, JNCI-J NATL CANCER I, V111, P170, DOI 10.1093/jnci/djy098
   RIMM EB, 1992, AM J EPIDEMIOL, V135, P1114, DOI 10.1093/oxfordjournals.aje.a116211
   Saltz LB, 2007, J CLIN ONCOL, V25, P3456, DOI 10.1200/JCO.2007.11.2144
   Tabung FK, 2018, AM J CLIN NUTR, V108, P363, DOI 10.1093/ajcn/nqy093
   Tabung FK, 2016, BRIT J NUTR, V116, P1787, DOI 10.1017/S0007114516003755
   Wang WK, 2018, JNCI CANCER SPECT, V2, P0, DOI 10.1093/jncics/pky080
NR 8
TC 9
Z9 9
U1 0
U2 3
PU AMER ASSOC CANCER RESEARCH
PI PHILADELPHIA
PA 615 CHESTNUT ST, 17TH FLOOR, PHILADELPHIA, PA 19106-4404 USA
SN 1055-9965
EI 1538-7755
J9 CANCER EPIDEM BIOMAR
JI Cancer Epidemiol. Biomarkers Prev.
PD AUG 15
PY 2020
VL 29
IS 8
BP 1692
EP 1695
DI 10.1158/1055-9965.EPI-19-1454
PG 4
WC Oncology; Public, Environmental & Occupational Health
SC Oncology; Public, Environmental & Occupational Health
GA NK6QD
UT WOS:000566858500021
PM 32499312
DA 2025-02-23
ER

PT J
AU Rasha, F
   Kahathuduwa, C
   Ramalingam, L
   Hernandez, A
   Moussa, H
   Moustaid-Moussa, N
AF Rasha, Fahmida
   Kahathuduwa, Chanaka
   Ramalingam, Latha
   Hernandez, Arelys
   Moussa, Hanna
   Moustaid-Moussa, Naima
TI Combined Effects of Eicosapentaenoic Acid and Adipocyte Renin-Angiotensin System Inhibition on Breast Cancer Cell Inflammation and Migration
SO CANCERS
LA English
DT Article
DE obesity; breast cancer; renin-angiotensin system; eicosapentaenoic acid; adipocyte inflammation
ID n-3 fatty-acids; adipose-tissue; insulin-resistance; kappa-b; obesity; expression; tumorigenesis; stat3; mcf-7; gene
AB Obesity is a major risk factor for breast cancer (BC). Obesity-related metabolic alterations such as inflammation and overactivation of the adipose renin-angiotensin system (RAS) may contribute to the progression of BC. Clinically used antihypertensive drugs such as angiotensin-converting enzyme inhibitors (ACE-I) and dietary bioactive components such as eicosapentaenoic acid (EPA) are known for their anti-inflammatory and adipose RAS blocking properties. However, whether EPA enhances the protective effects of ACE-I in lessening adipocyte inflammation on BC cells has not been studied. We hypothesized that combined EPA and ACE-I would attenuate BC cell inflammation and migration possibly via adipose RAS inhibition. To test our hypothesis, we examined the (i) direct effects of an ACE-I (captopril (CAP)) or EPA, individually and combined, on MCF-7 and MDA-MB-231 human BC cells, and the (ii) effects of conditioned medium (CM) from human adipocytes pretreated with the abovementioned agents on BC cells. We demonstrated that CM from adipocytes pretreated with EPA with or without captopril (but not direct treatments of BC cells) significantly reduced proinflammatory cytokines expression in both BC cell lines. Additionally, cell migration was reduced in MDA-MB-231 cells in response to both direct and CM-mediated CAP and/or EPA treatments. In summary, our study provides a significant insight into added benefits of combining anti-inflammatory EPA and antihypertensive ACE-I to attenuate the effects of adipocytes on breast cancer cell migration and inflammation.
C1 [Rasha, Fahmida; Ramalingam, Latha; Hernandez, Arelys; Moustaid-Moussa, Naima] Texas Tech Univ, Dept Nutr Sci, 1301 Akron Ave, Lubbock, TX 79409 USA.
   [Rasha, Fahmida; Kahathuduwa, Chanaka; Ramalingam, Latha; Moussa, Hanna; Moustaid-Moussa, Naima] Texas Tech Univ, Obes Res Inst, Lubbock, TX 79409 USA.
   [Kahathuduwa, Chanaka] Texas Tech Univ, Sch Med, Dept Psychiat, Hlth Sci Ctr, Lubbock, TX 79430 USA.
   [Moussa, Hanna] Texas Tech Univ, Dept Mech Engn, Lubbock, TX 79409 USA.
C3 Texas Tech University System; Texas Tech University; Texas Tech University System; Texas Tech University; Texas Tech University System; Texas Tech University Health Science Center; Texas Tech University System; Texas Tech University
RP Moustaid-Moussa, N (corresponding author), Texas Tech Univ, Dept Nutr Sci, 1301 Akron Ave, Lubbock, TX 79409 USA.; Moustaid-Moussa, N (corresponding author), Texas Tech Univ, Obes Res Inst, Lubbock, TX 79409 USA.
EM fahmida.rasha@ttu.edu; chanaka.kahathuduwa@ttuhsc.edu; latha.ramalingam@ttu.edu; arelys.hernandez@ttu.edu; hanna.moussa@ttu.edu; naima.moustaid-moussa@ttu.edu
FU Texas Tech University (TTU) Transdisciplinary Research Academy; TTU startup funds; Obesity Research Institute
CR Ahn J, 2007, ARCH INTERN MED, V167, P2091, DOI 10.1001/archinte.167.19.2091
   Al-Jawadi A, 2020, J NUTR BIOCHEM, V75, P0, DOI 10.1016/j.jnutbio.2019.108244
   AL-Jawadi A, 2018, J NUTR BIOCHEM, V53, P1, DOI 10.1016/j.jnutbio.2017.09.018
   Alwarawrah Y, 2016, CELL CHEM BIOL, V23, P678, DOI 10.1016/j.chembiol.2016.04.011
   Banerjee K, 2016, INT J CANCER, V138, P2570, DOI 10.1002/ijc.29923
   Berndt J, 2007, DIABETOLOGIA, V50, P1472, DOI 10.1007/s00125-007-0689-x
   Braeckman RA, 2014, CLIN PHARM DRUG DEV, V3, P101, DOI 10.1002/cpdd.84
   Bravatà V, 2017, INT J RADIAT BIOL, V93, P1217, DOI 10.1080/09553002.2017.1362504
   Brinton EA, 2017, LIPIDS HEALTH DIS, V16, P0, DOI 10.1186/s12944-017-0415-8
   Brown I, 2020, PROSTAG LEUKOTR ESS, V156, P0, DOI 10.1016/j.plefa.2019.102024
   Carmichael AR, 2006, BJOG-INT J OBSTET GY, V113, P1160, DOI 10.1111/j.1471-0528.2006.01021.x
   Carter JC, 2012, EXP MOL PATHOL, V92, P312, DOI 10.1016/j.yexmp.2012.03.005
   Chang Q, 2013, NEOPLASIA, V15, P848, DOI 10.1593/neo.13706
   Chavey C, 2008, MOL PHARMACOL, V74, P1359, DOI 10.1124/mol.108.047332
   Coussens LM, 2002, NATURE, V420, P860, DOI 10.1038/nature01322
   De Simone V, 2015, ONCOGENE, V34, P3493, DOI 10.1038/onc.2014.286
   Deng T, 2016, ANNU REV PATHOL-MECH, V11, P421, DOI 10.1146/annurev-pathol-012615-044359
   Dirat B, 2011, CANCER RES, V71, P2455, DOI 10.1158/0008-5472.CAN-10-3323
   Duvall MG, 2016, EUR J PHARMACOL, V785, P144, DOI 10.1016/j.ejphar.2015.11.001
   Fabian CJ, 2015, BREAST CANCER RES, V17, P0, DOI 10.1186/s13058-015-0571-6
   Faggioli L, 1996, EUR J BIOCHEM, V239, P624, DOI 10.1111/j.1432-1033.1996.0624u.x
   Freund A, 2004, ONCOGENE, V23, P6105, DOI 10.1038/sj.onc.1207815
   Guglin M, 2017, AM HEART J, V188, P87, DOI 10.1016/j.ahj.2017.03.010
   Hodge DR, 2005, EUR J CANCER, V41, P2502, DOI 10.1016/j.ejca.2005.08.016
   Illán-Cabeza NA, 2018, J INORG BIOCHEM, V185, P52, DOI 10.1016/j.jinorgbio.2018.04.022
   Itakura H, 2011, J ATHEROSCLER THROMB, V18, P99, DOI 10.5551/jat.5876
   Iyengar NM, 2016, J CLIN ONCOL, V34, P4270, DOI 10.1200/JCO.2016.67.4283
   Iyengar P, 2003, ONCOGENE, V22, P6408, DOI 10.1038/sj.onc.1206737
   Jing F, 2013, MOL CELL ENDOCRINOL, V378, P23, DOI 10.1016/j.mce.2012.03.005
   Kalupahana NS, 2012, CRIT REV BIOCHEM MOL, V47, P379, DOI 10.3109/10409238.2012.694843
   Kalupahana NS, 2011, ADV NUTR, V2, P304, DOI 10.3945/an.111.000505
   Kalupahana NS, 2010, J NUTR, V140, P1915, DOI 10.3945/jn.110.125732
   Krusche B, 2013, EVID-BASED COMPL ALT, V2013, P0, DOI 10.1155/2013/454783
   Lee MJ, 2014, METHOD ENZYMOL, V538, P49, DOI 10.1016/B978-0-12-800280-3.00004-9
   Mansara PP, 2015, PLOS ONE, V10, P0, DOI 10.1371/journal.pone.0136542
   Miguel-Carrasco JL, 2010, J INFLAMM-LOND, V7, P0, DOI 10.1186/1476-9255-7-21
   Muscella A, 2002, J ENDOCRINOL, V173, P315, DOI 10.1677/joe.0.1730315
   Namazi S, 2014, BIOMED PHARMACOTHER, V68, P565, DOI 10.1016/j.biopha.2014.05.004
   Ni HB, 2017, ONCOTARGET, V8, P62545, DOI 10.18632/oncotarget.19117
   Niazi ZR, 2017, HYPERTENS RES, V40, P966, DOI 10.1038/hr.2017.72
   Nieman KM, 2013, BBA-MOL CELL BIOL L, V1831, P1533, DOI 10.1016/j.bbalip.2013.02.010
   ONOYAMA K, 1981, HYPERTENSION, V3, P456, DOI 10.1161/01.HYP.3.4.456
   Pinter M, 2017, SCI TRANSL MED, V9, P0, DOI 10.1126/scitranslmed.aan5616
   Ramalingam L, 2017, BBA-MOL BASIS DIS, V1863, P1106, DOI 10.1016/j.bbadis.2016.07.019
   Rodrigues-Ferreira S, 2015, FRONT PHARMACOL, V6, P0, DOI 10.3389/fphar.2015.00024
   Sagaradze G, 2019, INT J MOL SCI, V20, P0, DOI 10.3390/ijms20071656
   Simone V, 2016, ONCOLOGIST, V21, P404, DOI 10.1634/theoncologist.2015-0351
   Siriwardhana N, 2012, J NUTR BIOCHEM, V23, P1661, DOI 10.1016/j.jnutbio.2011.11.009
   Small W, 2018, AM J CLIN ONCOL-CANC, V41, P396, DOI 10.1097/COC.0000000000000289
   Song J, 2017, NUTR METAB, V14, P0, DOI 10.1186/s12986-017-0209-z
   Stewart B, 2017, APPL SOFT COMPUT, V0, P0
   Superko HR, 2014, CURR CARDIOVASC RISK, V8, P0, DOI 10.1007/s12170-014-0407-4
   Trebble T, 2003, BRIT J NUTR, V90, P405, DOI 10.1079/BJN2003892
   Ulu A, 2014, J CARDIOVASC PHARM, V64, P87, DOI 10.1097/FJC.0000000000000094
   Ulu A, 2013, J CARDIOVASC PHARM, V62, P285, DOI 10.1097/FJC.0b013e318298e460
   Vazquez-Martin A, 2008, CELL PROLIFERAT, V41, P59, DOI 10.1111/j.1365-2184.2007.00498.x
   Wang DZ, 2012, JNCI-J NATL CANCER I, V104, P343, DOI 10.1093/jnci/djs010
   Wang Y, 2001, CANCER LETT, V167, P99, DOI 10.1016/S0304-3835(01)00464-5
   Weng WH, 2018, ONCOL LETT, V16, P6188, DOI 10.3892/ol.2018.9408
   Wortman P, 2009, NUTR METAB, V6, P0, DOI 10.1186/1743-7075-6-5
NR 61
TC 9
Z9 11
U1 1
U2 9
PU MDPI
PI BASEL
PA ST ALBAN-ANLAGE 66, CH-4052 BASEL, SWITZERLAND
SN 
EI 2072-6694
J9 CANCERS
JI Cancers
PD JAN 15
PY 2020
VL 12
IS 1
BP 
EP 
DI 10.3390/cancers12010220
PG 17
WC Oncology
SC Oncology
GA KQ3KZ
UT WOS:000516826700220
PM 31963198
DA 2025-02-23
ER

PT J
AU Yang, S
   Lin, S
   Li, N
   Deng, YJ
   Wang, M
   Xiang, D
   Xiang, G
   Wang, SQ
   Ye, XH
   Zheng, Y
   Yao, J
   Zhai, Z
   Wu, Y
   Hu, JJ
   Kang, HF
   Dai, ZJ
AF Yang, Si
   Lin, Shuai
   Li, Na
   Deng, Yujiao
   Wang, Meng
   Xiang, Dong
   Xiang, Grace
   Wang, Shuqian
   Ye, Xianghua
   Zheng, Yi
   Yao, Jia
   Zhai, Zhen
   Wu, Ying
   Hu, Jingjing
   Kang, Huafeng
   Dai, Zhijun
TI Burden, trends, and risk factors of esophageal cancer in China from 1990 to 2017: an up-to-date overview and comparison with those in Japan and South Korea
SO JOURNAL OF HEMATOLOGY & ONCOLOGY
LA English
DT Article
DE Death; Disability-adjusted life years; Esophageal cancer; Incidence; Risk factor
ID squamous-cell carcinoma; cigarette-smoking; 195 country; alcohol; epidemiology; tobacco; mortality; drinking
AB Background The epidemiology of esophageal cancer (EC) can elucidate its causes and risk factors and help develop prevention strategies. We aimed to provide an overview of the burden, trends, and risk factors of EC in China from 1990 to 2017. We also investigated the differences between China, Japan, and South Korea and discussed the possible causes of the disparities. Methods We used the Global Burden of Disease Study 2017 to obtain data on incident cases, deaths, disability-adjusted life-year (DALY) cases, age-standardized incidence rate (ASIR), age-standardized death rate (ASDR), and age-standardized DALY rate of EC in China, Japan, and South Korea from 1990 to 2017. Trend analysis was performed using joinpoint analysis. We measured the associations between ASIR, ASDR, and age-standardized DALY rate and the socio-demographic index (SDI) for 1990-2017. We also analyzed the risk factors associated with EC deaths and DALYs. Results China recorded 234,624 (95% uncertainty intervals: 223,240-246,036) incident cases of and 212,586 (202,673-222,654) deaths from EC in 2017. The ASIR and ASDR declined from 1990 to 2017. Until 2017, the ASIR was 12.23, and ASDR was 11.25 per 100,000 persons. The DALYs were 4,464,980 (4,247,816-4,690,846) with an age-standardized rate of 222.58 per 100,000 persons in 2017. The ASIR, ASDR, and age-standardized DALY rate in China were twice those of Japan and South Korea. These three indicators showed a decreasing trend, whereas SDI increased, in all three countries from 1990 to 2017. Tobacco and alcohol use remained the major risk factors for EC death and DALYs, especially for men in China and women in Japan and South Korea. High body mass index (BMI) and low-fruit diet were the main risk factors for women in China. Conclusions The incident cases and deaths of EC in China, Japan, and South Korea increased from 1990 to 2017, whereas the ASIR, ASDR, and age-standardized DALY rate declined. China had the greatest burden of EC among three countries. SDI and aging along with tobacco use, alcohol use, high BMI, and low-fruit diet were the main risk factors of death and DALYs and should be paid more attention.
C1 [Yang, Si; Li, Na; Deng, Yujiao; Wang, Shuqian; Zheng, Yi; Yao, Jia; Zhai, Zhen; Wu, Ying; Dai, Zhijun] Zhejiang Univ, Affiliated Hosp 1, Sch Med, Dept Breast Surg, Hangzhou 310003, Zhejiang, Peoples R China.
   [Yang, Si; Lin, Shuai; Li, Na; Deng, Yujiao; Wang, Meng; Zheng, Yi; Zhai, Zhen; Wu, Ying; Kang, Huafeng; Dai, Zhijun] Xi An Jiao Tong Univ, Affiliated Hosp 1, Dept Oncol, Xian 710004, Shaanxi, Peoples R China.
   [Xiang, Dong] Affiliated Midcolumbia Med Ctr, Oregon Hlth Sci Ctr, Celilo Canc Ctr, Dalles, OR USA.
   [Xiang, Grace] NYU, Coll Arts & Sci, New York, NY USA.
   [Ye, Xianghua] Zhejiang Univ, Affiliated Hosp 1, Sch Med, Dept Radiotherapy, Hangzhou 310003, Zhejiang, Peoples R China.
   [Hu, Jingjing] Harvard Med Sch, Dana Farber Canc Inst, Boston, MA 02115 USA.
C3 Zhejiang University; Xi'an Jiaotong University; New York University; Zhejiang University; Harvard University; Harvard Medical School; Harvard University Medical Affiliates; Dana-Farber Cancer Institute
RP Dai, ZJ (corresponding author), Zhejiang Univ, Affiliated Hosp 1, Sch Med, Dept Breast Surg, Hangzhou 310003, Zhejiang, Peoples R China.; Kang, HF; Dai, ZJ (corresponding author), Xi An Jiao Tong Univ, Affiliated Hosp 1, Dept Oncol, Xian 710004, Shaanxi, Peoples R China.
EM kanghuafeng1973@126.com; dzj0911@126.com
CR Abnet CC, 2018, GASTROENTEROLOGY, V154, P360, DOI 10.1053/j.gastro.2017.08.023
   Afshin A, 2017, NEW ENGL J MED, V377, P13, DOI 10.1056/NEJMoa1614362
   Alwan A, 2011, GLOBAL STATUS REPORT ON NONCOMMUNICABLE DISEASES 2010, V0, P1
   Bray Freddie, 2018, CA CANCER J CLIN, V68, P394, DOI 10.3322/caac.21609
   Arnold M, 2015, GUT, V64, P381, DOI 10.1136/gutjnl-2014-308124
   CASTELLETTO R, 1994, CANCER EPIDEM BIOMAR, V3, P557
   Engel LS, 2003, J NATL CANCER I, V95, P1404, DOI 10.1093/jnci/djg047
   Ferlay J, 2015, INT J CANCER, V136, PE359, DOI 10.1002/ijc.29210
   Freedman ND, 2007, AM J EPIDEMIOL, V165, P1424, DOI 10.1093/aje/kwm051
   Gallus S, 2003, ANN ONCOL, V14, P209, DOI 10.1093/annonc/mdg074
   Goss PE, 2014, LANCET ONCOL, V15, P489, DOI 10.1016/S1470-2045(14)70029-4
   Gupta B, 2017, EUR J CANCER PREV, V26, P107, DOI 10.1097/CEJ.0000000000000249
   Ishiguro S, 2009, CANCER LETT, V275, P240, DOI 10.1016/j.canlet.2008.10.020
   Islami F, 2009, BRIT J CANCER, V101, P1641, DOI 10.1038/sj.bjc.6605372
   James SL, 2018, LANCET, V392, P1789, DOI 10.1016/s0140-6736(18)32335-3
   Koizumi S, 2018, J GASTROENTEROL, V53, P827, DOI 10.1007/s00535-017-1412-4
   Kubo A, 2006, CANCER EPIDEM BIOMAR, V15, P872, DOI 10.1158/1055-9965.EPI-05-0860
   Li N, 2019, J HEMATOL ONCOL, V12, P0, DOI 10.1186/s13045-019-0828-0
   Lin YS, 2013, J EPIDEMIOL, V23, P233, DOI 10.2188/jea.JE20120162
   Nasrollahzadeh D, 2008, BRIT J CANCER, V98, P1857, DOI 10.1038/sj.bjc.6604369
   Okello S, 2016, BMC CANCER, V16, P0, DOI 10.1186/s12885-016-2492-x
   Pacella-Norman R, 2002, BRIT J CANCER, V86, P1751, DOI 10.1038/sj.bjc.6600338
   Roth GA, 2018, LANCET, V392, P1736, DOI 10.1016/S0140-6736(18)32203-7
   Rustgi AK, 2014, NEW ENGL J MED, V371, P2499, DOI 10.1056/NEJMra1314530
   Shibata A, 2008, JPN J CLIN ONCOL, V38, P464, DOI 10.1093/jjco/hyn064
   Shin A, 2018, J GASTROEN HEPATOL, V33, P1961, DOI 10.1111/jgh.14289
   Stanaway JD, 2018, LANCET, V392, P1923, DOI 10.1016/S0140-6736(18)32225-6
   Sun DQ, 2020, CHINESE J CANCER RES, V32, P129, DOI 10.21147/j.issn.1000-9604.2020.02.01
   Tai SY, 2010, WORLD J GASTROENTERO, V16, P1518, DOI 10.3748/wjg.v16.i12.1518
   Talamini G, 2000, INT J CANCER, V86, P874, DOI 10.1002/(SICI)1097-0215(20000615)86:6<874::AID-IJC18>3.0.CO;2-V
   Tapper EB, 2018, BMJ-BRIT MED J, V362, P0, DOI 10.1136/bmj.k2817
   Wang JB, 2012, PLOS ONE, V7, P0, DOI 10.1371/journal.pone.0042281
   Zendehdel K, 2008, INT J CANCER, V122, P1095, DOI 10.1002/ijc.23076
   Zhang YW, 2013, WORLD J GASTROENTERO, V19, P5598, DOI 10.3748/wjg.v19.i34.5598
   Zhao WY, 2018, MEDICINE, V97, P0, DOI 10.1097/MD.0000000000010018
   Zhou MG, 2019, LANCET, V394, P1145, DOI 10.1016/S0140-6736(19)30427-1
NR 36
TC 64
Z9 70
U1 1
U2 16
PU BMC
PI LONDON
PA CAMPUS, 4 CRINAN ST, LONDON N1 9XW, ENGLAND
SN 
EI 1756-8722
J9 J HEMATOL ONCOL
JI J. Hematol. Oncol.
PD NOV 2
PY 2020
VL 13
IS 1
BP 
EP 
DI 10.1186/s13045-020-00981-4
PG 15
WC Oncology; Hematology
SC Oncology; Hematology
GA OR9YQ
UT WOS:000589822000002
PM 33138852
DA 2025-02-23
ER

PT J
AU Zhang, XJ
   Du, YL
   Tan, XJ
   Wang, H
   Li, YX
   Zhang, ZP
   Wang, AG
AF Zhang, Xiaojun
   Du, Yuelin
   Tan, Xiaojun
   Wang, Hui
   Li, Yunxiang
   Zhang, Zongping
   Wang, Anguo
TI The Relationship Between Hormone Replacement Therapy and Risk of Kidney Cancer in Women: A Meta-Analysis
SO CANCER CONTROL
LA English
DT Article
DE hormone replacement therapy; kidney cancer; meta-analysis
ID renal-cell cancer; reproductive factors; carcinoma; dietary; cohort
AB Results from the epidemiologic studies on the relationship between hormone replacement therapy (HRT) and the risk of kidney cancer in women were not completely consistent. This meta-analysis aimed to evaluate the relationship between HRT and risk of kidney cancer in women. We performed a meta-analysis of observational studies to assess this association. The PubMed and Embase databases were searched from their inception to January 29, 2020, to identify relevant studies that fit the pre-stated inclusion criteria; reference lists from the retrieved articles were also been reviewed. Relative risks (RRs) with corresponding 95% CIs were extracted and combined using random effects models. Furthermore, dose-response, sensitivity analyses, publication bias, and subgroup analysis by study design, regional location, and exposure assessment method were conducted. Thirteen articles involving 6 cohort studies and 8 case-control studies were included in our meta-analysis. Overall, 4194 women were diagnosed with kidney cancer among 648 107 participants. The pooled RR for kidney cancer was 1.08 (95% CI: 0.96-1.22) in those who were administered HRT compared to those who had not. Subgroup analysis indicated the overall result was not influenced by study type, regional location, or adjusted variables. Dose-response analysis showed a nonlinear relationship between HRT and kidney cancer (P= .0021) and the risk of kidney cancer decreased by 15% to 28% with 12 to 18 years of HRT use. No evidence of publication bias was found (Pfor Egger =.111). Our meta-analysis showed that HRT use is inversely associated with kidney cancer risk in a dose-dependent fashion.
C1 [Zhang, Xiaojun; Du, Yuelin; Tan, Xiaojun; Wang, Hui; Li, Yunxiang; Zhang, Zongping; Wang, Anguo] Nanchong Cent Hosp, Dept Urol Surg, Second Clin Med Coll, North Sichuan Med Coll, Nanchong 637000, Sichuan, Peoples R China.
C3 North Sichuan Medical University
RP Wang, AG (corresponding author), Nanchong Cent Hosp, Dept Urol Surg, Second Clin Med Coll, North Sichuan Med Coll, Nanchong 637000, Sichuan, Peoples R China.
EM doctorangwang@163.com
CR Aune D, 2012, ANN ONCOL, V23, P37, DOI 10.1093/annonc/mdr269
   Aune Dagfinn, 2011, BMJ, V343, Pd6617, DOI 10.1136/bmj.d6617
   Boorjian S, 2014, UROL ONCOL, V32, P932
   Cavalieri EL, 2001, CHEM RES TOXICOL, V14, P1041, DOI 10.1021/tx010042g
   Chow WH, 1999, JAMA-J AM MED ASSOC, V281, P1628, DOI 10.1001/jama.281.17.1628
   CHOW WH, 1995, INT J CANCER, V60, P321, DOI 10.1002/ijc.2910600307
   DERSIMONIAN R, 1986, CONTROL CLIN TRIALS, V7, P177, DOI 10.1016/0197-2456(86)90046-2
   Dong JY, 2011, J AM COLL CARDIOL, V58, P1378, DOI 10.1016/j.jacc.2011.06.024
   Egger M, 1997, BMJ-BRIT MED J, V315, P629, DOI 10.1136/bmj.315.7109.629
   Fernandez E, 2003, INT J CANCER, V105, P408, DOI 10.1002/ijc.11083
   Gago-Dominguez M, 1999, CANCER EPIDEM BIOMAR, V8, P999
   GREENLAND S, 1987, EPIDEMIOL REV, V9, P1
   Higgins JPT, 2003, BMJ-BRIT MED J, V327, P557, DOI 10.1136/bmj.327.7414.557
   Higgins JPT, 2002, STAT MED, V21, P1539, DOI 10.1002/sim.1186
   Kabat GC, 2007, BRIT J CANCER, V96, P845, DOI 10.1038/sj.bjc.6603629
   Karami S, 2011, CANCER RES, V71, P0, DOI 10.1158/1538-7445.FBCR11-B25
   Karami S, 2013, AM J EPIDEMIOL, V177, P1368, DOI 10.1093/aje/kws406
   Lee JE, 2009, AM J EPIDEMIOL, V169, P1243, DOI 10.1093/aje/kwp030
   LI JJ, 1990, ENDOCR REV, V11, P524, DOI 10.1210/edrv-11-4-524
   LINDBLAD P, 1995, INT J CANCER, V61, P192, DOI 10.1002/ijc.2910610209
   Lipworth Loren, 2009, CLIN EPIDEMIOL, V1, P33
   MCLAUGHLIN JK, 1992, INT J CANCER, V52, P562, DOI 10.1002/ijc.2910520411
   MELLEMGAARD A, 1994, INT J CANCER, V56, P66
   MILNE R, 1991, CONTRACEPTION, V43, P667, DOI 10.1016/0010-7824(91)90009-5
   Moher D, 2009, ANN INTERN MED, V151, P264, DOI 10.1371/journal.pmed.1000097
   Molokwu JC, 2007, MATURITAS, V58, P156, DOI 10.1016/j.maturitas.2007.07.003
   Nelson HD, 2002, JAMA-J AM MED ASSOC, V288, P872, DOI 10.1001/jama.288.7.872
   Nicodemus KK, 2004, INT J CANCER, V108, P115, DOI 10.1002/ijc.11532
   Possinger K, 1994, MUNCHEN MED WOCHEN, V136, P32
   Purdue MP, 2011, CANCER CAUSE CONTROL, V22, P1537, DOI 10.1007/s10552-011-9830-8
   Qi ZY, 2013, PLOS ONE, V8, P0, DOI 10.1371/journal.pone.0083261
   Qi ZY, 2013, PLOS ONE, V8, P0, DOI 10.1371/journal.pone.0068695
   Robles J E, 1999, REV MED UNIV NAVARRA, V43, P68
   RONCHI E, 1984, J STEROID BIOCHEM, V21, P329, DOI 10.1016/0022-4731(84)90287-5
   Scelo G, 2018, J CLIN ONCOL, V36, P3574, DOI 10.1200/JCO.2018.79.1905
   Schouten LJ, 2010, CAN PREVENT RES, V3, P0
   Setiawan VW, 2009, CANCER EPIDEM BIOMAR, V18, P337, DOI 10.1158/1055-9965.EPI-08-0790
   Sun LJ, 2018, EBIOMEDICINE, V34, P108, DOI 10.1016/j.ebiom.2018.07.010
   Sung H, 2021, CA-CANCER J CLIN, V71, P209, DOI 10.3322/caac.21660
   TALAMINI R, 1990, CANCER CAUSE CONTROL, V1, P125, DOI 10.1007/BF00053163
   Tanaka Y, 2003, MOL CELL ENDOCRINOL, V202, P109, DOI 10.1016/S0303-7207(03)00071-6
   Troisi R, 2018, J INTERN MED, V283, P430, DOI 10.1111/joim.12747
   Varela I, 2011, NATURE, V469, P539, DOI 10.1038/nature09639
   Xu C, 2019, J CLIN EPIDEMIOL, V107, P1, DOI 10.1016/j.jclinepi.2018.11.007
   Xu C, 2018, INT J EVID-BASED HEA, V16, P138, DOI 10.1097/XEB.0000000000000132
   Yu CC, 2013, PLOS ONE, V8, P0, DOI 10.1371/journal.pone.0054627
   Zhong GC, 2017, HUM REPROD UPDATE, V23, P126, DOI 10.1093/humupd/dmw037
   Zucchetto A, 2008, INT J CANCER, V123, P2213, DOI 10.1002/ijc.23750
NR 49
TC 2
Z9 2
U1 0
U2 8
PU SAGE PUBLICATIONS INC
PI THOUSAND OAKS
PA 2455 TELLER RD, THOUSAND OAKS, CA 91320 USA
SN 1073-2748
EI 1526-2359
J9 CANCER CONTROL
JI Cancer Control
PD APR 15
PY 2020
VL 27
IS 2
BP 
EP 
DI 10.1177/1073274820930194
PG 12
WC Oncology
SC Oncology
GA MR8BP
UT WOS:000553816300001
PM 32668959
DA 2025-02-23
ER

PT J
AU Ristevsk, E
   Trinh, T
   Vo, N
   Byrne, A
   Jamieson, P
   Greenall, A
   Barber, G
   Roman, A
   Schmidt, U
AF Ristevsk, E.
   Trinh, T.
   Vo, N.
   Byrne, A.
   Jamieson, P.
   Greenall, A.
   Barber, G.
   Roman, A.
   Schmidt, U.
TI I.CAN: health coaching provides tailored nutrition and physical activity guidance to people diagnosed with cancer in a rural region in West Gippsland, Australia
SO JOURNAL OF CANCER SURVIVORSHIP
LA English
DT Article
DE Nutrition; Exercise; Health coaching; Rural; Cancer; Survivorship
ID body-mass index; overweight; guidelines; obesity; diet
AB Purpose I.CAN is a program which uses health coaching to provide tailored nutrition and physical activity guidance to people diagnosed with cancer in a rural region in eastern Victoria, Australia. I.CAN builds patients' nutritional knowledge, attitudes and health literacy to healthy eating and weight maintenance and incorporates sustainable and affordable dietary changes into everyday eating patterns. While oncology care identifies patients at risk of malnutrition and weight loss, less attention has been placed on building patient's capacity for healthy lifestyles and behaviours after cancer treatment. Methods I.CAN is delivered by a dietitian and exercise physiologist and is offered in three streams, one-on-one consultation, one-one-one and group and group. Paired t tests and chi-square analysis were used to analyse data. Results At 3-month review, I.CAN participants (1) significantly increased exercise activity from 51 to 86% (p < 0.001) and (2) showed increased trends in positive food choices from 62 to 66%. Importantly, positive food choices for alcohol and processed snacks were maintained, and there were increases in positive food choices for fresh fruit and vegetables, low fat dairy and processed meats. Conclusion I.CAN is an example of a program which can be delivered within a rural setting, with minimal resources, and achieve positive impact for patients.
C1 [Ristevsk, E.] Monash Univ, Monash Rural Hlth, Warragul, Vic, Australia.
   [Trinh, T.; Vo, N.; Byrne, A.; Jamieson, P.; Greenall, A.; Barber, G.; Roman, A.; Schmidt, U.] West Gippsland HealthCare Grp, Warragul, Vic, Australia.
C3 Monash University
RP Ristevsk, E (corresponding author), Monash Univ, Monash Rural Hlth, Warragul, Vic, Australia.
EM eli.ristevski@monash.edu
CR Arnold M, 2015, LANCET ONCOL, V16, P36, DOI 10.1016/S1470-2045(14)71123-4
   Demark-Wahnefried W, 2015, CA-CANCER J CLIN, V65, P167, DOI 10.3322/caac.21265
   Flegal KM, 2013, JAMA-J AM MED ASSOC, V309, P71, DOI 10.1001/jama.2012.113905
   Gans KM, 2009, INT J BEHAV NUTR PHY, V6, P0, DOI 10.1186/1479-5868-6-24
   García-Jiménez C, 2016, BRIT J CANCER, V114, P716, DOI 10.1038/bjc.2016.37
   Hoedjes M, 2017, J CANCER SURVIV, V11, P360, DOI 10.1007/s11764-016-0594-8
   Kivelä K, 2014, PATIENT EDUC COUNS, V97, P147, DOI 10.1016/j.pec.2014.07.026
   Kohler LN, 2016, CANCER EPIDEM BIOMAR, V25, P1018, DOI 10.1158/1055-9965.EPI-16-0121
   Rauh S, 2018, ESMO OPEN, V3, P0, DOI 10.1136/esmoopen-2018-000345
   Rock CL, 2012, CA-CANCER J CLIN, V62, P243, DOI 10.3322/caac.21142
NR 10
TC 9
Z9 10
U1 1
U2 5
PU SPRINGER
PI NEW YORK
PA ONE NEW YORK PLAZA, SUITE 4600, NEW YORK, NY, UNITED STATES
SN 1932-2259
EI 1932-2267
J9 J CANCER SURVIV
JI J. Cancer Surviv.-Res. Pract.
PD FEB 15
PY 2020
VL 14
IS 1
BP 48
EP 52
DI 10.1007/s11764-019-00818-1
EA NOV 2019
PG 5
WC Oncology; Social Sciences, Biomedical
SC Oncology; Biomedical Social Sciences
GA KN4HH
UT WOS:000495191800001
PM 31705369
DA 2025-02-23
ER

PT J
AU dos Reis, SO
   da Luz, TC
   Couto, CVMD
   Dalbó, J
   Nunes, LD
   Martins, MC
   Silva, PI
   da Silva, AMA
   Trivilin, LO
AF dos Reis, Schalana Oliveira
   da Luz, Tamires Conceicao
   Monteiro da Silva Couto, Cinthia Vidal
   Dalbo, Juliana
   Nunes, Louisiane de Carvalho
   Martins, Marina Carvalho
   Silva, Pollyanna Ibrahim
   Alvares da Silva, Adriana Madeira
   Trivilin, Leonardo Oliveira
TI Jucara (<i>Euterpe edulis</i> Mart.) Supplementation Reduces Aberrant Crypt Foci and Increases SOD1 Expression in the Colorectal Mucosa of Carcinogenesis-Induced Rats
SO NUTRITION AND CANCER-AN INTERNATIONAL JOURNAL
LA English
DT Article
ID oxidative stress; antioxidant capacity; chemical-composition; cancer; dietary; polyphenols; biomarkers; microbiota; fruits; risk
AB Antioxidants present in food can act as a protective factor against the development of colorectal cancer (CRC) by reducing the development of aberrant crypt foci (ACF). This study aimed to analyze the effects of supplementation with jucara fruit pulp on the number of ACF and the SOD1 expression in an experimental model of CRC. Colorectal carcinogenesis was induced with 1,2-dimethylhydrazine (DMH) in 16 young female rats (Rattus norvegicus) given a diet supplemented with either jucara fruit pulp (DMH+/jucara+) or control (DMH+/jucara-). Five animals were used as a negative control (DMH-/jucara-). The (DMH+/jucara+) group received 14 days of supplementation (100 ml/animal/day) at 2-day intervals for 1 month. The number of ACF, area of positive staining for SOD1, and SOD1 expression score were evaluated. The (DMH+/jucara+) group presented a lower number of ACF, ACF > 3 crypts, and greater SOD1 expression in the colorectal mucosa. Based on the reduction in the number of lesions and possible positive impact on antioxidant enzymes, jucara fruit pulp appears to support the prevention of CRC, opening new possibilities for its use in dietary supplementation, as well as in the development of products and medications for the prevention and treatment of CRC.
C1 [dos Reis, Schalana Oliveira; da Luz, Tamires Conceicao; Monteiro da Silva Couto, Cinthia Vidal; Dalbo, Juliana; Nunes, Louisiane de Carvalho; Martins, Marina Carvalho; Silva, Pollyanna Ibrahim; Alvares da Silva, Adriana Madeira; Trivilin, Leonardo Oliveira] Univ Fed Espirito Santo, Alto Univ S-N, BR-29500000 Guararema, Alegre, Brazil.
C3 Universidade Federal do Espirito Santo
RP dos Reis, SO (corresponding author), Univ Fed Espirito Santo, Alto Univ S-N, BR-29500000 Guararema, Alegre, Brazil.
EM schalana.oliveira@gmail.com
FU Coordination of Improvement of Higher Level Personnel - CAPES (Brasilia, Federal District, Brazil); Foundation for Research Support of Espirito Santo - FAPES (Vitoria, Espirito Santo, Brazil)
CR Afrin S, 2016, MOLECULES, V21, P0, DOI 10.3390/molecules21020169
   Argentato PP, 2017, CLINICAL NUTRITION EXPERIMENTAL, V12, P50, DOI 10.1016/j.yclnex.2016.12.002
   Arnold M, 2017, GUT, V66, P683, DOI 10.1136/gutjnl-2015-310912
   Aslani BA, 2016, LIFE SCI, V146, P163, DOI 10.1016/j.lfs.2016.01.014
   BARROS LTC, 2006, THESIS, V0, P0
   BIRD RP, 1987, CANCER LETT, V37, P147, DOI 10.1016/0304-3835(87)90157-1
   Buhrmann C, 2017, NUTRIENTS, V9, P0, DOI 10.3390/nu9101073
   Borges GDC, 2011, FOOD RES INT, V44, P2128, DOI 10.1016/j.foodres.2010.12.006
   Campos AHJFM, 2009, MOL CELL BIOCHEM, V321, P95, DOI 10.1007/s11010-008-9923-1
   Cardoso AL, 2015, J FUNCT FOODS, V17, P152, DOI 10.1016/j.jff.2015.05.014
   Choi YJ, 2017, GUT LIVER, V11, P243, DOI 10.5009/gnl16068
   Clarke SNDA, 1998, AM J PHYSIOL-REG I, V274, PR718, DOI 10.1152/ajpregu.1998.274.3.R718
   Cordeiro VDC, 2018, EUR J NUTR, V57, P817, DOI 10.1007/s00394-016-1371-1
   de Castro CA, 2014, BRIT J NUTR, V112, P285, DOI 10.1017/S000711451400083X
   Moraes LFD, 2019, CRIT REV FOOD SCI, V59, P59, DOI 10.1080/10408398.2017.1357533
   de Souza MO, 2010, NUTRITION, V26, P804, DOI 10.1016/j.nut.2009.09.007
   de Barboza GD, 2017, WORLD J GASTROENTERO, V23, P2841, DOI 10.3748/wjg.v23.i16.2841
   Fernández J, 2018, GENES-BASEL, V9, P0, DOI 10.3390/genes9030133
   Fragoso MF, 2018, FOOD CHEM TOXICOL, V121, P237, DOI 10.1016/j.fct.2018.08.078
   He JA, 2010, ANNU REV FOOD SCI T, V1, P163, DOI 10.1146/annurev.food.080708.100754
   Henriques VT, 2009, REV NUTR, V22, P237, DOI 10.1590/S1415-52732009000200006
   Hussain T, 2016, OXID MED CELL LONGEV, V2016, P0, DOI 10.1155/2016/7432797
   Iliemene UD, 2019, J ETHNOPHARMACOL, V238, P0, DOI 10.1016/j.jep.2019.111858
   *INCA, 2018, I NAC CANC EST 2018, V0, P0
   Kangawa Y, 2017, FOOD CHEM TOXICOL, V100, P103, DOI 10.1016/j.fct.2016.12.018
   Lawson M, 2017, NUTRITIONAL ANTIOXIDANT THERAPIES: TREATMENTS AND PERSPECTIVES, V0, PP283, DOI 10.1007/978-3-319-67625-8_12
   Lima CP, 2012, REV. BRAS. PLANTAS MED., V14, P321, DOI 10.1590/S1516-05722012000200011
   Lin PY, 2019, FOOD SCI NUTR, V7, P216, DOI 10.1002/fsn3.864
   Morais CA, 2015, FOOD RES INT, V77, P186, DOI 10.1016/j.foodres.2015.06.043
   Morais CA, 2014, MEDIAT INFLAMM, V2014, P0, DOI 10.1155/2014/987927
   Morrison WB, 2012, J VET INTERN MED, V26, P18, DOI 10.1111/j.1939-1676.2011.00836.x
   Novello AA, 2015, J FOOD NUTR RES-SLOV, V54, P101
   Ogata Daniel Cury, 2010, REV. COL. BRAS. CIR., V37, P114
   Inada KOP, 2015, J FUNCT FOODS, V17, P422, DOI 10.1016/j.jff.2015.06.002
   Poprac P, 2017, TRENDS PHARMACOL SCI, V38, P592, DOI 10.1016/j.tips.2017.04.005
   Sankaranarayanan R, 2019, CANCERS, V11, P0, DOI 10.3390/cancers11030427
   Schulz M, 2015, FOOD RES INT, V77, P125, DOI 10.1016/j.foodres.2015.08.006
   Siegel R, 2014, CA-CANCER J CLIN, V64, P9, DOI 10.3322/CAAC.21387
   Simon Jerrold J, 2002, J CHIROPR MED, V1, P91, DOI 10.1016/S0899-3467(07)60010-X
   Soini Y, 2000, BRIT J CANCER, V83, P880, DOI 10.1054/bjoc.2000.1384
   Song MY, 2015, GASTROENTEROLOGY, V148, P1244, DOI 10.1053/j.gastro.2014.12.035
   Storz P, 2005, FRONT BIOSCI-LANDMRK, V10, P1881, DOI 10.2741/1667
   Thanikachalam K, 2019, NUTRIENTS, V11, P0, DOI 10.3390/nu11010164
   Seraglio SKT, 2018, INT J FOOD SCI TECH, V53, P1824, DOI 10.1111/ijfs.13816
   Tsuda T, 2012, MOL NUTR FOOD RES, V56, P159, DOI 10.1002/mnfr.201100526
   Tuan J, 2016, GASTROINTEST TUMORS, V3, P17, DOI 10.1159/000442831
   Wilmes A, 2011, TOXICOL IN VITRO, V25, P613, DOI 10.1016/j.tiv.2010.12.009
   Yang K, 2016, NUTR CANCER, V68, P94, DOI 10.1080/01635581.2016.1115098
   Zhang H, 2016, CURR OPIN FOOD SCI, V8, P33, DOI 10.1016/j.cofs.2016.02.002
NR 49
TC 12
Z9 12
U1 0
U2 1
PU ROUTLEDGE JOURNALS, TAYLOR & FRANCIS LTD
PI ABINGDON
PA 2-4 PARK SQUARE, MILTON PARK, ABINGDON OX14 4RN, OXON, ENGLAND
SN 0163-5581
EI 1532-7914
J9 NUTR CANCER
JI Nutr. Cancer
PD MAY 18
PY 2020
VL 72
IS 4
BP 610
EP 619
DI 10.1080/01635581.2019.1649437
EA AUG 2019
PG 10
WC Oncology; Nutrition & Dietetics
SC Oncology; Nutrition & Dietetics
GA KR5TB
UT WOS:000483197000001
PM 31441671
DA 2025-02-23
ER

PT J
AU Rocke, KD
AF Rocke, Kern D.
TI Colorectal Cancer Knowledge and Awareness Among University Students in a Caribbean Territory: a Cross-sectional Study
SO JOURNAL OF CANCER EDUCATION
LA English
DT Article
DE Colorectal cancer; Risk factors; Knowledge; Caribbean; University students
ID risk-factors; health literacy; predictors; attitudes; beliefs; breast
AB Introduction The burden of colorectal cancer (CRC) has been on the rise globally over the last decade. Several studies point to the fact that there is a lack of knowledge and awareness for CRC which may be attributed to the increase in the burden over time. Therefore, we aimed to assess the level and predictors for knowledge of CRC and its risk factors. Methods This study was a cross-sectional study conducted on the student population of the University of the West Indies, St. Augustine Campus, Trinidad. We assessed CRC knowledge using scales examining their level of knowledge for CRC and its risk factors. Lifestyle behaviors (smoking, physical activity, dietary behaviors, and alcohol consumption) and perceived risk for developing CRC were also collected using a standard survey. Predictors for CRC knowledge were assessed using forward stepwise linear and logistic regression models. Results The overall CRC knowledge was 54.740% +/- 19.721%. Poor knowledge levels were seen among 36.23% while satisfactory/good knowledge was seen among 63.77%. Predictors of poor CRC knowledge were males (OR = 1.559; p = 0.003), frequent/excessive alcoholic drinkers (OR = 1.924; p = 0.029), and low physical activity (OR = 1.331; p = 0.042). Predictors of satisfactory/good CRC knowledge were those with higher scores for the prudent dietary pattern (OR = 0.893; p = 0.016), and compared with those who reported no risk, participants reporting low risk had an increased likelihood of obtaining good CRC knowledge scores (OR = 0.526; p = < 0.001) and high risk (0.310; p = < 0.001). Conclusion The level of awareness/knowledge on CRC and its risk factors is low. Improvement of CRC awareness and healthy lifestyle campaigns among young adults is needed for the Caribbean region.
C1 [Rocke, Kern D.] Univ West Indies, St Augustine Campus, St Augustine, Trinidad Tobago.
C3 University West Indies Mona Jamaica; University West Indies Saint Augustine
RP Rocke, KD (corresponding author), Univ West Indies, St Augustine Campus, St Augustine, Trinidad Tobago.
EM kem.rocke@my.uwi.edu
CR Agho AO, 2012, INT J HEALTH PROMOT, V50, P10, DOI 10.1080/14635240.2012.661952
   Ahmad MM, 2014, ASIAN PAC J CANCER P, V15, P10927, DOI 10.7314/APJCP.2014.15.24.10927
   Akhtar S, 2008, COLORECTAL DIS, V10, P887, DOI 10.1111/j.1463-1318.2008.01502.x
   Al-Sharbatti Shatha, 2017, ASIAN PAC J CANCER PREV, V18, P2355, DOI 10.22034/APJCP.2017.18.9.2355
   Beeker C, 2000, J COMMUN HEALTH, V25, P263, DOI 10.1023/A:1005104406934
   Block G, 1998, AM J EPIDEMIOL, V148, P1160
   Block G, 1990, EPIDEMIOLOGY, V1, P58, DOI 10.1097/00001648-199001000-00013
   Boyle P, 2005, NAT CLIN PRACT ONCOL, V2, P424, DOI 10.1038/ncponc0288
   Cullinen Kathleen M, 2009, MED HEALTH R I, V92, P219
   Ferlay J, 2015, INT J CANCER, V136, PE359, DOI 10.1002/ijc.29210
   Fitzmaurice C, 2015, JAMA ONCOL, V1, P505, DOI 10.1001/JAMAONCOL.2015.0735
   Gosein MA, 2014, J HEALTH CARE POOR U, V25, P142, DOI 10.1353/hpu.2014.0043
   Key TJ, 2009, AM J CLIN NUTR, V89, PS1620, DOI 10.3945/ajcn.2009.26736M
   Khayyat Yasir Mohammed, 2014, QATAR MED J, V2014, P17, DOI 10.5339/qmj.2014.3
   Mhaidat NM, 2018, J CANCER EDUC, V33, P448, DOI 10.1007/s13187-016-1142-y
   Morrison BF, 2017, J CANCER EDUC, V32, P352, DOI 10.1007/s13187-016-0991-8
   Parkin DM, 2005, CA-CANCER J CLIN, V55, P74, DOI 10.3322/canjclin.55.2.74
   Peterson NB, 2007, J NATL MED ASSOC, V99, P1105
   Power E, 2011, BMC CANCER, V11, P0, DOI 10.1186/1471-2407-11-366
   Robb KA, 2006, PREV MED, V43, P187, DOI 10.1016/j.ypmed.2006.04.015
   Sessa A, 2008, BMC CANCER, V8, P0, DOI 10.1186/1471-2407-8-171
   Shokar NK, 2005, FAM MED, V37, P341
   Song MY, 2015, GASTROENTEROLOGY, V148, P1244, DOI 10.1053/j.gastro.2014.12.035
   Su TT, 2013, BMC CANCER, V13, P0, DOI 10.1186/1471-2407-13-376
   Tseng TS, 2009, J COMMUN HEALTH, V34, P90, DOI 10.1007/s10900-008-9128-2
   Turati F, 2017, EUR J CANCER, V85, P86, DOI 10.1016/j.ejca.2017.08.015
   Vineis P, 2014, LANCET, V383, P549, DOI 10.1016/S0140-6736(13)62224-2
   Wardle J, 2001, PUBLIC HEALTH, V115, P173, DOI 10.1016/S0033-3506(01)00439-5
   Warner WA, 2018, BMC CANCER, V18, P0, DOI 10.1186/s12885-018-4625-x
   Zahedi L, 2014, INT J ENV RES PUB HE, V11, P11541, DOI 10.3390/ijerph111111541
NR 30
TC 8
Z9 8
U1 2
U2 8
PU SPRINGER
PI NEW YORK
PA ONE NEW YORK PLAZA, SUITE 4600, NEW YORK, NY, UNITED STATES
SN 0885-8195
EI 1543-0154
J9 J CANCER EDUC
JI J. Cancer Educ.
PD JUN 15
PY 2020
VL 35
IS 3
BP 571
EP 578
DI 10.1007/s13187-019-01499-1
PG 8
WC Oncology; Education, Scientific Disciplines; Public, Environmental & Occupational Health
SC Oncology; Education & Educational Research; Public, Environmental & Occupational Health
GA LQ4FT
UT WOS:000534960600020
PM 30798462
DA 2025-02-23
ER

PT J
AU Allen-Winters, S
   Wakefield, D
   Gaudio, E
   Moore, S
   Boone, K
   Morris, S
   Schwartz, DL
AF Allen-Winters, Stephanie
   Wakefield, Daniel
   Gaudio, Elizabeth
   Moore, Sharon
   Boone, Kimberly
   Morris, Scott
   Schwartz, David L.
TI "Eat to Live"-Piloting a Culinary Medicine Program for Head & Neck Radiotherapy Patients
SO SUPPORTIVE CARE IN CANCER
LA English
DT Article
DE Culinary medicine; Head and neck cancer; Radiotherapy; Nutrition
ID breast-cancer survivors; self-efficacy; intervention; experience; organization; management; patterns; taste; diet; life
AB Background Head and neck radiotherapy (H&N RT) patients are at risk for malnutrition following treatment due to dysphagia and alterations in taste quality. This project studied feasibility of a food skills intervention strategy support food preparation, cooking confidence, and individualized dietary choices to support nutritional status in this patient population. Methods We piloted a monthly cooking class (called "Eat to Live") from November 2018 to January 2019. Every class included cooking and nutrition domains, organized around a specific meal of the day (i.e., breakfast, lunch, or dinner). Seven participants (4 patients, 3 caregivers) attended at least one class, with four participants (3 patients, 1 caregiver) completing all three classes. Pre- and post-study measures (self-administered questionnaires) assessed changes in cooking behavior, dietary choices, and taste sensation before and after the intervention. Results Healthful eating scores increased modestly from start to finish of the class (1.5 to 1.7 on a 3-point scale), with averaged patient preference scores for healthy foods increasing incrementally. This took place despite physical taste scores declining across the 3-month study. After completing the class, participants were more likely to select fresh fruits and vegetables, grains, lean cuts of meat, and dairy products. Patients also adopted positive behavioral modifications to their diets, such as eating out at restaurants less often and baking/grilling foods instead of frying. Conclusions To our knowledge, this is the first published report on feasibility and patient acceptance of an evidence-based culinary medicine intervention in H&N RT patients. We observed objective improvements in dietary choices and cooking confidence in a small cohort of patient/caregiver dyads. This pilot work justifies follow-on development of a more comprehensive intervention optimized for patient convenience and longitudinal support.
C1 [Allen-Winters, Stephanie] Univ Tennessee, Ctr Hlth Sci, Coll Med, 910 Madison Ave, Memphis, TN 38163 USA.
   [Wakefield, Daniel; Schwartz, David L.] Univ Tennessee, Ctr Hlth Sci, Dept Radiat Oncol, 910 Madison Ave, Memphis, TN 38163 USA.
   [Wakefield, Daniel] Harvard Univ, Harvard TH Chan Sch Publ Hlth, 677 Huntington Ave, Boston, TN 38112 USA.
   [Gaudio, Elizabeth] Rhodes Coll, Dept Neurosci, 2000 North Pkwy, Memphis, TN 38112 USA.
   [Moore, Sharon; Boone, Kimberly; Morris, Scott] Church Hlth Ctr, Memphis, TN USA.
   [Moore, Sharon] Univ Tennessee, Ctr Hlth Sci, Dept Dent Hyg, 910 Madison Ave, Memphis, TN 38163 USA.
   [Boone, Kimberly] Univ Memphis, Dept Clin Nutr, 3720 Alumni Ave, Memphis, TN 38152 USA.
   [Morris, Scott] Emory Univ, Sch Med, 201 Dowman Dr, Atlanta, GA 30322 USA.
   [Morris, Scott] Yale Univ, Yale Divin Sch, New Haven, CT 06520 USA.
   [Schwartz, David L.] Univ Texas MD Anderson Canc Ctr, Dept Radiat Oncol, 1515 Holcombe Blvd, Houston, TX 77030 USA.
   [Schwartz, David L.] Univ Tennessee, Ctr Hlth Sci, Dept Prevent Med, 910 Madison Ave, Memphis, TN 38163 USA.
C3 University of Tennessee System; University of Tennessee Health Science Center; University of Tennessee System; University of Tennessee Health Science Center; Harvard University; University of Tennessee System; University of Tennessee Health Science Center; University of Memphis; Emory University; Yale University; University of Texas System; UTMD Anderson Cancer Center; University of Tennessee System; University of Tennessee Health Science Center
RP Schwartz, DL (corresponding author), Univ Tennessee, Ctr Hlth Sci, Dept Radiat Oncol, 910 Madison Ave, Memphis, TN 38163 USA.; Schwartz, DL (corresponding author), Univ Texas MD Anderson Canc Ctr, Dept Radiat Oncol, 1515 Holcombe Blvd, Houston, TX 77030 USA.; Schwartz, DL (corresponding author), Univ Tennessee, Ctr Hlth Sci, Dept Prevent Med, 910 Madison Ave, Memphis, TN 38163 USA.
EM dschwar4@uthsc.edu
CR Alvarez-Camacho M, 2016, QUAL LIFE RES, V25, P1495, DOI 10.1007/s11136-015-1185-2
   Alvarez-Camacho M, 2016, EUR J ONCOL NURS, V22, P54, DOI 10.1016/j.ejon.2016.03.008
   Anderson ES, 2007, ANN BEHAV MED, V34, P304, DOI 10.1007/BF02874555
   Aycinena AC, 2017, HEALTH EDUC BEHAV, V44, P13, DOI 10.1177/1090198116642236
   Beck AK, 2015, TRIALS, V16, P0, DOI 10.1186/s13063-015-0978-5
   Carmody J, 2008, UROLOGY, V72, P1324, DOI 10.1016/j.urology.2008.01.015
   Ganzer H, 2015, SUPPORT CARE CANCER, V23, P3257, DOI 10.1007/s00520-015-2730-9
   Ganzer H, 2015, ORAL ONCOL, V51, P634, DOI 10.1016/j.oraloncology.2015.04.014
   Greenlee H, 2016, CANCER EPIDEM BIOMAR, V25, P1491, DOI 10.1158/1055-9965.EPI-15-1334
   Kiss NK, 2012, SUPPORT CARE CANCER, V20, P2111, DOI 10.1007/s00520-011-1321-7
   Locher JL, 2010, PSYCHO-ONCOLOGY, V19, P967, DOI 10.1002/pon.1656
   Mazzocchi M, 2008, PUBLIC HEALTH NUTR, V11, P535, DOI 10.1017/S1368980007000900
   McLaughlin L, 2014, ONCOL NURS FORUM, V41, PE194, DOI 10.1188/14.ONF.E194-E202
   McQuestion M, 2011, EUR J ONCOL NURS, V15, P145, DOI 10.1016/j.ejon.2010.07.006
   Molassiotis A, 2012, PALLIAT SUPPORT CARE, V10, P197, DOI 10.1017/S147895151200020X
   Mosher CE, 2008, PSYCHO-ONCOLOGY, V17, P1014, DOI 10.1002/pon.1327
   Muller-Richter U, 2017, NUTR RES, V48, P1, DOI 10.1016/j.nutres.2017.08.007
   Pierce JP, 2007, JAMA-J AM MED ASSOC, V298, P289, DOI 10.1001/jama.298.3.289
   Raber M, 2017, PUBLIC HEALTH NUTR, V20, P1650, DOI 10.1017/S136898001700060X
   Semple CJ, 2008, J ADV NURS, V63, P85, DOI 10.1111/j.1365-2648.2008.04698.x
   Talwar B, 2016, J LARYNGOL OTOL, V130, PS32, DOI 10.1017/S0022215116000402
NR 21
TC 8
Z9 8
U1 0
U2 13
PU SPRINGER
PI NEW YORK
PA ONE NEW YORK PLAZA, SUITE 4600, NEW YORK, NY, UNITED STATES
SN 0941-4355
EI 1433-7339
J9 SUPPORT CARE CANCER
JI Support. Care Cancer
PD JUN 15
PY 2020
VL 28
IS 6
BP 2949
EP 2957
DI 10.1007/s00520-019-05180-7
PG 9
WC Oncology; Health Care Sciences & Services; Rehabilitation
SC Oncology; Health Care Sciences & Services; Rehabilitation
GA LG6KE
UT WOS:000528206700047
PM 31768735
DA 2025-02-23
ER

PT J
AU Khankari, NK
   Banbury, BL
   Borges, MC
   Haycock, P
   Albanes, D
   Arndt, V
   Berndt, SI
   Bézieau, S
   Brenner, H
   Campbell, PT
   Casey, G
   Chan, AT
   Chang-Claude, J
   Conti, DV
   Cotterchio, M
   English, DR
   Figueiredo, JC
   Giles, GG
   Giovannucci, EL
   Gunter, MJ
   Hampe, J
   Hoffmeister, M
   Hopper, JL
   Jenkins, MA
   Joshi, AD
   Le Marchand, L
   Lemire, M
   Li, CI
   Li, L
   Lindblom, A
   Martín, V
   Moreno, V
   Newcomb, PA
   Offit, K
   Pharoah, PDP
   Rennert, G
   Sakoda, LC
   Schafmayer, C
   Schmit, SL
   Slattery, ML
   Song, MY
   Thibodeau, SN
   Ulrich, CM
   Weinstein, SJ
   White, E
   Win, AK
   Wolk, A
   Woods, MO
   Wu, AH
   Cai, QY
   Denny, JC
   Edwards, TL
   Murff, HJ
   Gruber, SB
   Peters, U
   Zheng, W
AF Khankari, Nikhil K.
   Banbury, Barbara L.
   Borges, Maria C.
   Haycock, Philip
   Albanes, Demetrius
   Arndt, Volker
   Berndt, Sonja I.
   Bezieau, Stephane
   Brenner, Hermann
   Campbell, Peter T.
   Casey, Graham
   Chan, Andrew T.
   Chang-Claude, Jenny
   Conti, David V.
   Cotterchio, Michelle
   English, Dallas R.
   Figueiredo, Jane C.
   Giles, Graham G.
   Giovannucci, Edward L.
   Gunter, Marc J.
   Hampe, Jochen
   Hoffmeister, Michael
   Hopper, John L.
   Jenkins, Mark A.
   Joshi, Amit D.
   Le Marchand, Loic
   Lemire, Mathieu
   Li, Christopher I.
   Li, Li
   Lindblom, Annika
   Martin, Vicente
   Moreno, Victor
   Newcomb, Polly A.
   Offit, Kenneth
   Pharoah, Paul D. P.
   Rennert, Gad
   Sakoda, Lori C.
   Schafmayer, Clemens
   Schmit, Stephanie L.
   Slattery, Martha L.
   Song, Mingyang
   Thibodeau, Stephen N.
   Ulrich, Cornelia M.
   Weinstein, Stephanie J.
   White, Emily
   Win, Aung Ko
   Wolk, Alicia
   Woods, Michael O.
   Wu, Anna H.
   Cai, Qiuyin
   Denny, Joshua C.
   Edwards, Todd L.
   Murff, Harvey J.
   Gruber, Stephen B.
   Peters, Ulrike
   Zheng, Wei
TI Mendelian Randomization of Circulating Polyunsaturated Fatty Acids and Colorectal Cancer Risk
SO CANCER EPIDEMIOLOGY BIOMARKERS & PREVENTION
LA English
DT Article
ID pleiotropic genetic-variants; genome-wide association; prostaglandin e-2; dietary-intake; colon-cancer; aspirin; stratification; epidemiology; prevention; adenomas
AB Background: Results from epidemiologic studies examining polyunsaturated fatty acids (PUFA) and colorectal cancer risk are inconsistent. Mendelian randomization may strengthen causal inference from observational studies. Given their shared metabolic pathway, examining the combined effects of aspirin/NSAID use with PUFAs could help elucidate an association between PUFAs and colorectal cancer risk. Methods: Information was leveraged from genome-wide association studies (GWAS) regarding PUFA-associated SNPs to create weighted genetic scores (wGS) representing genetically predicted circulating blood PUFAs for 11,016 non-Hispanic white colorectal cancer cases and 13,732 controls in the Genetics and Epidemiology of Colorectal Cancer Consortium (GECCO). Associations per SD increase in the wGS were estimated using unconditional logistic regression. Interactions between PUFA wGSs and aspirin/NSAID use on colorectal cancer risk were also examined. Results: Modest colorectal cancer risk reductions were observed per SD increase in circulating linoleic acid [ORLA = 0.96; 95% confidence interval (CI) = 0.93-0.98; P = 5.2 x 10(-4)] and alpha-linolenic acid (ORA(LA) = 0.95; 95% CI = 0.92-0.97; P = 5.4 x 10(-5)), whereas modest increased risks were observed for arachidonic (ORAA = 1.06; 95% CI = 1.03-1.08; P = 3.3 x 10(-5)), eicosapentaenoic (OREPA = 1.04; 95% CI = 1.01-1.07; P = 2.5 x 10(-3)), and docosapentaenoic acids (ORDPA = 1.03; 95% CI = 1.01-1.06; P = 1.2 x 10(-2)). Each of these effects was stronger among aspirin/NSAID nonusers in the stratified analyses. Conclusions: Our study suggests that higher circulating shorter-chain PUFAs (i.e., LA and ALA) were associated with reduced colorectal cancer risk, whereas longer-chain PUFAs (i.e., AA, EPA, and DPA) were associated with an increased colorectal cancer risk. Impact: The interaction of PUFAs with aspirin/NSAID use indicates a shared colorectal cancer inflammatory pathway. Future research should continue to improve PUFA genetic instruments to elucidate the independent effects of PUFAs on colorectal cancer.
C1 [Khankari, Nikhil K.; Cai, Qiuyin; Edwards, Todd L.; Murff, Harvey J.; Zheng, Wei] Vanderbilt Univ, Med Ctr, Dept Med, Vanderbilt Ingram Canc Ctr,Div Epidemiol, Nashville, TN USA.
   [Banbury, Barbara L.; Li, Christopher I.; Newcomb, Polly A.; Sakoda, Lori C.; White, Emily; Peters, Ulrike] Fred Hutchinson Canc Res Ctr, Div Publ Hlth Sci, 1124 Columbia St, Seattle, WA 98104 USA.
   [Borges, Maria C.; Haycock, Philip] Univ Bristol, Integrat Epidemiol Unit, Med Res Council MRC, Bristol, Avon, England.
   [Borges, Maria C.; Haycock, Philip] Univ Bristol, Bristol Med Sch, Populat Hlth Sci, Bristol, Avon, England.
   [Albanes, Demetrius; Berndt, Sonja I.; Weinstein, Stephanie J.] NCI, Div Canc Epidemiol & Genet, NIH, Bethesda, MD 20892 USA.
   [Arndt, Volker; Brenner, Hermann; Hoffmeister, Michael] German Canc Res Ctr, Div Clin Epidemiol & Aging Res, Heidelberg, Germany.
   [Bezieau, Stephane] CHU Nantes, Serv Genet Med, Nantes, France.
   [Brenner, Hermann] German Canc Res Ctr, Div Prevent Oncol, Heidelberg, Germany.
   [Brenner, Hermann] Natl Ctr Tumor Dis NCT, Heidelberg, Germany.
   [Brenner, Hermann] German Canc Res Ctr, German Canc Consortium DKTK, Heidelberg, Germany.
   [Campbell, Peter T.] Amer Canc Soc, Behav & Epidemiol Res Grp, Atlanta, GA 30329 USA.
   [Casey, Graham] Univ Virginia, Ctr Publ Hlth Genom, Charlottesville, VA USA.
   [Chan, Andrew T.; Song, Mingyang] Massachusetts Gen Hosp, Div Gastroenterol, Boston, MA 02114 USA.
   [Chan, Andrew T.; Giovannucci, Edward L.; Joshi, Amit D.; Song, Mingyang] Harvard Med Sch, Boston, MA 02115 USA.
   [Chan, Andrew T.; Giovannucci, Edward L.] Brigham & Womens Hosp, Channing Div Network Med, 75 Francis St, Boston, MA 02115 USA.
   [Chan, Andrew T.; Joshi, Amit D.; Song, Mingyang] Massachusetts Gen Hosp, Clin & Translat Epidemiol Unit, Boston, MA 02114 USA.
   [Chan, Andrew T.] Broad Inst MIT & Harvard, Cambridge, MA 02142 USA.
   [Chan, Andrew T.; Giovannucci, Edward L.; Joshi, Amit D.; Song, Mingyang] Harvard Univ, Harvard TH Chan Sch Publ Hlth, Dept Epidemiol, Boston, MA 02115 USA.
   [Chan, Andrew T.] Harvard Univ, Harvard TH Chan Sch Publ Hlth, Dept Immunol & Infect Dis, Boston, MA 02115 USA.
   [Chang-Claude, Jenny] Univ Canc Ctr Hamburg UCCH, Univ Med Ctr Hamburg Eppendorf, Hamburg, Germany.
   [Chang-Claude, Jenny] German Canc Res Ctr, Div Canc Epidemiol, Heidelberg, Germany.
   [Conti, David V.; Figueiredo, Jane C.; Schmit, Stephanie L.; Wu, Anna H.] Univ Southern Calif, Dept Prevent Med, Keck Sch Med, Los Angeles, CA 90007 USA.
   [Cotterchio, Michelle] Canc Care Ontario, Prevent & Canc Control, Toronto, ON, Canada.
   [English, Dallas R.; Giles, Graham G.; Hopper, John L.; Jenkins, Mark A.; Win, Aung Ko] Univ Melbourne, Sch Populat & Global Hlth, Ctr Biostat & Epidemiol, Melbourne, Vic, Australia.
   [English, Dallas R.; Giles, Graham G.] Canc Council Victoria, Canc Epidemiol & Intelligence Div, Melbourne, Vic, Australia.
   [Figueiredo, Jane C.] Cedars Sinai Med Ctr, Dept Med, Samuel Oschin Comprehens Canc Inst, Los Angeles, CA 90048 USA.
   [Giovannucci, Edward L.; Song, Mingyang] Harvard Univ, Harvard TH Chan Sch Publ Hlth, Dept Nutr, Boston, MA 02115 USA.
   [Gunter, Marc J.] WHO, Int Agcy Res Canc, Nutr & Metab Sect, Lyon, France.
   [Hampe, Jochen] Tech Univ Dresden TU Dresden, Univ Hosp Dresden, Dept Med, Dresden, Germany.
   [Le Marchand, Loic] Univ Hawaii, Ctr Canc, Honolulu, HI 96822 USA.
   [Lemire, Mathieu] PanCuRx Translat Res Initiat, Inst Canc Res, Toronto, ON, Canada.
   [Li, Li] Univ Virginia, Dept Family Med, Charlottesville, VA USA.
   [Lindblom, Annika] Karolinska Univ Hosp, Dept Clin Med, Stockholm, Sweden.
   [Lindblom, Annika] Karolinska Inst, Dept Mol Med & Surg, Stockholm, Sweden.
   [Martin, Vicente] Univ Leon, Area Med Prevent & Salud Publ, Leon, Spain.
   [Moreno, Victor] IDIBELL, Catalan Inst Oncol, Canc Prevent & Control Program, Barcelona, Spain.
   [Moreno, Victor] CIBER Epidemiol & Salad Publ CIBERESP, Madrid, Spain.
   [Moreno, Victor] Univ Barcelona, Fac Med, Dept Clin Sci, Barcelona, Spain.
   [Newcomb, Polly A.; White, Emily; Peters, Ulrike] Univ Washington, Sch Publ Hlth & Community Med, Dept Epidemiol, Seattle, WA 98195 USA.
   [Offit, Kenneth] Mem Sloan Kettering Canc Ctr, Dept Med, Clin Genet Serv, 1275 York Ave, New York, NY 10021 USA.
   [Offit, Kenneth] Weill Cornell Med Coll, Dept Med, New York, NY USA.
   [Pharoah, Paul D. P.] Univ Cambridge, Dept Publ Hlth & Primary Care, Cambridge, England.
   [Rennert, Gad] Lady Davis Carmel Med Ctr, Dept Community Med & Epidemiol, Haifa, Israel.
   [Rennert, Gad] Technion Israel Inst Technol, Ruth & Bruce Rappaport Fac Med, Haifa, Israel.
   [Rennert, Gad] Clalit Natl Canc Control Ctr, Haifa, Israel.
   [Sakoda, Lori C.] Kaiser Permanente Northern Calif, Div Res, Oakland, CA USA.
   [Schafmayer, Clemens] Univ Hosp Schleswig Holstein, Dept Gen & Thorac Surg, Kiel, Germany.
   [Schmit, Stephanie L.] H Lee Moffitt Canc Ctr & Res Inst, Dept Canc Epidemiol, Tampa, FL USA.
   [Slattery, Martha L.] Univ Utah, Dept Internal Med, Div Epidemiol, Salt Lake City, UT 84112 USA.
   [Thibodeau, Stephen N.] Mayo Clin, Dept Lab Med & Pathol, Div Lab Genet, Rochester, MN USA.
   [Ulrich, Cornelia M.] Univ Utah, Huntsman Canc Inst, Salt Lake City, UT USA.
   [Ulrich, Cornelia M.] Univ Utah, Dept Populat Hlth Sci, Salt Lake City, UT USA.
   [Wolk, Alicia] Karolinska Inst, Inst Environm Med, Stockholm, Sweden.
   [Woods, Michael O.] Mem Univ Newfoundland, Discipline Genet, St John, NF, Canada.
   [Denny, Joshua C.; Edwards, Todd L.] Vanderbilt Univ, Med Ctr, Vanderbilt Genet Inst, Nashville, TN USA.
   [Denny, Joshua C.] Vanderbilt Univ, Med Ctr, Dept Biomed Informat, Nashville, TN USA.
   [Gruber, Stephen B.] City Hope Natl Med Ctr, Dept Med Oncol, 1500 E Duarte Rd, Duarte, CA 91010 USA.
C3 Vanderbilt University; Fred Hutchinson Cancer Center; University of Bristol; University of Bristol; National Institutes of Health (NIH) - USA; NIH National Cancer Institute (NCI); NIH National Cancer Institute- Division of Cancer Epidemiology & Genetics; Helmholtz Association; German Cancer Research Center (DKFZ); Nantes Universite; CHU de Nantes; Helmholtz Association; German Cancer Research Center (DKFZ); Helmholtz Association; German Cancer Research Center (DKFZ); Ruprecht Karls University Heidelberg; National Center for Tumor Diseases; Helmholtz Association; German Cancer Research Center (DKFZ); American Cancer Society; University of Virginia; Harvard University; Harvard University Medical Affiliates; Massachusetts General Hospital; Harvard University; Harvard Medical School; Harvard University; Harvard University Medical Affiliates; Brigham & Women's Hospital; Harvard University; Harvard University Medical Affiliates; Massachusetts General Hospital; Harvard University; Massachusetts Institute of Technology (MIT); Broad Institute; Harvard University; Harvard T.H. Chan School of Public Health; Harvard University; Harvard T.H. Chan School of Public Health; University of Hamburg; University Medical Center Hamburg-Eppendorf; Helmholtz Association; German Cancer Research Center (DKFZ); University of Southern California; Cancer Care Ontario; University of Melbourne; Cancer Council Victoria; Cedars Sinai Medical Center; Harvard University; Harvard T.H. Chan School of Public Health; World Health Organization; International Agency for Research on Cancer (IARC); Technische Universitat Dresden; Carl Gustav Carus University Hospital; Cancer Research Center of Hawaii; University of Hawaii System; University of Toronto; University of Virginia; Karolinska Institutet; Karolinska University Hospital; Karolinska Institutet; Universidad de Leon; Institut Catala d'Oncologia; University of Barcelona; Institut d'Investigacio Biomedica de Bellvitge (IDIBELL); CIBER - Centro de Investigacion Biomedica en Red; CIBERESP; University of Barcelona; University of Washington; University of Washington Seattle; Memorial Sloan Kettering Cancer Center; Cornell University; Weill Cornell Medicine; University of Cambridge; Clalit Health Services; Carmel Medical Center; Technion Israel Institute of Technology; Rappaport Faculty of Medicine; Kaiser Permanente; University of Kiel; Schleswig Holstein University Hospital; H Lee Moffitt Cancer Center & Research Institute; Utah System of Higher Education; University of Utah; Mayo Clinic; Utah System of Higher Education; University of Utah; Huntsman Cancer Institute; Utah System of Higher Education; University of Utah; Karolinska Institutet; Memorial University Newfoundland; Vanderbilt University; Vanderbilt University; City of Hope
RP Khankari, NK (corresponding author), Vanderbilt Univ, Med Ctr, 2525 West End Ave,Suite 600, Nashville, TN 37203 USA.
EM nikhil.khankari@vumc.org
FU NIH-NCI [K99 CA215360]; Skills Development Fellowship from the UK Medical Research Council [MR/P014054/1]; CRUK Population Research Postdoctoral Fellowship [C52724/A20138]; American Cancer Society [MRSG-17-220-01 -NEC]; USNIH [K99 CA215314, R00 CA215314]; Fred Hutchinson Cancer Research Center; Centers for Disease Control and PreventionNational Program of Cancer Registries; National Cancer Institute Surveillance Epidemiology and End Results program; Hospital Clinical Research Program from the University Hospital Center of Nantes (CHU de Nantes) [PHRC-BRD09/C]; Regional Council of Pays de la Loire; Groupement des Entreprises Francaises dans la Lutte contre le Cancer (GEFLUC); Association Anne de Bretagne Genetique; Ligue RegionaleContre le Cancer (LRCC); NIH [R01 CA60987, R01 CA48998, P01 CA055075, UM1 CA167552, U01 CA167552, R01 CA137178, R01 CA151993, R35 CA197735, K07 CA190673]; NCI, NIH [U01 CA122839, R01 CA143247, U19 CA148107, U01 CA167551]; Australasian Colorectal Cancer Family Registry (NCI/NIH) [U01 CA074778, U01/U24 CA097735]; USC Consortium Colorectal Cancer Family Registry (NCI/NIH) [U01/U24 CA074799]; Mayo Clinic Cooperative Family Registry for Colon Cancer Studies (NCI/NIH) [U01/U24 CA074800]; Ontario Familial Colorectal Cancer Registry (NCI/NIH) [U01/U24 CA074783]; Seattle Colorectal Cancer Family Registry (NCI/NIH) [U01/U24 CA074794]; University of Hawaii Colorectal Cancer Family Registry (NCI/NIH) [U01/U24 CA074806]; Surveillance, Epidemiology and End Results (SEER) Program of the NCI [N01-CN-67009, N01PC-35142, HHSN2612013000121]; Hawai'i Department of Health [N01-PC-67001, N01-PC-35137, HHSN26120100037C]; California Department of Public Health [HHSN261201000035C]; German Research Council [BR 1704/6-1, BR 1704/6-3, BR 1704/6-4, CH117/1-1, HO5117/2-1, HE 5998/2-1, KL 2354/3-1, RO 2270/8-1, BR 1704/17-1]; Interdisciplinary Research Program of the National Center for Tumor Diseases (NCT), Germany; German Federal Ministry of Education and Research [01KH0404, 01ER0814, 01ER0815, 01ER1505A, 01ER1505B]; NCI, NIH, U.S. Department of Health and Human Services [U01 CA164930, U01 CA137088, R01 CA059045]; NIH/NCI Cancer Center Support Grant [P30 CA015704]; Ontario Research Fund; Canadian Institutes of Health Research; Ontario Institute for Cancer Research, through Ontario Ministry of Research and Innovation; Division of Cancer Prevention, National Cancer Institute, NIH, DHHS; NIH, Genes, Environment and Health Initiative (GEI) [Z01 CP 010200, NIHU01 HG004446, NIHGEI U01 HG 004438]; National Heart, Lung, and Blood Institute, NIH, U.S. Department of Health and Human Services [HHSN268201100046C, HHSN268201100001C, HHSN268201100002C, HHSN268201100003C, HHSN268201100004C, HHSN271201100004C]; U.S. Public Health Service contracts from the National Cancer Institute [N01-CN-45165, N01-RC-45035, N01-RC-37004, HHSN261201000006C]; Matthias Lackas-Foundation; German Consortium for Translational Cancer Research; EU TRANSCAN initiative; NCI/NIH, U.S. Department of Health and Human Services [U19 CA148107, R01 CA81488, P30 CA014089, R01 CA197350, P01 CA196569, R01 CA201407]; National Institutes of Environmental Health Sciences, NIH [T32 ES013678]; American Cancer Society; Baden-Wurttemberg Ministry of Science, Research and Arts; German Cancer Aid; Damon Runyon Cancer Research Foundation [CI-8]; NCI [R01CA136726]; VicHealth; Cancer Council Victoria; Australian NHMRC [509348, 209057, 251553, 504711]; NIH, U.S. Department of Health and Human Services [R01 CA81488]; Robert and Kate Niehaus Center for Inherited Cancer Genomics; Romeo Milio Foundation; Florida Department of Health Bankhead-Coley Grant [09BN-13]; University of South Florida Oehler Foundation; Total Cancer Care Initiative; Collaborative Data Services Core; Tissue Core at the H. Lee Moffitt Cancer Center & Research Institute, a National Cancer Institute-designated Comprehensive Cancer Center [P30 CA076292]; Interdisciplinary Health Research Team award from the Canadian Institutes of Health Research [CRT 43821]; NIH, U.S. Department of Health and Human Serivces [U01 CA74783]; National Cancer Institute of Canada [18223, 18226]; Canadian Cancer Society Research Institute; Cancer Research UK [C490/A16561]; Instituto de Salud Carlos III; FEDER funds -a way to build Europe [PI14-613, PI09-1286]; Agency for Management of University and Research Grants (AGAUR) of the Catalan Government [2017SGR723]; Junta de Castilla y Leon [LE22A10-2]; Xarxa de Bancs de Tumors de Catalunya - Pla Director d'Oncologia de Catalunya (XBTC), Plataforma Biobancos [PT13/0010/0013]; ICOBIOBANC - Catalan Institute of Oncology; Swedish research council [K2015-55X-22674-01-4, K2008-55X-20157-03-3, K2006-72X-20157-01-2]; Stockholm County Council (ALF project); Swedish Research Council/Infrastructure grant; Swedish Cancer Foundation; Karolinska Institute's Distinguished Professor Award; UK National Institute for Health Research Biomedical Research Centers at the University of Cambridge;  [P50 CA127003];  [P01 CA087969];  [UM1 CA186107];  [R01 CA042182];  [R37 CA54281];  [P01 CA033619];  [R01 CA063464];  [U01 CA164973];  [U01 CA074783];  [R01 CA076366];  [K05 CA154337];  [R01 CA189184];  [U01 CA206110];  [2P30CA015704-40];  [R01 CA207371]; MRC [MC_UU_00011/6, MR/P014054/1] Funding Source: UKRI; National Cancer Institute [ZIACP010195] Funding Source: NIH RePORTER
CR [Anonymous], 2008, MODERN EPIDEMIOLOGY, V0, P0
   Bezawada N, 2014, CANCER PREV RES, V7, P758, DOI 10.1158/1940-6207.CAPR-14-0120
   Bowden J, 2016, GENET EPIDEMIOL, V40, P304, DOI 10.1002/gepi.21965
   Bowden J, 2015, INT J EPIDEMIOL, V44, P512, DOI 10.1093/ije/dyv080
   Burgess S, 2015, AM J EPIDEMIOL, V181, P290, DOI 10.1093/aje/kwv017
   Burgess S, 2015, AM J EPIDEMIOL, V181, P251, DOI 10.1093/aje/kwu283
   Burgess S, 2014, INT J EPIDEMIOL, V43, P922, DOI 10.1093/ije/dyu005
   Burgess S, 2013, GENET EPIDEMIOL, V37, P658, DOI 10.1002/gepi.21758
   Campbell CD, 2005, NAT GENET, V37, P868, DOI 10.1038/ng1607
   Chan AT, 2005, JAMA-J AM MED ASSOC, V294, P914, DOI 10.1001/jama.294.8.914
   Chubak J, 2016, ANN INTERN MED, V164, P814, DOI 10.7326/M15-2117
   EBERHART CE, 1994, GASTROENTEROLOGY, V107, P1183, DOI 10.1016/0016-5085(94)90246-1
   Flossmann E, 2007, LANCET, V369, P1603, DOI 10.1016/S0140-6736(07)60747-8
   Gerber M, 2012, BRIT J NUTR, V107, PS228, DOI 10.1017/S0007114512001614
   Guan WH, 2014, CIRC-CARDIOVASC GENE, V7, P321, DOI 10.1161/CIRCGENETICS.113.000208
   Gunter BR, 2017, J CLIN PHARM THER, V42, P27, DOI 10.1111/jcpt.12484
   Hall MN, 2007, CANCER EPIDEM BIOMAR, V16, P314, DOI 10.1158/1055-9965.EPI-06-0346
   Haycock PC, 2016, AM J CLIN NUTR, V103, P965, DOI 10.3945/ajcn.115.118216
   Hemani G, 2018, ELIFE, V7, P0, DOI 10.7554/eLife.34408
   HOSMER DW, 1992, EPIDEMIOLOGY, V3, P452, DOI 10.1097/00001648-199209000-00012
   Hutter CM, 2012, CANCER RES, V72, P2036, DOI 10.1158/0008-5472.CAN-11-4067
   Kawamori T, 2003, CARCINOGENESIS, V24, P985, DOI 10.1093/carcin/bgg033
   Knol MJ, 2012, INT J EPIDEMIOL, V41, P514, DOI 10.1093/ije/dyr218
   Lemaitre RN, 2011, PLOS GENET, V7, P0, DOI 10.1371/journal.pgen.1002193
   Lippi G, 2016, CRIT REV ONCOL HEMAT, V97, P1, DOI 10.1016/j.critrevonc.2015.11.008
   May-Wilson S, 2017, EUR J CANCER, V84, P228, DOI 10.1016/j.ejca.2017.07.034
   Nan HM, 2015, JAMA-J AM MED ASSOC, V313, P1133, DOI 10.1001/jama.2015.1815
   Newcomb PA, 2007, CANCER EPIDEM BIOMAR, V16, P2331, DOI 10.1158/1055-9965.EPI-07-0648
   Orido T, 2010, ARCH BIOCHEM BIOPHYS, V494, P78, DOI 10.1016/j.abb.2009.11.025
   Peters U, 2013, GASTROENTEROLOGY, V144, P799, DOI 10.1053/j.gastro.2012.12.020
   Price AL, 2006, NAT GENET, V38, P904, DOI 10.1038/ng1847
   Sakai M, 2012, BMC CANCER, V12, P0, DOI 10.1186/1471-2407-12-606
   Shen XJ, 2012, BRIT J NUTR, V108, P1550, DOI 10.1017/S0007114512003546
   Shim H, 2015, PLOS ONE, V10, P0, DOI 10.1371/journal.pone.0120758
   Song MY, 2014, INT J CANCER, V135, P2413, DOI 10.1002/ijc.28878
   Swamy MV, 2004, MOL CANCER THER, V3, P215
   Theodoratou E, 2017, ANNU REV NUTR, V37, P293, DOI 10.1146/annurev-nutr-071715-051004
   Torre LA, 2015, CA-CANCER J CLIN, V65, P87, DOI 10.3322/caac.21262
   Wang DZ, 2013, CANCER J, V19, P502, DOI 10.1097/PPO.0000000000000003
   Wang DZ, 2004, CANCER CELL, V6, P285, DOI 10.1016/j.ccr.2004.08.011
   Xia DR, 2012, NAT MED, V18, P224, DOI 10.1038/nm.2608
   Zanke BW, 2007, NAT GENET, V39, P989, DOI 10.1038/ng2089
   Zhang H, 2002, AM J GASTROENTEROL, V97, P1037
   Zock PL, 1998, AM J CLIN NUTR, V68, P142, DOI 10.1093/ajcn/68.1.142
NR 44
TC 25
Z9 25
U1 2
U2 18
PU AMER ASSOC CANCER RESEARCH
PI PHILADELPHIA
PA 615 CHESTNUT ST, 17TH FLOOR, PHILADELPHIA, PA 19106-4404 USA
SN 1055-9965
EI 1538-7755
J9 CANCER EPIDEM BIOMAR
JI Cancer Epidemiol. Biomarkers Prev.
PD APR 15
PY 2020
VL 29
IS 4
BP 860
EP 870
DI 10.1158/1055-9965.EPI-19-0891
PG 11
WC Oncology; Public, Environmental & Occupational Health
SC Oncology; Public, Environmental & Occupational Health
GA LX7GM
UT WOS:000539995800021
PM 32051193
DA 2025-02-23
ER

PT J
AU Wang, Y
   Jacobs, EJ
   Shah, RA
   Stevens, VL
   Gansler, T
   McCullough, ML
AF Wang, Ying
   Jacobs, Eric J.
   Shah, Roma A.
   Stevens, Victoria L.
   Gansler, Ted
   McCullough, Marjorie L.
TI Red and Processed Meat, Poultry, Fish, and Egg Intakes and Cause-Specific and All-Cause Mortality among Men with Nonmetastatic Prostate Cancer in a US Cohort
SO CANCER EPIDEMIOLOGY BIOMARKERS & PREVENTION
LA English
DT Article
ID physical-activity; pooled analysis; risk; prevention; nutrition; reproducibility; consumption; guidelines; validity; diet
AB Background: Research on the relationship of meat, fish, and egg consumption and mortality among prostate cancer survivors is limited. Methods: In the Cancer Prevention Study-II Nutrition Cohort, men diagnosed with nonmetastatic prostate cancer between baseline in 1992/1993 and 2015 were followed for mortality until 2016. Analyses of pre- and postdiagnosis intakes of red and processed meat, poultry, fish, and eggs included 9,286 and 4,882 survivors, respectively. Multivariable-adjusted RRs and 95% confidence intervals (CI) were estimated using Cox proportional hazards models. Results: A total of 4,682 and 2,768 deaths occurred during follow-up in pre- and postdiagnosis analyses, respectively. Both pre- and postdiagnosis intakes of total red and processed meat were positively associated with all-cause mortality (quartile 4 vs. 1: RR = 1.13; 95% CI, 1.03-1.25; P-trend = 0.02; RR = 1.22; 95% CI, 1.07-1.39; P-trend = 0.03, respectively), and both pre- and postdiagnosis poultry intakes were inversely associated with all-cause mortality (quartile 4 vs. 1 RR = 0.90; 95% CI, 0.82-0.98; P-trend = 0.04; RR = 0.84; 95% CI, 0.75-0.95; P-trend = 0.01, respectively). No associations were seen for prostate cancer-specific mortality, except that higher postdiagnosis unprocessed red meat intake was associated with lower risk. Conclusions: Higher red and processed meat, and lower poultry, intakes either before or after prostate cancer diagnosis were associated with higher risk of all-cause mortality. Impact: Our findings provide additional evidence that prostate cancer survivors should follow the nutrition guidelines limiting red and processed meat consumption to improve overall survival. Additional research on the relationship of specific meat types and mortality is needed.
C1 [Wang, Ying; Jacobs, Eric J.; Shah, Roma A.; Stevens, Victoria L.; Gansler, Ted; McCullough, Marjorie L.] Amer Canc Soc, Behav & Epidemiol Res Grp, Atlanta, GA 30329 USA.
C3 American Cancer Society
RP Wang, Y (corresponding author), Amer Canc Soc, 250 Williams St, Atlanta, GA 30303 USA.
EM ying.wang@cancer.org
FU American Cancer Society; Centers for Disease Control and Prevention's National Program of Cancer Registries; National Cancer Institute's Surveillance, Epidemiology, and End Results Program
CR American Cancer Society, 2019, CANC FACTS FIGURES 2, V0, P0
   American Cancer Society, 2016, CANC TREATM SURV FAC, V0, P0
   Block G, 1990, EPIDEMIOLOGY, V1, P58, DOI 10.1097/00001648-199001000-00013
   Bogen KT, 2001, J EXPO ANAL ENV EPID, V11, P155, DOI 10.1038/sj.jea.7500158
   Bouvard V, 2015, LANCET ONCOL, V16, P1599, DOI 10.1016/S1470-2045(15)00444-1
   Calle EE, 2002, CANCER-AM CANCER SOC, V94, P2490, DOI 10.1002/cncr.101970.abs
   CALLE EE, 1993, AM J EPIDEMIOL, V137, P235, DOI 10.1093/oxfordjournals.aje.a116664
   Chan JM, 2006, CANCER CAUSE CONTROL, V17, P199, DOI 10.1007/s10552-005-0413-4
   Chavarro JE, 2008, AM J CLIN NUTR, V88, P1297, DOI 10.3945/ajcn.2008.26419
   Dubrow R, 2010, CANCER EPIDEM BIOMAR, V19, P1709, DOI 10.1158/1055-9965.EPI-10-0225
   Etemadi A, 2017, BMJ-BRIT MED J, V357, P0, DOI 10.1136/bmj.j1957
   Farvid MS, 2017, AM J PREV MED, V52, P237, DOI 10.1016/j.amepre.2016.10.041
   FESKANICH D, 1993, J AM DIET ASSOC, V93, P790, DOI 10.1016/0002-8223(93)91754-E
   Flagg EW, 2000, EPIDEMIOLOGY, V11, P462, DOI 10.1097/00001648-200007000-00017
   Gansler T, 2018, CANCER EPIDEM BIOMAR, V27, P665, DOI 10.1158/1055-9965.EPI-17-0890
   Kappeler R, 2013, EUR J CLIN NUTR, V67, P598, DOI 10.1038/ejcn.2013.59
   Kleinbaum David, 2014, APPL REGRESSION ANAL, V0, P0
   Knize MG, 2005, NUTR REV, V63, P158, DOI 10.1301/nr.2005.may.158-165
   Kushi LH, 2012, CA-CANCER J CLIN, V62, P30, DOI 10.3322/caac.20140
   Lee JE, 2013, AM J CLIN NUTR, V98, P1032, DOI 10.3945/ajcn.113.062638
   Marangoni F, 2015, FOOD NUTR RES, V59, P0, DOI 10.3402/fnr.v59.27606
   Mohler JL, 2019, J NATL COMPR CANC NE, V17, P479, DOI 10.6004/jnccn.2019.0023
   Richman EL, 2011, CANCER PREV RES, V4, P2110, DOI 10.1158/1940-6207.CAPR-11-0354
   Richman EL, 2010, AM J CLIN NUTR, V91, P712, DOI 10.3945/ajcn.2009.28474
   RIMM EB, 1992, AM J EPIDEMIOL, V135, P1114, DOI 10.1093/oxfordjournals.aje.a116211
   Rock CL, 2012, CA-CANCER J CLIN, V62, P243, DOI 10.3322/caac.21142
   Rohrmann S, 2013, BMC MED, V11, P0, DOI 10.1186/1741-7015-11-63
   Song MY, 2018, EUR J EPIDEMIOL, V33, P137, DOI 10.1007/s10654-018-0371-2
   Takata Y, 2013, PLOS ONE, V8, P0, DOI 10.1371/journal.pone.0056963
   Wang X, 2016, PUBLIC HEALTH NUTR, V19, P893, DOI 10.1017/S1368980015002062
   Wang Y, 2016, INT J CANCER, V138, P2846, DOI 10.1002/ijc.30027
   Wilson KM, 2016, CANCER PREV RES, V9, P933, DOI 10.1158/1940-6207.CAPR-16-0070
   Wu K, 2016, INT J CANCER, V138, P2368, DOI 10.1002/ijc.29973
NR 33
TC 11
Z9 13
U1 1
U2 7
PU AMER ASSOC CANCER RESEARCH
PI PHILADELPHIA
PA 615 CHESTNUT ST, 17TH FLOOR, PHILADELPHIA, PA 19106-4404 USA
SN 1055-9965
EI 1538-7755
J9 CANCER EPIDEM BIOMAR
JI Cancer Epidemiol. Biomarkers Prev.
PD MAY 15
PY 2020
VL 29
IS 5
BP 1029
EP 1038
DI 10.1158/1055-9965.EPI-19-1426
PG 10
WC Oncology; Public, Environmental & Occupational Health
SC Oncology; Public, Environmental & Occupational Health
GA LX7GW
UT WOS:000539996800018
PM 32132146
DA 2025-02-23
ER

PT J
AU Bahrami, A
   Rafiee, P
   Nasab, SJ
   Hekmatdoost, A
   Sohrab, G
   Sadeghi, A
   Hejazi, E
AF Bahrami, Alireza
   Rafiee, Pegah
   Nasab, Saeede Jafari
   Hekmatdoost, Azita
   Sohrab, Golbon
   Sadeghi, Amir
   Hejazi, Ehsan
TI The relationship between the index of nutritional quality and the risk of colorectal cancer and adenoma : a case-control study
SO EUROPEAN JOURNAL OF CANCER PREVENTION
LA English
DT Article
DE calcium; colorectal adenoma; colorectal cancer; folate; fiber; index of nutritional quality; vitamin C
ID dietary fiber intake; food frequency questionnaire; relative validity; nutrient intake; breast-cancer; colon-cancer; vitamin-d; patterns; calcium; folate
AB Objective: Colorectal cancer is one of the most common cancers in the world, whereas dietary factors are its most modifiable risk factors. The index of nutritional quality is considered as a general overview of the nutrient content of diet. The aim of this study is to determine the relationship between the index of nutritional quality and the risk of colorectal cancer and adenomas. Methods: Overall, 129 colorectal cancer and 130 colorectal adenoma cases and 240 healthy controls were studied in three major general hospitals in Tehran province, Iran. Index of nutritional quality scores were calculated based on information on the usual diet that was assessed by a valid and reliable Food Frequency Questionnaire. Multivariate logistic regression was used to estimate the relationship between the index of nutritional quality scores and the risk of colorectal cancer and adenoma. Results: After controlling for several confounding factors, the index of nutritional quality of calcium, vitamin C, riboflavin, folate and fiber were associated with decreased risk of colorectal cancer [ORcalcium: 0.21 (0.08-0.52), ORvitC: 0.16 (0.09-0.28), ORvitB2: 0.35 (0.18-0.65), ORfolate: 0.33 (0.16-0.65), ORfiber: 0.35 (0.21-0.58)]. Also, the inverse association were observed between risk of CRA and the index of nutritional quality of calcium, vitamin C, riboflavin, folate and fiber [OR (calcium): 0.32 (0.14-0.74), ORvitC: 0.51 (0.34-0.73), ORvitB2: 0.48 (0.28-0.82), OR (folate): 0.44 (0.23-0.81), OR (fiber): 0.62 (0.42-0.92)]. Conclusion: This study showed that individuals who have a healthier diet, high in calcium, vitamin C, riboflavin, folate and fiber and food groups like fruits, vegetables and whole-grain and less in sweets and red or process meats are at a lower risk of colorectal cancer and CRA than those with unhealthy and poor diet.
C1 [Bahrami, Alireza] Shahid Beheshti Univ Med Sci, Student Res Comm, Dept & Fac Nutr Sci & Food Technol, Tehran, Iran.
   [Bahrami, Alireza; Rafiee, Pegah; Nasab, Saeede Jafari] Shahid Beheshti Univ Med Sci, Dept & Fac Nutr Sci & Food Technol, Tehran, Iran.
   [Hekmatdoost, Azita; Sohrab, Golbon; Hejazi, Ehsan] Shahid Beheshti Univ Med Sci, Dept Clin Nutr & Dietet, Sch Nutr Sci & Food Technol, Tehran, Iran.
   [Sadeghi, Amir] Shahid Beheshti Univ Med Sci, Gastroenterol & Liver Dis Res Ctr, Res Inst Gastroenterol & Liver Dis, Tehran, Iran.
C3 Shahid Beheshti University Medical Sciences; Shahid Beheshti University Medical Sciences; Shahid Beheshti University Medical Sciences; Shahid Beheshti University Medical Sciences
RP Hejazi, E (corresponding author), Shahid Beheshti Univ Med Sci, Dept Clin Nutr & Dietet, Sch Nutr Sci & Food Technol, Tehran, Iran.
EM Ehsanhejazi@gmail.com
FU Student Research Committee, Shahid Beheshti University of Medical Sciences, Tehran, Iran [1397/69220]; 'Student Research Committee' in Shahid Beheshti University of Medical Sciences; 'Research & Technology Chancellor' in Shahid Beheshti University of Medical Sciences
CR Aadahl M, 2003, MED SCI SPORT EXER, V35, P1196, DOI 10.1249/01.MSS.0000074446.02192.14
   [Anonymous], 2000, DIET REF INT VIT C V, V0, P0
   [Anonymous], 1998, DIET REF INT THIAM R, V0, P0
   Azadbakht L, 2005, EUR J CLIN NUTR, V59, P1233, DOI 10.1038/sj.ejcn.1602234
   Ben QW, 2014, GASTROENTEROLOGY, V146, P689, DOI 10.1053/j.gastro.2013.11.003
   Ben S, 2019, EUR J NUTR, V58, P1591, DOI 10.1007/s00394-018-1702-5
   Center MM, 2009, CANCER EPIDEM BIOMAR, V18, P1688, DOI 10.1158/1055-9965.EPI-09-0090
   Chan AT, 2010, GASTROENTEROLOGY, V138, P2029, DOI 10.1053/j.gastro.2010.01.057
   Chen Z, 2015, NUTR J, V14, P0, DOI 10.1186/1475-2891-14-8
   Chiuve SE, 2011, AM J PREV MED, V40, P505, DOI 10.1016/j.amepre.2010.11.022
   Chun Yu Jeong, 2015, CLIN NUTR RES, V4, P110, DOI 10.7762/cnr.2015.4.2.110
   Coulston AM, 2001, SEARCH CONTINUES TOO, V0, P0
   Del Valle HB, 2011, DIETARY REFERENCE IN, V0, P0
   DeSantis CE, 2015, CANCER EPIDEM BIOMAR, V24, P1495, DOI 10.1158/1055-9965.EPI-15-0535
   DION PW, 1982, MUTAT RES, V102, P27, DOI 10.1016/0165-1218(82)90143-4
   Esfahani FH, 2010, J EPIDEMIOL, V20, P150, DOI 10.2188/jea.JE20090083
   Flood A, 2005, CANCER EPIDEM BIOMAR, V14, P126
   Fund WCR Research AIfC, 2017, CONT PROJ UPD REP FO, V0, P0
   Fung TT, 2010, AM J CLIN NUTR, V92, P1429, DOI 10.3945/ajcn.2010.29242
   GARLAND CF, 1980, INT J EPIDEMIOL, V9, P227, DOI 10.1093/ije/9.3.227
   Ghaffarpour M, 1999, TEHRAN NASHRE OLUME, V7, P42
   Giovannucci E, 2002, J NUTR, V132, P2350S, DOI 10.1093/jn/132.8.2350S
   Hu FB, 2002, CURR OPIN LIPIDOL, V13, P3, DOI 10.1097/00041433-200202000-00002
   Institute of Medicine (US) Standing Committee on the Scientific Evaluation of Dietary Reference Intakes, 1997, DIETARY REFERENCE IN, V0, P0
   Ishihara J, 2008, AM J CLIN NUTR, V88, P1576, DOI 10.3945/ajcn.2008.26195
   Jacobs EJ, 2001, CANCER EPIDEM BIOMAR, V10, P17
   Khosravi Shadmani F, 2017, EPIDEMIOL HEALTH, V39, P0, DOI 10.4178/epih.e2017020
   Kolligs FT, 2016, VISC MED, V32, P158, DOI 10.1159/000446488
   Kolligs FT, 2011, PLOS ONE, V6, P0, DOI 10.1371/journal.pone.0020076
   Kunzmann AT, 2015, AM J CLIN NUTR, V102, P881, DOI 10.3945/ajcn.115.113282
   Leenders M, 2014, INT J CANCER, V135, P2930, DOI 10.1002/ijc.28938
   Lim H, 2012, NUTR RES PRACT, V6, P213, DOI 10.4162/nrp.2012.6.3.213
   Liu Yan, 2015, ASIAN PAC J CANCER PREV, V16, P909
   Magalhaes B, 2012, EUR J CANCER PREV, V21, P15, DOI 10.1097/CEJ.0b013e3283472241
   Makambi KH, 2011, CANCER EPIDEM BIOMAR, V20, P818, DOI 10.1158/1055-9965.EPI-10-1213
   Marley AR, 2016, INT J MOL EPIDEMIOL, V7, P105
   Miller PE, 2013, AM J CLIN NUTR, V98, P794, DOI 10.3945/ajcn.113.063602
   Mirmiran P, 2009, ANN NUTR METAB, V55, P343
   NEWMARK HL, 1984, JNCI-J NATL CANCER I, V72, P1323
   Nguyen SP, 2009, CLIN GASTROENTEROL H, V7, P676, DOI 10.1016/j.cgh.2009.01.008
   Park Y, 2005, JAMA-J AM MED ASSOC, V294, P2849, DOI 10.1001/jama.294.22.2849
   Peters U, 2003, LANCET, V361, P1491, DOI 10.1016/S0140-6736(03)13173-X
   Peters U, 2004, AM J CLIN NUTR, V80, P1358, DOI 10.1093/ajcn/80.5.1358
   Potter J, 2016, INT J MOL SCI, V17, P0, DOI 10.3390/ijms17071052
   Powers HJ, 2005, J NUTR, V135, P2960S, DOI 10.1093/jn/135.12.2960S
   Reedy J, 2008, AM J EPIDEMIOL, V168, P38, DOI 10.1093/aje/kwn097
   Rouhollahi MR, 2014, ARCH IRAN MED, V17, P222, DOI 014174/AIM.003
   Sanjoaquin MA, 2005, INT J CANCER, V113, P825, DOI 10.1002/ijc.20648
   Satia JA, 2009, NUTR CANCER, V61, P179, DOI 10.1080/01635580802419806
   Seol Ju Eun, 2015, J CANCER PREV, V20, P153, DOI 10.15430/JCP.2015.20.2.153
   Shayanfar M, 2018, NUTR CANCER, V70, P213, DOI 10.1080/01635581.2018.1412469
   Song MY, 2015, GASTROENTEROLOGY, V148, P1244, DOI 10.1053/j.gastro.2014.12.035
   SORENSON AW, 1976, J AM DIET ASSOC, V68, P236
   Tayyem RF, 2017, CLIN NUTR, V36, P848, DOI 10.1016/j.clnu.2016.04.029
   Trumbo P, 2002, J AM DIET ASSOC, V102, P1621, DOI 10.1016/S0002-8223(02)90346-9
   Vahid F, 2018, NUTRITION, V45, P11, DOI 10.1016/j.nut.2017.06.011
   van den Donk M, 2005, CANCER EPIDEM BIOMAR, V14, P1562, DOI 10.1158/1055-9965.EPI-04-0419
   Vargas AJ, 2016, AM J EPIDEMIOL, V184, P23, DOI 10.1093/aje/kwv304
   Wiseman H, 1996, BIOCHEM J, V313, P17, DOI 10.1042/bj3130017
   Xu XD, 2013, EUR J CANCER PREV, V22, P529, DOI 10.1097/CEJ.0b013e328364f1eb
   Yang EJ, 2005, J AM COLL NUTR, V24, P115, DOI 10.1080/07315724.2005.10719452
   Yang J, 2018, PROTEIN CELL, V9, P474, DOI 10.1007/s13238-018-0543-6
NR 63
TC 5
Z9 6
U1 1
U2 20
PU LIPPINCOTT WILLIAMS & WILKINS
PI PHILADELPHIA
PA TWO COMMERCE SQ, 2001 MARKET ST, PHILADELPHIA, PA 19103 USA
SN 0959-8278
EI 1473-5709
J9 EUR J CANCER PREV
JI Eur. J. Cancer Prev.
PD MAY 15
PY 2020
VL 29
IS 3
BP 222
EP 228
DI 10.1097/CEJ.0000000000000550
PG 7
WC Oncology
SC Oncology
GA LG3RA
UT WOS:000528020900004
PM 32167962
DA 2025-02-23
ER

PT J
AU Vasson, MP
   Kwiatkowski, F
   Rossary, A
   Jouvency, S
   Mouret-Reynier, MA
   Duclos, M
   Van Praagh-Doreau, I
   Travade, A
   Bignon, YJ
AF Vasson, Marie-Paule
   Kwiatkowski, Fabrice
   Rossary, Adrien
   Jouvency, Sylvie
   Mouret-Reynier, Marie-Ange
   Duclos, Martine
   Van Praagh-Doreau, Isabelle
   Travade, Armelle
   Bignon, Yves-Jean
TI Effectiveness of a Global Multidisciplinary Supportive and Educational Intervention in Thermal Resort on Anthropometric and Biological Parameters, and the Disease-Free Survival after Breast Cancer Treatment Completion (PACThe)
SO JOURNAL OF ONCOLOGY
LA English
DT Article
ID quality-of-life; physical-activity; ca 15-3; serum; testosterone; chemotherapy; cholesterol; leptin; women; metabolite
AB A growing knowledge highlights the strong benefit of regular physical activity in the management of breast cancer patients, but few studies have considered biological parameters in their outcomes. In the prospective randomised trial after breast cancer treatment completion "PACThe," we determined the effects of physical activity and nutritional intervention on the biological and anthropometric status of patients after one year of follow-up, and clarified the link between biomarkers at allocation and disease-free survival. 113 patients from the population of the "PACThe" study (n = 251) were analysed for biological parameters. Patients were randomized after chemotherapy in two arms: the intervention "SPA" receiving a 2-week session of physical training, dietary education, and physiotherapy (n = 57), and the control "CTR" (n = 56). Diet questionnaire, anthropometric measures, and blood parameters were determined at allocation and one year later. Survival and recurrence were checked over 7 years. Data were considered as a function of BMI, i.e., <= 25 for normal, 25-30 for overweight, and >30 for obese patients. At allocation, the large standard deviation for nutrient-intake values reflected an unbalanced diet for some patients in the three groups. At one-year follow-up, we noticed an increase in glucose (p<10-6), insulin (p<10-7), and adiponectin (p<0.022) plasma levels for both intervention arms, which were more accentuated for the >30 groups. Using the Cox model, we demonstrated that the highest testosterone plasma values were linked to an increase of the recurrence risk (HR [CI-95%] = 5.06 [1.66-15.41]; p=0.004). One-year after a global multidisciplinary supportive and educational intervention, we found few anthropometric and biological changes, mainly related to the patient's initial BMI. We highlighted the importance of plasma testosterone in the evaluation of patient's recurrence risk. Future studies would help better understand the mechanisms by which such multidisciplinary interventions could interact with breast cancer recurrence and define the most effective modalities.
C1 [Vasson, Marie-Paule; Jouvency, Sylvie] Jean Perrin Comprehens Canc Ctr, Dept Nutr, 58 Rue Montalembert, F-63011 Clermont Ferrand, France.
   [Vasson, Marie-Paule; Rossary, Adrien] Univ Clermont Auvergne, INRA, UMR 1019, Human Nutr Unit,CRNH Auvergne, 28 Pl Henri Dunant, F-63000 Clermont Ferrand, France.
   [Kwiatkowski, Fabrice; Bignon, Yves-Jean] Jean Perrin Comprehens Canc Ctr, Dept Oncogenet, 58 Rue Montalembert, F-63011 Clermont Ferrand, France.
   [Kwiatkowski, Fabrice] Univ Clermont Auvergne, Lab Math Probabil & Appl Stat, 28 Pl Henri Dunant, F-63000 Clermont Ferrand, France.
   [Mouret-Reynier, Marie-Ange; Van Praagh-Doreau, Isabelle] Jean Perrin Comprehens Canc Ctr, Dept Oncol, 58 Rue Montalembert, F-63011 Clermont Ferrand, France.
   [Duclos, Martine] Gabriel Montpied Univ Hosp, Dept Sport Med & Funct Explorat, 58 Rue Montalembert, F-63000 Clermont Ferrand, France.
   [Travade, Armelle] Ctr Republ, Dept Senol, 99 Ave La Republ, F-63100 Clermont Ferrand, France.
C3 UNICANCER; Centre Jean Perrin; Universite Clermont Auvergne (UCA); INRAE; UNICANCER; Centre Jean Perrin; Universite Clermont Auvergne (UCA); UNICANCER; Centre Jean Perrin; CHU Clermont Ferrand
RP Vasson, MP (corresponding author), Jean Perrin Comprehens Canc Ctr, Dept Nutr, 58 Rue Montalembert, F-63011 Clermont Ferrand, France.; Vasson, MP (corresponding author), Univ Clermont Auvergne, INRA, UMR 1019, Human Nutr Unit,CRNH Auvergne, 28 Pl Henri Dunant, F-63000 Clermont Ferrand, France.
EM m-paule.vasson@uca.fr
FU AFRETH (French Association for Hydrothermal Research); Auvergne Regional Council, Clermont-Communaute, League against Cancer (Puy de Dome committee CD63)
CR Alacacioglu A, 2016, INDIAN J CANCER, V53, P39, DOI 10.4103/0019-509X.180836
   Argolo DF, 2018, CURR ONCOL REP, V20, P0, DOI 10.1007/s11912-018-0688-8
   Arnold M, 2018, CANCER EPIDEMIOL, V52, P15, DOI 10.1016/j.canep.2017.11.006
   Balkau B, 1999, DIABETIC MED, V16, P442
   Bao J, 2015, CANCER MED-US, V4, P500, DOI 10.1002/cam4.388
   Bertolini F, 2013, BREAST, V22, PS48, DOI 10.1016/j.breast.2013.07.009
   Bhandari R, 2014, INT J BREAST CANCER, V2014, P0, DOI 10.1155/2014/189384
   Bobin-Dubigeon C, 2017, ANTICANCER RES, V37, P5495, DOI 10.21873/anticanres.11979
   Boonyaratanakornkit V, 2015, BIOMED RES INT, V2015, P0, DOI 10.1155/2015/140196
   Chlebowski RT, 2013, BREAST, V22, PS30, DOI 10.1016/j.breast.2013.07.006
   Cho WK, 2018, CLIN BREAST CANCER, V18, PE1141, DOI 10.1016/j.clbc.2018.04.010
   Coradini D, 2018, JPN J CLIN ONCOL, V48, P308, DOI 10.1093/jjco/hyy012
   Coskun T, 2016, MOL CLIN ONCOL, V4, P893, DOI 10.3892/mco.2016.815
   de Boer MC, 2017, CLIN BREAST CANCER, V17, P272, DOI 10.1016/j.clbc.2017.01.006
   de Roon M, 2018, BREAST CANCER RES, V20, P0, DOI 10.1186/s13058-018-1009-8
   Dibaba DT, 2018, CANCERS, V10, P0, DOI 10.3390/cancers10090299
   Engin A, 2017, ADV EXP MED BIOL, V960, P571, DOI 10.1007/978-3-319-48382-5_25
   Foucaut AM, 2014, SUPPORT CARE CANCER, V22, P1097, DOI 10.1007/s00520-013-2065-3
   Fujimoto Y, 2018, J SURG ONCOL, V118, P228, DOI 10.1002/jso.25125
   Gérard C, 2018, MOL CELL ENDOCRINOL, V466, P15, DOI 10.1016/j.mce.2017.09.014
   Ginzac A, 2018, CLIN BREAST CANCER, V18, PE1093, DOI 10.1016/j.clbc.2018.06.010
   Gresham G, 2018, CONTEMP CLIN TRIALS, V64, P13, DOI 10.1016/j.cct.2017.11.002
   Iyengar NM, 2016, CLIN CANCER RES, V22, P2283, DOI 10.1158/1078-0432.CCR-15-2239
   Kachhawa Poonam, 2018, J MIDLIFE HEALTH, V9, P85, DOI 10.4103/jmh.JMH_77_17
   Ketha H, 2015, METHODS, V81, P93, DOI 10.1016/j.ymeth.2015.04.029
   Kirshbaum MN, 2007, J CLIN NURS, V16, P104, DOI 10.1111/j.1365-2702.2006.01638.x
   Kwiatkowski F, 2013, EUR J CANCER, V49, P1530, DOI 10.1016/j.ejca.2012.12.021
   Kwiatkowski F, 2000, B CANCER, V87, P715
   Kwiatkowski F, 2017, BRIT J CANCER, V116, P1389, DOI 10.1038/bjc.2017.112
   Lee SA, 2014, ASIAN PAC J CANCER P, V15, P6137, DOI 10.7314/APJCP.2014.15.15.6137
   Ligibel Jennifer A, 2013, AM SOC CLIN ONCOL EDUC BOOK, V0, PP52, DOI 10.1200/EdBook_AM.2013.33.52
   Loh SY, 2015, BREAST CANCER-TARGET, V7, P0, DOI 10.2147/BCTT.S47012
   Mauro L, 2015, FRONT ONCOL, V5, P0, DOI 10.3389/fonc.2015.00157
   Micheli A, 2007, J CLIN ONCOL, V25, P2685, DOI 10.1200/JCO.2006.09.0118
   Mishra SI, 2012, COCHRANE DB SYST REV, V0, P0, DOI DOI 10.1002/14651858.CD007566.pub2
   Nelson ER, 2018, MOL CELL ENDOCRINOL, V466, P73, DOI 10.1016/j.mce.2017.09.021
   Nicolini A, 2018, CANCER MANAG RES, V10, P6879, DOI 10.2147/CMAR.S177522
   Pelton K, 2014, AM J PATHOL, V184, P2099, DOI 10.1016/j.ajpath.2014.03.006
   Peterson LL, 2018, CURR ONCOL REP, V20, P0, DOI 10.1007/s11912-018-0702-1
   Post KE, 2016, EUR J ONCOL NURS, V25, P90, DOI 10.1016/j.ejon.2016.10.004
   Rock CL, 2013, CLIN BREAST CANCER, V13, P188, DOI 10.1016/j.clbc.2012.12.002
   Sadim M, 2017, CANCER-AM CANCER SOC, V123, P2413, DOI 10.1002/cncr.30628
   Santillán-Benítez JG, 2013, J CLIN LAB ANAL, V27, P12, DOI 10.1002/jcla.21555
   Secreto G, 2009, CANCER EPIDEM BIOMAR, V18, P2942, DOI 10.1158/1055-9965.EPI-09-0540
   Steinbach S, 2009, J CLIN ONCOL, V27, P1899, DOI 10.1200/JCO.2008.19.2690
   Tsuboi A, 2015, ASIA PAC J CLIN NUTR, V24, P83, DOI 10.6133/apjcn.2015.24.1.18
   Venturelli E, 2018, BMC CANCER, V18, P0, DOI 10.1186/s12885-018-4558-4
   Voisin M, 2017, P NATL ACAD SCI USA, V114, PE9346, DOI 10.1073/pnas.1707965114
   Wooding KM, 2015, STEROIDS, V96, P89, DOI 10.1016/j.steroids.2015.01.007
NR 49
TC 2
Z9 2
U1 0
U2 7
PU HINDAWI LTD
PI LONDON
PA ADAM HOUSE, 3RD FLR, 1 FITZROY SQ, LONDON, W1T 5HF, ENGLAND
SN 1687-8450
EI 1687-8469
J9 J ONCOL
JI J. Oncol.
PD MAY 5
PY 2020
VL 2020
IS 
BP 
EP 
DI 10.1155/2020/4181850
PG 13
WC Oncology
SC Oncology
GA LT1SF
UT WOS:000536853600001
PM 32454823
DA 2025-02-23
ER

PT J
AU Vitelli-Storelli, F
   Rossi, M
   Pelucchi, C
   Rota, M
   Palli, D
   Ferraroni, M
   Lunet, N
   Morais, S
   López-Carrillo, L
   Zaridze, DG
   Maximovich, D
   García, MR
   Castaño-Vinyals, G
   Aragonés, N
   de la Hera, MG
   Hernández-Ramírez, RU
   Negri, E
   Bonzi, R
   Ward, MH
   Lagiou, A
   Lagiou, P
   López-Cervantes, M
   Boffetta, P
   Camargo, MC
   Curado, MP
   Zhang, ZF
   Vioque, J
   La Vecchia, C
   Sánchez, VM
AF Vitelli-Storelli, Facundo
   Rossi, Marta
   Pelucchi, Claudio
   Rota, Matteo
   Palli, Domenico
   Ferraroni, Monica
   Lunet, Nuno
   Morais, Samantha
   Lopez-Carrillo, Lizbeth
   Zaridze, David Georgievich
   Maximovich, Dmitry
   Rubin Garcia, Maria
   Castano-Vinyals, Gemma
   Aragones, Nuria
   Garcia de la Hera, Manuela
   Hernandez-Ramirez, Raul Ulises
   Negri, Eva
   Bonzi, Rossella
   Ward, Mary H.
   Lagiou, Areti
   Lagiou, Pagona
   Lopez-Cervantes, Malaquias
   Boffetta, Paolo
   Camargo, M. Constanza
   Curado, Maria Paula
   Zhang, Zuo-Feng
   Vioque, Jesus
   La Vecchia, Carlo
   Martin Sanchez, Vicente
TI Polyphenol Intake and Gastric Cancer Risk: Findings from the Stomach Cancer Pooling Project (StoP)
SO CANCERS
LA English
DT Article
DE diet; epidemiology; flavonoids; gastric cancer; polyphenols
ID helicobacter-pylori; dietary flavonoids; vegetables; antioxidants; metaanalysis; consumption; fruit; adenocarcinoma; epidemiology; metabolism
AB Simple Summary Gastric cancer (GC) has the fifth highest incidence of any cancer type worldwide and the third highest mortality rate, so its prevention is very important. Among dietary factors, the consumption of fruit and vegetables has been inversely related to GC risk. Phenolic compounds may exert a favorable effect on the risk of several cancer types, including gastric cancer. However, selected polyphenol classes have not been adequately investigated in relation to GC. There is, however, no comprehensive analysis of polyphenols and GC risk methods to date. In order to provide a detailed evaluation of the relationship between dietary intake of polyphenols and GC risk, we analyzed data from the Stomach cancer Pooling (StoP) Project consortium. Phenolic compounds may exert a favorable effect on the risk of several cancer types, including gastric cancer (GC). However, selected polyphenol classes have not been adequately investigated in relation to GC. The aim of this study is to evaluate the association between the intake of polyphenols in relation to GC risk. We used data from the Stomach cancer Pooling (StoP) Project, including 10 studies from six countries (3471 GC cases and 8344 controls). We carried out an individual participant data pooled analysis using a two-stage approach. The summary odds ratios (ORs) of GC for each compound, and the corresponding 95% confidence intervals (95% CI), were computed by pooling study specific ORs obtained through multivariate logistic regression, using random effect models. Inverse associations with GC emerged for total polyphenols (OR = 0.67, 95% CI = 0.54-0.81, for the highest versus lowest quartile of intake), total flavonoids (OR = 0.73, 95% CI = 0.55-0.90), anthocyanidins (OR = 0.74, 95% CI = 0.56-0.92), flavanols (OR = 0.77, 95% CI = 0.66-0.88), flavanones (OR = 0.57, 95%CI = 0.44-0.69), total phenolic acids (OR = 0.75, 95%CI = 0.55-0.94), and hydroxybenzoic acids (OR = 0.73, 95%CI = 0.57-0.89). Results were consistent across strata of age, sex, social class, and smoking habit. Suggestive inverse associations were also found for flavonols (OR = 0.76, 95%CI = 0.51-1.01) and hydroxycinnamic acids (OR = 0.82, 95%CI = 0.58-1.06). Further investigations from longitudinal data are needed to confirm this association.
C1 [Vitelli-Storelli, Facundo; Rubin Garcia, Maria; Martin Sanchez, Vicente] Univ Leon, Inst Biomed IBIOMED, Res Grp Gene Environm Interact & Hlth, Leon 24071, Spain.
   [Rossi, Marta; Pelucchi, Claudio; Ferraroni, Monica; Bonzi, Rossella; La Vecchia, Carlo] Univ Milan, Dept Clin Sci & Community Hlth, I-20122 Milan, Italy.
   [Rota, Matteo] Univ Brescia, Dept Mol & Translat Med, I-25121 Brescia, Italy.
   [Palli, Domenico] ISPRO, Prevent & Clin Network, Canc Risk Factors & Life Style Epidemiol Unit, Inst Canc Res, I-08518 Florence, Italy.
   [Lunet, Nuno; Morais, Samantha] Univ Porto, EPIUnit, Dept Epidemiol, Inst Saude Publ, P-4050091 Porto, Portugal.
   [Lunet, Nuno] Univ Porto, Fac Med, Dept Ciencias Saude Publ & Forenses & Educ Med, P-4200319 Porto, Portugal.
   [Lopez-Carrillo, Lizbeth] Mex Natl Inst Publ Hlth, Morelos 62100, Mexico.
   [Zaridze, David Georgievich; Maximovich, Dmitry] Russian NN Blokhin Canc Res Ctr, Dept Epidmiol & Prevent, Moscow 115478, Russia.
   [Castano-Vinyals, Gemma; Aragones, Nuria; Garcia de la Hera, Manuela; Vioque, Jesus; Martin Sanchez, Vicente] Consortium Biomed Res Epidemiol & Publ Hlth CIBER, Madrid 28029, Spain.
   [Castano-Vinyals, Gemma] IMIM Hosp del Mar Med Res Inst, Barcelona 08003, Spain.
   [Castano-Vinyals, Gemma] Univ Pompeu Fabra UPF, Dept Publ Hlth, Barcelona 08002, Spain.
   [Castano-Vinyals, Gemma] Barcelona Inst Global Hlth ISGlobal, Barcelona 08036, Spain.
   [Aragones, Nuria] Dept Hlth Madrid, Publ Hlth Div, Canc Epidmiol Sect, Madrid 28035, Spain.
   [Garcia de la Hera, Manuela; Vioque, Jesus] ISABIAL UMH, Inst Invest Sanitaria & Biomed Alicante, Dept Publ Hlth, Alicante 46020, Spain.
   [Hernandez-Ramirez, Raul Ulises] Yale Sch Publ Hlth, Dept Biostat, New Haven, CT 06520 USA.
   [Negri, Eva] Univ Milan, Dept Biomed & Clin Sci, I-20157 Milan, Italy.
   [Ward, Mary H.; Camargo, M. Constanza] NCI, Div Canc Epidmiol & Genet, Rockville, MD 20850 USA.
   [Lagiou, Areti] Univ West Attica, Sch Hlth Sci, Dept Publ & Community Hlth, Athens 11521, Greece.
   [Lagiou, Pagona] Natl & Kapodistrian Univ Athens, Sch Med, Dept Hyg Epidemiol & Med Stat, Athens 10561, Greece.
   [Lagiou, Pagona] Harvard TH Chan Sch Publ Hlth, Dept Epidmiol, Boston, MA 02115 USA.
   [Lopez-Cervantes, Malaquias] UNAM, Dept Publ Hlth, Fac Med, Coyoacan 04810, Mexico.
   [Boffetta, Paolo] SUNY Stony Brook, Stony Brook Canc Ctr, Stony Brook, NY 11794 USA.
   [Boffetta, Paolo] Univ Bologna, Dept Med & Surg Sci, I-40126 Bologna, Italy.
   [Curado, Maria Paula] AC Camargo Canc Ctr, Ctr Int Pesquisa, BR-01508010 Sao Paulo, Brazil.
   [Zhang, Zuo-Feng] UCLA, Fielding Sch Publ Hlth, Dept Epidemiol, Los Angeles, CA 90095 USA.
   [Zhang, Zuo-Feng] Jonsson Comprehens Canc Ctr, Los Angeles, CA 90095 USA.
C3 Universidad de Leon; University of Milan; University of Brescia; Universidade do Porto; Universidade do Porto; N.N. Blokhin Russian Cancer Research Center; CIBER - Centro de Investigacion Biomedica en Red; CIBERESP; Hospital del Mar Research Institute; Hospital del Mar; Pompeu Fabra University; ISGlobal; General University Hospital of Alicante; Universidad Miguel Hernandez de Elche; Universitat d'Alacant; Instituto de Investigacion Sanitaria y Biomedica de Alicante (ISABIAL); Yale University; University of Milan; National Institutes of Health (NIH) - USA; NIH National Cancer Institute (NCI); University of West Attica; Athens Medical School; National & Kapodistrian University of Athens; Harvard University; Harvard T.H. Chan School of Public Health; Universidad Nacional Autonoma de Mexico; State University of New York (SUNY) System; Stony Brook University; University of Bologna; A.C.Camargo Cancer Center; University of California System; University of California Los Angeles; UCLA Jonsson Comprehensive Cancer Center
RP Vioque, J (corresponding author), Consortium Biomed Res Epidemiol & Publ Hlth CIBER, Madrid 28029, Spain.; Vioque, J (corresponding author), ISABIAL UMH, Inst Invest Sanitaria & Biomed Alicante, Dept Publ Hlth, Alicante 46020, Spain.
EM fvits@unileon.es; marta.rossi@unimi.it; claudio.pelucchi@unimi.it; matteo.rota@unibs.it; d.palli@ispro.toscana.it; monica.ferraroni@unimi.it; nlunet@med.up.pt; samantha.morais@ispup.up.pt; lizbeth@insp.mx; dgzaridze@crc.umos.ru; dmax@crc.umos.ru; mrubig@unileon.es; gemma.castano@isglobal.org; nuria.aragones@salud.madrid.org; manoli@umh.es; raul.hernandezramirez@yale.edu; eva.negri@unimi.it; rossella.bonzi@unimi.it; wardm@exchange.nih.gov; alagiou@uniwa.gr; plagiou@hsph.harvard.edu; mlopezcervantes@unam.mx; paolo.boffetta@mssm.edu; maria.camargo@nih.gov; mp.curado@cipe.accamargo.org.br; zfzhang@ucla.edu; vioque@umh.es; carlo.lavecchia@unimi.it; vmars@unileon.es
FU Associazione Italiana per la Ricerca sul Cancro (AIRC) [21378]; Italian League for the Fight Against Cancer (LILT); Foundation for Science and Technology-FCT (Portuguese Ministry of Science, Technology and Higher Education) [UIDB/04750/2020]; project "NEON-PC-Neuro-oncological complications of prostate cancer: longitudinal study of cognitive decline" [POCI-01-0145-FEDER-032358, PTDC/SAU-EPI/32358/2017]; FCT; FEDER through the Operational Programme competitiveness and Internationalization
CR Aragonés N, 2010, ANN ONCOL, V21, Piii69, DOI 10.1093/annonc/mdq083
   Balentine DA, 2015, AM J CLIN NUTR, V101, P1113, DOI 10.3945/ajcn.113.071274
   Baltas N, 2016, J ENZYM INHIB MED CH, V31, P46, DOI 10.1080/14756366.2016.1186023
   Bao L, 2016, TUMOR BIOL, V37, P11365, DOI 10.1007/s13277-016-5013-2
   Bertuccio P, 2019, INT J CANCER, V144, P2936, DOI 10.1002/ijc.32046
   Bo YC, 2016, SCI REP-UK, V6, P0, DOI 10.1038/srep24836
   Bohn T, 2014, NUTR REV, V72, P429, DOI 10.1111/nure.12114
   BUIATTI E, 1989, INT J CANCER, V44, P611, DOI 10.1002/ijc.2910440409
   Castaño-Vinyals G, 2015, GAC SANIT, V29, P308, DOI 10.1016/j.gaceta.2014.12.003
   Cory H, 2018, FRONT NUTR, V5, P0, DOI 10.3389/fnut.2018.00087
   de Martel C, 2013, GASTROENTEROL CLIN N, V42, P219, DOI 10.1016/j.gtc.2013.01.003
   DerSimonian R, 2015, CONTEMP CLIN TRIALS, V45, P139, DOI 10.1016/j.cct.2015.09.002
   Ekström AM, 2011, ANN ONCOL, V22, P438, DOI 10.1093/annonc/mdq390
   Ferro A, 2020, INT J CANCER, V147, P3090, DOI 10.1002/ijc.33134
   Garcia-Closas R, 1999, CANCER CAUSE CONTROL, V10, P71, DOI 10.1023/A:1008867108960
   Grosso G, 2017, NUTR REV, V75, P405, DOI 10.1093/nutrit/nux012
   Grosso G, 2017, MOL NUTR FOOD RES, V61, P0, DOI 10.1002/mnfr.201600930
   Harsha C, 2017, FOOD CHEM TOXICOL, V108, P104, DOI 10.1016/j.fct.2017.07.023
   Heim KE, 2002, J NUTR BIOCHEM, V13, P572, DOI 10.1016/S0955-2863(02)00208-5
   Hernández-Ramírez RU, 2009, INT J CANCER, V125, P1424, DOI 10.1002/ijc.24454
   Hirvonen T, 2001, CANCER CAUSE CONTROL, V12, P789, DOI 10.1023/A:1012232008016
   Huang YH, 2017, PUBLIC HEALTH NUTR, V20, P3183, DOI 10.1017/S1368980017002208
   Kaulmann A, 2016, OXID MED CELL LONGEV, V2016, P0, DOI 10.1155/2016/9346470
   Key TJ, 2011, BRIT J CANCER, V104, P6, DOI 10.1038/sj.bjc.6606032
   Knekt P, 2002, AM J CLIN NUTR, V76, P560, DOI 10.1093/ajcn/76.3.560
   Lagiou P, 2004, CANCER CAUSE CONTROL, V15, P67, DOI 10.1023/B:CACO.0000016619.18041.b0
   Lagiou P, 2007, PLOS MED, V4, P7, DOI 10.1371/journal.pmed.0040025
   Lampe JW, 2009, AM J CLIN NUTR, V89, PS1553, DOI 10.3945/ajcn.2009.26736D
   Lei L, 2016, ONCOTARGET, V7, P73573, DOI 10.18632/oncotarget.12017
   López-Carrillo L, 2003, INT J CANCER, V106, P277, DOI 10.1002/ijc.11195
   LOPEZCARRILLO L, 1994, AM J EPIDEMIOL, V139, P263, DOI 10.1093/oxfordjournals.aje.a116993
   Lucenteforte E, 2008, NUTR CANCER, V60, P577, DOI 10.1080/01635580802054512
   Lunet N, 2007, EUR J CANCER PREV, V16, P312, DOI 10.1097/01.cej.0000236255.95769.22
   Manach C, 2004, AM J CLIN NUTR, V79, P727, DOI 10.1093/ajcn/79.5.727
   Metere A, 2017, EUR REV MED PHARMACO, V21, P5850, DOI 10.26355/eurrev_201712_14034
   Onoda C, 2011, INT J ONCOL, V38, P1403, DOI 10.3892/ijo.2011.951
   Pandey KB, 2009, OXID MED CELL LONGEV, V2, P270, DOI 10.4161/oxim.2.5.9498
   Pelucchi C, 2015, EUR J CANCER PREV, V24, P16, DOI 10.1097/CEJ.0000000000000017
   Petrick JL, 2015, BRIT J CANCER, V112, P1291, DOI 10.1038/bjc.2015.25
   R Core Team, 2017, R LANGUAGE ENV STAT, V0, P0, DOI DOI 10.3389/FNINS.2015.00195
   Ramos S, 2007, J NUTR BIOCHEM, V18, P427, DOI 10.1016/j.jnutbio.2006.11.004
   Rodríguez-García C, 2019, ANTIOXIDANTS-BASEL, V8, P0, DOI 10.3390/antiox8050137
   Rossi M, 2010, CANCER CAUSE CONTROL, V21, P1597, DOI 10.1007/s10552-010-9588-4
   Rothwell JA, 2013, DATABASE-OXFORD, V0, P0, DOI DOI 10.1093/database/bat070
   Santibañez M, 2012, OCCUP ENVIRON MED, V69, P268, DOI 10.1136/oemed-2011-100071
   Serafini M, 2010, P NUTR SOC, V69, P273, DOI 10.1017/S002966511000162X
   Smith-Warner SA, 2006, AM J EPIDEMIOL, V163, P1053, DOI 10.1093/aje/kwj127
   Stadtländer CTKH, 1999, CARCINOGENESIS, V20, P2195, DOI 10.1093/carcin/20.12.2195
   StataCorp, 2013, STATA STAT SOFTW REL, V0, P0
   Sun L, 2017, J NUTR, V147, P1729, DOI 10.3945/jn.117.251579
   Sznarkowska A, 2017, ONCOTARGET, V8, P15996, DOI 10.18632/oncotarget.13723
   Turati F, 2015, BRIT J NUTR, V113, PS102, DOI 10.1017/S0007114515000148
   van Duijnhoven FJB, 2009, AM J CLIN NUTR, V89, P1441, DOI 10.3945/ajcn.2008.27120
   Storelli FV, 2019, NUTRIENTS, V11, P0, DOI 10.3390/nu11050967
   Willett WC, 1997, AM J CLIN NUTR, V65, P1220, DOI 10.1093/ajcn/65.4.1220S
   Woo HD, 2014, NUTRIENTS, V6, P4961, DOI 10.3390/nu6114961
   Xie Y, 2016, NUTRIENTS, V8, P0, DOI 10.3390/nu8020091
   Yang DY, 2019, J NUTR SCI VITAMINOL, V65, P72, DOI 10.3177/jnsv.65.72
   Yusefi Ali Reza, 2018, ASIAN PAC J CANCER PREV, V19, P591, DOI 10.22034/APJCP.2018.19.3.591
   Zamora-Ros R, 2012, AM J CLIN NUTR, V96, P1398, DOI 10.3945/ajcn.112.037358
   Zaridze D, 1999, INT J CANCER, V82, P473, DOI 10.1002/(SICI)1097-0215(19990812)82:4<473::AID-IJC1>3.0.CO;2-K
   Zhang Lei, 2016, ZHONG YAO CAI, V39, P1134
NR 63
TC 15
Z9 16
U1 0
U2 21
PU MDPI
PI BASEL
PA ST ALBAN-ANLAGE 66, CH-4052 BASEL, SWITZERLAND
SN 
EI 2072-6694
J9 CANCERS
JI Cancers
PD OCT 15
PY 2020
VL 12
IS 10
BP 
EP 
DI 10.3390/cancers12103064
PG 12
WC Oncology
SC Oncology
GA OJ7AI
UT WOS:000584108900001
PM 33092262
DA 2025-02-23
ER

PT J
AU Bárány, B
   Póka, R
AF Barany, B.
   Poka, R.
TI Nutritional assessment among patients with cervical cancer and controls
SO EUROPEAN JOURNAL OF GYNAECOLOGICAL ONCOLOGY
LA English
DT Article
DE Cervical cancer; Nutrition survey; Nutrient intake; Food consumption
ID vitamin; risk; vegetables; fruit
AB The present study aims to acquire an insight into the nutrition of cervical cancer patients, to assess food consumption pattern in patients and controls, to identify assess dietary deficiencies in women recently diagnosed with cervical cancer compared to controls, and to investigate dietary changes during treatment. This study was conducted among 65 patients diagnosed with cervical cancer, and 170 controls, at the Division of Gynecological Oncology of the University of Debrecen, in Hungary. The authors used the food frequency questionnaire and the three-day diet record to assess nutrition. Based on the results, the consumption frequency of vegetables and legumes was significantly lower among the cases. Patients' dietary intake of vitamin D, C, and folate was significantly lower at the time of diagnosis, compared to controls. Nutrient intake is similarly insufficient among patients during the treatment. The present results show nutritional problems among cervical cancer patients and further research is required.
C1 [Barany, B.; Poka, R.] Univ Debrecen, Dept Obstet & Gynecol, Debrecen, Hungary.
C3 University of Debrecen
RP Bárány, B (corresponding author), Univ Debrecen, Dept Obstet & Gynecol, Div Gynecol Oncol, Fac Med, Nagyerdei Blvd 98, Debrecen, Hungary.
EM barany.beatrix@med.unideb.hu
CR Ames BN, 2002, NAT REV CANCER, V2, P694, DOI 10.1038/nrc886
   [Anonymous], 2012, CANCER INCIDENCE AND MORTALITY WORLDWIDE: IARC, V0, P0
   Arends J, 2017, CLIN NUTR, V36, P11, DOI 10.1016/j.clnu.2016.07.015
   Barrera Stephanie, 2009, ONCOLOGY (WILLISTON PARK), V23, P15
   Biró G, 2001, ACTA ALIMENT HUNG, V30, P343, DOI 10.1556/AAlim.30.2001.4.3
   BLOCK G, 1992, NUTR CANCER, V18, P1, DOI 10.1080/01635589209514201
   Bosch FX, 2002, J CLIN PATHOL, V55, P244, DOI 10.1136/jcp.55.4.244
   BUCKLEY DI, 1992, NUTR CANCER, V17, P179, DOI 10.1080/01635589209514185
   Di Domenico F, 2012, BBA-MOL BASIS DIS, V1822, P737, DOI 10.1016/j.bbadis.2011.10.005
   García-Closas R, 2005, INT J CANCER, V117, P629, DOI 10.1002/ijc.21193
   Jiang B, 2013, TUMOR BIOL, V34, P2003, DOI 10.1007/s13277-013-0804-1
   Kim J, 2010, NUTR CANCER, V62, P181, DOI 10.1080/01635580903305326
   Labani L, 2009, INDIAN J MED PAEDIAT, V30, P71, DOI 10.4103/0971-5851.60051
   Myung SK, 2011, BJOG-INT J OBSTET GY, V118, P1285, DOI 10.1111/j.1471-0528.2011.03032.x
   National Population Health Survey, 2003, 3 DAY DIET REC, V0, P0
   Rodler I, 2005, NEW FOOD CONSUMPTION, V0, P0
   Slavin JL, 2012, ADV NUTR, V3, P506, DOI 10.3945/an.112.002154
   Turati F, 2015, BRIT J NUTR, V113, PS102, DOI 10.1017/S0007114515000148
   WHO, 2011, WORLD REPORT ON DISABILITY, V0, P1
NR 20
TC 1
Z9 1
U1 0
U2 9
PU MRE PRESS
PI SINGAPORE
PA 14 ROBINSON RD #08-01A FAR EAST FINANCE, SINGAPORE, SINGAPORE
SN 0392-2936
EI 2709-0086
J9 EUR J GYNAECOL ONCOL
JI Eur. J. Gynaecol. Oncol.
PD FEB 15
PY 2020
VL 41
IS 1
BP 23
EP 29
DI 10.31083/j.ejgo.2020.01.4964
PG 7
WC Oncology; Obstetrics & Gynecology
SC Oncology; Obstetrics & Gynecology
GA KQ0IU
UT WOS:000516615800004
DA 2025-02-23
ER

PT J
AU McNabb, S
   Harrison, TA
   Albanes, D
   Berndt, SI
   Brenner, H
   Caan, BJ
   Campbell, PT
   Cao, Y
   Chang-Claude, J
   Chan, A
   Chen, ZY
   English, DR
   Giles, GG
   Giovannucci, EL
   Goodman, PJ
   Hayes, RB
   Hoffmeister, M
   Jacobs, EJ
   Joshi, AD
   Larsson, SC
   Le Marchand, L
   Li, L
   Lin, Y
   Männistö, S
   Milne, RL
   Nan, HM
   Newton, CC
   Ogino, S
   Parfrey, PS
   Petersen, PS
   Potter, JD
   Schoen, RE
   Slattery, ML
   Su, YR
   Tangen, CM
   Tucker, TC
   Weinstein, SJ
   White, E
   Wolk, A
   Woods, MO
   Phipps, AI
   Peters, U
AF McNabb, Sarah
   Harrison, Tabitha A.
   Albanes, Demetrius
   Berndt, Sonja I.
   Brenner, Hermann
   Caan, Bette J.
   Campbell, Peter T.
   Cao, Yin
   Chang-Claude, Jenny
   Chan, Andrew
   Chen, Zhengyi
   English, Dallas R.
   Giles, Graham G.
   Giovannucci, Edward L.
   Goodman, Phyllis J.
   Hayes, Richard B.
   Hoffmeister, Michael
   Jacobs, Eric J.
   Joshi, Amit D.
   Larsson, Susanna C.
   Le Marchand, Loic
   Li, Li
   Lin, Yi
   Mannisto, Satu
   Milne, Roger L.
   Nan, Hongmei
   Newton, Christina C.
   Ogino, Shuji
   Parfrey, Patrick S.
   Petersen, Paneen S.
   Potter, John D.
   Schoen, Robert E.
   Slattery, Martha L.
   Su, Yu-Ru
   Tangen, Catherine M.
   Tucker, Thomas C.
   Weinstein, Stephanie J.
   White, Emily
   Wolk, Alicja
   Woods, Michael O.
   Phipps, Amanda I.
   Peters, Ulrike
TI Meta-analysis of 16 studies of the association of alcohol with colorectal cancer
SO INTERNATIONAL JOURNAL OF CANCER
LA English
DT Article
DE alcohol; colorectal cancer; colon cancer; rectal cancer
ID insulin sensitivity; pooled analysis; family-history; colon-cancer; risk; consumption; drinking; dietary; gene; folate
AB Alcohol consumption is an established risk factor for colorectal cancer (CRC). However, while studies have consistently reported elevated risk of CRC among heavy drinkers, associations at moderate levels of alcohol consumption are less clear. We conducted a combined analysis of 16 studies of CRC to examine the shape of the alcohol-CRC association, investigate potential effect modifiers of the association, and examine differential effects of alcohol consumption by cancer anatomic site and stage. We collected information on alcohol consumption for 14,276 CRC cases and 15,802 controls from 5 case-control and 11 nested case-control studies of CRC. We compared adjusted logistic regression models with linear and restricted cubic splines to select a model that best fit the association between alcohol consumption and CRC. Study-specific results were pooled using fixed-effects meta-analysis. Compared to non-/occasional drinking (<= 1 g/day), light/moderate drinking (up to 2 drinks/day) was associated with a decreased risk of CRC (odds ratio [OR]: 0.92, 95% confidence interval [CI]: 0.88-0.98, p = 0.005), heavy drinking (2-3 drinks/day) was not significantly associated with CRC risk (OR: 1.11, 95% CI: 0.99-1.24, p = 0.08) and very heavy drinking (more than 3 drinks/day) was associated with a significant increased risk (OR: 1.25, 95% CI: 1.11-1.40, p < 0.001). We observed no evidence of interactions with lifestyle risk factors or of differences by cancer site or stage. These results provide further evidence that there is a J-shaped association between alcohol consumption and CRC risk. This overall pattern was not significantly modified by other CRC risk factors and there was no effect heterogeneity by tumor site or stage.
C1 [McNabb, Sarah; Harrison, Tabitha A.; Lin, Yi; Potter, John D.; Su, Yu-Ru; White, Emily; Peters, Ulrike] Fred Hutchinson Canc Res Ctr, Publ Hlth Sci Div, 1124 Columbia St, Seattle, WA 98104 USA.
   [McNabb, Sarah; Potter, John D.; White, Emily; Peters, Ulrike] Univ Washington, Sch Publ Hlth, Dept Epidemiol, Seattle, WA 98195 USA.
   [Albanes, Demetrius] NCI, Div Canc Epidemiol & Genet, NIH, Bethesda, MD 20892 USA.
   [Berndt, Sonja I.; Weinstein, Stephanie J.] NCI, Div Canc Epidemiol & Genet, Bethesda, MD 20892 USA.
   [Brenner, Hermann] Deutsch Krebsforschungszentrum, Div Clin Epidemiol & Aging Res, Heidelberg, Germany.
   [Brenner, Hermann] German Canc Res Ctr, Div Prevent Oncol, Heidelberg, Germany.
   [Brenner, Hermann] Natl Ctr Tumor Dis NCT, Heidelberg, Germany.
   [Brenner, Hermann] German Canc Res Ctr, German Canc Consortium DKTK, Heidelberg, Germany.
   [Caan, Bette J.] Kaiser Permanente Med Res Program, Div Res, Oakland, CA USA.
   [Campbell, Peter T.; Jacobs, Eric J.] Amer Canc Soc, Epidemiol Res Program, New York, NY USA.
   [Cao, Yin] Washington Univ St Louis, Div Publ Hlth Sci, St Louis, MO USA.
   [Chang-Claude, Jenny] German Canc Res Ctr, Unit Genet Epidemiol, Heidelberg, Germany.
   [Chan, Andrew] Massachusetts Gen Hosp, Div Gastroenterol, Boston, MA 02114 USA.
   [Chan, Andrew; Giovannucci, Edward L.] Brigham & Womens Hosp, Channing Div Network Med, 75 Francis St, Boston, MA 02115 USA.
   [Chan, Andrew; Giovannucci, Edward L.] Harvard Med Sch, Boston, MA 02115 USA.
   [Chen, Zhengyi] Case Western Reserve Univ, Sch Med, Ctr Community Hlth Integrat, Cleveland, OH USA.
   [English, Dallas R.; Giles, Graham G.; Milne, Roger L.] Univ Melbourne, Sch Populat & Global Hlth, Ctr Epidemiol & Biostat, Melbourne, Vic, Australia.
   [English, Dallas R.; Giles, Graham G.] Canc Council Victoria, Canc Epidemiol Ctr, Melbourne, Vic, Australia.
   [Giovannucci, Edward L.] Harvard Sch Publ Hlth, Dept Epidemiol & Nutr, Boston, MA USA.
   [Giovannucci, Edward L.] Harvard Med Sch, Dept Med, Boston, MA 02115 USA.
   [Goodman, Phyllis J.] Fred Hutchinson Canc Res Ctr, SWOG Stat Ctr, 1124 Columbia St, Seattle, WA 98104 USA.
   [Hayes, Richard B.] NYU, Sch Med, Dept Populat, Div Epidemiol, New York, NY USA.
   [Hoffmeister, Michael] German Canc Res Ctr, Div Clin Epidemiol & Aging Res, Heidelberg, Germany.
   [Joshi, Amit D.] Harvard Sch Publ Hlth, Dept Epidemiol, Boston, MA USA.
   [Joshi, Amit D.] Massachusetts Gen Hosp, Dept Med, Boston, MA 02114 USA.
   [Larsson, Susanna C.; Wolk, Alicja] Karolinska Inst, Inst Environm Med, Solna, Sweden.
   [Le Marchand, Loic] Univ Hawaii, Canc Ctr, Epidemiol Program, Honolulu, HI 96822 USA.
   [Li, Li] Univ Virginia, Dept Family Med, Charlottesville, VA USA.
   [Mannisto, Satu] Natl Inst Hlth & Welf, Publ Hlth Solut, Helsinki, Finland.
   [Milne, Roger L.] Canc Council Victoria, Canc Epidemiol & Intelligence Div, Melbourne, Vic, Australia.
   [Nan, Hongmei] Indiana Univ, Richard M Fairbanks Sch Publ Hlth, Dept Epidemiol, Indianapolis, IN 46204 USA.
   [Nan, Hongmei] Indiana Univ, Melvin & Bren Simon Canc Ctr, Indianapolis, IN 46204 USA.
   [Newton, Christina C.] Amer Canc Soc, Behav & Epidemiol Res Grp, New York, NY USA.
   [Ogino, Shuji] Brigham & Womens Hosp, Dept Pathol, Program MPE Mol Pathol Epidemiol, 75 Francis St, Boston, MA 02115 USA.
   [Ogino, Shuji] Dana Farber Canc Inst, Dept Oncol Pathol, Boston, MA 02115 USA.
   [Ogino, Shuji] Harvard TH Chan Sch Publ Hlth, Dept Epidemiol, Boston, MA USA.
   [Ogino, Shuji] Broad Inst MIT & Harvard, Cambridge, MA 02142 USA.
   [Parfrey, Patrick S.] Mem Univ, Fac Med, Clin Epidemiol Unit, St John, NF, Canada.
   [Petersen, Paneen S.] Fred Hutchinson Canc Res Ctr, 1100 Fairview Ave N M4-B402, Seattle, WA 98109 USA.
   [Potter, John D.] Massey Univ, Ctr Publ Hlth Res, Wellington, New Zealand.
   [Schoen, Robert E.] Univ Pittsburgh, Med Ctr, Dept Med & Epidemiol, Hermitage, PA USA.
   [Slattery, Martha L.] Univ Utah, Dept Internal Med, Hlth Sci Ctr, Salt Lake City, UT 84112 USA.
   [Tangen, Catherine M.; Phipps, Amanda I.] Fred Hutchinson Canc Res Ctr, Publ Hlth Sci Div, Canc Prevent Program, 1124 Columbia St, Seattle, WA 98104 USA.
   [Tucker, Thomas C.] Markey Canc Ctr, Lexington, KY USA.
   [Tucker, Thomas C.] Univ Kentucky, Dept Epidemiol, Lexington, KY USA.
   [Wolk, Alicja] Uppsala Univ, Unity Orthoped, Dept Surg Sci, Uppsala, Sweden.
   [Woods, Michael O.] Mem Univ Newfoundland, Discipline Genet, St John, NF, Canada.
C3 Fred Hutchinson Cancer Center; University of Washington; University of Washington Seattle; National Institutes of Health (NIH) - USA; NIH National Cancer Institute (NCI); NIH National Cancer Institute- Division of Cancer Epidemiology & Genetics; National Institutes of Health (NIH) - USA; NIH National Cancer Institute (NCI); NIH National Cancer Institute- Division of Cancer Epidemiology & Genetics; Helmholtz Association; German Cancer Research Center (DKFZ); Helmholtz Association; German Cancer Research Center (DKFZ); Helmholtz Association; German Cancer Research Center (DKFZ); Ruprecht Karls University Heidelberg; National Center for Tumor Diseases; Helmholtz Association; German Cancer Research Center (DKFZ); Kaiser Permanente; American Cancer Society; Washington University (WUSTL); Helmholtz Association; German Cancer Research Center (DKFZ); Harvard University; Harvard University Medical Affiliates; Massachusetts General Hospital; Harvard University; Harvard University Medical Affiliates; Brigham & Women's Hospital; Harvard University; Harvard Medical School; University System of Ohio; Case Western Reserve University; University of Melbourne; Cancer Council Victoria; Harvard University; Harvard T.H. Chan School of Public Health; Harvard University; Harvard Medical School; Southwest Oncology Group; Fred Hutchinson Cancer Center; New York University; Helmholtz Association; German Cancer Research Center (DKFZ); Harvard University; Harvard T.H. Chan School of Public Health; Harvard University; Harvard University Medical Affiliates; Massachusetts General Hospital; Karolinska Institutet; Cancer Research Center of Hawaii; University of Hawaii System; University of Virginia; Finland National Institute for Health & Welfare; Cancer Council Victoria; Indiana University System; Indiana University Indianapolis; Indiana University System; Indiana University Indianapolis; American Cancer Society; Harvard University; Harvard University Medical Affiliates; Brigham & Women's Hospital; Harvard University; Harvard University Medical Affiliates; Dana-Farber Cancer Institute; Harvard University; Harvard T.H. Chan School of Public Health; Harvard University; Massachusetts Institute of Technology (MIT); Broad Institute; Memorial University Newfoundland; Fred Hutchinson Cancer Center; Massey University; Pennsylvania Commonwealth System of Higher Education (PCSHE); University of Pittsburgh; Utah System of Higher Education; University of Utah; Fred Hutchinson Cancer Center; University of Kentucky; Uppsala University; Memorial University Newfoundland
RP McNabb, S (corresponding author), Fred Hutchinson Canc Res Ctr, 1100 Fairview Ave N M4-B402, Seattle, WA 98109 USA.
EM smcnabb@fredhutch.org
FU Australian National Health and Medical Research Council [1074383, 396414]; Canadian Institutes of Health Research [CRT 43821]; Cancer Council Victoria; Damon Runyon Cancer Research Foundation [CI-8]; Division of Cancer Prevention, National Cancer Institute; German Federal Ministry of Education and Research [01ER0814, 01GL1712, 01KH0404]; German Research Council [BR 1704/6-4, BR 1704/6-1, BR 1704/6-3, BR 1704/6-6, CH 117/1-1]; Karolinska Institutet; National Cancer Institute [5UM1CA182883, HHSN261201500005C, R01 CA059045, R01 CA120582, R01CA136726, CA-09-002 U19 CA148107, U01 CA137088, U10CA37429]; National Cancer Institute of Canada [18223, 18226]; National Heart, Lung, and Blood Institute [HHSN268201100001C, HHSN268201100002C, HHSN268201100003C, HHSN268201100004C, HHSN268201100046C, HHSN271201100004C]; National Institutes of Health [K07 CA190673, P01 CA055075, P01 CA087969, P50 CA127003, R01 CA137178, R01 CA151993, R01 CA48998, R01 CA60987, R35 CA197735, U01 CA164973, U01 CA167552, U01 CA74783, UM1 CA167552, UM1 CA186107]; Swedish Cancer Foundation; Swedish Research Council/Infrastructure Grant; Victorian Health Promotion Foundation; National Cancer Institute [ZIACP010195] Funding Source: NIH RePORTER
CR Azur MJ, 2011, INT J METH PSYCH RES, V20, P40, DOI 10.1002/mpr.329
   Boffetta P, 2006, LANCET ONCOL, V7, P149, DOI 10.1016/S1470-2045(06)70577-0
   Butterworth AS, 2006, EUR J CANCER, V42, P216, DOI 10.1016/j.ejca.2005.09.023
   Cai SF, 2014, EUR J CANCER PREV, V23, P532, DOI 10.1097/CEJ.0000000000000076
   Centers for Disease Control and Prevention, 2016, CDC WHAT AR RISK FAC, V0, P0
   Centers for Disease Control and Prevention, 2016, CDC COL CANC STAT, V0, P0
   Cho E, 2012, AM J CLIN NUTR, V95, P413, DOI 10.3945/ajcn.111.022145
   Cho EY, 2004, ANN INTERN MED, V140, P603, DOI 10.7326/0003-4819-140-8-200404200-00007
   Cho Sooyoung, 2015, J CANCER PREV, V20, P147, DOI 10.15430/JCP.2015.20.2.147
   Cohen SS, 2012, CANCER CAUSE CONTROL, V23, P709, DOI 10.1007/s10552-012-9940-y
   Crous-Bou M, 2013, PLOS ONE, V8, P0, DOI 10.1371/journal.pone.0080158
   Davies MJ, 2002, JAMA-J AM MED ASSOC, V287, P2559, DOI 10.1001/jama.287.19.2559
   Fedirko V, 2011, ANN ONCOL, V22, P1958, DOI 10.1093/annonc/mdq653
   Ferlay J, 2015, INT J CANCER, V136, PE359, DOI 10.1002/ijc.29210
   Gao CM, 2013, ASIAN PAC J CANCER P, V14, P6613, DOI 10.7314/APJCP.2013.14.11.6613
   GIOVANNUCCI E, 1995, JNCI-J NATL CANCER I, V87, P265, DOI 10.1093/jnci/87.4.265
   Gong J, 2016, PLOS GENET, V12, P0, DOI 10.1371/journal.pgen.1006296
   Hutter CM, 2012, CANCER RES, V72, P2036, DOI 10.1158/0008-5472.CAN-11-4067
   Huxley RR, 2009, INT J CANCER, V125, P171, DOI 10.1002/ijc.24343
   Jayasekara H, 2016, ALCOHOL ALCOHOLISM, V51, P315, DOI 10.1093/alcalc/agv110
   Johns Hopkins Medicine, 2017, J HOPKINS MED FOLIC, V0, P0
   Kim J, 2012, AM J CLIN NUTR, V95, P405, DOI 10.3945/ajcn.111.020255
   Klarich DS, 2017, ALCOHOL, V61, P25, DOI 10.1016/j.alcohol.2017.02.179
   Klarich DS, 2015, ALCOHOL CLIN EXP RES, V39, P1280, DOI 10.1111/acer.12778
   Kontou N, 2012, DIS COLON RECTUM, V55, P703, DOI 10.1097/DCR.0b013e31824e612a
   Mu L, 2016, CANCER CAUSE CONTROL, V27, P281, DOI 10.1007/s10552-015-0692-3
   National Institutes of Health, 2007, ALC AL ALC MET UPD, V0, P0
   Oyesanmi Olu, 2010, EVID REP TECHNOL ASSESS (FULL REP), V0, P1
   Pai JK, 2006, ATHEROSCLEROSIS, V186, P113, DOI 10.1016/j.atherosclerosis.2005.06.037
   Poynter JN, 2009, CANCER EPIDEM BIOMAR, V18, P2745, DOI 10.1158/1055-9965.EPI-09-0517
   Purohit V, 2005, ALCOHOL, V35, P155, DOI 10.1016/j.alcohol.2005.05.001
   Schrieks IC, 2015, DIABETES CARE, V38, P723, DOI 10.2337/dc14-1556
   Tabung Fred K, 2016, BR J NUTR, V116, P1787, DOI 10.1017/S0007114516003755
   Tabung FK, 2016, J NUTR, V146, P1560, DOI 10.3945/jn.115.228718
   Thomasson HR, 2002, RECENT DEVELOPMENTS IN ALCOHOLISM (RDIA), V0, PP163, DOI 10.1007/0-306-47138-89
   Wang Y, 2015, INT J CLIN EXP MED, V8, P6878
   World Cancer Research Fund/American Institute for Cancer Research, 1900, P85, V0, P0
   Yamauchi M, 2012, GUT, V61, P794, DOI 10.1136/gutjnl-2012-302014
   Yamauchi M, 2012, GUT, V61, P847, DOI 10.1136/gutjnl-2011-300865
   Zhao JH, 2012, BMC PUBLIC HEALTH, V12, P0, DOI 10.1186/1471-2458-12-94
NR 42
TC 95
Z9 108
U1 3
U2 18
PU WILEY
PI HOBOKEN
PA 111 RIVER ST, HOBOKEN 07030-5774, NJ USA
SN 0020-7136
EI 1097-0215
J9 INT J CANCER
JI Int. J. Cancer
PD FEB 1
PY 2020
VL 146
IS 3
BP 861
EP 873
DI 10.1002/ijc.32377
PG 13
WC Oncology
SC Oncology
GA LL2UI
UT WOS:000531411900028
PM 31037736
DA 2025-02-23
ER

PT J
AU Cai, HL
   Sobue, T
   Kitamura, T
   Ishihara, J
   Sawada, N
   Iwasaki, M
   Shimazu, T
   Tsugane, S
AF Cai, Honglin
   Sobue, Tomotaka
   Kitamura, Tetsuhisa
   Ishihara, Junko
   Sawada, Norie
   Iwasaki, Motoki
   Shimazu, Taichi
   Tsugane, Shoichiro
TI Association between meat and saturated fatty acid intake and lung cancer risk: The Japan Public Health Center-based prospective study
SO INTERNATIONAL JOURNAL OF CANCER
LA English
DT Article
DE lung cancer risk; total red meat intake; poultry and fish intake; SFA intake; prospective cohort study
ID food frequency questionnaire; follow-up survey; heterocyclic amine content; n-nitroso compounds; dietary-fat; cohort-i; alcohol-consumption; fish consumption; jphc; validity
AB Red meat or saturated fatty acid (SFA) intake has been reported to increase lung cancer (LC) risk in several western countries. However, in Asia, studies on the relationship between meat and SFA intake with LC incidence are still relatively insufficient, and their conclusions are inconsistent. We investigated the association of meat and SFA intake with LC incidence in a population-based prospective cohort study in Japan. Cox regression was used to estimate the hazard ratio (HR) and 95% confidence interval (CI) for LC risk according to meat intake and SFA intake. A total of 73 187 participants (32 934 men and 40 253 women) aged 45 to 74 years participated in our study. During the follow-up period of 1 151 839 person-years (median, 16.0 year) from 1995 to 2013 for Cohort I and from 1998 to 2013 for Cohort II, 1315 (901 men and 414 women) newly diagnosed cases of LC were identified. In men, we found an adverse association between total red meat intake (HR and 95% CI: 1.25 [1.02-1.53]; P-trend = .008) and LC risk. Additionally, borderline statistically significant elevated risks of LC were seen with high intake of unprocessed red meat and processed red meat. However, no positive association between total red meat intake and LC risk was observed in women. In contrast, poultry and fish intake were not associated with LC risk in either men or women. We concluded that a high total intake of total red meat was associated with moderately elevated LC risk in men.
C1 [Cai, Honglin; Sobue, Tomotaka; Kitamura, Tetsuhisa] Osaka Univ, Grad Sch Med, Dept Environm Med & Populat Sci, 2-2 Yamadaoka, Suita, Osaka 5650871, Japan.
   [Ishihara, Junko] Azabu Univ, Dept Food & Life Sci, Sagamihara, Kanagawa, Japan.
   [Sawada, Norie; Iwasaki, Motoki; Shimazu, Taichi; Tsugane, Shoichiro] Natl Canc Ctr, Ctr Publ Hlth Sci, Epidemiol & Prevent Grp, Tokyo, Japan.
C3 Osaka University; Azabu University; National Cancer Center - Japan
RP Sobue, T (corresponding author), Osaka Univ, Grad Sch Med, Dept Environm Med & Populat Sci, 2-2 Yamadaoka, Suita, Osaka 5650871, Japan.
EM tsobue@envi.med.osaka-u.ac.jp
FU Food Safety Commission, Cabinet Office, Government of Japan [1503]; Ministry of Health, Labour and Welfare of Japan; National Cancer Center Research and Development Fund
CR Abdel-Shafy Hussein I, 2016, EGYPTIAN JOURNAL OF PETROLEUM, V25, P107, DOI 10.1016/j.ejpe.2015.03.011
   Bandera EV, 1997, CANCER CAUSE CONTROL, V8, P828, DOI 10.1023/A:1018456127018
   CHYOU PH, 1993, ARCH ENVIRON HEALTH, V48, P69, DOI 10.1080/00039896.1993.9938396
   Cross AJ, 2004, ENVIRON MOL MUTAGEN, V44, P44, DOI 10.1002/em.20030
   Daniel CR, 2011, CANCER PREV RES, V4, P1903, DOI 10.1158/1940-6207.CAPR-11-0241
   De Stefani E, 2009, CANCER CAUSE CONTROL, V20, P1635, DOI 10.1007/s10552-009-9411-2
   Felton JS, 1997, MUTAT RES-FUND MOL M, V376, P37, DOI 10.1016/S0027-5107(97)00023-7
   Gnagnarella P, 2013, ANN ONCOL, V24, P2606, DOI 10.1093/annonc/mdt302
   Gnagnarella P, 2018, NUTR CANCER, V70, P1, DOI 10.1080/01635581.2017.1374420
   Haorah J, 2001, J AGR FOOD CHEM, V49, P6068, DOI 10.1021/jf010602h
   Hu JF, 2008, NUTR CANCER, V60, P313, DOI 10.1080/01635580701759724
   Huang X, 2003, MUTAT RES-FUND MOL M, V533, P153, DOI 10.1016/j.mrfmmm.2003.08.023
   Ishihara J, 2003, J EPIDEMIOL, V13, P0
   Kazerouni N, 2001, FOOD CHEM TOXICOL, V39, P423, DOI 10.1016/S0278-6915(00)00158-7
   Knize M G, 1999, ADV EXP MED BIOL, V459, P179
   Kobayashi M, 2003, J EPIDEMIOL, V13, P0
   Linseisen J, 2011, CANCER CAUSE CONTROL, V22, P909, DOI 10.1007/s10552-011-9764-1
   Lobo V, 2010, PHARMACOGN REV, V4, P118, DOI 10.4103/0973-7847.70902
   MIRVISH SS, 1977, J TOXICOL ENV HEALTH, V2, P1267, DOI 10.1080/15287397709529529
   Nanri A, 2012, J EPIDEMIOL, V22, P205, DOI 10.2188/jea.JE20110087
   Ozasa K, 2001, JPN J CANCER RES, V92, P1259, DOI 10.1111/j.1349-7006.2001.tb02148.x
   Puangsombat K, 2011, MEAT SCI, V88, P227, DOI 10.1016/j.meatsci.2010.12.025
   Rocha DM, 2016, ATHEROSCLEROSIS, V244, P211, DOI 10.1016/j.atherosclerosis.2015.11.015
   Sasaki S, 2003, J EPIDEMIOL, V13, P0
   Sasaki S, 2003, J EPIDEMIOL, V13, P0
   Science and Technology Agency, 2015, STAND TABL FOOD COMP, V0, P0
   Sinha R, 1998, FOOD CHEM TOXICOL, V36, P289, DOI 10.1016/S0278-6915(97)00159-2
   Smith-Warner SA, 2002, CANCER EPIDEM BIOMAR, V11, P987
   Song J, 2014, NUTR CANCER, V66, P539, DOI 10.1080/01635581.2014.894102
   Stewart B, 2014, WHO WORLD CANC REP 2, V0, P0
   Suzuki R, 2010, INT J CANCER, V127, P685, DOI 10.1002/ijc.25079
   Takata Y, 2013, PLOS ONE, V8, P0, DOI 10.1371/journal.pone.0056963
   Tasevska N, 2009, AM J CLIN NUTR, V89, P1884, DOI 10.3945/ajcn.2008.27272
   Thompson TG, 2005, DIETARY GUIDELINES FOR AMERICANS, V0, P0
   Tsugane S, 2014, JPN J CLIN ONCOL, V44, P777, DOI 10.1093/jjco/hyu096
   Veierod MB, 1997, EUR J CANCER PREV, V6, P540, DOI 10.1097/00008469-199712000-00009
   Willett WC, 1997, AM J CLIN NUTR, V65, P1220, DOI 10.1093/ajcn/65.4.1220S
   World Health Organisation, 2000, INTERNATIONAL CLASSIFICATION OF DISEASES FOR ONCOLOGY, Vthird, P0
   WU Y, 1994, CANCER CAUSE CONTROL, V5, P395, DOI 10.1007/BF01694752
   Xue XJ, 2014, INT J CLIN EXP MED, V7, P1542
   Yang JJ, 2017, J CLIN ONCOL, V35, P3055, DOI 10.1200/JCO.2017.73.3329
   Yang WS, 2012, ANN ONCOL, V23, P3163, DOI 10.1093/annonc/mds207
   Zeng L, 2008, PLOS ONE, V3, P0, DOI 10.1371/journal.pone.0002329
NR 43
TC 10
Z9 10
U1 0
U2 6
PU WILEY
PI HOBOKEN
PA 111 RIVER ST, HOBOKEN 07030-5774, NJ USA
SN 0020-7136
EI 1097-0215
J9 INT J CANCER
JI Int. J. Cancer
PD DEC 1
PY 2020
VL 147
IS 11
BP 3019
EP 3028
DI 10.1002/ijc.33112
EA JUN 2020
PG 10
WC Oncology
SC Oncology
GA NY2JJ
UT WOS:000538498200001
PM 32441315
DA 2025-02-23
ER

PT J
AU Haidari, F
   Abiri, B
   Iravani, M
   Ahmadi-Angali, K
   Vafa, M
AF Haidari, Fatemeh
   Abiri, Behnaz
   Iravani, Masood
   Ahmadi-Angali, Kambiz
   Vafa, Mohammadreza
TI Effects of Vitamin D and Omega-3 Fatty Acids Co-Supplementation on Inflammatory Factors and Tumor Marker CEA in Colorectal Cancer Patients Undergoing Chemotherapy: A Randomized, Double-Blind, Placebo-Controlled Clinical Trial
SO NUTRITION AND CANCER-AN INTERNATIONAL JOURNAL
LA English
DT Article
ID polyunsaturated fatty-acids; fish-oil; eicosapentaenoic acid; docosahexaenoic acid; ulcerative-colitis; dietary-intake; cell lines; d-receptor; risk; calcium
AB Objectives: This study aimed to investigate the effects of vitamin D and omega-3 fatty acids co-supplementation on inflammatory factors and tumor marker CEA in colorectal cancer patients undergoing chemotherapy. Methods: In this study, 81 patients with stage & x4c0;& x4c0; or & x4c0;& x4c0;& x4c0; colorectal cancer were randomly assigned into four groups: (1) control: receiving a vitamin D placebo, weekly + two omega-3 fatty acid placebo capsules, daily; (2) omega-3 fatty acid, receiving two omega-3 fatty acid capsules (each capsule containing 330 mg of omega-3 fatty acids), daily + a vitamin D placebo, weekly; (3) vitamin D, receiving a 50,000 IU vitamin D soft gel, weekly + two omega-3 fatty acid placebo capsules, daily; (4) co-supplementation, receiving a 50,000 IU vitamin D soft gel, weekly + two omega-3 fatty acids capsules, for 8 weeks. Before and after the intervention, serum levels of 25(OH)D, TNF-alpha, IL-1 beta, IL-6, IL-8, NF-kB activity, and tumor marker CEA, were measured. Results: After 8 weeks of intervention, patients who received combined vitamin D and omega-3 fatty acids supplements compared with omega-3, vitamin D, and placebo had significantly decreased TNF-alpha, and IL-1 beta (P < .05). In addition, serum levels of TNF-alpha, IL-1 beta, IL-6, IL-8, and tumor marker CEA were decreased significantly in omega-3, vitamin D, and co-supplementation of them, compared with baseline. NF-kB activity was decreased significantly in vitamin D and co-supplementation groups, compared with baseline. Regarding CEA, there was no significant difference between the four groups at the end of intervention (P > .05). Conclusion: Results show that co-supplementation of vitamin D and omega-3 fatty acids co-supplementation, in colorectal cancer patients have beneficial impacts on inflammation and tumor marker CEA.
C1 [Haidari, Fatemeh] Ahvaz Jundishapur Univ Med Sci, Nutr & Metab Dis Res Ctr, Dept Nutr, Ahvaz, Iran.
   [Abiri, Behnaz] Ahvaz Jundishapur Univ Med Sci, Fac Paramed, Dept Nutr, Ahvaz, Iran.
   [Iravani, Masood] Univ Tehran Med Sci, Fac Med, Dept Med Oncol & Hematol, Tehran, Iran.
   [Ahmadi-Angali, Kambiz] Ahvaz Jundishapur Univ Med Sci, Fac Publ Hlth, Ahvaz, Iran.
   [Vafa, Mohammadreza] Iran Univ Med Sci, Sch Publ Hlth, Dept Nutr, Tehran, Iran.
   [Vafa, Mohammadreza] Iran Univ Med Sci, Inst Endocrinol & Metab, Pediat Growth & Dev Res Ctr, Tehran, Iran.
C3 Ahvaz Jundishapur University of Medical Sciences (AJUMS); Ahvaz Jundishapur University of Medical Sciences (AJUMS); Tehran University of Medical Sciences; Ahvaz Jundishapur University of Medical Sciences (AJUMS); Iran University of Medical Sciences; Iran University of Medical Sciences
RP Vafa, M (corresponding author), Iran Univ Med Sci, Sch Publ Hlth, Dept Nutr, Tehran, Iran.
EM vafa.m@iums.ac.ir
FU Ahvaz Jundishapur University of Medical Sciences [NRC-9637]
CR Aggarwal BB, 2009, CLIN CANCER RES, V15, P425, DOI 10.1158/1078-0432.CCR-08-0149
   Ahangar P, 2016, J CANCER RES THER, V12, P798, DOI 10.4103/0973-1482.157326
   Akedo I, 1998, JPN J CLIN ONCOL, V28, P762, DOI 10.1093/jjco/28.12.762
   ASLAN A, 1992, AM J GASTROENTEROL, V87, P432
   Bao Y, 2010, BRIT J CANCER, V102, P1422, DOI 10.1038/sj.bjc.6605658
   BECK SA, 1991, CANCER RES, V51, P6089
   Belluzzi A, 2000, AM J CLIN NUTR, V71, P339S, DOI 10.1093/ajcn/71.1.339s
   Benson AB, 2007, J MANAGE CARE PHARM, V13, P0
   Berquin IM, 2008, CANCER LETT, V269, P363, DOI 10.1016/j.canlet.2008.03.044
   Bolland MJ, 2011, AM J CLIN NUTR, V94, P1144, DOI 10.3945/ajcn.111.015032
   Calder PC, 2007, PROSTAG LEUKOTR ESS, V77, P327, DOI 10.1016/j.plefa.2007.10.015
   Cantorna MT, 2000, J NUTR, V130, P2648, DOI 10.1093/jn/130.11.2648
   Davis CD, 2008, AM J CLIN NUTR, V88, P565S, DOI 10.1093/ajcn/88.2.565S
   Dommels YEM, 2003, CARCINOGENESIS, V24, P385, DOI 10.1093/carcin/24.3.385
   Evans SRT, 2000, INT J ONCOL, V16, P1249
   FALCONER JS, 1994, BRIT J CANCER, V69, P826, DOI 10.1038/bjc.1994.161
   Ferrucci L, 2006, J CLIN ENDOCR METAB, V91, P439, DOI 10.1210/jc.2005-1303
   Fuchs MA, 2017, ANN ONCOL, V28, P1359, DOI 10.1093/annonc/mdx109
   Germano G, 2008, CYTOKINE, V43, P374, DOI 10.1016/j.cyto.2008.07.014
   GIULIANO AR, 1991, ARCH BIOCHEM BIOPHYS, V285, P261, DOI 10.1016/0003-9861(91)90358-P
   Gurlek A, 2002, ENDOCR REV, V23, P763, DOI 10.1210/er.2001-0044
   Hall MN, 2008, CANCER EPIDEM BIOMAR, V17, P1136, DOI 10.1158/1055-9965.EPI-07-2803
   Hardman WE, 2002, J NUTR, V132, P3508S, DOI 10.1093/jn/132.11.3508S
   Holick MF, 2006, NEW ENGL J MED, V354, P2287
   Hopkins MH, 2011, CANCER PREV RES, V4, P1645, DOI 10.1158/1940-6207.CAPR-11-0105
   Kato T, 2007, NUTR CANCER, V58, P178, DOI 10.1080/01635580701328362
   Kim S, 2010, AM J EPIDEMIOL, V171, P969, DOI 10.1093/aje/kwq032
   Kozman MA, 2018, J SURG ONCOL, V117, P725, DOI 10.1002/jso.24911
   Kutner M, 2004, APPL LINEAR STAT MOD, V0, P0
   Lai PBS, 1996, BRIT J CANCER, V74, P1375, DOI 10.1038/bjc.1996.552
   Lappe JM, 2007, AM J CLIN NUTR, V85, P1586, DOI 10.1093/ajcn/85.6.1586
   Li W, 2015, CANCER PREV RES, V8, P139, DOI 10.1158/1940-6207.CAPR-14-0128
   Manson JE, 2019, NEW ENGL J MED, V380, P33, DOI 10.1056/NEJMoa1809944
   McDonnell SL, 2018, PLOS ONE, V13, P0, DOI 10.1371/journal.pone.0199265
   McDonnell SL, 2016, PLOS ONE, V11, P0, DOI 10.1371/journal.pone.0152441
   Meeker S, 2014, CANCER RES, V74, P4398, DOI 10.1158/0008-5472.CAN-13-2820
   MEGGOUH F, 1991, CANCER RES, V51, P1227
   Mohammadzadeh M, 2013, INTEGR CANCER THER, V12, P496, DOI 10.1177/1534735413485417
   Morales-Oyarvide V, 2016, CANCER J, V22, P223, DOI 10.1097/PPO.0000000000000197
   MULLER K, 1993, IMMUNOL LETT, V35, P177, DOI 10.1016/0165-2478(93)90088-J
   Mumm JB, 2008, ONCOGENE, V27, P5913, DOI 10.1038/onc.2008.275
   Murff HJ, 2012, AM J CLIN NUTR, V95, P703, DOI 10.3945/ajcn.111.024000
   Narayanan BA, 2003, CANCER RES, V63, P972
   Pan MH, 2011, MOL NUTR FOOD RES, V55, P32, DOI 10.1002/mnfr.201000412
   Silva JDP, 2012, NUTR CANCER, V64, P267, DOI 10.1080/01635581.2012.643133
   Read JA, 2007, SUPPORT CARE CANCER, V15, P301, DOI 10.1007/s00520-006-0153-3
   Refaat B, 2015, J EXP CLIN CANC RES, V34, P0, DOI 10.1186/s13046-015-0187-9
   Ryz NR, 2012, AM J PHYSIOL-GASTR L, V303, PG1299, DOI 10.1152/ajpgi.00320.2012
   Saito T, 2008, J STEROID BIOCHEM, V112, P151, DOI 10.1016/j.jsbmb.2008.09.012
   SALOMON P, 1990, J CLIN GASTROENTEROL, V12, P157, DOI 10.1097/00004836-199004000-00009
   Sharma G, 2016, CANCER INVEST, V34, P220, DOI 10.1080/07357907.2016.1183023
   Sheng HM, 2001, J BIOL CHEM, V276, P18075, DOI 10.1074/jbc.M009689200
   Song MY, 2014, INT J CANCER, V135, P2413, DOI 10.1002/ijc.28878
   Srivastava PK, 2004, ARCH BIOCHEM BIOPHYS, V427, P164, DOI 10.1016/j.abb.2004.05.003
   Stern MC, 2009, J NUTRIGENET NUTRIGE, V2, P273, DOI 10.1159/000308467
   Wactawski-Wende J, 2006, NEW ENGL J MED, V354, P684, DOI 10.1056/NEJMoa055222
   Wang WC, 2017, J NUTR BIOCHEM, V48, P29, DOI 10.1016/j.jnutbio.2017.06.006
   Wang WC, 2014, PROSTAG OTH LIPID M, V113, P13, DOI 10.1016/j.prostaglandins.2014.07.002
   Wietrzyk J, 2008, CANCER CHEMOTH PHARM, V62, P787, DOI 10.1007/s00280-007-0666-6
   Wietrzyk J, 2007, ONCOL RES, V16, P517, DOI 10.3727/096504007783438330
   Yang J, 2017, CELL BIOL INT, V41, P890, DOI 10.1002/cbin.10806
   Zehnder D, 2001, J CLIN ENDOCR METAB, V86, P888, DOI 10.1210/jc.86.2.888
   ZHAO X, 1993, ENDOCRINOLOGY, V132, P1808, DOI 10.1210/en.132.4.1808
NR 63
TC 16
Z9 16
U1 0
U2 13
PU ROUTLEDGE JOURNALS, TAYLOR & FRANCIS LTD
PI ABINGDON
PA 2-4 PARK SQUARE, MILTON PARK, ABINGDON OX14 4RN, OXON, ENGLAND
SN 0163-5581
EI 1532-7914
J9 NUTR CANCER
JI Nutr. Cancer
PD AUG 17
PY 2020
VL 72
IS 6
BP 948
EP 958
DI 10.1080/01635581.2019.1659380
EA SEP 2019
PG 11
WC Oncology; Nutrition & Dietetics
SC Oncology; Nutrition & Dietetics
GA LQ7FS
UT WOS:000484992200001
PM 32441198
DA 2025-02-23
ER

PT J
AU Melough, MM
   Kim, K
   Cho, E
   Chun, OK
AF Melough, Melissa M.
   Kim, Kijoon
   Cho, Eunyoung
   Chun, Ock K.
[truncated: 1,182,567 more chars]
