# Supplementary material for: Global impact of dietary risks on cancers: burdens across regions from 1990 to 2021 and the projection to 2035
Source: Front Nutr. 2025 Jul 4;12:1585305. doi: 10.3389/fnut.2025.1585305 (PMC12271164; doi:10.3389/fnut.2025.1585305)
Supplement: Supplementary file 1 [file Data_Sheet_1.zip › Supplementary data/Fig 1/download2021u226.txt]

PT J
AU Moussa, I
   Day, RS
   Li, RS
   Kaseb, A
   Jalal, PK
   Daniel-MacDougall, C
   Hatia, RI
   Abdelhakeem, A
   Rashid, A
   Chun, YS
   Li, DH
   Hassan, MM
AF Moussa, Iman
   Day, Rena S.
   Li, Ruosha
   Kaseb, Ahmed
   Jalal, Prasun K.
   Daniel-MacDougall, Carrie
   Hatia, Rikita I.
   Abdelhakeem, Ahmed
   Rashid, Asif
   Chun, Yun Shin
   Li, Donghui
   Hassan, Manal M.
TI Association of dietary fat intake and hepatocellular carcinoma among US adults
SO CANCER MEDICINE
LA English
DT Article
DE case-control; liver cancer; monounsaturated fatty acids; omega-3 fatty acids; omega-6 fatty acids; polyunsaturated fatty acids
ID liver-cancer; natural-history; united-states; reduces risk; body-weight; disease; epidemiology; consumption; acids; metaanalysis
AB Background and Aims The role of dietary fat consumption in the etiology of hepatocellular carcinoma (HCC) remains unclear. We investigated the associations of total fat and fatty acids with risk of HCC among US adults in a hospital-based case-control study. Methods We analyzed data from 641 cases and 1034 controls recruited at MD Anderson Cancer Center during 2001-2018. Cases were new patients with a pathologically or radiologically confirmed diagnosis of HCC; controls were cancer-free spouses of patients with cancers other than gastrointestinal, lung, liver, or head and neck. Cases and controls were frequency-matched by age and sex. Dietary intake was assessed using a validated food frequency questionnaire. Odds ratios (ORs) and corresponding confidence intervals (CIs) were computed using unconditional logistic regression with adjustment for major HCC risk factors, including hepatitis B virus and hepatitis C virus infection. Results Monounsaturated fatty acid (MUFA) intake was inversely associated with HCC risk (highest vs. lowest tertile: OR, 0.49; 95% CI, 0.33-0.72). Total polyunsaturated fatty acid (PUFA) intake was directly associated with HCC risk (highest vs. lowest tertile: OR, 1.82; 95% CI, 1.23-2.70). Omega-6 PUFA was directly associated with HCC risk (highest vs. lowest tertile: OR 2.29; 95% CI, 1.52-3.44). Long-chain omega-3 PUFA (eicosapentaenoic acid and docosahexaenoic acid) intake was also inversely associated with HCC risk (highest vs. lowest tertile: OR, 0.50; 95% CI, 0.33-0.70). No association was observed for saturated fat and HCC risk. Conclusion Our findings support a direct association of omega-6 PUFA intake with HCC and an inverse association of MUFA and long-chain omega-3 PUFA intake with HCC.
C1 [Moussa, Iman] Univ Texas Hlth Sci Ctr Houston, Dept Epidemiol Human Genet & Environm Sci, Sch Publ Hlth, Houston, TX 77030 USA.
   [Day, Rena S.] Univ Texas Hlth Sci Ctr Houston, Div Epidemiol Human Genet & Environm Sci, Southwest Ctr Occupat & Environm Hlth, Michael & Susan Dell Ctr Hlth Living,Sch Publ Hlt, Houston, TX 77030 USA.
   [Li, Ruosha] Univ Texas Hlth Sci Ctr Houston, Dept Biostat & Data Sci, Sch Publ Hlth, Houston, TX 77030 USA.
   [Kaseb, Ahmed; Li, Donghui] Univ Texas MD Anderson Canc Ctr, Dept Gastrointestinal Med Oncol, Houston, TX 77030 USA.
   [Jalal, Prasun K.] Baylor Coll Med, Dept Med, Div Gastroenterol & Hepatol, Houston, TX 77030 USA.
   [Daniel-MacDougall, Carrie; Hatia, Rikita I.; Hassan, Manal M.] Univ Texas MD Anderson Canc Ctr, Dept Epidemiol, 1155 Pressler St,Unit 1340, Houston, TX 77030 USA.
   [Abdelhakeem, Ahmed] Baptist Hosp Southeast Texas, Dept Internal Med, Beaumont, TX USA.
   [Rashid, Asif] Univ Texas MD Anderson Canc Ctr, Dept Pathol, Houston, TX 77030 USA.
   [Chun, Yun Shin] Univ Texas MD Anderson Canc Ctr, Dept Surg Oncol, Div Surg, Houston, TX 77030 USA.
C3 University of Texas System; University of Texas Health Science Center Houston; University of Texas School Public Health; University of Texas System; University of Texas Health Science Center Houston; University of Texas System; University of Texas Health Science Center Houston; University of Texas School Public Health; University of Texas System; UTMD Anderson Cancer Center; Baylor College of Medicine; University of Texas System; UTMD Anderson Cancer Center; University of Texas System; UTMD Anderson Cancer Center; University of Texas System; UTMD Anderson Cancer Center
RP Hassan, MM (corresponding author), Univ Texas MD Anderson Canc Ctr, Dept Epidemiol, 1155 Pressler St,Unit 1340, Houston, TX 77030 USA.
EM mhassan@mdanderson.org
FU NIH/NCI [R01CA186566, CA106458-01, P30CA016672, R01-CA-98380, 2P30CA016672-43]; MD Anderson Cancer Center Support Grant [P50CA217674]
CR Ascha MS, 2010, HEPATOLOGY, V51, P1972, DOI 10.1002/hep.23527
   Baffy G, 2012, J HEPATOL, V56, P1384, DOI 10.1016/j.jhep.2011.10.027
   Bellentani S, 2017, LIVER INT, V37, P81, DOI 10.1111/liv.13299
   CASEY VA, 1991, AM J CLIN NUTR, V53, P1493, DOI 10.1093/ajcn/53.6.1493
   Cavanaugh KL, 2008, AM J KIDNEY DIS, V52, P118, DOI 10.1053/j.ajkd.2008.02.001
   Cortez-Pinto H, 2006, CLIN NUTR, V25, P816, DOI 10.1016/j.clnu.2006.01.027
   Daniel CR, 2011, CANCER PREV RES, V4, P1903, DOI 10.1158/1940-6207.CAPR-11-0241
   Duarte-Salles T, 2015, INT J CANCER, V137, P2715, DOI 10.1002/ijc.29643
   Duarte-Salles T, 2014, INT J CANCER, V135, P1662, DOI 10.1002/ijc.28812
   El-Serag HB, 2007, GASTROENTEROLOGY, V132, P2557, DOI 10.1053/j.gastro.2007.04.061
   El-Serag HB, 2014, HEPATOLOGY, V60, P1767, DOI 10.1002/hep.27222
   El-Serag HB, 2012, GASTROENTEROLOGY, V142, P1264, DOI 10.1053/j.gastro.2011.12.061
   El-Serag HB, 2006, CLIN GASTROENTEROL H, V4, P369, DOI 10.1016/j.cgh.2005.12.007
   Escrich E, 2007, MOL NUTR FOOD RES, V51, P1279, DOI 10.1002/mnfr.200700213
   Fedirko V, 2013, ANN ONCOL, V24, P543, DOI 10.1093/annonc/mds434
   Freedman ND, 2010, J NATL CANCER I, V102, P1354, DOI 10.1093/jnci/djq301
   Funahashi H, 2008, PANCREAS, V36, P353, DOI 10.1097/MPA.0b013e31815ccc44
   Gao M, 2015, CANCER CAUSE CONTROL, V26, P367, DOI 10.1007/s10552-014-0512-1
   Goh GBB, 2016, DIGEST DIS SCI, V61, P1226, DOI 10.1007/s10620-016-4095-4
   Gunnell D, 2000, INT J EPIDEMIOL, V29, P456, DOI 10.1093/ije/29.3.456
   Hanson S, 2020, BRIT J CANCER, V122, P1260, DOI 10.1038/s41416-020-0761-6
   Hassan MM, 2008, INT J CANCER, V123, P1883, DOI 10.1002/ijc.23730
   Hassan MM, 2015, GASTROENTEROLOGY, V149, P119, DOI 10.1053/j.gastro.2015.03.044
   Hassan MM, 2010, CANCER-AM CANCER SOC, V116, P1938, DOI 10.1002/cncr.24982
   Hassan MM, 2009, HEPATOLOGY, V49, P1563, DOI 10.1002/hep.22793
   Hassan MM, 2009, J HEPATOL, V50, P334, DOI 10.1016/j.jhep.2008.08.016
   Kabagambe EK, 2001, AM J EPIDEMIOL, V154, P1126, DOI 10.1093/aje/154.12.1126
   Karin M, 2016, CARCINOGENESIS, V37, P541, DOI 10.1093/carcin/bgw060
   Koh WP, 2016, LIVER INT, V36, P893, DOI 10.1111/liv.12978
   Kuczmarski MF, 2001, J AM DIET ASSOC, V101, P28, DOI 10.1016/S0002-8223(01)00008-6
   Kurahashi N, 2009, BRIT J CANCER, V100, P181, DOI 10.1038/sj.bjc.6604843
   Larsson SC, 2007, BRIT J CANCER, V97, P1005, DOI 10.1038/sj.bjc.6603932
   Lee YCA, 2009, INT J EPIDEMIOL, V38, P1497, DOI 10.1093/ije/dyp280
   LEVIN M L, 1953, ACTA UNIO INT CONTRA CANCRUM, V9, P531
   Ma YN, 2019, HEPATOLOGY, V70, P577, DOI 10.1002/hep.30362
   MALDONADO G, 1993, AM J EPIDEMIOL, V138, P923, DOI 10.1093/oxfordjournals.aje.a116813
   McGlynn KA, 2005, BEST PRACT RES CL GA, V19, P3, DOI 10.1016/j.bpg.2004.10.004
   McGlynn KA, 2015, CLIN LIVER DIS, V19, P223, DOI 10.1016/j.cld.2015.01.001
   Moussa I, 2021, NUTRIENTS, V13, P0, DOI 10.3390/nu13062011
   Perdomo CM, 2019, NUTRIENTS, V11, P0, DOI 10.3390/nu11030677
   Pham TM, 2006, INT J CANCER, V119, P2408, DOI 10.1002/ijc.22122
   Polesel J, 2007, EUR J CANCER, V43, P2381, DOI 10.1016/j.ejca.2007.07.012
   Reeves HL, 2016, DIGEST DIS SCI, V61, P1234, DOI 10.1007/s10620-016-4085-6
   Sawada N, 2012, GASTROENTEROLOGY, V142, P1468, DOI 10.1053/j.gastro.2012.02.018
   Simpson CF, 2004, J AM GERIATR SOC, V52, P123, DOI 10.1111/j.1532-5415.2004.52021.x
   STEVENS J, 1990, AM J EPIDEMIOL, V132, P1156, DOI 10.1093/oxfordjournals.aje.a115758
   Sui J, 2019, CANCER PREV RES, V12, P367, DOI 10.1158/1940-6207.CAPR-18-0511
   Talamini R, 2006, INT J CANCER, V119, P2916, DOI 10.1002/ijc.22267
   Turati F, 2014, ANN ONCOL, V25, P1526, DOI 10.1093/annonc/mdu020
   Wang DZ, 2018, J CLIN INVEST, V128, P2732, DOI 10.1172/JCI97953
   Wengreen HJ, 2009, J NUTR, V139, P1944, DOI 10.3945/jn.109.106427
   Willett WC, 1997, AM J CLIN NUTR, V65, P1220, DOI 10.1093/ajcn/65.4.1220S
   WILLETT WC, 1985, AM J EPIDEMIOL, V122, P51, DOI 10.1093/oxfordjournals.aje.a114086
   Woutersen RA, 1999, MUTAT RES-GEN TOX EN, V443, P111, DOI 10.1016/S1383-5742(99)00014-9
   Yang WS, 2020, CLIN GASTROENTEROL H, V18, P2775, DOI 10.1016/j.cgh.2020.01.003
   Yang WS, 2019, JAMA ONCOL, V5, P879, DOI 10.1001/jamaoncol.2018.7159
   Yang Y, 2014, GASTROENTEROLOGY, V147, P1031, DOI 10.1053/j.gastro.2014.08.005
   Younossi ZM, 2015, HEPATOLOGY, V62, P1723, DOI 10.1002/hep.28123
   Zamora-Ros R, 2013, INT J CANCER, V133, P2429, DOI 10.1002/ijc.28257
   Zhang W, 2013, CANCER SCI, V104, P1353, DOI 10.1111/cas.12231
   Zhu JZ, 2015, DIGEST DIS SCI, V60, P3194, DOI 10.1007/s10620-015-3728-3
NR 61
TC 10
Z9 10
U1 1
U2 5
PU WILEY
PI HOBOKEN
PA 111 RIVER ST, HOBOKEN 07030-5774, NJ USA
SN 2045-7634
EI 
J9 CANCER MED-US
JI Cancer Med.
PD OCT 15
PY 2021
VL 10
IS 20
BP 7308
EP 7319
DI 10.1002/cam4.4256
EA SEP 2021
PG 12
WC Oncology
SC Oncology
GA WI7CF
UT WOS:000696837900001
PM 34535983
DA 2025-02-23
ER

PT J
AU Al-Jumaili, MHA
   Al hdeethi, MKY
AF Al-Jumaili, Mohammed Hadi Ali
   Al hdeethi, Muqdad Khairi Yahya
TI Study of Selected Flavonoid Structures and Their Potential Activity as Breast Anticancer Agents
SO CANCER INFORMATICS
LA English
DT Article
DE Flavonoid's activity; breast cancer; cancer prevention; ligand-receptor interaction
ID antioxidant activity; dietary flavonoids; in-vitro; inhibition
AB Flavonoids contain pharmacological effects that help to protect cells from damage. However, the anticancer activity of flavonoids is related to their modulation of signal transduction pathways within cancer cells. Natural substances such as flavonoids have immune-stimulating anti-tumor effect that could lower breast cancer risk. However, various diseases included Alzheimer's and cancer disease are associated with flavonoids intake due to their ability as antioxidant agent to alter essential cellular enzyme's function. Therefore, through interaction between flavonoids and Cytochrome P450 (CYP) family enzymes led to make them chemopreventive agents for breast cancer. In this analysis, the chemo-informatics properties of 5 selective flavonoid derivatives and their efficiency as anti-breast cancer drugs were evaluated. Flavonoid ligands were docked with the predicted protein, which is human placental aromatase complexes with exemestane, a breast cancer drug (3S7S). Based on various docking energies, the molecular characteristics and bioactivity score of the following components, C15H12O6 2-(3,4-dihydroxyphenyl)-5,7-dihydroxy-2,3-dihydro-4H-chromen-4-one and C15H12O5 5,8-dihydroxy-2-(4-hydroxyphenyl)-2,3-dihydro-4H-chromen-4-one showed greatest molecular properties and bioactivity docking scores of -8.633117 and -8.633117 kcal/mol respectively. Therefore, both compounds could be considered antitumor agent.
C1 [Al-Jumaili, Mohammed Hadi Ali] Dijlah Univ Coll, Dept Med Lab Tech, Baghdad 10022, Iraq.
   [Al hdeethi, Muqdad Khairi Yahya] Minist Educ, Iraq Gifted Guardianship Comm, Baghdad, Iraq.
RP Al-Jumaili, MHA (corresponding author), Dijlah Univ Coll, Dept Med Lab Tech, Baghdad 10022, Iraq.
EM mohammed.hadi@duc.edu.iq
CR Abotaleb M, 2019, CANCERS, V11, P0, DOI 10.3390/cancers11010028
   Amawi H, 2017, CHIN J CANCER, V36, P0, DOI 10.1186/s40880-017-0217-4
   Amic D, 2007, CURR MED CHEM, V14, P827, DOI 10.2174/092986707780090954
   Arct J, 2008, CLIN DERMATOL, V26, P347, DOI 10.1016/j.clindermatol.2008.01.004
   Arnold K, 2006, BIOINFORMATICS, V22, P195, DOI 10.1093/bioinformatics/bti770
   Ekalu A, 2020, BENI-SUEF U J BASIC, V9, P0, DOI 10.1186/s43088-020-00065-9
   Feng XL, 2020, EUR J CANCER PREV, V29, P493, DOI 10.1097/CEJ.0000000000000561
   Feng YX, 2018, GENES DIS, V5, P77, DOI 10.1016/j.gendis.2018.05.001
   Gole B, 2015, FRONT CELL DEV BIOL, V3, P0, DOI 10.3389/fcell.2015.00041
   Khajuria R, 2019, CURRENT ASPECTS OF FLAVONOIDS: THEIR ROLE IN CANCER TREATMENT, V0, P1
   Kidd PS, 2001, J EXP BOT, V52, P1339, DOI 10.1093/jexbot/52.359.1339
   Leung AM, 2010, J SURG RES, V161, P83, DOI 10.1016/j.jss.2008.12.030
   Lin CZ, 2014, J INTERCULT ETHNOPHA, V3, P123, DOI 10.5455/jice.20140619030232
   Marzocchella L, 2011, RECENT PATENTS INFLA, V5, P200, DOI 10.2174/187221311797264937
   Moreira IS, 2010, J COMPUT CHEM, V31, P317, DOI 10.1002/jcc.21276
   Muchtaridi M, 2020, MOLECULES, V25, P0, DOI 10.3390/molecules25173980
   Obakan-Yerlikaya P, 2017, BREAST CANC BIOL MED, V305, P551
   Ramos S, 2007, J NUTR BIOCHEM, V18, P427, DOI 10.1016/j.jnutbio.2006.11.004
   Sharma R, 2014, PLOS ONE, V9, P0, DOI 10.1371/journal.pone.0092636
   Singh M, 2014, EUR J MED CHEM, V84, P206, DOI 10.1016/j.ejmech.2014.07.013
   Sudan S, 2014, NUTR CANCER, V66, P1237, DOI 10.1080/01635581.2014.951733
   Tsao R, 2010, NUTRIENTS, V2, P1231, DOI 10.3390/nu2121231
   van Meeuwen JA, 2008, TOXICOL APPL PHARM, V228, P269, DOI 10.1016/j.taap.2007.12.007
   Wang W, 2007, CANCER CHEMOTH PHARM, V59, P589, DOI 10.1007/s00280-006-0300-z
NR 24
TC 12
Z9 13
U1 0
U2 5
PU SAGE PUBLICATIONS LTD
PI LONDON
PA 1 OLIVERS YARD, 55 CITY ROAD, LONDON EC1Y 1SP, ENGLAND
SN 
EI 1176-9351
J9 CANCER INFORM
JI Cancer Inform.
PD NOV 15
PY 2021
VL 20
IS 
BP 
EP 
DI 10.1177/11769351211055160
PG 6
WC Oncology; Mathematical & Computational Biology
SC Oncology; Mathematical & Computational Biology
GA WZ8AM
UT WOS:000720184800001
PM 34803373
DA 2025-02-23
ER

PT J
AU Ziouziou, I
   Touzani, AM
   Lahlou, L
   Shariat, SF
   Sanguedolce, F
   Neuzillet, Y
   Ajdi, F
   Khabbal, Y
AF Ziouziou, Imad
   Touzani, Alae M.
   Lahlou, Laila
   Shariat, Shahrokh F.
   Sanguedolce, Francesco
   Neuzillet, Yann
   Ajdi, Farida
   Khabbal, Youssef
TI Association of Prostate Cancer with Nuts, Seeds, Alcohol and Processed Meats: A Worldwide Population-Based Study
SO NUTRITION AND CANCER-AN INTERNATIONAL JOURNAL
LA English
DT Article
ID risk; consumption; progression; prevention; poultry; fish
AB There are conflicting data with regards to the link between diet and the prostate cancer. The purpose of this study was to assess the association of dietary factors with incidence, prevalence and mortality rates of prostate cancer worldwide. We conducted an ecological study including 170 countries, whose data on incidence, prevalence and mortality rates of prostate cancer, dietary factors, and potentially confounding factors were available and collected in May 2020. Univariable and multivariable linear regression analyses were used. Consumption of nuts and seeds was inversely associated with incidence, prevalence and mortality rates of prostate cancer (beta -0.7, P < 0.001; beta -2.1, P < 0.001; beta -0.1, P = 0.02; respectively). Intake of alcohol was associated with increased incidence, prevalence and mortality rates of prostate cancer (beta 1.8, P < 0.001; beta 4.5, P < 0.001; beta 0.4, P < 0.001; respectively). Consumption of processed meats was also associated with increased incidence and prevalence rates of prostate cancer (beta 0.6, P = 0.003; beta 2.8, P = 0.001; respectively). These data suggest that consumption of nuts and seeds have a protective effect against prostate carcinogenesis, progression, and metastasis, while alcohol and processed meat increase these risks.
C1 [Ziouziou, Imad] Univ Hosp Agadir, Dept Urol, Agadir, Morocco.
   [Ziouziou, Imad; Lahlou, Laila; Ajdi, Farida; Khabbal, Youssef] Univ Ibn Zohr, Fac Med & Pharm, Lab Sci Sant, Med Translate & Epidemiol, Agadir, Morocco.
   [Touzani, Alae M.] Ibn Sina Univ Hosp, Dept Urol B, Rabat, Morocco.
   [Shariat, Shahrokh F.] Med Univ Vienna, Vienna Gen Hosp, Dept Urol, Vienna, Austria.
   [Shariat, Shahrokh F.] Weill Cornell Med Coll, Dept Urol, New York, NY USA.
   [Shariat, Shahrokh F.] Univ Texas Southwestern Med Ctr Dallas, Dept Urol, Dallas, TX 75390 USA.
   [Sanguedolce, Francesco] Autonomous Univ Barcelona, Fundacio Puigvert, Dept Urol, Barcelona, Spain.
   [Neuzillet, Yann] Univ Versailles St Quentin En Yvelines, Hop Foch, Serv Urol, Suresnes, France.
   [Ajdi, Farida] Univ Hosp Agadir, Dept Endocrinol, Agadir, Morocco.
   [Khabbal, Youssef] Univ Hosp Agadir, Dept Pharmacol, Agadir, Morocco.
C3 Ibn Zohr University of Agadir; University Hospital of Agadir; Ibn Zohr University of Agadir; Mohammed V University in Rabat; Ibn sina University Hospital Center of Rabat; Medical University of Vienna; Cornell University; Weill Cornell Medicine; University of Texas System; University of Texas Southwestern Medical Center Dallas; Autonomous University of Barcelona; Fundacio Puigvert; Universite Paris Saclay; Hospital Foch; Ibn Zohr University of Agadir; University Hospital of Agadir; Ibn Zohr University of Agadir; University Hospital of Agadir
RP Ziouziou, I (corresponding author), Univ Ibn Zohr, Fac Med & Pharm, Agadir 80000, Morocco.
EM i.ziouziou@uiz.ac.ma
CR [Anonymous], 2011, J PEDIAT HLTH CARE, V25, P0
   ARMSTRONG B, 1975, INT J CANCER, V15, P617, DOI 10.1002/ijc.2910150411
   Aune D, 2016, BMC MED, V14, P0, DOI 10.1186/s12916-016-0730-3
   Botto H, 2010, HORM MOL BIOL CLIN I, V2, P191, DOI 10.1515/HMBCI.2010.023
   Brasky TM, 2011, AM J EPIDEMIOL, V173, P1429, DOI 10.1093/aje/kwr027
   Brunner C, 2017, INT J CANCER, V140, P75, DOI 10.1002/ijc.30436
   Cheng HG, 2020, PLOS ONE, V15, P0, DOI 10.1371/journal.pone.0228957
   Downer MK, 2019, J CLIN ONCOL, V37, P1499, DOI 10.1200/JCO.18.02462
   Elands RJJ, 2016, PLOS ONE, V11, P0, DOI 10.1371/journal.pone.0158003
   Farris MS, 2018, INT J CANCER, V143, P253, DOI 10.1002/ijc.31307
   Ferdowsian Hope R, 2007, ETHN DIS, V17, P0
   Ferlay J, 2019, INT J CANCER, V144, P1941, DOI 10.1002/ijc.31937
   Ferro A, 2020, INT J CANCER, V147, P45, DOI 10.1002/ijc.32707
   Fillmore KM, 2009, MOL NUTR FOOD RES, V53, P240, DOI 10.1002/mnfr.200800122
   Gao JL, 2018, THER CLIN RISK MANAG, V14, P95, DOI 10.2147/TCRM.S149325
   Grant W B, 1999, ALTERN MED REV, V4, P162
   Grant WB, 2004, EUR UROL, V45, P271, DOI 10.1016/j.eururo.2003.08.018
   Grewal P, 2012, CLIN LIVER DIS, V16, P839, DOI 10.1016/j.cld.2012.08.011
   Harrison S, 2017, CANCER CAUSE CONTROL, V28, P497, DOI 10.1007/s10552-017-0883-1
   Hassanipour-Azgomi S, 2016, PROSTATE INT, V4, P118, DOI 10.1016/j.prnil.2016.07.001
   Kolonel LN, 1996, CANCER CAUSE CONTROL, V7, P83, DOI 10.1007/BF00115640
   Koo LC, 1997, NUTR CANCER, V28, P289, DOI 10.1080/01635589709514590
   Long JY, 2020, CANCER EPIDEM BIOMAR, V29, P565, DOI 10.1158/1055-9965.EPI-19-1167
   Michael J, 2018, CANCER PREV RES, V11, P621, DOI 10.1158/1940-6207.CAPR-18-0057
   Neuzillet Y, 2015, HORM MOL BIOL CLIN I, V22, P101, DOI 10.1515/hmbci-2015-0005
   Pacheco SOS, 2016, NUTRIENTS, V8, P0, DOI 10.3390/nu8070419
   Platz EA, 2004, AM J EPIDEMIOL, V159, P444, DOI 10.1093/aje/kwh062
   Qadir MI, 2017, CRIT REV EUKAR GENE, V27, P99, DOI 10.1615/CritRevEukaryotGeneExpr.2017019473
   Richman EL, 2010, AM J CLIN NUTR, V91, P712, DOI 10.3945/ajcn.2009.28474
   Rohani-Rasaf M, 2013, ASIAN PAC J CANCER P, V14, P1669, DOI 10.7314/APJCP.2013.14.3.1669
   Rosato V, 2018, NUTRITION, V49, P17, DOI 10.1016/j.nut.2017.10.025
   Rota M, 2012, EUR J CANCER PREV, V21, P350, DOI 10.1097/CEJ.0b013e32834dbc11
   Sharif Y, 2021, NUTR CANCER, V73, P750, DOI 10.1080/01635581.2020.1773874
   Song ZY, 2018, ENDOCR CONNECT, V7, PR294, DOI 10.1530/EC-18-0283
   Stefan C, 2017, ECANCERMEDICALSCIENC, V11, P0, DOI 10.3332/ecancer.2017.755
   Stefani Eduardo De, 2016, ASIAN PAC J CANCER PREV, V17, P1937
   Szymanski KM, 2010, AM J CLIN NUTR, V92, P1223, DOI 10.3945/ajcn.2010.29530
   Tominaga S, 1997, INT J CANCER, V0, P2
   Truong-Minh P, 2009, PUBLIC HEALTH NUTR, V12, P609, DOI 10.1017/S1368980008003182
   UNDP, 2019, HUM DEV REP 2019, V0, P0
   Wang WK, 2016, BRIT J CANCER, V115, P371, DOI 10.1038/bjc.2016.181
   Wilson KM, 2015, AM J CLIN NUTR, V101, P173, DOI 10.3945/ajcn.114.088716
   Wu K, 2016, INT J CANCER, V138, P2368, DOI 10.1002/ijc.29973
   Zhao J, 2016, BMC INFECT DIS, V16, P0, DOI 10.1186/s12879-016-1653-5
NR 45
TC 4
Z9 4
U1 0
U2 12
PU ROUTLEDGE JOURNALS, TAYLOR & FRANCIS LTD
PI ABINGDON
PA 2-4 PARK SQUARE, MILTON PARK, ABINGDON OX14 4RN, OXON, ENGLAND
SN 0163-5581
EI 1532-7914
J9 NUTR CANCER
JI Nutr. Cancer
PD DEC 31
PY 2021
VL 73
IS 11-12
BP 2538
EP 2545
DI 10.1080/01635581.2020.1841250
EA NOV 2020
PG 8
WC Oncology; Nutrition & Dietetics
SC Oncology; Nutrition & Dietetics
GA XY2UY
UT WOS:000585455600001
PM 33148052
DA 2025-02-23
ER

PT J
AU Argirion, I
   Arthur, AE
   Zarins, KR
   Bellile, E
   Crowder, SL
   Amlani, L
   Taylor, JMG
   Wolf, GT
   McHugh, J
   Nguyen, A
   Mondul, AM
   Rozek, LS
AF Argirion, Ilona
   Arthur, Anna E.
   Zarins, Katie R.
   Bellile, Emily
   Crowder, Sylvia L.
   Amlani, Lahin
   Taylor, Jeremy M. G.
   Wolf, Greg T.
   McHugh, Jonathan
   Nguyen, Ariane
   Mondul, Alison M.
   Rozek, Laura S.
TI Pretreatment Dietary Patterns, Serum Carotenoids and Tocopherols Influence Tumor Immune Response in Head and Neck Squamous Cell Carcinoma
SO NUTRITION AND CANCER-AN INTERNATIONAL JOURNAL
LA English
DT Article
AB Background Tumor infiltrating lymphocytes (TILs) aid in informing treatment for head and neck squamous cell carcinoma (HNSCC). Nevertheless, little is known about the role of diet on TILs. Methods Immunohistologic expression of CD4, CD8, CD68, CD103, CD104 and FOXP3 were assessed in tissue microarrays from 233 previously untreated HNSCC patients. Associations between these markers and pretreatment dietary patterns were evaluated using linear regression. Associations between baseline serum carotenoids, tocopherols and TILs were assessed using logistic regression. Cox models evaluated the association between diet and TILs on overall and recurrence-free survival. Results Consumption of a Western dietary pattern was associated with lower CD8+ and FOXP3+ infiltrates (p-value:0.03 and 0.02, respectively). Multivariable logistic regression models demonstrated significantly higher CD8+ (OR:2.21;p-value:0.001) and FOXP3+ (OR:4.26;p-value:<0.0001) among patients with high gamma tocopherol. Conversely, high levels of xanthophylls (OR:0.12;p-value:<0.0001), lycopene (OR:0.36;p-value:0.0001) and total carotenoids(OR:0.31;p-value: <0.0001) were associated with significantly lower CD68+. Among those with high CD4+ (HR:1.77;p-value:0.03), CD68+ (HR:2.42;p-value:0.004), CD103+ (HR:3.64;p-value:0.03) and FOXP3+ (HR:3.09;p-value:0.05), having a high Western dietary pattern increased the risk of overall mortality when compared to a low Western dietary pattern. Conclusion Dietary patterns and serum carotenoids may play an important role in modifying TILs, and ultimately, outcome after diagnosis with HNSCC.
C1 [Argirion, Ilona; Zarins, Katie R.; Rozek, Laura S.] Univ Michigan, Dept Environm Hlth Sci, 1415 Washington Hts M6529, Ann Arbor, MI 48109 USA.
   [Arthur, Anna E.; Crowder, Sylvia L.] Univ Illinois, Dept Food Sci & Human Nutr, Urbana, IL USA.
   [Arthur, Anna E.] Carle Fdn Hosp, Carle Canc Ctr, Urbana, IL USA.
   [Bellile, Emily; Taylor, Jeremy M. G.] Univ Michigan, Dept Biostat, Ann Arbor, MI 48109 USA.
   [Amlani, Lahin; Wolf, Greg T.; Nguyen, Ariane] Univ Michigan, Dept Otolaryngol Head & Neck Surg, Med Sch, Ann Arbor, MI 48109 USA.
   [McHugh, Jonathan] Univ Michigan Hlth Syst, Pathol, Ann Arbor, MI USA.
   [Mondul, Alison M.] Univ Michigan, Dept Epidemiol, Ann Arbor, MI 48109 USA.
C3 University of Michigan System; University of Michigan; University of Illinois System; University of Illinois Urbana-Champaign; University of Michigan System; University of Michigan; University of Michigan System; University of Michigan; University of Michigan System; University of Michigan; University of Michigan System; University of Michigan
RP Rozek, LS (corresponding author), Univ Michigan, Dept Environm Hlth Sci, 1415 Washington Hts M6529, Ann Arbor, MI 48109 USA.
EM rozekl@umich.edu
FU National Institute of Environmental Health Sciences [T32 ES007062]; Academy of Nutrition and Dietetics/Colgate Palmolive Fellowship in Nutrition and Oral Health, USDA-NIFA Hatch Project [1011487]
CR Alamar B, 2006, AM J PUBLIC HEALTH, V96, P1359, DOI 10.2105/AJPH.2005.069617
   Anand P, 2008, PHARM RES-DORDR, V25, P2097, DOI 10.1007/s11095-008-9661-9
   [Anonymous], 2014, HEAD NECK CANC 2014, V0, P0
   [Anonymous], 2018, DIET, V0, P0
   Arthur AE, 2016, HEAD NECK-J SCI SPEC, V38, PE1591, DOI 10.1002/hed.24283
   Arthur AE, 2014, CANCER-AM CANCER SOC, V120, P2704, DOI 10.1002/cncr.28778
   Arthur AE, 2013, AM J CLIN NUTR, V97, P360, DOI 10.3945/ajcn.112.044859
   Badoual C, 2006, CLIN CANCER RES, V12, P465, DOI 10.1158/1078-0432.CCR-05-1886
   Badoual C, 2013, CANCER RES, V73, P128, DOI 10.1158/0008-5472.CAN-12-2606
   Balermpas P, 2014, BR J CANCER, V110, P501, DOI 10.1038/bjc.2013.640
   BIERI J, 1983, NEW ENGL J MED, V308, P0
   Bosetti C, 2002, BRIT J CANCER, V87, P1230, DOI 10.1038/sj.bjc.6600639
   BOSETTI C, 2005, CANC EPIDEMIOL BIOMA, V14, P0
   Bouvard V, 2015, LANCET ONCOL, V16, P1599, DOI 10.1016/S1470-2045(15)00444-1
   Bradshaw PT, 2012, AM J EPIDEMIOL, V175, P1225, DOI 10.1093/aje/kwr468
   Bron L, 2013, INT J CANCER, V132, PE85, DOI 10.1002/ijc.27728
   Brookhart MA, 2006, AM J EPIDEMIOL, V163, P1149, DOI 10.1093/aje/kwj149
   CAMPBELL DR, 1994, CANCER EPIDEM BIOMAR, V3, P493
   Centers for Disease Control and Prevention (CDC), 1999, MMWR MORB MORTAL WKLY REP, V48, P986
   Chang CC, 2017, ONCOTARGET, V8, P98865, DOI 10.18632/oncotarget.22010
   Chaturvedi AK, 2011, J CLIN ONCOL, V29, P4294, DOI 10.1200/JCO.2011.36.4596
   Cramer JD, 2019, NAT REV CLIN ONCOL, V16, P669, DOI 10.1038/s41571-019-0227-z
   Cvetkovic D, 2013, MOL BASE CAROTENOIDS, V0, P0
   Dewyer NA, 2014, HEAD NECK-J SCI SPEC, V36, P9, DOI 10.1002/hed.23263
   Dietrich M, 2006, J AM COLL NUTR, V25, P292, DOI 10.1080/07315724.2006.10719538
   Djuric Z, 2009, NUTR RES, V29, P156, DOI 10.1016/j.nutres.2009.03.001
   DOLL R, 1981, JNCI-J NATL CANCER I, V66, P1191, DOI 10.1093/jnci/66.6.1192
   Duffy SA, 2009, J CLIN ONCOL, V27, P1969, DOI 10.1200/JCO.2008.18.2188
   Edefonti V, 2010, CANCER EPIDEM BIOMAR, V19, P18, DOI 10.1158/1055-9965.EPI-09-0900
   Ferguson LR, 2010, MEAT SCI, V84, P308, DOI 10.1016/j.meatsci.2009.06.032
   Fiedor J, 2005, BBA-BIOENERGETICS, V1709, P1, DOI 10.1016/j.bbabio.2005.05.008
   Galeone C, 2005, BRIT J CANCER, V92, P2065, DOI 10.1038/sj.bjc.6602542
   Galeone C, 2015, MOL NUTR FOOD RES, V59, P1641, DOI 10.1002/mnfr.201500042
   Gillison ML, 2007, HEAD NECK-J SCI SPEC, V29, P779, DOI 10.1002/hed.20573
   Grivennikov SI, 2010, CELL, V140, P883, DOI 10.1016/j.cell.2010.01.025
   GUNN G, 2001, J IMMUNOL, V167, P0
   Heidemann C, 2008, CIRCULATION, V118, P230, DOI 10.1161/CIRCULATIONAHA.108.771881
   Hoesli R, 2018, ORAL ONCOL, V77, P83, DOI 10.1016/j.oraloncology.2017.12.003
   HU F, 2000, AM J CLIN NUTR, V72, P0
   Hu Miao-Lin, 2011, CHANG GUNG MED J, V34, P449
   Janakiram NB, 2016, MOL NUTR FOOD RES, V60, P1275, DOI 10.1002/mnfr.201500884
   Jiang Q, 2004, P NATL ACAD SCI USA, V101, P17825, DOI 10.1073/pnas.0408340102
   Jiang Q, 2001, AM J CLIN NUTR, V74, P714
   Kreimer AR, 2006, INT J CANCER, V118, P2293, DOI 10.1002/ijc.21577
   Krinsky Norman I, 2005, MOLECULAR ASPECTS OF MEDICINE, V26, P459
   Lagiou P, 2009, INT J CANCER, V124, P2671, DOI 10.1002/ijc.24246
   Landrum JT, 2009, CAROTENOIDS PHYS CHE, V0, P0
   Launoy G, 1998, INT J CANCER, V76, P7, DOI 10.1002/(SICI)1097-0215(19980330)76:1<7::AID-IJC2>3.0.CO;2-4
   LEE C, 2000, J NUTR, V130, P0
   Lei Y, 2016, ORAL ONCOL, V61, P159, DOI 10.1016/j.oraloncology.2016.08.003
   Levi F, 1998, INT J CANCER, V77, P705, DOI 10.1002/(SICI)1097-0215(19980831)77:5<705::AID-IJC8>3.0.CO;2-Z
   Li WQ, 2014, AM J CLIN NUTR, V99, P559, DOI 10.3945/ajcn.113.073163
   Lucenteforte E, 2009, ORAL ONCOL, V45, P461, DOI 10.1016/j.oraloncology.2008.09.002
   Mann JE, 2019, CANCER IMMUNOL IMMUN, V68, P213, DOI 10.1007/s00262-018-2256-3
   MAYNE S, 2004, J AM COLL NUTR, V23, P0
   MCMURRAY DN, 1984, PROG FOOD NUTR SCI, V8, P193
   Mikstacki, 1985, NUTRITION IMMUNITY I, V0, P137
   Näsman A, 2012, PLOS ONE, V7, P0, DOI 10.1371/journal.pone.0038711
   Neuhouser ML, 2004, NUTR CANCER, V50, P1, DOI 10.1207/s15327914nc5001_1
   Nguyen N, 2016, HEAD NECK-J SCI SPEC, V38, P1074, DOI 10.1002/hed.24406
   Nordfors C, 2013, EUR J CANCER, V49, P2522, DOI 10.1016/j.ejca.2013.03.019
   Paiva SAR, 1999, J AM COLL NUTR, V18, P426, DOI 10.1080/07315724.1999.10718880
   Pan A, 2012, ARCH INTERN MED, V172, P555, DOI 10.1001/archinternmed.2011.2287
   PARKIN D, 2005, CA CANC J CLIN, V55, P0
   Pelucchi C, 2003, ANN ONCOL, V14, P1677, DOI 10.1093/annonc/mdg448
   Philpott M, 2004, MUTAT RES-FUND MOL M, V551, P29, DOI 10.1016/j.mrfmmm.2004.03.005
   Pöschl G, 2004, ALCOHOL ALCOHOLISM, V39, P155, DOI 10.1093/alcalc/agh057
   Pretscher D, 2009, BMC CANCER, V9, P0, DOI 10.1186/1471-2407-9-292
   Psyrri A, 2012, HEAD NECK PATHOL, V6, PS121, DOI 10.1007/s12105-012-0361-8
   Sakhi Amrit K, 2009, BMC CANCER, V9, P458, DOI 10.1186/1471-2407-9-458
   Sandoval M, 2009, INT J ORAL MAX SURG, V38, P31, DOI 10.1016/j.ijom.2008.09.004
   Schorah CJ, 1995, BIBL NUTR DIET, V0, P92
   Seidman MD, 1999, HEAD NECK-J SCI SPEC, V21, P467, DOI 10.1002/(SICI)1097-0347(199908)21:5<467::AID-HED14>3.0.CO;2-C
   Takahashi H, 2010, CANCER CELL, V17, P89, DOI 10.1016/j.ccr.2009.12.008
   Toporcov TN, 2004, ORAL ONCOL, V40, P925, DOI 10.1016/j.oraloncology.2004.04.007
   Wansom D, 2012, LARYNGOSCOPE, V122, P121, DOI 10.1002/lary.22133
   WILLETT W, 1985, AM J EPIDEMIOL, V122, P0
   Willett WC, 1998, NUTRITIONAL EPIDEMIOLOGY, V2nd, P0, DOI 10.1093/acprof:oso/9780195122978.001.0001
   WINN D, 1995, AM J CLIN NUTR, V61, P0
   Wolf GT, 2015, ORAL ONCOL, V51, P90, DOI 10.1016/j.oraloncology.2014.09.006
   Xiao Y, 2019, J DENT RES, V98, P1480, DOI 10.1177/0022034519882618
   Yao H, 2011, J ENVIRON SCI HEAL C, V29, P1, DOI 10.1080/10590501.2011.551317
   Zheng W, 2009, NUTR CANCER, V61, P437, DOI 10.1080/01635580802710741
NR 83
TC 3
Z9 3
U1 1
U2 6
PU ROUTLEDGE JOURNALS, TAYLOR & FRANCIS LTD
PI ABINGDON
PA 2-4 PARK SQUARE, MILTON PARK, ABINGDON OX14 4RN, OXON, ENGLAND
SN 0163-5581
EI 1532-7914
J9 NUTR CANCER
JI Nutr. Cancer
PD DEC 31
PY 2021
VL 73
IS 11-12
BP 2614
EP 2626
DI 10.1080/01635581.2020.1842895
EA NOV 2020
PG 13
WC Oncology; Nutrition & Dietetics
SC Oncology; Nutrition & Dietetics
GA XY2UY
UT WOS:000598095800001
PM 33307825
DA 2025-02-23
ER

PT J
AU Xu, XQ
   Wei, W
   Xu, JX
   Huang, JX
   Li, L
   Han, TS
   Qi, JY
   Sun, CH
   Li, Y
   Jiang, WB
AF Xu, Xiaoqing
   Wei, Wei
   Xu, Jiaxu
   Huang, Jiaxin
   Li, Li
   Han, Tianshu
   Qi, Jiayue
   Sun, Changhao
   Li, Ying
   Jiang, Wenbo
TI The association of minerals intake in three meals with cancer and all-cause mortality: the US National Health and Nutrition Examination Survey, 2003-2014
SO BMC CANCER
LA English
DT Article
DE Chrono-nutrition; Minerals; Cancer mortality; NHANES
ID magnesium-deficiency; dietary magnesium; inflammatory response; substitution models; cell-proliferation; oxidative stress; circadian-rhythm; chronic disease; risk; selenium
AB Background Intake time of diet has recently been demonstrated to be associated with the internal clock and circadian pattern. However, whether and how the intake time of minerals would influence the natural course of cancer was largely unknown. Methods This study aimed to assess the association of mineral intake at different periods with cancer and all-cause mortality. A total of 27,455 participants aged 18-85 years old in the National Health and Nutrition Examination Survey were recruited. The main exposures were the mineral intakes in the morning, afternoon and evening, which were categorized into quintiles, respectively. The main outcomes were mortality of cancer and all causes. Results During the 178,182 person-years of follow-up, 2680 deaths, including 601 deaths due to cancer, were documented. After adjusting for potential confounders, compared to the participants who were in the lowest quintile(quintile-1) of mineral intakes at dinner, the participants in the highest quintile intake(quintile-5) of dietary potassium, calcium and magnesium had lower mortality risks of cancer (HRpotassium = 0.72, 95% CI:0.55-0.94, P for trend = 0.023; HRcalcium = 0.74, 95% CI:0.57-0.98, P for trend = 0.05; HRmagnesium = 0.75, 95% CI:0.56-0.99, P for trend = 0.037) and all-cause (HRpotassium = 0.83, 95% CI:0.73-0.94, P for trend = 0.012; HRcalcium = 0.87, 95% CI:0.76-0.99, P for trend = 0.025; HRmagnesium = 0.85, 95% CI:0.74-0.97, P for trend = 0.011; HRcopper = 0.80, 95%CI: 0.68-0.94, P for trend = 0.012). Further, equivalently replacing 10% of dietary potassium, calcium and magnesium consumed in the morning with those in the evening were associated with lower mortality risk of cancer (HRpotassium = 0.94, 95%CI:0.91-0.97; HRcalcium = 0.95, 95%CI:0.92-0.98; HRmagnesium = 0.95, 95%CI: 0.92-0.98). Conclusions This study demonstrated that the optimal intake time of potassium, calcium and magnesium for reducing the risk of cancer and all-cause mortality was in the evening.
C1 [Xu, Xiaoqing; Wei, Wei; Xu, Jiaxu; Li, Li; Han, Tianshu; Qi, Jiayue; Sun, Changhao; Li, Ying; Jiang, Wenbo] Harbin Med Univ, Sch Publ Hlth, Dept Nutr & Food Hyg, Natl Key Discipline, 157 Baojian Rd, Harbin 150081, Peoples R China.
   [Huang, Jiaxin] Harbin Med Univ, Canc Hosp, Dept Postgrad, 150 Haping Rd, Harbin, Peoples R China.
   [Han, Tianshu] Harbin Med Univ, Affiliated Hosp 2, Dept Endocrinol, Harbin, Peoples R China.
C3 Harbin Medical University; Harbin Medical University; Harbin Medical University
RP Li, Y; Jiang, WB (corresponding author), Harbin Med Univ, Sch Publ Hlth, Dept Nutr & Food Hyg, Natl Key Discipline, 157 Baojian Rd, Harbin 150081, Peoples R China.
EM liying_halen@163.com; hmuwenbojiang@163.com
FU National Natural Science Foundation [82030100, 81803227]; Young Elite Scientists Sponsorship Program by CAST [2019QNRC001]
CR Ahmad AM, 2003, BONE, V32, P170, DOI 10.1016/S8756-3282(02)00952-3
   Almoosawi S, 2016, P NUTR SOC, V75, P487, DOI 10.1017/S0029665116000306
   Anderson JJB, 2013, ANN NY ACAD SCI, V1301, P1, DOI 10.1111/nyas.12208
   Batai K, 2017, BMC CANCER, V17, P0, DOI 10.1186/s12885-017-3060-8
   Blache D, 2006, FREE RADICAL BIO MED, V41, P277, DOI 10.1016/j.freeradbiomed.2006.04.008
   Blaszczyk Urszula, 2013, ROCZ PANSTW ZAKL HIG, V64, P165
   BLUMSOHN A, 1994, J CLIN ENDOCR METAB, V79, P730, DOI 10.1210/jc.79.3.730
   Bo S, 2006, AM J CLIN NUTR, V84, P1062, DOI 10.1093/ajcn/84.5.1062
   Chande S, 2018, NAT REV ENDOCRINOL, V14, P637, DOI 10.1038/s41574-018-0076-3
   Chiuve SE, 2012, J NUTR, V142, P1009, DOI 10.3945/jn.111.157222
   Coleman HA, 2017, ACTA PHYSIOL, V219, P324, DOI 10.1111/apha.12805
   Diallo A, 2016, ONCOTARGET, V7, P78994, DOI 10.18632/oncotarget.12592
   Fortmann SP, 2013, ANN INTERN MED, V159, P824, DOI 10.7326/0003-4819-159-12-201312170-00729
   Gadaleta RM, 2017, MOL ASPECTS MED, V56, P66, DOI 10.1016/j.mam.2017.04.002
   Gaivao I, 2009, CELL BIOL TOXICOL, V25, P45, DOI 10.1007/s10565-007-9047-5
   Han TS, 2020, DIABETES CARE, V43, P1442, DOI 10.2337/dc19-2289
   Hasani M, 2019, HORM-INT J ENDOCRINO, V18, P451, DOI 10.1007/s42000-019-00143-3
   Hatori M, 2015, METHOD ENZYMOL, V552, P145, DOI 10.1016/bs.mie.2014.10.027
   Huang HY, 2006, ANN INTERN MED, V145, P372, DOI 10.7326/0003-4819-145-5-200609050-00135
   Ibsen DB, 2021, AM J CLIN NUTR, V113, P294, DOI 10.1093/ajcn/nqaa315
   Jansen E, 2015, BIOGERONTOLOGY, V16, P645, DOI 10.1007/s10522-015-9568-x
   Ko HJ, 2014, NUTR CANCER, V66, P915, DOI 10.1080/01635581.2014.922203
   KUNE GA, 1989, NUTR CANCER, V12, P351, DOI 10.1080/01635588909514036
   Kuria A, 2020, CRIT REV FOOD SCI, V60, P684, DOI 10.1080/10408398.2018.1548427
   Lanham-New SA, 2012, ADV NUTR, V3, P820, DOI 10.3945/an.112.003012
   Longo VD, 2016, CELL METAB, V23, P1048, DOI 10.1016/j.cmet.2016.06.001
   Lopez-Minguez J, 2019, NUTRIENTS, V11, P0, DOI 10.3390/nu11112624
   Lu H, 2006, NUTR CANCER, V55, P63, DOI 10.1207/s15327914nc5501_8
   Maathuis Frans J M, 2013, METHODS MOL BIOL, V953, P1, DOI 10.1007/978-1-62703-152-3_1
   Mahabir S, 2008, CARCINOGENESIS, V29, P949, DOI 10.1093/carcin/bgn043
   Mahabir S, 2007, INT J CANCER, V120, P1108, DOI 10.1002/ijc.22451
   Malpuech-Brugère C, 2000, BBA-MOL BASIS DIS, V1501, P91, DOI 10.1016/S0925-4439(00)00018-1
   Marinac CR, 2015, PLOS ONE, V10, P0, DOI 10.1371/journal.pone.0136240
   Martin H, 2008, MAGNESIUM RES, V21, P124
   Mauro MO, 2011, MUTAT RES-FUND MOL M, V715, P7, DOI 10.1016/j.mrfmmm.2011.06.015
   Mazur A, 2007, ARCH BIOCHEM BIOPHYS, V458, P48, DOI 10.1016/j.abb.2006.03.031
   McClure SJ, 2008, PARASITE IMMUNOL, V30, P89, DOI 10.1111/j.1365-3024.2007.00996.x
   McCullough ML, 2002, AM J CLIN NUTR, V76, P1261, DOI 10.1093/ajcn/76.6.1261
   Meng Y, 2019, BIOL TRACE ELEM RES, V189, P325, DOI 10.1007/s12011-018-1474-z
   Méplan C, 2015, NUTRIENTS, V7, P3621, DOI 10.3390/nu7053621
   Mertens K, 2015, BRIT J ANAESTH, V114, P990, DOI 10.1093/bja/aev073
   Moslehi N, 2015, NUTRIENTS, V7, P8859, DOI 10.3390/nu7105436
   Muka T, 2017, EUR J NUTR, V56, P1637, DOI 10.1007/s00394-016-1210-4
   Nielsen FH, 2018, J INFLAMM RES, V11, P25, DOI 10.2147/JIR.S136742
   Oster H, 2006, CELL METAB, V4, P163, DOI 10.1016/j.cmet.2006.07.002
   Palmer BF, 2016, ADV PHYSIOL EDUC, V40, P480, DOI 10.1152/advan.00121.2016
   Palombo P, 2015, DNA REPAIR, V28, P37, DOI 10.1016/j.dnarep.2015.02.002
   Partch CL, 2014, TRENDS CELL BIOL, V24, P90, DOI 10.1016/j.tcb.2013.07.002
   Patel P, 2016, ARCH DIS CHILD, V101, P316, DOI 10.1136/archdischild-2015-308985
   PRENTICE A, 1994, EUR J CLIN NUTR, V48, P0
   Qi L, 2019, DIABETES-METAB RES, V35, P0, DOI 10.1002/dmrr.3140
   Rahmati Shoboo, 2018, ASIAN PAC J CANCER PREV, V19, P1449, DOI 10.22034/APJCP.2018.19.6.1449
   Rock Edmond, 1995, MAGNESIUM RESEARCH, V8, P237
   ROGERS AE, 1993, CARCINOGENESIS, V14, P2205, DOI 10.1093/carcin/14.11.2205
   Rothschild J, 2014, NUTR REV, V72, P308, DOI 10.1111/nure.12104
   Sobus JR, 2015, ENVIRON HEALTH PERSP, V123, P919, DOI 10.1289/ehp.1409177
   Srour B, 2018, INT J CANCER, V143, P2369, DOI 10.1002/ijc.31584
   Steffens S, 2017, ARTERIOSCL THROM VAS, V37, P1022, DOI 10.1161/ATVBAHA.117.309374
   Tahara Y, 2018, FREE RADICAL BIO MED, V119, P129, DOI 10.1016/j.freeradbiomed.2017.12.026
   van den Brandt PA, 2018, EUR J EPIDEMIOL, V33, P183, DOI 10.1007/s10654-018-0359-y
   Volpe SL, 2013, ADV NUTR, V4, P378S, DOI 10.3945/an.112.003483
   Vriend J, 2015, J PINEAL RES, V58, P1, DOI 10.1111/jpi.12189
   Wang YH, 2007, AM J PHYSIOL-ENDOC M, V292, PE594, DOI 10.1152/ajpendo.00216.2006
   Wark PA, 2012, AM J CLIN NUTR, V96, P622, DOI 10.3945/ajcn.111.030924
   Weaver CM, 2011, ADV NUTR, V2, P290, DOI 10.3945/an.111.000463
   Wilson KM, 2015, AM J CLIN NUTR, V101, P173, DOI 10.3945/ajcn.114.088716
   Xiang W, 2014, INT J MOL SCI, V15, P19816, DOI 10.3390/ijms151119816
   Xu C, 2016, J BONE MINER RES, V31, P1344, DOI 10.1002/jbmr.2803
   Yang LJ, 2004, J AM CHEM SOC, V126, P8441, DOI 10.1021/ja049412o
   Yang YY, 2018, P NATL ACAD SCI USA, V115, PE4777, DOI 10.1073/pnas.1804493115
   Yuan CZ, 2019, NEUROLOGY, V92, PE63, DOI 10.1212/WNL.0000000000006684
NR 71
TC 10
Z9 10
U1 5
U2 17
PU BMC
PI LONDON
PA CAMPUS, 4 CRINAN ST, LONDON N1 9XW, ENGLAND
SN 
EI 1471-2407
J9 BMC CANCER
JI BMC Cancer
PD AUG 11
PY 2021
VL 21
IS 1
BP 
EP 
DI 10.1186/s12885-021-08643-5
PG 14
WC Oncology
SC Oncology
GA TZ1GK
UT WOS:000684223500003
PM 34380458
DA 2025-02-23
ER

PT J
AU Wang, YL
   Jafar, TH
   Jin, AZ
   Yuan, JM
   Koh, WP
AF Wang, Yeli
   Jafar, Tazeen H.
   Jin, Aizhen
   Yuan, Jian-Min
   Koh, Woon-Puay
TI Dietary Intakes of Trace Elements and the Risk of Kidney Cancer: The Singapore Chinese Health Study
SO NUTRITION AND CANCER-AN INTERNATIONAL JOURNAL
LA English
DT Article
ID renal-cell carcinoma; stone formation; urinary zinc; calcium; copper; serum; iron
AB Background: Epidemiological studies have demonstrated separately that patients with kidney stone may have higher dietary intake of zinc and higher risk of developing kidney cancer. We prospectively assessed the associations of dietary zinc and other trace elements with kidney cancer risk for the first time. Methods: We used data from the prospective Singapore Chinese Health Study that recruited 63,257 adult Chinese residing in Singapore between 1993 and 1998. A validated food frequency questionnaire and the Singapore Food Composition Database was used to compute the values of intake for zinc, copper and manganese. We identified incident cancer cases via linkage with nationwide cancer registry, and used Cox proportional hazard models to compute hazard ratio (HR) and 95% confidence interval (CI) for the association with kidney cancer risk. Results: There were 229 incident kidney cancer cases after median follow-up of 20.1 years. Dietary zinc intake was positively associated with higher kidney cancer risk; the HR comparing the extreme quartiles of zinc intake was 1.74 (95% CI: 1.02-2.97; P-trend = 0.033). Conversely, intakes of copper and manganese were not associated with kidney cancer risk. Conclusions: The positive association between dietary zinc and risk of kidney cancer suggests that zinc may be implicated in renal carcinogenesis.
C1 [Wang, Yeli; Jafar, Tazeen H.; Jin, Aizhen; Koh, Woon-Puay] Duke NUS Med Sch, Hlth Serv & Syst Res, Singapore 169857, Singapore.
   [Jafar, Tazeen H.] SingHealth, Hlth Serv Res Ctr, Singapore, Singapore.
   [Yuan, Jian-Min] Univ Pittsburgh, UPMC Hillman Canc Ctr, Div Canc Control & Populat Sci, Pittsburgh, PA USA.
   [Yuan, Jian-Min] Univ Pittsburgh, Grad Sch Publ Hlth, Dept Epidemiol, Pittsburgh, PA 15260 USA.
   [Koh, Woon-Puay] Natl Univ Singapore, Saw Swee Hock Sch Publ Hlth, Singapore, Singapore.
C3 National University of Singapore; Pennsylvania Commonwealth System of Higher Education (PCSHE); University of Pittsburgh; Pennsylvania Commonwealth System of Higher Education (PCSHE); University of Pittsburgh; National University of Singapore
RP Koh, WP (corresponding author), Duke NUS Med Sch, Hlth Serv & Syst Res, Singapore 169857, Singapore.
EM woonpuay.koh@duke-nus.edu.sg
FU National Institutes of Health, USA [RO1 CA144034, UM1 CA182876]; National Medical Research Council, Singapore [NMRC/CSA/0055/2013]
CR [Anonymous], 2014, WORLD CANCER REPORT, V0, P0
   Atakan IH, 2007, INT UROL NEPHROL, V39, P351, DOI 10.1007/s11255-006-9050-4
   CHANDRA RK, 1984, JAMA-J AM MED ASSOC, V252, P1443, DOI 10.1001/jama.252.11.1443
   Cheungpasitporn W, 2015, QJM-INT J MED, V108, P205, DOI 10.1093/qjmed/hcu195
   Chow WH, 2010, NAT REV UROL, V7, P245, DOI 10.1038/nrurol.2010.46
   Cohen HT, 2005, NEW ENGL J MED, V353, P2477, DOI 10.1056/NEJMra043172
   Curado MP, 2014, IARC SCI PUBLICATION, V164, P0
   DURAK I, 1992, UROL RES, V20, P23, DOI 10.1007/BF00294330
   Ferraro PM, 2018, J UROLOGY, V199, P1535, DOI 10.1016/j.juro.2018.01.077
   Frassinetti S, 2006, J ENVIRON PATHOL TOX, V25, P597, DOI 10.1615/JEnvironPatholToxicolOncol.v25.i3.40
   Hankin JH, 2001, NUTR CANCER, V39, P187, DOI 10.1207/S15327914nc392_5
   HOFBAUER J, 1991, J UROLOGY, V145, P93, DOI 10.1016/S0022-5347(17)38256-3
   Hunt JD, 2005, INT J CANCER, V114, P101, DOI 10.1002/ijc.20618
   Jeong J, 2013, MOL ASPECTS MED, V34, P612, DOI 10.1016/j.mam.2012.05.011
   Johnson AR, 2007, J UROLOGY, V177, P639, DOI 10.1016/j.juro.2006.09.047
   KOMLEH K, 1990, INTERNATIONAL UROLOGY AND NEPHROLOGY, V22, P113, DOI 10.1007/BF02549826
   Mulay SR, 2014, NEPHROL DIAL TRANSPL, V29, P507, DOI 10.1093/ndt/gft248
   Ozgurtas T, 2004, UROL INT, V72, P233, DOI 10.1159/000077122
   Pal D, 2014, GENE, V552, P195, DOI 10.1016/j.gene.2014.09.010
   RANGNEKAR GV, 1993, BRIT J UROL, V71, P527, DOI 10.1111/j.1464-410X.1993.tb16019.x
   Roohani N, 2013, J RES MED SCI, V18, P144
   Sa Isabel, 2016, PORTO BIOMED J, V1, P25, DOI 10.1016/j.pbj.2016.03.006
   Tang J, 2012, AM J NEPHROL, V36, P549, DOI 10.1159/000345550
   TRINCHIERI A, 1991, BRIT J UROL, V67, P230, DOI 10.1111/j.1464-410X.1991.tb15124.x
   van de Pol JAA, 2019, BRIT J CANCER, V120, P368, DOI 10.1038/s41416-018-0356-7
   Washio M, 2014, ASIAN PAC J CANCER P, V15, P9065, DOI 10.7314/APJCP.2014.15.21.9065
   Willett W, 2013, NUTRITIONAL EPIDEMIOLOGY, V0, P0
NR 28
TC 6
Z9 6
U1 0
U2 7
PU ROUTLEDGE JOURNALS, TAYLOR & FRANCIS LTD
PI ABINGDON
PA 2-4 PARK SQUARE, MILTON PARK, ABINGDON OX14 4RN, OXON, ENGLAND
SN 0163-5581
EI 1532-7914
J9 NUTR CANCER
JI Nutr. Cancer
PD FEB 7
PY 2021
VL 73
IS 2
BP 239
EP 245
DI 10.1080/01635581.2020.1743870
EA MAR 2020
PG 7
WC Oncology; Nutrition & Dietetics
SC Oncology; Nutrition & Dietetics
GA QH4WU
UT WOS:000523129700001
PM 32238007
DA 2025-02-23
ER

PT J
AU Ahern, TP
   Sprague, BL
   Farina, NH
   Tsai, E
   Cuke, M
   Kontos, D
   Wood, ME
AF Ahern, Thomas P.
   Sprague, Brian L.
   Farina, Nicholas H.
   Tsai, Erin
   Cuke, Melissa
   Kontos, Despina
   Wood, Marie E.
TI Lifestyle, Behavioral, and Dietary Risk Factors in Relation to Mammographic Breast Density in Women at High Risk for Breast Cancer
SO CANCER EPIDEMIOLOGY BIOMARKERS & PREVENTION
LA English
DT Article
ID alcohol-consumption; circulating carotenoids; comparative validation; brca2; prevention; tamoxifen; lycopene; carriers; models
AB Background: Women at high risk for breast cancer due to genetics or risk factor profiles are counseled to adopt lifestyle, behavioral, and dietary changes to help reduce their risk. These recommendations are based on studies of women at average risk, so their effectiveness in high- risk women is unclear. Methods: We evaluated the impact of physical activity, smoking, alcohol consumption, and intake of folate and carotenoids on mammographic breast density-a proxy for breast cancer risk-among 387 high-risk women. Exposures were self-reported on questionnaires. Breast dense area, nondense area, and percent dense area were measured from screening mammograms with Library for Breast Radiodensity Assessment software. Cross-sectional associations were estimated with multivariable quantile regression models. Results: After adjusting for age, adiposity, reproductive history, and use of postmenopausal hormones, no breast density measure was associated with physical activity level, smoking status, alcohol consumption, or estimated intake of folate, alpha-carotene, beta-carotene, lutein/zeaxanthin, and beta-cryptoxanthin. Lycopene intake was associated with lower dense area when comparing the highest and lowest intake categories (adjusted difference inmedian = similar to 14 cm(2), 95% confidence interval: similar to 29 to 1.3 cm(2)). This association may be explained by incomplete adjustment for adiposity. Conclusions: Recommended lifestyle, behavioral, and dietary changes to mitigate personal risk of breast cancer do not substantially impact mammographic breast density measures. Impact: Alternative strategies, such as increased uptake of chemoprevention, may better serve risk reduction efforts in women at high risk for breast cancer.
C1 [Ahern, Thomas P.; Sprague, Brian L.] Univ Vermont, Larner Coll Med, Dept Surg, Burlington, VT 05405 USA.
   [Ahern, Thomas P.; Sprague, Brian L.; Farina, Nicholas H.] Univ Vermont, Larner Coll Med, Dept Biochem, Burlington, VT 05405 USA.
   [Sprague, Brian L.; Tsai, Erin] Univ Vermont, Larner Coll Med, Dept Radiol, Burlington, VT 05405 USA.
   [Cuke, Melissa; Wood, Marie E.] Univ Vermont, Larner Coll Med, Dept Med, Burlington, VT 05405 USA.
   [Kontos, Despina] Univ Penn, Dept Radiol, Philadelphia, PA 19104 USA.
C3 University of Vermont; University of Vermont; University of Vermont; University of Vermont; University of Pennsylvania
RP Ahern, TP (corresponding author), Univ Vermont, Dept Surg, 89 Beaumont Ave, Burlington, VT 05405 USA.
EM thomas.ahern@med.uvm.edu
FU U.S. NIH [P20GM103644]
CR Aune D, 2012, AM J CLIN NUTR, V96, P356, DOI 10.3945/ajcn.112.034165
   Bakker MF, 2016, AM J CLIN NUTR, V103, P454, DOI 10.3945/ajcn.114.101659
   Boyd NF, 2005, LANCET ONCOL, V6, P798, DOI 10.1016/S1470-2045(05)70390-9
   Boyd NF, 2010, JNCI-J NATL CANCER I, V102, P1224, DOI 10.1093/jnci/djq239
   Buja A, 2020, INT J ENV RES PUB HE, V17, P0, DOI 10.3390/ijerph17134731
   Casso D, 2000, NUTR CANCER, V36, P163, DOI 10.1207/S15327914NC3602_4
   Cintolo-Gonzalez JA, 2017, BREAST CANCER RES TR, V164, P263, DOI 10.1007/s10549-017-4247-z
   Cummings SR, 2009, JNCI-J NATL CANCER I, V101, P384, DOI 10.1093/jnci/djp018
   Cuzick J, 2004, JNCI-J NATL CANCER I, V96, P621, DOI 10.1093/jnci/djh106
   Cuzick J, 2011, J NATL CANCER I, V103, P744, DOI 10.1093/jnci/djr079
   Daly MB, 2017, J NATL COMPR CANC NE, V15, P9, DOI 10.6004/jnccn.2017.0003
   Diet, 2005, DIET CALC ANAL PROGR DIET CALC ANAL PROGR, V0, P0
   Eliassen AH, 2012, JNCI-J NATL CANCER I, V104, P1905, DOI 10.1093/jnci/djs461
   Friebel TM, 2014, JNCI-J NATL CANCER I, V106, P0, DOI 10.1093/jnci/dju091
   Gastounioti A, 2020, RADIOLOGY, V296, P24, DOI 10.1148/radiol.2020192509
   Hankinson S, 2008, TEXTBOOK OF CANCER EPIDEMIOLOGY, V0, P403
   Hartmann LC, 1999, NEW ENGL J MED, V340, P77, DOI 10.1056/NEJM199901143400201
   Hintze JL, 1998, AM STAT, V52, P181, DOI 10.2307/2685478
   Johnson-Kozlow M, 2006, INT J BEHAV NUTR PHY, V3, P0, DOI 10.1186/1479-5868-3-7
   Keller BM, 2015, BREAST CANCER RES, V17, P0, DOI 10.1186/s13058-015-0626-8
   Keller BM, 2012, MED PHYS, V39, P4903, DOI 10.1118/1.4736530
   Kipnis V, 2003, AM J EPIDEMIOL, V158, P14, DOI 10.1093/aje/kwg091
   Li HY, 2020, CANCER EPIDEM BIOMAR, V29, P368, DOI 10.1158/1055-9965.EPI-19-0546
   LoConte Noelle K, 2018, AM SOC CLIN ONCOL EDUC BOOK, V38, P88, DOI 10.1200/EDBK_200093
   Masala G, 2006, INT J CANCER, V118, P1782, DOI 10.1002/ijc.21558
   McCarthy AM, 2020, JNCI-J NATL CANCER I, V112, P489, DOI 10.1093/jnci/djz177
   McCormack VA, 2006, CANCER EPIDEM BIOMAR, V15, P1159, DOI 10.1158/1055-9965.EPI-06-0034
   McGuire V, 2006, CANCER EPIDEM BIOMAR, V15, P1565, DOI 10.1158/1055-9965.EPI-06-0323
   Moorman PG, 2010, BREAST CANCER RES TR, V124, P441, DOI 10.1007/s10549-010-0842-y
   Moran O, 2018, CANCER CAUSE CONTROL, V29, P507, DOI 10.1007/s10552-018-1035-y
   NIH Applied Research Program NCI, 2007, APPL RES PROGR APPL RES PROGR, V0, P0
   Nkondjock A, 2006, BREAST CANCER RES TR, V98, P285, DOI 10.1007/s10549-006-9161-8
   Peng C, 2021, AM J CLIN NUTR, V113, P525, DOI 10.1093/ajcn/nqaa316
   Pettersson A, 2014, JNCI-J NATL CANCER I, V106, P0, DOI 10.1093/jnci/dju078
   Cajal TRY, 2015, BREAST CANCER RES, V17, P0, DOI 10.1186/s13058-015-0604-1
   Rothman KJ, 2014, J GEN INTERN MED, V29, P1060, DOI 10.1007/s11606-013-2755-z
   SALLIS JF, 1985, AM J EPIDEMIOL, V121, P91, DOI 10.1093/oxfordjournals.aje.a113987
   Sesso HD, 2005, CANCER EPIDEM BIOMAR, V14, P1074, DOI 10.1158/1055-9965.EPI-04-0683
   Shieh Y, 2020, JAMA-J AM MED ASSOC, V324, P291, DOI 10.1001/jama.2020.9246
   Sprague BL, 2016, ANN INTERN MED, V165, P457, DOI 10.7326/M15-2934
   Sprague BL, 2014, JNCI-J NATL CANCER I, V106, P0, DOI 10.1093/jnci/dju255
   Subar AF, 2001, AM J EPIDEMIOL, V154, P1089, DOI 10.1093/aje/154.12.1089
   Subar AF, 2003, AM J EPIDEMIOL, V158, P1, DOI 10.1093/aje/kwg092
   Trinh T, 2015, BRIT J CANCER, V113, P159, DOI 10.1038/bjc.2015.185
   Tseng M, 2007, BREAST CANCER RES, V9, P0, DOI 10.1186/bcr1781
   Tyrer J, 2004, STAT MED, V23, P1111, DOI 10.1002/sim.1668
   Warwick J, 2003, BREAST, V12, P10, DOI 10.1016/S0960-9776(02)00212-6
   Wood ME, 2019, AGING-US, V11, P1305, DOI 10.18632/aging.101803
NR 48
TC 3
Z9 3
U1 0
U2 5
PU AMER ASSOC CANCER RESEARCH
PI PHILADELPHIA
PA 615 CHESTNUT ST, 17TH FLOOR, PHILADELPHIA, PA 19106-4404 USA
SN 1055-9965
EI 1538-7755
J9 CANCER EPIDEM BIOMAR
JI Cancer Epidemiol. Biomarkers Prev.
PD MAY 15
PY 2021
VL 30
IS 5
BP 936
EP 944
DI 10.1158/1055-9965.EPI-20-1567
PG 9
WC Oncology; Public, Environmental & Occupational Health
SC Oncology; Public, Environmental & Occupational Health
GA TM9CJ
UT WOS:000675843800013
PM 33619019
DA 2025-02-23
ER

PT J
AU Deng, YJ
   Peng, L
   Li, N
   Zhai, Z
   Xiang, D
   Ye, XH
   Hu, JJ
   Zheng, Y
   Yao, J
   Wang, SQ
   Wei, BJ
   Xu, P
   Zhang, D
   Chen, TH
   Dai, ZJ
AF Deng, Yujiao
   Peng, Ling
   Li, Na
   Zhai, Zhen
   Xiang, Dong
   Ye, Xianghua
   Hu, Jingjing
   Zheng, Yi
   Yao, Jia
   Wang, Shuqian
   Wei, Bajin
   Xu, Peng
   Zhang, Dai
   Chen, Tianhui
   Dai, Zhijun
TI Tracheal, bronchus, and lung cancer burden and related risk factors in the United States and China
SO AMERICAN JOURNAL OF TRANSLATIONAL RESEARCH
LA English
DT Article
DE Age-period-cohort model; joinpoint regression; risk factors; tracheal; bronchus; lung cancer; GBD study
ID period-cohort analysis; global burden; air-pollution; intrinsic estimator; health; disease
AB Tracheal, bronchus, and lung (TBL) cancer is the most common malignant tumor worldwide. This study aims to grasp the characteristics of the TBL cancer burden in China and the United States (USA). Data included incidence, deaths, and disability-adjusted life years (DALYs) as well as their age-standardized rates (ASRs) among different gender, age and risk factors. Joinpoint Regression Model and Age-period-cohort (APC) analysis were used to evaluate the variation tendency and effect of the risk factors. China and USA bore almost half of the TBL cancer burden, especially for males. ASRs of TBL cancer increased in China, but decreased in USA. In China, three factors related to TBL cancer deaths and DALYs related were tobacco, air pollution, and diet low in fruits; in USA, these are tobacco, occupational carcinogens, and high fasting plasma glucose. The younger the population, the less impact of birth cohort on morbidity and mortality. According to APC analysis, age effect played a key role in morbidity and mortality of TBL cancer, and the risk increased with age. Period effect kept increasing over time, while cohort effect decreased with the time of birth. Tobacco was always the top risk factor of death and DALYs in both countries. The policy should be tilted towards air pollution and a diet low in fruits in China, as well as occupational carcinogens and high fasting plasma glucose in USA. Healthcare reform in both countries should focus on planning how its health system could effectively prevent and manage TBL cancer at low cost.
C1 [Deng, Yujiao; Li, Na; Zhai, Zhen; Zheng, Yi; Yao, Jia; Wang, Shuqian; Wei, Bajin; Xu, Peng; Zhang, Dai; Dai, Zhijun] Zhejiang Univ, Coll Med, Affiliated Hosp 1, Dept Breast Surg, Hangzhou 310003, Peoples R China.
   [Deng, Yujiao; Li, Na; Zhai, Zhen; Zheng, Yi; Xu, Peng; Zhang, Dai; Dai, Zhijun] Xi An Jiao Tong Univ, Affiliated Hosp 2, Dept Oncol, Xian 710000, Peoples R China.
   [Peng, Ling; Ye, Xianghua] Zhejiang Univ, Coll Med, Affiliated Hosp 1, Dept Radiotherapy, Hangzhou, Peoples R China.
   [Xiang, Dong] Oregon Hlth & Sci Univ, Midcolumbia Med Ctr, Celilo Canc Ctr, The Dalles, OR USA.
   [Hu, Jingjing] Harvard Med Sch, Dana Farber Canc Inst, Boston, MA 02115 USA.
   [Chen, Tianhui] Univ Chinese Acad Sci, Dept Canc Prevent, Canc Hosp, Zhejiang Canc Hosp,Inst Canc & Basic Med, Hangzhou, Peoples R China.
C3 Zhejiang University; Xi'an Jiaotong University; Zhejiang University; Harvard University; Harvard University Medical Affiliates; Dana-Farber Cancer Institute; Harvard Medical School; Chinese Academy of Sciences; University of Chinese Academy of Sciences, CAS; Zhejiang Cancer Hospital
RP Dai, ZJ (corresponding author), Zhejiang Univ, Coll Med, Affiliated Hosp 1, Dept Breast Surg, Hangzhou 310003, Peoples R China.; Dai, ZJ (corresponding author), Xi An Jiao Tong Univ, Affiliated Hosp 2, Dept Oncol, Xian 710000, Peoples R China.; Chen, TH (corresponding author), Univ Chinese Acad Sci, Dept Canc Prevent, Canc Hosp,Zhejiang Canc Hosp, Inst Canc & Basic Med,Chinese Acad Sci, Hangzhou 310022, Peoples R China.
EM chenth@zjcc.org.on; dzj0911@126.com
CR Bray Freddie, 2018, CA CANCER J CLIN, V68, P394, DOI 10.3322/caac.21609
   Bell GA, 2017, CIRCULATION, V136, P1585, DOI 10.1161/CIRCULATIONAHA.117.029380
   Bergamino M, 2019, BMC CANCER, V19, P0, DOI 10.1186/s12885-019-5370-5
   Chen RJ, 2017, AM J RESP CRIT CARE, V196, P73, DOI 10.1164/rccm.201609-1862OC
   Chen WQ, 2016, CA-CANCER J CLIN, V66, P115, DOI 10.3322/caac.21338
   Deng YJ, 2020, J HEMATOL ONCOL, V13, P0, DOI 10.1186/s13045-020-00915-0
   Deng YJ, 2020, JAMA NETW OPEN, V3, P0, DOI 10.1001/jamanetworkopen.2020.8759
   Deng YJ, 2020, AGING-US, V12, P2545, DOI 10.18632/aging.102762
   Fu WJJ, 2000, COMMUN STAT-THEOR M, V29, P263, DOI 10.1080/03610920008832483
   Gong P, 2012, LANCET, V379, P843, DOI 10.1016/S0140-6736(11)61878-3
   James SL, 2018, LANCET, V392, P1789, DOI 10.1016/s0140-6736(18)32335-3
   Jemal A, 2018, NEW ENGL J MED, V378, P1999, DOI 10.1056/NEJMoa1715907
   Ji JS, 2018, LANCET PUBLIC HEALTH, V3, PE457, DOI 10.1016/S2468-2667(18)30179-8
   Kim HJ, 2000, STAT MED, V19, P335, DOI 10.1002/(SICI)1097-0258(20000215)19:3<335::AID-SIM336>3.3.CO;2-Q
   Kutzin J, 2013, B WORLD HEALTH ORGAN, V91, P602, DOI 10.2471/BLT.12.113985
   Li N, 2019, J HEMATOL ONCOL, V12, P0, DOI 10.1186/s13045-019-0828-0
   Li X, 2017, LANCET, V390, P2584, DOI 10.1016/S0140-6736(17)33109-4
   Liu GG, 2017, ANNU REV PUBL HEALTH, V38, P431, DOI 10.1146/annurev-publhealth-031816-044247
   Luo LY, 2013, DEMOGRAPHY, V50, P1945, DOI 10.1007/s13524-013-0243-z
   Mokdad AH, 2018, JAMA-J AM MED ASSOC, V319, P1444, DOI 10.1001/jama.2018.0158
   Molina JR, 2008, MAYO CLIN PROC, V83, P584, DOI 10.4065/83.5.584
   Ouyang Y, 2017, LANCET RESP MED, V5, P16, DOI 10.1016/S2213-2600(16)30445-3
   Stenberg K, 2017, LANCET GLOB HEALTH, V5, PE875, DOI 10.1016/S2214-109X(17)30263-2
   Ta YQ, 2020, SOC SCI MED, V245, P0, DOI 10.1016/j.socscimed.2019.112715
   Tereault C, 1900, V28, V0, P0
   Wong TJ, 2016, HEALTH EDUC RES, V31, P603, DOI 10.1093/her/cyw034
   Yang GH, 2013, LANCET, V381, P1987, DOI 10.1016/S0140-6736(13)61097-1
   Yang Y, 2008, AM J SOCIOL, V113, P1697, DOI 10.1086/587154
   Yu QQ, 2016, ATMOS ENVIRON, V142, P313, DOI 10.1016/j.atmosenv.2016.08.009
   Zahnd WE, 2018, CANCER EPIDEM BIOMAR, V27, P1265, DOI 10.1158/1055-9965.EPI-17-0430
   Zhai Z, 2020, CANCER-AM CANCER SOC, V126, P1969, DOI 10.1002/cncr.32733
   Zhou LH, 2019, J HEMATOL ONCOL, V12, P0, DOI 10.1186/s13045-019-0799-1
   Zhou MG, 2019, LANCET, V394, P1145, DOI 10.1016/S0140-6736(19)30427-1
NR 33
TC 15
Z9 18
U1 1
U2 13
PU E-CENTURY PUBLISHING CORP
PI MADISON
PA 40 WHITE OAKS LN, MADISON, WI 53711 USA
SN 1943-8141
EI 
J9 AM J TRANSL RES
JI Am. J. Transl. Res.
PD JUN 15
PY 2021
VL 13
IS 4
BP 1928
EP 1951
DI 
PG 24
WC Oncology; Medicine, Research & Experimental
SC Oncology; Research & Experimental Medicine
GA RX5XA
UT WOS:000647295300003
PM 34017368
DA 2025-02-23
ER

PT J
AU Erden, Y
AF Erden, Yavuz
TI Capsanthin Stimulates the Mitochondrial Apoptosis-Mediated Cell Death, following DNA Damage in MCF-7 Cells
SO NUTRITION AND CANCER-AN INTERNATIONAL JOURNAL
LA English
DT Article
ID beta-carotene; lung-cancer; dietary carotenoids; signaling pathways; prostate-cancer; antioxidant; risk; lycopene; vegetables; growth
AB Carotenoids found in fruits and vegetables are compounds with significant biological activities. Epidemiological studies report that these compounds have significant anticancer effects, as well reducing the risk of cancer. In the present study, we aimed to determine the effects of capsanthin, an important carotenoid of paprika, on expressions of proteins playing roles in the mitochondrial apoptosis pathway, in addition to its possible cytotoxic and genotoxic effects in MCF-7 cells. Furthermore, possible oxidant/anti-oxidant roles of capsanthin on MCF-7 cells were investigated. The viability of MCF-7 cells was significantly decreased after 24 h of capsanthin application. After Comet analysis, it was determined that the capsanthin caused DNA damage on a dose-dependent manner. Furthermore, Western blot analysis showed that capsanthin application increased p53 and Bax protein expressions and caused a decrease in Bcl-2 protein level. Capsanthin treatment decreased catalase and glutathione levels but increased lipid peroxidation. These results show that the capsanthin causes oxidative stress and DNA damage, and increases mitochondrial apoptotic mechanism-mediated cell death after p53 and Bax protein activations.
C1 [Erden, Yavuz] Bartin Univ, Dept Mol Biol & Genet, Fac Sci, TR-74000 Bartin, Turkey.
C3 Bartin University
RP Erden, Y (corresponding author), Bartin Univ, Dept Mol Biol & Genet, Fac Sci, TR-74000 Bartin, Turkey.
EM byerden@gmail.com
FU Bartin University
CR [Anonymous], 2007, JAMA, V0, P0, DOI DOI 10.1001/jama.297.8.842
   [Anonymous], 1974, HU BERGER METHODS EN, V0, P0
   Arathi BP, 2016, FOOD CHEM TOXICOL, V97, P265, DOI 10.1016/j.fct.2016.09.016
   Azqueta A, 2012, MUTAT RES-FUND MOL M, V733, P4, DOI 10.1016/j.mrfmmm.2012.03.005
   Bergström T, 2011, MUTAGENESIS, V26, P735, DOI 10.1093/mutage/ger041
   Bolat ZB, 2020, FRONT BIOENG BIOTECH, V8, P0, DOI 10.3389/fbioe.2020.00050
   Bommareddy A, 2013, ANTICANCER RES, V33, P4163
   Castro-Puyana M, 2017, FOOD RES INT, V99, P1048, DOI 10.1016/j.foodres.2016.05.021
   CERUTTI P, 1994, ENVIRON HEALTH PERSP, V102, P123, DOI 10.2307/3432228
   Del Giudice R, 2015, J FUNCT FOODS, V18, P83, DOI 10.1016/j.jff.2015.06.060
   ELLMAN GL, 1961, BIOCHEM PHARMACOL, V7, P88, DOI 10.1016/0006-2952(61)90145-9
   Foo JB, 2014, BMC COMPLEM ALTERN M, V14, P0, DOI 10.1186/1472-6882-14-197
   Fraser PD, 2004, PROG LIPID RES, V43, P228, DOI 10.1016/j.plipres.2003.10.002
   Gansukh E, 2020, ANTIOXIDANTS-BASEL, V9, P0, DOI 10.3390/antiox9010028
   Gansukh E, 2019, FOOD CHEM TOXICOL, V127, P11, DOI 10.1016/j.fct.2019.02.037
   Hadipour E, 2020, PHYTOTHER RES, V34, P1847, DOI 10.1002/ptr.6653
   Hamzeloo-Moghadam M, 2015, TUMOR BIOL, V36, P1191, DOI 10.1007/s13277-014-2744-9
   Hwang ES, 2004, J MED FOOD, V7, P284, DOI 10.1089/jmf.2004.7.284
   Jang SH, 2009, ANN NY ACAD SCI, V1171, P156, DOI 10.1111/j.1749-6632.2009.04711.x
   Kagawa S, 2001, CLIN CANCER RES, V7, P1474
   Karas M, 2000, NUTR CANCER, V36, P101, DOI 10.1207/S15327914NC3601_14
   Kaulmann A, 2014, NUTR RES, V34, P907, DOI 10.1016/j.nutres.2014.07.010
   KHACHIK F, 1991, PURE APPL CHEM, V63, P71, DOI 10.1351/pac199163010071
   Kim HS, 2003, NUTR CANCER, V47, P40, DOI 10.1207/s15327914nc4701_5
   Kim Linda, 2002, JOURNAL OF MEDICINAL FOOD, V5, P181
   Lenucci MS, 2006, J AGR FOOD CHEM, V54, P2606, DOI 10.1021/jf052920c
   Lowe GM, 1999, FREE RADICAL RES, V30, P141, DOI 10.1080/10715769900300151
   LOWRY OH, 1951, J BIOL CHEM, V193, P265
   Männistö S, 2004, CANCER EPIDEM BIOMAR, V13, P40, DOI 10.1158/1055-9965.EPI-038-3
   McPhail S, 2015, BRIT J CANCER, V112, PS108, DOI 10.1038/bjc.2015.49
   Mohan S, 2012, PHYTOMEDICINE, V19, P1007, DOI 10.1016/j.phymed.2012.05.012
   Molnár J, 2004, IN VIVO, V18, P237
   MOSMANN T, 1983, J IMMUNOL METHODS, V65, P55, DOI 10.1016/0022-1759(83)90303-4
   Nishino H, 1998, MUTAT RES-FUND MOL M, V402, P159, DOI 10.1016/S0027-5107(97)00293-5
   Omenn GS, 1996, IARC SCI PUBL, V0, P67
   Palozza Paola, 2011, CANCERS (BASEL), V3, P2333, DOI 10.3390/cancers3022333
   Park Yoona, 2015, GENES NUTR, V10, P467, DOI 10.1007/s12263-015-0467-1
   Podsedek A, 2007, LWT-FOOD SCI TECHNOL, V40, P1, DOI 10.1016/j.lwt.2005.07.023
   Ramawat KG, 2013, NATURAL PRODUCTS PHY, V0, P0
   Rock CL, 2002, PURE APPL CHEM, V74, P1451, DOI 10.1351/pac200274081451
   Saini RK, 2020, PHARMACOL RES, V155, P0, DOI 10.1016/j.phrs.2020.104730
   Sharma A, 2019, CANCERS, V11, P0, DOI 10.3390/cancers11081144
   Shin J, 2020, ANTIOXIDANTS-BASEL, V9, P0, DOI 10.3390/antiox9060532
   SINGH NP, 1988, EXP CELL RES, V175, P184, DOI 10.1016/0014-4827(88)90265-0
   Soares JC, 2019, FOOD CHEM, V281, P178, DOI 10.1016/j.foodchem.2018.12.106
   Stahl W, 2012, AM J CLIN NUTR, V96, P1179S, DOI 10.3945/ajcn.112.034819
   Stajcic S, 2015, FOOD CHEM, V172, P225, DOI 10.1016/j.foodchem.2014.09.069
   UCHIYAMA M, 1978, ANAL BIOCHEM, V86, P271, DOI 10.1016/0003-2697(78)90342-1
   VANPOPPEL G, 1993, EUR J CANCER, V29A, P1335, DOI 10.1016/0959-8049(93)90087-V
   Wang Y, 2014, J NUTR, V144, P1067, DOI 10.3945/jn.113.184317
   Wild C, 2020, WORLD CANCER REPORT, V0, P0
   Ye M, 2016, MOL MED REP, V14, P2953, DOI 10.3892/mmr.2016.5597
   Yuan JM, 2003, CANCER EPIDEM BIOMAR, V12, P890
   Yurtcu E, 2011, MOL BIOL REP, V38, P4265, DOI 10.1007/s11033-010-0549-5
   Zanfini A, 2010, LWT-FOOD SCI TECHNOL, V43, P67, DOI 10.1016/j.lwt.2009.06.011
   Zhao XF, 2006, AM J CLIN NUTR, V83, P163
   ZIEGLER RG, 1991, AM J CLIN NUTR, V53, PS251, DOI 10.1093/ajcn/53.1.251S
NR 57
TC 9
Z9 9
U1 0
U2 10
PU ROUTLEDGE JOURNALS, TAYLOR & FRANCIS LTD
PI ABINGDON
PA 2-4 PARK SQUARE, MILTON PARK, ABINGDON OX14 4RN, OXON, ENGLAND
SN 0163-5581
EI 1532-7914
J9 NUTR CANCER
JI Nutr. Cancer
PD JUN 15
PY 2021
VL 73
IS 4
BP 662
EP 670
DI 10.1080/01635581.2020.1819347
EA SEP 2020
PG 9
WC Oncology; Nutrition & Dietetics
SC Oncology; Nutrition & Dietetics
GA QS7KK
UT WOS:000569475200001
PM 32933334
DA 2025-02-23
ER

PT J
AU Wang, TT
   Farvid, MS
   Kang, JH
   Holmes, MD
   Rosner, BA
   Tamimi, RM
   Willett, WC
   Eliassen, AH
AF Wang, Tengteng
   Farvid, Maryam S.
   Kang, Jae H.
   Holmes, Michelle D.
   Rosner, Bernard A.
   Tamimi, Rulla M.
   Willett, Walter C.
   Eliassen, A. Heather
TI Diabetes Risk Reduction Diet and Survival after Breast Cancer Diagnosis
SO CANCER RESEARCH
LA English
DT Article
ID life-style; mortality; metaanalysis; patterns; associations; consumption; outcm; insulin; disease; glucose
AB Type II diabetes is associated with poor breast cancer prognosis. To study the association between a diabetes risk reduction diet (DRRD) and survival following breast cancer, we followed 8,482 women with breast cancer from two large cohort studies. Information on diet and other factors was repeatedly measured in validated questionnaires every two to four years. The DRRD includes 9 components: higher intakes of cereal fiber, coffee, nuts, whole fruits and polyunsaturated/saturated fat ratio; and lower glycemic index, trans fat, sugar-sweetened beverages, and red meat. Cumulative average DRRD score was calculated using repeated measures of postdiagnostic diet. Deaths were assessed by family members or via National Death Index. Multivariable-adjusted HRs and 95% confidence intervals (CI) were estimated using Cox proportional hazards models. During a median of 14 years of follow-up since diagnosis, 2,600 deaths occurred among participants, 1,042 of which were due to breast cancer. Women with higher postdiagnostic DRRD score had a 20% lower risk of breast cancer-specific mortality (top vs. bottom quintile HR = 0.80; 95% CI = 0.65-0.97; P-trend = 0.02) and 34% lower risk of all-cause mortality (HR = 0.66; 95% CI = 0.58-0.76; P-trend < 0.0000. Compared with women who consistently had lower score (median) before and after diagnosis, those whose score improved from low to high had a lower risk of breast cancer-specific mortality (HR = 0.77; 95% CI = 0.62-0.95) and overall mortality (HR = 0.85; 95% CI = 0.74-0.97). These findings demonstrate that greater adherence to DRRD was associated with better survival, suggesting postdiagnosis dietary modification consistent with type II diabetes prevention may be important for breast cancer survivors. Significance This study suggests that greater adherence to the diabetes risk reduction diet after diagnosis associates with improved survival outcomes among a large number of breast cancer survivors.
C1 [Wang, Tengteng; Kang, Jae H.; Holmes, Michelle D.; Rosner, Bernard A.; Eliassen, A. Heather] Brigham & Womens Hosp, Dept Med, Channing Div Network Med, 75 Francis St, Boston, MA 02115 USA.
   [Wang, Tengteng; Kang, Jae H.; Holmes, Michelle D.; Rosner, Bernard A.; Eliassen, A. Heather] Harvard Med Sch, Boston, MA 02115 USA.
   [Wang, Tengteng; Farvid, Maryam S.; Holmes, Michelle D.; Tamimi, Rulla M.; Willett, Walter C.; Eliassen, A. Heather] Harvard TH Chan Sch Publ Hlth, Dept Epidemiol, Boston, MA USA.
   [Rosner, Bernard A.] Harvard TH Chan Sch Publ Hlth, Dept Biostat, Boston, MA USA.
   [Tamimi, Rulla M.] Weill Cornell Med, Dept Populat Hlth Sci, New York, NY USA.
   [Willett, Walter C.] Harvard TH Chan Sch Publ Hlth, Dept Nutr, Boston, MA USA.
C3 Harvard University; Harvard University Medical Affiliates; Brigham & Women's Hospital; Harvard University; Harvard Medical School; Harvard University; Harvard T.H. Chan School of Public Health; Harvard University; Harvard T.H. Chan School of Public Health; Cornell University; Weill Cornell Medicine; Harvard University; Harvard T.H. Chan School of Public Health
RP Wang, TT (corresponding author), Brigham & Womens Hosp, 181 Longwood Ave, Boston, MA 02115 USA.; Wang, TT (corresponding author), Harvard TH Chan Sch Publ Hlth, 181 Longwood Ave, Boston, MA 02115 USA.
EM tengteng.wang@channing.harvard.edu
FU National Institutes of Health [UM1 CA186107, U01 CA176726, P01 CA87969, R01 CA050385, R01 ES028033, T32CA009001]; Breast Cancer Research Foundation; National Cancer Institute [U01CA176726] Funding Source: NIH RePORTER
CR Afifi AM, 2020, CANCER-AM CANCER SOC, V126, P1559, DOI 10.1002/cncr.32648
   Bray Freddie, 2018, CA CANCER J CLIN, V68, P394, DOI 10.3322/caac.21609
   Aune D, 2016, BMC MED, V14, P0, DOI 10.1186/s12916-016-0730-3
   Brunner EJ, 2008, AM J CLIN NUTR, V87, P1414, DOI 10.1093/ajcn/87.5.1414
   Calip GS, 2015, CANCER CAUSE CONTROL, V26, P1065, DOI 10.1007/s10552-015-0599-z
   Campbell PT, 2012, DIABETES CARE, V35, P1835, DOI 10.2337/dc12-0002
   Chen L, 2017, CANCER RES, V77, P6033, DOI 10.1158/0008-5472.CAN-17-0687
   Chlebowski RT, 2020, J CLIN ONCOL, V38, P1419, DOI 10.1200/JCO.19.00435
   Colditz GA, 2005, NAT REV CANCER, V5, P388, DOI 10.1038/nrc1608
   De Cicco P, 2019, NUTRIENTS, V11, P0, DOI 10.3390/nu11071514
   Farvid MS, 2021, CANCER-AM CANCER SOC, V127, P2762, DOI 10.1002/cncr.33461
   Farvid MS, 2021, BRIT J CANCER, V124, P1873, DOI 10.1038/s41416-021-01277-1
   Farvid MS, 2021, CANCER EPIDEM BIOMAR, V30, P335, DOI 10.1158/1055-9965.EPI-20-0764
   Farvid MS, 2020, CANCER RES, V80, P5134, DOI 10.1158/0008-5472.CAN-18-3515
   Giovannucci E, 2010, CA-CANCER J CLIN, V60, P207, DOI 10.3322/caac.20078
   Gong QH, 2019, LANCET DIABETES ENDO, V7, P452, DOI 10.1016/S2213-8587(19)30093-2
   Holmes MD, 2017, J CLIN ONCOL, V35, P325, DOI 10.1200/JCO.2016.68.3292
   Hou RX, 2019, CANCER CAUSE CONTROL, V30, P835, DOI 10.1007/s10552-019-01193-z
   Hu FB, 1999, AM J EPIDEMIOL, V149, P531, DOI 10.1093/oxfordjournals.aje.a009849
   Jiralerspong S, 2013, ANN ONCOL, V24, P2506, DOI 10.1093/annonc/mdt224
   Kang JH, 2020, AM J CLIN NUTR, V112, P1492, DOI 10.1093/ajcn/nqaa268
   Kim Y, 2014, AM J EPIDEMIOL, V180, P565, DOI 10.1093/aje/kwu174
   Koch M, 2017, CURR OPIN LIPIDOL, V28, P79, DOI 10.1097/MOL.0000000000000376
   Lin DY, 1997, STAT MED, V16, P1515, DOI 10.1002/(SICI)1097-0258(19970715)16:13<1515::AID-SIM572>3.3.CO;2-T
   Lipscombe LL, 2013, DIABETOLOGIA, V56, P476, DOI 10.1007/s00125-012-2793-9
   Miller KD, 2019, CA-CANCER J CLIN, V69, P363, DOI 10.3322/caac.21565
   Mosher CE, 2009, CANCER-AM CANCER SOC, V115, P4001, DOI 10.1002/cncr.24436
   Muraki I, 2013, BMJ-BRIT MED J, V347, P0, DOI 10.1136/bmj.f5001
   Pasanisi P, 2006, INT J CANCER, V119, P236, DOI 10.1002/ijc.21812
   Patterson RE, 2018, JNCI-J NATL CANCER I, V110, P0, DOI 10.1093/jnci/djy040
   Pollak M, 2008, NAT REV CANCER, V8, P915, DOI 10.1038/nrc2536
   Poole R, 2017, BMJ-BRIT MED J, V359, P0, DOI 10.1136/bmj.j5024
   Rhee JJ, 2015, DIABETES CARE, V38, P596, DOI 10.2337/dc14-1986
   Rockhill B, 1998, J NATL CANCER I, V90, P1155, DOI 10.1093/jnci/90.15.1155
   Runowicz CD, 2016, CA-CANCER J CLIN, V66, P44, DOI 10.3322/caac.21319
   Schwingshackl L, 2017, AM J CLIN NUTR, V105, P1462, DOI 10.3945/ajcn.117.153148
   Seidelmann SB, 2018, LANCET PUBLIC HEALTH, V3, PE419, DOI 10.1016/S2468-2667(18)30135-X
   Seshasai SRK, 2011, NEW ENGL J MED, V364, P829, DOI 10.1056/NEJMoa1008862
   Shahdadian F, 2019, AM J CLIN NUTR, V110, P921, DOI 10.1093/ajcn/nqz061
   STAMPFER MJ, 1984, AM J EPIDEMIOL, V119, P837, DOI 10.1093/oxfordjournals.aje.a113804
   STRYKER WS, 1988, AM J EPIDEMIOL, V127, P283, DOI 10.1093/oxfordjournals.aje.a114804
   Tamimi RM, 2008, BREAST CANCER RES, V10, P0, DOI 10.1186/bcr2128
   WILLETT WC, 1988, AM J EPIDEMIOL, V127, P188, DOI 10.1093/oxfordjournals.aje.a114780
   Xu H, 2015, ONCOLOGIST, V20, P1236, DOI 10.1634/theoncologist.2015-0096
   Zhang ZJ, 2019, PHARMACOL RES, V141, P551, DOI 10.1016/j.phrs.2019.01.036
NR 46
TC 25
Z9 26
U1 0
U2 8
PU AMER ASSOC CANCER RESEARCH
PI PHILADELPHIA
PA 615 CHESTNUT ST, 17TH FLOOR, PHILADELPHIA, PA 19106-4404 USA
SN 0008-5472
EI 1538-7445
J9 CANCER RES
JI Cancer Res.
PD AUG 1
PY 2021
VL 81
IS 15
BP 4155
EP 4162
DI 10.1158/0008-5472.CAN-21-0256
PG 8
WC Oncology
SC Oncology
GA TU2GK
UT WOS:000680858100019
PM 34108141
DA 2025-02-23
ER

PT J
AU Kostka, T
   Empl, MT
   Seiwert, N
   Geisen, SM
   Hoffmann, P
   Adam, J
   Seeger, B
   Shay, JW
   Christmann, M
   Sturla, SJ
   Fahrer, J
   Steinberg, P
AF Kostka, Tina
   Empl, Michael T.
   Seiwert, Nina
   Geisen, Susanne M.
   Hoffmann, Pascal
   Adam, Janine
   Seeger, Bettina
   Shay, Jerry W.
   Christmann, Markus
   Sturla, Shana J.
   Fahrer, Joerg
   Steinberg, Pablo
TI Repair of O<SUP>6</SUP>-carboxymethylguanine adducts by O<SUP>6</SUP>-methylguanine-DNA methyltransferase in human colon epithelial cells
SO CARCINOGENESIS
LA English
DT Article
ID human dna-repair; nitrosated glycine derivatives; alkyltransferase activity; colorectal adenomas; muts-alpha; heme iron; red meat; cancer; mgmt; protein
AB The protein O-6-methylguanine-DNA methyltransferase (MGMT) is able to repair the mutagenic O-6-methylguanine (O-6-MeG) adduct back to guanine. In this context, it may protect against colorectal cancer formation associated with N-nitroso compounds. Such compounds may be endogenously formed by nitrosylation of amino acids, which can give rise to mutagenic O-6-MeG and O-6-carboxymethylguanine (O-6-CMG) adducts. It is well established that O-6-MeG is repaired by MGMT. However, up to now, whether O-6-CMG is repaired by this enzyme remains unresolved. Therefore, the aim of the present study was to analyze the fate of both types of O-6-guanine adducts in the presence and absence of MGMT activity. To this end, MGMT activity was efficiently blocked by its chemical inhibitor O-6-benzylguanine in human colon epithelial cells (HCECs). Exposure of cells to azaserine (AZA) caused significantly higher levels of both O-6-MeG and O-6-CMG adducts in MGMT-inhibited cells, with O-6-CMG as the more abundant DNA lesion. Interestingly, MGMT inhibition did not result in higher levels of AZA-induced DNA strand breaks in spite of elevated DNA adduct levels. In contrast, MGMT inhibition significantly increased DNA strand break formation after exposure to temozolomide (TMZ), a drug that exclusively generates O-6-MeG adducts. In line with this finding, the viability of the cells was moderately reduced by TMZ upon MGMT inhibition, whereas no clear effect was observed in cells treated with AZA. In conclusion, our study clearly shows that O-6-CMG is repaired by MGMT in HCEC, thereby suggesting that MGMT might play an important role as a tumor suppressor in diet-mediated colorectal cancer.
C1 [Kostka, Tina; Empl, Michael T.; Adam, Janine; Seeger, Bettina; Steinberg, Pablo] Univ Vet Med Hannover, Inst Food Toxicol, D-30173 Hannover, Germany.
   [Seiwert, Nina; Fahrer, Joerg] Tech Univ Kaiserslautern, Dept Chem, Div Food Chem & Toxicol, D-67663 Kaiserslautern, Germany.
   [Geisen, Susanne M.; Sturla, Shana J.] Swiss Fed Inst Technol, Dept Hlth Sci & Technol, CH-8092 Zurich, Switzerland.
   [Hoffmann, Pascal] Univ Vet Med Hannover, Inst Physiol & Cell Biol, D-30173 Hannover, Germany.
   [Shay, Jerry W.] Univ Texas Southwestern Med Ctr Dallas, Dept Cell Biol, Dallas, TX 75390 USA.
   [Christmann, Markus] Univ Med Ctr Mainz, Dept Toxicol, D-55131 Mainz, Germany.
   [Kostka, Tina] Leibniz Univ Hannover, Inst Food Sci & Human Nutr, D-30167 Hannover, Germany.
   [Seeger, Bettina] Univ Vet Med Hannover, Inst Food Qual & Food Safety, Hannover, Germany.
   [Steinberg, Pablo] Fed Res Inst Nutr & Food, Max Rubner Inst, D-76131 Karlsruhe, Germany.
C3 University of Veterinary Medicine Hannover; University of Kaiserslautern; Swiss Federal Institutes of Technology Domain; ETH Zurich; University of Veterinary Medicine Hannover; University of Texas System; University of Texas Southwestern Medical Center Dallas; Johannes Gutenberg University of Mainz; Leibniz University Hannover; University of Veterinary Medicine Hannover
RP Steinberg, P (corresponding author), Univ Vet Med Hannover, Inst Food Toxicol, D-30173 Hannover, Germany.; Steinberg, P (corresponding author), Fed Res Inst Nutr & Food, Max Rubner Inst, D-76131 Karlsruhe, Germany.
EM pablo.steinberg@mri.bund.de
FU Deutsche Forschungsgemeinschaft [STE 493/211, FA 1034/3-3]; Schweizerischer Nationalfonds zur Forderung der wissenschaftlichen Forschung [185020, 186332]; Krebsliga Schweiz [KFS-4443-02-2018-R]
CR Aloisi CMN, 2021, CHEM RES TOXICOL, V34, P12, DOI 10.1021/acs.chemrestox.0c00395
   Bastide N, 2016, CANCER EPIDEM BIOMAR, V25, P640, DOI 10.1158/1055-9965.EPI-15-0724
   Campregher C, 2012, PLOS ONE, V7, P0, DOI 10.1371/journal.pone.0050541
   Christmann M, 2003, TOXICOLOGY, V193, P3, DOI 10.1016/S0300-483X(03)00287-7
   Christmann M, 2011, BBA-REV CANCER, V1816, P179, DOI 10.1016/j.bbcan.2011.06.002
   Cupid BC, 2004, CHEM RES TOXICOL, V17, P294, DOI 10.1021/tx0340706
   Daniels DS, 2004, NAT STRUCT MOL BIOL, V11, P714, DOI 10.1038/nsmb791
   DENNY BJ, 1994, BIOCHEMISTRY-US, V33, P9045, DOI 10.1021/bi00197a003
   DOLAN ME, 1990, P NATL ACAD SCI USA, V87, P5368, DOI 10.1073/pnas.87.14.5368
   DRUCKREY H, 1967, Z KREBSFORSCH KLIN O, V69, P103, DOI 10.1007/BF00524152
   Duckett DR, 1996, P NATL ACAD SCI USA, V93, P6443, DOI 10.1073/pnas.93.13.6443
   Fahrer J, 2017, FOOD CHEM TOXICOL, V106, P583, DOI 10.1016/j.fct.2016.09.029
   Fahrer J, 2015, CARCINOGENESIS, V36, P1235, DOI 10.1093/carcin/bgv114
   Fahrer J, 2013, CARCINOGENESIS, V34, P2435, DOI 10.1093/carcin/bgt275
   FATHI R, 1990, TETRAHEDRON LETT, V31, P319
   Fedeles BI, 2015, J BIOL CHEM, V290, P20734, DOI 10.1074/jbc.R115.656462
   Fu D, 2012, NAT REV CANCER, V12, P104, DOI 10.1038/nrc3185
   Geigle SN, 2017, CHEM SCI, V8, P499, DOI 10.1039/c6sc03502g
   Geisen SM, 2021, CHEM RES TOXICOL, V34, P1518, DOI 10.1021/acs.chemrestox.0c00471
   Göder A, 2015, CARCINOGENESIS, V36, P817, DOI 10.1093/carcin/bgv070
   Gottschalg E, 2007, CARCINOGENESIS, V28, P356, DOI 10.1093/carcin/bgl150
   Harrison KL, 1999, CHEM RES TOXICOL, V12, P106, DOI 10.1021/tx980057n
   Hecht SS, 2008, CHEM RES TOXICOL, V21, P160, DOI 10.1021/tx7002068
   Hord NG, 2009, AM J CLIN NUTR, V90, P1, DOI 10.3945/ajcn.2008.27131
   Hughes R, 2000, CURR ISSUES INTEST MICROBIOL, V1, P51
   Joosen AMCP, 2009, CARCINOGENESIS, V30, P1402, DOI 10.1093/carcin/bgp130
   Kaina B, 2004, J PHARMACOL EXP THER, V311, P585, DOI 10.1124/jpet.104.071316
   Kaina B, 2007, DNA REPAIR, V6, P1079, DOI 10.1016/j.dnarep.2007.03.008
   Kaina B, 2010, CELL MOL LIFE SCI, V67, P3663, DOI 10.1007/s00018-010-0491-7
   Lees NP, 2004, CARCINOGENESIS, V25, P1243, DOI 10.1093/carcin/bgh111
   Lewin MH, 2006, CANCER RES, V66, P1859, DOI 10.1158/0008-5472.CAN-05-2237
   Lijinsky W, 1999, MUTAT RES-GEN TOX EN, V443, P129, DOI 10.1016/S1383-5742(99)00015-0
   LIJINSKY W, 1988, TOXICOL PATHOL, V16, P198, DOI 10.1177/019262338801600212
   Neitzel C, 2019, CELLS-BASEL, V8, P0, DOI 10.3390/cells8080794
   Noonan EM, 2012, INTEGR BIOL-UK, V4, P1237, DOI 10.1039/c2ib20091k
   Norat T, 2005, J NATL CANCER I, V97, P906, DOI 10.1093/jnci/dji164
   ODriscoll M, 1999, CARCINOGENESIS, V20, P1855, DOI 10.1093/carcin/20.9.1855
   Povey AC, 2000, INT J CANCER, V85, P68, DOI 10.1002/(SICI)1097-0215(20000101)85:1<68::AID-IJC12>3.0.CO;2-0
   PREUSS I, 1995, INT J CANCER, V61, P321, DOI 10.1002/ijc.2910610308
   Quiros S, 2010, CELL CYCLE, V9, P168, DOI 10.4161/cc.9.1.10363
   Ramos AA, 2013, FREE RADICAL BIO MED, V60, P41, DOI 10.1016/j.freeradbiomed.2013.01.028
   Roig AI, 2010, GASTROENTEROLOGY, V138, P1012, DOI 10.1053/j.gastro.2009.11.052
   Seiwert N, 2020, CELL DEATH DIS, V11, P0, DOI 10.1038/s41419-020-02950-8
   Seiwert N, 2017, CELL DEATH DIS, V8, P0, DOI 10.1038/cddis.2017.418
   Senthong P, 2013, NUCLEIC ACIDS RES, V41, P3047, DOI 10.1093/nar/gks1476
   Shuker DEG, 1997, CANCER RES, V57, P366
   Tian L, 2009, J BIOL CHEM, V284, P11557, DOI 10.1074/jbc.M900908200
   Tomaszowski KH, 2015, MOL PHARMACEUT, V12, P3924, DOI 10.1021/acs.molpharmaceut.5b00341
   Tomicic MT, 2019, ARCH TOXICOL, V93, P2265, DOI 10.1007/s00204-019-02513-7
   Wiewrodt D, 2008, INT J CANCER, V122, P1391, DOI 10.1002/ijc.23219
   Wu J, 2017, NUCLEIC ACIDS RES, V45, P7276, DOI 10.1093/nar/gkx442
   Xu-Welliver M, 2002, CARCINOGENESIS, V23, P823, DOI 10.1093/carcin/23.5.823
   Yoshimoto K, 2012, FRONT ONCOL, V2, P0, DOI 10.3389/fonc.2012.00186
   Yoshioka K, 2006, MOL CELL, V22, P501, DOI 10.1016/j.molcel.2006.04.023
   Yu Y, 2016, ANAL CHEM, V88, P8036, DOI 10.1021/acs.analchem.6b01349
   Zhang F, 2014, ACTA CRYSTALLOGR D, V70, P1669, DOI 10.1107/S1399004714006178
   Zhang F, 2013, NUCLEIC ACIDS RES, V41, P5524, DOI 10.1093/nar/gkt198
NR 57
TC 4
Z9 5
U1 0
U2 9
PU OXFORD UNIV PRESS
PI OXFORD
PA GREAT CLARENDON ST, OXFORD OX2 6DP, ENGLAND
SN 0143-3334
EI 1460-2180
J9 CARCINOGENESIS
JI Carcinogenesis
PD AUG 15
PY 2021
VL 42
IS 8
BP 1110
EP 1118
DI 10.1093/carcin/bgab049
EA JUN 2021
PG 9
WC Oncology
SC Oncology
GA UK9ZS
UT WOS:000692322000011
PM 34115837
DA 2025-02-23
ER

PT J
AU Shi, LW
   Wu, YL
   Hu, JJ
   Yang, PF
   Sun, WP
   Gao, J
   Wang, K
   Peng, Y
   Wu, JJ
   Zhong, GC
AF Shi, Li-Wei
   Wu, Yi-Lin
   Hu, Jie-Jun
   Yang, Peng-Fei
   Sun, Wei-Ping
   Gao, Jian
   Wang, Kang
   Peng, Yang
   Wu, Jing-Jing
   Zhong, Guo-Chao
TI Dietary Acid Load and the Risk of Pancreatic Cancer: A Prospective Cohort Study
SO CANCER EPIDEMIOLOGY BIOMARKERS & PREVENTION
LA English
DT Article
ID chronic kidney-disease; total-energy intake; insulin-resistance; adiponectin; excretion; cortisol; healthy
AB Background: Modern Western diets are rich in acidogenic foods. Human and in vitro studies suggest a potential link between dietary acid load and cancer risk. However, no epidemiologic studies have investigated the association of dietary acid load with the risk of pancreatic cancer. Therefore, we conducted a prospective cohort study to fill this gap. Methods: A population-based cohort of 95,708 American adults was identified. Potential renal acid load (PRAL) and net endogenous acid production (NEAP) were used to assess dietary acid load of each subject, with greater values indicating greater dietary acid load. Cox regression was used to estimate risk estimates for pancreatic cancer incidence. Predefined subgroup analysis was used to identify the potential effect modifiers. Results: A total of 337 pancreatic cancer cases were observed during 848,534.0 person-years of follow-up. PRAL score was found to be positively associated with the risk of pancreatic cancer [fully adjusted HRquartile (4) v(s.) (1): 1.73; 95% confidence interval (95% CI), 1.21-2.48; P-trend = 0.001] in a nonlinear dose-response pattern (P-nonlinearity = 0.012). Subgroup analysis found that the positive association of PRAL score with the risk of pancreatic cancer was more pronounced in subjects aged <65 years than in those >= 65 years (P-interaction = 0.018). Similar results were obtained for NEAP score. Conclusions: Higher dietary acid load is associated with a higher risk of pancreatic cancer. Future studies should validate our findings in other populations and settings. Impacts: This is the first epidemiologic study suggesting that reducing dietary acid load may be useful in primary prevention of pancreatic cancer.
C1 [Shi, Li-Wei; Gao, Jian] Chongqing Med Univ, Affiliated Hosp 2, Dept Gastroenterol, Chongqing, Peoples R China.
   [Wu, Yi-Lin; Hu, Jie-Jun; Zhong, Guo-Chao] Chongqing Med Univ, Affiliated Hosp 2, Dept Hepatobiliary Surg, 74 Linjiang Rd, Chongqing 400010, Peoples R China.
   [Yang, Peng-Fei] Chongqing Med Univ, Affiliated Hosp 2, Dept Nephrol, Chongqing, Peoples R China.
   [Sun, Wei-Ping] Chongqing Med Univ, Affiliated Hosp 2, Dept Gastrointestinal Surg, Chongqing, Peoples R China.
   [Wang, Kang] Chongqing Med Univ, Affiliated Hosp 1, Dept Endocrine & Breast Surg, Chongqing, Peoples R China.
   [Peng, Yang] Fifth Peoples Hosp Chengdu, Dept Geriatr, Chengdu, Peoples R China.
   [Wu, Jing-Jing] Chongqing Med Univ, Sch Publ Hlth & Management, Dept Nutr & Food Hyg, Chongqing, Peoples R China.
C3 Chongqing Medical University; Chongqing Medical University; Chongqing Medical University; Chongqing Medical University; Chongqing Medical University; Chongqing Medical University
RP Zhong, GC (corresponding author), Chongqing Med Univ, Affiliated Hosp 2, Dept Hepatobiliary Surg, 74 Linjiang Rd, Chongqing 400010, Peoples R China.
EM gczhong1991@stu.cqmu.edu.cn
FU Medical Science and Technology Innovation Fund of Chongqing General Hospital [Y2020MSXM01]
CR Adeva MM, 2011, CLIN NUTR, V30, P416, DOI 10.1016/j.clnu.2011.03.008
   Akter S, 2017, AM J CLIN NUTR, V106, P146, DOI 10.3945/ajcn.117.152876
   Akter S, 2016, CLIN NUTR, V35, P453, DOI 10.1016/j.clnu.2015.03.008
   Arisawa K, 2020, NUTRIENTS, V12, P0, DOI 10.3390/nu12061605
   Avnet S, 2017, INT J CANCER, V140, P1331, DOI 10.1002/ijc.30540
   Ayers P, 2015, NUTR CLIN PRACT, V30, P14, DOI 10.1177/0884533614562842
   Bao B, 2011, BBA-REV CANCER, V1815, P135, DOI 10.1016/j.bbcan.2010.11.003
   Bao Y, 2013, JNCI-J NATL CANCER I, V105, P95, DOI 10.1093/jnci/djs474
   Bowling CB, 2011, CLIN J AM SOC NEPHRO, V6, P2822, DOI 10.2215/CJN.06770711
   Desquilbet L, 2010, STAT MED, V29, P1037, DOI 10.1002/sim.3841
   Disthabanchong S, 2011, NEPHROL DIAL TRANSPL, V26, P592, DOI 10.1093/ndt/gfq410
   Espino L, 2005, J VET MED A, V52, P8, DOI 10.1111/j.1439-0442.2004.00677.x
   Esposito K, 2012, DIABETES CARE, V35, P2402, DOI 10.2337/dc12-0336
   Frassetto LA, 1998, AM J CLIN NUTR, V68, P576, DOI 10.1093/ajcn/68.3.576
   Hu FB, 1999, AM J EPIDEMIOL, V149, P531, DOI 10.1093/oxfordjournals.aje.a009849
   Huber V, 2017, SEMIN CANCER BIOL, V43, P74, DOI 10.1016/j.semcancer.2017.03.001
   Jiang JH, 2019, INT J BIOL SCI, V15, P253, DOI 10.7150/ijbs.27420
   John R, 2004, AM J KIDNEY DIS, V43, P825, DOI 10.1053/j.ajkd.2003.12.046
   Kiefte-de Jong JC, 2017, DIABETOLOGIA, V60, P270, DOI 10.1007/s00125-016-4153-7
   Krebs-Smith SM, 2018, J ACAD NUTR DIET, V118, P1591, DOI 10.1016/j.jand.2018.05.021
   Loth KA, 1900, DOI 10.1007/978-981-287-087-2_6-1, V0, P0
   MALDONADO G, 1993, AM J EPIDEMIOL, V138, P923, DOI 10.1093/oxfordjournals.aje.a116813
   Michaud DS, 2003, J AM DIET ASSOC, V103, P1001, DOI 10.1016/S0002-8223(03)00469-3
   Naudin S, 2018, INT J CANCER, V143, P801, DOI 10.1002/ijc.31367
   Ohkuma T, 2018, DIABETOLOGIA, V61, P2140, DOI 10.1007/s00125-018-4664-5
   Park YMM, 2019, INT J CANCER, V144, P1834, DOI 10.1002/ijc.31889
   Prorok PC, 2000, CONTROL CLIN TRIALS, V21, P273S, DOI 10.1016/S0197-2456(00)00098-2
   REMER T, 1995, J AM DIET ASSOC, V95, P791, DOI 10.1016/S0002-8223(95)00219-7
   Remer T, 2003, AM J CLIN NUTR, V77, P1255, DOI 10.1093/ajcn/77.5.1255
   REMER T, 1994, AM J CLIN NUTR, V59, P1356, DOI 10.1093/ajcn/59.6.1356
   RIZZA RA, 1982, J CLIN ENDOCR METAB, V54, P131, DOI 10.1210/jcem-54-1-131
   Robey IF, 2012, NUTR METAB, V9, P0, DOI 10.1186/1743-7075-9-72
   Rothberg JM, 2013, NEOPLASIA, V15, P1111, DOI 10.1593/neo.13946
   Salem AA, 2018, NUTR RES, V52, P1, DOI 10.1016/j.nutres.2017.12.001
   Siegel RL, 2020, CA-CANCER J CLIN, V70, P7, DOI 10.3322/caac.21590
   Spratt M, 2010, AM J EPIDEMIOL, V172, P478, DOI 10.1093/aje/kwq137
   Subar AF, 2001, AM J EPIDEMIOL, V154, P1089, DOI 10.1093/aje/154.12.1089
   Thomas D, 2020, CANCERS, V12, P0, DOI 10.3390/cancers12051228
   Tippett K, 1997, DESIGN AND OPERATION: THE CONTINUING SURVEY OF FOOD INTAKES BY INDIVIDUALS AND THE DIET AND HEALTH KNOWLEDGE SURVEY1994-96, V0, P0
   van den Berg E, 2011, J NEPHROL, V24, P11, DOI 10.5301/JN.2010.5711
   von Elm E, 2007, PLOS MED, V4, P1623, DOI 10.1371/journal.pmed.0040296
   Wang H, 2020, EXP CELL RES, V391, P0, DOI 10.1016/j.yexcr.2020.111984
   WELBOURNE TC, 1976, ENDOCRINOLOGY, V99, P1071, DOI 10.1210/endo-99-4-1071
   Willett W, 2012, NUTRITIONAL EPIDEMIOLOGY, V0, P0, DOI DOI 10.1093/ACPROF:OSO/9780199754038.001.0001
   Willett WC, 1997, AM J CLIN NUTR, V65, P1220, DOI 10.1093/ajcn/65.4.1220S
   Wolpin BM, 2013, JNCI-J NATL CANCER I, V105, P1027, DOI 10.1093/jnci/djt123
   Wright ME, 2005, CANCER CAUSE CONTROL, V16, P1117, DOI 10.1007/s10552-005-0348-9
NR 47
TC 20
Z9 21
U1 1
U2 11
PU AMER ASSOC CANCER RESEARCH
PI PHILADELPHIA
PA 615 CHESTNUT ST, 17TH FLOOR, PHILADELPHIA, PA 19106-4404 USA
SN 1055-9965
EI 1538-7755
J9 CANCER EPIDEM BIOMAR
JI Cancer Epidemiol. Biomarkers Prev.
PD MAY 15
PY 2021
VL 30
IS 5
BP 1009
EP 1019
DI 10.1158/1055-9965.EPI-20-1293
PG 11
WC Oncology; Public, Environmental & Occupational Health
SC Oncology; Public, Environmental & Occupational Health
GA TM9CJ
UT WOS:000675843800021
PM 33619018
DA 2025-02-23
ER

PT J
AU Malmir, H
   Shayanfar, M
   Mohammad-Shirazi, M
   Sharifi, G
   Esmaillzadeh, A
AF Malmir, Hanieh
   Shayanfar, Mehdi
   Mohammad-Shirazi, Minoo
   Sharifi, Giuve
   Esmaillzadeh, Ahmad
TI Legume and Nuts Consumption in Relation to Glioma: A Case- Control Study
SO NUTRITION AND CANCER-AN INTERNATIONAL JOURNAL
LA English
DT Article
ID francisco bay area; adult glioma; vitamin-e; risk; dietary; epidemiology; association; california; cancer
AB Data on the link between legume and nuts consumption and risk of glioma are controversial. The current study aimed to investigate the relation between legume and nuts consumption and glioma in a case-control study in Iranian adults. In this hospital-based case-control study, we enrolled 128 pathologically confirmed new cases of glioma and 256 age and sex-matched controls. Dietary intakes of study participants were assessed using the validated Block-format 123-item semi-quantitative FFQ. Data on potential confounders were also collected through the use of a pre-tested questionnaire. Mean age of cases and controls were 43.4 and 42.8 years, respectively. Individuals with the greatest legume and nuts consumption were less likely to have glioma compared with those with the lowest consumption (0.52; 95% CI: 0.30-0.88). This inverse association was not changed after controlling for age, sex and energy intake (0.46; 95% CI: 0.26-0.81). The association remained statistically significant even after taking other potential confounders, including dietary intakes into account (0.32; 95% CI: 0.14-0.72). Additional adjustments for BMI did not alter the association; such that individuals in the top category of legume and nuts consumption were 66% less likely to have glioma compared with those in the bottom category (0.34; 95% CI: 0.15-0.76). We found an inverse association between legume and nuts consumption and odds of glioma, even after controlling for a wide range of confounders.
C1 [Malmir, Hanieh] Univ Tehran Med Sci, Students Sci Res Ctr, Tehran, Iran.
   [Malmir, Hanieh; Esmaillzadeh, Ahmad] Univ Tehran Med Sci, Sch Nutr Sci & Dietet, Dept Community Nutr, Tehran, Iran.
   [Shayanfar, Mehdi; Mohammad-Shirazi, Minoo] Shahid Beheshti Univ Med Sci, Natl Nutr & Food Technol Res Inst, Dept Clin Nutr & Dietet, Tehran, Iran.
   [Sharifi, Giuve] Shahid Beheshti Univ Med Sci, Loghman Hakim Hosp, Dept Neurosurg, Tehran, Iran.
   [Esmaillzadeh, Ahmad] Univ Tehran Med Sci, Endocrinol & Metab Mol Cellular Sci Inst, Obes & Eating Habits Res Ctr, Tehran, Iran.
   [Esmaillzadeh, Ahmad] Isfahan Univ Med Sci, Dept Community Nutr, Food Secur Res Ctr, Esfahan 141556117, Iran.
C3 Tehran University of Medical Sciences; Tehran University of Medical Sciences; Shahid Beheshti University Medical Sciences; Shahid Beheshti University Medical Sciences; Tehran University of Medical Sciences; Isfahan University of Medical Sciences
RP Esmaillzadeh, A (corresponding author), Isfahan Univ Med Sci, Dept Community Nutr, Food Secur Res Ctr, Esfahan 141556117, Iran.
EM a-esmaillzadeh@sina.tums.ac.ir
CR American Brain Tumor Association, 2014, BRAIN TUMOR DICT, V0, P35
   Betti M, 2006, FREE RADICAL BIO MED, V41, P464, DOI 10.1016/j.freeradbiomed.2006.04.012
   Blowers L, 1997, CANCER CAUSE CONTROL, V8, P5, DOI 10.1023/A:1018437031987
   Bondy ML, 2008, CANCER-AM CANCER SOC, V113, P1953, DOI 10.1002/cncr.23741
   Chen HL, 2002, CANCER CAUSE CONTROL, V13, P647, DOI 10.1023/A:1019527225197
   Florian IS, 2013, ROMANIAN NEUROSURGERY, VXX, P5
   Ghaffarpour M, 1999, THE MANUAL FOR HOUSEHOLD MEASURES, V0, P0
   GILES GG, 1994, INT J CANCER, V59, P357, DOI 10.1002/ijc.2910590311
   Goodenberger ML, 2012, CANCER GENET-NY, V205, P613, DOI 10.1016/j.cancergen.2012.10.009
   Hagströmer M, 2006, PUBLIC HEALTH NUTR, V9, P755, DOI 10.1079/PHN2005898
   Hu JF, 1999, INT J CANCER, V81, P20, DOI 10.1002/(SICI)1097-0215(19990331)81:1<20::AID-IJC4>3.0.CO;2-2
   Jazayeri SB, 2013, ASIAN PAC J CANCER P, V14, P3979, DOI 10.7314/APJCP.2013.14.6.3979
   Kyritsis AP, 2011, NUTR CANCER, V63, P174, DOI 10.1080/01635581.2011.523807
   Lee M, 1997, CANCER CAUSE CONTROL, V8, P13, DOI 10.1023/A:1018470802969
   Lv W, 2015, NUTRIENTS, V7, P8897, DOI 10.3390/nu7115438
   de Souza RGM, 2017, NUTRIENTS, V9, P0, DOI 10.3390/nu9121311
   Malekshah AF, 2006, EUR J CLIN NUTR, V60, P971, DOI 10.1038/sj.ejcn.1602407
   Norden AD, 2010, PRIMARY CENTRAL NERVOUS SYSTEM TUMORS: PATHOGENESIS AND THERAPY, V0, P0
   Ohgaki Hiroko, 2009, V472, V0, PP323, DOI 10.1007/978-1-60327-492-0_14
   Percy C, 2001, INTERNATIONAL CLASSIFICATION OF DISEASES FOR ONCOLOGY (ICD-O), VThird, P0
   Qin SY, 2014, NEUROEPIDEMIOLOGY, V43, P253, DOI 10.1159/000369345
   Sanai N, 2010, J NEUROSURG, V112, P1, DOI 10.3171/2009.6.JNS0952
   Shi Z, 2013, CELL PROLIFERAT, V46, P86, DOI 10.1111/cpr.12009
   Tedeschi-Blok N, 2006, BMC CANCER, V6, P0, DOI 10.1186/1471-2407-6-148
   USDA, 2019, NATIONAL NUTRIENT DATABASE FOR STANDARD REFERENCE LEGACY RELEASE: FULL REPORT (ALL NUTRIENTS) 20067, V0, P0
   Zhou SR, 2015, NEUROEPIDEMIOLOGY, V44, P39, DOI 10.1159/000369814
NR 26
TC 5
Z9 5
U1 0
U2 2
PU ROUTLEDGE JOURNALS, TAYLOR & FRANCIS LTD
PI ABINGDON
PA 2-4 PARK SQUARE, MILTON PARK, ABINGDON OX14 4RN, OXON, ENGLAND
SN 0163-5581
EI 1532-7914
J9 NUTR CANCER
JI Nutr. Cancer
PD JUN 15
PY 2021
VL 73
IS 5
BP 760
EP 766
DI 10.1080/01635581.2020.1766091
EA MAY 2020
PG 7
WC Oncology; Nutrition & Dietetics
SC Oncology; Nutrition & Dietetics
GA QU9KA
UT WOS:000534140800001
PM 32406278
DA 2025-02-23
ER

PT J
AU Toorang, F
   Zendehdel, K
   Sasanfar, B
   Hadji, M
   Esmaillzade, A
AF Toorang, Fatemeh
   Zendehdel, Kazem
   Sasanfar, Bahareh
   Hadji, Maryam
   Esmaillzade, Ahmad
TI Adherence to low-carbohydrate diet in relation to gastric cancer: findings from a case-control study in Iran
SO EUROPEAN JOURNAL OF CANCER PREVENTION
LA English
DT Article
DE case-control study; gastric cancer; low carbohydrate diet; nutrition
ID glycemic load; colorectal-cancer; stomach-cancer; breast-cancer; risk; index; insulin; metaanalysis; association; score
AB This study examined the association between adherence to low carbohydrate diet (LCD) and risk of gastric cancer (GC). This hospital-based case-control study was conducted in Iran Cancer Institute, Tehran, Iran between 2010 and 2012. Totally, 178 patients with GC and 276 apparently healthy controls participated in this study. Cases were histo-pathologically confirmed GC patients aged >= 40 years diagnosed with GC in the last year. Dietary intakes were assessed using a validated 146-item Diet History Questionnaire. We computed the LCD score trough the protocol explained by Halton. Patients with GC were older (60.8 vs. 53.2 years, P < 0.001) and more likely to be male (74.2 vs. 63.8%, P = 0.02), married (97.8 vs. 86.6%, P < 0.001) and illiterate (62.4% vs. 26.1%, P < 0.001) than controls. Before adjusting for covariates, adherence to LCD-diet was not associated with risk of GC [odds ratio (OR) 1.31; 95% confidence interval (CI) 0.82-2.09 for highest vs. lowest tertile; P-trend < 0.26]. Adjustments for several potential confounders including H-pylori infection and BMI, participants in the highest tertile of LCD score were 7% more likely to have GC than those in the lowest tertile; however, it was not statistically significant (OR 1.07; 95% CI 0.59-1.95 for highest vs. lowest tertile; P-trend < 0.79). No significant association was also seen between adherence to animal- or vegetable-based LCD diet and risk of GC. In conclusion, we failed to find any evidence on the association between consumption of LCD and odds of GC. Further studies, in particular of prospective design, are required to confirm these findings.
C1 [Toorang, Fatemeh; Esmaillzade, Ahmad] Univ Tehran Med Sci, Sch Nutr Sci & Dietet, Dept Community Nutr, Tehran, Iran.
   [Toorang, Fatemeh; Zendehdel, Kazem; Sasanfar, Bahareh; Hadji, Maryam; Esmaillzade, Ahmad] Univ Tehran Med Sci, Canc Inst Iran, Canc Res Ctr, Tehran, Iran.
   [Zendehdel, Kazem] Univ Tehran Med Sci, Canc Inst Iran, Biol Res Ctr, Tehran, Iran.
   [Zendehdel, Kazem] Univ Tehran Med Sci, Canc Inst Iran, Breast Dis Res Ctr, Tehran, Iran.
   [Esmaillzade, Ahmad] Tampere Univ, Fac Soc Sci, Tampere, Finland.
   [Esmaillzade, Ahmad] Univ Tehran Med Sci, Obes & Eating Habits Res Ctr, Endocrinol & Metab Mol Cellular Sci Inst, Tehran, Iran.
   [Esmaillzade, Ahmad] Isfahan Univ Med Sci, Sch Nutr & Food Sci, Dept Community Nutr, Esfahan, Iran.
   Univ Tehran Med Sci, Sch Nutrit Sci & Dietet, Dept Community Nutr, Tehran, Iran.
C3 Tehran University of Medical Sciences; Tehran University of Medical Sciences; Tehran University of Medical Sciences; Tehran University of Medical Sciences; Tampere University; Tehran University of Medical Sciences; Isfahan University of Medical Sciences; Tehran University of Medical Sciences
RP Esmaillzade, A (corresponding author), Univ Tehran Med Sci, Sch Nutr Sci & Dietet, Dept Community Nutr, Tehran, Iran.; Esmaillzade, A (corresponding author), Univ Tehran Med Sci, Canc Inst Iran, Canc Res Ctr, Tehran, Iran.; Esmaillzade, A (corresponding author), Tampere Univ, Fac Soc Sci, Tampere, Finland.; Esmaillzade, A (corresponding author), Univ Tehran Med Sci, Obes & Eating Habits Res Ctr, Endocrinol & Metab Mol Cellular Sci Inst, Tehran, Iran.; Esmaillzade, A (corresponding author), Isfahan Univ Med Sci, Sch Nutr & Food Sci, Dept Community Nutr, Esfahan, Iran.
EM a-esmaillzadeh@tums.ac.ir
FU Cancer Research Center, Tehran University of Medical Science [17198]; Ethics Committee of Tehran University of Medical Sciences [17198]
CR Argirion I, 2017, CANCER EPIDEM BIOMAR, V26, P1519, DOI 10.1158/1055-9965.EPI-17-0293
   Augustin LSA, 2004, ANN ONCOL, V15, P581, DOI 10.1093/annonc/mdh130
   Aune D, 2012, CANCER CAUSE CONTROL, V23, P521, DOI 10.1007/s10552-012-9918-9
   Bertuccio P, 2009, BRIT J CANCER, V100, P558, DOI 10.1038/sj.bjc.6604894
   Brierley JD, 2016, TNM CLASSIFICATION OF MALIGNANT TUMOURS, V8th edn., P0
   Ekström AM, 2001, GASTROENTEROLOGY, V121, P784, DOI 10.1053/gast.2001.27999
   Fock KM, 2014, ALIMENT PHARM THER, V40, P250, DOI 10.1111/apt.12814
   Fung TT, 2011, AM J EPIDEMIOL, V174, P652, DOI 10.1093/aje/kwr148
   Fung TT, 2010, ANN INTERN MED, V153, P289, DOI 10.7326/0003-4819-153-5-201009070-00003
   Halton TL, 2008, AM J CLIN NUTR, V87, P339, DOI 10.1093/ajcn/87.2.339
   Jafari-Maram S, 2019, J CARDIOVASC THORAC, V11, P216, DOI 10.15171/jcvtr.2019.36
   Kabat GC, 2008, CANCER CAUSE CONTROL, V19, P1291, DOI 10.1007/s10552-008-9200-3
   Klement RJ, 2016, ONCOGENESIS, V5, P0, DOI 10.1038/oncsis.2016.2
   Klement RJ, 2017, MED ONCOL, V34, P0, DOI 10.1007/s12032-017-0991-5
   Klement RJ, 2019, CURR OPIN CLIN NUTR, V22, P129, DOI 10.1097/MCO.0000000000000540
   Larsson SC, 2006, INT J CANCER, V118, P3167, DOI 10.1002/ijc.21753
   Li N, 2017, INT J EPIDEMIOL, V46, P1836, DOI 10.1093/ije/dyx203
   Lucenteforte E, 2009, ANN ONCOL, V20, P1434, DOI 10.1093/annonc/mdp009
   Masko EM, 2010, CANCER PREV RES, V3, P1124, DOI 10.1158/1940-6207.CAPR-10-0071
   Mehrabian AA, 2010, IRAN J PUBLIC HEALTH, V39, P27
   Mirmiran P, 2017, INT J FOOD SCI NUTR, V68, P358, DOI 10.1080/09637486.2016.1242119
   Movahedi A, 2000, IRANIAN FOOD COMPOSI, V0, P0
   Muñoz N, 2001, INT J CANCER, V93, P417, DOI 10.1002/ijc.1333
   Namazi N, 2017, HORM METAB RES, V49, P565, DOI 10.1055/s-0043-112347
   Pollak M, 2012, NAT REV CANCER, V12, P159, DOI 10.1038/nrc3215
   Pourhoseingholi Mohamad Amin, 2015, GASTROENTEROL HEPATOL BED BENCH, V8, P19
   Qiu JL, 2005, WORLD J GASTROENTERO, V11, P4311
   Renehan AG, 2004, LANCET, V363, P1346, DOI 10.1016/S0140-6736(04)16044-3
   Rugge M, 2017, CLIN GASTROENTEROL H, V15, P1833, DOI 10.1016/j.cgh.2017.05.023
   Sasanfar B, 2019, NUTR J, V18, P0, DOI 10.1186/s12937-019-0511-x
   Schlesinger S, 2017, NUTR REV, V75, P420, DOI 10.1093/nutrit/nux010
   Sieri S, 2017, SCI REP-UK, V7, P0, DOI 10.1038/s41598-017-09498-2
   Sitarz R, 2018, CANCER MANAG RES, V10, P239, DOI 10.2147/CMAR.S149619
   Spindler SR, 2007, ANNU REV NUTR, V27, P193, DOI 10.1146/annurev.nutr.27.061406.093743
   Tabatabaei M, 2007, IRAN NUTR WORLD J, V16, P15
   Tan MC, 2019, GASTRIC CANCER, V0, P0
   Terry PD, 2003, JNCI-J NATL CANCER I, V95, P914, DOI 10.1093/jnci/95.12.914
   Toorang F, 2019, IRAN J PUBLIC HEALTH, V48, P1074
   Torre LA, 2015, CA-CANCER J CLIN, V65, P87, DOI 10.3322/caac.21262
   Webb PM, 2001, GUT, V49, P347, DOI 10.1136/gut.49.3.347
   Willett W, 2012, NUTRITIONAL EPIDEMIOLOGY, V0, P0, DOI DOI 10.1093/ACPROF:OSO/9780199754038.001.0001
   Wolk A, 2004, LANCET, V363, P1336, DOI 10.1016/S0140-6736(04)16081-9
   Ye Y, 2017, EUR J NUTR, V56, P1169, DOI 10.1007/s00394-016-1166-4
   Zhou WH, 2007, NUTR METAB, V4, P0, DOI 10.1186/1743-7075-4-5
NR 44
TC 2
Z9 2
U1 0
U2 5
PU LIPPINCOTT WILLIAMS & WILKINS
PI PHILADELPHIA
PA TWO COMMERCE SQ, 2001 MARKET ST, PHILADELPHIA, PA 19103 USA
SN 0959-8278
EI 1473-5709
J9 EUR J CANCER PREV
JI Eur. J. Cancer Prev.
PD JUL 15
PY 2021
VL 30
IS 4
BP 297
EP 303
DI 10.1097/CEJ.0000000000000627
PG 7
WC Oncology
SC Oncology
GA SS3CU
UT WOS:000661618500002
PM 34103461
DA 2025-02-23
ER

PT J
AU Sansevere, ME
   White, JD
AF Sansevere, Megan E.
   White, Jeffrey D.
TI Quality Assessment of Online Complementary and Alternative Medicine Information Resources Relevant to Cancer
SO INTEGRATIVE CANCER THERAPIES
LA English
DT Article
DE complementary therapies; alternative therapies; internet; consumer health information; quality assessment; quality assurance
ID physical-activity; breast-cancer; tai-chi; health; risk; metaanalysis; arthralgias; depression; diagnosis; exercise
AB Background: Complementary and alternative medicine (CAM) is often used by cancer patients and survivors in the US. Many people turn to the internet as their first source of information. Health information seeking through the internet can be useful for patients to gain a better understanding of specific CAM treatments to discuss with their healthcare team, but only if the information is comprehensive, high quality, and reliable. The aim of this article is to examine the content, writing/vetting processes, and visibility of cancer CAM online informational resources.Methods: Online CAM resources were identified by Google and PubMed searches, literature reviews, and through sources listed on various websites. The websites were analyzed through a modified online health information evaluation tool, DISCERN (score range = 1-5). The website's features relevant to the quality assessment were described.Results: Eleven CAM websites were chosen for analysis. The DISCERN analysis showed a range of quality scores from 3.6 to 4.9. Lower DISCERN scores were generally due to deficiencies in describing the writing, editing, and updating processes. A lack of transparency with authorship and references was commonly present.Conclusion: Cancer patients interested in CAM need unbiased, evidence-based, reliable, high-quality, easily accessible educational materials. Individuals should use the guidelines followed in this analysis (including DISCERN and Medline Plus) to find reliable sources. Website developers can use CAM Cancer (NAFKAM), Beyond Conventional Cancer Therapies, Memorial Sloan Kettering Cancer Center, breastcancer.org, Office of Dietary Supplements, National Center for Complementary and Integrative Health, and Cancer.gov as models for trustworthy content.
C1 [Sansevere, Megan E.; White, Jeffrey D.] NCI, Off Canc Complementary & Alternat Med, Div Canc Treatment & Diag, NIH, Bethesda, MD USA.
C3 National Institutes of Health (NIH) - USA; NIH National Cancer Institute (NCI); NIH Division of Cancer Treatment & Diagnosis
RP White, JD (corresponding author), NCI, 9609 Med Ctr Dr,Room 1W-702, Bethesda, MD 20892 USA.
EM jeffreyw@mail.nih.gov
CR Bandura A, 1977, SOCIAL LEARNING THEO, V0, P0, DOI DOI 10.1891/0889-8391.13.2.158
   Brown JC, 2012, COMPR PHYSIOL, V2, P2775, DOI 10.1002/cphy.c120005
   Burstein HJ, 2007, J CLIN ONCOL, V25, P0, DOI 10.1200/JCO.2007.11.9529
   Dunn AL, 2001, MED SCI SPORT EXER, V33, PS587, DOI 10.1097/00005768-200106001-00027
   Fallowfield L, 2001, BRIT J CANCER, V84, P1011, DOI 10.1054/bjoc.2001.1724
   Fliege H, 2009, PSQ PERCEIVED STRESS, V0, P0, DOI DOI 10.23668/PSYCHARCHIVES.351
   Galantino ML, 2013, ALTERN THER HEALTH M, V19, P38
   Galper DI, 2006, MED SCI SPORT EXER, V38, P173, DOI 10.1249/01.mss.0000180883.32116.28
   Helgeson VS, 2004, HEALTH PSYCHOL, V23, P3, DOI 10.1037/0278-6133.23.1.3
   Irwin ML, 2003, CANCER-AM CANCER SOC, V97, P1746, DOI 10.1002/cncr.11227
   Koch-Institut R, 2023, KREBS IN DEUTSCHLAND FR 2019/2020 GEMEINSAME PUBLIKATION DES ZENTRUMS FR KREBSREGISTERDATEN UND DER GESELLSCHAFT DER EPIDEMIOLOGISCHEN KREBSREGISTER IN DEUTSCHLAND E.V, V0, P0
   Lautenschlager NT, 2008, JAMA-J AM MED ASSOC, V300, P1027, DOI 10.1001/jama.300.9.1027
   LEVENSTEIN S, 1993, J PSYCHOSOM RES, V37, P19, DOI 10.1016/0022-3999(93)90120-5
   Liu LZ, 2020, COMPLEMENT THER CLIN, V38, P0, DOI 10.1016/j.ctcp.2019.101078
   Mitchell AJ, 2011, LANCET ONCOL, V12, P160, DOI 10.1016/S1470-2045(11)70002-X
   Murley B, 2019, J HOLIST NURS, V37, P354, DOI 10.1177/0898010119867557
   Mustian KM, 2004, SUPPORT CARE CANCER, V12, P871, DOI 10.1007/s00520-004-0682-6
   Navarro-Sanz A, 2018, INT J SPORTS MED, V39, P978, DOI 10.1055/a-0710-5260
   Resnick HE, 2006, J CLIN SLEEP MED, V2, P163
   Rethorst CD, 2009, SPORTS MED, V39, P491, DOI 10.2165/00007256-200939060-00004
   Rovio S, 2005, LANCET NEUROL, V4, P705, DOI 10.1016/S1474-4422(05)70198-8
   Schwarzer R, 1999, DOKUMENTATION DER PSYCHOMETRISCHEN VERFAHREN IM RAHMEN DER WISSENSCHAFTLICHEN BEGLEITUNG DES MODELLVERSUCHS SELBSTWIRKSAME SCHULEN, V0, P0
   Stagl JM, 2014, PSYCHOL HEALTH, V29, P177, DOI 10.1080/08870446.2013.843682
   Stanton AL, 2002, PSYCHO-ONCOLOGY, V11, P93, DOI 10.1002/pon.574
   Strunk MA, 2018, IN VIVO, V32, P819, DOI 10.21873/invivo.11313
   Stults-Kolehmainen MA, 2014, SPORTS MED, V44, P81, DOI 10.1007/s40279-013-0090-5
   Sung H, 2021, CA-CANCER J CLIN, V71, P209, DOI 10.3322/caac.21660
   Theorell-Haglöw J, 2006, SLEEP, V29, P751, DOI 10.1093/sleep/29.6.751
   Torre LA, 2016, CANCER EPIDEM BIOMAR, V25, P16, DOI 10.1158/1055-9965.EPI-15-0578
   Vahdaninia M, 2010, SOC PSYCH PSYCH EPID, V45, P355, DOI 10.1007/s00127-009-0068-7
   van Amstel FKP, 2013, SUPPORT CARE CANCER, V21, P2107, DOI 10.1007/s00520-013-1764-0
   Vardar-Yagli Naciye, 2015, ASIAN PAC J CANCER PREV, V16, P585
   Wipfli BM, 2008, J SPORT EXERCISE PSY, V30, P392, DOI 10.1123/jsep.30.4.392
   Yeh GY, 2016, PLOS ONE, V11, P0, DOI 10.1371/journal.pone.0154678
   ZIGMOND AS, 1983, ACTA PSYCHIAT SCAND, V67, P361, DOI 10.1111/j.1600-0447.1983.tb09716.x
NR 35
TC 0
Z9 0
U1 0
U2 0
PU SAGE PUBLICATIONS INC
PI THOUSAND OAKS
PA 2455 TELLER RD, THOUSAND OAKS, CA 91320 USA
SN 1534-7354
EI 1552-695X
J9 INTEGR CANCER THER
JI Integr. Cancer Ther.
PD JUN 15
PY 2021
VL 20
IS 
BP 
EP 
DI 10.1177/15347354211066081
PG 10
WC Oncology; Integrative & Complementary Medicine
SC Oncology; Integrative & Complementary Medicine
GA VO3AO
UT WOS:001354261500031
DA 2025-02-23
ER

PT J
AU Maestri, E
   Duszka, K
   Kuznetsov, VA
AF Maestri, Evan
   Duszka, Kalina
   Kuznetsov, Vladimir A.
TI Immunity Depletion, Telomere Imbalance, and Cancer-Associated Metabolism Pathway Aberrations in Intestinal Mucosa upon Short-Term Caloric Restriction
SO CANCERS
LA English
DT Article
DE duodenum mucosa; caloric restriction; gene expression; oncogenic pathways; immune response; telomere maintenance; metabolic reprogramming; cancer
ID density lipoprotein receptor; colorectal-cancer; tumor-suppressor; rnase-l; metastasis suppressor; cell-metabolism; gene-expression; poor-prognosis; disease onset; weight-loss
AB Simple Summary Dietary restriction regimens, such as caloric restriction (CR), in the initiation and development of cancers has been studied using biological models and traditionally considers CR as anti-cancerogenic. However, the experimental, clinical facts and conclusions are controversial. CR-induced molecular and cellular mechanisms and pro-oncogenic pathways have not been systematically studied, leaving therapeutic benefits unclear. Here, using systems biology and deep data analysis approach, we study the CR-induced molecular pathway switches and cell-type context-specific responses known to underly early pre-malignant states in mouse and human mucosa. We identify the genes and energy-restricted networks associated with pre-malignant state metabolic reprogramming in normal stem cells and epithelial cell cycle activation, leading to telomere ends misbalance and immune response depletion. We define the changes in tumor suppressor and oncogenic pathways which may precede intestinal mucosa lesion development. This work will aid in the near future to define critical biomarkers for earlier detection and risk of adenomas and colorectal cancer. Systems cancer biology analysis of calorie restriction (CR) mechanisms and pathways has not been carried out, leaving therapeutic benefits unclear. Using metadata analysis, we studied gene expression changes in normal mouse duodenum mucosa (DM) response to short-term (2-weeks) 25% CR as a biological model. Our results indicate cancer-associated genes consist of 26% of 467 CR responding differential expressed genes (DEGs). The DEGs were enriched with over-expressed cell cycle, oncogenes, and metabolic reprogramming pathways that determine tissue-specific tumorigenesis, cancer, and stem cell activation; tumor suppressors and apoptosis genes were under-expressed. DEG enrichments suggest telomeric maintenance misbalance and metabolic pathway activation playing dual (anti-cancer and pro-oncogenic) roles. The aberrant DEG profile of DM epithelial cells is found within CR-induced overexpression of Paneth cells and is coordinated significantly across GI tract tissues mucosa. Immune system genes (ISGs) consist of 37% of the total DEGs; the majority of ISGs are suppressed, including cell-autonomous immunity and tumor-immune surveillance. CR induces metabolic reprogramming, suppressing immune mechanics and activating oncogenic pathways. We introduce and argue for our network pro-oncogenic model of the mucosa multicellular tissue response to CR leading to aberrant transcription and pre-malignant states. These findings change the paradigm regarding CR's anti-cancer role, initiating specific treatment target development. This will aid future work to define critical oncogenic pathways preceding intestinal lesion development and biomarkers for earlier adenoma and colorectal cancer detection.
C1 [Maestri, Evan; Kuznetsov, Vladimir A.] SUNY Upstate Med Univ, Dept Biochem & Urol, Syracuse, NY 13210 USA.
   [Maestri, Evan] SUNY Buffalo, Dept Biol, Buffalo, NY 14260 USA.
   [Duszka, Kalina] Univ Vienna, Dept Nutr Sci, Althanstr 14, A-1090 Vienna, Austria.
   [Kuznetsov, Vladimir A.] ASTAR, Bioinformat Inst, Biomed Sci Inst, Singapore 13867, Singapore.
C3 State University of New York (SUNY) System; State University of New York (SUNY) Upstate Medical Center; State University of New York (SUNY) System; University at Buffalo, SUNY; University of Vienna; Agency for Science Technology & Research (A*STAR); A*STAR - Bioinformatics Institute (BII)
RP Kuznetsov, VA (corresponding author), SUNY Upstate Med Univ, Dept Biochem & Urol, Syracuse, NY 13210 USA.; Kuznetsov, VA (corresponding author), ASTAR, Bioinformat Inst, Biomed Sci Inst, Singapore 13867, Singapore.
EM evanmaes@buffalo.edu; kalina.duszka@univie.ac.at; kuznetsv@upstate.edu
FU State University of New York, The EMPIRE innovative program
CR Aguirre-Portolés C, 2018, MOL ONCOL, V12, P1735, DOI 10.1002/1878-0261.12367
   Al Ahmad A, 2019, CANCERS, V11, P0, DOI 10.3390/cancers11091298
   AlHossiny M, 2016, CANCER RES, V76, P3376, DOI 10.1158/0008-5472.CAN-15-2654
   Amano H, 2019, CELL METAB, V29, P1274, DOI 10.1016/j.cmet.2019.03.001
   Nieto MA, 2016, CELL, V166, P21, DOI 10.1016/j.cell.2016.06.028
   Asuthkar S, 2013, MOL BIOL CELL, V24, P2620, DOI 10.1091/mbc.E12-04-0306
   Avogaro L, 2018, RNA BIOL, V15, P787, DOI 10.1080/15476286.2018.1456300
   Banerjee S, 2019, P NATL ACAD SCI USA, V116, P5071, DOI 10.1073/pnas.1815071116
   Banerjee S, 2015, ONCOTARGET, V6, P44360, DOI 10.18632/oncotarget.6246
   Bansal A, 2018, J CELL BIOL, V217, P2291, DOI 10.1083/jcb.201804161
   Batman G, 2011, ANTIVIR THER, V16, P515, DOI 10.3851/IMP1786
   Braun DM, 2018, BMC GENET, V19, P0, DOI 10.1186/s12863-018-0617-8
   Bräutigam L, 2018, REDOX BIOL, V17, P171, DOI 10.1016/j.redox.2018.04.013
   BRYAN TM, 1995, EMBO J, V14, P4240, DOI 10.1002/j.1460-2075.1995.tb00098.x
   Bultman SJ, 2017, MOL NUTR FOOD RES, V61, P0, DOI 10.1002/mnfr.201500902
   Burke JM, 2020, J BIOL CHEM, V295, P1426, DOI 10.1074/jbc.RA119.011638
   Burke JM, 2019, MOL CELL, V75, P1203, DOI 10.1016/j.molcel.2019.07.029
   Chen Q, 2021, LIFE SCI ALLIANCE, V4, P0, DOI 10.26508/lsa.202000934
   Chen T, 2005, WORLD J GASTROENTERO, V11, P2817, DOI 10.3748/wjg.v11.i18.2817
   Chen Y, 2014, CELL DEATH DIS, V5, P0, DOI 10.1038/cddis.2014.14
   Chu HP, 2017, CELL, V170, P86, DOI 10.1016/j.cell.2017.06.017
   Colman RJ, 2009, SCIENCE, V325, P201, DOI 10.1126/science.1173635
   Cusanelli E, 2015, FRONT GENET, V6, P0, DOI 10.3389/fgene.2015.00143
   Demark-Wahnefried W, 2020, INT J CANCER, V146, P2784, DOI 10.1002/ijc.32637
   Demark-Wahnefried W, 2017, BRIT J CANCER, V117, P1303, DOI 10.1038/bjc.2017.303
   Dilley RL, 2015, TRENDS CANCER, V1, P145, DOI 10.1016/j.trecan.2015.07.007
   Ducheix S, 2018, GASTROENTEROLOGY, V155, P1524, DOI 10.1053/j.gastro.2018.07.032
   Duszka K, 2018, SCI REP-UK, V8, P0, DOI 10.1038/s41598-018-29815-7
   Fekry B, 2018, NAT COMMUN, V9, P0, DOI 10.1038/s41467-018-06648-6
   Feng Y, 2018, J PHARMACOL SCI, V138, P96, DOI 10.1016/j.jphs.2018.08.004
   Fink SP, 2015, ONCOTARGET, V6, P30500, DOI 10.18632/oncotarget.5921
   Frezza C, 2020, BRIT J CANCER, V122, P133, DOI 10.1038/s41416-019-0667-3
   Fujita H, 2010, NEOPLASIA, V12, P807, DOI 10.1593/neo.10458
   Fukata M, 2007, GASTROENTEROLOGY, V133, P1869, DOI 10.1053/j.gastro.2007.09.008
   Furuta E, 2010, BBA-REV CANCER, V1805, P141, DOI 10.1016/j.bbcan.2010.01.005
   Gao JJ, 2016, CELL, V167, P397, DOI 10.1016/j.cell.2016.08.069
   García-Miranda P, 2010, EXP PHYSIOL, V95, P498, DOI 10.1113/expphysiol.2009.050682
   Ghosh A, 2004, MOL CELL, V15, P727, DOI 10.1016/j.molcel.2004.07.017
   Glickman JN, 2018, NONNEOPLASTIC SMALL, V0, P0
   Grasmann G, 2019, BBA-REV CANCER, V1872, P24, DOI 10.1016/j.bbcan.2019.05.006
   Gregor A, 2021, J NUTR BIOCHEM, V96, P0, DOI 10.1016/j.jnutbio.2021.108781
   Gu CC, 2019, CELL DEATH DIS, V10, P0, DOI 10.1038/s41419-019-1962-x
   Guengerich FP, 2019, J BIOL CHEM, V294, P1671, DOI 10.1074/jbc.TM118.004144
   Gwon D, 2020, INT J MOL SCI, V21, P0, DOI 10.3390/ijms21072352
   Haigis MC, 2012, CANCER RES, V72, P2468, DOI 10.1158/0008-5472.CAN-11-3633
   Hamada T, 2010, PLOS ONE, V5, P0, DOI 10.1371/journal.pone.0012971
   Hammer STG, 2013, ARCH PATHOL LAB MED, V137, P1216, DOI 10.5858/arpa.2013-0261-RA
   Harvie M, 2012, P NUTR SOC, V71, P263, DOI 10.1017/S0029665112000195
   Hoesel B, 2013, MOL CANCER, V12, P0, DOI 10.1186/1476-4598-12-86
   Hong M, 2019, CANCER MANAG RES, V11, P369, DOI 10.2147/CMAR.S186236
   Hsieh YY, 2016, CELL DEATH DISCOV, V2, P0, DOI 10.1038/cddiscovery.2016.27
   Huang DD, 2017, TUMOR BIOL, V39, P0, DOI 10.1177/1010428317705849
   Huang PR, 2010, BBA-MOL CELL RES, V1803, P1164, DOI 10.1016/j.bbamcr.2010.06.003
   Huels DJ, 2018, NAT COMMUN, V9, P0, DOI 10.1038/s41467-018-03426-2
   Hursting SD, 2013, CANCER METAB, V1, P0, DOI 10.1186/2049-3002-1-10
   Hursting SD, 2010, CARCINOGENESIS, V31, P83, DOI 10.1093/carcin/bgp280
   Jia DY, 2019, J CLIN MED, V8, P0, DOI 10.3390/jcm8050725
   Jones RG, 2009, GENE DEV, V23, P537, DOI 10.1101/gad.1756509
   Kakuni M, 2002, JPN J CANCER RES, V93, P236, DOI 10.1111/j.1349-7006.2002.tb02163.x
   Kaplan DH, 1998, P NATL ACAD SCI USA, V95, P7556, DOI 10.1073/pnas.95.13.7556
   Kennedy L, 2020, BIOMOLECULES, V10, P0, DOI 10.3390/biom10101429
   Kikuchi N, 2019, BIOL PHARM BULL, V42, P57, DOI 10.1248/bpb.b18-00538
   Kim AD, 2015, MOL MED REP, V12, P4314, DOI 10.3892/mmr.2015.3902
   Kim P, 2016, NUCLEIC ACIDS RES, V44, PD959, DOI 10.1093/nar/gkv1128
   Kim S, 2019, CELLS-BASEL, V8, P0, DOI 10.3390/cells8080878
   Klebanov Simon, 2007, V35, V0, P176
   Komatsu Y, 2015, ONCOGENE, V34, P3985, DOI 10.1038/onc.2014.331
   Krämer A, 2014, BIOINFORMATICS, V30, P523, DOI 10.1093/bioinformatics/btt703
   Krause K, 2018, AUTOPHAGY, V14, P1928, DOI 10.1080/15548627.2018.1491494
   Kristal AR, 2005, CANCER EPIDEM BIOMAR, V14, P2377, DOI 10.1158/1055-9965.EPI-05-0158
   Kritchevsky D, 2001, J NUTR SCI VITAMINOL, V47, P13, DOI 10.3177/jnsv.47.13
   Krueger S, 2007, CANCER LETT, V252, P55, DOI 10.1016/j.canlet.2006.12.006
   Krüger S, 2005, LANCET ONCOL, V6, P566, DOI 10.1016/S1470-2045(05)70253-9
   KUZNETSOV VA, 1994, B MATH BIOL, V56, P295, DOI 10.1016/S0092-8240(05)80260-5
   Lang F, 2010, INT J BIOCHEM CELL B, V42, P1571, DOI 10.1016/j.biocel.2010.05.016
   Leclerc D, 2017, BRIT J CANCER, V116, P930, DOI 10.1038/bjc.2017.38
   Lee CC, 2006, LEUKEMIA LYMPHOMA, V47, P521, DOI 10.1080/10428190500305851
   Leon-Cabrera S, 2018, CANCERS, V10, P0, DOI 10.3390/cancers10090341
   Li L, 2017, J CANCER, V8, P2238, DOI 10.7150/jca.19295
   Liang GD, 2018, ACTA HISTOCHEM, V120, P56, DOI 10.1016/j.acthis.2017.11.002
   Liu B, 2013, AM J PHYSIOL-GASTR L, V305, PG573, DOI 10.1152/ajpgi.00071.2013
   Liu ML, 2011, CYTOKINE GROWTH F R, V22, P121, DOI 10.1016/j.cytogfr.2011.06.001
   Liu XY, 2013, CLIN SCI, V124, P567, DOI 10.1042/CS20120240
   Long TM, 2013, INFLAMM BOWEL DIS, V19, P1295, DOI 10.1097/MIB.0b013e318281f2fd
   Lyons YA, 2017, NPJ PRECIS ONCOL, V1, P0, DOI 10.1038/s41698-017-0031-0
   Makino N, 2016, MOL CELL BIOCHEM, V412, P119, DOI 10.1007/s11010-015-2615-8
   Marsh MN, 2016, GASTROENTEROLOGY, V151, P784, DOI 10.1053/j.gastro.2016.09.030
   Mears Harriet V, 2019, WELLCOME OPEN RES, V4, P82, DOI 10.12688/wellcomeopenres.15223.1
   Mehto S, 2019, MOL CELL, V73, P429, DOI 10.1016/j.molcel.2018.11.018
   Meunier E, 2016, CELL MICROBIOL, V18, P168, DOI 10.1111/cmi.12546
   Mihaylova MM, 2014, CELL STEM CELL, V14, P292, DOI 10.1016/j.stem.2014.02.008
   Mullan PB, 2005, ONCOGENE, V24, P5492, DOI 10.1038/sj.onc.1208698
   Nakamura Y, 2000, ARCH PATHOL LAB MED, V124, P119
   Nakanishi Y, 2016, CELL REP, V16, P3297, DOI 10.1016/j.celrep.2016.08.054
   Narayanankutty A, 2019, CURR PROTEIN PEPT SC, V20, P907, DOI 10.2174/1389203720666190206130003
   Niedzielska I, 2009, J PHYSIOL PHARMACOL, V60, P65
   OFlanagan CH, 2017, BMC MED, V15, P0, DOI 10.1186/s12916-017-0873-x
   Ohshima K, 2021, METABOLITES, V11, P0, DOI 10.3390/metabo11010028
   Ohsug T, 2019, ONCOGENE, V38, P6051, DOI 10.1038/s41388-019-0856-9
   Ozden O, 2011, AGING-US, V3, P102, DOI 10.18632/aging.100291
   Özer Ö, 2018, OPEN BIOL, V8, P0, DOI 10.1098/rsob.180018
   Palethorpe HM, 2017, DIGEST DIS SCI, V62, P3402, DOI 10.1007/s10620-017-4794-5
   Paoni NF, 2003, PHYSIOL GENOMICS, V15, P228, DOI 10.1152/physiolgenomics.00078.2003
   Park JW, 2016, STEM CELLS, V34, P1177, DOI 10.1002/stem.2329
   Park KC, 2020, FREE RADICAL BIO MED, V157, P154, DOI 10.1016/j.freeradbiomed.2019.05.020
   Peña-Villalobos I, 2019, FRONT PHYSIOL, V9, P0, DOI 10.3389/fphys.2018.01821
   Peng L, 2017, EXP MOL MED, V49, P0, DOI 10.1038/emm.2017.15
   Pesson M, 2014, PLOS ONE, V9, P0, DOI 10.1371/journal.pone.0087761
   Pugh TD, 1999, CANCER RES, V59, P1642
   Régnier M, 2018, MOL CELL ENDOCRINOL, V471, P75, DOI 10.1016/j.mce.2017.07.035
   Renaud HJ, 2014, PLOS ONE, V9, P0, DOI 10.1371/journal.pone.0088584
   Roake CM, 2017, CELL, V170, P8, DOI 10.1016/j.cell.2017.06.020
   Rostami K, 2017, GUT, V66, P2080, DOI 10.1136/gutjnl-2017-314297
   Rozewicki J, 2019, NUCLEIC ACIDS RES, V47, PW5, DOI 10.1093/nar/gkz342
   Sabates-Beliver J, 2007, MOL CANCER RES, V5, P1263, DOI 10.1158/1541-7786.MCR-07-0267
   Sahni S, 2014, J BIOL CHEM, V289, P9692, DOI 10.1074/jbc.M113.529511
   Sakaguchi Y, 2019, J GASTROENTEROL, V54, P131, DOI 10.1007/s00535-018-1489-4
   Sansom OJ, 2004, GENE DEV, V18, P1385, DOI 10.1101/gad.287404
   Santaolalla R, 2013, PLOS ONE, V8, P0, DOI 10.1371/journal.pone.0063298
   Sawazaki S, 2017, IN VIVO, V31, P1065, DOI 10.21873/invivo.11171
   Schulze A, 2020, MOL METAB, V33, P1, DOI 10.1016/j.molmet.2019.11.017
   Schulze A, 2012, NATURE, V491, P364, DOI 10.1038/nature11706
   Shankaran V, 2001, NATURE, V410, P1107, DOI 10.1038/35074122
   Shao LL, 2019, CANCER IMMUNOL RES, V7, P1258, DOI 10.1158/2326-6066.CIR-18-0711
   Shen Y, 2016, DATABASE-OXFORD, V0, P0, DOI DOI 10.1093/database/baw023
   Shinmura K, 2015, ONCOL REP, V34, P727, DOI 10.3892/or.2015.4014
   Sillé FCM, 2012, PLOS ONE, V7, P0, DOI 10.1371/journal.pone.0029632
   Simiantonaki N, 2007, INT J MOL MED, V20, P21
   Skaar JR, 2009, J CELL BIOL, V187, P25, DOI 10.1083/jcb.200907026
   Smith E, 2016, DIGEST DIS SCI, V61, P433, DOI 10.1007/s10620-015-3909-0
   Street SEA, 2002, J EXP MED, V196, P129, DOI 10.1084/jem.20020063
   Strzelczyk B, 2009, ANN SURG ONCOL, V16, P1287, DOI 10.1245/s10434-009-0381-0
   Sundararaghavan VL, 2017, ONCOTARGET, V8, P3640, DOI 10.18632/oncotarget.12277
   Tang QM, 2017, CANCER RES, V77, P532, DOI 10.1158/0008-5472.CAN-16-1322
   Tang X, 2014, MOL CANCER, V13, P0, DOI 10.1186/1476-4598-13-131
   Thiruvengadam SS, 2019, CLIN TRANSL GASTROEN, V10, P0, DOI 10.14309/ctg.0000000000000053
   Töpfer K, 2011, J BIOMED BIOTECHNOL, V0, P0, DOI DOI 10.1155/2011/918471
   Tomita H, 2016, ONCOTARGET, V7, P11018, DOI 10.18632/oncotarget.6920
   Tsao JL, 2002, CARCINOGENESIS, V23, P1807, DOI 10.1093/carcin/23.11.1807
   Uhlen M, 2017, SCIENCE, V357, P660, DOI 10.1126/science.aan2507
   Vidyasekar P, 2015, PLOS ONE, V10, P0, DOI 10.1371/journal.pone.0135958
   Wang C, 2020, AGING-US, V12, P15374, DOI 10.18632/aging.103598
   Wang DH, 2011, P NATL ACAD SCI USA, V108, P10272, DOI 10.1073/pnas.1017668108
   Wang LR, 2016, CELL HOST MICROBE, V19, P227, DOI 10.1016/j.chom.2016.01.003
   Wang QQ, 2007, LIFE SCI, V80, P420, DOI 10.1016/j.lfs.2006.09.043
   Wangpu XZ, 2015, ONCOTARGET, V6, P33893, DOI 10.18632/oncotarget.5294
   Wei R, 2016, ONCOTARGET, V7, P37803, DOI 10.18632/oncotarget.9334
   Xiang J, 2020, GENES DIS, V7, P150, DOI 10.1016/j.gendis.2019.04.004
   Xiao Y, 2019, INT J MOL SCI, V20, P0, DOI 10.3390/ijms20153672
   Xing PY, 2020, PROTEOMICS, V20, P0, DOI 10.1002/pmic.201800419
   Yang EP, 2021, CELL PROLIFERAT, V54, P0, DOI 10.1111/cpr.12958
   Yang H, 2019, ONCOGENE, V38, P4915, DOI 10.1038/s41388-019-0764-z
   Yeh CM, 2014, INT J ONCOL, V45, P2101, DOI 10.3892/ijo.2014.2627
   Yilmaz ÖH, 2012, NATURE, V486, P490, DOI 10.1038/nature11163
   Yousefi M, 2018, STEM CELL REP, V10, P703, DOI 10.1016/j.stemcr.2018.01.026
   Yousefi M, 2017, TRENDS CELL BIOL, V27, P753, DOI 10.1016/j.tcb.2017.06.006
   Zenke K, 2018, IMMUNOL CELL BIOL, V96, P1095, DOI 10.1111/imcb.12185
   Zhang C, 2019, FRONT ONCOL, V9, P0, DOI 10.3389/fonc.2019.00681
   Zhang H, 2007, INT J COLORECTAL DIS, V22, P1185, DOI 10.1007/s00384-007-0308-9
   Zhao M, 2019, J GENET GENOMICS, V46, P595, DOI 10.1016/j.jgg.2019.11.010
   Zhao M, 2016, NUCLEIC ACIDS RES, V44, PD1023, DOI 10.1093/nar/gkv1268
   Zhou HD, 2014, CANCER SCI, V105, P956, DOI 10.1111/cas.12463
NR 162
TC 1
Z9 1
U1 4
U2 6
PU MDPI
PI BASEL
PA ST ALBAN-ANLAGE 66, CH-4052 BASEL, SWITZERLAND
SN 
EI 2072-6694
J9 CANCERS
JI Cancers
PD JUL 15
PY 2021
VL 13
IS 13
BP 
EP 
DI 10.3390/cancers13133180
PG 33
WC Oncology
SC Oncology
GA TF9PN
UT WOS:000671046800001
PM 34202278
DA 2025-02-23
ER

PT J
AU Wang, YQ
   Chang, A
   Tan, WP
   Fantony, JJ
   Gopalakrishna, A
   Barton, GJ
   Wischmeyer, PE
   Gupta, RT
   Inman, BA
AF Wang, Yingqi
   Chang, Andrew
   Tan, Wei Phin
   Fantony, Joseph J.
   Gopalakrishna, Ajay
   Barton, Gregory J.
   Wischmeyer, Paul E.
   Gupta, Rajan T.
   Inman, Brant A.
TI Diet and Exercise Are not Associated with Skeletal Muscle Mass and Sarcopenia in Patients with Bladder Cancer
SO EUROPEAN UROLOGY ONCOLOGY
LA English
DT Article
DE Sarcopenia; Bladder cancer; Physical activity; Diet; Lifestyle
ID clinical-implications; body-composition; prevalence; validation; risk
AB Background: There is limited understanding about why sarcopenia is happening in bladder cancer, and which modifiable and nonmodifiable patient-level factors affect its occurrence. Objective: The objective is to determine the extent to which nonmodifiable risk factors, modifiable lifestyle risk factors, or cancer-related factors are determining body composition changes and sarcopenia in bladder cancer survivors. Design, setting, and participants: Patients above 18 yr of age with a histologically confirmed diagnosis of bladder cancer and a history of receiving care at Duke University Medical Center between January 1, 1996 and June 30, 2017 were included in this study. Outcome measurements and statistical analysis: Bladder cancer survivors from our institution were assessed for their dietary intake patterns utilizing the Diet History Questionnaire II (DHQ-II) and physical activity utilizing the International Physical Activity Questionnaire long form (IPAQ-L) tools. Healthy Eating Index 2010 (HEI2010) scores were calculated from DHQ-II results. Body composition was evaluated using Slice-O-Matic computed tomography scan image analysis at L3 level and the skeletal muscle index (SMI) calculated by three independent raters. Results and limitations: A total of 285 patients were evaluated in the study, and the intraclass correlation for smooth muscle area was 0.97 (95% confidence interval: 0.94-0.98) between raters. The proportions of patients who met the definition of sarcopenia were 72% for men and 55% of women. Univariate linear regression analysis demonstrated that older age, male gender, and black race were highly significant predictors of SMI, whereas tumor stage and grade, chemotherapy, and surgical procedures were not predictors of SMI. Multivariate linear regression analysis demonstrated that modifiable lifestyle factors, including total physical activity (p = 0.830), strenuousness (high, moderate, and low) of physical activity (p = 0.874), individual nutritional components (daily calories, p = 0.739; fat, p = 0.259; carbohydrates, p = 0.983; and protein, p = 0.341), and HEI2010 diet quality (p = 0.822) were not associated with SMI. Conclusions: Lifestyle factors including diet quality and physical activity are not associated with SMI and therefore appear to have limited impact on sarcopenia. Sarcopenia may largely be affected by nonmodifiable risk factors. Patient summary: In this report, we aim to determine whether lifestyle factors such as diet and physical activity were the primary drivers of body composition changes and sarcopenia in bladder cancer survivors. We found that lifestyle factors including dietary habits, individual nutritional components, and physical activity do not demonstrate an association with skeletal muscle mass, and therefore may have limited impact on sarcopenia. (c) 2019 European Association of Urology. Published by Elsevier B.V. All rights reserved.
C1 [Wang, Yingqi; Chang, Andrew; Tan, Wei Phin; Fantony, Joseph J.; Gopalakrishna, Ajay; Barton, Gregory J.; Inman, Brant A.] Duke Univ, Med Ctr, Div Urol, Duke Canc Inst, Durham, NC 27710 USA.
   [Wischmeyer, Paul E.] Duke Univ, Med Ctr, Dept Anesthesiol, Duke Canc Inst, Durham, NC 27710 USA.
   [Gupta, Rajan T.] Duke Univ, Med Ctr, Dept Radiol, Duke Canc Inst, Durham, NC 27710 USA.
C3 Duke University; Duke University; Duke University
RP Inman, BA (corresponding author), Duke Univ, Med Ctr, 3007 Snyderman Bldg,905 La Salle St, Durham, NC 27710 USA.
EM brant.inman@duke.edu
FU National Cancer Institute (NCI)
CR Arends J, 2017, CLIN NUTR, V36, P1187, DOI 10.1016/j.clnu.2017.06.017
   Baracos V, 2013, INT J BIOCHEM CELL B, V45, P2302, DOI 10.1016/j.biocel.2013.06.016
   Boutin RD, 2015, AM J ROENTGENOL, V205, PW255, DOI 10.2214/AJR.15.14635
   Cederholm T, 2017, CLIN NUTR, V36, P49, DOI 10.1016/j.clnu.2016.09.004
   Center for Nutrition Policy and Promotion U.S. Department of Agriculture, 1995, HLTH EAT IND, V0, P0
   Cruz-Jentoft AJ, 2010, AGE AGEING, V39, P412, DOI 10.1093/ageing/afq034
   Ebadi M, 2017, BRIT J CANCER, V117, P148, DOI 10.1038/bjc.2017.149
   Elixhauser A, 1998, MED CARE, V36, P8, DOI 10.1097/00005650-199801000-00004
   Gopalakrishna A, 2018, UROL ONCOL-SEMIN ORI, V36, P0, DOI 10.1016/j.urolonc.2018.06.001
   Gopalakrishna A, 2017, UROL ONCOL-SEMIN ORI, V35, P0, DOI 10.1016/j.urolonc.2017.04.016
   Heymsfield SB, 1997, ANNU REV NUTR, V17, P527, DOI 10.1146/annurev.nutr.17.1.527
   Kantoff P, 2012, UROL ONCOL-SEMIN ORI, V30, PS41, DOI 10.1016/j.urolonc.2012.06.002
   Mayr R, 2018, WORLD J UROL, V36, P1201, DOI 10.1007/s00345-018-2259-x
   Mourtzakis M, 2008, APPL PHYSIOL NUTR ME, V33, P997, DOI 10.1139/H08-075
   National Institutes of Health, 2010, DIET HIST QUEST VERS, V0, P0
   Ogawa S, 2016, INFLAMM REGEN, V36, P0, DOI 10.1186/s41232-016-0022-5
   Prado CMM, 2008, LANCET ONCOL, V9, P629, DOI 10.1016/S1470-2045(08)70153-0
   Pressoir M, 2010, BRIT J CANCER, V102, P966, DOI 10.1038/sj.bjc.6605578
   Psutka SP, 2014, CANCER-AM CANCER SOC, V120, P2910, DOI 10.1002/cncr.28798
   Ritch CR, 2019, J UROLOGY, V201, P470, DOI 10.1016/j.juro.2018.10.010
   Roth Stephen M, 2012, BONEKEY REP, V1, P58, DOI 10.1038/bonekey.2012.58
   RStudio Team, 2015, RSTUDIO: INTEGRATED DEVELOPMENT ENVIRONMENT FOR R, V0, P0
   Stene GB, 2013, CRIT REV ONCOL HEMAT, V88, P573, DOI 10.1016/j.critrevonc.2013.07.001
   Subar AF, 2001, AM J EPIDEMIOL, V154, P1089, DOI 10.1093/aje/154.12.1089
   Thompson FE, 2002, J AM DIET ASSOC, V102, P212, DOI 10.1016/S0002-8223(02)90050-7
   Wang Y, 2018, SCI REP-UK, V8, P0, DOI 10.1038/s41598-018-29987-2
   Whittle John, 2018, ANESTHESIOL CLIN, V36, P567, DOI 10.1016/j.anclin.2018.07.013
   Wischmeyer PE, 2018, ANESTH ANALG, V126, P1883, DOI 10.1213/ANE.0000000000002743
   Zhang FF, 2015, CANCER-AM CANCER SOC, V121, P4212, DOI 10.1002/cncr.29488
   Zhao LM, 2017, ONCOTARGET, V8, P33990, DOI 10.18632/oncotarget.16722
NR 30
TC 4
Z9 4
U1 2
U2 5
PU ELSEVIER
PI AMSTERDAM
PA RADARWEG 29, 1043 NX AMSTERDAM, NETHERLANDS
SN 
EI 2588-9311
J9 EUR UROL ONCOL
JI Eur. Urol. Oncol.
PD APR 15
PY 2021
VL 4
IS 2
BP 237
EP 245
DI 10.1016/j.euo.2019.04.012
EA APR 2021
PG 9
WC Oncology; Urology & Nephrology
SC Oncology; Urology & Nephrology
GA RN2NS
UT WOS:000640189300014
PM 31133436
DA 2025-02-23
ER

PT J
AU Li, LF
   Liu, J
   Wang, XB
   Xiong, XW
   Huang, SX
   Wang, X
AF Li, Laifang
   Liu, Jun
   Wang, Xiaobo
   Xiong, Xiaowei
   Huang, Shaoxin
   Wang, Xin
TI Microarray analysis of differentially expressed long non-coding RNAs in daidzein-treated lung cancer cells
SO ONCOLOGY LETTERS
LA English
DT Article
DE daidzein; long non-coding RNA; microarray analysis; NSCLC; differential expression
ID dietary isoflavones; food-intake; growth; risk; apoptosis; lncrnas; proliferation; progression; inhibition; landscape
AB Daidzein has been found to significantly inhibit the proliferation of lung cancer cells, while its potential molecular mechanisms remain unclear. To determine the molecular mechanism of daidzein on lung cancer cells, the Capital Bio Technology Human long non-coding (lnc) RNA Array v4, 4x180K chip was used to detect the gene expression profiles of 40,000 lncRNAs and 34,000 mRNAs in a human cancer cell line. Reverse transcription-quantitative (RT-q) PCR analysis was performed to detect the expression levels of target lncRNA and mRNAs in the H1299 cells treated with and without daidzein, using the lncRNA and mRNA gene chip. Bioinformatics analysis was performed to determine the differentially expressed genes from the results of the chip assays. There were 119 and 40 differentially expressed lncRNAs and mRNAs, respectively, that had a 2-fold change in expression level. A total of eight lncRNAs were upregulated in the H1299 lung cancer cells, while 111 lncRNAs were downregulated. Furthermore, five mRNAs were upregulated, and 35 mRNAs were downregulated. A total of six differentially expressed lncRNAs (ENST00000608897.1, ENST00000444196.1, ENST00000608741.1, XR_242163.1, ENST00000505196.1 and ENST00000498032.1) were randomly selected to validate the microarray data, which were consistent with the RT-qPCR analysis results. Differentially expressed mRNAs were enriched in important Gene Ontology terms and Kyoto Encyclopedia of Genes and Genomes pathways. Taken together, the results of the present study demonstrated that daidzein affected the expression level of lncRNAs in lung cancer cells, suggesting that daidzein may have potential effects on lung cancer cells.
C1 [Li, Laifang; Wang, Xiaobo; Xiong, Xiaowei] Nanchang Univ, Sch Publ Hlth, Jiangxi Prov Key Lab Prevent Med, Nanchang 330006, Jiangxi, Peoples R China.
   [Li, Laifang; Liu, Jun; Wang, Xiaobo; Huang, Shaoxin; Wang, Xin] Jiujiang Univ, Sch Basic Med, Dept Social Med & Publ Hlth, 57 Xunyang East Rd, Jiujiang 332005, Jiangxi, Peoples R China.
C3 Nanchang University; Jiujiang University
RP Wang, X (corresponding author), Jiujiang Univ, Sch Basic Med, Dept Social Med & Publ Hlth, 57 Xunyang East Rd, Jiujiang 332005, Jiangxi, Peoples R China.
EM wangxin2813@163.com
FU Natural Science Foundation of Jiangxi Province [2020BAB206067]
CR Andres S, 2011, CRIT REV TOXICOL, V41, P463, DOI 10.3109/10408444.2010.541900
   Applegate CC, 2018, NUTRIENTS, V10, P0, DOI 10.3390/nu10010040
   Bai XX, 2017, CELL PHYSIOL BIOCHEM, V43, P757, DOI 10.1159/000481559
   Bao ZY, 2019, NUCLEIC ACIDS RES, V47, PD1034, DOI 10.1093/nar/gky905
   Bellacosa A, 2004, CANCER BIOL THER, V3, P268, DOI 10.4161/cbt.3.3.703
   Benassayag C, 2002, J CHROMATOGR B, V777, P233, DOI 10.1016/S1570-0232(02)00340-9
   Brambilla E, 1993, REV PRAT, V43, P807
   Chen G, 2013, NUCLEIC ACIDS RES, V41, PD983, DOI 10.1093/nar/gks1099
   Chen R, 2017, CLIN LAB, V63, P313, DOI 10.7754/Clin.Lab.2016.160812
   Chen WQ, 2014, ANN TRANSL MED, V2, P0, DOI 10.3978/j.issn.2305-5839.2014.04.05
   Chen Z, 2014, NAT REV CANCER, V14, P535, DOI 10.1038/nrc3775
   Cheng JQ, 2005, ONCOGENE, V24, P7482, DOI 10.1038/sj.onc.1209088
   Chi YJ, 2019, CELLS-BASEL, V8, P0, DOI 10.3390/cells8091015
   Chuang CH, 2015, INT J MOL SCI, V16, P3202, DOI 10.3390/ijms16023202
   Datta SR, 1999, GENE DEV, V13, P2905, DOI 10.1101/gad.13.22.2905
   Davidson MR, 2013, J THORAC DIS, V5, PS463, DOI 10.3978/j.issn.2072-1439.2013.08.43
   Eisen MB, 1998, P NATL ACAD SCI USA, V95, P14863, DOI 10.1073/pnas.95.25.14863
   ELLIS HM, 1986, CELL, V44, P817, DOI 10.1016/0092-8674(86)90004-8
   Fu XQ, 2006, DNA CELL BIOL, V25, P135, DOI 10.1089/dna.2006.25.135
   Fürstenberger G, 2002, LANCET ONCOL, V3, P298, DOI 10.1016/S1470-2045(02)00731-3
   Gan PP, 2017, CELL PHYSIOL BIOCHEM, V44, P133, DOI 10.1159/000484622
   Goldar Samira, 2015, ASIAN PAC J CANCER PREV, V16, P2129
   Gong WJ, 2017, ACTA PHARMACOL SIN, V38, P581, DOI 10.1038/aps.2016.164
   Gridelli C, 2003, ONCOGENE, V22, P6629, DOI 10.1038/sj.onc.1206957
   Guo SM, 2020, IMMUNOL LETT, V222, P67, DOI 10.1016/j.imlet.2020.03.004
   Gupta Amit, 2019, ASIAN PAC J CANCER PREV, V20, P3341, DOI 10.31557/APJCP.2019.20.11.3341
   Gupta RA, 2010, NATURE, V464, P1071, DOI 10.1038/nature08975
   Han Q, 2017, J PATHOL, V242, P435, DOI 10.1002/path.4919
   Hauptman N, 2013, INT J MOL SCI, V14, P4655, DOI 10.3390/ijms14034655
   Hirsch T, 1997, BIOSCIENCE REP, V17, P67, DOI 10.1023/A:1027339418683
   Hu JX, 2018, CANCER BIOMARK, V21, P883, DOI 10.3233/CBM-170942
   Hu ZY, 2006, BMC GENOMICS, V7, P0, DOI 10.1186/1471-2164-7-96
   Iyer MK, 2015, NAT GENET, V47, P199, DOI 10.1038/ng.3192
   Kazemzadeh M, 2015, J GENET, V94, P771, DOI 10.1007/s12041-015-0561-6
   Khan N, 2015, CANCER LETT, V359, P155, DOI 10.1016/j.canlet.2015.01.038
   Kim Bo-Min, 2014, J CANCER PREV, V19, P23
   Koo J, 2015, BMC CANCER, V15, P0, DOI 10.1186/s12885-015-1914-5
   Lai XN, 2020, INT J MOL SCI, V21, P0, DOI 10.3390/ijms21041193
   Li QW, 2018, J CELL BIOCHEM, V0, P0
   Liu GB, 2017, INT J MOL SCI, V18, P0, DOI 10.3390/ijms18020367
   Liu YH, 2016, BIOMED PHARMACOTHER, V83, P381, DOI 10.1016/j.biopha.2016.06.035
   Lu T, 2018, ONCOTARGETS THER, V11, P8045, DOI 10.2147/OTT.S178431
   Ma JB, 2020, CELL DEATH DIS, V11, P0, DOI 10.1038/s41419-020-2671-1
   Mattiuzzi C, 2019, J EPIDEMIOL GLOB HEA, V9, P217, DOI 10.2991/jegh.k.191008.001
   Mu ML, 2020, ONCOGENE, V39, P6879, DOI 10.1038/s41388-020-01466-x
   Nachvak SM, 2019, J ACAD NUTR DIET, V119, P1483, DOI 10.1016/j.jand.2019.04.011
   Pan W, 2002, BIOINFORMATICS, V18, P546, DOI 10.1093/bioinformatics/18.4.546
   Patterson TA, 2006, NAT BIOTECHNOL, V24, P1140, DOI 10.1038/nbt1242
   Peng FD, 2017, MOL CANCER, V16, P0, DOI 10.1186/s12943-017-0666-z
   Sarfstein R, 2019, CELLS-BASEL, V8, P0, DOI 10.3390/cells8121499
   Shao L, 2017, BIOCHEM BIOPH RES CO, V485, P598, DOI 10.1016/j.bbrc.2016.12.084
   Siegel RL, 2020, CA-CANCER J CLIN, V70, P7, DOI 10.3322/caac.21590
   Tokgun O, 2020, ANTI-CANCER AGENT ME, V20, P2074, DOI 10.2174/1871520620666200721130700
   Tse G, 2016, EUR J NUTR, V55, P63, DOI 10.1007/s00394-014-0824-7
   Velloso FJ, 2017, ONCOTARGETS THER, V10, P5491, DOI 10.2147/OTT.S142154
   Wada K, 2015, INT J CANCER, V137, P885, DOI 10.1002/ijc.29437
   Wang LJ, 2018, ONCOL LETT, V15, P3024, DOI 10.3892/ol.2017.7688
   Wang MN, 2016, ONCOTARGET, V7, P81292, DOI 10.18632/oncotarget.13223
   Wang YA, 2017, MOL CANCER RES, V15, P896, DOI 10.1158/1541-7786.MCR-16-0390
   Wang ZH, 2018, CANCER CELL, V33, P706, DOI 10.1016/j.ccell.2018.03.006
   Wei MM, 2016, GENOM PROTEOM BIOINF, V14, P280, DOI 10.1016/j.gpb.2016.03.007
   Woo HD, 2013, WORLD J GASTROENTERO, V19, P1011, DOI 10.3748/wjg.v19.i7.1011
   Xu JH, 2018, BIOCHEM BIOPH RES CO, V504, P123, DOI 10.1016/j.bbrc.2018.08.142
   Xue X, 2016, ONCOGENE, V35, P2746, DOI 10.1038/onc.2015.340
   Yang G, 2012, AM J EPIDEMIOL, V176, P846, DOI 10.1093/aje/kws168
   Yu XY, 2015, EXP THER MED, V10, P1175, DOI 10.3892/etm.2015.2637
   Zaheer K, 2017, CRIT REV FOOD SCI, V57, P1280, DOI 10.1080/10408398.2014.989958
   Zhang H, 2015, IMMUNOBIOLOGY, V220, P1136, DOI 10.1016/j.imbio.2015.06.007
   Zhang X, 2018, J EXP CLIN CANC RES, V37, P0, DOI 10.1186/s13046-018-0803-6
   Zhang Y, 2020, DIS MARKERS, V2020, P0, DOI 10.1155/2020/5863178
   Zhao TT, 2019, CLIN NUTR, V38, P136, DOI 10.1016/j.clnu.2017.12.006
   Zhu XW, 2019, CANCER MED-US, V8, P3875, DOI 10.1002/cam4.2236
NR 72
TC 2
Z9 2
U1 1
U2 14
PU SPANDIDOS PUBL LTD
PI ATHENS
PA POB 18179, ATHENS, 116 10, GREECE
SN 1792-1074
EI 1792-1082
J9 ONCOL LETT
JI Oncol. Lett.
PD NOV 15
PY 2021
VL 22
IS 5
BP 
EP 
DI 10.3892/ol.2021.13050
PG 11
WC Oncology
SC Oncology
GA WC0RC
UT WOS:000703970500001
PM 34630702
DA 2025-02-23
ER

PT J
AU Shen, JY
   Zhou, HQ
   Liu, JQ
   Zhang, YX
   Zhou, T
   Yang, YP
   Fang, WF
   Huang, Y
   Zhang, L
AF Shen, Jiayi
   Zhou, Huaqiang
   Liu, Jiaqing
   Zhang, Yaxiong
   Zhou, Ting
   Yang, Yunpeng
   Fang, Wenfeng
   Huang, Yan
   Zhang, Li
TI A modifiable risk factors atlas of lung cancer: A Mendelian randomization study
SO CANCER MEDICINE
LA English
DT Article
DE causality; lung cancer; Mendelian randomization; risk factor
ID instruments; association; epidemiology; determinants; education; smoking; power; bias
AB Background There has been no study systematically assessing the causal effects of putative modifiable risk factors on lung cancer. In this study, we aimed to construct a modifiable risk factors atlas of lung cancer by using the two-sample Mendelian randomization framework. Methods We included 46 modifiable risk factors identified in previous studies. Traits with p-value smaller than 0.05 were considered as suggestive risk factors. While the Bonferroni corrected p-value for significant risk factors was set to be 8.33 x 10(-4). Results In this two-sample Mendelian randomization analysis, we found that higher socioeconomic status was significantly correlated with lower risk of lung cancer, including years of schooling, college or university degree, and household income. While cigarettes smoked per day, time spent watching TV, polyunsaturated fatty acids, docosapentaenoic acid, eicosapentaenoic acid, and arachidonic acid in blood were significantly associated with higher risk of lung cancer. Suggestive risk factors for lung cancer were found to be serum vitamin A1, copper in blood, docosahexaenoic acid in blood, and body fat percentage. Conclusions This study provided the first Mendelian randomization assessment of the causality between previously reported risk factors and lung cancer risk. Several modifiable targets, concerning socioeconomic status, lifestyle, dietary, and obesity, should be taken into consideration for the development of primary prevention strategies for lung cancer.
C1 [Shen, Jiayi; Zhou, Huaqiang; Liu, Jiaqing; Zhang, Yaxiong; Zhou, Ting; Yang, Yunpeng; Fang, Wenfeng; Huang, Yan; Zhang, Li] Sun Yat Sen Univ, Dept Med Oncol, Collaborat Innovat Ctr Canc Med, Canc Ctr,State Key Lab Oncol South China, Guangzhou, Peoples R China.
   [Shen, Jiayi] Sun Yat Sen Univ, Zhongshan Sch Med, Guangzhou, Peoples R China.
C3 Sun Yat Sen University; State Key Lab Oncology South China; Sun Yat Sen University
RP Huang, Y; Zhang, L (corresponding author), Sun Yat Sen Univ, Dept Med Oncol, Canc Ctr, 651 Dongfeng Rd East, Guangzhou 510060, Guangdong, Peoples R China.
EM huangyan@sysucc.org.cn; zhangli6@mail.sysu.edu.cn
FU Chinese National Natural Science Foundation project [81872499, 81772476]; China Postdoctoral Science Foundation [2020M683122]; Medical Scientific Research Foundation of Guangdong Province, China [A2020153]
CR Armstrong RA, 2014, OPHTHAL PHYSL OPT, V34, P502, DOI 10.1111/opo.12131
   Baumeister SE, 2020, CANCER RES, V80, P3765, DOI 10.1158/0008-5472.CAN-20-1127
   Bowden J, 2017, STAT MED, V36, P1783, DOI 10.1002/sim.7221
   Bowden J, 2016, GENET EPIDEMIOL, V40, P304, DOI 10.1002/gepi.21965
   Bowden J, 2015, INT J EPIDEMIOL, V44, P512, DOI 10.1093/ije/dyv080
   Brady DC, 2014, NATURE, V509, P492, DOI 10.1038/nature13180
   Brion MJA, 2013, INT J EPIDEMIOL, V42, P1497, DOI 10.1093/ije/dyt179
   Burgess S, 2017, STAT METHODS MED RES, V26, P2333, DOI 10.1177/0962280215597579
   Burgess S, 2015, EUR J EPIDEMIOL, V30, P543, DOI 10.1007/s10654-015-0011-z
   Burgess S, 2011, INT J EPIDEMIOL, V40, P755, DOI 10.1093/ije/dyr036
   Carreras-Torres R, 2017, PLOS ONE, V12, P0, DOI 10.1371/journal.pone.0177875
   Carreras-Torres R, 2016, SCI REP-UK, V6, P0, DOI 10.1038/srep31121
   Clinton SK, 2020, J NUTR, V150, P663, DOI 10.1093/jn/nxz268
   Cole JB, 2020, NAT COMMUN, V11, P0, DOI 10.1038/s41467-020-15193-0
   Denoyer D, 2015, METALLOMICS, V7, P1459, DOI 10.1039/c5mt00149h
   Dimitrakopoulou VI, 2017, BMJ-BRIT MED J, V359, P0, DOI 10.1136/bmj.j4761
   Duma N, 2019, MAYO CLIN PROC, V94, P1623, DOI 10.1016/j.mayocp.2019.01.013
   Fanidi A, 2019, INT J CANCER, V145, P1499, DOI 10.1002/ijc.32033
   Ferreccio C, 2000, EPIDEMIOLOGY, V11, P673, DOI 10.1097/00001648-200011000-00010
   Fewell Z, 2007, AM J EPIDEMIOL, V166, P646, DOI 10.1093/aje/kwm165
   Gala H, 2020, J PATHOL, V250, P541, DOI 10.1002/path.5421
   Gandini S, 2008, INT J CANCER, V122, P155, DOI 10.1002/ijc.23033
   Godtfredsen NS, 2005, JAMA-J AM MED ASSOC, V294, P1505, DOI 10.1001/jama.294.12.1505
   Hemani G, 2017, PLOS GENET, V13, P0, DOI 10.1371/journal.pgen.1007081
   Hovanec J, 2018, PLOS ONE, V13, P0, DOI 10.1371/journal.pone.0192999
   Howlader N, 2020, NEW ENGL J MED, V383, P640, DOI 10.1056/NEJMoa1916623
   Khankari NK, 2016, PLOS MED, V13, P0, DOI 10.1371/journal.pmed.1002118
   Larsson SC, 2020, PLOS MED, V17, P0, DOI 10.1371/journal.pmed.1003178
   Lawlor DA, 2008, STAT MED, V27, P1133, DOI 10.1002/sim.3034
   Lawrence EM, 2017, J HEALTH SOC BEHAV, V58, P291, DOI 10.1177/0022146517715671
   Leuven E, 2016, LABOUR ECON, V43, P106, DOI 10.1016/j.labeco.2016.06.006
   Liu JQ, 2019, CANCER MED-US, V8, P1817, DOI 10.1002/cam4.2018
   Liu Y, 2019, FRONT ONCOL, V9, P0, DOI 10.3389/fonc.2019.00005
   Luu HN, 2018, INT J CANCER, V143, P2225, DOI 10.1002/ijc.31608
   Mackenbach JP, 2004, EUR J CANCER, V40, P126, DOI 10.1016/j.ejca.2003.10.018
   Malhotra J, 2016, EUR RESPIR J, V48, P889, DOI 10.1183/13993003.00359-2016
   Martinez VD, 2011, J TOXICOL-US, V2011, P0, DOI 10.1155/2011/431287
   Mitra D, 2015, HEALTH REP, V26, P12
   Mouw T, 2008, PLOS ONE, V3, P0, DOI 10.1371/journal.pone.0003639
   OKeeffe LM, 2018, BMJ OPEN, V8, P0, DOI 10.1136/bmjopen-2018-021611
   Ong JS, 2018, HUM MOL GENET, V27, P4315, DOI 10.1093/hmg/ddy307
   Pierce BL, 2013, AM J EPIDEMIOL, V178, P1177, DOI 10.1093/aje/kwt084
   Pierce BL, 2011, INT J EPIDEMIOL, V40, P740, DOI 10.1093/ije/dyq151
   Samet JM, 2009, CLIN CANCER RES, V15, P5626, DOI 10.1158/1078-0432.CCR-09-0376
   Schmid D, 2014, JNCI-J NATL CANCER I, V106, P0, DOI 10.1093/jnci/dju098
   Sidorchuk A, 2009, CANCER CAUSE CONTROL, V20, P459, DOI 10.1007/s10552-009-9300-8
   Siegel RL, 2020, CA-CANCER J CLIN, V70, P7, DOI 10.3322/caac.21590
   SMITH AH, 1992, ENVIRON HEALTH PERSP, V97, P259, DOI 10.2307/3431362
   Smith GD, 2004, INT J EPIDEMIOL, V33, P30, DOI 10.1093/ije/dyh132
   Smith GD, 2003, INT J EPIDEMIOL, V32, P1, DOI 10.1093/ije/dyg070
   Stringhini S, 2010, JAMA-J AM MED ASSOC, V303, P1159, DOI 10.1001/jama.2010.297
   Sun YQ, 2018, EUR RESPIR J, V51, P0, DOI 10.1183/13993003.00329-2018
   Sung H, 2021, CA-CANCER J CLIN, V71, P209, DOI 10.3322/caac.21660
   Verbanck M, 2018, NAT GENET, V50, P693, DOI 10.1038/s41588-018-0099-7
   Vieira AR, 2016, ANN ONCOL, V27, P81, DOI 10.1093/annonc/mdv381
   Wang C, 2017, CARCINOGENESIS, V38, P1147, DOI 10.1093/carcin/bgx084
   Wang L, 2018, CANCER MED-US, V7, P3445, DOI 10.1002/cam4.1557
   Wang YF, 2014, NAT GENET, V46, P736, DOI 10.1038/ng.3002
   Xian W, 2019, ANN ONCOL, V30, P0
   Yang WS, 2012, ANN ONCOL, V23, P3163, DOI 10.1093/annonc/mds207
   Zhang XP, 2018, J INT MED RES, V46, P4863, DOI 10.1177/0300060518798507
   Zhang YF, 2014, PLOS ONE, V9, P0, DOI 10.1371/journal.pone.0099637
   Zhou H, 2019, INT J EPIDEMIOL, V30, P0
   Zhou HQ, 2020, JTO CLIN RES REP, V1, P0, DOI 10.1016/j.jtocrr.2020.100042
   Zhou HQ, 2019, INT J EPIDEMIOL, V48, P743, DOI 10.1093/ije/dyz121
   Zhou W, 2021, INT J CANCER, V148, P1077, DOI 10.1002/ijc.33292
NR 67
TC 24
Z9 27
U1 1
U2 31
PU WILEY
PI HOBOKEN
PA 111 RIVER ST, HOBOKEN 07030-5774, NJ USA
SN 2045-7634
EI 
J9 CANCER MED-US
JI Cancer Med.
PD JUL 15
PY 2021
VL 10
IS 13
BP 4587
EP 4603
DI 10.1002/cam4.4015
EA JUN 2021
PG 17
WC Oncology
SC Oncology
GA TF5WA
UT WOS:000656899700001
PM 34076349
DA 2025-02-23
ER

PT J
AU Rüdiger, R
   Geiser, F
   Ritter, M
   Brossart, P
   Keyver-Paik, MD
   Faridi, A
   Vatter, H
   Bootz, F
   Landsberg, J
   Kalff, JC
   Herrlinger, U
   Kristiansen, G
   Pietsch, T
   Aretz, S
   Thomas, D
   Radbruch, L
   Kramer, FJ
   Strassburg, CP
   Gonzalez-Carmona, M
   Skowasch, D
   Essler, M
   Schmid, M
   Nadal, J
   Ernstmann, N
   Sharma, A
   Funke, B
   Schmidt-Wolf, IGH
AF Ruediger, Roman
   Geiser, Franziska
   Ritter, Manuel
   Brossart, Peter
   Keyver-Paik, Mignon-Denise
   Faridi, Andree
   Vatter, Hartmut
   Bootz, Friedrich
   Landsberg, Jennifer
   Kalff, Joerg C.
   Herrlinger, Ulrich
   Kristiansen, Glen
   Pietsch, Torsten
   Aretz, Stefan
   Thomas, Daniel
   Radbruch, Lukas
   Kramer, Franz-Josef
   Strassburg, Christian P.
   Gonzalez-Carmona, Maria
   Skowasch, Dirk
   Essler, Markus
   Schmid, Matthias
   Nadal, Jennifer
   Ernstmann, Nicole
   Sharma, Amit
   Funke, Benjamin
   Schmidt-Wolf, Ingo G. H.
TI No evidence to support the impact of migration background on treatment response rates and cancer survival: a retrospective matched-pair analysis in Germany
SO BMC CANCER
LA English
DT Article
DE Cancer; Migration background; Matched-pair analysis; Response rate; Survival; Socioeconomic status; Comprehensive cancer center; Germany
ID former soviet-union; immigrants; migrants; registry; risks
AB BackgroundImmigration has taken the central stage in world politics, especially in the developed countries like Germany, where the continuous flow of immigrants has been well documented since 1960s. Strikingly, emerging data suggest that migrant patients have a poorer response to the treatment and lower survival rates in their new host country, raising concerns about health disparities. Herein, we present our investigation on the treatment response rate and cancer survival in German patients with and without an immigrant background that were treated at our comprehensive cancer center in Germany.MethodsInitially, we considered 8162 cancer patients treated at the Center for Integrated Oncology (CIO), University Hospital Bonn, Germany (April 2002-December 2015) for matched-pair analysis. Subsequently, the German patients with a migration background and those from the native German population were manually identified and catalogued using a highly specific name-based algorithm. The clinical parameters such as demographic characteristics, tumor characteristics, defined staging criteria, and primary therapy were further adjusted. Using these stringent criteria, a total of 422 patients (n =211, Germans with migration background; n=211, native German population) were screened to compare for the treatment response and survival rates (i.e., 5-year overall survival, progression-free survival, and time to progression).ResultsCompared to the cohort with migration background, the cohort without migration background was slightly older (54.9 vs. 57.9years) while having the same sex distribution (54.5% vs. 55.0% female) and longer follow-up time (36.9 vs. 42.6months). We did not find significant differences in cancer survival (5-year overall survival, P =0.771) and the response rates (Overall Remission Rate; McNemar's test, P =0.346) between both collectives.ConclusionContrary to prior reports, we found no significant differences in cancer survival between German patients with immigrant background and native German patients. Nevertheless, the advanced treatment protocols implemented at our comprehensive cancer center may possibly account for the low variance in outcome. To conduct similar studies with a broader perspective, we propose that certain risk factors (country-of-origin-specific infections, dietary habits, epigenetics for chronic diseases etc.) should be considered, specially in the future studies that will recruit new arrivals from the 2015 German refugee crisis.
C1 [Ruediger, Roman; Sharma, Amit; Funke, Benjamin; Schmidt-Wolf, Ingo G. H.] Univ Hosp Bonn, Ctr Integrated Oncol ABCD, Dept Integrated Oncol, CIO Bonn, Venusberg Campus 1, D-53127 Bonn, Germany.
   [Geiser, Franziska] Univ Hosp Bonn, Inst Psychosomat Med & Psychotherapy, Bonn, Germany.
   [Ritter, Manuel] Univ Hosp Bonn, Dept Urol, Bonn, Germany.
   [Brossart, Peter] Univ Hosp Bonn, Dept Internal Med 3, Bonn, Germany.
   [Keyver-Paik, Mignon-Denise; Faridi, Andree] Univ Hosp Bonn, Dept Senol & Certified Breast Ctr, Bonn, Germany.
   [Vatter, Hartmut] Univ Hosp Bonn, Dept Neurosurg, Bonn, Germany.
   [Bootz, Friedrich] Univ Hosp Bonn, Dept Otorhinolaryngol, Bonn, Germany.
   [Landsberg, Jennifer] Univ Hosp Bonn, Dept Dermatol & Allergy, Bonn, Germany.
   [Kalff, Joerg C.] Univ Hosp Bonn, Dept Surg, Bonn, Germany.
   [Herrlinger, Ulrich] Univ Hosp Bonn, Dept Neurol, Bonn, Germany.
   [Kristiansen, Glen] Univ Hosp Bonn, Inst Pathol, Bonn, Germany.
   [Pietsch, Torsten] Univ Hosp Bonn, Dept Neuropathol, Bonn, Germany.
   [Aretz, Stefan] Univ Hosp Bonn, Inst Human Genet, Bonn, Germany.
   [Thomas, Daniel] Univ Hosp Bonn, Dept Radiol, Bonn, Germany.
   [Radbruch, Lukas] Univ Hosp Bonn, Dept Palliat Med, Bonn, Germany.
   [Kramer, Franz-Josef] Univ Hosp Bonn, Dept Oral & Maxillofacial Plast Surg, Bonn, Germany.
   [Strassburg, Christian P.; Gonzalez-Carmona, Maria] Univ Hosp Bonn, Dept Internal Med 1, Bonn, Germany.
   [Skowasch, Dirk] Univ Hosp Bonn, Dept Internal Med 2, Bonn, Germany.
   [Essler, Markus] Univ Hosp Bonn, Dept Nucl Med, Bonn, Germany.
   [Schmid, Matthias; Nadal, Jennifer] Univ Hosp Bonn, Inst Med Biometry Comp Sci & Epidemiol, Bonn, Germany.
   [Ernstmann, Nicole] Univ Hosp Bonn, Ctr Hlth Commun & Hlth Serv Res, Dept Psychosomat Med & Psychotherapy, Bonn, Germany.
C3 University of Bonn; University of Bonn; University of Bonn; University of Bonn; University of Bonn; University of Bonn; University of Bonn; University of Bonn; University of Bonn; University of Bonn; University of Bonn; University of Bonn; University of Bonn; University of Bonn; University of Bonn; University of Bonn; University of Bonn; University of Bonn; University of Bonn; University of Bonn; University of Bonn
RP Schmidt-Wolf, IGH (corresponding author), Univ Hosp Bonn, Ctr Integrated Oncol ABCD, Dept Integrated Oncol, CIO Bonn, Venusberg Campus 1, D-53127 Bonn, Germany.
EM Ingo.Schmidt-Wolf@ukb.uni-bonn.de
FU Deutsche Krebshilfe, Bonn, Germany
CR Arnold M, 2010, EUR J CANCER, V46, P2647, DOI 10.1016/j.ejca.2010.07.050
   Budde MK, 2019, BMC CANCER, V19, P0, DOI 10.1186/s12885-019-6241-9
   Federal Office for Migration and Refugees, 2020, MIGRATION REPORT 2018, V0, P0
   Hemminki K, 2002, INT J CANCER, V99, P218, DOI 10.1002/ijc.10322
   Hemminki K, 2002, INT J CANCER, V99, P229, DOI 10.1002/ijc.10323
   Hemminki K, 2014, EUR J PUBLIC HEALTH, V24, P64, DOI 10.1093/eurpub/cku102
   Hemminki K, 2013, WORLD J UROL, V31, P1483, DOI 10.1007/s00345-012-1021-z
   Jaehn P, 2019, BMC CANCER, V19, P0, DOI 10.1186/s12885-019-6058-6
   Jaehn P, 2016, EUR J GASTROEN HEPAT, V28, P863, DOI 10.1097/MEG.0000000000000645
   Liu SY, 2019, CANCER MED-US, V8, P2623, DOI 10.1002/cam4.2079
   Lundqvist A, 2016, EUR J PUBLIC HEALTH, V26, P804, DOI 10.1093/eurpub/ckw070
   Mousavi SM, 2013, ACTA ONCOL, V52, P1637, DOI 10.3109/0284186X.2012.754994
   Siemerink EJM, 2011, BRIT J CANCER, V104, P1193, DOI 10.1038/bjc.2011.64
   Spallek J, 2006, GESUNDHEITSWESEN, V68, P643, DOI 10.1055/s-2006-927166
   Spallek J, 2009, CANCER EPIDEMIOL, V33, P413, DOI 10.1016/j.canep.2009.10.006
   Spix C, 2008, BMC CANCER, V8, P0, DOI 10.1186/1471-2407-8-355
NR 16
TC 3
Z9 3
U1 0
U2 9
PU BMC
PI LONDON
PA CAMPUS, 4 CRINAN ST, LONDON N1 9XW, ENGLAND
SN 
EI 1471-2407
J9 BMC CANCER
JI BMC Cancer
PD MAY 10
PY 2021
VL 21
IS 1
BP 
EP 
DI 10.1186/s12885-021-08141-8
PG 9
WC Oncology
SC Oncology
GA SJ5RB
UT WOS:000655590700001
PM 33971845
DA 2025-02-23
ER

PT J
AU Tobias, DK
   Chai, BY
   Tamimi, RM
   Manson, JE
   Hu, FB
   Willett, WC
   Eliassen, AH
AF Tobias, Deirdre K.
   Chai, Boyang
   Tamimi, Rulla M.
   Manson, JoAnn E.
   Hu, Frank B.
   Willett, Walter C.
   Eliassen, A. Heather
TI Dietary Intake of Branched Chain Amino Acids and Breast Cancer Risk in the NHS and NHS II Prospective Cohorts
SO JNCI CANCER SPECTRUM
LA English
DT Article
ID insulin-resistance; diabetes-mellitus; physical-activity; classification; mechanism; diagnosis; validity; leucine; pathway
AB Background Branched chain amino acids (BCAAs) are essential amino acids common throughout the US diet. Although circulating BCAAs have been implicated in insulin resistance and some obesity-related cancers, the relationship between dietary intake of BCAAs and incident breast cancer is unknown. We sought to evaluate the association between long-term dietary intakes of BCAAs and invasive breast cancer risk. Methods Our analyses included 196 161 women from the Nurses' Health Study and Nurses' Health Study II longitudinal cohorts. Average intakes of total and individual BCAAs (isoleucine, leucine, valine) were estimated from repeated diet questionnaires and incident self-reported breast cancer cases were confirmed via medical record review. Cox proportional hazards models, adjusted for reproductive history, lifestyle, body mass index, and other breast cancer risk factors, were used to estimate hazard ratios and 95% confidence intervals. Results We observed 10 046 incident cases of breast cancer over a median of 20.8 years of follow-up. No associations between dietary intakes of total or individual BCAAs with breast cancer risk were observed. Compared with women in the bottom quintile of BCAA intake, the hazard ratio of breast cancer for those in the top quintile was 1.05 (95% confidence interval = 0.98 to 1.12; 2-sided P-trend = .20). Findings were consistent across molecular subtypes and according to type 2 diabetes diagnosis and body mass index categories. Conclusions Dietary intakes of BCAAs are not likely a risk factor for breast cancer.
C1 [Tobias, Deirdre K.; Manson, JoAnn E.] Brigham & Womens Hosp, Dept Med, Div Prevent Med, 900 Commonwealth Ave 3rd Floor, Boston, MA 02215 USA.
   [Tobias, Deirdre K.; Manson, JoAnn E.] Harvard Med Sch, 900 Commonwealth Ave 3rd Floor, Boston, MA 02215 USA.
   [Tobias, Deirdre K.; Hu, Frank B.; Willett, Walter C.] Harvard TH Chan Sch Publ Hlth, Dept Nutr, Boston, MA USA.
   [Chai, Boyang; Tamimi, Rulla M.; Hu, Frank B.; Willett, Walter C.; Eliassen, A. Heather] Brigham & Womens Hosp, Dept Med, Channing Div Network Med, Boston, MA 02215 USA.
   [Tamimi, Rulla M.; Manson, JoAnn E.; Eliassen, A. Heather] Harvard TH Chan Sch Publ Hlth, Dept Epidemiol, Boston, MA USA.
C3 Harvard University; Harvard University Medical Affiliates; Brigham & Women's Hospital; Harvard University; Harvard Medical School; Harvard University; Harvard T.H. Chan School of Public Health; Harvard University; Harvard University Medical Affiliates; Brigham & Women's Hospital; Harvard University; Harvard T.H. Chan School of Public Health
RP Tobias, DK (corresponding author), Brigham & Womens Hosp, Dept Med, Div Prevent Med, 900 Commonwealth Ave 3rd Floor, Boston, MA 02215 USA.; Tobias, DK (corresponding author), Harvard Med Sch, 900 Commonwealth Ave 3rd Floor, Boston, MA 02215 USA.
EM dtobias@bwh.harvard.edu
FU National Cancer Institute [R01 CA050385, P01 CA087969, U01 CA176726, UM1 CA186107]; Breast Cancer Research Foundation
CR Farvid MS, 2014, BMJ-BRIT MED J, V348, P0, DOI 10.1136/bmj.g3437
   Fortner RT, 2019, BREAST CANCER RES, V21, P0, DOI 10.1186/s13058-019-1119-y
   Fung TT, 2013, BREAST CANCER RES TR, V138, P925, DOI 10.1007/s10549-013-2484-3
   Gavin JR, 1997, DIABETES CARE, V20, P1183
   Glynn EL, 2015, DIABETOLOGIA, V58, P2324, DOI 10.1007/s00125-015-3705-6
   Guasch-Ferré M, 2016, DIABETES CARE, V39, P833, DOI 10.2337/dc15-2251
   HARRIS M, 1979, DIABETES, V28, P1039
   Krebs M, 2002, DIABETES, V51, P599, DOI 10.2337/diabetes.51.3.599
   Krebs M, 2007, DIABETES, V56, P1600, DOI 10.2337/db06-1016
   MANSON JE, 1991, LANCET, V338, P774, DOI 10.1016/0140-6736(91)90664-B
   Maskarinec G, 2018, CAN J DIABETES, V42, P100, DOI 10.1016/j.jcjd.2017.02.005
   Mayers JR, 2014, NAT MED, V20, P1193, DOI 10.1038/nm.3686
   Michels KB, 2003, DIABETES CARE, V26, P1752, DOI 10.2337/diacare.26.6.1752
   Renehan AG, 2008, LANCET, V371, P569, DOI 10.1016/S0140-6736(08)60269-X
   Rimm E B, 1990, EPIDEMIOLOGY, V1, P466, DOI 10.1097/00001648-199011000-00009
   Saha AK, 2011, CELL CYCLE, V10, P3447, DOI 10.4161/cc.10.20.17886
   Saha AK, 2010, DIABETES, V59, P2426, DOI 10.2337/db09-1870
   Saito Y, 2019, NATURE, V569, P275, DOI 10.1038/s41586-019-1126-2
   Tobias DK, 2018, CURR OPIN CARDIOL, V33, P558, DOI 10.1097/HCO.0000000000000552
   Tobias DK, 2018, CLIN CHEM, V64, P1203, DOI 10.1373/clinchem.2017.285841
   Tobias DK, 2018, CIRC-GENOM PRECIS ME, V11, P0, DOI 10.1161/CIRCGEN.118.002157
   Tobias DK, 2012, ARCH INTERN MED, V172, P1566, DOI 10.1001/archinternmed.2012.3747
   Tremblay F, 2005, DIABETES, V54, P2674, DOI 10.2337/diabetes.54.9.2674
   Tremblay F, 2001, J BIOL CHEM, V276, P38052
   Wang ML, 2016, STAT MED, V35, P782, DOI 10.1002/sim.6793
   WILLETT W, 1986, AM J EPIDEMIOL, V124, P17, DOI 10.1093/oxfordjournals.aje.a114366
   WOLF AM, 1994, INT J EPIDEMIOL, V23, P991, DOI 10.1093/ije/23.5.991
   Wu GY, 2013, AMINO ACIDS, V45, P407, DOI 10.1007/s00726-013-1500-6
   Wu J, 2016, NUTRIENTS, V8, P0, DOI 10.3390/nu8110730
   Yuan CZ, 2017, AM J EPIDEMIOL, V185, P570, DOI 10.1093/aje/kww104
   Zeleznik ZA, 2020, MEDRXIV, V0, P0, DOI DOI 10.1101/2020.08.31.20185470
   Zheng Y, 2016, AM J CLIN NUTR, V103, P505, DOI 10.3945/ajcn.115.117689
NR 32
TC 6
Z9 6
U1 1
U2 3
PU OXFORD UNIV PRESS
PI OXFORD
PA GREAT CLARENDON ST, OXFORD OX2 6DP, ENGLAND
SN 
EI 2515-5091
J9 JNCI CANCER SPECT
JI JNCI Cancer Spectr.
PD MAY 6
PY 2021
VL 5
IS 3
BP 
EP 
DI 10.1093/jncics/pkab032
PG 9
WC Oncology
SC Oncology
GA 6A0QP
UT WOS:000880367800001
PM 34632269
DA 2025-02-23
ER

PT J
AU Zheng, XB
   Hur, J
   Nguyen, LH
   Liu, J
   Song, MY
   Wu, KN
   Smith-Warner, SA
   Ogino, S
   Willett, WC
   Chan, AT
   Giovannucci, E
   Cao, Y
AF Zheng, Xiaobin
   Hur, Jinhee
   Long H Nguyen
   Liu, Jie
   Song, Mingyang
   Wu, Kana
   Smith-Warner, Stephanie A.
   Ogino, Shuji
   Willett, Walter C.
   Chan, Andrew T.
   Giovannucci, Edward
   Cao, Yin
TI Comprehensive Assessment of Diet Quality and Risk of Precursors of Early-Onset Colorectal Cancer
SO JNCI-JOURNAL OF THE NATIONAL CANCER INSTITUTE
LA English
DT Article
ID patterns; metabolites; adenoma
AB Background: The role of poor diet quality in the rising incidence of colorectal cancer (CRC) diagnosed younger than age 50 years has not been explored. Based on molecular features of early-onset CRC, early-onset adenomas are emerging surrogate endpoints. Methods: In a prospective cohort study (Nurses' Health Study II), we evaluated 2 empirical dietary patterns (Western and prudent) and 3 recommendation-based indexes (Dietary Approaches to Stop Hypertension [DASH], Alternative Mediterranean Diet [AMED], and Alternative Healthy Eating Index [AHEI]-2010) with risk of early-onset adenoma overall and by malignant potential (high-risk: >= 1 cm, tubulovillous or villous histology, high-grade dysplasia, or >= 3 adenomas), among 29 474 women with 1 or more lower endoscopy before age 50 years (1991-2011). Multivariable logistic regressions were used to estimate odds ratios (ORs) and 95% confidence intervals (CIs). Results: We documented 1157 early-onset adenomas with 375 at high risk. Western diet was positively associated, whereas prudent diet, DASH, AMED, and AHEI-2010 were inversely associated with risk of early-onset adenoma. The associations were largely confined to high-risk adenomas (the highest vs lowest quintile: Western, OR = 1.67, 95% CI = 1.18 to 2.37; prudent, OR = 0.69, 95% CI = 0.48 to 0.98; DASH, OR = 0.65, 95% CI = 0.45 to 0.93; AMED, OR = 0.55, 95% CI = 0.38 to 0.79; AHEI-2010, OR = 0.71, 95% CI = 0.51 to 1.01; all P-trend <=.03), driven by those identified in the distal colon and rectum (all P-trend <=.04, except AMED: P-trend =.14). Conclusion: Poor diet quality was associated with an increased risk of early-onset distal and rectal adenomas of high malignant potential. These findings provide preliminary but strong support to the role of diet in early-onset CRC.
C1 [Zheng, Xiaobin; Liu, Jie; Cao, Yin] Washington Univ, Dept Surg, Div Publ Hlth Sci, Sch Med, 660 S Euclid Ave,Campus Box 8100, St Louis, MO 63110 USA.
   [Zheng, Xiaobin] Sun Yat Sen Univ, Affiliated Hosp 6, Dept Colorectal Surg, Guangzhou, Peoples R China.
   [Zheng, Xiaobin] Sun Yat Sen Univ, Affiliated Hosp 6, Guangdong Prov Key Lab Colorectal & Pelv Floor Di, Guangzhou, Peoples R China.
   [Hur, Jinhee; Song, Mingyang; Wu, Kana; Smith-Warner, Stephanie A.; Willett, Walter C.; Giovannucci, Edward] Harvard TH Chan Sch Publ Hlth, Dept Nutr, Boston, MA USA.
   [Long H Nguyen; Song, Mingyang; Chan, Andrew T.] Massachusetts Gen Hosp, Clin & Translat Epidemiol Unit, Boston, MA 02114 USA.
   [Long H Nguyen; Song, Mingyang; Ogino, Shuji; Willett, Walter C.; Chan, Andrew T.; Giovannucci, Edward] Harvard Med Sch, Boston, MA 02114 USA.
   [Long H Nguyen; Song, Mingyang; Chan, Andrew T.] Massachusetts Gen Hosp, Div Gastroenterol, Boston, MA 02114 USA.
   [Liu, Jie] Washington Univ, Brown Sch, St Louis, MO 63110 USA.
   [Song, Mingyang; Smith-Warner, Stephanie A.; Ogino, Shuji; Willett, Walter C.; Giovannucci, Edward] Harvard TH Chan Sch Publ Hlth, Dept Epidemiol, Boston, MA USA.
   [Ogino, Shuji] Brigham & Womens Hosp, Dept Pathol, Program MPE Mol Pathol Epidemiol, 75 Francis St, Boston, MA 02115 USA.
   [Ogino, Shuji; Chan, Andrew T.] MIT & Harvard Univ, Eli & Edythe L Broad Inst, Cambridge, MA USA.
   [Willett, Walter C.; Chan, Andrew T.; Giovannucci, Edward] Brigham & Womens Hosp, Dept Med, Channing Div Network Med, 75 Francis St, Boston, MA 02115 USA.
   [Chan, Andrew T.] Harvard TH Chan Sch Publ Hlth, Dept Immunol & Infect Dis, Boston, MA USA.
   [Cao, Yin] Washington Univ, Sch Med, Alvin J Siteman Canc Ctr, St Louis, MO USA.
   [Cao, Yin] Washington Univ, Sch Med, Dept Med, Div Gastroenterol, St Louis, MO 63110 USA.
C3 Washington University (WUSTL); Sun Yat Sen University; Sun Yat Sen University; Harvard University; Harvard T.H. Chan School of Public Health; Harvard University; Harvard University Medical Affiliates; Massachusetts General Hospital; Harvard University; Harvard Medical School; Harvard University; Harvard University Medical Affiliates; Massachusetts General Hospital; Washington University (WUSTL); Harvard University; Harvard T.H. Chan School of Public Health; Harvard University; Harvard University Medical Affiliates; Brigham & Women's Hospital; Harvard University; Massachusetts Institute of Technology (MIT); Broad Institute; Harvard University; Harvard University Medical Affiliates; Brigham & Women's Hospital; Harvard University; Harvard T.H. Chan School of Public Health; Washington University (WUSTL); Siteman Cancer Center; Washington University (WUSTL)
RP Cao, Y (corresponding author), Washington Univ, Dept Surg, Div Publ Hlth Sci, Sch Med, 660 S Euclid Ave,Campus Box 8100, St Louis, MO 63110 USA.
EM yin.cao@wustl.edu
FU National Institutes of Health (NIH) [U01 CA176726, R00 CA215314, R03 CA197879, R21 CA222940, R21 CA230873, R01 CA151993, R35 CA197735, K24 DK098311, R37 CA246175, K07 CA218377]; International Program for PhD Candidates, Sun Yat-Sen University; NIH Loan Repayment Program Scholarship; Crohn's and Colitis Foundation Research Fellowship Award; Mentored Research Scholar Grant in Applied and Clinical Research from the American Cancer Society [MRSG-17-220-01-NEC]; American Institute for Cancer Research; Dana-Farber Harvard Cancer Center; Project P Fund for Colorectal Cancer Research; Friends of the Dana-Farber Cancer Institute; Bennett Family Fund; Entertainment Industry Foundation through National Colorectal Cancer Research Alliance; American Association for Cancer Research (Stand Up to Cancer Colorectal Cancer Dream Team Translational Research Grant); National Cancer Institute [K07CA218377, U01CA176726] Funding Source: NIH RePORTER
CR ABAR L, 2018, GUT, V57, P1701
   ALEMAN JO, 2014, NAT REV CANCER, V146, P357
   ALEXANDER DD, 2015, GASTROENTEROLOGY, V34, P521
   BALLESTER V, 2016, DIGEST LIVER DIS, V22, P1736
   Botteri E, 2008, JAMA-J AM MED ASSOC, V300, P2765, DOI 10.1001/jama.2008.839
   CAO Y, 2016, BRIT J SPORT MED, V2, P762
   Cao Y, 2020, GASTROENTEROLOGY, V158, P0
   Cao Y, 2018, GUT, V67, P672, DOI 10.1136/gutjnl-2016-313413
   CAVESTRO GM, 2018, JAMA-J AM MED ASSOC, V50, P521
   Chan AT, 2010, GASTROENTEROLOGY, V138, P2029, DOI 10.1053/j.gastro.2010.01.057
   CHIUVE SE, 2012, ARCH INTERN MED, V142, P1009
   DAS JK, 2017, JAMA ONCOL, V1393, P21
   Enwerem N, 2021, CLIN GASTROENTEROL H, V19, P680, DOI 10.1016/j.cgh.2020.04.092
   FEDEWA SA, 2020, JAMA ONCOL, V126, P1351
   Feng Q, 2015, NAT COMMUN, V6, P0, DOI 10.1038/ncomms7528
   FENG YL, 2017, ANN NY ACAD SCI, V26, P201
   FREEDMAN DM, 2010, OBES REV, V126, P1997
   Fung T, 2003, ARCH INTERN MED, V163, P309, DOI 10.1001/archinte.163.3.309
   Fung TT, 2006, J NUTR, V136, P466, DOI 10.1093/jn/136.2.466
   FUNG TT, 2008, CURR OPIN LIPIDOL, V168, P713
   HANG D, 2020, GASTROENTEROLOGY, V49, P259
   He XS, 2018, GASTROENTEROLOGY, V155, P355, DOI 10.1053/j.gastro.2018.04.019
   HEINE B, 2015, JAMA-J AM MED ASSOC, V136, P2388
   Hu FB, 1999, AM J CLIN NUTR, V69, P243
   HU FB, 2002, GUT, V13, P3
   IACOPETTA B, 2002, GASTROENTEROLOGY, V101, P403
   IMPERIALE TF, 2002, J NUTR, V346, P1781
   JASS JR, 2007, WORLD J GASTROENTERO, V50, P113
   Keum N, 2019, NAT REV GASTRO HEPAT, V16, P713, DOI 10.1038/s41575-019-0189-8
   Khan Naveed Ali, 2015, ASIAN PAC J CANCER PREV, V16, P7967
   LAMPRECHT SA, 2003, J AM COLL NUTR, V3, P601
   Larsson SC, 2005, JNCI-J NATL CANCER I, V97, P1679, DOI 10.1093/jnci/dji375
   LEGGETT B, 2010, CA-CANCER J CLIN, V138, P2088
   LIEBERMAN DA, 2012, NEW ENGL J MED, V143, P844
   Liu JX, 2020, JAMA-J AM MED ASSOC, V323, P1161, DOI 10.1001/jama.2020.0878
   Liu PH, 2019, JAMA ONCOL, V5, P37, DOI 10.1001/jamaoncol.2018.4280
   Louis P, 2014, NAT REV MICROBIOL, V12, P661, DOI 10.1038/nrmicro3344
   Magalhaes B, 2012, EUR J CANCER PREV, V21, P15, DOI 10.1097/CEJ.0b013e3283472241
   MEHTA RS, 2017, CANCER CAUSE CONTROL, V152, P1944
   NAN H, 2015, INT J CANCER, V313, P1133
   Nguyen LH, 2018, JNCI CANCER SPECT, V2, P0, DOI 10.1093/jncics/pky073
   NIMPTSCH K, 2011, NEW ENGL J MED, V4, P1710
   OKeefe SJD, 2016, NAT REV GASTRO HEPAT, V13, P691, DOI 10.1038/nrgastro.2016.165
   PARK SY, 2017, AM J CLIN NUTR, V153, P386
   PETIMAR J, 2018, JAMA-J AM MED ASSOC, V108, P1092
   Randi G, 2010, NUTR REV, V68, P389, DOI 10.1111/j.1753-4887.2010.00299.x
   RENNERT G, 2009, CLIN GASTROENTEROL H, V27, P4542
   Rex DK, 2017, GASTROINTEST ENDOSC, V86, P18, DOI 10.1016/j.gie.2017.04.003
   REZENDE LFM, 2018, JNCI-J NATL CANCER I, V52, P826
   RIMM EB, 1992, GASTROENTEROLOGY, V135, P1114
   ROOS VH, 2019, EUR J NUTR, V17, P2657
   ROSATO V, 2013, EUR J CANCER PREV, V24, P335
   RUNDLE AG, 2008, J NUTR, V134, P1311
   SCHLESINGER S, 2015, INT J EPIDEMIOL, V16, P607
   Siegel RL, 2020, CA-CANCER J CLIN, V70, P7, DOI 10.3322/caac.21590
   Siegel RL, 2017, JNCI-J NATL CANCER I, V109, P0, DOI 10.1093/jnci/djw322
   SIEGEL RL, 2017, GASTROENTEROLOGY, V67, P177
   Sijtsma FPC, 2012, AM J CLIN NUTR, V95, P580, DOI 10.3945/ajcn.111.020719
   Song MY, 2015, GASTROENTEROLOGY, V148, P1244, DOI 10.1053/j.gastro.2014.12.035
   Strum WB, 2016, NEW ENGL J MED, V374, P1065, DOI 10.1056/NEJMra1513581
   TABUNG FK, 2018, INT J CANCER, V4, P366
   WANG DD, 2014, AM J CLIN NUTR, V174, P1587
   Willauer AN, 2019, CANCER-AM CANCER SOC, V125, P2002, DOI 10.1002/cncr.31994
   Willett W, 2013, NUTRITIONAL EPIDEMIOLOGY, V0, P0
   Wu K, 2004, CANCER CAUSE CONTROL, V15, P853, DOI 10.1007/s10552-004-1809-2
   YUAN C, 2017, GASTROENTEROLOGY, V185, P570
   Zhang XH, 2016, INT J CANCER, V139, P2232, DOI 10.1002/ijc.30293
   Zheng XB, 2020, GUT, V69, P0, DOI 10.1136/gutjnl-2019-318374
NR 68
TC 83
Z9 89
U1 1
U2 30
PU OXFORD UNIV PRESS INC
PI CARY
PA JOURNALS DEPT, 2001 EVANS RD, CARY, NC 27513 USA
SN 0027-8874
EI 1460-2105
J9 JNCI-J NATL CANCER I
JI JNCI-J. Natl. Cancer Inst.
PD MAY 15
PY 2021
VL 113
IS 5
BP 543
EP 552
DI 10.1093/jnci/djaa164
EA JAN 2021
PG 10
WC Oncology
SC Oncology
GA SI2FG
UT WOS:000654641000008
PM 33136160
DA 2025-02-23
ER

PT J
AU Mayengbam, SS
   Singh, A
   Pillai, AD
   Bhat, MK
AF Mayengbam, Shyamananda Singh
   Singh, Abhijeet
   Pillai, Ajay D.
   Bhat, Manoj Kumar
TI Influence of cholesterol on cancer progression and therapy
SO TRANSLATIONAL ONCOLOGY
LA English
DT Article
DE LDLc; LDLR; Cancer; Cholesterol; Chemoresistance
ID density-lipoprotein-cholesterol; serum total cholesterol; body-mass index; hmg-coa reductase; lung-cancer; gastric-cancer; prostate-cancer; dietary-cholesterol; risk-factors; hepatocellular-carcinoma
AB Cholesterol is a fundamental molecule necessary for the maintenance of cell structure and is vital to various nor-mal biological functions. It is a key factor in lifestyle-related diseases including obesity, diabetes, cardiovascular disease, and cancer. Owing to its altered serum chemistry status under pathological states, it is now being inves-tigated to unravel the mechanism by which it triggers various health complications. Numerous clinical studies in cancer patients indicate an alteration in blood cholesterol level (either decreased or increased) in comparison to normal healthy individuals. This article elaborates on our understanding as to how cholesterol is being hi-jacked in the malignancy for the development, survival, stemness, progression, and metastasis of cancerous cells. Also, it provides a glimpse of how cholesterol derived entities, alters the signaling pathway towards their advan-tage. Moreover, deregulation of the cholesterol metabolism pathway has been often reported to hamper various treatment strategies in different cancer. In this context, attempts have been made to bring forth its relevance in being targeted, in pre-clinical and clinical studies for various treatment modalities. Thus, understanding the role of cholesterol and deciphering associated molecular mechanisms in cancer progression and therapy are of relevance towards improvement in the management of various cancers.
C1 [Mayengbam, Shyamananda Singh; Singh, Abhijeet; Pillai, Ajay D.; Bhat, Manoj Kumar] Savitribai Phule Pune Univ, Natl Ctr Cell Sci, Pune 411007, Maharashtra, India.
C3 Department of Biotechnology (DBT) India; National Centre for Cell Science, Pune (NCCS); Savitribai Phule Pune University
RP Bhat, MK (corresponding author), Savitribai Phule Pune Univ, Natl Ctr Cell Sci, Pune 411007, Maharashtra, India.
EM manojkbhat@nccs.res.in
FU National Center for Cell Science (NCCS) - Department of Biotechnology (DBT), Government of India
CR Ahaneku JE, 1992, JPMA (JOURNAL OF THE PAKISTAN MEDICAL ASSOCIATION), V42, P260
   Ahn J, 2009, CANCER EPIDEM BIOMAR, V18, P2814, DOI 10.1158/1055-9965.EPI-08-1248
   Akinwunmi B, 2019, INT J CANCER, V144, P991, DOI 10.1002/ijc.31758
   Alfaqih MA, 2017, CANCER RES, V77, P1662, DOI 10.1158/0008-5472.CAN-16-2738
   Alford SH, 2018, CANCER CAUSE CONTROL, V29, P143, DOI 10.1007/s10552-017-0987-7
   Alhadad LJ, 2020, SAUDI PHARM J, V28, P387, DOI 10.1016/j.jsps.2020.01.020
   Allott EH, 2017, CANCER PREV RES, V10, P319, DOI 10.1158/1940-6207.CAPR-17-0019
   Bray Freddie, 2018, CA CANCER J CLIN, V68, P394, DOI 10.3322/caac.21609
   [Anonymous], 1985, NOBEL PRIZE PHYSL ME, V0, P0
   [Anonymous], 2018, INTERNATIONAL AGENCY FOR RESEARCH ON CANCER, V0, P0
   [Anonymous], 1901, THE LANCET, V158, P976, DOI 10.1016/S0140-6736(01)73258-8., 10.1016/S0140-6736(01)73258-8
   Antalis CJ, 2011, CLIN EXP METASTAS, V28, P733, DOI 10.1007/s10585-011-9405-9
   Antalis CJ, 2010, BREAST CANCER RES TR, V122, P661, DOI 10.1007/s10549-009-0594-8
   Antoniello S, 1986, MINERVA DIETOL GASTROENTEROL, V32, P79
   Asano K, 2008, INT J CANCER, V122, P909, DOI 10.1002/ijc.23191
   Athavale D, 2018, CANCER METAB, V6, P0, DOI 10.1186/s40170-018-0187-2
   AvallLundqvist EH, 1996, ACTA ONCOL, V35, P1007, DOI 10.3109/02841869609100719
   Awad AB, 2001, EUR J CANCER PREV, V10, P507, DOI 10.1097/00008469-200112000-00005
   Ayyagari VN, 2020, PLOS ONE, V15, P0, DOI 10.1371/journal.pone.0228024
   Baek AE, 2017, NAT COMMUN, V8, P0, DOI 10.1038/s41467-017-00910-z
   Bandyopadhyay S, 2017, PLOS ONE, V12, P0, DOI 10.1371/journal.pone.0179558
   Baroni S, 1996, ACTA HAEMATOL-BASEL, V96, P24
   Bell A W, 1979, PROG LIPID RES, V18, P117, DOI 10.1016/0163-7827(79)90013-4
   Borgquist S, 2017, J CLIN ONCOL, V35, P1179, DOI 10.1200/JCO.2016.70.3116
   BOYD NF, 1990, JNCI-J NATL CANCER I, V82, P460, DOI 10.1093/jnci/82.6.460
   BRICKER LA, 1972, J CLIN INVEST, V51, P206, DOI 10.1172/JCI106805
   BROWN MS, 1986, SCIENCE, V232, P34, DOI 10.1126/science.3513311
   Buchwald K, 1928, CANCER RES, V12, P236, DOI 10.1158/jcr.1928.236
   Bull CJ, 2016, CANCER MED-US, V5, P1125, DOI 10.1002/cam4.695
   Cafforio P, 2005, CARCINOGENESIS, V26, P883, DOI 10.1093/carcin/bgi036
   CARLISLE CH, 1945, PROC R SOC LON SER-A, V184, P64, DOI 10.1098/rspa.1943.0040
   Caro-Maldonado A, 2018, ONCOTARGET, V9, P1494, DOI 10.18632/oncotarget.22217
   Carrer A, 2019, CANCER DISCOV, V9, P416, DOI 10.1158/2159-8290.CD-18-0567
   Caruso MG, 2002, J GASTROENTEROL, V37, P504, DOI 10.1007/s005350200078
   Casalou C, 2011, MOL CANCER RES, V9, P215, DOI 10.1158/1541-7786.MCR-10-0155
   Casella C, 2014, GYNECOL ONCOL, V135, P333, DOI 10.1016/j.ygyno.2014.08.015
   Cerqueira NMFSA, 2016, BIOCHEMISTRY-US, V55, P5483, DOI 10.1021/acs.biochem.6b00342
   CHANG AK, 1995, PREV MED, V24, P557, DOI 10.1006/pmed.1995.1089
   Chang WC, 2017, ONCOTARGET, V8, P692, DOI 10.18632/oncotarget.13524
   CHAO FC, 1975, CANCER, V35, P1223, DOI 10.1002/1097-0142(197504)35:4<1223::AID-CNCR2820350429>3.0.CO;2-T
   Chen HQ, 2015, SCI REP-UK, V5, P0, DOI 10.1038/srep08243
   Chen J, 2013, CELL DEATH DIS, V4, P0, DOI 10.1038/cddis.2013.312
   Chen L, 2017, BIOCHEM BIOPH RES CO, V484, P857, DOI 10.1016/j.bbrc.2017.02.003
   Chen WCY, 2019, CANCER EPIDEM BIOMAR, V28, P363, DOI 10.1158/1055-9965.EPI-18-0421
   Chen YF, 2001, INT J CANCER, V91, P41, DOI 10.1002/1097-0215(20010101)91:1<41::AID-IJC1009>3.0.CO;2-2
   Chi PD, 2014, PLOS ONE, V9, P0, DOI 10.1371/journal.pone.0091080
   Chow S, 2016, LEUKEMIA LYMPHOMA, V57, P797, DOI 10.3109/10428194.2015.1088651
   Chowdhury K, 2017, CANCER INVEST, V35, P403, DOI 10.1080/07357907.2017.1309548
   Chtourou Y, 2015, EUR J PHARMACOL, V746, P96, DOI 10.1016/j.ejphar.2014.10.027
   Colhoun ED, 2017, SURGERY, V161, P830, DOI 10.1016/j.surg.2016.08.049
   Cooper GM, 2000, DEV CAUSES CANC, V0, P0
   COWAN LD, 1990, AM J EPIDEMIOL, V131, P468, DOI 10.1093/oxfordjournals.aje.a115521
   Criscuolo D, 2020, CELLS-BASEL, V9, P0, DOI 10.3390/cells9040828
   Currie AN, 1924, BRIT J EXP PATHOL, V5, P293
   DAY EA, 1969, METABOLIS, V18, P646, DOI 10.1016/0026-0495(69)90077-8
   de Gonzalo-Calvo D, 2015, BMC CANCER, V15, P0, DOI 10.1186/s12885-015-1469-5
   Delimaris L, 2007, CLIN BIOCHEM, V40, P1129, DOI 10.1016/j.clinbiochem.2007.06.007
   Dillard PR, 2008, MOL CELL ENDOCRINOL, V295, P115, DOI 10.1016/j.mce.2008.08.013
   Ding X, 2019, AM J CANCER RES, V9, P219
   dos Santos CR, 2014, BMC CANCER, V14, P0, DOI 10.1186/1471-2407-14-132
   dos Santos CR, 2014, LIPIDS HEALTH DIS, V13, P0, DOI 10.1186/1476-511X-13-16
   Elkhadrawy TM, 1998, EUR J CANCER PREV, V7, P393, DOI 10.1097/00008469-199810000-00004
   Enjoji M, 2016, J GASTROEN HEPATOL, V31, P776, DOI 10.1111/jgh.13216
   Feingold KR, 2000, INTRODUCTION TO LIPIDS AND LIPOPROTEINS, V0, P0
   Fendrich V, 2013, PANCREATOLOGY, V13, P502, DOI 10.1016/j.pan.2013.08.002
   Flote VG, 2015, CANCER PREV RES, V8, P535, DOI 10.1158/1940-6207.CAPR-14-0267
   Freed-Pastor WA, 2012, CELL, V148, P244, DOI 10.1016/j.cell.2011.12.017
   Gadomska H, 1997, INT J GYNECOL OBSTET, V57, P287, DOI 10.1016/S0020-7292(97)00071-4
   Gallagher EJ, 2017, ONCOGENE, V36, P6462, DOI 10.1038/onc.2017.247
   Genkinger JM, 2006, CANCER CAUSE CONTROL, V17, P273, DOI 10.1007/s10552-005-0455-7
   Goldstein JL, 2009, ARTERIOSCL THROM VAS, V29, P431, DOI 10.1161/ATVBAHA.108.179564
   Goldstein MR, 2008, CURR ONCOL, V15, P76
   GONZALEZ CA, 1994, AM J EPIDEMIOL, V139, P466, DOI 10.1093/oxfordjournals.aje.a117029
   Goossens P, 2019, CELL METAB, V29, P1376, DOI 10.1016/j.cmet.2019.02.016
   Gorin A, 2012, CURR OPIN PHARMACOL, V12, P710, DOI 10.1016/j.coph.2012.06.011
   GRIGNON DJ, 1985, ARCH PATHOL LAB MED, V109, P1124
   Gu L, 2019, FEBS J, V286, P4192, DOI 10.1111/febs.15018
   Guillaumond F, 2015, P NATL ACAD SCI USA, V112, P2473, DOI 10.1073/pnas.1421601112
   Ha M, 2009, CANCER CAUSE CONTROL, V20, P1055, DOI 10.1007/s10552-009-9301-7
   Harvard health publishing Harvard medical school, 2019, ITS MADE CHOLESTEROL, V0, P0
   Helzlsouer KJ, 1996, JNCI-J NATL CANCER I, V88, P32, DOI 10.1093/jnci/88.1.32
   HIRAYAMA C, 1979, CLIN CHIM ACTA, V91, P53, DOI 10.1016/0009-8981(79)90470-4
   Hu J, 2012, ANN ONCOL, V23, P491, DOI 10.1093/annonc/mdr155
   Hu J, 2010, NUTR METAB, V7, P0, DOI 10.1186/1743-7075-7-47
   Hu JF, 2015, CANCER CAUSE CONTROL, V26, P839, DOI 10.1007/s10552-015-0557-9
   Huang BL, 2020, NAT METAB, V2, P132, DOI 10.1038/s42255-020-0174-0
   Huang BZ, 2017, JNCI-J NATL CANCER I, V109, P0, DOI 10.1093/jnci/djw275
   Huang YK, 2016, MEDICINE, V95, P0, DOI 10.1097/MD.0000000000004730
   Ikezaki H, 2017, AM J CLIN NUTR, V106, P581, DOI 10.3945/ajcn.116.144873
   Ikonen E, 2008, NAT REV MOL CELL BIO, V9, P125, DOI 10.1038/nrm2336
   Iso H, 2009, INT J CANCER, V125, P2679, DOI 10.1002/ijc.24668
   Jacobs EJ, 2012, CANCER CAUSE CONTROL, V23, P1289, DOI 10.1007/s10552-012-0006-y
   Jamnagerwalla J, 2018, PROSTATE CANCER P D, V21, P252, DOI 10.1038/s41391-017-0030-9
   Jan HM, 2020, COMMUN BIOL, V3, P0, DOI 10.1038/s42003-020-0855-y
   JAVITT NB, 1994, FASEB J, V8, P1308, DOI 10.1096/fasebj.8.15.8001744
   Ji YL, 2016, CANCER PREV RES, V9, P379, DOI 10.1158/1940-6207.CAPR-15-0300
   Jung MK, 2008, DIGEST LIVER DIS, V40, P361, DOI 10.1016/j.dld.2007.12.002
   Kang R, 2016, SCI REP-UK, V6, P0, DOI 10.1038/srep19930
   Kawakami S, 2006, J CONTROL RELEASE, V110, P514, DOI 10.1016/j.jconrel.2005.10.030
   Khattab MA, 2012, ANN HEPATOL, V11, P487, DOI 10.1016/S1665-2681(19)31462-0
   Khodavandi A, 2021, EUR J NUTR, V60, P1707, DOI 10.1007/s00394-020-02332-y
   Khurana V, 2007, CHEST, V131, P1282, DOI 10.1378/chest.06-0931
   Khwairakpam AD, 2015, CURR DRUG TARGETS, V16, P156, DOI 10.2174/1389450115666141224125117
   Kim S, 2018, BMC CANCER, V18, P0, DOI 10.1186/s12885-018-5152-5
   Kim Tae Hyo, 2003, CANCER RES TREAT, V35, P335, DOI 10.4143/crt.2003.35.4.335
   Kimbung S, 2016, ONCOTARGET, V7, P59640, DOI 10.18632/oncotarget.10746
   Kitahara CM, 2011, J CLIN ONCOL, V29, P1592, DOI 10.1200/JCO.2010.31.5200
   Kitayama J, 2004, BRIT J SURG, V91, P191, DOI 10.1002/bjs.4391
   KNEKT P, 1991, NUTR CANCER, V16, P267, DOI 10.1080/01635589109514165
   Kopecka J, 2011, J CONTROL RELEASE, V149, P196, DOI 10.1016/j.jconrel.2010.10.003
   Kushi LH, 1999, AM J EPIDEMIOL, V149, P21, DOI 10.1093/oxfordjournals.aje.a009723
   Kuzu OF, 2016, CANCER RES, V76, P2063, DOI 10.1158/0008-5472.CAN-15-2613
   Lanterna C, 2016, CANCER IMMUNOL IMMUN, V65, P1303, DOI 10.1007/s00262-016-1884-8
   Lappano R, 2011, PLOS ONE, V6, P0, DOI 10.1371/journal.pone.0016631
   Lee HS, 2016, MEDICINE, V95, P0, DOI 10.1097/MD.0000000000003607
   Lee JS, 2018, SCI TRANSL MED, V10, P0, DOI 10.1126/scitranslmed.aaq1240
   Lee YL, 2016, ONCOTARGET, V7, P22948, DOI 10.18632/oncotarget.8312
   Li AJ, 2010, GYNECOL ONCOL, V116, P78, DOI 10.1016/j.ygyno.2009.09.027
   Li CK, 2016, NUTR RES, V36, P627, DOI 10.1016/j.nutres.2016.04.009
   Li CS, 2016, GENE, V587, P42, DOI 10.1016/j.gene.2016.04.029
   Li J, 2016, ONCOGENE, V35, P6378, DOI 10.1038/onc.2016.168
   Li JJ, 2016, ONCOTARGET, V7, P52392, DOI 10.18632/oncotarget.10721
   Li JR, 2015, INT J CLIN EXP PATHO, V8, P11877
   Li T, 2017, DRUG DEV IND PHARM, V43, P2016, DOI 10.1080/03639045.2017.1361965
   Li T, 2018, LIPIDS HEALTH DIS, V17, P0, DOI 10.1186/s12944-018-0911-5
   Lim SC, 2014, INT J ONCOL, V44, P805, DOI 10.3892/ijo.2014.2246
   Lim U, 2007, CANCER RES, V67, P5569, DOI 10.1158/0008-5472.CAN-07-0212
   Lin CJ, 2016, PLOS ONE, V11, P0, DOI 10.1371/journal.pone.0146432
   Lin XJ, 2018, NUTRIENTS, V10, P0, DOI 10.3390/nu10020185
   Lin XJ, 2017, J CLIN LIPIDOL, V11, P1073, DOI 10.1016/j.jacl.2017.05.004
   Liu J, 2014, CELL DEATH DIS, V5, P0, DOI 10.1038/cddis.2014.324
   Liu J, 2013, ONCOTARGET, V4, P1804, DOI 10.18632/oncotarget.1364
   Liu K, 2018, CANCER MANAG RES, V10, P143, DOI 10.2147/CMAR.S144619
   Liu Q, 2020, ONCOTARGETS THER, V13, P2057, DOI 10.2147/OTT.S237693
   Liu YP, 2015, CANCER EPIDEM BIOMAR, V24, P1086, DOI 10.1158/1055-9965.EPI-14-1329
   López-Carrillo L, 1999, INT J CANCER, V83, P601, DOI 10.1002/(SICI)1097-0215(19991126)83:5<601::AID-IJC5>3.0.CO;2-6
   Lou R, 2019, ANTI-CANCER DRUG, V30, P495, DOI 10.1097/CAD.0000000000000758
   Lu CW, 2017, CANCER LETT, V388, P130, DOI 10.1016/j.canlet.2016.11.033
   Lucenteforte E, 2009, ANN ONCOL, V20, P1434, DOI 10.1093/annonc/mdp009
   Luden G, 1922, CAN MED ASSOC J, V7, P147
   Luput L, 2018, J CANCER, V9, P440, DOI 10.7150/jca.21560
   Lyu JF, 2017, CANCER LETT, V409, P91, DOI 10.1016/j.canlet.2017.09.009
   Lyu Z Y, 2018, ZHONGHUA LIU XING BING XUE ZA ZHI, V39, P604, DOI 10.3760/cma.j.issn.0254-6450.2018.05.012
   Ma XZ, 2019, CELL METAB, V30, P143, DOI 10.1016/j.cmet.2019.04.002
   Mailer RKW, 2017, CIRC RES, V120, P1740, DOI 10.1161/CIRCRESAHA.116.310054
   Mamtani R, 2016, PLOS MED, V13, P0, DOI 10.1371/journal.pmed.1002007
   MANNES GA, 1986, NEW ENGL J MED, V315, P1634, DOI 10.1056/NEJM198612253152602
   Tirado-Vélez JM, 2012, ANN HEMATOL, V91, P83, DOI 10.1007/s00277-011-1246-8
   Martin LJ, 2015, JNCI-J NATL CANCER I, V107, P0, DOI 10.1093/jnci/djv032
   Mayne ST, 2001, CANCER EPIDEM BIOMAR, V10, P1055
   Mehta N, 1998, CLIN EXP METASTAS, V16, P587, DOI 10.1023/A:1006548902592
   Mohammad N, 2015, SCI REP-UK, V5, P0, DOI 10.1038/srep11853
   Mohammad N, 2014, MOL CANCER, V13, P0, DOI 10.1186/1476-4598-13-204
   Momtazi-Borojeni AA, 2019, ARCH MED SCI, V15, P559, DOI 10.5114/aoms.2019.84732
   Montero J, 2008, CANCER RES, V68, P5246, DOI 10.1158/0008-5472.CAN-07-6161
   Mostaghel EA, 2012, PLOS ONE, V7, P0, DOI 10.1371/journal.pone.0030062
   Mozessohn L, 2017, JNCI-J NATL CANCER I, V109, P0, DOI 10.1093/jnci/djw226
   Muddineti OS, 2018, INT J BIOL MACROMOL, V118, P857, DOI 10.1016/j.ijbiomac.2018.06.114
   MURAJI T, 1985, J PEDIATR SURG, V20, P228, DOI 10.1016/S0022-3468(85)80108-1
   Murtola TJ, 2012, PLOS ONE, V7, P0, DOI 10.1371/journal.pone.0039445
   Nelson ER, 2013, SCIENCE, V342, P1094, DOI 10.1126/science.1241908
   NEUGUT AI, 1986, JAMA-J AM MED ASSOC, V255, P365, DOI 10.1001/jama.255.3.365
   Ni HB, 2015, PLOS ONE, V10, P0, DOI 10.1371/journal.pone.0142669
   NIENDORF A, 1995, INT J CANCER, V61, P461, DOI 10.1002/ijc.2910610405
   Niho N, 2003, CANCER SCI, V94, P960, DOI 10.1111/j.1349-7006.2003.tb01385.x
   Notarnicola M, 2010, LIPIDS HEALTH DIS, V9, P0, DOI 10.1186/1476-511X-9-135
   NOVIKOV AM, 1982, VOP ONKOL+, V28, P67
   Olson RE, 1998, J NUTR, V128, P439S, DOI 10.1093/jn/128.2.439S
   ONCLEY JL, 1950, J AM CHEM SOC, V72, P458, DOI 10.1021/ja01157a121
   Onwuka JU, 2020, BMC CANCER, V20, P0, DOI 10.1186/s12885-020-6679-9
   OSTROUMOVA MN, 1986, VOP ONKOL+, V32, P34
   Pan SY, 2004, CANCER EPIDEM BIOMAR, V13, P1521
   Park SK, 2000, J KOREAN MED SCI, V15, P690, DOI 10.3346/jkms.2000.15.6.690
   Pavlova NN, 2016, CELL METAB, V23, P27, DOI 10.1016/j.cmet.2015.12.006
   Pelton K, 2014, AM J PATHOL, V184, P2099, DOI 10.1016/j.ajpath.2014.03.006
   Pih GY, 2021, CANCER RES TREAT, V53, P445, DOI 10.4143/crt.2020.599
   Purnell B, 2018, SCIENCE, V359, P881, DOI 10.1126/science.359.6378.881-b
   Qadir MI, 2008, EUR J GYNAECOL ONCOL, V29, P158
   Qin WH, 2020, GASTROENTEROLOGY, V158, P1713, DOI 10.1053/j.gastro.2020.01.028
   Rana SV, 2005, MED SCI MONITOR, V11, P0
   Raza S, 2015, MOL CELL BIOCHEM, V410, P187, DOI 10.1007/s11010-015-2551-7
   RISCH HA, 1994, J NATL CANCER I, V86, P1409, DOI 10.1093/jnci/86.18.1409
   Rodriguez-Broadbent H, 2017, INT J CANCER, V140, P2701, DOI 10.1002/ijc.30709
   RUBIESPRAT J, 1983, MED CLIN-BARCELONA, V80, P175
   Saito N, 2013, TOHOKU J EXP MED, V229, P203, DOI 10.1620/tjem.229.203
   Sankanagoudar Shrimanjunath, 2017, ASIAN PAC J CANCER PREV, V18, P23
   Schörghofer D, 2015, REPROD BIOL ENDOCRIN, V13, P0, DOI 10.1186/s12958-015-0087-z
   SHARMA V, 1991, INDIAN J MED RES-B, V94, P193
   SHEKELLE RB, 1991, AM J EPIDEMIOL, V134, P480, DOI 10.1093/oxfordjournals.aje.a116119
   Shin HJ, 2021, ASIAN J SURG, V44, P72, DOI 10.1016/j.asjsur.2020.08.014
   Siemianowicz K, 2000, INT J MOL MED, V6, P307
   Silvente-Poirot S, 2018, CANCER RES, V78, P4803, DOI 10.1158/0008-5472.CAN-18-1487
   Simigdala N, 2016, BREAST CANCER RES, V18, P0, DOI 10.1186/s13058-016-0713-5
   Singh G, 2017, INDIAN J MED RES, V146, P38, DOI 10.4103/ijmr.IJMR_1639_15
   Singh PP, 2013, ANN ONCOL, V24, P1721, DOI 10.1093/annonc/mdt150
   SIPERSTEIN MD, 1964, CANCER RES, V24, P1108
   Smith-Warner SA, 2002, CANCER EPIDEM BIOMAR, V11, P987
   Sok M, 2009, WIEN KLIN WOCHENSCHR, V121, P314, DOI 10.1007/s00508-009-1169-8
   Solomon KR, 2009, AM J PATHOL, V174, P1017, DOI 10.2353/ajpath.2009.080551
   Souchek JJ, 2014, BRIT J CANCER, V111, P1139, DOI 10.1038/bjc.2014.385
   Stine JE, 2016, ONCOTARGET, V7, P946, DOI 10.18632/oncotarget.5834
   Stopsack KH, 2017, CARCINOGENESIS, V38, P806, DOI 10.1093/carcin/bgx058
   Su F, 2012, MOL CANCER THER, V11, P1311, DOI 10.1158/1535-7163.MCT-11-0905
   Sun YS, 2017, INT J BIOL SCI, V13, P1387, DOI 10.7150/ijbs.21635
   Tamura T, 2012, J GASTROEN HEPATOL, V27, P1635, DOI 10.1111/j.1440-1746.2012.07189.x
   Thysell E, 2010, PLOS ONE, V5, P0, DOI 10.1371/journal.pone.0014175
   Tie GD, 2017, CANCER RES, V77, P2351, DOI 10.1158/0008-5472.CAN-16-1916
   Tomiki Y, 2004, J EXP CLIN CANC RES, V23, P233
   TORNBERG SA, 1988, ACTA ONCOL, V27, P31
   TORNBERG SA, 1988, ACTA ONCOL, V27, P39
   TORNBERG SA, 1986, NEW ENGL J MED, V315, P1629, DOI 10.1056/NEJM198612253152601
   UMEKI S, 1993, RESPIRATION, V60, P178
   Upadhyay AK, 2006, TOXICOL APPL PHARM, V216, P177, DOI 10.1016/j.taap.2006.05.009
   Venturini I, 1999, ITAL J GASTROENTEROL, V31, P61
   Venturini I, 1998, REGUL PEPTIDES, V74, P31, DOI 10.1016/S0167-0115(98)00013-5
   Walker EJ, 2015, CANCER-AM CANCER SOC, V121, P1287, DOI 10.1002/cncr.29256
   Wang B, 2018, NAT REV ENDOCRINOL, V14, P452, DOI 10.1038/s41574-018-0037-x
   Wang B, 2018, CELL STEM CELL, V22, P206, DOI 10.1016/j.stem.2017.12.017
   Wang CH, 2017, CELL PHYSIOL BIOCHEM, V42, P729, DOI 10.1159/000477890
   Wang SS, 2019, INT J ONCOL, V54, P966, DOI 10.3892/ijo.2019.4684
   Wang SF, 2013, BIOCHEM PHARMACOL, V86, P548, DOI 10.1016/j.bcp.2013.06.006
   Wei L J, 2016, ZHONGHUA YU FANG YI XUE ZA ZHI, V50, P1091, DOI 10.3760/cma.j.issn.0253-9624.2016.12.013
   Wen YA, 2018, CELL DEATH DIS, V9, P0, DOI 10.1038/s41419-018-0330-6
   Wolf G, 2004, J NUTR, V134, P1299, DOI 10.1093/jn/134.6.1299
   Wolfe AR, 2015, INT J RADIAT ONCOL, V91, P1072, DOI 10.1016/j.ijrobp.2014.12.039
   Wu XD, 2013, EUR J CLIN PHARMACOL, V69, P1855, DOI 10.1007/s00228-013-1547-z
   WU Y, 1994, CANCER CAUSE CONTROL, V5, P395, DOI 10.1007/BF01694752
   Wu YF, 2015, BIOCHEM BIOPH RES CO, V457, P614, DOI 10.1016/j.bbrc.2015.01.035
   Yan AW, 2020, INT J ONCOL, V57, P1103, DOI 10.3892/ijo.2020.5124
   Yang W, 2016, NATURE, V531, P651, DOI 10.1038/nature17412
   Yarmolinsky J, 2020, JAMA-J AM MED ASSOC, V323, P646, DOI 10.1001/jama.2020.0150
   Yavasoglu I, 2008, ANN HEMATOL, V87, P223, DOI 10.1007/s00277-007-0375-6
   Yavasoglu I, 2017, J NATL MED ASSOC, V109, P23, DOI 10.1016/j.jnma.2016.11.006
   Ye J, 2016, INT J NANOMED, V11, P4125, DOI 10.2147/IJN.S113638
   You HS, 2020, INT J ENV RES PUB HE, V17, P0, DOI 10.3390/ijerph17031054
   Yue SH, 2014, CELL METAB, V19, P393, DOI 10.1016/j.cmet.2014.01.019
   Zapata D, 2015, PROSTATE, V75, P1877, DOI 10.1002/pros.23069
   Zhang DY, 2021, EUR J CANCER PREV, V30, P161, DOI 10.1097/CEJ.0000000000000597
   Zhang L, 2016, J PHYS CHEM B, V120, P3148, DOI 10.1021/acs.jpcb.5b12337
   Zhang X, 2014, WORLD J GASTROENTERO, V20, P8646, DOI 10.3748/wjg.v20.i26.8646
   Zhang YW, 2017, INT J CANCER, V140, P1645, DOI 10.1002/ijc.30581
   Zhao JY, 2011, NUTR J, V10, P0, DOI 10.1186/1475-2891-10-49
   Zheng L, 2018, EXP BIOL MED, V243, P655, DOI 10.1177/1535370218760283
   Zhou M, 2018, ONCOL LETT, V15, P1985, DOI 10.3892/ol.2017.7480
   Zhou PT, 2018, CLIN CHIM ACTA, V477, P94, DOI 10.1016/j.cca.2017.11.039
   Zhou XH, 1998, J CLIN INVEST, V101, P1717, DOI 10.1172/JCI1216
   Zhu FF, 2018, INT J GYNECOL OBSTET, V143, P232, DOI 10.1002/ijgo.12645
   Zhu YH, 2019, NUTRIENTS, V11, P0, DOI 10.3390/nu11081730
NR 254
TC 84
Z9 89
U1 6
U2 28
PU ELSEVIER SCIENCE INC
PI NEW YORK
PA STE 800, 230 PARK AVE, NEW YORK, NY 10169 USA
SN 1936-5233
EI 
J9 TRANSL ONCOL
JI Transl. Oncol.
PD JUN 15
PY 2021
VL 14
IS 6
BP 
EP 
DI 10.1016/j.tranon.2021.101043
EA MAR 2021
PG 20
WC Oncology
SC Oncology
GA SB1DD
UT WOS:000649741600003
PM 33751965
DA 2025-02-23
ER

PT J
AU Halfaoui, NS
   Dali, M
   Dennouni, N
   Boulenouar, H
   Behar, A
   Belhadj, M
AF Halfaoui, N. S.
   Dali, M.
   Dennouni, N.
   Boulenouar, H.
   Behar, A.
   Belhadj, M.
TI DIETARY AND FEMALE REPRODUCTIVE RISK FACTORS FOR THYROID CANCER: A CASE-CONTROL STUDY IN WESTERN ALGERIA
SO WORLD CANCER RESEARCH JOURNAL
LA English
DT Article
DE Thyroid-cancer; Case-control studies; Pregnancies; Iodine deficiency; Western Algeria
ID hormonal factors; cruciferous vegetables; physical-activity; pooled analysis; epidemiologic evidence; tobacco smoking; carcinoma; iodine; women; disease
AB Objective: Thyroid cancer is the most common endocrine malignancy with a higher incidence in women than men. This study aims to determine reproductive and dietary risk factors for thyroid cancer in women of Western region of Algeria. Patients and Methods: Fifty-three patients with thyroid cancer were selected as case group and One-hundred and thirty people as control group. Risk factors in both groups were collected and compared. Based on interviews and questionnaires, we investigated the role in thyroid cancer of reproductive history and exogenous hormone use, goitre history, and food items rich in iodine such as seafood - and vegetables containing goitrogens such as cruciferous vegetables. Thyroid diseases, cancer history in first degree relatives, and sociodemographic factors, were also investigated. Results: The most common histological type was papillary carcinoma (65.4%), with a high density in 30-49 years old group. Most of thyroid cancer population was concerned by a familial history of thyroid cancer (65.4%). Sociodemographic factors show that education level and job were significant factors (p=0.001). Reproductive history (p=0.001), and fish consumption show that thyroid cancer patients had a lower consumption of sea products (p=0.0002) and a higher consumption of goitrogenic vegetables (OR=4.48; 95% CI= [2.21-9.10]; p=0.000]. Conclusions: Statistical analysis provides evidence that the number of pregnancies and food diets related to iodine may be related to the high incidence of thyroid carcinoma and contribute as risk factors for women in this region.
C1 [Halfaoui, N. S.; Dali, M.; Dennouni, N.; Behar, A.; Belhadj, M.] Univ Tlemcen, Electrochem & Analyt Chem Lab, Tilimsen, Algeria.
   [Boulenouar, H.] Univ Oran, Mol & Cellular Genet, Oran, Algeria.
C3 Universite Abou Bekr Belkaid; Universite d'Oran
RP Halfaoui, NS (corresponding author), Univ Tlemcen, Electrochem & Analyt Chem Lab, Tilimsen, Algeria.
EM halfaouisouad@gmail.com
CR Achour I, 2013, ANN OTOLARYNGOL CHIR, V130, P161
   AKSLEN LA, 1992, BRIT J CANCER, V65, P772, DOI 10.1038/bjc.1992.163
   Andersson M, 2007, WHO LIBRARY CATALOGUING-IN-PUBLICATION DATA, V0, P1
   Andersson M, 2012, J NUTR, V142, P744, DOI 10.3945/jn.111.149393
   Aschebrook-Kilfoy B, 2013, ANN SURG ONCOL, V20, P2746, DOI 10.1245/s10434-013-2892-y
   Asic K, 2016, CRIT REV ONCOL HEMAT, V97, P178, DOI 10.1016/j.critrevonc.2015.08.004
   ASTWOOD EB, 1949, SCIENCE, V109, P631, DOI 10.1126/science.109.2843.631
   Baldini E, 2015, PLOS ONE, V10, P0, DOI 10.1371/journal.pone.0121514
   Baldini E, 2014, INT J ENDOCRINOL, V2014, P0, DOI 10.1155/2014/816430
   Baldini E, 2011, BMC CANCER, V11, P0, DOI 10.1186/1471-2407-11-411
   Bosetti C, 2001, CANCER CAUSE CONTROL, V12, P375, DOI 10.1023/A:1011267123398
   Braganza MZ, 2014, CANCER PREV RES, V7, P418, DOI 10.1158/1940-6207.CAPR-13-0367
   Brindel P, 2008, AM J EPIDEMIOL, V167, P219, DOI 10.1093/aje/kwm288
   Bushnik T, 2021, HLTH REPORTS SOCIODE, V0, P0
   Calle EE, 2004, NAT REV CANCER, V4, P579, DOI 10.1038/nrc1408
   Cao YJ, 2015, BIOMED RES INT-UK, V2015, P0, DOI 10.1155/2015/103515
   Chandra Amar K, 2006, INDIAN JOURNAL OF EXPERIMENTAL BIOLOGY, V44, P653
   Clark OH, 2011, J SURG ONCOL, V103, P615, DOI 10.1002/jso.21804
   Dai G, 1996, NATURE, V379, P458, DOI 10.1038/379458a0
   Davies L, 2006, JAMA-J AM MED ASSOC, V295, P2164, DOI 10.1001/jama.295.18.2164
   DeSantis CE, 2014, CA-CANCER J CLIN, V64, P252, DOI 10.3322/caac.21235
   Di Bernardo J, 2011, ANAL BIOCHEM, V415, P32, DOI 10.1016/j.ab.2011.04.017
   Elena Cartea Maria, 2008, PHYTOCHEMISTRY REVIEWS, V7, P213, DOI 10.1007/s11101-007-9072-2
   Ferreira-da-Silva A, 2015, PLOS ONE, V10, P0, DOI 10.1371/journal.pone.0122308
   Figge JJ, 2006, EPIDEMIOLOGY THYROID, V2nd, P9
   Franceschi S, 1999, CANCER CAUSE CONTROL, V10, P583, DOI 10.1023/A:1008907227706
   FRANCESCHI S, 1990, REV EPIDEMIOL SANTE, V38, P27
   Galanti MR, 1996, CANC EPIDEMIOL BIOMA, V5, P6
   Guignard R, 2007, AM J EPIDEMIOL, V166, P1140, DOI 10.1093/aje/kwm204
   Hamdi-Cherif Mokhtar, 2020, ASIAN PAC J CANCER PREV, V21, P457, DOI 10.31557/APJCP.2020.21.2.457
   Hamouda D, 2018, REGISTRE CANC DALGER, V2020, P4
   Hamouda D, 2017, REGISTRE CANC DALGER, V2019, P4
   Haraj NE, 2015, ANN ENDOCRINOL, V76, P446
   Hetzel BS, 2012, ASIA PAC J CLIN NUTR, V21, P164
   Higdon JV, 2007, PHARMACOL RES, V55, P224, DOI 10.1016/j.phrs.2007.01.009
   Horn-Ross PL, 2011, CANCER EPIDEM BIOMAR, V20, P1751, DOI 10.1158/1055-9965.EPI-11-0381
   Illner AK, 2012, INT J EPIDEMIOL, V41, P1187, DOI 10.1093/ije/dys105
   Indap MA, 2006, INDIAN JOURNAL OF PHARMACEUTICAL SCIENCES, V68, P465
   International Agency for Research on Cancer, 2019, GLOBOCAN 2018 EST CA, V0, P0
   Iribarren C, 2001, INT J CANCER, V93, P745, DOI 10.1002/ijc.1377
   Jemal Ahmedin, 2011, CA CANCER J CLIN, V61, P69, DOI 10.3322/caac.20107
   Kabat GC, 2012, CANCER CAUSE CONTROL, V23, P2031, DOI 10.1007/s10552-012-0084-x
   Khan H, 2019, FOOD CHEM TOXICOL, V124, P182, DOI 10.1016/j.fct.2018.12.002
   Kung AWC, 2002, J CLIN ENDOCR METAB, V87, P1010, DOI 10.1210/jc.87.3.1010
   KWOK CG, 1995, THYROID, V5, P395, DOI 10.1089/thy.1995.5.395
   La Vecchia C, 1999, CANCER CAUSE CONTROL, V10, P157
   Leenhardt L, 2011, ANN ENDOCRINOL-PARIS, V72, P136, DOI 10.1016/j.ando.2011.03.025
   Leitzmann MF, 2010, INT J CANCER, V126, P2947, DOI 10.1002/ijc.24913
   Mack WJ, 1999, CANCER EPIDEM BIOMAR, V8, P991
   Marriott G, 2016, AGING-US, V8, P1572, DOI 10.18632/aging.101014
   MCTIERNAN AM, 1984, AM J EPIDEMIOL, V120, P423, DOI 10.1093/oxfordjournals.aje.a113907
   Meinhold CL, 2010, AM J EPIDEMIOL, V171, P242, DOI 10.1093/aje/kwp354
   Memon A, 2004, EUR J CANCER, V40, P754, DOI 10.1016/j.ejca.2003.12.011
   Memon A, 2002, BRIT J CANCER, V86, P1745, DOI 10.1038/sj.bjc.6600303
   Memon A, 2002, INT J CANCER, V97, P82, DOI 10.1002/ijc.1573
   Meng B, 2013, CURR PHARM DESIGN, V19, P2101
   Miftari Rame, 2016, MED ARCH, V70, P314
   Moazezi Z, 2011, CASP J INTERN MED, V2, P171
   Nagano J, 2007, J EPIDEMIOL, V17, P76, DOI 10.2188/jea.17.76
   Neale D, 2004, OBSTET GYN CLIN N AM, V31, P893, DOI 10.1016/j.ogc.2004.09.001
   Organisation Mondiale de la sante (OMS), 2016, PROF DIAB PAYS ALG, V0, P0
   Ortega J, 2004, J LAPAROENDOSC ADV A, V14, P9, DOI 10.1089/109264204322862289
   Pellegriti G, 2013, J CANCER EPIDEMIOL, V2013, P0, DOI 10.1155/2013/965212
   Pennington JAT, 2010, J FOOD COMPOS ANAL, V23, P411, DOI 10.1016/j.jfca.2010.01.008
   PRESTONMARTIN S, 1993, CANCER CAUSE CONTROL, V4, P431, DOI 10.1007/BF00050862
   PRESTONMARTIN S, 1987, BRIT J CANCER, V55, P191, DOI 10.1038/bjc.1987.36
   Prummel MF, 2004, EUR J ENDOCRINOL, V150, P751, DOI 10.1530/eje.0.1500751
   Quagliariello V, 2016, J CELL PHYSIOL, V231, P1784, DOI 10.1002/jcp.25283
   Rahbari R, 2010, FUTURE ONCOL, V6, P1771, DOI 10.2217/FON.10.127
   Rahman Ganiyu A, 2011, OMAN MED J, V26, P56, DOI 10.5001/omj.2011.15
   Renehan Andrew G, 2008, ARCHIVES OF PHYSIOLOGY AND BIOCHEMISTRY, V114, P71, DOI 10.1080/13813450801954303
   Rodrigues T, 2020, BIOCHEM PHARMACOL, V182, P0, DOI 10.1016/j.bcp.2020.114282
   Rossing MA, 2000, AM J EPIDEMIOL, V151, P765, DOI 10.1093/oxfordjournals.aje.a010276
   Rossing MA, 2001, CANCER CAUSE CONTROL, V12, P881, DOI 10.1023/A:1013757030600
   Sakoda LC, 2002, CANCER EPIDEM BIOMAR, V11, P51
   Salvamani S, 2014, BIOMED RES INT, V2014, P0, DOI 10.1155/2014/480258
   Sasco AJ, 2004, LUNG CANCER, V45, PS3, DOI 10.1016/j.lungcan.2004.07.998
   Saunders RW, 2009, COMPREHENSIVE HANDBOOK OF IODINE: NUTRITIONAL, V0, PATHOLOGICAL AND THERAPEUTIC ASPECTS
   Schmid D, 2013, EUR J EPIDEMIOL, V28, P945, DOI 10.1007/s10654-013-9865-0
   Schöne F, 1997, BRIT J NUTR, V78, P947, DOI 10.1079/BJN19970211
   Schottenfeld D, 1996, CANCER EPIDEMIOLOGY AND PREVENTION, V2nd, P1000
   Sgarbi JA, 2020, THYROID AND HEART : A COMPREHENSIVE TRANSLATIONAL ESSAY, V0, PP3, DOI 10.1007/978-3-030-36871-5
   Shakeri A, 2019, PHARMACOL RES, V146, P0, DOI 10.1016/j.phrs.2019.104335
   Shi RL, 2016, SCI REP-UK, V6, P0, DOI 10.1038/srep27086
   Shih SR, 2012, EXP DIABETES RES, V0, P0, DOI DOI 10.1155/2012/578285
   Silvera SAN, 2005, INT J CANCER, V116, P433, DOI 10.1002/ijc.21079
   Song XQ, 2019, MOL MED REP, V19, P23, DOI 10.3892/mmr.2018.9665
   Sultana B, 2008, FOOD CHEM, V108, P879, DOI 10.1016/j.foodchem.2007.11.053
   Suzuki T, 2008, CANCER CAUSE CONTROL, V19, P1233, DOI 10.1007/s10552-008-9194-x
   Suzuki T, 2007, CANCER, V109, P2116, DOI 10.1002/cncr.22685
   Tonacchera M, 2004, THYROID, V14, P1012, DOI 10.1089/thy.2004.14.1012
   Truong T, 2010, CANCER CAUSE CONTROL, V21, P1183, DOI 10.1007/s10552-010-9545-2
   Tse G, 2014, NUTR CANCER, V66, P128, DOI 10.1080/01635581.2014.852686
   Underner M, 2008, REV MAL RESPIR, V25, P1353, DOI 10.1016/S0761-8425(08)75108-8
   Vanderpump MPJ, 2011, BRIT MED BULL, V99, P39, DOI 10.1093/bmb/ldr030
   Vinci Autoroutes, 2021, DOSS PRESS ENQ CAMP, V0, P0
   Wang X, 2015, EUR J ENDOCRINOL, V6, P253
   Willenbacher E, 2019, INT J MOL SCI, V20, P0, DOI 10.3390/ijms20081808
   Yang JH, 2006, DRUG METAB DISPOS, V34, P296, DOI 10.1124/dmd.105.005280
   Yang Y, 2020, BIOMED RES INT, V2020, P0, DOI 10.1155/2020/1340153
   Zamora-Ros R, 2015, INT J CANCER, V136, P1218, DOI 10.1002/ijc.29067
   Zane M, 2014, FRONT ENDOCRINOL, V5, P0, DOI 10.3389/fendo.2014.00124
   Zimmermann MB, 2009, ENDOCR REV, V30, P376, DOI 10.1210/er.2009-0011
   Zivaljevic V, 2003, EUR J CANCER PREV, V12, P63, DOI 10.1097/00008469-200302000-00010
NR 104
TC 3
Z9 3
U1 0
U2 1
PU VERDUCI PUBLISHER
PI ROME
PA VIA GREGORIO VII, ROME, 186-00165, ITALY
SN 2372-3416
EI 
J9 WORLD CANCER RES J
JI World Cancer Res. J.
PD JUN 15
PY 2021
VL 8
IS 
BP 
EP 
DI 
PG 13
WC Oncology
SC Oncology
GA QW7AK
UT WOS:000628800600001
DA 2025-02-23
ER

PT J
AU Watson, KL
   Sauerzopf, K
   Moorehead, RA
AF Watson, Katrina L.
   Sauerzopf, Kristen
   Moorehead, Roger A.
TI Isolated Soy Protein Promotes Mammary Tumor Development Induced by the Type I Insulin-like Growth Factor Receptor in Transgenic Mice
SO NUTRITION AND CANCER-AN INTERNATIONAL JOURNAL
LA English
DT Article
ID breast-cancer risk; glycemic load; metaanalysis; index; isoflavones; foods
AB Studies suggest consuming soy may protect women from breast cancer. In this study, lifetime exposure to 20%, 5% and 1% ISP in MTB-IGFIR mice (mammary-specific expression of IGF-IR) were evaluated to determine whether ISP could protect against mammary tumorigenesis. MTB-IGFIR mice fed ISP diets displayed increased mammary tumor incidence and reduced tumor latency compared to mice fed 20% casein. To evaluate whether a diet containing a less refined form of soy could protect against mammary tumor development MTB-IGFIR mice were fed Teklad 2018 (contains soybean meal). MTB-IGFIR mice fed the Teklad 2018 diet were completely protected against mammary tumor development. To determine whether dietary ISP was sufficient to induce mammary tumorigenesis, MTB-IGFIR mice were fed Teklad 2018ISP (soybean meal of Teklad 2018 was replaced with an equivalent amount of ISP). Only two of 10 MTB-IGFIR mice fed Teklad 2018ISP developed mammary tumors. This study demonstrates the complex interaction between soy and other dietary components in modifying mammary tumor development.
C1 [Watson, Katrina L.; Sauerzopf, Kristen; Moorehead, Roger A.] Univ Guelph, Ontario Vet Coll, Dept Biomned Sci, Guelph, ON, Canada.
C3 University of Guelph; Ontario Veterinary College
RP Moorehead, RA (corresponding author), Univ Guelph, Ontario Vet Coll, Dept Biomed Sci, Guelph, ON, Canada.
EM rmoorehe@uoguelph.ca
FU Canadian Cancer Society Research Institute [702774]; Canadian Institutes of Health Research [OCP-137736]
CR Barnes S, 2010, LYMPHAT RES BIOL, V8, P89, DOI 10.1089/lrb.2009.0030
   Bojkova B, 2013, NEOPLASMA, V60, P46, DOI 10.4149/neo_2013_007
   Boyd NF, 2014, PLOS ONE, V9, P0, DOI 10.1371/journal.pone.0100937
   Chatterjee C, 2018, NUTRIENTS, V10, P0, DOI 10.3390/nu10091211
   Chen EY, 2013, BMC BIOINFORMATICS, V14, P0, DOI 10.1186/1471-2105-14-128
   Chen P, 2014, BRIT J CANCER, V110, P2327, DOI 10.1038/bjc.2014.155
   Choi Y, 2012, BRIT J NUTR, V108, P1934, DOI 10.1017/S0007114512003984
   de Beer JC, 2014, BRIT J CANCER, V110, P2361, DOI 10.1038/bjc.2014.150
   Dong JY, 2011, BRIT J NUTR, V106, P1649, DOI 10.1017/S000711451100540X
   Dong JY, 2011, BREAST CANCER RES TR, V125, P315, DOI 10.1007/s10549-010-1270-8
   Enderlin CA, 2009, ONCOL NURS FORUM, V36, P531, DOI 10.1188/09.ONF.531-539
   Eswaran S, 2013, AM J GASTROENTEROL, V108, P718, DOI 10.1038/ajg.2013.63
   Fang NB, 2004, J AGR FOOD CHEM, V52, P4012, DOI 10.1021/jf049842y
   Forgie AJ, 2019, FRONT IMMUNOL, V10, P0, DOI 10.3389/fimmu.2019.01802
   Hsieh CC, 2010, PLOS ONE, V5, P0, DOI 10.1371/journal.pone.0008890
   Jones RA, 2007, ONCOGENE, V26, P1636, DOI 10.1038/sj.onc.1209955
   Jones R, 2017, ONCOTARGET, V8, P23727, DOI 10.18632/oncotarget.15829
   Kuleshov MV, 2016, NUCLEIC ACIDS RES, V44, PW90, DOI 10.1093/nar/gkw377
   Lippman ME, 2001, J CLIN ONCOL, V19, P3111, DOI 10.1200/JCO.2001.19.12.3111
   Lv YG, 2017, SCI NAT-HEIDELBERG, V104, P0, DOI 10.1007/s00114-017-1461-9
   Messina M, 2009, AM J CLIN NUTR, V89, PS1673, DOI 10.3945/ajcn.2009.26736V
   Mokbel K, 2019, IN VIVO, V33, P983, DOI 10.21873/invivo.11568
   Moorehead RA, 2019, GENES-BASEL, V10, P0, DOI 10.3390/genes10080566
   Mullie P, 2016, CRIT REV FOOD SCI, V56, P152, DOI 10.1080/10408398.2012.718723
   Murkies AL, 1998, J CLIN ENDOCR METAB, V83, P297, DOI 10.1210/jc.83.2.297
   Peirotén A, 2020, CRIT REV FOOD SCI, V60, P1922, DOI 10.1080/10408398.2019.1622505
   PRICE KR, 1985, FOOD ADDIT CONTAM A, V2, P73, DOI 10.1080/02652038509373531
   Qin LQ, 2006, J NUTR SCI VITAMINOL, V52, P428, DOI 10.3177/jnsv.52.428
   Rowlands JC, 2002, FOOD CHEM TOXICOL, V40, P1767, DOI 10.1016/S0278-6915(02)00181-3
   Schedin P, 2011, CSH PERSPECT BIOL, V3, P0, DOI 10.1101/cshperspect.a003228
   Schneider CA, 2012, NAT METHODS, V9, P671, DOI 10.1038/nmeth.2089
   Setchell KDR, 2003, J AGR FOOD CHEM, V51, P4146, DOI 10.1021/jf026199b
   Sonnenburg ED, 2014, CELL METAB, V20, P779, DOI 10.1016/j.cmet.2014.07.003
   Thompson HJ, 2016, MOL NUTR FOOD RES, V60, P1416, DOI 10.1002/mnfr.201500864
   Trock BJ, 2006, JNCI-J NATL CANCER I, V98, P459, DOI 10.1093/jnci/djj102
   Vitale DC, 2013, EUR J DRUG METAB PH, V38, P15, DOI 10.1007/s13318-012-0112-y
   Watson KL, 2015, BMC CANCER, V15, P0, DOI 10.1186/s12885-015-1037-z
   Watson KL, 2013, BMC CANCER, V13, P0, DOI 10.1186/1471-2407-13-375
   Wellberg EA, 2016, BREAST CANCER RES, V18, P0, DOI 10.1186/s13058-016-0795-0
   Wu Anna H, 2013, AM SOC CLIN ONCOL EDUC BOOK, V0, PP102, DOI 10.1200/EdBook_AM.2013.33.102
   Yu LT, 2017, ARCH GYNECOL OBSTET, V295, P721, DOI 10.1007/s00404-016-4278-4
NR 41
TC 2
Z9 2
U1 1
U2 6
PU ROUTLEDGE JOURNALS, TAYLOR & FRANCIS LTD
PI ABINGDON
PA 2-4 PARK SQUARE, MILTON PARK, ABINGDON OX14 4RN, OXON, ENGLAND
SN 0163-5581
EI 1532-7914
J9 NUTR CANCER
JI Nutr. Cancer
PD SEP 14
PY 2021
VL 73
IS 8
BP 1340
EP 1349
DI 10.1080/01635581.2020.1795210
EA JUL 2020
PG 10
WC Oncology; Nutrition & Dietetics
SC Oncology; Nutrition & Dietetics
GA TP8GO
UT WOS:000550696100001
PM 32692262
DA 2025-02-23
ER

PT J
AU Ronco, AL
   Storz, MA
   Martínez-López, W
   Calderón, JM
   Golomar, W
AF Ronco, A. L.
   Storz, M. A.
   Martinez-Lopez, W.
   Calderon, J. M.
   Golomar, W.
TI DIETARY ACID LOAD AND RISK OF KIDNEY CANCER: AN EPIDEMIOLOGIC CASE-CONTROL STUDY
SO WORLD CANCER RESEARCH JOURNAL
LA English
DT Article
DE Diet; Dietary acid load; Renal cancer; Kidney cancer; Epidemiology; NEAP; PRAL; Nutrition
ID renal-cell carcinoma; vegetables; excretion; patterns; association; potassium; children; protein; fruit
AB Objective: Recent research studies linked the intake of processed meat and fatty foods to an increased risk of renal cell carcinoma. Fruits and vegetables, on the other hand, may convey protective effects. Dietary acid load (DAL) has been proposed as a potential risk factor for various cancer types within the last years. The present study sought to explore potential associations between this novel risk factor and renal cancer. Patients and Methods: A case-control study was performed in 114 cases and 864 age-frequency matched controls (978 patients) through a multi-topic inquiry, including a food frequency questionnaire. DAL was calculated based on two commonly used formulas: Potential Renal Acid Load (PRAL) score and Net Endogenous Acid Production (NEAP) score. Odds ratios (OR) and their 95% confidence intervals were estimated by logistic regression, adjusted for potential confounders. Results: We found no significant statistical associations between DAL and kidney cancer risk. The OR for the highest tertiles of scores were: PRAL (=0.91), NEAP (=1.59), and NEAPr (=0.87). All observed trends were non-significant. Conclusions: Although previous studies showed direct, significant associations between a high DAL and risk of certain cancers, we were unable to observe such an association in the present study. Our results indicate that other dietary components that are not related to alkalizing/acidifying properties might explain the interactions between nutrition and kidney cancer. Since to our knowledge, our study is the first epidemiologic report on DAL and renal cancer risk, and further research is warranted to confirm the present findings.
C1 [Ronco, A. L.] Pereira Rossell Womens Hosp, Unit Oncol & Radiotherapy, Montevideo, Uruguay.
   [Ronco, A. L.] CLAEH Univ, Sch Med, Maldonado, Uruguay.
   [Ronco, A. L.; Calderon, J. M.] Univ Montevideo, Biomed Sci Ctr, Montevideo, Uruguay.
   [Storz, M. A.] Univ Freiburg, Ctr Complementary Med, Dept Internal Med 2, Fac Med, Freiburg, Germany.
   [Martinez-Lopez, W.] Inst Invest Biol Clemente Estable, Genet Dept, Montevideo, Uruguay.
   [Martinez-Lopez, W.] Inst Invest Biol Clemente Estable, Biodosimetry Serv, Montevideo, Uruguay.
   [Martinez-Lopez, W.] Univ Republica, Acad Unit Radiat Protect, Fac Med, Montevideo, Uruguay.
   [Golomar, W.] Natl Canc Inst, Dept Med Oncol, Montevideo, Uruguay.
C3 Universidad de Montevideo; University of Freiburg; Instituto de Investigaciones Biologicas Clemente Estable Uruguay; Instituto de Investigaciones Biologicas Clemente Estable Uruguay; Universidad de la Republica, Uruguay
RP Ronco, AL (corresponding author), Pereira Rossell Womens Hosp, Unit Oncol & Radiotherapy, Montevideo, Uruguay.; Ronco, AL (corresponding author), CLAEH Univ, Sch Med, Maldonado, Uruguay.; Ronco, AL (corresponding author), Univ Montevideo, Biomed Sci Ctr, Montevideo, Uruguay.
EM alv.ronco58@gmail.com
CR Adeva MM, 2011, CLIN NUTR, V30, P416, DOI 10.1016/j.clnu.2011.03.008
   Akter S, 2015, NUTRITION, V31, P298, DOI 10.1016/j.nut.2014.07.007
   Allès B, 2017, NUTRIENTS, V9, P0, DOI 10.3390/nu9091023
   Banerjee T, 2014, BMC NEPHROL, V15, P0, DOI 10.1186/1471-2369-15-137
   Bertoia M, 2010, INT J CANCER, V126, P1504, DOI 10.1002/ijc.24829
   Breslow NE, 1980, STATISTICAL METHODS IN CANCER RESEARCH: I. THE ANALYSIS OF CASE-CONTROL STUDIES, V32, P0
   Briguglio Giusi, 2020, INTERNATIONAL JOURNAL OF FUNCTIONAL NUTRITION, V1, P1, DOI 10.3892/IJFN.2020.9
   Brock KE, 2009, BRIT J NUTR, V101, P1228, DOI 10.1017/S0007114508056043
   Capitanio U, 2019, EUR UROL, V75, P74, DOI 10.1016/j.eururo.2018.08.036
   De Stefani E, 2009, INT J CANCER, V124, P1391, DOI 10.1002/ijc.24035
   Du Bois D, 1916, ARCH INTERN MED, V17, P863, DOI 10.1001/archinte.1916.00080130010002
   Frassetto LA, 1998, AM J CLIN NUTR, V68, P576, DOI 10.1093/ajcn/68.3.576
   Handa K, 2002, PUBLIC HEALTH NUTR, V5, P757, DOI 10.1079/PHN2002347
   Hariharan D, 2015, CURR HYPERTENS REP, V17, P0, DOI 10.1007/s11906-014-0529-6
   Hsu CC, 2007, AM J EPIDEMIOL, V166, P62, DOI 10.1093/aje/kwm043
   Jia L, 2015, SCI REP-UK, V5, P0, DOI 10.1038/srep17921
   Kabaria R, 2016, INT J NEPHROL RENOV, V9, P45, DOI 10.2147/IJNRD.S75916
   Kim LH, 2021, J UROLOGY, V205, P346, DOI 10.1097/JU.0000000000001377
   Krupp D, 2018, NUTRIENTS, V10, P0, DOI 10.3390/nu10010103
   Lee JE, 2009, CANCER EPIDEM BIOMAR, V18, P1730, DOI 10.1158/1055-9965.EPI-09-0045
   Lemann J, 1999, NEPHRON, V81, P18
   López M, 2020, EUR J CLIN NUTR, V74, P57, DOI 10.1038/s41430-020-0687-3
   Mellemgaard A, 1996, EUR J CANCER, V32A, P673, DOI 10.1016/0959-8049(95)00633-8
   Angeloco LRN, 2020, EUR J CLIN NUTR, V74, P69, DOI 10.1038/s41430-020-0689-1
   Niedzwiecki A, 2016, NUTRIENTS, V8, P0, DOI 10.3390/nu8090552
   Park YMM, 2019, INT J CANCER, V144, P1834, DOI 10.1002/ijc.31889
   Parohan M, 2019, NUTR METAB CARDIOVAS, V29, P665, DOI 10.1016/j.numecd.2019.03.009
   Qayyum Tahir, 2013, CURR UROL, V6, P169, DOI 10.1159/000343534
   Rashidkhani B, 2005, INT J CANCER, V113, P451, DOI 10.1002/ijc.20577
   Rebholz CM, 2015, AM J NEPHROL, V42, P427, DOI 10.1159/000443746
   Remer T, 2003, AM J CLIN NUTR, V77, P1255, DOI 10.1093/ajcn/77.5.1255
   REMER T, 1994, AM J CLIN NUTR, V59, P1356, DOI 10.1093/ajcn/59.6.1356
   Ronco AL, 2020, WORLD CANCER RES J, V7, P0
   Ronco AL, 2018, ANNALS OF CLINICAL NUTRITION, V3, P1011
   Ronco AL, 2019, JOURNAL OF CANCER SCIENCE AND TREATMENT, V2, P93
   Ronco AL, 2006, INT J CANCER, V119, P1672, DOI 10.1002/ijc.22021
   Ronco Alvaro L, 2021, SCIMEDICINE JOURNAL, V3, P166, DOI 10.28991/SciMedJ-2021-0302-8
   Ronco Alvaro L, 2021, CANCER TREAT RES COMMUN, V28, P100382, DOI 10.1016/j.ctarc.2021.100382
   Safabakhsh M, 2020, CANCER REP-US, V3, P0, DOI 10.1002/cnr2.1212
   Scelo G, 2018, J CLIN ONCOL, V36, P3574, DOI 10.1200/JCO.2018.79.1905
   Scialla JJ, 2013, ADV CHRONIC KIDNEY D, V20, P141, DOI 10.1053/j.ackd.2012.11.001
   Shi LW, 2021, CANCER EPIDEM BIOMAR, V30, P1009, DOI 10.1158/1055-9965.EPI-20-1293
   Statovci D, 2017, FRONT IMMUNOL, V8, P0, DOI 10.3389/fimmu.2017.00838
   Sung H, 2021, CA-CANCER J CLIN, V71, P209, DOI 10.3322/caac.21660
   Tahbaz R, 2018, CURR OPIN UROL, V28, P62, DOI 10.1097/MOU.0000000000000454
   van Raaij SEG, 2019, AM J PHYSIOL-RENAL, V316, PF606, DOI 10.1152/ajprenal.00425.2018
   van Swelm RPL, 2020, NAT REV NEPHROL, V16, P77, DOI 10.1038/s41581-019-0197-5
   Wang JD, 2014, MED ONCOL, V31, P0, DOI 10.1007/s12032-014-0112-7
   Wang Y, 1992, J CLIN ANESTH, V4, P4, DOI 10.1016/0952-8180(92)90111-D
   Washio M, 2014, ASIAN PAC J CANCER P, V15, P9065, DOI 10.7314/APJCP.2014.15.21.9065
   Wu TY, 2019, NUTRIENTS, V11, P0, DOI 10.3390/nu11081913
NR 51
TC 7
Z9 7
U1 0
U2 3
PU VERDUCI PUBLISHER
PI ROME
PA VIA GREGORIO VII, ROME, 186-00165, ITALY
SN 2372-3416
EI 
J9 WORLD CANCER RES J
JI World Cancer Res. J.
PD JUN 15
PY 2021
VL 8
IS 
BP 
EP 
DI 
PG 8
WC Oncology
SC Oncology
GA WT0HG
UT WOS:000715554200001
DA 2025-02-23
ER

PT J
AU Luu, HN
   Wang, RW
   Jin, AZ
   Koh, WP
   Yuan, JM
AF Luu, Hung N.
   Wang, Renwei
   Jin, Aizhen
   Koh, Woon-Puay
   Yuan, Jian-Min
TI The association between dietary vitamin B<sub>12</sub> and lung cancer risk: findings from a prospective cohort study
SO EUROPEAN JOURNAL OF CANCER PREVENTION
LA English
DT Article
DE dietary vitamin B-12; lung cancer; prospective cohort study
ID population-based sample; one-carbon metabolism; dna methylation; older chinese; b-vitamins; folic-acid; long-term; singapore; methionine; frequency
AB Background Since previous epidemiological studies reported inconsistent associations between dietary vitamin B-12 intake and lung cancer risk, more studies are warranted to clarify this association in different populations. Methods The association between dietary B-12 intake and lung cancer risk was examined in the Singapore Chinese Health Study, an ongoing prospective cohort study of 63 257 Singaporean Chinese men and women, 45-74 years of age at enrollment during 1993-1998 and were followed up for incidence of lung cancer for up to 25 years. Dietary vitamin B-12 intake was derived from a validated food frequency questionnaire. Cox proportional hazard regression method was used to estimate hazard ratio and 95% confidence interval (CI) of lung cancer associated with dietary vitamin B-12 intake with adjustment for multiple potential confounders. Results After a mean follow-up of 17.64 years, 2001 study participants developed lung cancer. High levels of vitamin B-12 intake were associated with significantly increased risk of lung cancer (P-trend = 0.03). Compared with the lowest quintile, hazard ratios (95% CIs) of lung cancer for quintile 2, 3, 4, and 5 of vitamin B-12 intake were 1.09 (0.95-1.25), 1.11 (0.96-1.28), 1.11 (0.97-1.29) and 1.18 (1.03-1.35), respectively. This positive association was more apparent in men than in women, in adenocarcinoma patients, or in participants with equal or less than 2 years follow-up than those with longer duration of follow-up. Conclusion Higher intake of dietary vitamin B-12 was associated with increased risk of lung cancer. This highlights the potential harmful effect of vitamin B-12 supplementation for lung cancer.
C1 [Luu, Hung N.; Wang, Renwei; Yuan, Jian-Min] Univ Pittsburgh, UPMC Hillman Canc Ctr, Div Canc Control & Populat Sci, Pittsburgh, PA 15232 USA.
   [Luu, Hung N.; Yuan, Jian-Min] Univ Pittsburgh, Grad Sch Publ Hlth, Dept Epidemiol, Pittsburgh, PA 15232 USA.
   [Jin, Aizhen; Koh, Woon-Puay] Duke NUS Med Sch Singapore, Hlth Serv & Syst Res, Singapore, Singapore.
   [Koh, Woon-Puay] Natl Univ Singapore, Saw Swee Hock Sch Publ Hlth, Singapore, Singapore.
C3 Pennsylvania Commonwealth System of Higher Education (PCSHE); University of Pittsburgh; Pennsylvania Commonwealth System of Higher Education (PCSHE); University of Pittsburgh; National University of Singapore; National University of Singapore
RP Luu, HN (corresponding author), Univ Pittsburgh, Div Canc Control & Populat Sci, Hillman Canc Ctr, UPMC Canc Pavil,5150 Ctr Ave,Suit 4C,Room 466, Pittsburgh, PA 15232 USA.
EM luuh@upmc.edu
FU United States National Institute of Cancer (NCI) [R01 CA144034, UM1 CA182876]; National Medical Research Council, Singapore [NMRC/CSA/0055/2013]; University of Pittsburgh Medical Center Hillman Cancer Center start-up grant
CR Bray Freddie, 2018, CA CANCER J CLIN, V68, P394, DOI 10.3322/caac.21609
   [Anonymous], 2020, CANC FACTS FIGURES 2, V0, P0
   Bassett JK, 2012, EUR J CLIN NUTR, V66, P182, DOI 10.1038/ejcn.2011.157
   Baylin Stephen B, 2005, NAT CLIN PRACT ONCOL, V2 Suppl 1, PS4, DOI 10.1038/ncponc0354
   Brasky TM, 2017, J CLIN ONCOL, V35, P3440, DOI 10.1200/JCO.2017.72.7735
   Brennan P, 2011, LANCET ONCOL, V12, P399, DOI 10.1016/S1470-2045(10)70126-1
   Butler LM, 2012, CANCER RES, V72, P0, DOI 10.1158/1538-7445.AM2012-677
   Butler LM, 2013, CARCINOGENESIS, V34, P1794, DOI 10.1093/carcin/bgt113
   Ebbing M, 2009, JAMA-J AM MED ASSOC, V302, P2119, DOI 10.1001/jama.2009.1622
   Fanidi A, 2019, INT J CANCER, V145, P1499, DOI 10.1002/ijc.32033
   Ham MS, 2013, MOL CLIN ONCOL, V1, P373, DOI 10.3892/mco.2012.53
   Hankin JH, 2001, NUTR CANCER, V39, P187, DOI 10.1207/S15327914nc392_5
   Hartman TJ, 2001, AM J EPIDEMIOL, V153, P688, DOI 10.1093/aje/153.7.688
   Johansson M, 2010, JAMA-J AM MED ASSOC, V303, P2377, DOI 10.1001/jama.2010.808
   Kim YI, 2004, CANCER EPIDEM BIOMAR, V13, P511
   Klutstein M, 2016, CANCER RES, V76, P3446, DOI 10.1158/0008-5472.CAN-15-3278
   Kok DEG, 2015, CLIN EPIGENETICS, V7, P0, DOI 10.1186/s13148-015-0154-5
   Newman AC, 2017, BRIT J CANCER, V116, P1499, DOI 10.1038/bjc.2017.118
   Parkin D, 2002, IARC SCI PUBLICATION, VVIII, P0
   Seow A, 1998, CANCER EPIDEM BIOMAR, V7, P135
   Seow A, 1998, CANCER EPIDEM BIOMAR, V7, P775
   Seow WJ, 2020, EUR J NUTR, V59, P3083, DOI 10.1007/s00394-019-02146-7
   Takata Y, 2020, EUR J NUTR, V59, P671, DOI 10.1007/s00394-019-01934-5
   Takata Y, 2012, CANCER CAUSE CONTROL, V23, P1965, DOI 10.1007/s10552-012-0074-z
   Yuan JM, 2003, CANCER EPIDEM BIOMAR, V12, P890
NR 25
TC 10
Z9 10
U1 0
U2 5
PU LIPPINCOTT WILLIAMS & WILKINS
PI PHILADELPHIA
PA TWO COMMERCE SQ, 2001 MARKET ST, PHILADELPHIA, PA 19103 USA
SN 0959-8278
EI 1473-5709
J9 EUR J CANCER PREV
JI Eur. J. Cancer Prev.
PD MAY 15
PY 2021
VL 30
IS 3
BP 275
EP 281
DI 10.1097/CEJ.0000000000000660
PG 7
WC Oncology
SC Oncology
GA RL9RT
UT WOS:000639301300010
PM 33656837
DA 2025-02-23
ER

PT J
AU Omofuma, OO
   Peterson, LL
   Turner, DP
   Merchant, AT
   Zhang, JJ
   Thomson, CA
   Neuhouser, ML
   Snetselaar, LG
   Caan, BJ
   Shadyab, AH
   Saquib, N
   Banack, HR
   Uribarri, J
   Steck, SE
AF Omofuma, Omonefe O.
   Peterson, Lindsay L.
   Turner, David P.
   Merchant, Anwar T.
   Zhang, Jiajia
   Thomson, Cynthia A.
   Neuhouser, Marian L.
   Snetselaar, Linda G.
   Caan, Bette J.
   Shadyab, Aladdin H.
   Saquib, Nazmus
   Banack, Hailey R.
   Uribarri, Jaime
   Steck, Susan E.
TI Dietary Advanced Glycation End-Products and Mortality after Breast Cancer in the Women's Health Initiative
SO CANCER EPIDEMIOLOGY BIOMARKERS & PREVENTION
LA English
DT Article
ID oxidative stress; carboxymethyl-lysine; reactive oxygen; follow-up; rage; endproducts; receptor; disease; energy; food
AB Background: Advanced glycation end-products (AGE) arc formed through nonenzymatic glycation of free amino groups in proteins or lipid. They are associated with inflammation and oxidative stress, and their accumulation in the body is implicated in chronic disease morbidity and mortality. We examined the association between postdiagnosis dietary N-epsilon-carboxymethyl-lysine (CML)-AGE intake and mortality among women diagnosed with breast cancer. Methods: Postmenopausal women aged 50 to 79 years were enrolled in the Women's Health Initiative (WHI) between 1993 and 1998 and followed up until death or censoring through March 2018. We included 2,023 women diagnosed with first primary invasive breast cancer during follow-up who completed a food frequency questionnaire (FFQ) after diagnosis. Cox proportional hazards (PH) regression models estimated adjusted hazard ratios (HR) and 95% confidence intervals (CI) of association between textiles of postdiagnosis CML-AGE intake and mortality risk from all causes, breast cancer, and cardiovascular disease. Results: After a median 15.1 years of follow-up, 630 deaths from all causes were reported (193 were breast cancer-related, and 129 were cardiovascular disease-related). Postdiagnosis CML-AGE intake was associated with all-cause (HRT3vsT1, 1.37; 95% CI, 1.09-1.74), breast cancer (HRT3vcT1, 1.49; 95% CI, 0.98-2.24), and cardiovascular disease (HRT3vsT1, 1.91; 95% CI, 1.09-3.32) mortality. Conclusions: Higher intake of AGEs was associated with higher risk of major causes of mortality among postmenopausal women diagnosed with breast cancer. Impact: Our findings suggest that dietary AGEs may contribute to the risk of mortality after breast cancer diagnosis. Further prospective studies examining dietary AGEs in breast cancer outcomes and intervention studies targeting dietary AGE reduction are needed to confirm our findings.
C1 [Omofuma, Omonefe O.; Merchant, Anwar T.; Zhang, Jiajia; Steck, Susan E.] Univ South Carolina, Arnold Sch Publ Hlth, Dept Epidemiol & Biostat, Discovery 1 Bldg,915 Greene St, Columbia, SC 29208 USA.
   [Omofuma, Omonefe O.] NCI, Div Canc Epidemiol & Genet, Rockville, MD USA.
   [Peterson, Lindsay L.] Washington Univ, Sch Med St Louis, St Louis, MO 63110 USA.
   [Turner, David P.] Med Univ South Carolina, Charleston, SC 29425 USA.
   [Thomson, Cynthia A.] Univ Arizona, Mel & Enid Zuckerman Coll Publ Hlth, Tucson, AZ USA.
   [Neuhouser, Marian L.] Fred Hutchinson Canc Res Ctr, 1124 Columbia St, Seattle, WA 98104 USA.
   [Snetselaar, Linda G.] Univ Iowa, Sch Publ Hlth, Iowa City, IA USA.
   [Caan, Bette J.] Univ Calif Berkeley, Kaiser Permanente, Oakland, CA USA.
   [Shadyab, Aladdin H.] Univ Calif San Diego, Herbert Wertheim Sch Publ Hlth & Human Longev Sci, La Jolla, CA 92093 USA.
   [Saquib, Nazmus] Sulaiman AlRalhi Univ, Coll Med, Al Bukayriyah, Saudi Arabia.
   [Banack, Hailey R.] Univ Buffalo SUNY, Sch Publ Hlth & Hlth Profess, Buffalo, NY USA.
   [Uribarri, Jaime] Icahn Sch Med Mt Sinai, Dept Med, New York, NY 10029 USA.
C3 University of South Carolina System; University of South Carolina Columbia; National Institutes of Health (NIH) - USA; NIH National Cancer Institute (NCI); NIH National Cancer Institute- Division of Cancer Epidemiology & Genetics; Washington University (WUSTL); Saint Louis University; Medical University of South Carolina; University of Arizona; Fred Hutchinson Cancer Center; University of Iowa; University of California System; University of California Berkeley; Kaiser Permanente; University of California System; University of California San Diego; State University of New York (SUNY) System; University at Buffalo, SUNY; Icahn School of Medicine at Mount Sinai
RP Steck, SE (corresponding author), Univ South Carolina, Arnold Sch Publ Hlth, Dept Epidemiol & Biostat, Discovery 1 Bldg,915 Greene St, Columbia, SC 29208 USA.
EM stecks@mailbox.sc.edu
FU Susan G. Komen [GTDR17500160]; University of South Carolina Office of the Vice President for Research; American Cancer Society [MRSG-18199-01-NEC]; TREC Training Workshop [R25CA203650]; NIH/NCI [U54CA210962, R21CA218929]; NIH [R01CA245143]; National Heart, Lung, and Blood Institute, NIH, U.S. Department of Health and Human Services [HHSN268201100046C, HHSN268201100001C, HHSN268201100002C, HHSN268201100003C, HHSN268201100004C, HHSN271201100004C]; National Cancer Institute [U54CA210962] Funding Source: NIH RePORTER
CR Abdel-Qadir H, 2017, JAMA CARDIOL, V2, P88, DOI 10.1001/jamacardio.2016.3841
   Agarwal P, 2018, CANCER CONTROL, V25, P0, DOI 10.1177/1073274818789355
   Almajwal AM, 2020, FOOD SCI NUTR, V8, P1046, DOI 10.1002/fsn3.1389
   Anderson G, 1998, CONTROL CLIN TRIALS, V19, P61
   Bansal S, 2012, MOL CELL BIOCHEM, V361, P289, DOI 10.1007/s11010-011-1114-9
   Buttar Harpal S, 2005, EXP CLIN CARDIOL, V10, P229
   CALEFFI M, 1989, EUR J CANCER CLIN ON, V25, P51, DOI 10.1016/0277-5379(89)90050-3
   Chlebowski RT, 2020, J CLIN ONCOL, V38, P1419, DOI 10.1200/JCO.19.00435
   Chlebowski RT, 2017, J CLIN ONCOL, V35, P2919, DOI 10.1200/JCO.2016.72.0326
   Clarke RE, 2016, NUTRIENTS, V8, P0, DOI 10.3390/nu8030125
   Curb JD, 2003, ANN EPIDEMIOL, V13, PS122, DOI 10.1016/S1047-2797(03)00048-6
   Dieterich M, 2014, BREAST CARE, V9, P407, DOI 10.1159/000369571
   Fine J P, 2001, BIOSTATISTICS, V2, P85, DOI 10.1093/biostatistics/2.1.85
   Freedman LS, 2014, AM J EPIDEMIOL, V180, P172, DOI 10.1093/aje/kwu116
   Freedman LS, 2011, J NATL CANCER I, V103, P1086, DOI 10.1093/jnci/djr189
   Fritz G, 2011, TRENDS BIOCHEM SCI, V36, P625, DOI 10.1016/j.tibs.2011.08.008
   George SM, 2014, CANCER EPIDEM BIOMAR, V23, P575, DOI 10.1158/1055-9965.EPI-13-1162
   George SM, 2011, CANCER CAUSE CONTROL, V22, P589, DOI 10.1007/s10552-011-9732-9
   Guimaraes ELM, 2010, J HEPATOL, V52, P389, DOI 10.1016/j.jhep.2009.12.007
   Hartog JWL, 2007, EUR J HEART FAIL, V9, P1146, DOI 10.1016/j.ejheart.2007.09.009
   Hartog JWL, 2007, EUR HEART J, V28, P2879, DOI 10.1093/eurheartj/ehm486
   Hays J, 2003, ANN EPIDEMIOL, V13, PS18, DOI 10.1016/S1047-2797(03)00042-5
   Jiao L, 2015, AM J CLIN NUTR, V101, P126, DOI 10.3945/ajcn.114.098061
   Kellow NJ, 2013, EUR J CLIN NUTR, V67, P239, DOI 10.1038/ejcn.2012.220
   Kierdorf K, 2013, J LEUKOCYTE BIOL, V94, P55, DOI 10.1189/jlb.1012519
   Kilhovd BK, 2005, ARTERIOSCL THROM VAS, V25, P815, DOI 10.1161/01.ATV.0000158380.44231.fe
   Krebs-Smith SM, 2018, J ACAD NUTR DIET, V118, P1591, DOI 10.1016/j.jand.2018.05.021
   Kroenke CH, 2005, J CLIN ONCOL, V23, P9295, DOI 10.1200/JCO.2005.02.0198
   Lévesque LE, 2010, BRIT MED J, V340, P0, DOI 10.1136/bmj.b5087
   Logsdon CD, 2007, CURR MOL MED, V7, P777, DOI 10.2174/156652407783220697
   Luevano-Contreras C, 2010, NUTRIENTS, V2, P1247, DOI 10.3390/nu2121247
   Masoudkabir F, 2017, ATHEROSCLEROSIS, V263, P343, DOI 10.1016/j.atherosclerosis.2017.06.001
   McCullough ML, 2016, CANCER CAUSE CONTROL, V27, P1303, DOI 10.1007/s10552-016-0802-x
   Michels KB, 2007, CANCER-AM CANCER SOC, V109, P2712, DOI 10.1002/cncr.22654
   Nankali M, 2016, ONCOL RES TREAT, V39, P622, DOI 10.1159/000449326
   Nass N, 2017, HISTOCHEM CELL BIOL, V147, P625, DOI 10.1007/s00418-016-1534-4
   Nowotny K, 2018, AGEING RES REV, V47, P55, DOI 10.1016/j.arr.2018.06.005
   Omofuma OO, 2020, CANCER PREV RES, V13, P601, DOI 10.1158/1940-6207.CAPR-19-0457
   Parada H, 2017, JNCI-J NATL CANCER I, V109, P0, DOI 10.1093/jnci/djw299
   Patterson RE, 1999, ANN EPIDEMIOL, V9, P178, DOI 10.1016/S1047-2797(98)00055-6
   Peterson LL, 2020, CANCER-AM CANCER SOC, V126, P2648, DOI 10.1002/cncr.32798
   Prentice RL, 2011, AM J EPIDEMIOL, V174, P591, DOI 10.1093/aje/kwr140
   Ramasamy R, 2005, GLYCOBIOLOGY, V15, P16R, DOI 10.1093/glycob/cwi053
   Riehl A, 2009, CELL COMMUN SIGNAL, V7, P0, DOI 10.1186/1478-811X-7-12
   Scheijen JLJM, 2016, FOOD CHEM, V190, P1145, DOI 10.1016/j.foodchem.2015.06.049
   SCHOENFELD D, 1982, BIOMETRIKA, V69, P239, DOI 10.1093/biomet/69.1.239
   Seedhom AE, 2011, INT J PREVENTIVE MED, V2, P131
   Seiquer I, 2014, MOL NUTR FOOD RES, V58, P1552, DOI 10.1002/mnfr.201300847
   Semba RD, 2012, EUR J CLIN NUTR, V66, P3, DOI 10.1038/ejcn.2011.139
   Sharaf H, 2015, BBA-MOL BASIS DIS, V1852, P429, DOI 10.1016/j.bbadis.2014.12.009
   Snelson M, 2019, NUTRIENTS, V11, P0, DOI 10.3390/nu11020215
   Takeuchi M, 2015, PLOS ONE, V10, P0, DOI 10.1371/journal.pone.0118652
   Tesarová P, 2007, NEOPLASMA, V54, P219
   Turner DP, 2015, CANCER RES, V75, P1925, DOI 10.1158/0008-5472.CAN-15-0169
   Uribarri J, 2003, AM J KIDNEY DIS, V42, P532, DOI 10.1016/S0272-6386(03)00779-0
   Uribarri J, 2005, ANN NY ACAD SCI, V1043, P461, DOI 10.1196/annals.1333.052
   Uribarri J, 2007, J GERONTOL A-BIOL, V62, P427, DOI 10.1093/gerona/62.4.427
   Uribarri J, 2015, ADV NUTR, V6, P461, DOI 10.3945/an.115.008433
   Uribarri J, 2010, J AM DIET ASSOC, V110, P911, DOI 10.1016/j.jada.2010.03.018
   Vlassara H, 2005, ANN NY ACAD SCI, V1043, P452, DOI 10.1196/annals.1333.051
   Walter KR, 2019, BREAST CANCER RES TR, V173, P559, DOI 10.1007/s10549-018-4992-7
   Ward MS, 2013, CURR OPIN PHARMACOL, V13, P654, DOI 10.1016/j.coph.2013.06.009
   Willett WC, 1997, AM J CLIN NUTR, V65, P1220, DOI 10.1093/ajcn/65.4.1220S
   World Cancer Research Fund, 2018, DIET NUTR PHYS ACT C, V0, P0
   Zhang QB, 2009, J PROTEOME RES, V8, P754, DOI 10.1021/pr800858h
   Zheng JL, 2018, CANCER EPIDEM BIOMAR, V27, P454, DOI 10.1158/1055-9965.EPI-17-0569
NR 67
TC 16
Z9 17
U1 0
U2 0
PU AMER ASSOC CANCER RESEARCH
PI PHILADELPHIA
PA 615 CHESTNUT ST, 17TH FLOOR, PHILADELPHIA, PA 19106-4404 USA
SN 1055-9965
EI 1538-7755
J9 CANCER EPIDEM BIOMAR
JI Cancer Epidemiol. Biomarkers Prev.
PD DEC 15
PY 2021
VL 30
IS 12
BP 2217
EP 2226
DI 10.1158/1055-9965.EPI-21-0610
PG 10
WC Oncology; Public, Environmental & Occupational Health
SC Oncology; Public, Environmental & Occupational Health
GA XL5MW
UT WOS:000728190500001
PM 34583965
DA 2025-02-23
ER

PT J
AU Chang, VC
   Cotterchio, M
   De, P
   Tinmouth, J
AF Chang, Vicky C.
   Cotterchio, Michelle
   De, Prithwish
   Tinmouth, Jill
TI Risk factors for early-onset colorectal cancer: a population-based case-control study in Ontario, Canada
SO CANCER CAUSES & CONTROL
LA English
DT Article
DE Early-onset colorectal cancer; Risk factors; Diet; Sugary drinks; Sedentary behavior
ID computed-tomography; sedentary behavior; physical-activity; immune-response; calcium intake; rectal-cancer; western diet; young-adults; follow-up; metaanalysis
AB Purpose There has been an alarming increase in colorectal cancer (CRC) incidence among young adults aged < 50 years, and factors driving this upward trend are unknown. This study investigated associations between various medical, lifestyle, and dietary factors and risk of early-onset CRC (EO-CRC). Methods A population-based case-control study was conducted in Ontario, Canada during 2018-2019. EO-CRC cases aged 20-49 years (n = 175) were identified from the Ontario Cancer Registry; sex- and age group-matched controls (n = 253) were recruited through random digit dialing. Data on potential a priori risk factors were collected using a web-based self-reported questionnaire. Odds ratios (OR) and 95% confidence intervals (CI) were estimated using multivariable logistic regression. Results Family history of CRC in a first- or second-degree relative (OR 2.37; 95% CI 1.47-3.84), longer sedentary time (>= 10 vs. < 5 h/day, OR 1.93; 95% CI 1.02-3.65), greater consumption of sugary drinks (>= 7 vs. < 1 drinks/week, OR 2.99; 95% CI 1.57-5.68), and a more Westernized dietary pattern (quartile 4 vs. 1, OR 1.92; 95% CI 1.01-3.66) were each associated with an increased risk of EO-CRC. Conversely, calcium supplement use (OR 0.53; 95% CI 0.31-0.92), history of allergy or asthma (OR 0.62; 95% CI 0.39-0.98), and greater parity in females (>= 3 vs. nulliparity, OR 0.29; 95% CI 0.11-0.76) were each associated with a reduced risk. Conclusion Modifiable factors, particularly sedentary behavior and unhealthy diet including sugary drink consumption, may be associated with EO-CRC risk. Our findings, if replicated, may help inform prevention strategies targeted at younger persons.
C1 [Chang, Vicky C.; Cotterchio, Michelle; De, Prithwish; Tinmouth, Jill] Ontario Hlth Canc Care Ontario, Clin Inst & Qual Programs, Prevent & Canc Control, Toronto, ON, Canada.
   [Chang, Vicky C.; Cotterchio, Michelle] Univ Toronto, Dalla Lana Sch Publ Hlth, Toronto, ON, Canada.
   [Tinmouth, Jill] Sunnybrook Hlth Sci Ctr, Dept Med, Toronto, ON, Canada.
   [Tinmouth, Jill] Univ Toronto, Toronto, ON, Canada.
   [Tinmouth, Jill] Univ Toronto, Inst Hlth Policy Management & Evaluat, Toronto, ON, Canada.
C3 University of Toronto; University of Toronto; Sunnybrook Health Science Center; Sunnybrook Research Institute; University of Toronto; University of Toronto
RP Chang, VC (corresponding author), Ontario Hlth Canc Care Ontario, Clin Inst & Qual Programs, Prevent & Canc Control, Toronto, ON, Canada.; Chang, VC (corresponding author), Univ Toronto, Dalla Lana Sch Publ Hlth, Toronto, ON, Canada.
EM vickycd.chang@mail.utoronto.ca
FU Canadian Cancer Society [705559/CIHR-ICR, 155424]
CR Ahnen DJ, 2014, MAYO CLIN PROC, V89, P216, DOI 10.1016/j.mayocp.2013.09.006
   Akimoto N, 2021, NAT REV CLIN ONCOL, V18, P230, DOI 10.1038/s41571-020-00445-1
   Aleksandrova Krasimira, 2013, FRONT BIOSCI (ELITE ED), V5, P61, DOI 10.1136/gutjnl-2013-304701
   Alemán JO, 2014, GASTROENTEROLOGY, V146, P357, DOI 10.1053/j.gastro.2013.11.051
   Khan UA, 2020, AM J GASTROENTEROL, V115, P1103, DOI 10.14309/ajg.0000000000000669
   Amireault S, 2015, PERCEPT MOTOR SKILL, V120, P604, DOI 10.2466/03.27.PMS.120v19x7
   [Anonymous], 2019, TABLE 13-10-0096-07 DIABETES, V0, P0, DOI [DOI 10.25318/1310009601-ENG, 10.25318/1310009601-eng]
   [Anonymous], 2017, CONTIN. UPDAT. PROJ. EXPERT REP, V0, PP120, DOI [10.1007/s12082-007-0105-4, DOI 10.1007/S12082-007-0105-4]
   Armstrong D, 2020, BRIT J CANCER, V122, P912, DOI 10.1038/s41416-019-0701-5
   Berger NA, 2018, OBESITY, V26, P641, DOI 10.1002/oby.22137
   Bosetti C, 2020, ANN ONCOL, V31, P558, DOI 10.1016/j.annonc.2020.02.012
   Bosetti C, 2009, HUM REPROD UPDATE, V15, P489, DOI 10.1093/humupd/dmp017
   Breau G, 2020, CANCER CONTROL, V27, P0, DOI 10.1177/1073274820976670
   Brenner DJ, 2003, P NATL ACAD SCI USA, V100, P13761, DOI 10.1073/pnas.2235592100
   Cong YJ, 2014, BRIT J CANCER, V110, P817, DOI 10.1038/bjc.2013.709
   Dash C, 2020, CANCER CAUSE CONTROL, V31, P291, DOI 10.1007/s10552-020-01283-3
   Di Rienzi SC, 2020, ADV NUTR, V11, P616, DOI 10.1093/advances/nmz118
   Dozois EJ, 2008, MEDICINE, V87, P259, DOI 10.1097/MD.0b013e3181881354
   El Din KS, 2020, BMC CANCER, V20, P0, DOI 10.1186/s12885-020-06766-9
   Falony G, 2016, SCIENCE, V352, P560, DOI 10.1126/science.aad3503
   Feletto E, 2019, CANCER EPIDEM BIOMAR, V28, P83, DOI 10.1158/1055-9965.EPI-18-0523
   Fereidouni M, 2020, IUBMB LIFE, V72, P1322, DOI 10.1002/iub.2285
   Fiolet T, 2018, BMJ-BRIT MED J, V360, P0, DOI 10.1136/bmj.k322
   Francino MP, 2016, FRONT MICROBIOL, V6, P0, DOI 10.3389/fmicb.2015.01543
   Gausman V, 2020, CLIN GASTROENTEROL H, V18, P2752, DOI 10.1016/j.cgh.2019.10.009
   Giovannucci E, 2007, AM J CLIN NUTR, V86, P836S, DOI 10.1093/ajcn/86.3.836S
   Glover M, 2019, DIGEST DIS SCI, V64, P3602, DOI 10.1007/s10620-019-05690-8
   Godin G, 2011, HLTH FITNESS J CANAD, V4, P18, DOI 10.14288/HFJC.V4I1.82
   Goncalves MD, 2019, SCIENCE, V363, P1345, DOI 10.1126/science.aat8515
   González N, 2017, ONCOTARGET, V8, P18456, DOI 10.18632/oncotarget.14472
   Guan HB, 2013, PLOS ONE, V8, P0, DOI 10.1371/journal.pone.0075279
   Heine-Bröring RC, 2015, INT J CANCER, V136, P2388, DOI 10.1002/ijc.29277
   Hofseth LJ, 2020, NAT REV GASTRO HEPAT, V17, P352, DOI 10.1038/s41575-019-0253-4
   Imperiale TF, 2008, CANCER DETECT PREV, V32, P33, DOI 10.1016/j.cdp.2008.01.003
   Jacobs EJ, 2013, CANCER EPIDEM BIOMAR, V22, P661, DOI 10.1158/1055-9965.EPI-12-1229
   Ruiz-Ojeda FJ, 2019, ADV NUTR, V10, PS31, DOI 10.1093/advances/nmy037
   Jensen-Jarolim E, 2017, ALLERGY, V72, P866, DOI 10.1111/all.13119
   Johnson CM, 2013, CANCER CAUSE CONTROL, V24, P1207, DOI 10.1007/s10552-013-0201-5
   Jung YS, 2015, GASTROINTEST ENDOSC, V81, P637, DOI 10.1016/j.gie.2014.09.031
   Kelty E, 2019, CANCER EPIDEMIOL, V62, P0, DOI 10.1016/j.canep.2019.101591
   Keum N, 2019, NAT REV GASTRO HEPAT, V16, P713, DOI 10.1038/s41575-019-0189-8
   Keum N, 2014, INT J CANCER, V135, P1940, DOI 10.1002/ijc.28840
   Kim JY, 2016, WORLD J GASTROENTERO, V22, P3611, DOI 10.3748/wjg.v22.i13.3611
   Kim NH, 2019, CLIN GASTROENTEROL H, V17, P115, DOI 10.1016/j.cgh.2018.07.011
   Kwak JY, 2016, SCAND J GASTROENTERO, V51, P731, DOI 10.3109/00365521.2015.1130163
   Larsson SC, 2005, JNCI-J NATL CANCER I, V97, P1679, DOI 10.1093/jnci/dji375
   Lascar N, 2018, LANCET DIABETES ENDO, V6, P69, DOI 10.1016/S2213-8587(17)30186-9
   Lee SE, 2016, WORLD J GASTROENTERO, V22, P2981, DOI 10.3748/wjg.v22.i10.2981
   Lin KJ, 2012, INT J CANCER, V130, P419, DOI 10.1002/ijc.26026
   Liu PH, 2019, JAMA ONCOL, V5, P37, DOI 10.1001/jamaoncol.2018.4280
   Low EE, 2020, GASTROENTEROLOGY, V159, P492, DOI 10.1053/j.gastro.2020.01.004
   Ma WQ, 2017, SCI REP-UK, V7, P0, DOI 10.1038/s41598-017-04772-9
   Mahmood S, 2017, INT J EPIDEMIOL, V46, P1797, DOI 10.1093/ije/dyx137
   Mathews JD, 2013, BMJ-BRIT MED J, V346, P0, DOI 10.1136/bmj.f2360
   Merrill RM, 2005, GYNECOL ONCOL, V96, P583, DOI 10.1016/j.ygyno.2004.11.038
   Miglioretti DL, 2013, JAMA PEDIATR, V167, P700, DOI 10.1001/jamapediatrics.2013.311
   Mikaeel RR, 2021, ASIA-PAC J CLIN ONCO, V17, P131, DOI 10.1111/ajco.13428
   Namasivayam Vikneswaran, 2017, F1000RES, V6, P199, DOI 10.12688/f1000research.9795.1
   Nguyen LH, 2018, JNCI CANCER SPECT, V2, P0, DOI 10.1093/jncics/pky073
   Nimptsch K, 2015, HORM MOL BIOL CLIN I, V22, P39, DOI 10.1515/hmbci-2014-0043
   OSullivan DE, 2022, CLIN GASTROENTEROL H, V20, P1229, DOI 10.1016/j.cgh.2021.01.037
   OSullivan DE, 2020, CANCER EPIDEMIOL, V69, P0, DOI 10.1016/j.canep.2020.101828
   Patel P, 2016, CANCER EPIDEMIOL, V42, P90, DOI 10.1016/j.canep.2016.03.009
   PETERS RK, 1989, CANCER RES, V49, P5459
   Qu GB, 2020, INT J COLORECTAL DIS, V35, P1397, DOI 10.1007/s00384-020-03658-z
   Rennert G, 2017, BRIT J CANCER, V116, P1, DOI 10.1038/bjc.2016.388
   Rosato V, 2013, CANCER CAUSE CONTROL, V24, P335, DOI 10.1007/s10552-012-0119-3
   Rothwell PM, 2010, LANCET, V376, P1741, DOI 10.1016/S0140-6736(10)61543-7
   Siegel RL, 2020, CA-CANCER J CLIN, V70, P145, DOI 10.3322/caac.21601
   Siegel RL, 2019, GUT, V68, P2179, DOI 10.1136/gutjnl-2019-319511
   Simin J, 2020, BRIT J CANCER, V123, P1825, DOI 10.1038/s41416-020-01082-2
   Statovci D, 2017, FRONT IMMUNOL, V8, P0, DOI 10.3389/fimmu.2017.00838
   Steck SE, 2020, NAT REV CANCER, V20, P125, DOI 10.1038/s41568-019-0227-4
   Stoffel EM, 2020, GASTROENTEROLOGY, V158, P341, DOI 10.1053/j.gastro.2019.07.055
   Sung H, 2021, CA-CANCER J CLIN, V71, P209, DOI 10.3322/caac.21660
   Sung JJY, 2019, AM J GASTROENTEROL, V114, P322, DOI 10.14309/ajg.0000000000000133
   Syed AR, 2019, WORLD J GASTRO ONCOL, V11, P1011, DOI 10.4251/wjgo.v11.i11.1011
   Sylvetsky AC, 2016, PHYSIOL BEHAV, V164, P446, DOI 10.1016/j.physbeh.2016.03.030
   Umezawa S, 2019, CANCER SCI, V110, P3018, DOI 10.1111/cas.14149
   Vaiserman A, 2018, DOSE-RESPONSE, V16, P0, DOI 10.1177/1559325818796331
   Vuik FER, 2019, GUT, V68, P1820, DOI 10.1136/gutjnl-2018-317592
   Wei EK, 2010, J CLIN ONCOL, V28, P4052, DOI 10.1200/JCO.2009.26.9324
   Wernli KJ, 2009, J WOMENS HEALTH, V18, P995, DOI 10.1089/jwh.2008.1068
   Ye JR, 2017, ONCOTARGET, V8, P14646, DOI 10.18632/oncotarget.14599
   Yeo H, 2017, CLIN COLORECTAL CANC, V16, P293, DOI 10.1016/j.clcc.2017.06.002
   Zhang JJ, 2019, GUT, V68, P1971, DOI 10.1136/gutjnl-2019-318593
   Zhang XH, 2016, INT J CANCER, V139, P2232, DOI 10.1002/ijc.30293
   Zhao LG, 2020, BMC CANCER, V20, P0, DOI 10.1186/s12885-020-6561-9
   Zheng XB, 2021, JNCI-J NATL CANCER I, V113, P543, DOI 10.1093/jnci/djaa164
   Zhu MZ, 2020, EUR J NUTR, V59, P3603, DOI 10.1007/s00394-020-02195-3
   Zhu QC, 2013, TUMOR BIOL, V34, P1285, DOI 10.1007/s13277-013-0684-4
   Zinöcker MK, 2018, NUTRIENTS, V10, P0, DOI 10.3390/nu10030365
NR 92
TC 46
Z9 47
U1 0
U2 17
PU SPRINGER
PI DORDRECHT
PA VAN GODEWIJCKSTRAAT 30, 3311 GZ DORDRECHT, NETHERLANDS
SN 0957-5243
EI 1573-7225
J9 CANCER CAUSE CONTROL
JI Cancer Causes Control
PD OCT 15
PY 2021
VL 32
IS 10
BP 1063
EP 1083
DI 10.1007/s10552-021-01456-8
EA JUN 2021
PG 21
WC Oncology; Public, Environmental & Occupational Health
SC Oncology; Public, Environmental & Occupational Health
GA UT5BU
UT WOS:000661033900001
PM 34120288
DA 2025-02-23
ER

PT J
AU Park, YMM
   Shivappa, N
   Petimar, J
   Hodgson, ME
   Nichols, HB
   Steck, SE
   Hébert, JR
   Sandler, DP
AF Park, Yong-Moon Mark
   Shivappa, Nitin
   Petimar, Joshua
   Hodgson, M. Elizabeth
   Nichols, Hazel B.
   Steck, Susan E.
   Hebert, James R.
   Sandler, Dale P.
TI Dietary inflammatory potential, oxidative balance score, and risk of breast cancer: Findings from the Sister Study
SO INTERNATIONAL JOURNAL OF CANCER
LA English
DT Article
DE breast cancer; dietary inflammatory potential; estrogen receptor; oxidative balance score; triple&#8208; negative
ID c-reactive protein; estrogen-receptor; social desirability; insulin-resistance; stress; index; association; history; isoprostanes; validation
AB Diet, inflammation, and oxidative stress may be important in breast carcinogenesis, but evidence on the role of the inflammatory and prooxidative potential of dietary patterns is limited. Energy adjusted-Dietary Inflammatory Index (E-DII (TM)) and dietary oxidative balance score (D-OBS) were calculated for 43 563 Sister Study cohort participants who completed a Block 1998 food frequency questionnaire at enrollment in 2003-2009 and satisfied eligibility criteria. D-OBS was validated using measured F-2-isoprostanes and metabolites. High E-DII score and low D-OBS represent a more proinflammatory and prooxidant diet, respectively, and associations of quartiles of each index with breast cancer (BC) risk were estimated using multivariable Cox proportional hazards regression. There were 2619 BCs diagnosed at least 1 year after enrollment (mean follow-up 8.4 years). There was no overall association between E-DII and BC risk, whereas there was a suggestive inverse association for the highest vs lowest quartile of D-OBS (HR 0.92 [95% CI, 0.81-1.03]). The highest quartile of E-DII was associated with risk of triple-negative BC (HR 1.53 [95% CI, 0.99-2.35]). When the two indices were combined, a proinflammatory/prooxidant diet (highest tertile of E-DII and lowest tertile of D-OBS) was associated with increased risk for all BC (HR 1.13 [95% CI, 1.00-1.27]) and for triple-negative BC (1.72 [95% CI, 1.10-2.70]), compared to an antiinflammatory/antioxidant diet (lowest tertile of E-DII and highest tertile of D-OBS). Diets with increased inflammatory potential and reduced oxidative balance were positively associated with overall and triple-negative BC.
C1 [Park, Yong-Moon Mark; Sandler, Dale P.] NIEHS, Epidemiol Branch, POB 12233, Res Triangle Pk, NC 27709 USA.
   [Park, Yong-Moon Mark] Univ Arkansas Med Sci, Fay W Boozman Coll Publ Hlth, Dept Epidemiol, Little Rock, AR 72205 USA.
   [Shivappa, Nitin; Steck, Susan E.; Hebert, James R.] Univ South Carolina, Canc Prevent & Control Program, Columbia, SC 29208 USA.
   [Shivappa, Nitin; Steck, Susan E.; Hebert, James R.] Univ South Carolina, Arnold Sch Publ Hlth, Dept Epidemiol & Biostat, Columbia, SC 29208 USA.
   [Shivappa, Nitin; Hebert, James R.] Connecting Hlth Innovat LLC, Columbia, SC USA.
   [Petimar, Joshua] Harvard TH Chan Sch Publ Hlth, Dept Epidemiol, Boston, MA USA.
   [Petimar, Joshua] Harvard Pilgrim Hlth Care Inst, Dept Populat Med, Boston, MA USA.
   [Petimar, Joshua] Harvard Med Sch, Boston, MA 02115 USA.
   [Hodgson, M. Elizabeth] Social & Sci Syst Inc, Durham, NC USA.
   [Nichols, Hazel B.] Univ N Carolina, Gillings Sch Global Publ Hlth, Dept Epidemiol, Chapel Hill, NC 27515 USA.
C3 National Institutes of Health (NIH) - USA; NIH National Institute of Environmental Health Sciences (NIEHS); University of Arkansas System; University of Arkansas Medical Sciences; University of South Carolina System; University of South Carolina Columbia; University of South Carolina System; University of South Carolina Columbia; Connecting Health Innovations LLC; Harvard University; Harvard T.H. Chan School of Public Health; Harvard Pilgrim Health Care; Harvard University; Harvard Medical School; Social & Scientific Systems; University of North Carolina; University of North Carolina Chapel Hill
RP Sandler, DP (corresponding author), NIEHS, POB 12233,Mail Drop A3-05,111 TW Alexander Dr, Res Triangle Pk, NC 27709 USA.; Park, YMM (corresponding author), Univ Arkansas Med Sci, 4301 W Markham St,820, Little Rock, AR 72205 USA.
EM ypark@uams.edu; sandler@niehs.nih.gov
FU National Institute of Environmental Health Sciences [Z01-ES044005]; NIH Office of Dietary Supplements Research Scholars Program; National Heart, Lung, and Blood Institute [T32HL098048]
CR Althuis MD, 2004, CANCER EPIDEM BIOMAR, V13, P1558
   Biswas DK, 2000, P NATL ACAD SCI USA, V97, P8542, DOI 10.1073/pnas.97.15.8542
   BLOCK G, 1986, AM J EPIDEMIOL, V124, P453, DOI 10.1093/oxfordjournals.aje.a114416
   BLOCK G, 1990, J CLIN EPIDEMIOL, V43, P1327, DOI 10.1016/0895-4356(90)90099-B
   Bowman SA, 2014, FOOD PATTERNS EQUIVALENTS DATABASE 2005-06: METHODOLOGY AND USER GUIDE, V0, P0
   Chattopadhyay M, 2012, BIOCHEM PHARMACOL, V83, P723, DOI 10.1016/j.bcp.2011.12.019
   Chavey C, 2007, BREAST CANCER RES, V9, P0, DOI 10.1186/bcr1648
   Choi YK, 2012, MOL CELL BIOCHEM, V363, P119, DOI 10.1007/s11010-011-1164-z
   Coussens LM, 2002, NATURE, V420, P860, DOI 10.1038/nature01322
   DAloisio AA, 2017, BMC CANCER, V17, P0, DOI 10.1186/s12885-017-3686-6
   Deming-Halverson DP, 2017, ENVIRON HEALTH PERSP, V125, P0
   Du MX, 2018, J NUTR, V148, P100, DOI 10.1093/jn/nxx015
   EYSENCK HJ, 1988, BRIT J MED PSYCHOL, V61, P57, DOI 10.1111/j.2044-8341.1988.tb02765.x
   Galland L, 2010, NUTR CLIN PRACT, V25, P634, DOI 10.1177/0884533610385703
   Gierach Gretchen L, 2010, BREAST DIS, V32, P5, DOI 10.3233/BD-2010-0319
   Goodman M, 2007, ANN EPIDEMIOL, V17, P394, DOI 10.1016/j.annepidem.2007.01.034
   Greenland S, 1999, EPIDEMIOLOGY, V10, P37, DOI 10.1097/00001648-199901000-00008
   Hebert JR, 1997, AM J EPIDEMIOL, V146, P1046, DOI 10.1093/oxfordjournals.aje.a009233
   HEBERT JR, 1995, INT J EPIDEMIOL, V24, P389, DOI 10.1093/ije/24.2.389
   Hernández-Ruiz A, 2019, NUTRIENTS, V11, P0, DOI 10.3390/nu11040774
   Huang WQ, 2017, BRIT J NUTR, V117, P1358, DOI 10.1017/S0007114517001192
   Jezierska-Drutel A, 2013, ADV CANCER RES, V119, P107, DOI 10.1016/B978-0-12-407190-2.00003-4
   Jung S, 2013, JNCI-J NATL CANCER I, V105, P219, DOI 10.1093/jnci/djs635
   Kregel KC, 2007, AM J PHYSIOL-REG I, V292, PR18, DOI 10.1152/ajpregu.00327.2006
   Lee S, 2019, NUTRIENTS, V11, P0, DOI 10.3390/nu11081949
   Liu B, 2008, FREE RADICAL BIO MED, V44, P1529, DOI 10.1016/j.freeradbiomed.2008.01.011
   Loft S, 2013, CANCER EPIDEM BIOMAR, V22, P1289, DOI 10.1158/1055-9965.EPI-13-0229
   Martínez ME, 2010, CANCER EPIDEM BIOMAR, V19, P2710, DOI 10.1158/1055-9965.EPI-10-0742
   McGowan TA, 2006, CLIN J AM SOC NEPHRO, V1, P263, DOI 10.2215/CJN.00990905
   Milne GL, 2007, NAT PROTOC, V2, P221, DOI 10.1038/nprot.2006.375
   Milne GL, 2013, FREE RADICAL BIO MED, V59, P36, DOI 10.1016/j.freeradbiomed.2012.09.030
   Moradi S, 2018, NUTRITION, V55-56, P168, DOI 10.1016/j.nut.2018.04.018
   Nichols HB, 2017, EPIDEMIOLOGY, V28, P667, DOI 10.1097/EDE.0000000000000685
   Ob?n-Santacana M, 2019, DIETARY INFLAMMATORY, V11, P1406
   Pantavos A, 2015, INT J CANCER, V136, P2178, DOI 10.1002/ijc.29249
   Park Y-MM, 2019, CURR DEV NUTR, V3, P469
   Park YM, 2017, J NUTR, V147, P563, DOI 10.3945/jn.116.243543
   Park YMM, 2019, INT J CANCER, V144, P1834, DOI 10.1002/ijc.31889
   Petimar J, 2019, AM J CLIN NUTR, V109, P1393, DOI 10.1093/ajcn/nqy392
   Phillips CM, 2019, NUTRIENTS, V11, P0, DOI 10.3390/nu11081873
   Rose DP, 2015, CANCERS, V7, P2147, DOI 10.3390/cancers7040883
   Schwingshackl L, 2014, NUTR METAB CARDIOVAS, V24, P929, DOI 10.1016/j.numecd.2014.03.003
   Shivappa N, 2017, NUTRIENTS, V9, P0, DOI 10.3390/nu9091043
   Shivappa N, 2017, MOL NUTR FOOD RES, V61, P0, DOI 10.1002/mnfr.201600592
   Shivappa N, 2015, BRIT J NUTR, V113, P665, DOI 10.1017/S000711451400395X
   Shivappa N, 2014, PUBLIC HEALTH NUTR, V17, P1825, DOI 10.1017/S1368980013002565
   Shivappa N, 2014, PUBLIC HEALTH NUTR, V17, P1689, DOI 10.1017/S1368980013002115
   Slattery ML, 2014, INT J CANCER, V134, P629, DOI 10.1002/ijc.28377
   Steck SE, 2020, NAT REV CANCER, V20, P125, DOI 10.1038/s41568-019-0227-4
   Tabung FK, 2016, BREAST CANCER RES TR, V159, P139, DOI 10.1007/s10549-016-3925-6
   Tabung FK, 2016, BRIT J CANCER, V114, P1277, DOI 10.1038/bjc.2016.98
   Tabung FK, 2015, ANN EPIDEMIOL, V25, P398, DOI 10.1016/j.annepidem.2015.03.009
   Van Hoydonck PGA, 2002, J NUTR, V132, P756, DOI 10.1093/jn/132.4.756
   Wang J, 2015, CANCER EPIDEM BIOMAR, V24, P1199, DOI 10.1158/1055-9965.EPI-15-0187
   Wang L, 2019, EUR J CLIN NUTR, V73, P509, DOI 10.1038/s41430-018-0196-9
   Zahedi H, 2018, CLIN BREAST CANCER, V18, PE561, DOI 10.1016/j.clbc.2018.01.007
   Zhang XH, 2012, AM J CLIN NUTR, V95, P713, DOI 10.3945/ajcn.111.014415
NR 57
TC 34
Z9 34
U1 0
U2 8
PU WILEY
PI HOBOKEN
PA 111 RIVER ST, HOBOKEN 07030-5774, NJ USA
SN 0020-7136
EI 1097-0215
J9 INT J CANCER
JI Int. J. Cancer
PD AUG 1
PY 2021
VL 149
IS 3
BP 615
EP 626
DI 10.1002/ijc.33581
EA APR 2021
PG 12
WC Oncology
SC Oncology
GA SP2KB
UT WOS:000644492200001
PM 33783833
DA 2025-02-23
ER

PT J
AU Heydari, M
   Shayanfar, M
   Sharifi, G
   Saneei, P
   Sadeghi, O
   Esmaillzadeh, A
AF Heydari, Marzieh
   Shayanfar, Mehdi
   Sharifi, Giuve
   Saneei, Parvane
   Sadeghi, Omid
   Esmaillzadeh, Ahmad
TI The Association between Dietary Total Antioxidant Capacity and Glioma in Adults
SO NUTRITION AND CANCER-AN INTERNATIONAL JOURNAL
LA English
DT Article
DE Antioxidant; diet; epidemiology
ID cancer-risk; prospective cohort; brain-tumors; dna-damage; carotenoids; vegetables; fruit; epidemiology; selenium
AB Objective We assessed the relation between dietary total antioxidant capacity (TAC) and risk of glioma among Iranian adults. Design: A hospital-based case-control study. Setting: This case-control investigation was done in 2011. Usual dietary intakes of participants during the preceding year were examined using a food frequency questionnaire. Data on dietary TAC from foods was gathered from published databases that provided the antioxidant capacity for each food item, measured by ferric reducing antioxidant power. Participants: Cases were individuals with pathologically confirmed glioma that were diagnosed during the last month (n = 128). Controls were individuals, aged between 20 and 75 years, who were hospitalized or were outpatients referred to other wards of the same hospitals (n = 256). Results: Compared with participants in the lowest quartile, those in the highest quartile of dietary TAC had a lower odds of glioma (OR: 0.28, 95%CI: 0.15-0.45). This association was strengthened when potential confounders were taken into account (OR: 0.13; 95%CI: 0.05-0.35). Such inverse association was also seen for men (OR: 0.05, 95%CI: 0.01-0.19), but not for women. Furthermore, significant inverse associations were seen between dietary intakes of vitamin C (OR forQ(4)vs.Q(1): 0.14, 95%CI: 0.05-0.36;P-trend < 0.01), vitamin B6 (OR forQ(4)vs.Q(1): 0.35, 95%CI: 0.13-0.97;P-trend = 0.02) and beta-carotene (OR forQ(3)vs.Q(1): 0.43, 95%CI: 0.19-0.98;P-trend = 0.57) and glioma, after controlling for potential covariates. Conclusions: We found that dietary TAC as well as dietary intake of vitamin C, vitamin B6, and beta-carotene was inversely associated with odds of glioma in adults.
C1 [Heydari, Marzieh] Isfahan Univ Med Sci, Sch Nutr & Food Sci, Dept Community Nutr, Esfahan, Iran.
   [Shayanfar, Mehdi; Sharifi, Giuve] Shahid Beheshti Univ Med Sci, Natl Nutr & Food Technol Res Inst, Dept Clin Nutr & Dietet, Tehran, Iran.
   [Saneei, Parvane] Isfahan Univ Med Sci, Sch Nutr & Food Sci, Dept Community Nutr, Food Secur Res Ctr, Esfahan, Iran.
   [Sadeghi, Omid; Esmaillzadeh, Ahmad] Univ Tehran Med Sci, Sch Nutr Sci & Dietet, Dept Community Nutr, Tehran, Iran.
   [Esmaillzadeh, Ahmad] Univ Tehran Med Sci, Endocrinol & Metab Clin Sci Inst, Endocrinol & Metab Res Ctr, Tehran, Iran.
C3 Isfahan University of Medical Sciences; Shahid Beheshti University Medical Sciences; Isfahan University of Medical Sciences; Tehran University of Medical Sciences; Tehran University of Medical Sciences
RP Esmaillzadeh, A (corresponding author), Univ Tehran Med Sci, Sch Nutr Sci & Dietet, Dept Community Nutr, POB 14155-6117, Tehran, Iran.
EM a-esmaillzadeh@sina.tums.ac.ir
FU Food Security Research Center, Isfahan University of Medical Sciences, Isfahan, Iran; Research Council of the Food Security Research Center, Isfahan University of Medical Sciences, Isfahan, Iran; School of Nutrition & Food Sciences, Isfahan University of Medical Sciences [394328]
CR Agudo A, 2007, AM J CLIN NUTR, V85, P1634, DOI 10.1093/ajcn/85.6.1634
   Astley SB, 2004, BRIT J NUTR, V91, P53, DOI 10.1079/BJN20031028
   Athirajan V, 2014, ASIAN PAC J CANCER P, V15, P8183, DOI 10.7314/APJCP.2014.15.19.8183
   Benetou V, 2008, CANCER EPIDEM BIOMAR, V17, P387, DOI 10.1158/1055-9965.EPI-07-2665
   Carlsen MH, 2010, NUTR J, V9, P0, DOI 10.1186/1475-2891-9-37
   Chang HP, 2015, J CHIN MED ASSOC, V78, P89, DOI 10.1016/j.jcma.2014.08.010
   Chen HL, 2002, CANCER CAUSE CONTROL, V13, P647, DOI 10.1023/A:1019527225197
   Cui XH, 2011, INT J CANCER, V128, P1169, DOI 10.1002/ijc.25425
   DeLorenze GN, 2010, BMC CANCER, V10, P0, DOI 10.1186/1471-2407-10-215
   Franceschi S, 1998, EPIDEMIOLOGY, V9, P338, DOI 10.1097/00001648-199805000-00020
   Ghaffarpour M, 1999, TEHRAN NASHRE OLUME, V7, P42
   Hanimoglu H, 2007, CLIN NEUROL NEUROSUR, V109, P561, DOI 10.1016/j.clineuro.2007.04.007
   Holick CN, 2007, AM J CLIN NUTR, V85, P877, DOI 10.1093/ajcn/85.3.877
   Ilyasova D, 2009, CANCER CAUSE CONTROL, V20, P1255, DOI 10.1007/s10552-009-9338-7
   Jazayeri SB, 2013, ASIAN PAC J CANCER P, V14, P3979, DOI 10.7314/APJCP.2013.14.6.3979
   Kristal AR, 2014, JNCI-J NATL CANCER I, V106, P0, DOI 10.1093/jnci/djt456
   La Vecchia C, 2001, EUR J NUTR, V40, P261, DOI 10.1007/s394-001-8354-9
   Lagiou P, 2002, P NUTR SOC, V61, P217, DOI 10.1079/PNS2002145
   Lv W, 2015, NUTRIENTS, V7, P8897, DOI 10.3390/nu7115438
   Malekshah AF, 2006, EUR J CLIN NUTR, V60, P971, DOI 10.1038/sj.ejcn.1602407
   MIRVISH SS, 1986, CANCER, V58, P1842, DOI 10.1002/1097-0142(19861015)58:8+<1842::AID-CNCR2820581410>3.0.CO;2-#
   MIRVISH SS, 1972, SCIENCE, V177, P65, DOI 10.1126/science.177.4043.65
   Morgan LL, 2015, INT J ONCOL, V46, P1865, DOI 10.3892/ijo.2015.2908
   Pantavos A, 2015, INT J CANCER, V136, P2178, DOI 10.1002/ijc.29249
   Pelucchi C, 2009, NUTR CANCER, V61, P756, DOI 10.1080/01635580903285007
   Quasim T, 2003, CLIN NUTR, V22, P459, DOI 10.1016/S0261-5614(03)00044-X
   Rautiainen S, 2013, AM J MED, V126, P494, DOI 10.1016/j.amjmed.2013.01.006
   Rautiainen S, 2012, AM J MED, V125, P974, DOI 10.1016/j.amjmed.2012.03.008
   Rossi M, 2016, CANCER CAUSE CONTROL, V27, P425, DOI 10.1007/s10552-016-0719-4
   Serafini M, 2002, GASTROENTEROLOGY, V123, P985, DOI 10.1053/gast.2002.35957
   States CBTRotU, 2005, STAT REP PRIM BRAIN, V0, P0
   Tedeschi-Blok N, 2006, BMC CANCER, V6, P0, DOI 10.1186/1471-2407-6-148
   Vinceti M, 2013, J ENVIRON SCI HEAL C, V31, P305, DOI 10.1080/10590501.2013.844757
   Wrensch M, 2002, NEURO-ONCOLOGY, V4, P278, DOI 10.1093/neuonc/4.4.278
   Yakubov E, 2014, BIOL TRACE ELEM RES, V161, P246, DOI 10.1007/s12011-014-0111-8
   Zhang M, 2007, BRIT J NUTR, V98, P187, DOI 10.1017/S0007114507690011
   Zhou SR, 2015, NEUROEPIDEMIOLOGY, V44, P39, DOI 10.1159/000369814
NR 37
TC 9
Z9 9
U1 0
U2 4
PU ROUTLEDGE JOURNALS, TAYLOR & FRANCIS LTD
PI ABINGDON
PA 2-4 PARK SQUARE, MILTON PARK, ABINGDON OX14 4RN, OXON, ENGLAND
SN 0163-5581
EI 1532-7914
J9 NUTR CANCER
JI Nutr. Cancer
PD NOV 26
PY 2021
VL 73
IS 10
BP 1947
EP 1956
DI 10.1080/01635581.2020.1817954
EA SEP 2020
PG 10
WC Oncology; Nutrition & Dietetics
SC Oncology; Nutrition & Dietetics
GA WG4PM
UT WOS:000568712100001
PM 32912000
DA 2025-02-23
ER

PT J
AU Cannioto, RA
   Hutson, A
   Dighe, S
   McCann, W
   McCann, SE
   Zirpoli, GR
   Barlow, W
   Kelly, KM
   DeNysschen, CA
   Hershman, DL
   Unger, JM
   Moore, HCF
   Stewart, JA
   Isaacs, C
   Hobday, TJ
   Salim, M
   Hortobagyi, GN
   Gralow, JR
   Albain, KS
   Budd, GT
   Ambrosone, CB
AF Cannioto, Rikki A.
   Hutson, Alan
   Dighe, Shruti
   McCann, William
   McCann, Susan E.
   Zirpoli, Gary R.
   Barlow, William
   Kelly, Kara M.
   DeNysschen, Carol A.
   Hershman, Dawn L.
   Unger, Joseph M.
   Moore, Halle C. F.
   Stewart, James A.
   Isaacs, Claudine
   Hobday, Timothy J.
   Salim, Muhammad
   Hortobagyi, Gabriel N.
   Gralow, Julie R.
   Albain, Kathy S.
   Budd, G. Thomas
   Ambrosone, Christine B.
TI Physical Activity Before, During, and After Chemotherapy for High-Risk Breast Cancer: Relationships With Survival
SO JNCI-JOURNAL OF THE NATIONAL CANCER INSTITUTE
LA English
DT Article
ID dietary-supplement use; clinical-trial; mortality; diagnosis; women; metaanalysis; association; health; recurrence; postmenopausal
AB Background Although physical activity has been consistently associated with reduced breast cancer mortality, evidence is largely based on data collected at one occasion. We examined how pre- and postdiagnosis physical activity was associated with survival outcomes in high-risk breast cancer patients. Methods Included were 1340 patients enrolled in the Diet, Exercise, Lifestyle and Cancer Prognosis (DELCaP) Study, a prospective study of lifestyle and prognosis ancillary to a SWOG clinical trial (S0221). Activity before diagnosis, during treatment, and at 1- and 2-year intervals after enrollment was collected. Patients were categorized according to the Physical Activity Guidelines for Americans as meeting the minimum guidelines (yes/no) and incrementally as inactive, low active, moderately active (meeting the guidelines), or high active. Results In joint-exposure analyses, patients meeting the guidelines before and 1 year after diagnosis experienced statistically significant reductions in hazards of recurrence (hazard ratio [HR]=0.59, 95% confidence interval [CI] = 0.42 to 0.82) and mortality (HR=0.51, 95% CI = 0.34-0.77); associations were stronger at 2-year follow-up for recurrence (HR=0.45, 95% CI = 0.31 to 0.65) and mortality (HR=0.32, 95% CI = 0.19 to 0.52). In time-dependent analyses, factoring in activity from all time points, we observed striking associations with mortality for low- (HR = 0.41, 95% CI = 0.24 to 0.68), moderate- (HR = 0.42, 95% CI = 0.23 to 0.76), and high-active patients (HR=0.31, 95% CI = 0.18 to 0.53). Conclusions Meeting the minimum guidelines for physical activity both before diagnosis and after treatment appears to be associated with statistically significantly reduced hazards of recurrence and mortality among breast cancer patients. When considering activity from all time points, including during treatment, lower volumes of regular activity were associated with similar overall survival advantages as meeting and exceeding the guidelines.
C1 [Cannioto, Rikki A.; Dighe, Shruti; McCann, William; McCann, Susan E.; DeNysschen, Carol A.; Ambrosone, Christine B.] Roswell Pk Comprehens Canc Ctr, Dept Canc Prevent & Control, Elm & Carlton St, Buffalo, NY 14263 USA.
   [Hutson, Alan] Roswell Pk Comprehens Canc Ctr, Dept Biostat & Bioinformat, Buffalo, NY 14263 USA.
   [Zirpoli, Gary R.] Boston Univ, Slone Epidemiol Ctr, Boston, MA USA.
   [Barlow, William; Unger, Joseph M.] Fred Hutchinson Canc Res Ctr, SWOG Stat Ctr, Seattle, WA USA.
   [Kelly, Kara M.] Roswell Pk Comprehens Canc Ctr, Dept Pediat Oncol, Buffalo, NY 14263 USA.
   [DeNysschen, Carol A.] SUNY Buffalo, Hlth Nutr & Dietet, Buffalo, NY USA.
   [Hershman, Dawn L.] Columbia Univ, Dept Med, New York, NY USA.
   [Moore, Halle C. F.; Budd, G. Thomas] Cleveland Clin, Dept Hematol & Oncol, Taussig Canc Inst, Cleveland, OH USA.
   [Stewart, James A.] Baystate Med Ctr, Dept Hematol & Oncol, Springfield, MA USA.
   [Isaacs, Claudine] Georgetown Univ, Fisher Ctr Hereditary Canc & Clin Genom Res, Washington, DC USA.
   [Hobday, Timothy J.] Mayo Clin, Dept Med Oncol, Canc Ctr, Rochester, MN USA.
   [Salim, Muhammad] Allan Blair Canc Ctr, Med Oncol, Regina, SK, Canada.
   [Hortobagyi, Gabriel N.] Univ Texas MD Anderson Canc Ctr, Dept Breast Med Oncol, Div Canc Med Clin, Houston, TX USA.
   [Gralow, Julie R.] Seattle Canc Care Alliance, Breast Med Oncol, Seattle, WA USA.
   [Albain, Kathy S.] Loyola Univ Chicago, Dept Med, Stritch Sch Med, Chicago, IL USA.
C3 Roswell Park Comprehensive Cancer Center; Roswell Park Comprehensive Cancer Center; Boston University; Fred Hutchinson Cancer Center; Southwest Oncology Group; Roswell Park Comprehensive Cancer Center; State University of New York (SUNY) System; University at Buffalo, SUNY; Columbia University; Cleveland Clinic Foundation; Baystate Medical Center; Georgetown University; Mayo Clinic; University of Texas System; UTMD Anderson Cancer Center; Seattle Cancer Care Alliance; Loyola University Chicago
RP Cannioto, RA (corresponding author), Roswell Pk Comprehens Canc Ctr, Dept Canc Prevent & Control, Elm & Carlton St, Buffalo, NY 14263 USA.
EM Rikki.Cannioto@roswellpark.org
FU Breast Cancer Research Foundation; Roswell Park Comprehensive Cancer Center; National Cancer Institute [P30CA016056]; National Cancer Institute, Division of Cancer Prevention SWOG NCORP Research Base [5UG1CA189974-02]; National Cancer Institute, National Clinical Trials Network [CA180888, CA180819, CA180863, CA180858, CA180828, CA180801, CA68183, CA04919, CA13612, CA46282]; Amgen, Inc.;  [R01 CA116395];  [R01 CA139426]
CR Abrahamson PE, 2006, CANCER-AM CANCER SOC, V107, P1777, DOI 10.1002/cncr.22201
   Agarwal P, 2018, CANCER CONTROL, V25, P0, DOI 10.1177/1073274818789355
   Ainsworth BE, 2011, MED SCI SPORT EXER, V43, P1575, DOI 10.1249/MSS.0b013e31821ece12
   AINSWORTH BE, 1993, MED SCI SPORT EXER, V25, P71, DOI 10.1249/00005768-199301000-00011
   Ainsworth BE, 2000, MED SCI SPORT EXER, V32, PS498, DOI 10.1097/00005768-200009001-00009
   Ambrosone CB, 2020, J CLIN ONCOL, V38, P804, DOI 10.1200/JCO.19.01203
   Ammitzboll G, 2016, EUR J CANCER, V66, P67, DOI 10.1016/j.ejca.2016.07.010
   Beasley JM, 2012, BREAST CANCER RES TR, V131, P637, DOI 10.1007/s10549-011-1770-1
   Bertram LAC, 2011, CANCER CAUSE CONTROL, V22, P427, DOI 10.1007/s10552-010-9714-3
   Betof AS, 2015, JNCI-J NATL CANCER I, V107, P0, DOI 10.1093/jnci/djv040
   Blair SN, 2001, MED SCI SPORT EXER, V33, PS379, DOI 10.1097/00005768-200106001-00007
   Borch KB, 2015, BMC CANCER, V15, P0, DOI 10.1186/s12885-015-1971-9
   Bradshaw PT, 2014, BREAST CANCER RES TR, V145, P735, DOI 10.1007/s10549-014-2966-y
   Bränström R, 2015, EUR J ONCOL NURS, V19, P680, DOI 10.1016/j.ejon.2015.04.008
   Brick J M, 1996, STAT METHODS MED RES, V5, P215, DOI 10.1177/096228029600500302
   Budd GT, 2015, J CLIN ONCOL, V33, P58, DOI 10.1200/JCO.2014.56.3296
   Campbell KL, 2019, MED SCI SPORT EXER, V51, P2375, DOI 10.1249/MSS.0000000000002116
   Cannioto RA, 2019, CANCER CAUSE CONTROL, V30, P1, DOI 10.1007/s10552-018-1101-5
   Chasan-Taber L, 2002, AM J EPIDEMIOL, V155, P282, DOI 10.1093/aje/155.3.282
   Cleveland RJ, 2012, EUR J CANCER PREV, V21, P46, DOI 10.1097/CEJ.0b013e3283498dd4
   Dal Maso L, 2008, INT J CANCER, V123, P2188, DOI 10.1002/ijc.23747
   de Glas NA, 2014, CANCER-AM CANCER SOC, V120, P2847, DOI 10.1002/cncr.28783
   De Groef A, 2018, BREAST, V40, P23, DOI 10.1016/j.breast.2018.04.009
   Dekker FW, 2008, KIDNEY INT, V74, P994, DOI 10.1038/ki.2008.328
   Devoogdt N, 2010, BREAST CANCER RES TR, V123, P417, DOI 10.1007/s10549-010-0997-6
   Duregon F, 2018, CRIT REV ONCOL HEMAT, V121, P90, DOI 10.1016/j.critrevonc.2017.11.002
   Emaus A, 2010, BREAST CANCER RES TR, V121, P651, DOI 10.1007/s10549-009-0603-y
   Friedenreich CM, 2017, J MOL MED, V95, P1029, DOI 10.1007/s00109-017-1558-9
   Friedenreich CM, 2009, INT J CANCER, V124, P1954, DOI 10.1002/ijc.24155
   Greenlee H, 2017, JNCI-J NATL CANCER I, V109, P0, DOI 10.1093/jnci/djw206
   Hellmann SS, 2010, EUR J CANCER PREV, V19, P366, DOI 10.1097/CEJ.0b013e32833b4828
   Holick CN, 2008, CANCER EPIDEM BIOMAR, V17, P379, DOI 10.1158/1055-9965.EPI-07-0771
   Holmes MD, 2005, JAMA-J AM MED ASSOC, V293, P2479, DOI 10.1001/jama.293.20.2479
   Irwin ML, 2008, J CLIN ONCOL, V26, P3958, DOI 10.1200/JCO.2007.15.9822
   Irwin ML, 2011, CANCER PREV RES, V4, P522, DOI 10.1158/1940-6207.CAPR-10-0295
   Janssen I, 2006, MED SCI SPORT EXER, V38, P418, DOI 10.1249/01.mss.0000191185.58467.be
   Keegan THM, 2010, BREAST CANCER RES TR, V123, P531, DOI 10.1007/s10549-010-0774-6
   Lafourcade A, 2018, BMC CANCER, V18, P0, DOI 10.1186/s12885-018-4076-4
   Lahart IM, 2015, ACTA ONCOL, V54, P635, DOI 10.3109/0284186X.2014.998275
   Lee J, 2019, CANCER NURS, V42, P271, DOI 10.1097/NCC.0000000000000580
   Li TT, 2016, BRIT J SPORT MED, V50, P0, DOI 10.1136/bjsports-2015-094927
   Li YJ, 2016, INT J CANCER, V138, P818, DOI 10.1002/ijc.29828
   Luc L, 2015, PUBLIC HEALTH NUTR, V18, P916, DOI 10.1017/S1368980014001062
   MALDONADO G, 1993, AM J EPIDEMIOL, V138, P923, DOI 10.1093/oxfordjournals.aje.a116813
   Maliniak ML, 2018, BREAST CANCER RES TR, V167, P133, DOI 10.1007/s10549-017-4470-7
   Mehta LS, 2018, CIRCULATION, V137, PE30, DOI 10.1161/CIR.0000000000000556
   Mishra SI, 2012, COCHRANE DB SYST REV, V0, P0, DOI DOI 10.1002/14651858.CD007566.pub2
   National Cancer Institute, 2018, CANC SURV PHYS ACT, V0, P0
   Nelson SH, 2016, BREAST CANCER RES TR, V155, P551, DOI 10.1007/s10549-016-3694-2
   ODonovan G, 2017, JAMA INTERN MED, V177, P335, DOI 10.1001/jamainternmed.2016.8014
   Palesh O, 2018, CANCER NURS, V41, PE31, DOI 10.1097/NCC.0000000000000525
   Pedersen L, 2016, CELL METAB, V23, P554, DOI 10.1016/j.cmet.2016.01.011
   Repasky EA, 2015, CANCER J, V21, P97, DOI 10.1097/PPO.0000000000000107
   Sanchis-Gomar F, 2015, CANCER PREV RES, V8, P105, DOI 10.1158/1940-6207.CAPR-14-0320
   Schmidt ME, 2013, INT J CANCER, V133, P1431, DOI 10.1002/ijc.28130
   Silverman MN, 2014, INTERFACE FOCUS, V4, P0, DOI 10.1098/rsfs.2014.0040
   Spei ME, 2019, BREAST, V44, P144, DOI 10.1016/j.breast.2019.02.001
   Sternfeld B, 2009, CANCER EPIDEM BIOMAR, V18, P87, DOI 10.1158/1055-9965.EPI-08-0595
   Sundquist K, 2004, AM J PREV MED, V27, P22, DOI 10.1016/j.amepre.2004.03.011
   Tao MH, 2013, CANCER CAUSE CONTROL, V24, P2177, DOI 10.1007/s10552-013-0294-x
   U.S. Department of Health and Human Services (USDHHS) 2018 Physical Activity Guidelines Advisory Committee, 2018, 2018 PHYSICAL ACTIVITY GUIDELINES FOR AMERICANS, V0, P0
   West-Wright CN, 2009, CANCER EPIDEM BIOMAR, V18, P2851, DOI 10.1158/1055-9965.EPI-09-0538
   Williams PT, 2013, PLOS ONE, V8, P0, DOI 10.1371/journal.pone.0080616
   Zhong SL, 2014, EUR J EPIDEMIOL, V29, P391, DOI 10.1007/s10654-014-9916-1
   Zirpoli GR, 2013, BREAST CANCER RES TR, V137, P903, DOI 10.1007/s10549-012-2400-2
NR 65
TC 109
Z9 113
U1 1
U2 39
PU OXFORD UNIV PRESS INC
PI CARY
PA JOURNALS DEPT, 2001 EVANS RD, CARY, NC 27513 USA
SN 0027-8874
EI 1460-2105
J9 JNCI-J NATL CANCER I
JI JNCI-J. Natl. Cancer Inst.
PD JAN 15
PY 2021
VL 113
IS 1
BP 54
EP 63
DI 10.1093/jnci/djaa046
PG 10
WC Oncology
SC Oncology
GA PV4GT
UT WOS:000609948700010
PM 32239145
DA 2025-02-23
ER

PT J
AU Jin, R
   Hao, JQ
   Yi, YM
   Yin, D
   Hua, Y
   Li, XH
   Bao, HM
   Han, XL
   Egilmez, NK
   Sauter, ER
   Li, B
AF Jin, Rong
   Hao, Jiaqing
   Yi, Yanmei
   Yin, Di
   Hua, Yuan
   Li, Xiaohong
   Bao, Hanmei
   Han, Xianlin
   Egilmez, Nejat K.
   Sauter, Edward R.
   Li, Bing
TI Dietary Fats High in Linoleic Acids Impair Antitumor T-cell Responses by Inducing E-FABP-Mediated Mitochondrial Dysfunction
SO CANCER RESEARCH
LA English
DT Article
ID lipid-peroxidation; risk; metabolism; mechanisms; immunity; disease; obesity; tissue
AB The most recent American Dietary Guidelines (2020-2025) recommend shifting dietary fats from solid saturated fats to unsaturated oils. Dietary oils contain different compositions of unsaturated fatty acids (UFA). Oleic acid (OA) and linoleic acid (LA) are the most common UFA in dietary oils. How individual UFA in oils regulate immune cell function and cancer risk remains unclear. Here we demonstrated that high-fat diets (HFD) rich either in OA or LA induced a similar degree of murine obesity, but the LA-rich HFD specifically promoted mammary tumor growth. LA impaired antitumor T-cell responses by promoting naive T-cell apoptosis and inhibiting TNF alpha production. While exogenous OA and LA were taken up by T cells with similar efficacy, only LA induced significant mitochondrial reactive oxygen species production and lipid peroxidation. Importantly, naive T cells predominantly expressed epidermal fatty acid binding protein (E-FABP), which is central in facilitating LA mitochondrial transport and cardiolipin incorporation. Genetic depletion of E-FABP rescued LA-impaired T-cell responses and suppressed LA-rich HFD-associated mammary tumor growth. Collectively, these data suggest that dietary oils high in LA promote mammary tumors by inducing E-FABP-mediated T-cell dysfunction. Significance: These findings suggest that modulation of dietary oil composition and inhibition of E-FABP activity may represent novel strategies to enhance T-cell function in the prevention and treatment of obesity-associated cancers.
C1 [Jin, Rong; Hao, Jiaqing; Yi, Yanmei; Yin, Di; Hua, Yuan; Egilmez, Nejat K.; Li, Bing] Univ Louisville, Dept Microbiol & Immunol, Louisville, KY 40202 USA.
   [Jin, Rong] Peking Univ, Sch Basic Med Sci, Dept Immunol, Beijing, Peoples R China.
   [Yi, Yanmei] Guangdong Med Univ, Dept Histol & Embryol, Zhanjiang, Peoples R China.
   [Yin, Di] Guangdong Med Univ, Sch Basic Med Sci, Guangzhou, Peoples R China.
   [Li, Xiaohong] Univ Louisville, Dept Anat Sci & Neurobiol, Kentucky Biomed Res Infrastruct Network Bioinform, Louisville, KY 40202 USA.
   [Bao, Hanmei; Han, Xianlin] Univ Texas Hlth Sci Ctr San Antonio, Barshop Inst Longev & Aging Studies, San Antonio, TX 78229 USA.
   [Han, Xianlin] Univ Texas Hlth Sci Ctr San Antonio, Dept Med, San Antonio, TX 78229 USA.
   [Sauter, Edward R.] NCI, Div Canc Prevent, NIH, Bethesda, MD 20892 USA.
C3 University of Louisville; Peking University; Guangdong Medical University; Guangdong Medical University; University of Louisville; University of Texas System; University of Texas Health Science Center at San Antonio; University of Texas System; University of Texas Health Science Center at San Antonio; National Institutes of Health (NIH) - USA; NIH National Cancer Institute (NCI)
RP Li, B (corresponding author), Univ Louisville, Dept Microbiol & Immunol, Louisville, KY 40202 USA.
EM b.li@louisville.edu
FU NIH [R01CA180986, R01AI137324]; Mass Spectrometry Core Facility at the Barshop Institute for Longevity and Aging Studies, University of Texas Health Science Center at San Antonio
CR Agmon E, 2017, CURR OPIN CHEM BIOL, V39, P83, DOI 10.1016/j.cbpa.2017.06.002
   Almeida L, 2016, SEMIN IMMUNOL, V28, P514, DOI 10.1016/j.smim.2016.10.009
   Ayala A, 2014, OXID MED CELL LONGEV, V2014, P0, DOI 10.1155/2014/360438
   Brehm MA, 2005, J IMMUNOL, V175, P5043, DOI 10.4049/jimmunol.175.8.5043
   Buckley J, 2018, NAT REV ENDOCRINOL, V14, P574, DOI 10.1038/s41574-018-0084-3
   Chicco AJ, 2007, AM J PHYSIOL-CELL PH, V292, PC33, DOI 10.1152/ajpcell.00243.2006
   de Jong AJ, 2014, FRONT IMMUNOL, V5, P0, DOI 10.3389/fimmu.2014.00483
   Dogan S, 2007, BREAST CANCER RES, V9, P0, DOI 10.1186/bcr1840
   Fajardo VA, 2017, SCI REP-UK, V7, P0, DOI 10.1038/s41598-017-02089-1
   Field CS, 2020, CELL METAB, V31, P422, DOI 10.1016/j.cmet.2019.11.021
   Foscolou A, 2018, MATURITAS, V118, P60, DOI 10.1016/j.maturitas.2018.10.013
   Frayn KN, 1996, CLIN SCI, V90, P243, DOI 10.1042/cs0900243
   Furuhashi M, 2008, NAT REV DRUG DISCOV, V7, P489, DOI 10.1038/nrd2589
   Gaschler MM, 2017, BIOCHEM BIOPH RES CO, V482, P419, DOI 10.1016/j.bbrc.2016.10.086
   Han XL, 2016, NAT REV ENDOCRINOL, V12, P668, DOI 10.1038/nrendo.2016.98
   Hao JQ, 2018, CELL METAB, V28, P689, DOI 10.1016/j.cmet.2018.07.006
   Hopkins BD, 2016, J CLIN ONCOL, V34, P4277, DOI 10.1200/JCO.2016.67.9712
   Howie D, 2018, FRONT IMMUNOL, V8, P0, DOI 10.3389/fimmu.2017.01949
   Hu SM, 2018, CELL METAB, V28, P415, DOI 10.1016/j.cmet.2018.06.010
   Khandekar MJ, 2011, NAT REV CANCER, V11, P886, DOI 10.1038/nrc3174
   Klein V, 2000, EUR J CANCER, V36, P335, DOI 10.1016/S0959-8049(99)00254-3
   Last AR, 2006, AM FAM PHYSICIAN, V73, P1942
   Lee J, 2014, J IMMUNOL, V192, P3190, DOI 10.4049/jimmunol.1302985
   Li B, 2020, CELL, V182, P1066, DOI 10.1016/j.cell.2020.07.027
   Li B, 2009, J IMMUNOL, V182, P7625, DOI 10.4049/jimmunol.0804192
   Liu AG, 2017, NUTR J, V16, P0, DOI 10.1186/s12937-017-0271-4
   Liu LL, 2020, CANCER RES, V80, P2564, DOI 10.1158/0008-5472.CAN-19-3184
   Ma C, 2016, NATURE, V531, P253, DOI 10.1038/nature16969
   MacIver NJ, 2013, ANNU REV IMMUNOL, V31, P259, DOI 10.1146/annurev-immunol-032712-095956
   Mazzocchi A, 2019, NUTRIENTS, V11, P0, DOI 10.3390/nu11122941
   McLaughlin T, 2017, J CLIN INVEST, V127, P5, DOI 10.1172/JCI88876
   OSullivan D, 2014, IMMUNITY, V41, P75, DOI 10.1016/j.immuni.2014.06.005
   Pan YD, 2017, NATURE, V543, P252, DOI 10.1038/nature21379
   Panov AV, 2020, OXID MED CELL LONGEV, V2020, P0, DOI 10.1155/2020/1323028
   Paradies G, 2019, CELLS-BASEL, V8, P0, DOI 10.3390/cells8070728
   Resh MD, 2013, CURR BIOL, V23, PR431, DOI 10.1016/j.cub.2013.04.024
   Rolph MS, 2006, J IMMUNOL, V177, P7794, DOI 10.4049/jimmunol.177.11.7794
   Sacks FM, 2017, CIRCULATION, V136, PE1, DOI 10.1161/CIR.0000000000000510
   Schönfeld P, 2016, J LIPID RES, V57, P943, DOI 10.1194/jlr.R067629
   Stavrovskaya IG, 2013, J LIPID RES, V54, P2623, DOI 10.1194/jlr.M036285
   Su LJ, 2019, OXID MED CELL LONGEV, V2019, P0, DOI 10.1155/2019/5080843
   Tewari K, 2007, J IMMUNOL, V179, P2115, DOI 10.4049/jimmunol.179.4.2115
   Wang Miao, 2014, METHODS MOL BIOL, V1198, P203, DOI 10.1007/978-1-4939-1258-2_13
   Wang RN, 2011, IMMUNITY, V35, P871, DOI 10.1016/j.immuni.2011.09.021
   Xia AL, 2019, FRONT IMMUNOL, V10, P0, DOI 10.3389/fimmu.2019.01719
   Zhang YW, 2017, JOVE-J VIS EXP, V0, P0, DOI DOI 10.3791/56535
   Zhang YW, 2017, J IMMUNOL, V198, P798, DOI 10.4049/jimmunol.1601403
   Zhang YW, 2014, CANCER RES, V74, P2986, DOI 10.1158/0008-5472.CAN-13-2689
   Zhong HQ, 2015, REDOX BIOL, V4, P193, DOI 10.1016/j.redox.2014.12.011
   Zhou YP, 2016, PUBLIC HEALTH NUTR, V19, P1457, DOI 10.1017/S136898001500289X
NR 50
TC 23
Z9 27
U1 1
U2 14
PU AMER ASSOC CANCER RESEARCH
PI PHILADELPHIA
PA 615 CHESTNUT ST, 17TH FLOOR, PHILADELPHIA, PA 19106-4404 USA
SN 0008-5472
EI 1538-7445
J9 CANCER RES
JI Cancer Res.
PD OCT 15
PY 2021
VL 81
IS 20
BP 5296
EP 5310
DI 10.1158/0008-5472.CAN-21-0757
PG 15
WC Oncology
SC Oncology
GA WK2XU
UT WOS:000709594700015
PM 34400394
DA 2025-02-23
ER

PT J
AU Wang, K
   Ma, WJ
   Wu, KN
   Ogino, S
   Giovannucci, EL
   Chan, AT
   Song, MY
AF Wang, Kai
   Ma, Wenjie
   Wu, Kana
   Ogino, Shuji
   Giovannucci, Edward L.
   Chan, Andrew T.
   Song, Mingyang
TI Long-Term Colorectal Cancer Incidence and Mortality After Colonoscopy Screening According to Individuals' Risk Profiles
SO JNCI-JOURNAL OF THE NATIONAL CANCER INSTITUTE
LA English
DT Article
ID physical-activity; family-history; colon-cancer; life-style; dietary patterns; alcohol intake; association; health; cohort; disparity
AB Background: It remains unknown whether the benefit of colonoscopy screening against colorectal cancer (CRC) and the optimal age to start screening differ by CRC risk profile. Methods: Among 75 873 women and 42 875 men, we defined a CRC risk score (0-8) based on family history, aspirin, height, body mass index, smoking, physical activity, alcohol, and diet. We calculated colonoscopy screening-associated hazard ratios and absolute risk reductions (ARRs) for CRC incidence and mortality and age-specific CRC cumulative incidence according to risk score. All statistical tests were 2-sided. Results: During a median of 26 years of follow-up, we documented 2407 CRC cases and 874 CRC deaths. Although the screening-associated hazard ratio did not vary by risk score, the ARRs in multivariable-adjusted 10-year CRC incidence more than doubled for individuals with scores 6-8 (ARR = 0.34%, 95% confidence interval [CI] = 0.26% to 0.42%) compared with 0-2 (ARR = 0.15%, 95% CI = 0.12% to 0.18%, P-trend <.001). Similar results were found for CRC mortality (ARR = 0.22%, 95% CI = 0.21% to 0.24% vs 0.08%, 95% CI = 0.07% to 0.08%, P-trend <.001). The ARR in mortality of distal colon and rectal cancers was fourfold higher for scores 6-8 than 0-2 (distal colon cancer: ARR = 0.08%, 95% CI = 0.07% to 0.08% vs 0.02%, 95% CI = 0.02% to 0.02%, P-trend <.001; rectal cancer: ARR = 0.08%, 95% CI = 0.08% to 0.09% vs 0.02%, 95% CI = 0.02% to 0.03%, P-trend <.001). When using age 45 years as the benchmark to start screening, individuals with risk scores of 0-2, 3, 4, 5, and 6-8 attained the threshold CRC risk level (10-year cumulative risk of 0.47%) at age 51 years, 48 years, 45 years, 42 years, and 38 years, respectively. Conclusions: The absolute benefit of colonoscopy screening is more than twice higher for individuals with the highest than lowest CRC risk profile. Individuals with a high- and low-risk profile may start screening up to 6-7 years earlier and later, respectively, than the recommended age of 45 years.
C1 [Wang, Kai; Wu, Kana; Ogino, Shuji; Giovannucci, Edward L.; Song, Mingyang] Harvard TH Chan Sch Publ Hlth, Dept Epidemiol, 667 Huntington Ave,Kresge 906A, Boston, MA 02115 USA.
   [Ma, Wenjie; Chan, Andrew T.; Song, Mingyang] Massachusetts Gen Hosp, Clin & Translat Epidemiol Unit, Boston, MA 02114 USA.
   [Ma, Wenjie; Wu, Kana; Ogino, Shuji; Giovannucci, Edward L.; Chan, Andrew T.; Song, Mingyang] Harvard Med Sch, Boston, MA 02115 USA.
   [Ma, Wenjie; Chan, Andrew T.; Song, Mingyang] Massachusetts Gen Hosp, Div Gastroenterol, Boston, MA 02114 USA.
   [Wu, Kana; Giovannucci, Edward L.; Song, Mingyang] Harvard TH Chan Sch Publ Hlth, Dept Nutr, Boston, MA 02115 USA.
   [Wu, Kana; Giovannucci, Edward L.; Chan, Andrew T.] Brigham & Womens Hosp, Dept Med, Channing Div Network Med, 75 Francis St, Boston, MA 02115 USA.
   [Ogino, Shuji] Dana Farber Canc Inst, Dept Oncol Pathol, Boston, MA 02115 USA.
   [Ogino, Shuji] Brigham & Womens Hosp, Dept Pathol, Program MPE Mol Pathol Epidemiol, 75 Francis St, Boston, MA 02115 USA.
   [Ogino, Shuji; Chan, Andrew T.] Broad Inst MIT & Harvard, Cambridge, MA 02142 USA.
   [Chan, Andrew T.] Harvard TH Chan Sch Publ Hlth, Dept Immunol & Infect Dis, Boston, MA 02115 USA.
C3 Harvard University; Harvard T.H. Chan School of Public Health; Harvard University; Harvard University Medical Affiliates; Massachusetts General Hospital; Harvard University; Harvard Medical School; Harvard University; Harvard University Medical Affiliates; Massachusetts General Hospital; Harvard University; Harvard T.H. Chan School of Public Health; Harvard University; Harvard University Medical Affiliates; Brigham & Women's Hospital; Harvard University; Harvard University Medical Affiliates; Dana-Farber Cancer Institute; Harvard University; Harvard University Medical Affiliates; Brigham & Women's Hospital; Harvard University; Massachusetts Institute of Technology (MIT); Broad Institute; Harvard University; Harvard T.H. Chan School of Public Health
RP Song, MY (corresponding author), Harvard TH Chan Sch Publ Hlth, Dept Epidemiol, 667 Huntington Ave,Kresge 906A, Boston, MA 02115 USA.
EM mingyangsong@mail.harvard.edu
FU American Cancer Society Mentored Research Scholar grant [MRSG-17-220-01 -NEC]; U.S. National Institutes of Health (NIH) grants [P01 CA87969, U01 CA186107, P01 CA55075, UM1 CA167552, U01 CA167552, K24 DK098311, R01 CA137178, R01 CA202704, R01 CA176726, K99 CA215314, R00 CA215314, R35 CA197735, R01 CA151993]
CR Ahsan H, 1998, ANN INTERN MED, V128, P900, DOI 10.7326/0003-4819-128-11-199806010-00006
   Akimoto N, 2021, NAT REV CLIN ONCOL, V18, P230, DOI 10.1038/s41571-020-00445-1
   Atkin WS, 2010, LANCET, V375, P1624, DOI 10.1016/S0140-6736(10)60551-X
   Baxter NN, 2012, J CLIN ONCOL, V30, P2664, DOI 10.1200/JCO.2011.40.4772
   Baxter NN, 2009, ANN INTERN MED, V150, P1, DOI 10.7326/0003-4819-150-1-200901060-00306
   Botteri E, 2008, JAMA-J AM MED ASSOC, V300, P2765, DOI 10.1001/jama.2008.839
   Botteri E, 2020, AM J GASTROENTEROL, V115, P1940, DOI 10.14309/ajg.0000000000000803
   Brenner H, 2011, J CLIN ONCOL, V29, P3761, DOI 10.1200/JCO.2011.35.9307
   Bretthauer M, 2011, J INTERN MED, V270, P87, DOI 10.1111/j.1365-2796.2011.02399.x
   Carr PR, 2020, GASTROENTEROLOGY, V159, P129, DOI 10.1053/j.gastro.2020.03.016
   Chan AT, 2007, NEW ENGL J MED, V356, P2131, DOI 10.1056/NEJMoa067208
   Chan AT, 2010, GASTROENTEROLOGY, V138, P2029, DOI 10.1053/j.gastro.2010.01.057
   ChasanTaber S, 1996, EPIDEMIOLOGY, V7, P81, DOI 10.1097/00001648-199601000-00014
   Chen J, 1999, J NUTR, V129, P560S, DOI 10.1093/jn/129.2.560S
   Cho EY, 2004, ANN INTERN MED, V140, P603, DOI 10.7326/0003-4819-140-8-200404200-00007
   Colditz GA, 1997, J WOMENS HEALTH, V6, P49, DOI 10.1089/jwh.1997.6.49
   Doubeni CA, 2018, GUT, V67, P291, DOI 10.1136/gutjnl-2016-312712
   Doubeni CA, 2013, ANN INTERN MED, V158, P312, DOI 10.7326/0003-4819-158-5-201303050-00003
   Drew DA, 2016, NAT REV CANCER, V16, P173, DOI 10.1038/nrc.2016.4
   Dunlop MG, 2013, GUT, V62, P871, DOI 10.1136/gutjnl-2011-300537
   Erdrich J, 2015, CANCER CAUSE CONTROL, V26, P1271, DOI 10.1007/s10552-015-0619-z
   Fedewa SA, 2017, PREV MED, V105, P311, DOI 10.1016/j.ypmed.2017.10.012
   FUCHS CS, 1994, NEW ENGL J MED, V331, P1669, DOI 10.1056/NEJM199412223312501
   García-Albeníz X, 2017, ANN INTERN MED, V166, P18, DOI 10.7326/M16-0758
   GIOVANNUCCI E, 1995, ANN INTERN MED, V122, P327, DOI 10.7326/0003-4819-122-5-199503010-00002
   GIOVANNUCCI E, 1995, CANCER CAUSE CONTROL, V6, P164, DOI 10.1007/BF00052777
   He XS, 2018, GASTROENTEROLOGY, V155, P355, DOI 10.1053/j.gastro.2018.04.019
   Hsu L, 2015, GASTROENTEROLOGY, V148, P1330, DOI 10.1053/j.gastro.2015.02.010
   Hull MA, 2020, NAT REV GASTRO HEPAT, V17, P773, DOI 10.1038/s41575-020-00368-3
   Imperiale TF, 2018, CLIN GASTROENTEROL H, V16, P1541, DOI 10.1016/j.cgh.2018.08.023
   Jeon J, 2018, GASTROENTEROLOGY, V154, P2152, DOI 10.1053/j.gastro.2018.02.021
   Kavanagh AM, 1998, CANCER CAUSE CONTROL, V9, P455
   Khankari NK, 2016, PLOS MED, V13, P0, DOI 10.1371/journal.pmed.1002118
   Klabunde CN, 2013, MMWR-MORBID MORTAL W, V62, P881
   Knudsen AB, 2016, JAMA-J AM MED ASSOC, V315, P2595, DOI 10.1001/jama.2016.6828
   Ladabaum U, 2019, GASTROENTEROLOGY, V157, P137, DOI 10.1053/j.gastro.2019.03.023
   Lee JK, 2019, JAMA INTERN MED, V179, P153, DOI 10.1001/jamainternmed.2018.5565
   Liang PS, 2018, GASTROENTEROLOGY, V155, P950, DOI 10.1053/j.gastro.2018.08.019
   Limsui D, 2010, JNCI-J NATL CANCER I, V102, P1012, DOI 10.1093/jnci/djq201
   Lin JS, 2016, JAMA-J AM MED ASSOC, V315, P2576, DOI 10.1001/jama.2016.3332
   Lin SC, 2017, CANCER-AM CANCER SOC, V123, P4185, DOI 10.1002/cncr.30855
   Liu PH, 2019, JAMA ONCOL, V5, P37, DOI 10.1001/jamaoncol.2018.4280
   Low EE, 2020, GASTROENTEROLOGY, V159, P492, DOI 10.1053/j.gastro.2020.01.004
   Mehta RS, 2017, JAMA ONCOL, V3, P921, DOI 10.1001/jamaoncol.2016.6374
   Mehta RS, 2017, GASTROENTEROLOGY, V152, P1944, DOI 10.1053/j.gastro.2017.02.015
   Moghaddam AA, 2007, CANCER EPIDEM BIOMAR, V16, P2533, DOI 10.1158/1055-9965.EPI-07-0708
   Moskal A, 2007, INT J CANCER, V120, P664, DOI 10.1002/ijc.22299
   Mukama T, 2020, JAMA ONCOL, V6, P68, DOI 10.1001/jamaoncol.2019.3876
   Nguyen LH, 2018, JNCI CANCER SPECT, V2, P0, DOI 10.1093/jncics/pky073
   Nilsen TIL, 2001, BRIT J CANCER, V84, P417, DOI 10.1054/bjoc.2000.1582
   Ning Y, 2010, OBES REV, V11, P19, DOI 10.1111/j.1467-789X.2009.00613.x
   Nishihara R, 2013, NEW ENGL J MED, V369, P1095, DOI 10.1056/NEJMoa1301969
   Platz EA, 2000, CANCER CAUSE CONTROL, V11, P579, DOI 10.1023/A:1008999232442
   Rimm E B, 1990, EPIDEMIOLOGY, V1, P466, DOI 10.1097/00001648-199011000-00009
   RIMM EB, 1991, LANCET, V338, P464, DOI 10.1016/0140-6736(91)90542-W
   Rossi PG, 2015, AM J GASTROENTEROL, V110, P1359, DOI 10.1038/ajg.2015.240
   Rothwell PM, 2010, LANCET, V376, P1741, DOI 10.1016/S0140-6736(10)61543-7
   Samadder NJ, 2017, AM J GASTROENTEROL, V112, P1439, DOI 10.1038/ajg.2017.193
   Sauer AG, 2018, PREV MED, V106, P94, DOI 10.1016/j.ypmed.2017.10.019
   Sewitch MJ, 2007, BMC GASTROENTEROL, V7, P0, DOI 10.1186/1471-230X-7-39
   Siegel RL, 2020, CA-CANCER J CLIN, V70, P7, DOI 10.3322/caac.21590
   Siu AL, 2016, ANN INTERN MED, V164, P279, DOI 10.7326/M15-2886
   Slattery ML, 2003, AM J EPIDEMIOL, V158, P214, DOI 10.1093/aje/kwg134
   Smith RA, 2019, CA-CANCER J CLIN, V69, P184, DOI 10.3322/caac.21557
   Song MY, 2016, JAMA ONCOL, V2, P1154, DOI 10.1001/jamaoncol.2016.0843
   Song MY, 2015, GASTROENTEROLOGY, V148, P1244, DOI 10.1053/j.gastro.2014.12.035
   STAMPFER MJ, 1984, AM J EPIDEMIOL, V119, P837, DOI 10.1093/oxfordjournals.aje.a113804
   Tabaac AR, 2018, AM J PREV MED, V54, P385, DOI 10.1016/j.amepre.2017.11.009
   Tabung FK, 2018, JAMA ONCOL, V4, P366, DOI 10.1001/jamaoncol.2017.4844
   Thrift AP, 2015, INT J EPIDEMIOL, V44, P662, DOI 10.1093/ije/dyv082
   Tian Y, 2020, GASTROENTEROLOGY, V159, P159, DOI 10.1053/j.gastro.2020.03.063
   USPreventive Services Task Force USPreventive Services Task Force Issues, 2020, DRAFT RECOMMENDATION STATEMENT: LUNG CANCER SCREENING, V0, P0
   van Dam RM, 2008, BMJ-BRIT MED J, V337, P0, DOI 10.1136/bmj.a1440
   Wang L, 2020, GASTROENTEROLOGY, V159, P241, DOI 10.1053/j.gastro.2020.03.054
   Wark PA, 2009, INT J CANCER, V125, P413, DOI 10.1002/ijc.24288
   Wei EK, 2017, AM J EPIDEMIOL, V185, P224, DOI 10.1093/aje/kww183
   WILLETT WC, 1985, AM J EPIDEMIOL, V122, P51, DOI 10.1093/oxfordjournals.aje.a114086
   Win AK, 2012, CANCER EPIDEM BIOMAR, V21, P398, DOI 10.1158/1055-9965.EPI-11-0771
   Wolf AMD, 2018, CA-CANCER J CLIN, V68, P250, DOI 10.3322/caac.21457
   World Cancer Research Fund, 2018, DIET NUTR PHYS ACT C, V0, P0
   Zauber AG, 2012, NEW ENGL J MED, V366, P687, DOI 10.1056/NEJMoa1100370
   Zheng XB, 2021, JNCI-J NATL CANCER I, V113, P543, DOI 10.1093/jnci/djaa164
NR 83
TC 25
Z9 27
U1 0
U2 7
PU OXFORD UNIV PRESS INC
PI CARY
PA JOURNALS DEPT, 2001 EVANS RD, CARY, NC 27513 USA
SN 0027-8874
EI 1460-2105
J9 JNCI-J NATL CANCER I
JI JNCI-J. Natl. Cancer Inst.
PD SEP 15
PY 2021
VL 113
IS 9
BP 1177
EP 1185
DI 10.1093/jnci/djab041
EA MAR 2021
PG 9
WC Oncology
SC Oncology
GA XT8QI
UT WOS:000733845200014
PM 33734405
DA 2025-02-23
ER

PT J
AU You, DF
   Zhang, MZ
   He, WJ
   Wang, DH
   Yu, Y
   Yu, ZL
   Lange, T
   Yang, S
   Wei, YY
   Ma, HX
   Hu, ZB
   Shen, HB
   Chen, F
   Zhao, Y
AF You, Dongfang
   Zhang, Mingzhi
   He, Wenjing
   Wang, Danhua
   Yu, Yang
   Yu, Zhaolei
   Lange, Theis
   Yang, Sheng
   Wei, Yongyue
   Ma, Hongxia
   Hu, Zhibin
   Shen, Hongbing
   Chen, Feng
   Zhao, Yang
TI Association between dietary sodium, potassium intake and lung cancer risk: evidence from the prostate, lung, colorectal and ovarian cancer screening trial and the Women's Health Initiativey
SO TRANSLATIONAL LUNG CANCER RESEARCH
LA English
DT Article
DE Lung cancer; sodium; potassium; cancer screening; Women's Health Initiative
ID mineral intake; zinc; magnesium; calcium; design; fruit
AB Background: Epidemiological studies have reported that dietary mineral intake plays an important role on lung cancer risk, but the association of sodium, potassium intake is still unclear. Methods: We determined the association between dietary sodium, potassium intake and lung cancer risk based on the Prostate, Lung, Colorectal and Ovarian (PLCO) cancer screening trial and the Women's Health Initiative (WHI). Totally 165,409 participants who completed the baseline questionnaire (BQ) and diet history questionnaire (DHQ) were included into the analytical dataset, including 92,984 (44,959 men and 48,025 women) from the PLCO trial and 72,425 (women only) from the WHI cohort. Multivariable Cox proportional hazards regression was used to calculate hazard ratios (HRs) and 95% confidence intervals (CIs) of incident lung cancer associated with dietary potassium and sodium intake. The dose-response relationship was also described using the spline smoothed curve after adjusting covariates. Results: After the median follow-up of 8.55 and 18.56 years, 1,278 and 1,631 new cases of lung cancer were identified in the PLCO trial and WHI cohort, respectively. Intake of sodium was significantly associated with the incidence of lung cancer in the PLCO trial after multivariate adjustment for men (HR: 1.19, 95% CI: 1.05-1.35; P for linear trend = 0.044). There was a suggestion that lung cancer risk had a quadratic curve correlation with the increase of potassium intake for women (third vs. lowest quintile: HR: 0.72, 95% CI: 0.54-0.96; P for quadratic trend = 0.042). The similar results showing an inverse association between potassium intake and lung cancer risk were also observed in the WHI cohort for women (highest vs. lowest quintile: HR: 0.82, 95% CI: 0.70-0.97; P for linear trend = 0.009). Conclusions: Appropriate intake of potassium has a protective effect against lung cancer, while high consumption of sodium is associated with an increased risk of lung cancer.
C1 [You, Dongfang; Zhang, Mingzhi; Yu, Yang; Yu, Zhaolei; Yang, Sheng; Wei, Yongyue; Chen, Feng; Zhao, Yang] Nanjing Med Univ, Sch Publ Hlth, Dept Biostat, Nanjing, Peoples R China.
   [He, Wenjing] Zhengzhou Univ, Zhengzhou Cent Hosp, Zhengzhou, Peoples R China.
   [Wang, Danhua] Nanjing Med Univ, Kangda Coll, Dept Publ Hlth & Prevent Med, Lianyungang, Peoples R China.
   [Lange, Theis] Univ Copenhagen, Fac Hlth & Med Sci, Dept Publ Hlth, Sect Biostat, Oster Farimagsgade 5, DK-1353 Copenhagen, Denmark.
   [Wei, Yongyue; Chen, Feng; Zhao, Yang] Nanjing Med Univ, Ctr Big Data, Nanjing, Peoples R China.
   [Ma, Hongxia; Hu, Zhibin; Shen, Hongbing] Nanjing Med Univ, Sch Publ Hlth, Dept Epidemiol, Nanjing, Peoples R China.
   [Ma, Hongxia; Hu, Zhibin; Zhao, Yang] Nanjing Med Univ, Collaborat Innovat Ctr Canc Personalized Med, Jiangsu Key Lab Canc Biomarkers Prevent & Treatme, Nanjing, Peoples R China.
   [Ma, Hongxia; Hu, Zhibin; Shen, Hongbing] Nanjing Med Univ, China Int Cooperat Ctr CICC Environm & Human Hlth, Nanjing, Peoples R China.
C3 Nanjing Medical University; Zhengzhou University; Nanjing Medical University; University of Copenhagen; Nanjing Medical University; Nanjing Medical University; Nanjing Medical University; Nanjing Medical University
RP Chen, F; Zhao, Y (corresponding author), Nanjing Med Univ, Sch Publ Hlth, Dept Biostat, Nanjing, Peoples R China.
EM fengchen@njmu.edu.cn; yzhao@njmu.edu.cn
FU National Natural Science Foundation of China [81872709, 81530088, 81830100, 81820108028, 81922061]; Natural Science Foundation of the Jiangsu Higher Education Institutions of China [18KJA110004]; Qing-lan Project of Jiangsu Province; Excellent Young Faculty Program of NMU
CR Agudo A, 1997, EUR J CANCER, V33, P1256, DOI 10.1016/S0959-8049(97)00050-6
   Anderson G, 1998, CONTROL CLIN TRIALS, V19, P61
   Andriole GL, 2005, JNCI-J NATL CANCER I, V97, P433, DOI 10.1093/jnci/dji065
   Beckett EL, 2014, NUTR RES REV, V27, P94, DOI 10.1017/S0954422414000043
   Bernabe-Ortiz A, 2020, NAT MED, V26, P374, DOI 10.1038/s41591-020-0754-2
   Bittoni MA, 2017, MOL CLIN ONCOL, V6, P917, DOI 10.3892/mco.2017.1239
   BRAY F, 2018, CA-CANCER J CLIN, V68, P394, DOI 10.3322/CAAC.21492
   Chmielewski J, 2017, J CLIN HYPERTENS, V19, P904, DOI 10.1111/jch.13014
   Deckers IAG, 2014, BRIT J CANCER, V110, P797, DOI 10.1038/bjc.2013.771
   Dunn GP, 2002, NAT IMMUNOL, V3, P991, DOI 10.1038/ni1102-991
   Eil R, 2016, NATURE, V537, P539, DOI 10.1038/nature19364
   Ferlay J, 2015, INT J CANCER, V136, PE359, DOI 10.1002/ijc.29210
   Gilliland FD, 2002, AM J EPIDEMIOL, V155, P125, DOI 10.1093/aje/155.2.125
   Guideline, 2012, GUID POT INT AD CHIL, V0, P0
   Ho E, 2004, J NUTR BIOCHEM, V15, P572, DOI 10.1016/j.jnutbio.2004.07.005
   Hu JF, 2011, EUR J CANCER PREV, V20, P132, DOI 10.1097/CEJ.0b013e3283429e32
   Huang Y, 2014, HYPERTENSION, V63, P238, DOI 10.1161/HYPERTENSIONAHA.113.02218
   KUNE GA, 1989, NUTR CANCER, V12, P351, DOI 10.1080/01635588909514036
   Langer RD, 2003, ANN EPIDEMIOL, V13, PS107, DOI 10.1016/S1047-2797(03)00047-4
   Mahabir S, 2008, CARCINOGENESIS, V29, P949, DOI 10.1093/carcin/bgn043
   Mahabir S, 2010, CANCER EPIDEM BIOMAR, V19, P1976, DOI 10.1158/1055-9965.EPI-10-0067
   Mao YS, 2016, SURG ONCOL CLIN N AM, V25, P439, DOI 10.1016/j.soc.2016.02.001
   Marrie RA, 2009, J CLIN EPIDEMIOL, V62, P511, DOI 10.1016/j.jclinepi.2008.05.015
   Meng Y, 2019, BIOL TRACE ELEM RES, V189, P325, DOI 10.1007/s12011-018-1474-z
   Muka T, 2017, EUR J NUTR, V56, P1637, DOI 10.1007/s00394-016-1210-4
   Peleteiro B, 2016, BRIT J NUTR, V116, P728, DOI 10.1017/S0007114516002518
   Peterlik M, 2009, ANTICANCER RES, V29, P3687
   Prasad AS, 2009, CURR OPIN CLIN NUTR, V12, P646, DOI 10.1097/MCO.0b013e3283312956
   Prorok PC, 2000, CONTROL CLIN TRIALS, V21, P273S, DOI 10.1016/S0197-2456(00)00098-2
   Ruano-Ravina A, 2002, NUTR CANCER, V43, P47, DOI 10.1207/S15327914NC431_5
   Suadicani P, 2007, EUR RESPIR J, V30, P13, DOI 10.1183/09031936.00062506
   Subar AF, 2000, AM J EPIDEMIOL, V152, P279, DOI 10.1093/aje/152.3.279
   Uriu-Adams Janet Y, 2005, MOLECULAR ASPECTS OF MEDICINE, V26, P268, DOI 10.1016/j.mam.2005.07.015
   Vodnala SK, 2019, SCIENCE, V363, P1417, DOI 10.1126/science.aau0135
   Wakai K, 1999, LUNG CANCER, V25, P147, DOI 10.1016/S0169-5002(99)00051-3
   Willett WC, 1997, AM J CLIN NUTR, V65, P1220, DOI 10.1093/ajcn/65.4.1220S
   Xu X, 2019, CANCER EPIDEM BIOMAR, V28, P1993, DOI 10.1158/1055-9965.EPI-19-0604
   Yang JJ, 2020, JAMA ONCOL, V6, P0, DOI 10.1001/jamaoncol.2019.4107
   Zhang WC, 2015, CELL RES, V25, P893, DOI 10.1038/cr.2015.87
   Zhou W, 2005, EPIDEMIOLOGY, V16, P772, DOI 10.1097/01.ede.0000181311.11585.59
   Zhuo HJ, 2004, CANCER EPIDEM BIOMAR, V13, P771
NR 41
TC 16
Z9 17
U1 1
U2 6
PU AME PUBLISHING COMPANY
PI SHATIN
PA FLAT-RM C 16F, KINGS WING PLAZA 1, NO 3 KWAN ST, SHATIN, HONG KONG 00000, PEOPLES R CHINA
SN 2218-6751
EI 2226-4477
J9 TRANSL LUNG CANCER R
JI Transl. Lung Cancer Res.
PD JAN 15
PY 2021
VL 10
IS 1
BP 45
EP +
DI 10.21037/tlcr-20-870
PG 21
WC Oncology; Respiratory System
SC Oncology; Respiratory System
GA XF2BU
UT WOS:000723882000007
PM 33569292
DA 2025-02-23
ER

PT J
AU Matsushita, M
   Fujita, K
   Hayashi, T
   Kayama, H
   Motooka, D
   Hase, H
   Jingushi, K
   Yamamichi, G
   Yumiba, S
   Tomiyama, E
   Koh, Y
   Hayashi, Y
   Nakano, K
   Wang, C
   Ishizuya, Y
   Kato, T
   Hatano, K
   Kawashima, A
   Ujike, T
   Uemura, M
   Imamura, R
   Pena, MDCR
   Gordetsky, JB
   Netto, GJ
   Tsujikawa, K
   Nakamura, S
   Takeda, K
   Nonomura, N
AF Matsushita, Makoto
   Fujita, Kazutoshi
   Hayashi, Takuji
   Kayama, Hisako
   Motooka, Daisuke
   Hase, Hiroaki
   Jingushi, Kentaro
   Yamamichi, Gaku
   Yumiba, Satoru
   Tomiyama, Eisuke
   Koh, Yoko
   Hayashi, Yujiro
   Nakano, Kosuke
   Wang, Cong
   Ishizuya, Yu
   Kato, Taigo
   Hatano, Koji
   Kawashima, Atsunari
   Ujike, Takeshi
   Uemura, Motohide
   Imamura, Ryoichi
   Pena, Maria D. C. Rodriguez
   Gordetsky, Jennifer B.
   Netto, George J.
   Tsujikawa, Kazutake
   Nakamura, Shota
   Takeda, Kiyoshi
   Nonomura, Norio
TI Gut Microbiota-Derived Short-Chain Fatty Acids Promote Prostate Cancer Growth via IGF1 Signaling
SO CANCER RESEARCH
LA English
DT Article
ID factor-i receptor; exercise alters; cell-growth; expression; diet; butyrate; obesity; inflammation; progression; cycle
AB Excessive intake of animal fat and resultant obesity are major risk factors for prostate cancer. Because the composition of the gut cells. microbiota is known to change with dietary composition and body type, we used prostate-specific Pten knockout mice as a prostate cancer model to investigate whether there is a gut microbiotamediated connection between animal fat intake and prostate cancer. Oral administration of an antibiotic mixture (Abx) in prostate cancer-bearing mice fed a high-fat diet containing a large proportion of lard drastically altered the composition of the gut microbiota including Rikenellaceae and Clostridiales, inhibited prostate cancer cell proliferation, and reduced prostate Igfl expression and circulating insulin-like growth factor-1 (IGFI) levels. In prostate cancer tissue, MAPK and PI3K activities, both downstream of the IGFI receptor, were suppressed by Abx administration. IGFI directly promoted the proliferation of prostate cancer cell lines DU145 and 22Rv1 in vitro. Abx administration also reduced fecal levels of short-chain fatty acids (SCFA) produced by intestinal bacteria. Supplementation with SCFAs promoted tumor growth by increasing IGFI levels. In humans, IGFI was found to be highly expressed in prostate cancer tissue from obese patients. In conclusion, IGF1 production stimulated by SCFAs from gut microbes influences the growth of prostate cancer via activating local prostate MAPK and PI3K signaling, indicating the existence of a gut microbiota-IGFI-prostate axis. Disrupting this axis by modulating the gut microbiota may aid in prostate cancer prevention and treatment. Significance: These results suggest that intestinal bacteria, acting through short-chain fatty adds, regulate systemic and local prostate IGFI in the host, which can promote proliferation of prostate cancer cells. [GRAPHICS] .
C1 [Matsushita, Makoto; Fujita, Kazutoshi; Hayashi, Takuji; Yamamichi, Gaku; Yumiba, Satoru; Tomiyama, Eisuke; Koh, Yoko; Hayashi, Yujiro; Nakano, Kosuke; Wang, Cong; Ishizuya, Yu; Kato, Taigo; Hatano, Koji; Kawashima, Atsunari; Ujike, Takeshi; Uemura, Motohide; Imamura, Ryoichi; Nonomura, Norio] Osaka Univ, Grad Sch Med, Dept Urol, Suita, Osaka, Japan.
   [Fujita, Kazutoshi] Kindai Univ, Dept Urol, Fac Med, 377-2 Oono Higashi, Osaka 5898511, Japan.
   [Kayama, Hisako; Takeda, Kiyoshi] Osaka Univ, Grad Sch Med, Dept Microbiol & Immunol, Lab Immune Regulat, Suita, Osaka, Japan.
   [Kayama, Hisako; Takeda, Kiyoshi] Osaka Univ, WPI Immunol Frontier Res Ctr, Suita, Osaka, Japan.
   [Kayama, Hisako] Osaka Univ, Inst Adv Cocreat Studies, Suita, Osaka, Japan.
   [Motooka, Daisuke; Nakamura, Shota] Osaka Univ, Res Inst Microbial Dis, Dept Infect Metagen, Suita, Osaka, Japan.
   [Hase, Hiroaki; Jingushi, Kentaro; Tsujikawa, Kazutake] Osaka Univ, Grad Sch Pharmaceut Sci, Lab Cell Biol & Physiol, Suita, Osaka, Japan.
   [Pena, Maria D. C. Rodriguez; Netto, George J.] UAB Sch Med, Dept Pathol, Birmingham, AL USA.
   [Gordetsky, Jennifer B.] Vanderbilt Univ, Med Ctr, Dept Pathol, Nashville, TN 37232 USA.
   [Gordetsky, Jennifer B.] Vanderbilt Univ, Med Ctr, Dept Urol, Nashville, TN USA.
C3 Osaka University; Kindai University (Kinki University); Osaka University; Osaka University; Osaka University; Osaka University; Osaka University; University of Alabama System; University of Alabama Birmingham; Vanderbilt University; Vanderbilt University
RP Fujita, K (corresponding author), Kindai Univ, Dept Urol, Fac Med, 377-2 Oono Higashi, Osaka 5898511, Japan.
EM kazufujita2@gmail.com
FU Platform Project for Supporting Drug Discovery and Life Science Research [Basis for Supporting Innovative Drug Discovery and Life Science Research (BINDS)] from AMED [JP21am0101084, 2675]; Japanese Urological Association; Yakult Bio-Science Foundation; Project MEET of Osaka University Graduate School of Medicine; JSPS KAKENHI [JP18K16693]; Grants-in-Aid for Scientific Research [21K09421, 18K16693] Funding Source: KAKEN
CR Akinsete JA, 2012, CARCINOGENESIS, V33, P140, DOI 10.1093/carcin/bgr238
   Allen JM, 2018, MED SCI SPORT EXER, V50, P747, DOI 10.1249/MSS.0000000000001495
   Amabebe E, 2020, BRIT J NUTR, V123, P1127, DOI 10.1017/S0007114520000380
   Bray Freddie, 2018, CA CANCER J CLIN, V68, P394, DOI 10.3322/caac.21609
   Barnard RJ, 2003, PROSTATE, V56, P201, DOI 10.1002/pros.10251
   Belcheva A, 2014, CELL, V158, P288, DOI 10.1016/j.cell.2014.04.051
   Berquin IM, 2007, J CLIN INVEST, V117, P1866, DOI 10.1172/JCI31494
   Calle EE, 2004, NAT REV CANCER, V4, P579, DOI 10.1038/nrc1408
   Cavarretta I, 2017, EUR UROL, V72, P625, DOI 10.1016/j.eururo.2017.03.029
   Chai LJ, 2019, INT J FOOD MICROBIOL, V297, P41, DOI 10.1016/j.ijfoodmicro.2019.02.023
   Chang SN, 2014, PROSTATE, V74, P1266, DOI 10.1002/pros.22843
   Cook SI, 1998, ALIMENT PHARM THER, V12, P499, DOI 10.1046/j.1365-2036.1998.00337.x
   Donohoe DR, 2012, MOL CELL, V48, P612, DOI 10.1016/j.molcel.2012.08.033
   Dzutsev A, 2017, ANNU REV IMMUNOL, V35, P199, DOI 10.1146/annurev-immunol-051116-052133
   Fujita K, 2019, J CLIN MED, V8, P0, DOI 10.3390/jcm8020201
   Garidou L, 2015, CELL METAB, V22, P100, DOI 10.1016/j.cmet.2015.06.001
   Hakuno F, 2018, J MOL ENDOCRINOL, V61, PT69, DOI 10.1530/JME-17-0311
   Hatano K, 2020, J CLIN MED, V9, P0, DOI 10.3390/jcm9082680
   Hayashi T, 2019, CANCERS, V11, P0, DOI 10.3390/cancers11081153
   Hayashi T, 2018, CLIN CANCER RES, V24, P4309, DOI 10.1158/1078-0432.CCR-18-0106
   Ishikawa D, 2017, INFLAMM BOWEL DIS, V23, P116, DOI 10.1097/MIB.0000000000000975
   Kim J, 2007, ANTICANCER RES, V27, P3285
   Kineman RD, 2018, J MOL ENDOCRINOL, V61, PT187, DOI 10.1530/JME-18-0076
   Krueckl SL, 2004, CANCER RES, V64, P8620, DOI 10.1158/0008-5472.CAN-04-2446
   Lee Y, 2016, MOL CARCINOGEN, V55, P991, DOI 10.1002/mc.22342
   Liss MA, 2018, EUR UROL, V74, P575, DOI 10.1016/j.eururo.2018.06.033
   Loo TM, 2017, CANCER DISCOV, V7, P522, DOI 10.1158/2159-8290.CD-16-0932
   Maeda Y, 2016, ARTHRITIS RHEUMATOL, V68, P2646, DOI 10.1002/art.39783
   Matsushita M, 2020, INT J MOL SCI, V21, P0, DOI 10.3390/ijms21041447
   McKeown BT, 2014, NUTR CANCER, V66, P1154, DOI 10.1080/01635581.2014.951736
   Minter MR, 2016, SCI REP-UK, V6, P0, DOI 10.1038/srep30028
   Molinari F, 2014, FRONT ONCOL, V3, P0, DOI 10.3389/fonc.2013.00326
   Morrison DJ, 2016, GUT MICROBES, V7, P189, DOI 10.1080/19490976.2015.1134082
   Narita S, 2008, PROSTATE, V68, P321, DOI 10.1002/pros.20681
   Ngo TH, 2003, ENDOCRINOLOGY, V144, P2319, DOI 10.1210/en.2003-221028
   Ohlson N, 2007, PROSTATE, V67, P32, DOI 10.1002/pros.20480
   Perry JK, 2006, GROWTH HORM IGF RES, V16, P277, DOI 10.1016/j.ghir.2006.09.006
   Poinsot P, 2018, J MOL ENDOCRINOL, V61, PT103, DOI 10.1530/JME-17-0292
   Qin L, 2011, J BIOCHEM, V150, P151, DOI 10.1093/jb/mvr066
   Roddam AW, 2008, ANN INTERN MED, V149, P461, DOI 10.7326/0003-4819-149-7-200810070-00006
   Rodriguez M, 2016, ONCOGENE, V35, P1153, DOI 10.1038/onc.2015.170
   Schulz MD, 2014, NATURE, V514, P508, DOI 10.1038/nature13398
   Schwarzer M, 2016, SCIENCE, V351, P854, DOI 10.1126/science.aad8588
   Singh N, 2014, IMMUNITY, V40, P128, DOI 10.1016/j.immuni.2013.12.007
   Smith PM, 2013, SCIENCE, V341, P569, DOI 10.1126/science.1241165
   Wang BT, 2020, NUTRIENTS, V12, P0, DOI 10.3390/nu12103197
   Watts EL, 2020, INT J CANCER, V147, P803, DOI 10.1002/ijc.32808
   Yachida S, 2019, NAT MED, V25, P968, DOI 10.1038/s41591-019-0458-7
   Yan J, 2018, CALCIFIED TISSUE INT, V102, P406, DOI 10.1007/s00223-018-0395-3
   Yan J, 2016, P NATL ACAD SCI USA, V113, PE7554, DOI 10.1073/pnas.1607235113
NR 50
TC 112
Z9 117
U1 9
U2 64
PU AMER ASSOC CANCER RESEARCH
PI PHILADELPHIA
PA 615 CHESTNUT ST, 17TH FLOOR, PHILADELPHIA, PA 19106-4404 USA
SN 0008-5472
EI 1538-7445
J9 CANCER RES
JI Cancer Res.
PD AUG 1
PY 2021
VL 81
IS 15
BP 4014
EP 4026
DI 10.1158/0008-5472.CAN-20-4090
PG 13
WC Oncology
SC Oncology
GA TU2GK
UT WOS:000680858100008
PM 34039634
DA 2025-02-23
ER

PT J
AU Deybasso, HA
   Roba, KT
   Nega, B
   Belachew, T
AF Deybasso, Haji Aman
   Roba, Kedir Teji
   Nega, Berhanu
   Belachew, Tefera
TI Dietary and Environmental Determinants of Oesophageal Cancer in Arsi Zone, Oromia, Central Ethiopia: A Case-Control Study
SO CANCER MANAGEMENT AND RESEARCH
LA English
DT Article
DE case-control; oesophageal cancer; determinants; Arsi Zone; Ethiopia
ID squamous-cell carcinoma; high-risk area; hot beverages; food; patterns; africa; temperature; consumption; exposures
AB Purpose: Oesophageal cancer is ranked 5th of all types of malignancies in Ethiopia and highly prevalent in the Arsi Zone. However, no study was conducted to elucidate the dietary and environmental determinants of oesophageal cancer in the Arsi Zone. Methods: A matched case-control study was conducted from June 1, 2019, to June 30, 2020. A total of 104 cases and 208 controls were interviewed. Data were collected using food frequency questionnaires (structured questionnaires). Binary and multiple logistic regression analyses were conducted to check the association between independent and dependent variables. Adjusted odds ratios and the corresponding 95% confidence intervals were estimated for the strength of association. Statistical significance was declared at a P-value of <0.05. Results: In multivariable logistic regression, drinking very hot coffee (AOR=5.1,[95% CI: (1.95, 13.71), drinking large volume of coffee (AOR=4.9, [95% CI: (2.03, 12.17), very hot porridge (AOR=3.1,[95% CI: (1.38,7.03) and eating porridge fast (AOR=7.0, [95% CI: (2.48, 20.14), low intake of dairy products (AOR=6.0, [95% CI: (2.29, 15.95), cooking food in sleeping room (AOR=3.7, [95% CI: (1.22, 11.39), exposure to x-ray (AOR=9.4,[95% CI: (3.94, 22.82), nonalcohol homemade drinks (AOR=5.4,[95% CI: (1.97, 15.14), use of chemical containers (AOR=3.4, [95% CI: (1.48, 8.23) were determinants of oesophageal cancer. Conclusion: Coffee temperature, coffee drinking volume, porridge consumption temperature, porridge consumption speed, dairy products intake patterns, food cooking place, x-ray exposure, nonalcohol homemade drink, and use of chemical containers were independent determinants of the increased risk of oesophageal cancer in the study community.
C1 [Deybasso, Haji Aman; Belachew, Tefera] Jimma Univ, Dept Human Nutr & Dietet, Jimma, Ethiopia.
   [Roba, Kedir Teji] Haramaya Univ, Coll Hlth & Med Sci, Harar, Ethiopia.
   [Nega, Berhanu] Addis Ababa Univ, Coll Med & Hlth Sci, Addis Ababa, Ethiopia.
C3 Jimma University; Haramaya University; Addis Ababa University
RP Deybasso, HA (corresponding author), Jimma Univ, Dept Human Nutr & Dietet, Jimma, Ethiopia.
EM hajia.aman9@gmail.com
CR Abnet CC, 2007, CANCER INVEST, V25, P189, DOI 10.1080/07357900701208733
   Aggarwal BB, 2006, BIOCHEM PHARMACOL, V72, P1605, DOI 10.1016/j.bcp.2006.06.029
   Al-abed AA, 2012, BMC PUBLIC HEALTH, V12, P0
   Alebachew Woldu M, 2017, J CANCER SCI THER, V09, P0, DOI 10.4172/1948-5956.1000452
   [Anonymous], 2017, NUTRIENTS, V0, P0, DOI DOI 10.3390/nu9111257
   [Anonymous], 2018, FOODS, V0, P0, DOI DOI 10.3390/F00DS7060083
   Bezabeh A, 2020, COGENT FOOD AGR, V6, P0, DOI 10.1080/23311932.2020.1834662
   Boyko V, 2015, PROC ECON FINANC, V24, P93, DOI 10.1016/S2212-5671(15)00622-X
   Bravi F, 2012, ANN ONCOL, V23, P765, DOI 10.1093/annonc/mdr295
   Bulcha G, 2018, JCO GLOB ONCOL, V4, P0, DOI 10.1200/jgo.18.41700
   Castellsague X, 2020, INT J CANC, V88, P658, DOI 10.1002/1097-0215(20001115)88:4658::AID-IJC223.0.00;2-T
   Central Statistical Agency (CSA) Ethiopia and ICF, 2017, ETHIOPIA DEMOGRAPHIC AND HEALTH SURVEY 2016, V0, P0
   Chung WC, 2010, J KOREAN MED SCI, V25, P489, DOI 10.3346/jkms.2010.25.3.489
   Claeys W, 2016, FOOD CONTROL, V59, P628, DOI 10.1016/j.foodcont.2015.06.051
   Damalas CA, 2011, INT J ENV RES PUB HE, V8, P1402, DOI 10.3390/ijerph8051402
   DEJONG UW, 1972, GUT, V13, P24, DOI 10.1136/gut.13.1.24
   Denissenko MF, 1996, SCIENCE, V274, P430, DOI 10.1126/science.274.5286.430
   Desta M, 2019, J NUTR METAB, V2019, P0, DOI 10.1155/2019/3916864
   Dibaba K, 2018, FOOD CONTROL, V86, P77, DOI 10.1016/j.foodcont.2017.11.016
   Donaldson MS, 2004, NUTR J, V3, P0, DOI 10.1186/1475-2891-3-19
   Efsa N, 2015, SCI OPINION SUBSTANT, V13, P0
   Feyesa I, 2020, REVIEW, V0, P0
   Ghasemi-Kebria F, 2013, CANCER EPIDEMIOL, V37, P290, DOI 10.1016/j.canep.2013.01.010
   Gledovic Zorana, 2007, INDIAN J GASTROENTEROL, V26, P265
   Huang FL, 2018, ASIAN J SURG, V41, P210, DOI 10.1016/j.asjsur.2016.10.005
   Huang SH, 2012, KAOHSIUNG J MED SCI, V28, P654, DOI 10.1016/j.kjms.2012.04.034
   HUTT MSR, 1965, BRIT MED J, V2, P719, DOI 10.1136/bmj.2.5464.719
   Ibiebele TI, 2010, CANCER CAUSE CONTROL, V21, P1475, DOI 10.1007/s10552-010-9576-8
   Islami F, 2009, BMJ-BRIT MED J, V338, P0, DOI 10.1136/bmj.b929
   Islami F, 2009, INT J CANCER, V125, P491, DOI 10.1002/ijc.24445
   Islami F, 2009, NUTR CANCER, V61, P475, DOI 10.1080/01635580902803735
   Kamangar F, 2009, GASTROENTEROL CLIN N, V38, P27, DOI 10.1016/j.gtc.2009.01.004
   Key TJ, 2002, LANCET, V360, P861, DOI 10.1016/S0140-6736(02)09958-0
   Leon ME, 2017, PLOS ONE, V12, P0, DOI 10.1371/journal.pone.0178911
   Li QW, 2017, NUTRIENTS, V9, P0, DOI 10.3390/nu9050510
   Lin J, 2011, ASIAN PAC J CANCER P, V12, P2189
   Liu WJ, 2016, JCI INSIGHT, V1, P0, DOI 10.1172/jci.insight.88755
   Liu X, 2014, BRIT J CANCER, V110, P2785, DOI 10.1038/bjc.2014.172
   McCormack VA, 2017, INT J CANCER, V140, P259, DOI 10.1002/ijc.30292
   Mchembe MD, 2013, WORLD J SURG ONCOL, V11, P0, DOI 10.1186/1477-7819-11-257
   Mengesha B, 2005, EAST AFR MED J, V82, P353
   Meyer A, 2011, INT J HYG ENVIR HEAL, V214, P151, DOI 10.1016/j.ijheh.2010.11.002
   Michels KB, 2005, INT J CANCER, V114, P163, DOI 10.1002/ijc.20662
   Micke O, 1999, JPN J CLIN ONCOL, V29, P164, DOI 10.1093/jjco/29.3.164
   Mlombe YB, 2015, MALAWI MED J, V27, P88, DOI 10.4314/mmj.v27i3.3
   Morton LM, 2014, HAEMATOLOGICA, V99, PE193, DOI 10.3324/haematol.2014.108258
   Munishi MO, 2015, CANCER CAUSE CONTROL, V26, P1477, DOI 10.1007/s10552-015-0646-9
   Mwachiro MM, 2019, CANCER EPIDEMIOL, V60, P60, DOI 10.1016/j.canep.2019.03.010
   Narang B, 2013, AM J CANC EPIDEMIOL, V1, P36
   Pan GW, 1999, AM J IND MED, V35, P272, DOI 10.1002/(SICI)1097-0274(199903)35:3<272::AID-AJIM7>3.0.CO;2-T
   Parent ME, 2000, OCCUP ENVIRON MED, V57, P325, DOI 10.1136/oem.57.5.325
   Patel Kirtika, 2013, ISRN ONCOL, V2013, P503249, DOI 10.1155/2013/503249
   Sammon AM, 2009, SQUAMOUS CANC OESOPH, V0, P0
   Schaafsma T, 2015, PLOS ONE, V10, P0, DOI 10.1371/journal.pone.0140107
   Shewaye AB, 2016, EAST AND CENTRAL AFRICAN JOURNAL OF SURGERY, V21, P33, DOI 10.4314/ecajs.v21i2.5
   Siegel RL, 2015, CA-CANCER J CLIN, V65, P5, DOI 10.3322/caac.21254
   Silberman Michael, 2013, CASE REP EMERG MED, V2013, P781809, DOI 10.1155/2013/781809
   Talagala IA, 2018, BMC CANCER, V18, P0, DOI 10.1186/s12885-018-4975-4
   Terry P, 2001, BRIT J CANCER, V84, P120, DOI 10.1054/bjoc.2000.1561
   Van Rensburg S, 2019, WORLD ACAD SCI J, V0, P0, DOI DOI 10.3892/wasj.2019.24
   Yamaji T, 2008, INT J CANCER, V123, P1935, DOI 10.1002/ijc.23744
   Zhang H, 2011, TECH, V0, P0
   Zhang J, 2018, MEDICINE, V97, P0, DOI 10.1097/MD.0000000000010514
NR 63
TC 12
Z9 12
U1 0
U2 2
PU DOVE MEDICAL PRESS LTD
PI ALBANY
PA PO BOX 300-008, ALBANY, AUCKLAND 0752, NEW ZEALAND
SN 1179-1322
EI 
J9 CANCER MANAG RES
JI Cancer Manag. Res.
PD JUN 15
PY 2021
VL 13
IS 
BP 2071
EP 2082
DI 10.2147/CMAR.S298892
PG 12
WC Oncology
SC Oncology
GA QM2ZT
UT WOS:000621651900001
PM 33664594
DA 2025-02-23
ER

PT J
AU Teibo, JO
   Akinfe, OA
   Olagunju, AS
   Olorunfemi, FG
   Teibo, TKA
   Olaoba, OT
   Ayinde, KS
   Babalola, AD
AF Teibo, J. O.
   Akinfe, O. A.
   Olagunju, A. S.
   Olorunfemi, F. G.
   Teibo, T. K. A.
   Olaoba, O. T.
   Ayinde, K. S.
   Babalola, A. D.
TI CHEMOPREVENTIVE ROLES OF MEDICINAL FOODS AGAINST ENVIRONMENTAL CARCINOGENS-INDUCED CANCERS
SO WORLD CANCER RESEARCH JOURNAL
LA English
DT Article
DE Chemo-prevention; Medicinal foods; Pharmacological properties; Drug development; Antioxidant; Anti-inflammatory
ID breast-cancer; diallyl trisulfide; oxidative stress; prostate-cancer; functional food; risk; resveratrol; lycopene; mutagenicity; inflammation
AB Objective: Cancer remains the major cause of death globally apart from cardiovascular diseases. Behavioural and dietary risks could trigger up to 70% of new cancer cases in the next 20 years based on speculations. The risk of cancer is becoming more rampant mainly because of various environmental carcinogens which are responsible for their initiation and progression. Consideration has now been given to the roles of medicinal foods as cancer chemo-preventive agents. Materials and Methods: Cancer treatments and / or management can be overwhelming, hence prevention is pivotal to decrease incidence and mortality rate. We reviewed some medicinal foods with potential chemo-preventive and pharmacological activities. Frugal chemo-prevention, using natural products was considered due to some factors such as availability and cost-effectiveness; this is very important when we consider the current state of the economy of many countries worldwide considering the cost of herbs, spices and foods that are known universally. Results: The anti-cancer, antioxidant, anti-inflammatory properties of medicinal foods, their bioactive compounds, mechanism of action as well as their possible chemo-preventive roles against various forms of cancer such as lung, breast, prostate cancers with high incidence and mortality driven by environmental pollutants and carcinogens were explored. Conclusions: In this current review, we pointed out the chemo-preventive possibilities of some medicinal / functional foods on environmental carcinogens - induced cancers in a bid to enhance plant medicines and compounds for possible drug development.
C1 [Teibo, J. O.; Akinfe, O. A.; Olagunju, A. S.; Babalola, A. D.] Univ Ibadan, Dept Biochem, Ibadan, Nigeria.
   [Teibo, J. O.] Univ Sao Paulo, Dept Biochem & Immunol, Ribeirao Preto, SP, Brazil.
   [Olorunfemi, F. G.] Univ Illinois, Dept Biol Sci, Chicago, IL 60680 USA.
   [Teibo, T. K. A.] Univ Sao Paulo, Coll Nursing, Dept Maternal Infant & Publ Hlth Nursing, Ribeirao Preto, SP, Brazil.
   [Olaoba, O. T.] Univ Missouri, Dept Biochem, Columbia, MO USA.
   [Ayinde, K. S.] Univ Estadual Campinas, Inst Biol, Campinas, SP, Brazil.
C3 University of Ibadan; Universidade de Sao Paulo; University of Illinois System; University of Illinois Chicago; University of Illinois Chicago Hospital; Universidade de Sao Paulo; University of Missouri System; University of Missouri Columbia; Universidade Estadual de Campinas; Universidade de Sao Paulo
RP Teibo, JO (corresponding author), Univ Ibadan, Dept Biochem, Ibadan, Nigeria.; Teibo, JO (corresponding author), Univ Sao Paulo, Dept Biochem & Immunol, Ribeirao Preto, SP, Brazil.
EM teiboluwafemi@gmail.com
CR Ahmad A, 2005, TOXICOL LETT, V159, P1, DOI 10.1016/j.toxlet.2005.04.001
   Ahmed I, 2017, J EXP BIOL AGRIC SCI, V5, P402, DOI 10.18006/2017.5(4).402.411
   Ahmed SMU, 2017, BBA-MOL BASIS DIS, V1863, P585, DOI 10.1016/j.bbadis.2016.11.005
   Alizadeh-Navaei R, 2018, WORLD CANCER RES J, V5, P0
   Anand P, 2008, PHARM RES-DORDR, V25, P2097, DOI 10.1007/s11095-008-9661-9
   Andersen V, 2012, BMC CANCER, V12, P0, DOI 10.1186/1471-2407-12-183
   [Anonymous], 2020, GLOB IN CANC REG DEV, V0, P0
   Atawodi Sunday Eneojo, 2011, INFECT AGENT CANCER, V6 Suppl 2, PS9, DOI 10.1186/1750-9378-6-S2-S9
   Azuma T, 2019, SCI TOTAL ENVIRON, V657, P476, DOI 10.1016/j.scitotenv.2018.11.433
   Báez S, 2010, WORLD J GASTROENTERO, V16, P372, DOI 10.3748/wjg.v16.i3.372
   Besaratinia A, 2006, CARCINOGENESIS, V27, P1526, DOI 10.1093/carcin/bgi311
   Bilal M, 2018, INT J BIOL MACROMOL, V113, P983, DOI 10.1016/j.ijbiomac.2018.02.062
   Bilal M, 2018, MAR DRUGS, V16, P0, DOI 10.3390/md16020065
   Blokhina O, 2010, PLANT PHYSIOL BIOCH, V48, P359, DOI 10.1016/j.plaphy.2010.01.007
   Boileau TWM, 2003, JNCI-J NATL CANCER I, V95, P1578, DOI 10.1093/jnci/djg081
   Cho J, 2015, CANCER PREV RES, V8, P817, DOI 10.1158/1940-6207.CAPR-15-0098
   Das L, 2015, PLOS ONE, V10, P0, DOI 10.1371/journal.pone.0124000
   Ercolini AM, 2009, CLIN EXP IMMUNOL, V155, P1, DOI 10.1111/j.1365-2249.2008.03834.x
   Forouzanfar MH, 2016, LANCET, V388, P1659, DOI 10.1016/S0140-6736(16)31679-8
   Guha N, 2009, BREAST CANCER RES TR, V118, P395, DOI 10.1007/s10549-009-0321-5
   He Y, 2015, MOLECULES, V20, P9183, DOI 10.3390/molecules20059183
   Henry CJ, 2010, EUR J CLIN NUTR, V64, P657, DOI 10.1038/ejcn.2010.101
   Horie T, 2001, J NUTR, V131, P1071S, DOI 10.1093/jn/131.3.1071S
   Huang JB, 2011, CAN J CARDIOL, V27, P488, DOI 10.1016/j.cjca.2010.12.077
   Ilic M, 2016, WORLD J GASTROENTERO, V22, P9694, DOI 10.3748/wjg.v22.i44.9694
   John T, 2020, GSC BIOL PHARM SCI, V11, P297, DOI 10.30574/gscbps.2020.11.2.0143
   Khan SA, 2012, CANCER PREV RES, V5, P309, DOI 10.1158/1940-6207.CAPR-11-0251
   Kim H, 2018, INT J CANCER, V143, P1047, DOI 10.1002/ijc.31396
   Kim JH, 2012, MOL NUTR FOOD RES, V56, P454, DOI 10.1002/mnfr.201100270
   Latruffe N, 2015, ANN NY ACAD SCI, V1348, P97, DOI 10.1111/nyas.12819
   Lee HS, 2011, NUTR RES PRACT, V5, P185, DOI 10.4162/nrp.2011.5.3.185
   Lee SA, 2009, AM J CLIN NUTR, V89, P1920, DOI 10.3945/ajcn.2008.27361
   Limagne E, 2016, NUTRIENTS, V8, P0, DOI 10.3390/nu8050280
   Martirosyan DM, 2015, FUNCT FOODS HEALTH D, V5, P209
   Mattisson I, 2004, BRIT J CANCER, V90, P122, DOI 10.1038/sj.bjc.6601516
   McCormick DL, 2010, CANCER PREV RES, V3, P381, DOI 10.1158/1940-6207.CAPR-09-0176
   Mein JR, 2008, EXP MOL MED, V40, P486
   Messina M, 2009, WORLD J GASTROENTERO, V16, P372
   Moselhy SS, 2008, MOL CELL BIOCHEM, V319, P175, DOI 10.1007/s11010-008-9890-6
   Narod SA, 2015, J CANCER POLICY, V5, P8, DOI 10.1016/j.jcpo.2015.03.002
   ONeil BH, 2011, INT J RADIAT ONCOL, V80, P705, DOI 10.1016/j.ijrobp.2010.02.063
   Olagunju AS, 2020, IJISRT, V5, P340
   Olorunfemi FG, 2020, GSJ, V8, P2320
   Plummer M, 2016, LANCET GLOB HEALTH, V4, PE609, DOI 10.1016/S2214-109X(16)30143-7
   Qin S, 2016, MOL NUTR FOOD RES, V60, P1731, DOI 10.1002/mnfr.201501017
   Rana M, 2016, FRONT PHARMACOL, V7, P0, DOI 10.3389/fphar.2016.00223
   Rasheed T, 2018, SCI TOTAL ENVIRON, V640, P174, DOI 10.1016/j.scitotenv.2018.05.232
   Rasheed T, 2018, SCI TOTAL ENVIRON, V615, P476, DOI 10.1016/j.scitotenv.2017.09.126
   Reck M, 2016, NEW ENGL J MED, V375, P1823, DOI 10.1056/NEJMoa1606774
   Reuter S, 2010, FREE RADICAL BIO MED, V49, P1603, DOI 10.1016/j.freeradbiomed.2010.09.006
   Sarriá B, 2012, NUTR METAB, V9, P0, DOI 10.1186/1743-7075-9-33
   Schaffer M, 2015, CURR OPIN CLIN NUTR, V18, P605, DOI 10.1097/MCO.0000000000000227
   Shin DH, 2008, EXP MOL MED, V40, P486, DOI 10.3858/emm.2008.40.5.486
   Singh P, 2010, CANCER LETT, V293, P1, DOI 10.1016/j.canlet.2009.11.019
   Singh SV, 2008, CANCER RES, V68, P9503, DOI 10.1158/0008-5472.CAN-08-1677
   Stan SD, 2009, CLIN CANCER RES, V15, P4895, DOI 10.1158/1078-0432.CCR-09-0512
   Stewart BW, 2014, WORLD CANC REPORT 20, V0, PP1, DOI 10.3322/9283204298
   Tang L, 2010, BMC CANCER, V10, P0, DOI 10.1186/1471-2407-10-162
   Teibo OJ, 2021, FUNCTIONAL FOODS HLT, V0, P0
   Tili E, 2016, MOLECULES, V21, P0, DOI 10.3390/molecules21091263
   Tsai CY, 2010, WORLD J GASTROENTERO, V16, P3371, DOI 10.3748/wjg.v16.i27.3371
   Walter RB, 2011, CANCER EPIDEM BIOMAR, V20, P2298, DOI 10.1158/1055-9965.EPI-11-0494
   Wang Y, 2010, INT J CANCER, V126, P1788, DOI 10.1002/ijc.24689
   Wu AH, 2008, BRIT J CANCER, V99, P196, DOI 10.1038/sj.bjc.6604448
   Yamada K, 2008, J NUTR, V138, P1192S, DOI 10.1093/jn/138.6.1192S
   Zhang CL, 2012, INT J BIOL SCI, V8, P363, DOI 10.7150/ijbs.3796
NR 66
TC 4
Z9 4
U1 0
U2 3
PU VERDUCI PUBLISHER
PI ROME
PA VIA GREGORIO VII, ROME, 186-00165, ITALY
SN 2372-3416
EI 
J9 WORLD CANCER RES J
JI World Cancer Res. J.
PD JUN 15
PY 2021
VL 8
IS 
BP 
EP 
DI 
PG 12
WC Oncology
SC Oncology
GA WT0LW
UT WOS:000715566200001
DA 2025-02-23
ER

PT J
AU Duggan, C
   Tapsoba, JD
   Shivappa, N
   Harris, HR
   Hébert, JR
   Wang, CY
   McTiernan, A
AF Duggan, Catherine
   Tapsoba, Jean de Dieu
   Shivappa, Nitin
   Harris, Holly R.
   Hebert, James R.
   Wang, Ching-Yun
   McTiernan, Anne
TI Changes in Dietary Inflammatory Index Patterns with Weight Loss in Women: A Randomized Controlled Trial
SO CANCER PREVENTION RESEARCH
LA English
DT Article
ID c-reactive protein; postmenopausal women; ghrelin concentrations; obese women; overweight; exercise; activation; leptin; microenvironment; angiogenesis
AB Dietary composition can influence systemic inflammation; higher levels of circulating inflammatory biomarkers are associated with increased risk of breast and other cancers. A total of 438 overweight/obese, healthy, postmenopausal women were randomized to a caloric-restriction diet (goal: 10% weight-loss), aerobic-exercise (225 min/week moderate-to-vigorous activity), combined diet+exercise, or control. Dietary inflammatory index (DII) and energy-adjusted (E-DII) scores were derived from food frequency questionnaires (FFQ) and could be calculated for 365 participants with complete FFQs at baseline and 12 months. Changes from baseline to 12 months in E-DII scores in the intervention arms versus controls were analyzed using generalized estimating equations, adjusted for confounders. We examined associations between changes in previously measured biomarkers and E-DII at 12 months. Participants randomized to diet and diet+exercise arms had greater reductions in E-DII (-104.4% and -84.4%), versus controls (-34.8%, both P < 0.001). Weight change had a more marked effect than E-DII change on biomarkers at 12-months; associations between E-DII and biomarker changes were reduced after adjustment by weight change. Changes in E-DII at 12 months, adjusted for weight change, were negatively associated with changes in ghrelin [r = -0.19; P = 0.05 (diet), r = -0.29; P = 0.02 (diet+exercise)], and positively with VEGF [r = 0.22; P = 0.03 (diet+exercise)], and red blood cell counts [r = 0.30; P = 0.004 (exercise)]. C-reactive protein (CRP) and IL6 levels were not associated with E-DII changes at 12 months. In conclusion, a behavior change of low-calorie, low-fat diet significantly reduces dietary inflammatory potential, modulating biomarkers that are associated with tumorigenesis, such as VEGF, but not CRP or IL6. Prevention Relevance: Diets high in saturated fats and low in fruit and vegetable intake are associated with increased inflammation, which increases cancer risk. This study showed that changes in diet quality had effects on factors associated with cancer; however, the majority of beneficial effects were associated with weight loss rather than diet quality.
C1 [Duggan, Catherine; Tapsoba, Jean de Dieu; Harris, Holly R.; Wang, Ching-Yun; McTiernan, Anne] Fred Hutchinson Canc Res Ctr, Publ Hlth Sci, Seattle, WA 98109 USA.
   [Shivappa, Nitin; Hebert, James R.] Univ South Carolina, Canc Prevent & Control Program, Columbia, SC 29208 USA.
   [Shivappa, Nitin; Hebert, James R.] Univ South Carolina, Arnold Sch Publ Hlth, Dept Epidemiol & Biostat, Columbia, SC 29208 USA.
   [Shivappa, Nitin; Hebert, James R.] Connecting Hlth Innovat LLC, Columbia, SC USA.
   [Harris, Holly R.; McTiernan, Anne] Univ Washington, Sch Publ Hlth, Dept Epidemiol, Seattle, WA 98195 USA.
   [McTiernan, Anne] Univ Washington, Sch Med, Dept Med Geriatr, Seattle, WA USA.
C3 Fred Hutchinson Cancer Center; University of South Carolina System; University of South Carolina Columbia; University of South Carolina System; University of South Carolina Columbia; Connecting Health Innovations LLC; University of Washington; University of Washington Seattle; University of Washington; University of Washington Seattle
RP Duggan, C (corresponding author), Fred Hutchinson Canc Res Ctr, Seattle, WA 98109 USA.
EM cduggan@fhcrc.org
FU NCI at the NIH [P30 CA015704, R01 CA105204-01A1, U54-CA116847]; Breast Cancer Research Foundation [BCRF-16106, BCRF-17-105, BCRF-18-107, BCRF-19-107]
CR Abella V, 2017, NAT REV RHEUMATOL, V13, P100, DOI 10.1038/nrrheum.2016.209
   Ainsworth BE, 2000, MED SCI SPORT EXER, V32, PS498, DOI 10.1097/00005768-200009001-00009
   [Anonymous], 1991, GUID EX TEST PRESCR, V0, P0
   Arendt LM, 2013, CANCER RES, V73, P6080, DOI 10.1158/0008-5472.CAN-13-0926
   Baatar D, 2011, MOL CELL ENDOCRINOL, V340, P44, DOI 10.1016/j.mce.2011.04.019
   Campbell KL, 2012, J CLIN ONCOL, V30, P2314, DOI 10.1200/JCO.2011.37.9792
   Chan DSM, 2015, CANCER EPIDEM BIOMAR, V24, P1439, DOI 10.1158/1055-9965.EPI-15-0324
   Pereira JAD, 2017, J DIABETES RES, V2017, P0, DOI 10.1155/2017/4527980
   Dixit VD, 2004, J CLIN INVEST, V114, P57, DOI 10.1172/JCI200421134
   Duggan C, 2016, CANCER RES, V76, P4226, DOI 10.1158/0008-5472.CAN-16-0399
   Forsythe JA, 1996, MOL CELL BIOL, V16, P4604
   Foster-Schubert KE, 2012, OBESITY, V20, P1628, DOI 10.1038/oby.2011.76
   Fowler ME, 2017, INT J CANCER, V141, P2215, DOI 10.1002/ijc.30922
   Galizzi MM, 2019, FRONT PSYCHOL, V10, P0, DOI 10.3389/fpsyg.2019.00342
   Grönberg M, 2017, PLOS ONE, V12, P0, DOI 10.1371/journal.pone.0176059
   Hébert JR, 2019, ADV NUTR, V10, P185, DOI 10.1093/advances/nmy071
   Hebert JR, 2002, ANN EPIDEMIOL, V12, P577, DOI 10.1016/S1047-2797(01)00297-6
   Himbert C, 2017, CANCER PREV RES, V10, P494, DOI 10.1158/1940-6207.CAPR-16-0322
   Hotamisligil GS, 2017, NATURE, V542, P177, DOI 10.1038/nature21363
   Imayama I, 2012, CANCER RES, V72, P2314, DOI 10.1158/0008-5472.CAN-11-3092
   Jakubowicz D, 2012, STEROIDS, V77, P323, DOI 10.1016/j.steroids.2011.12.006
   Jayasinghe SN, 2019, NUTRIENTS, V11, P0, DOI 10.3390/nu11071643
   Keum N, 2015, JNCI-J NATL CANCER I, V107, P0, DOI 10.1093/jnci/djv088
   Kojima M, 1999, NATURE, V402, P656, DOI 10.1038/45230
   Kong A, 2011, J AM DIET ASSOC, V111, P1898, DOI 10.1016/j.jada.2011.09.012
   Kong A, 2009, NUTR RES, V29, P768, DOI 10.1016/j.nutres.2009.10.013
   Li WG, 2004, CIRCULATION, V109, P2221, DOI 10.1161/01.CIR.0000127956.43874.F2
   Mason C, 2015, CLIN ENDOCRINOL, V82, P369, DOI 10.1111/cen.12483
   Mason C, 2011, AM J PREV MED, V41, P366, DOI 10.1016/j.amepre.2011.06.042
   Mayne ST, 2016, NAT REV CLIN ONCOL, V13, P504, DOI 10.1038/nrclinonc.2016.24
   Minihane AM, 2015, BRIT J NUTR, V114, P999, DOI 10.1017/S0007114515002093
   Muhammad HFL, 2017, NUTRIENTS, V9, P0, DOI 10.3390/nu9111205
   Naznin F, 2018, J MOL ENDOCRINOL, V60, P109, DOI 10.1530/JME-17-0192
   Patterson RE, 1999, ANN EPIDEMIOL, V9, P178, DOI 10.1016/S1047-2797(98)00055-6
   Pinsky PF, 2007, AM J EPIDEMIOL, V165, P874, DOI 10.1093/aje/kwk075
   Ramallal R, 2017, OBESITY, V25, P997, DOI 10.1002/oby.21833
   Rivadeneira DB, 2019, IMMUNITY, V51, P548, DOI 10.1016/j.immuni.2019.07.003
   Shivappa N, 2015, BRIT J NUTR, V113, P665, DOI 10.1017/S000711451400395X
   Shivappa N, 2014, PUBLIC HEALTH NUTR, V17, P1825, DOI 10.1017/S1368980013002565
   Sokol A, 2016, NUTR RES, V36, P1298, DOI 10.1016/j.nutres.2016.04.004
   Sun K, 2011, J CLIN INVEST, V121, P2094, DOI 10.1172/JCI45887
   Tabung FK, 2016, EUR J CLIN NUTR, V70, P1374, DOI 10.1038/ejcn.2016.116
   Tabung FK, 2018, J NUTR, V148, P771, DOI 10.1093/jn/nxy031
   Tabung FK, 2015, ANN EPIDEMIOL, V25, P398, DOI 10.1016/j.annepidem.2015.03.009
   Willett WC, 1998, NUTRITIONAL EPIDEMIOLOGY: MONOGRAPHS IN EPIDEMIOLOGY AND BIOSTATISTICS, V2nd, P0
   Yanagi S, 2018, CELL METAB, V27, P786, DOI 10.1016/j.cmet.2018.02.008
   Yu JL, 2003, BREAST CANCER RES, V5, P83, DOI 10.1186/bcr573
   Zamora-Ros R, 2015, GENES NUTR, V10, P0, DOI 10.1007/s12263-014-0447-x
NR 48
TC 15
Z9 15
U1 1
U2 11
PU AMER ASSOC CANCER RESEARCH
PI PHILADELPHIA
PA 615 CHESTNUT ST, 17TH FLOOR, PHILADELPHIA, PA 19106-4404 USA
SN 1940-6207
EI 1940-6215
J9 CANCER PREV RES
JI Cancer Prev. Res.
PD JAN 15
PY 2021
VL 14
IS 1
BP 85
EP 94
DI 10.1158/1940-6207.CAPR-20-0181
PG 10
WC Oncology
SC Oncology
GA PR1JG
UT WOS:000606998200010
PM 32859616
DA 2025-02-23
ER

PT J
AU Zengul, AG
   Demark-Wahnefried, W
   Barnes, S
   Morrow, CD
   Bertrand, B
   Berryhill, TF
   Frugé, AD
AF Zengul, Ayse G.
   Demark-Wahnefried, Wendy
   Barnes, Stephen
   Morrow, Casey D.
   Bertrand, Brenda
   Berryhill, Taylor F.
   Fruge, Andrew D.
TI Associations between Dietary Fiber, the Fecal Microbiota and Estrogen Metabolism in Postmenopausal Women with Breast Cancer
SO NUTRITION AND CANCER-AN INTERNATIONAL JOURNAL
LA English
DT Article
ID body-mass index; clostridium-hathewayi; risk; metaanalysis; patterns
AB Breast cancer is a hormonally-driven cancer, and various dietary factors are associated with estrogen metabolism, including dietary fiber. Several studies report associations between dietary fiber and breast cancer; however, research on whether fiber influences circulating estrogens through the gut microbiota is rare. The objective of this cross-sectional study among 29 newly-diagnosed (stage 0-II), post-menopausal breast cancer patients is to examine associations between dietary fiber and the gut microbiota that are linked with beta-glucuronidase activity, and purportedly increase circulating estrogens. Spearman's and partial correlations controlling for body mass index and age were performed using dietary recall data, Illumina MiSeq generated microbiota relative abundance, and HPLC-mass spectrometry-derived estradiol and estrone levels. Major findings are: (1) total dietary fiber is inversely associated withClostridium hathewayi(r= -0.419; p = 0.024); (2) soluble fiber is inversely associated withClostridium(r=-0.11;p = 0.02); (3) insoluble fiber is positively associated withBacteroides uniformis sp. (r = 0.382; p = 0.041); and (4) serum estradiol and estrone levels are not correlated with species/genera or dietary fiber, though there is a trend toward an inverse association between soluble fiber and estradiol levels (r= -0.30; p = 0.12). More studies are needed to understand the complex interaction between dietary fiber, intestinal microbiota, and hormonal levels in older females.
C1 [Zengul, Ayse G.; Bertrand, Brenda] Univ Alabama Birmingham UAB, Dept Nutr Sci, 1675 Univ Blvd,Webb 513, Birmingham, AL 35233 USA.
   [Demark-Wahnefried, Wendy] UAB, Dept Nutr Sci, Wallace Tumor Inst WTI, Birmingham, AL USA.
   [Demark-Wahnefried, Wendy] Wallace Tumor Inst WTI, UAB Comprehens Canc Ctr, Birmingham, AL USA.
   [Barnes, Stephen] Univ Alabama Birmingham UAB, Dept Pharmacol & Toxicol, Birmingham, AL 35233 USA.
   [Barnes, Stephen; Berryhill, Taylor F.] Univ Alabama Birmingham UAB, Targeted Metabol & Prote Lab, Birmingham, AL 35233 USA.
   [Morrow, Casey D.] Univ Alabama Birmingham UAB, Dept Cell Dev & Integrat Biol, Birmingham, AL 35233 USA.
   [Fruge, Andrew D.] Auburn Univ, Didact Program Dietet, Auburn, AL USA.
C3 University of Alabama System; University of Alabama Birmingham; University of Alabama System; University of Alabama Birmingham; University of Alabama System; University of Alabama Birmingham; University of Alabama System; University of Alabama Birmingham; University of Alabama System; University of Alabama Birmingham; University of Alabama System; University of Alabama Birmingham; Auburn University System; Auburn University
RP Zengul, AG (corresponding author), Univ Alabama Birmingham UAB, Dept Nutr Sci, 1675 Univ Blvd,Webb 513, Birmingham, AL 35233 USA.
EM aysezen@uab.edu
FU National Cancer Institute [CA178359, CA013148, CA047888]; UAB Cancer Research Experiences for Students (CaRES) Program [5R25CA076023]; UAB Center for Clinical Translational Science [UL1TR00065, UL1TR001417]; Heflin Center for Genomic Sciences; UAB Health Services Foundation General Endowment Fund; Microbiome Resource at the University of Alabama at Birmingham: Comprehensive Cancer Center [P30AR050948]; Center for Clinical Translational Science [UL1TR001417]; University Wide Institutional Core; Heflin Center for Genomic Sciences and Microbiome Center
CR Anderson JW, 2009, NUTR REV, V67, P188, DOI 10.1111/j.1753-4887.2009.00189.x
   [Anonymous], 2017, BREAST CANC FACTS FI, V0, P0
   Aune D, 2012, ANN ONCOL, V23, P1394, DOI 10.1093/annonc/mdr589
   Bang SJ, 2018, AMB EXPRESS, V8, P0, DOI 10.1186/s13568-018-0629-9
   Benítez-Páez A, 2017, FRONT CELL INFECT MI, V7, P0, DOI 10.3389/fcimb.2017.00383
   Catsburg C, 2015, AM J CLIN NUTR, V101, P817, DOI 10.3945/ajcn.114.097659
   Chinda D, 2004, J NUTR, V134, P1881, DOI 10.1093/jn/134.8.1881
   Dababneh Ala S, 2014, BMJ CASE REP, V2014, P0, DOI 10.1136/bcr-2013-009322
   Elsayed S, 2004, EMERG INFECT DIS, V10, P1950, DOI 10.3201/eid1011.040006
   Farvid MS, 2014, BMJ-BRIT MED J, V348, P0, DOI 10.1136/bmj.g3437
   Frugé AD, 2020, J ACAD NUTR DIET, V120, P650, DOI 10.1016/j.jand.2018.08.164
   Frugé AD, 2018, J ACAD NUTR DIET, V118, P714, DOI 10.1016/j.jand.2016.10.017
   Fujii H, 2013, NUTR J, V12, P0, DOI 10.1186/1475-2891-12-159
   Gaskins AJ, 2009, AM J CLIN NUTR, V90, P1061, DOI 10.3945/ajcn.2009.27990
   Kapil U, 2013, J BREAST CANCER, V16, P129, DOI 10.4048/jbc.2013.16.1.129
   Kumar Ranjit, 2014, CURR PROTOC HUM GENET, V82, P0, DOI 10.1002/0471142905.hg1808s82
   Kwa M, 2016, JNCI-J NATL CANCER I, V108, P0, DOI 10.1093/jnci/djw029
   Link LB, 2013, AM J CLIN NUTR, V98, P1524, DOI 10.3945/ajcn.113.061184
   Linscott AJ, 2005, ANAEROBE, V11, P97, DOI 10.1016/j.anaerobe.2004.10.002
   Munsell MF, 2014, EPIDEMIOL REV, V36, P114, DOI 10.1093/epirev/mxt010
   Raftogianis R, 2000, J NATL CANCER INST MONOGR, V0, P113
   Renehan AG, 2008, LANCET, V371, P569, DOI 10.1016/S0140-6736(08)60269-X
   Rivenzon-Segal D, 2002, AM J PHYSIOL-ENDOC M, V283, PE623, DOI 10.1152/ajpendo.00050.2002
   Rossi RE, 2014, ANTICANCER RES, V34, P6861
   Siegel R, 2014, CA-CANCER J CLIN, V64, P9, DOI 10.3322/CAAC.21387
   Steer T, 2001, SYST APPL MICROBIOL, V24, P353, DOI 10.1078/0723-2020-00044
   Suzuki R, 2008, INT J CANCER, V122, P403, DOI 10.1002/ijc.23060
   Tai SSC, 2005, ANAL CHEM, V77, P6359, DOI 10.1021/ac050837i
   Tena D, 2014, ANAEROBE, V27, P14, DOI 10.1016/j.anaerobe.2014.02.004
   Tsuruta Y, 2016, BMJ OPEN, V6, P0, DOI 10.1136/bmjopen-2016-012320
   van der Hiel B, 2001, J CANCER RES CLIN, V127, P269
   Woo PCY, 2004, J CLIN MICROBIOL, V42, P5947, DOI 10.1128/JCM.42.12.5947-5949.2004
NR 32
TC 26
Z9 31
U1 0
U2 16
PU ROUTLEDGE JOURNALS, TAYLOR & FRANCIS LTD
PI ABINGDON
PA 2-4 PARK SQUARE, MILTON PARK, ABINGDON OX14 4RN, OXON, ENGLAND
SN 0163-5581
EI 1532-7914
J9 NUTR CANCER
JI Nutr. Cancer
PD JUN 10
PY 2021
VL 73
IS 7
BP 1108
EP 1117
DI 10.1080/01635581.2020.1784444
EA JUN 2020
PG 10
WC Oncology; Nutrition & Dietetics
SC Oncology; Nutrition & Dietetics
GA SO3SE
UT WOS:000549523600001
PM 32590914
DA 2025-02-23
ER

PT J
AU Song, SS
   Huang, S
   Park, S
AF Song, Sang Shin
   Huang, ShaoKai
   Park, Sunmin
TI Association of Polygenetic Risk Scores Related to Cell Differentiation and Inflammation with Thyroid Cancer Risk and Genetic Interaction with Dietary Intake
SO CANCERS
LA English
DT Article
DE gene&#8211; gene interaction; thyroid cancer; polygenic risk scores; gender; white blood cell; dietary patterns
AB Simple Summary Global thyroid cancer incidence is increasing, especially in women. Genetic and environmental factors mutually contribute to its incidence. We aimed to identify genetic variants to influence thyroid cancer risk and determine their interactions with lifestyles in a large city hospital-based cohort (495 thyroid cancer patients and 56,439 control). The best polygenetic model included DIRC3_rs6759952, GAP43_rs13059137, NRG1_rs7834206, PROM1_rs72616195, LRP1B_rs1369535, and LOC100507065_rs11175834, tumorigenesis and cancer cell differentiation-related genes. Their high polygenetic risk scores (PRS) increased thyroid cancer risk by 3.90-fold compared to low-PRS. Thyroid cancer risk was elevated in females, high white blood cell counts, and high energy, low alcohol, and high seaweed intakes by 4.21, 4.03, 7.00, 4.11, and 4.02-fold, respectively. These factors interacted with PRS: the women with high-PRS elevated thyroid cancer risk much among women with high daily energy, seaweeds, and alcohol intake. These results could be applied to personalized nutrition plans to reduce thyroid cancer risk. The incidence of thyroid cancer continues to increase steadily, and this increasing incidence cannot be attributed solely to the overdiagnosis of microcarcinoma or technical advancements in detection methods and may also depend on environmental and genetic factors. However, the impacts and interactions of genetic and environmental factors remain controversial, and they may differ in Eastern and Western countries. The study's purpose was to identify single nucleotide polymorphisms of genes related to cell differentiation and inflammation to influence thyroid cancer incidence and determine interactions with lifestyles in a large city hospital-based cohort. Genetic variants were selected by genome-wide association study with thyroid cancer participants (case; n = 495) and controls without cancers (n = 56,439). SNPs having gene-gene interactions were selected by generalized multifactor dimensionality reduction. Polygenic risk scores (PRSs) were generated by summing the number of selected SNP risk alleles. PRSs of the best model included 6 SNPs, that is, DIRC3_rs6759952, GAP43_rs13059137, NRG1_rs7834206, PROM1_rs72616195, LRP1B_rs1369535, and LOC100507065_rs11175834. Participants with a high-PRS had a higher thyroid cancer risk by 3.9-fold than those with a low-PRS. The following variables were related to an increased thyroid cancer risk; female (OR = 4.21), high white blood cell count (OR = 4.03), and high energy (OR = 7.00), low alcohol (OR = 4.11), and high seaweed (OR = 4.02) intakes. These variables also interacted with PRS to influence thyroid cancer risk. Meat/noodle diet patterns interacted with PRSs to increase thyroid cancer risk (p = 0.0023). In conclusion, women with a high-PRS associated with cell differentiation and inflammation were at an elevated thyroid cancer risk. Daily energy, seaweeds, and alcohol intake interacted with PRS for thyroid cancer risk. These results could be applied to personalized nutrition plans to reduce the risk of thyroid cancer.
C1 [Song, Sang Shin; Park, Sunmin] Hoseo Univ, Dept Food & Nutr, Obes Diabet Res Ctr, Asan 31499, South Korea.
   [Huang, ShaoKai; Park, Sunmin] Hoseo Univ, Dept Bioconvergence Syst, Asan 31499, South Korea.
C3 Hoseo University; Hoseo University
RP Park, S (corresponding author), Hoseo Univ, Dept Food & Nutr, Obes Diabet Res Ctr, Asan 31499, South Korea.; Park, S (corresponding author), Hoseo Univ, Dept Bioconvergence Syst, Asan 31499, South Korea.
EM 20195175@vision.hoseo.edu; 20205623@vision.hoseo.edu; smpark@hoseo.edu
FU National Research Foundation of Korea [2019R1A2C1007203]
CR Ahn Y, 2007, EUR J CLIN NUTR, V61, P1435, DOI 10.1038/sj.ejcn.1602657
   Bray Freddie, 2018, CA CANCER J CLIN, V68, P394, DOI 10.3322/caac.21609
   Ari A, 2019, J INT MED RES, V47, P2077, DOI 10.1177/0300060519838392
   Barrea L, 2021, CRIT REV FOOD SCI, V61, P25, DOI 10.1080/10408398.2020.1714542
   Cao LingZhi Cao LingZhi, 2016, CANCER RESEARCH ON PREVENTION AND TREATMENT, V43, P616
   Figlioli G, 2015, SCI REP-UK, V5, P0, DOI 10.1038/srep08922
   Fiore M, 2020, FOOD CHEM TOXICOL, V146, P0, DOI 10.1016/j.fct.2020.111778
   He HL, 2018, J CLIN ENDOCR METAB, V103, P1369, DOI 10.1210/jc.2017-01798
   Hong KW, 2018, NUTR RES, V51, P82, DOI 10.1016/j.nutres.2017.12.012
   Hong SH, 2017, CANCER RES TREAT, V49, P534, DOI 10.4143/crt.2016.161
   Jyothi KU, 2015, META GENE, V5, P9, DOI 10.1016/j.mgene.2015.05.001
   Kim HJ, 2017, EUR J NUTR, V56, P965, DOI 10.1007/s00394-015-1144-2
   Kim Y, 2017, INT J EPIDEMIOL, V46, P1350, DOI 10.1093/ije/dyx105
   Köhler A, 2013, J CLIN ENDOCR METAB, V98, PE1674, DOI 10.1210/jc.2013-1941
   Lee SK, 2016, BRIT J NUTR, V115, P834, DOI 10.1017/S0007114515005152
   Liang JX, 2020, AM J TRANSL RES, V12, P180
   Liu ML, 2020, CLIN NUTR, V39, P942, DOI 10.1016/j.clnu.2019.03.039
   Liu YH, 2017, INT J ENDOCRINOL, V2017, P0, DOI 10.1155/2017/5308635
   Liyanarachchi S, 2020, P NATL ACAD SCI USA, V117, P5997, DOI 10.1073/pnas.1919976117
   Luzón-Toro B, 2019, GENES-BASEL, V10, P0, DOI 10.3390/genes10110913
   Marcello MA, 2012, NUTR CANCER, V64, P1190, DOI 10.1080/01635581.2012.721154
   Michikawa T, 2012, EUR J CANCER PREV, V21, P254, DOI 10.1097/CEJ.0b013e32834a8042
   Ozmen S, 2017, ENDOCR REGUL, V51, P131, DOI 10.1515/enr-2017-0013
   Park S, 2021, PUBLIC HEALTH NUTR, V24, P2964, DOI 10.1017/S1368980020001305
   Park S, 2015, J KOREAN MED SCI, V30, P1279, DOI 10.3346/jkms.2015.30.9.1279
   Patel S, 2020, INT J GEN MED, V13, P1589, DOI 10.2147/IJGM.S280986
   Prazeres H, 2017, ONCOGENE, V36, P146, DOI 10.1038/onc.2016.143
   Przybylik-Mazurek E, 2012, POSTEP HIG MED DOSW, V66, P11, DOI 10.5604/17322693.974647
   Pstrag N, 2018, MOL CANCER, V17, P0, DOI 10.1186/s12943-018-0866-1
   Rabbee N, 2006, BIOINFORMATICS, V22, P7, DOI 10.1093/bioinformatics/bti741
   Rashid FA, 2020, GLAND SURG, V9, P1878, DOI 10.21037/gs-20-430
   Ristic-Medic D, 2014, NUTR REV, V72, P143, DOI 10.1111/nure.12092
   Sangsefidi ZS, 2019, CLIN NUTR ESPEN, V33, P195, DOI 10.1016/j.clnesp.2019.05.015
   Son HY, 2017, NAT COMMUN, V8, P0, DOI 10.1038/ncomms15966
   Wang CC, 2016, EUR J CANCER PREV, V25, P239, DOI 10.1097/CEJ.0000000000000168
   Wang H, 2020, STEM CELL RES THER, V11, P0, DOI 10.1186/s13287-020-01729-0
   Wang XF, 2016, ONCOTARGET, V7, P55912, DOI 10.18632/oncotarget.10352
   Wiltshire JJ, 2016, THYROID, V26, P1541, DOI 10.1089/thy.2016.0100
   Wójcicka A, 2014, GENE CHROMOSOME CANC, V53, P516, DOI 10.1002/gcc.22162
   Yuan F, 2020, PSYCHIAT RES, V284, P0, DOI 10.1016/j.psychres.2019.112690
   Zamora-Ros R, 2016, INT J CANCER, V138, P65, DOI 10.1002/ijc.29693
   Zheng C, 2019, J CELL MOL MED, V23, P7974, DOI 10.1111/jcmm.14460
   Zidane Monia, 2019, ENDOCR RELAT CANCER, V26, PR583, DOI 10.1530/ERC-19-0321
NR 43
TC 8
Z9 8
U1 1
U2 4
PU MDPI
PI BASEL
PA ST ALBAN-ANLAGE 66, CH-4052 BASEL, SWITZERLAND
SN 
EI 2072-6694
J9 CANCERS
JI Cancers
PD APR 15
PY 2021
VL 13
IS 7
BP 
EP 
DI 10.3390/cancers13071510
PG 18
WC Oncology
SC Oncology
GA RK5EJ
UT WOS:000638319100001
PM 33805984
DA 2025-02-23
ER

PT J
AU Malcomson, FC
   Willis, ND
   McCallum, I
   Xie, L
   Shivappa, N
   Wirth, MD
   Hébert, JR
   Kocaadam-Bozkurt, B
   Özturan-Sirin, A
   Kelly, SB
   Bradburn, DM
   Belshaw, NJ
   Johnson, IT
   Mathers, JC
AF Malcomson, Fiona C.
   Willis, Naomi D.
   McCallum, Iain
   Xie, Long
   Shivappa, Nitin
   Wirth, Michael D.
   Hebert, James R.
   Kocaadam-Bozkurt, Betul
   Ozturan-Sirin, Aycil
   Kelly, Seamus B.
   Bradburn, D. Michael
   Belshaw, Nigel J.
   Johnson, Ian T.
   Mathers, John C.
TI Diet-Associated Inflammation Modulates Inflammation and WNT Signaling in the Rectal Mucosa, and the Response to Supplementation with Dietary Fiber
SO CANCER PREVENTION RESEARCH
LA English
DT Article
ID colorectal-cancer; resistant starch; gene-expression; protein; index; risk; mechanisms; proliferation; prevention; mutations
AB Inflammation drives colorectal cancer development, and colorectal cancer risk is influenced by dietary factors, including dietary fiber. Hyperactive WNT signaling occurs in colorectal cancer and may regulate inflammation. This study investigated (i) relationships between the inflammatory potential of diet, assessed using the Energy-adjusted Dietary Inflammatory Index (E-DII), and markers of WNT signaling, and (ii) whether DIE status modulated the response to supplementation with two types of dietary fiber. Seventy-five healthy participants were supplemented with resistant starch and/or polydextrose (PD) or placebo for 50 days. Rectal biopsies were collected before and after intervention and used to assess WNT pathway gene expression and crypt cell proliferation. E-DII scores were calculated from food frequency questionnaire data. High-sensitivity C- reactive protein (hsCRP) and fecal calpmtectin concentrations were quantified. hsCRP concentration was significantly grater in participants with higher E-DII scores [least square means (LSM) 4.7 vs. 2.4 mg/L, P = 0.03]. Baseline E-DII score correlated with FOSL1 (beta = 0.503, P = 0.003) and WNT11 (beta = 0.472, P = 0.006) expression, after adjusting for age, gender, body mass index, endoscopy procedure, and smoking status. WNT11 expression was more than 2-fold greater in individuals with higher E-DII scores (LSM 0.131 vs. 0.059, P = 0.002). Baseline E-DII modulated the effects of PD supplementation on FOSL1 expression (P = 0.04). More proinflammatory diets were associated with altered WNT signaling and appeared to modulate the effects of PD supplementation on expression of FOSL1. This is the first study to investigate relationships between the E-DII and molecular markers of WNT signaling in rectal tissue of healthy individuals. Prevention Relevance: Our finding that more inflammatory dietary components may impact large bowel health through effects on a well-recognized pathway involved in cancer development will strengthen the evidence base for dietary advice to help prevent bowel cancer.
C1 [Malcomson, Fiona C.; Willis, Naomi D.; Xie, Long; Kocaadam-Bozkurt, Betul; Ozturan-Sirin, Aycil; Mathers, John C.] Newcastle Univ, Populat Hlth Sci Inst, Human Nutr Res Ctr, Framlington Pl,Room M2-060,William Leech Bldg, Newcastle Upon Tyne NE2 4HH, Tyne & Wear, England.
   [McCallum, Iain; Kelly, Seamus B.] Northumbria Healthcare NHS Fdn Trust, North Shields, England.
   [Shivappa, Nitin; Wirth, Michael D.; Hebert, James R.] Univ South Carolina, Arnold Sch Publ Hlth, Dept Epidemiol & Biostat, Columbia, SC 29208 USA.
   [Shivappa, Nitin; Wirth, Michael D.; Hebert, James R.] Univ South Carolina, Arnold Sch Publ Hlth, Canc Prevent & Control Program, Columbia, SC 29208 USA.
   [Wirth, Michael D.] Univ South Carolina, Coll Nursing, Columbia, SC 29208 USA.
   [Kocaadam-Bozkurt, Betul] Gazi Univ, Fac Hlth Sci, Dept Nutr & Dietet, Ankara, Turkey.
   [Kocaadam-Bozkurt, Betul] Trakya Univ, Fac Hlth Sci, Dept Nutr & Dietet, Edirne, Turkey.
   [Ozturan-Sirin, Aycil] Adnan Menderes Univ, Fac Hlth Sci, Dept Nutr & Dietet, Aydin, Turkey.
   [Bradburn, D. Michael] Northumbria Healthcare NHS Fdn Trust, Ashington, England.
   [Belshaw, Nigel J.] Univ East Anglia, Norwich Res Pk, Norwich, Norfolk, England.
   [Johnson, Ian T.] Norwich Res Pk, Quadram Inst, Norwich, Norfolk, England.
C3 Newcastle University - UK; University of South Carolina System; University of South Carolina Columbia; University of South Carolina System; University of South Carolina Columbia; University of South Carolina System; University of South Carolina Columbia; Gazi University; Trakya University; Adnan Menderes University; University of East Anglia; UK Research & Innovation (UKRI); Biotechnology and Biological Sciences Research Council (BBSRC); Quadram Institute
RP Mathers, JC (corresponding author), Newcastle Univ, Populat Hlth Sci Inst, Human Nutr Res Ctr, Framlington Pl,Room M2-060,William Leech Bldg, Newcastle Upon Tyne NE2 4HH, Tyne & Wear, England.
EM john.mathers@ncl.ac.uk
FU BBSRC Diet and Health Research Industry Club (DRINC) [BB/H005013/1]; Northumbria NHS Foundation Trust; Newcastle University Centre for Ageing and Vitality - Medical Research Council; BBSRC as part of the cross-council Lifelong Health and Wellbeing Initiative [MR/L016354/1]; Wellcome Trust; Wellcome Trust Broadening Our Horizons scheme; BBSRC [BB/H005013/1] Funding Source: UKRI; MRC [MR/L016354/1] Funding Source: UKRI
CR Akedo I, 2001, CANCER EPIDEM BIOMAR, V10, P925
   Andrade PA, 2019, OBES SURG, V29, P457, DOI 10.1007/s11695-018-3530-3
   [Anonymous], 2017, MOL NUTR FOOD RES, V0, P0
   Bibi S, 2018, J NUTR BIOCHEM, V51, P40, DOI 10.1016/j.jnutbio.2017.08.017
   Bradford EM, 2017, J IMMUNOL, V199, P1886, DOI 10.4049/jimmunol.1601066
   Brown KF, 2018, BRIT J CANCER, V118, P1130, DOI 10.1038/s41416-018-0029-6
   Bruce WR, 2000, CANCER EPIDEM BIOMAR, V9, P1271
   Carter AB, 2009, PPAR RES, V2009, P0, DOI 10.1155/2009/498352
   Chen JZ, 2018, CLIN COLORECTAL CANC, V17, PE541, DOI 10.1016/j.clcc.2018.05.001
   Chiba T, 2012, GASTROENTEROLOGY, V143, P550, DOI 10.1053/j.gastro.2012.07.009
   Corley J, 2019, J NUTR HEALTH AGING, V23, P628, DOI 10.1007/s12603-019-1221-y
   Dronamraju SS, 2009, GUT, V58, P413, DOI 10.1136/gut.2008.162933
   Fodde R, 2001, NAT CELL BIOL, V3, P433, DOI 10.1038/35070129
   Galland L, 2010, NUTR CLIN PRACT, V25, P634, DOI 10.1177/0884533610385703
   Garcia-Arellano A, 2019, CLIN NUTR, V38, P1221, DOI 10.1016/j.clnu.2018.05.003
   Gregorieff A, 2005, GASTROENTEROLOGY, V129, P626, DOI 10.1053/j.gastro.2005.06.007
   Gunter MJ, 2018, NAT REV GASTRO HEPAT, V15, P651, DOI 10.1038/s41575-018-0073-y
   Holben WE, 2002, MICROB ECOL, V44, P175, DOI 10.1007/s00248-002-1011-6
   Holcombe RF, 2015, NUTR J, V14, P0, DOI 10.1186/s12937-015-0050-z
   Holowatyj AN, 2020, CANCER PREV RES, V13, P817, DOI 10.1158/1940-6207.CAPR-19-0538
   Holowatyj AN, 2020, GASTROENTEROLOGY, V158, P1155, DOI 10.1053/j.gastro.2019.11.012
   Hu FB, 2002, CURR OPIN LIPIDOL, V13, P3, DOI 10.1097/00041433-200202000-00002
   Humphreys KJ, 2014, CANCER PREV RES, V7, P786, DOI 10.1158/1940-6207.CAPR-14-0053
   Ibrahem S, 2014, INT J EXP PATHOL, V95, P392, DOI 10.1111/iep.12102
   Jang J, 2017, SCI REP-UK, V7, P0, DOI 10.1038/srep41612
   Jayedi A, 2018, ADV NUTR, V9, P388, DOI 10.1093/advances/nmy015
   Kidane D, 2014, CRIT REV BIOCHEM MOL, V49, P116, DOI 10.3109/10409238.2013.875514
   Kim ER, 2014, WORLD J GASTROENTERO, V20, P9872, DOI 10.3748/wjg.v20.i29.9872
   Kim J, 2010, J IMMUNOL, V185, P1274, DOI 10.4049/jimmunol.1000181
   Kirikoshi H, 2001, INT J MOL MED, V8, P651
   Kroke A, 1999, AM J CLIN NUTR, V70, P439
   LIPKIN M, 1988, CANCER RES, V48, P235
   Ma B, 2016, FRONT IMMUNOL, V7, P0, DOI 10.3389/fimmu.2016.00378
   Malcomson FC, 2018, NUTR BULL, V43, P400, DOI 10.1111/nbu.12359
   Malcomson FC, 2020, BRIT J NUTR, V124, P374, DOI 10.1017/S0007114520001312
   Malcomson FC, 2019, BRIT J NUTR, V122, P509, DOI 10.1017/S0007114518002520
   Malcomson FC, 2017, AM J CLIN NUTR, V105, P400, DOI 10.3945/ajcn.116.135657
   Malcomson FC, 2015, P NUTR SOC, V74, P282, DOI 10.1017/S002966511500004X
   Mantovani A, 2008, NATURE, V454, P436, DOI 10.1038/nature07205
   Moparthi L, 2019, DIFFERENTIATION, V108, P24, DOI 10.1016/j.diff.2019.01.002
   Mori H, 2016, SCI REP-UK, V6, P0, DOI 10.1038/srep21520
   Nishioka M, 2013, MOL CARCINOGEN, V52, P207, DOI 10.1002/mc.21845
   Ouko L, 2004, J BIOL CHEM, V279, P26707, DOI 10.1074/jbc.M402877200
   Pereira C, 2008, ARTERIOSCL THROM VAS, V28, P504, DOI 10.1161/ATVBAHA.107.157438
   Peuranen S, 2004, BRIT J NUTR, V91, P905, DOI 10.1079/BJN20041114
   POWELL SM, 1992, NATURE, V359, P235, DOI 10.1038/359235a0
   Romagnolo DF, 2019, NUTRIENTS, V11, P0, DOI 10.3390/nu11010171
   Sabzeyary-Ghahfarokhi M, 2018, BMC IMMUNOL, V19, P0, DOI 10.1186/s12865-018-0257-9
   Schatoff EM, 2017, CURR COLORECT CANC R, V13, P101, DOI 10.1007/s11888-017-0354-9
   Shivappa N, 2017, NUTRIENTS, V9, P0, DOI 10.3390/nu9091043
   Shivappa N, 2015, BRIT J NUTR, V113, P665, DOI 10.1017/S000711451400395X
   Shivappa N, 2014, PUBLIC HEALTH NUTR, V17, P1825, DOI 10.1017/S1368980013002565
   Shivappa N, 2014, PUBLIC HEALTH NUTR, V17, P1689, DOI 10.1017/S1368980013002115
   Tarapore RS, 2012, CARCINOGENESIS, V33, P483, DOI 10.1093/carcin/bgr305
   Ulrich CM, 2018, NAT REV GASTRO HEPAT, V15, P683, DOI 10.1038/s41575-018-0053-2
   Uysal-Onganer P, 2012, ACTA PHYSIOL, V204, P52, DOI 10.1111/j.1748-1716.2011.02297.x
   Vandesompele J, 2002, GENOME BIOL, V3, P0, DOI 10.1186/gb-2002-3-7-research0034
   VANMUNSTER IP, 1994, DIGEST DIS SCI, V39, P834, DOI 10.1007/BF02087431
   Wang HLL, 2002, INT J CANCER, V101, P301, DOI 10.1002/ijc.10630
   Wang TY, 2019, ONCOGENE, V38, P4932, DOI 10.1038/s41388-019-0763-0
   Wang XL, 2019, BMJ OPEN GASTROENTER, V6, P0, DOI 10.1136/bmjgast-2019-000339
   Williams EA, 2003, P NUTR SOC, V62, P107, DOI 10.1079/PNS2002230
   Wirth MD, 2014, J OCCUP ENVIRON MED, V56, P986, DOI 10.1097/JOM.0000000000000213
   World Cancer Research Fund/American Institute For Cancer Research, 2018, CONTINUOUS UPDATE PROJECT EXPERT REPORT, V0, P0
   You J, 2008, DIGEST DIS SCI, V53, P1013, DOI 10.1007/s10620-007-9973-3
NR 65
TC 9
Z9 11
U1 1
U2 17
PU AMER ASSOC CANCER RESEARCH
PI PHILADELPHIA
PA 615 CHESTNUT ST, 17TH FLOOR, PHILADELPHIA, PA 19106-4404 USA
SN 1940-6207
EI 1940-6215
J9 CANCER PREV RES
JI Cancer Prev. Res.
PD MAR 15
PY 2021
VL 14
IS 3
BP 337
EP 346
DI 10.1158/1940-6207.CAPR-20-0335
PG 10
WC Oncology
SC Oncology
GA QS4RW
UT WOS:000625890600005
PM 33115783
DA 2025-02-23
ER

PT J
AU Riscal, R
   Bull, CJ
   Mesaros, C
   Finan, JM
   Carens, M
   Ho, ES
   Xu, JP
   Godfrey, J
   Brennan, P
   Johansson, M
   Purdue, MP
   Chanock, SJ
   Mariosa, D
   Timpson, NJ
   Vincent, EE
   Keith, B
   Blair, IA
   Skuli, N
   Simon, MC
AF Riscal, Romain
   Bull, Caroline J.
   Mesaros, Clementina
   Finan, Jennifer M.
   Carens, Madeleine
   Ho, Elaine S.
   Xu, Jimmy P.
   Godfrey, Jason
   Brennan, Paul
   Johansson, Mattias
   Purdue, Mark P.
   Chanock, Stephen J.
   Mariosa, Daniela
   Timpson, Nicholas J.
   Vincent, Emma E.
   Keith, Brian
   Blair, Ian A.
   Skuli, Nicolas
   Simon, M. Celeste
TI Cholesterol Auxotrophy as a Targetable Vulnerability in Clear Cell Renal Cell Carcinoma
SO CANCER DISCOVERY
LA English
DT Article
ID genome-wide association; lipid rafts; kidney cancer; receptor; loci; antagonist
AB Clear cell renal cell carcinoma (ccRCC) is characterized by large intracellular lipid droplets containing free and esterifi ed cholesterol; however, the functional significance of cholesterol accumulation in ccRCC cells is unknown. We demonstrate that, surprisingly, genes encoding cholesterol biosynthetic enzymes are repressed in ccRCC, suggesting a dependency on exogenous cholesterol. Mendelian randomization analyses based on 31,000 individuals indicate a causal link between elevated circulating high-density lipoprotein (HDL) cholesterol and ccRCC risk. Depriving ccRCC cells of either cholesterol or HDL compromises proliferation and survival in vitro and tumor growth in vivo ; in contrast, elevated dietary cholesterol promotes tumor growth. Scavenger Receptor B1 (SCARB1) is uniquely required for cholesterol import, and inhibiting SCARB1 is suffi cient to cause ccRCC cell-cycle arrest, apoptosis, elevated intracellular reactive oxygen species levels, and decreased PI3K/AKT signaling. Collectively, we reveal a cholesterol dependency in ccRCC and implicate SCARB1 as a novel therapeutic target for treating kidney cancer. SIGNIFICANCE: We demonstrate that ccRCC cells are auxotrophic for exogenous cholesterol to maintain PI3K/AKT signaling pathway and ROS homeostasis. Blocking cholesterol import through the HDL transporter SCARB1 compromises ccRCC cell survival and tumor growth, suggesting a novel pharmacologic target for this disease.
C1 [Riscal, Romain; Finan, Jennifer M.; Carens, Madeleine; Keith, Brian; Skuli, Nicolas; Simon, M. Celeste] Univ Penn, Abramson Family Canc Res Inst, Philadelphia, PA 19104 USA.
   [Bull, Caroline J.; Timpson, Nicholas J.; Vincent, Emma E.] Univ Bristol, MRC Integrat Epidemiol Unit, Bristol, Avon, England.
   [Bull, Caroline J.; Timpson, Nicholas J.; Vincent, Emma E.] Univ Bristol, Bristol Med Sch, Populat Hlth Sci, Bristol, Avon, England.
   [Bull, Caroline J.; Vincent, Emma E.] Univ Bristol, Sch Translat Hlth Sci, Bristol, Avon, England.
   [Mesaros, Clementina; Ho, Elaine S.; Xu, Jimmy P.; Blair, Ian A.] Univ Penn, Dept Pharmacol, Ctr Canc Pharmacol & Excellence Environm Toxicol, Philadelphia, PA 19104 USA.
   [Brennan, Paul; Johansson, Mattias; Mariosa, Daniela] Int Agcy Res Canc, Genet Epidemiol Grp, Lyon, France.
   [Purdue, Mark P.] NCI, Div Canc Epidemiol & Genet, Rockville, MD USA.
   [Chanock, Stephen J.] NCI, Div Canc Epidemiol & Genet, Bethesda, MD 20892 USA.
   [Keith, Brian] Univ Penn, Wistar Inst, Philadelphia, PA 19104 USA.
   [Simon, M. Celeste] Univ Penn, Dept Cell & Dev Biol, Philadelphia, PA 19104 USA.
C3 University of Pennsylvania; University of Bristol; University of Bristol; University of Bristol; University of Pennsylvania; World Health Organization; International Agency for Research on Cancer (IARC); National Institutes of Health (NIH) - USA; NIH National Cancer Institute (NCI); NIH National Cancer Institute- Division of Cancer Epidemiology & Genetics; National Institutes of Health (NIH) - USA; NIH National Cancer Institute (NCI); NIH National Cancer Institute- Division of Cancer Epidemiology & Genetics; University of Pennsylvania; The Wistar Institute; University of Pennsylvania
RP Simon, MC (corresponding author), Univ Penn, Perelman Sch Med, 456 BRB 2-3,421 Curie Blvd, Philadelphia, PA 19104 USA.
EM celeste2@pennmedicine.upenn.edu
FU NIH [P01CA104838, R35CA197602]; Damon Runyon postdoctoral fellowship [DRG2326-18]; Diabetes UK [17/0005587]; Wellcome Trust [202802/Z/16/Z]; CRUK Integrative Cancer Epidemiology Programme [C18281/A29019]; World Cancer Research Fund (WCRF UK), World Cancer Research Fund International grant program [IIG_2019_2009]; National Institute of Environmental Health Sciences [P30ES013508]
CR Al-Jarallah A, 2014, PLOS ONE, V9, P0, DOI 10.1371/journal.pone.0106487
   Babitt J, 1997, J BIOL CHEM, V272, P13242, DOI 10.1074/jbc.272.20.13242
   Bansal A, 2019, MOL CANCER RES, V17, P1881, DOI 10.1158/1541-7786.MCR-18-1204
   Ben-Aicha S, 2020, INT J MOL SCI, V21, P0, DOI 10.3390/ijms21030732
   Bowden J, 2018, AM J EPIDEMIOL, V187, P2681, DOI 10.1093/aje/kwy185
   Burgess S, 2011, INT J EPIDEMIOL, V40, P755, DOI 10.1093/ije/dyr036
   Catanese MT, 2010, J VIROL, V84, P34, DOI 10.1128/JVI.02199-08
   Chen WF, 2016, NATURE, V539, P112, DOI 10.1038/nature19796
   Cho H, 2016, NATURE, V539, P107, DOI 10.1038/nature19795
   Clark DJ, 2019, CELL, V179, P964, DOI 10.1016/j.cell.2019.10.007
   Courtney KD, 2020, CLIN CANCER RES, V26, P793, DOI 10.1158/1078-0432.CCR-19-1459
   DeBerardinis RJ, 2016, SCI ADV, V2, P0, DOI 10.1126/sciadv.1600200
   Fujimoto T, 2011, CSH PERSPECT BIOL, V3, P0, DOI 10.1101/cshperspect.a004838
   Gajate C, 2009, PLOS ONE, V4, P0, DOI 10.1371/journal.pone.0005044
   Gallagher EJ, 2017, ONCOGENE, V36, P6462, DOI 10.1038/onc.2017.247
   Gao YH, 2017, NAT COMMUN, V8, P0, DOI 10.1038/ncomms15337
   Garcia-Bermudez J, 2019, NATURE, V567, P118, DOI 10.1038/s41586-019-0945-5
   GEBHARD RL, 1987, J LIPID RES, V28, P1177
   Goossens P, 2019, CELL METAB, V29, P1376, DOI 10.1016/j.cmet.2019.02.016
   Grampp S, 2017, PLOS GENET, V13, P0, DOI 10.1371/journal.pgen.1006872
   Guo HF, 2015, J GENET GENOMICS, V42, P343, DOI 10.1016/j.jgg.2015.03.003
   Gusev A, 2019, 631150 BIORXIV, V0, P0
   Hakimi AA, 2016, CANCER CELL, V29, P104, DOI 10.1016/j.ccell.2015.12.004
   Hemani G, 2018, ELIFE, V7, P0, DOI 10.7554/eLife.34408
   Hemani G, 2017, PLOS GENET, V13, P0, DOI 10.1371/journal.pgen.1007081
   Keith B, 2012, NAT REV CANCER, V12, P9, DOI 10.1038/nrc3183
   Kettunen J, 2016, NAT COMMUN, V7, P0, DOI 10.1038/ncomms11122
   Kettunen J, 2012, NAT GENET, V44, P269, DOI 10.1038/ng.1073
   Kim J, 2016, EXP MOL MED, V48, P0, DOI 10.1038/emm.2016.119
   Kumari S, 2018, BIOMARK INSIGHTS, V13, P0, DOI 10.1177/1177271918755391
   Labrecque J, 2018, CURR EPIDEMIOL REP, V5, P214, DOI 10.1007/s40471-018-0152-1
   Lawlor Deborah, 2017, WELLCOME OPEN RES, V2, P11, DOI 10.12688/wellcomeopenres.10567.1
   Li B, 2014, NATURE, V513, P251, DOI 10.1038/nature13557
   Linehan WM, 2010, NAT REV UROL, V7, P277, DOI 10.1038/nrurol.2010.47
   Locke AE, 2015, NATURE, V518, P197, DOI 10.1038/nature14177
   Ma XZ, 2019, CELL METAB, V30, P143, DOI 10.1016/j.cmet.2019.04.002
   Masson D, 2009, ARTERIOSCL THROM VAS, V29, P2054, DOI 10.1161/ATVBAHA.109.191320
   Matyash V, 2008, J LIPID RES, V49, P1137, DOI 10.1194/jlr.D700041-JLR200
   Miess H, 2018, ONCOGENE, V37, P5435, DOI 10.1038/s41388-018-0315-z
   Mollinedo F, 2010, ONCOGENE, V29, P3748, DOI 10.1038/onc.2010.131
   Nieland TJF, 2002, P NATL ACAD SCI USA, V99, P15422, DOI 10.1073/pnas.222421399
   Nofer JR, 2015, HANDB EXP PHARMACOL, V224, P229, DOI 10.1007/978-3-319-09665-0_6
   Ochocki JD, 2018, CELL METAB, V27, P1263, DOI 10.1016/j.cmet.2018.04.009
   Pedersen KM, 2020, J HEMATOL ONCOL, V13, P0, DOI 10.1186/s13045-020-00963-6
   Purdue MP, 2011, NAT GENET, V43, P60, DOI 10.1038/ng.723
   Qiu B, 2015, CANCER DISCOV, V5, P652, DOI 10.1158/2159-8290.CD-14-1507
   Rajamani K, 2021, CELL BIOL TOXICOL, V37, P611, DOI 10.1007/s10565-020-09566-w
   Richmond RC, 2019, INT J EPIDEMIOL, V48, P907, DOI 10.1093/ije/dyz149
   Rini BI, 2009, LANCET, V373, P1119, DOI 10.1016/S0140-6736(09)60229-4
   Rowe IA, 2016, LIVER TRANSPLANT, V22, P287, DOI 10.1002/lt.24349
   Sanchez DJ, 2018, MOL METAB, V14, P139, DOI 10.1016/j.molmet.2018.05.013
   Sato Y, 2013, NAT GENET, V45, P860, DOI 10.1038/ng.2699
   Scelo G, 2017, NAT COMMUN, V8, P0, DOI 10.1038/ncomms15724
   Seetharam D, 2006, CIRC RES, V98, P63, DOI 10.1161/01.RES.0000199272.59432.5b
   Shen WJ, 2018, ANNU REV PHYSIOL, V80, P95, DOI 10.1146/annurev-physiol-021317-121550
   Simons K, 2000, NAT REV MOL CELL BIO, V1, P31, DOI 10.1038/35036052
   Smith GD, 2003, INT J EPIDEMIOL, V32, P1, DOI 10.1093/ije/dyg070
   Stopsack KH, 2017, CARCINOGENESIS, V38, P806, DOI 10.1093/carcin/bgx058
   Sullivan LB, 2014, CANCER METAB, V2, P0, DOI 10.1186/2049-3002-2-17
   Sun N, 2019, CRISPR J, V2, P230, DOI 10.1089/crispr.2019.0018
   Valera VA, 2011, NAT REV UROL, V8, P321, DOI 10.1038/nrurol.2011.64
   van der Luit AH, 2002, J BIOL CHEM, V277, P39541, DOI 10.1074/jbc.M203176200
   Villa GR, 2016, CANCER CELL, V30, P683, DOI 10.1016/j.ccell.2016.09.008
   Ward PS, 2012, CANCER CELL, V21, P297, DOI 10.1016/j.ccr.2012.02.014
   Wei CW, 2020, NAT METAB, V2, P0, DOI 10.1038/s42255-020-00324-0
   Xu GH, 2018, BMC CANCER, V18, P0, DOI 10.1186/s12885-017-3761-z
   Xu L, 2017, SCI REP-UK, V7, P0, DOI 10.1038/srep42691
   Zhuang LY, 2002, CANCER RES, V62, P2227
   Zou Y, 2019, NAT COMMUN, V10, P0, DOI 10.1038/s41467-019-09277-9
NR 69
TC 53
Z9 57
U1 0
U2 24
PU AMER ASSOC CANCER RESEARCH
PI PHILADELPHIA
PA 615 CHESTNUT ST, 17TH FLOOR, PHILADELPHIA, PA 19106-4404 USA
SN 2159-8274
EI 2159-8290
J9 CANCER DISCOV
JI Cancer Discov.
PD DEC 15
PY 2021
VL 11
IS 12
BP 3106
EP 3125
DI 10.1158/2159-8290.CD-21-0211
PG 20
WC Oncology
SC Oncology
GA XN5LN
UT WOS:000729546500001
PM 34244212
DA 2025-02-23
ER

PT J
AU Helo, D
   Appiah, L
   Bhende, KM
   Byrd, TL
   Appiah, D
AF Helo, Dena
   Appiah, Linda
   Bhende, Kishor M.
   Byrd, Theresa L.
   Appiah, Duke
TI The association of skipping breakfast with cancer-related and all-cause mortality in a national cohort of United States adults
SO CANCER CAUSES & CONTROL
LA English
DT Article
DE Breakfast; Diet; Cancer; Epidemiology; Mortality
ID body-mass index; life-style; risk; nutrition; healthy; breast; diet; consumption; chemotherapy; sensitivity
AB Purpose Many lifestyle and dietary factors have been recognized as risk factors for cancer morbidity and mortality. However, investigations of the association of the frequency of breakfast consumption and cancer are limited. This study aimed to examine the association of skipping breakfast with all-cause and cancer-related mortality in a national cohort of United States men and women. Methods Data were from 7,007 adults aged >= 40 years who participated in the third National Health and Nutrition Examination Survey (1988-1994) and had follow-up information on mortality up until 31 December 2015. Cox proportional hazards regression models were used to calculate hazard ratios (HR) and 95% confidence intervals (CI). Results The mean age of participants was 55.4 years, with 54.4% and 79% being women and non-Hispanic whites, respectively. Approximately, 16% of participants rarely consumed breakfast, 23.0% consumed breakfast some days, and 61% consumed breakfast every day. During a median follow-up of 22.2 years, 3,573 deaths occurred with 795 being related to cancer. In models adjusting for sociodemographic factors, smoking, physical activity, body mass index, hypertension, diabetes, cholesterol levels, total energy intake and diet quality, persons who rarely consumed breakfast had a higher risk of cancer-related mortality (HR = 1.52; CI:1.06-2.18) and all-cause (HR = 1.69; CI: 1.42-2.02) compared to those who took breakfast every day. Conclusion In this nationally representative sample, skipping breakfast was associated with elevated risks for all-cause and cancer-related mortality. This study provides evidence for the benefits of regular breakfast consumption in reducing the risk of all-cause and cancer mortality.
C1 [Helo, Dena; Byrd, Theresa L.; Appiah, Duke] Texas Tech Univ, Dept Publ Hlth, Hlth Sci Ctr, 3601 4th St,STOP 9430, Lubbock, TX 79430 USA.
   [Appiah, Linda] Texas Tech Univ, Coll Educ, Lubbock, TX 79409 USA.
   [Bhende, Kishor M.] Texas Tech Univ, Hlth Sci Ctr, Dept Pediat, Lubbock, TX 79430 USA.
C3 Texas Tech University System; Texas Tech University Health Science Center; Texas Tech University System; Texas Tech University; Texas Tech University System; Texas Tech University Health Science Center
RP Appiah, D (corresponding author), Texas Tech Univ, Dept Publ Hlth, Hlth Sci Ctr, 3601 4th St,STOP 9430, Lubbock, TX 79430 USA.
EM duke.appiah@ttuhsc.edu
CR [Anonymous], 1994, VITAL HEALTH STAT 1, V0, P1
   [Anonymous], 1995, FED REGIST, V60, P7772
   Arem H, 2018, AM J LIFESTYLE MED, V12, P200, DOI 10.1177/1559827617700600
   Ballon A, 2019, J NUTR, V149, P106, DOI 10.1093/jn/nxy194
   Bauersfeld SP, 2018, BMC CANCER, V18, P0, DOI 10.1186/s12885-018-4353-2
   Brandhorst S, 2019, CIRC RES, V124, P952, DOI 10.1161/CIRCRESAHA.118.313352
   Chen HZ, 2020, CLIN NUTR, V39, P2982, DOI 10.1016/j.clnu.2020.02.004
   Cho S, 2003, J AM COLL NUTR, V22, P296, DOI 10.1080/07315724.2003.10719307
   Cordina-Duverger E, 2018, EUR J EPIDEMIOL, V33, P369, DOI 10.1007/s10654-018-0368-x
   Coulthard JD, 2017, BRIT J NUTR, V118, P280, DOI 10.1017/S0007114517001714
   de Groot S, 2020, NAT COMMUN, V11, P0, DOI 10.1038/s41467-020-16138-3
   de Groot S, 2015, BMC CANCER, V15, P0, DOI 10.1186/s12885-015-1663-5
   Deshmukh-Taskar P, 2013, PUBLIC HEALTH NUTR, V16, P2073, DOI 10.1017/S1368980012004296
   Dorff TB, 2016, BMC CANCER, V16, P0, DOI 10.1186/s12885-016-2370-6
   Farshchi HR, 2005, AM J CLIN NUTR, V81, P388
   Fine JP, 1999, J AM STAT ASSOC, V94, P496, DOI 10.2307/2670170
   Genario K, 2019, PHARMACOL RES, V147, P0, DOI 10.1016/j.phrs.2019.104337
   GENARIO R, 2020, PHARMACOL RES, V0, P0
   Grundy A, 2013, OCCUP ENVIRON MED, V70, P831, DOI 10.1136/oemed-2013-101482
   Gunter EW, 1996, LAB PROCEDURES USED, V0, P0
   Haines PS, 1996, J AM DIET ASSOC, V96, P464, DOI 10.1016/S0002-8223(96)00130-7
   Howden J A, 1993, ASIA PAC J CLIN NUTR, V2, P77
   Iso H, 2007, ASIAN PAC J CANCER P, V8, P35
   Jakubowicz D, 2017, DIABETES CARE, V40, P1573, DOI 10.2337/dc16-2753
   JANG S, 2019, SCI SPORT, V0, P0
   Jones ME, 2019, BRIT J CANCER, V121, P172, DOI 10.1038/s41416-019-0485-7
   King DE, 2017, J AM BOARD FAM MED, V30, P213, DOI 10.3122/jabfm.2017.02.160244
   Kogevinas M, 2018, INT J CANCER, V143, P2380, DOI 10.1002/ijc.31649
   Ma XM, 2020, OBES RES CLIN PRACT, V14, P1, DOI 10.1016/j.orcp.2019.12.002
   Melby MK, 2014, APPETITE, V72, P37, DOI 10.1016/j.appet.2013.09.013
   MURAKAMI K, 2018, NUTRIENTS, V0, P0
   Nakamura M, 2001, INT J EPIDEMIOL, V30, P608, DOI 10.1093/ije/30.3.608
   Nas A, 2017, AM J CLIN NUTR, V105, P1351, DOI 10.3945/ajcn.116.151332
   ONeil CE, 2014, J ACAD NUTR DIET, V114, PS27, DOI 10.1016/j.jand.2014.08.021
   Orgel E, 2013, CURR DIABETES REP, V13, P213, DOI 10.1007/s11892-012-0356-6
   Patterson RE, 2017, ANNU REV NUTR, V37, P371, DOI 10.1146/annurev-nutr-071816-064634
   Pham TM, 2010, ANN EPIDEMIOL, V20, P356, DOI 10.1016/j.annepidem.2010.02.002
   Quatela A, 2020, BMC NUTR, V6, P0, DOI 10.1186/s40795-019-0317-4
   Rong S, 2019, J AM COLL CARDIOL, V73, P2025, DOI 10.1016/j.jacc.2019.01.065
   Santos HO, 2018, CLIN NUTR ESPEN, V24, P14, DOI 10.1016/j.clnesp.2018.01.002
   SANTOS HO, 2020, CRIT REV FOOD SCI, V0, P0
   Sasaki S, 2002, JOURNAL OF COMMUNITY NUTRITION, V4, P83
   Sievert K, 2019, BMJ-BRIT MED J, V364, P0, DOI 10.1136/bmj.l42
   Song WO, 2005, J AM DIET ASSOC, V105, P1373, DOI 10.1016/j.jada.2005.06.002
   Spence C, 2017, INT J GASTRON FOOD S, V8, P1, DOI 10.1016/j.ijgfs.2017.01.003
   Stote KS, 2007, AM J CLIN NUTR, V85, P981, DOI 10.1093/ajcn/85.4.981
   TAJIMA K, 1985, JPN J CANCER RES, V76, P705
   VanderWeele TJ, 2017, ANN INTERN MED, V167, P268, DOI 10.7326/M16-2607
   Musse GNV, 2020, EUR J PREV CARDIOL, V27, P2311, DOI 10.1177/2047487319839546
   Viswanathan AN, 2009, CANCER LETT, V281, P1, DOI 10.1016/j.canlet.2008.11.002
   Witbracht M, 2015, PHYSIOL BEHAV, V140, P215, DOI 10.1016/j.physbeh.2014.12.044
   Yokoyama Y, 2016, YONAGO ACTA MED, V59, P55
   Zipf George, 2013, VITAL HEALTH STAT 1, V0, P1
   ,, 2016, LANCET (BRITISH EDITION), V388, P1459
NR 55
TC 15
Z9 16
U1 0
U2 12
PU SPRINGER
PI DORDRECHT
PA VAN GODEWIJCKSTRAAT 30, 3311 GZ DORDRECHT, NETHERLANDS
SN 0957-5243
EI 1573-7225
J9 CANCER CAUSE CONTROL
JI Cancer Causes Control
PD MAY 15
PY 2021
VL 32
IS 5
BP 505
EP 513
DI 10.1007/s10552-021-01401-9
EA FEB 2021
PG 9
WC Oncology; Public, Environmental & Occupational Health
SC Oncology; Public, Environmental & Occupational Health
GA RL3JH
UT WOS:000618143400001
PM 33590466
DA 2025-02-23
ER

PT J
AU Mikami, K
   Ozasa, K
   Miki, T
   Watanabe, Y
   Mori, M
   Kubo, T
   Suzuki, K
   Wakai, K
   Nakao, M
   Tamakoshi, A
AF Mikami, Kazuya
   Ozasa, Kotaro
   Miki, Tsuneharu
   Watanabe, Yoshiyuki
   Mori, Mitsuru
   Kubo, Tatsuhiko
   Suzuki, Koji
   Wakai, Kenji
   Nakao, Masahiro
   Tamakoshi, Akiko
TI Dairy products and the risk of developing prostate cancer: A large-scale cohort study (JACC Study) in Japan
SO CANCER MEDICINE
LA English
DT Article
DE cohort study; dairy products; diet; epidemiology; prostate cancer
ID vitamin-d; igf-i; consumption; calcium; insulin; men; metaanalysis; milk; diet; association
AB Dairy products have been indicated as a risk factor for prostate cancer. However, only a few epidemiological studies have reported dairy products as being a risk factor for prostate cancer in Japan, reporting contradictory results. We therefore investigated the association between the intake of dairy products and the occurrence of prostate cancer through a large-scale cohort study. The Japan Collaborative Cohort study analyzed approximately 110,000 residents from various Japanese districts who participated in our questionnaire survey during 1988-1990. The subjects of the present study were 26,464 men (age range: 40-79 years) from 24 districts wherein cancer incidence was reported. Their clinical course was followed up until 2009. Hazard ratios (HRs) were calculated using Cox's proportional hazards model, adjusted for age, survey area, family history of prostate cancer, body mass index, and total energy intake. For diet, we calculated the HRs associated with intermediate and high consumption of dairy products and compared them with those associated with low consumption. There were 412 cases of prostate cancer in the survey population. As dairy products, milk, yogurt, cheese, and butter were evaluated. Among them, milk consumption was associated with a significant risk (HR = 1.37, p = 0.009) and a dose-dependent response (p for trend = 0.009) adjusted for age and family history of prostate cancer, stratified by area. Milk and yogurt consumption showed a significantly positive risk and a dose-response relationship adjusted for age, family history of prostate cancer, body mass index, and total energy intake, stratified by area. In summary, a high intake of dairy products such as milk increased the risk of developing prostate cancer in Japanese men.
C1 [Mikami, Kazuya; Miki, Tsuneharu; Nakao, Masahiro] Kyoto Prefectural Univ Med, Grad Sch Med Sci, Dept Urol, Kyoto, Japan.
   [Mikami, Kazuya] Japanese Red Cross Kyoto Daiichi Hosp, Dept Urol, Kyoto, Japan.
   [Ozasa, Kotaro; Watanabe, Yoshiyuki] Kyoto Prefectural Univ Med, Grad Sch Med Sci, Dept Epidemiol Community Hlth & Med, Kyoto, Japan.
   [Ozasa, Kotaro] Radiat Effects Res Fdn, Dept Epidemiol, Hiroshima, Japan.
   [Mori, Mitsuru] Sapporo Med Univ, Dept Publ Hlth, Sch Med, Sapporo, Hokkaido, Japan.
   [Kubo, Tatsuhiko] Hiroshima Univ, Grad Sch Biomed & Hlth Sci, Dept Publ Hlth & Hlth Policy, Hiroshima, Japan.
   [Suzuki, Koji] Fujita Hlth Univ, Dept Prevent Med Sci, Sch Med Sci, Toyoake, Aichi, Japan.
   [Wakai, Kenji] Nagoya Univ, Dept Prevent Med Biostat & Med Decis Making, Grad Sch Med, Nagoya, Aichi, Japan.
   [Tamakoshi, Akiko] Hokkaido Univ, Dept Publ Hlth, Sch Med, Sapporo, Hokkaido, Japan.
C3 Kyoto Prefectural University of Medicine; Kyoto Prefectural University of Medicine; Radiation Effects Research Foundation - Japan; Sapporo Medical University; Hiroshima University; Fujita Health University; Nagoya University; Hokkaido University
RP Mikami, K (corresponding author), Kyoto Prefectural Univ Med, Grad Sch Med Sci, Dept Urol, Kamigyo Ku, Kajii Cho, Kyoto 602, Japan.
EM kmikami@koto.kpu-m.ac.jp; ozasa@rerf.or.jp; tkubo@hiroshima-u.ac.jp; tamaa@med.hokudai.ac.jp
FU Ministry of Education, Culture, Sports, Science and Technology of Japan (MEXT) (MonbuKagaku-sho); MEXT [61010076, 62010074, 63010074, 1010068, 2151065, 3151064, 4151063, 5151069, 6279102, 11181101, 17015022, 18014011, 20014026, 20390156, 26293138]; JSPS KAKENHI [16H06277]; Ministry of Health, Labour and Welfare, Health and Labor Sciences research grants, Japan (Comprehensive Research on Cardiovascular Disease and Life-Style Related Diseases) [H20-Junkankitou [Seishuu]-Ippan-013, H23-Junkankitou [Seishuu]-Ippan-005]; Cardiovascular Diseases of National Cerebral and Cardiovascular Center [22-4-5]; Comprehensive Research on Cardiovascular Diseases and Life-Style Related Diseases [H26-Junkankitou [Seisaku]-Ippan-001, H29-Junkankitou [Seishuu]-Ippan-003, 20FA1002]
CR Ameri P, 2013, EUR J ENDOCRINOL, V169, P767, DOI 10.1530/EJE-13-0510
   Aune D, 2015, AM J CLIN NUTR, V101, P87, DOI 10.3945/ajcn.113.067157
   Chan JM, 2001, EPIDEMIOL REV, V23, P87, DOI 10.1093/oxfordjournals.epirev.a000800
   Crowe FL, 2014, JNCI-J NATL CANCER I, V106, P0, DOI 10.1093/jnci/dju240
   Giovannucci E, 1998, CANCER RES, V58, P442
   Hirayama T, 1979, NATL CANCER INST MONOGR, V0, P149
   Huncharek M, 2008, NUTR CANCER, V60, P421, DOI 10.1080/01635580801911779
   Iso H, 2005, J EPIDEMIOL, V15, PS24, DOI 10.2188/jea.15.S24
   Kaaks R, 2003, EUR J CANCER PREV, V12, P309, DOI 10.1097/00008469-200308000-00011
   Kolonel LN, 1999, JNCI-J NATL CANCER I, V91, P414, DOI 10.1093/jnci/91.5.414
   Kubo T, 2006, AM J EPIDEMIOL, V164, P549, DOI 10.1093/aje/kwj232
   Kurahashi N, 2008, CANCER EPIDEM BIOMAR, V17, P930, DOI 10.1158/1055-9965.EPI-07-2681
   Kurahashi N, 2007, CANCER EPIDEM BIOMAR, V16, P538, DOI 10.1158/1055-9965.EPI-06-0517
   López-Plaza B, 2019, ADV NUTR, V10, PS212, DOI 10.1093/advances/nmz014
   Markozannes G, 2016, EUR J CANCER, V69, P61, DOI 10.1016/j.ejca.2016.09.026
   Mikami K, 2009, ASIAN PAC J CANCER P, V10, P57
   MISHINA T, 1985, PROSTATE, V6, P423, DOI 10.1002/pros.2990060411
   Narita S, 2019, J CLIN MED, V8, P0, DOI 10.3390/jcm8050597
   OHNO Y, 1988, CANCER RES, V48, P1331
   Ohno Y, 2001, J EPIDEMIOL, V11, P144
   OISHI K, 1988, PROSTATE, V12, P179, DOI 10.1002/pros.2990120208
   Ozasa K, 2004, CANCER SCI, V95, P65, DOI 10.1111/j.1349-7006.2004.tb03172.x
   Perez-Cornago A, 2020, INT J CANCER, V146, P44, DOI 10.1002/ijc.32233
   Pettersson A, 2012, CANCER EPIDEM BIOMAR, V21, P428, DOI 10.1158/1055-9965.EPI-11-1004
   Qin LQ, 2009, INT J FOOD SCI NUTR, V60, P330, DOI 10.1080/09637480903150114
   Renehan AG, 2004, LANCET, V363, P1346, DOI 10.1016/S0140-6736(04)16044-3
   Roddam AW, 2008, ANN INTERN MED, V149, P461, DOI 10.7326/0003-4819-149-7-200810070-00006
   Rowlands MA, 2009, INT J CANCER, V124, P2416, DOI 10.1002/ijc.24202
   Sato Fumi, 2008, NIHON HINYOKIKA GAKKAI ZASSHI, V99, P14
   Sawada N, 2015, AM J CLIN NUTR, V101, P118, DOI 10.3945/ajcn.114.089581
   Sawada N, 2017, J EPIDEMIOL, V27, P2, DOI 10.1016/j.je.2016.09.001
   Sawada N, 2014, INT J CANCER, V134, P971, DOI 10.1002/ijc.28423
   Shin S, 2018, CANCER CAUSE CONTROL, V29, P589, DOI 10.1007/s10552-018-1030-3
   Sonoda T, 2004, CANCER SCI, V95, P238, DOI 10.1111/j.1349-7006.2004.tb02209.x
   Takachi R, 2010, NUTR CANCER, V62, P30, DOI 10.1080/01635580903191502
   Tamakoshi A, 2013, J EPIDEMIOL, V23, P227, DOI 10.2188/jea.JE20120161
   Torfadottir JE, 2012, AM J EPIDEMIOL, V175, P144, DOI 10.1093/aje/kwr289
   Travis RC, 2016, CANCER RES, V76, P2288, DOI 10.1158/0008-5472.CAN-15-1551
   Truong-Minh P, 2009, PUBLIC HEALTH NUTR, V12, P609, DOI 10.1017/S1368980008003182
   Umesawa M, 2014, BRIT J CANCER, V110, P792, DOI 10.1038/bjc.2013.685
   Wakai K, 1999, J EPIDEMIOL, V9, P216
   Wang DD, 2016, JAMA INTERN MED, V176, P1134, DOI 10.1001/jamainternmed.2016.2417
   Wolk A, 2005, ACTA ONCOL, V44, P277, DOI 10.1080/02841860510029572
   Zaitsu M, 2020, CANCER-AM CANCER SOC, V126, P1031, DOI 10.1002/cncr.32590
   Zhang S, 2020, INT J CANCER, V146, P2712, DOI 10.1002/ijc.32591
   Zong G, 2016, BMJ-BRIT MED J, V355, P0, DOI 10.1136/bmj.i5796
NR 46
TC 8
Z9 8
U1 0
U2 7
PU WILEY
PI HOBOKEN
PA 111 RIVER ST, HOBOKEN 07030-5774, NJ USA
SN 2045-7634
EI 
J9 CANCER MED-US
JI Cancer Med.
PD OCT 15
PY 2021
VL 10
IS 20
BP 7298
EP 7307
DI 10.1002/cam4.4233
EA OCT 2021
PG 10
WC Oncology
SC Oncology
GA WI7CF
UT WOS:000703175600001
PM 34606688
DA 2025-02-23
ER

PT J
AU Weir, TL
   Trikha, SRJ
   Thompson, HJ
AF Weir, Tiffany L.
   Trikha, S. Raj J.
   Thompson, Henry J.
TI Diet and cancer risk reduction: The role of diet-microbiota interactions and microbial metabolites
SO SEMINARS IN CANCER BIOLOGY
LA English
DT Article
DE Docosahexaenoic acid; Isothiocyanate; Microbiota accessible carbohydrates; omega-3 fatty acid; Phytochemical; Urolithin
AB According to recent estimates, over one third of the human population will be diagnosed with cancer at some point in their lifetime. While genetic factors play a large part in cancer risk, as much as 50 % of cancers may be preventable through various lifestyle modifications. Nutrition is a major modifiable risk factor, both through its impacts on obesity as well as through dietary chemical exposures that can either increase or decrease cancer risk. However, specific associations and mechanistic links between diet and cancer risk are either inconsistent or elusive. New insights regarding the reciprocal interactions between diet and the gut microbiota, the trillions of organisms that reside in our intestines, may help clarify how diet impacts cancer. The gut microbiota is largely shaped by an individual?s diet and has far-reaching effects on metabolism, the immune system, and inflamma tion-important factors in the development and progression of various cancers. Likewise, the microbiota modifies dietary components, and consequently, exposure to metabolites that can influence cancer. This review explores some of these diet-microbiota interactions in the context of their potential impacts on cancer prevention.
C1 [Weir, Tiffany L.; Trikha, S. Raj J.] Colorado State Univ, Dept Food Sci & Human Nutr, Intestinal Hlth Lab, Ft Collins, CO 80523 USA.
   [Thompson, Henry J.] Colorado State Univ, Dept Hort & Landscape Architecture, Canc Prevent Lab, Ft Collins, CO 80523 USA.
C3 Colorado State University; Colorado State University
RP Weir, TL (corresponding author), Colorado State Univ, Dept Food Sci & Human Nutr, Intestinal Hlth Lab, Ft Collins, CO 80523 USA.
EM Tiffany.Weir@colostate.edu
CR Abbaoui B, 2018, MOL NUTR FOOD RES, V62, P0, DOI 10.1002/mnfr.201800079
   Adams LS, 2010, CANCER PREV RES, V3, P108, DOI 10.1158/1940-6207.CAPR-08-0225
   Agerbirk N, 2012, PHYTOCHEMISTRY, V77, P16, DOI 10.1016/j.phytochem.2012.02.005
   AL-Ishaq RK, 2020, BIOMOLECULES, V10, P0, DOI 10.3390/biom10010105
   Alasalvar C, 2002, SEAFOODSQUALITY TECH, V0, PP1, DOI 10.1007/978-3-662-09836-3_1
   Bäckhed F, 2005, SCIENCE, V307, P1915, DOI 10.1126/science.1104816
   Barba FJ, 2016, FRONT NUTR, V3, P0, DOI 10.3389/fnut.2016.00024
   BARTRAM HP, 1995, EUR J CANCER PREV, V4, P231, DOI 10.1097/00008469-199506000-00004
   Beltrán D, 2018, INT J SYST EVOL MICR, V68, P1707, DOI 10.1099/ijsem.0.002735
   Ben QW, 2014, GASTROENTEROLOGY, V146, P689, DOI 10.1053/j.gastro.2013.11.003
   Bingham SA, 2003, LANCET, V361, P1496, DOI 10.1016/S0140-6736(03)13174-1
   Bones AM, 1996, PHYSIOL PLANTARUM, V97, P194, DOI 10.1034/j.1399-3054.1996.970128.x
   Bosetti C, 2012, ANN ONCOL, V23, P2198, DOI 10.1093/annonc/mdr604
   BURNS CP, 1986, BIOCHIM BIOPHYS ACTA, V888, P10, DOI 10.1016/0167-4889(86)90064-9
   Calviello G, 2009, NUTR CANCER, V61, P287, DOI 10.1080/01635580802582777
   Cerdá B, 2004, EUR J NUTR, V43, P205, DOI 10.1007/s00394-004-0461-7
   Charron CS, 2018, BRIT J NUTR, V120, P1370, DOI 10.1017/S0007114518002921
   Chiang N, 2017, J IMMUNOL, V198, P842, DOI 10.4049/jimmunol.1601650
   Cox-York K, 2019, CURR CANCER RES, V0, PP317, DOI 10.1007/978-3-030-04155-7_15
   DellAgli M, 2010, MALARIA J, V9, P0, DOI 10.1186/1475-2875-9-208
   Desai MS, 2016, CELL, V167, P1339, DOI 10.1016/j.cell.2016.10.043
   Dong JY, 2011, BREAST CANCER RES TR, V125, P315, DOI 10.1007/s10549-010-1270-8
   Earle KA, 2015, CELL HOST MICROBE, V18, P478, DOI 10.1016/j.chom.2015.09.002
   El-Shora HM, 2016, INT J CURR MICROBIOL, V5, P567, DOI 10.20546/ijcmas.2016.502.064
   Endo H, 2008, ENVIRON HEALTH PERSP, V116, P873, DOI 10.1289/ehp.10696
   Eskra JN, 2020, NUTR CANCER, V72, P672, DOI 10.1080/01635581.2019.1650943
   Fabian CJ, 2015, BREAST CANCER RES, V17, P0, DOI 10.1186/s13058-015-0571-6
   Fahey JW, 2012, CANCER PREV RES, V5, P603, DOI 10.1158/1940-6207.CAPR-11-0538
   Farvid MS, 2020, CANCER-AM CANCER SOC, V126, P3061, DOI 10.1002/cncr.32816
   Freedland SJ, 2013, CANCER PREV RES, V6, P1120, DOI 10.1158/1940-6207.CAPR-12-0423
   Gentile CL, 2018, SCIENCE, V362, P776, DOI 10.1126/science.aau5812
   Gerster H, 1998, INT J VITAM NUTR RES, V68, P159
   Gibson GR, 2017, NAT REV GASTRO HEPAT, V14, P491, DOI 10.1038/nrgastro.2017.75
   González-Barrio R, 2010, J AGR FOOD CHEM, V58, P3933, DOI 10.1021/jf100315d
   Gu Z, 2016, INNATE IMMUN-LONDON, V22, P186, DOI 10.1177/1753425916628618
   Guarner F, 2006, DIGESTION, V73, P5, DOI 10.1159/000089775
   Gupta S, 2001, P NATL ACAD SCI USA, V98, P10350, DOI 10.1073/pnas.171326098
   Hansteen IL, 2009, ENVIRON HEALTH PERSP, V117, PA287, DOI 10.1289/ehp.0900829R
   Horigome A, 2019, BENEF MICROBES, V10, P751, DOI 10.3920/BM2019.0034
   Huang XM, 2018, J INT MED RES, V46, P3995, DOI 10.1177/0300060518792801
   Huxley RR, 2013, CURRENT NUTRITION REPORTS, V2, P63
   Ilag Leodevico L, 2018, MEDICINES (BASEL), V5, P0, DOI 10.3390/medicines5030102
   Irigaray P, 2007, BIOMED PHARMACOTHER, V61, P640, DOI 10.1016/j.biopha.2007.10.006
   Ishida T, 2010, INFLAMM BOWEL DIS, V16, P87, DOI 10.1002/ibd.21029
   Jiang RQ, 2013, BMC CANCER, V13, P0, DOI 10.1186/1471-2407-13-59
   Jiang WQ, 2012, CANCER RES, V72, P3795, DOI 10.1158/0008-5472.CAN-12-1047
   Johansson MEV, 2014, GUT, V63, P281, DOI 10.1136/gutjnl-2012-303207
   Kaczmarek JL, 2019, J NUTR BIOCHEM, V63, P27, DOI 10.1016/j.jnutbio.2018.09.015
   Kaliannan K, 2015, SCI REP-UK, V5, P0, DOI 10.1038/srep11276
   Kang MJ, 2013, EXPERT OPIN DRUG MET, V9, P1295, DOI 10.1517/17425255.2013.807798
   Kasimsetty SG, 2010, J AGR FOOD CHEM, V58, P2180, DOI 10.1021/jf903762h
   Key TJ, 2020, BMJ-BRIT MED J, V368, P0, DOI 10.1136/bmj.m511
   Kumar G, 2015, TUMOR BIOL, V36, P4005, DOI 10.1007/s13277-015-3391-5
   Lakatos PL, 2008, WORLD J GASTROENTERO, V14, P3937, DOI 10.3748/wjg.14.3937
   Lam TK, 2009, CANCER EPIDEM BIOMAR, V18, P184, DOI 10.1158/1055-9965.EPI-08-0710
   Landete JM, 2011, FOOD RES INT, V44, P1150, DOI 10.1016/j.foodres.2011.04.027
   Larrosa M, 2006, J NUTR BIOCHEM, V17, P611, DOI 10.1016/j.jnutbio.2005.09.004
   Li F, 2011, BRIT J NUTR, V106, P408, DOI 10.1017/S0007114511000274
   Liu XJ, 2017, NUTRIENTS, V9, P0, DOI 10.3390/nu9030262
   Mahéo K, 2005, FREE RADICAL BIO MED, V39, P742, DOI 10.1016/j.freeradbiomed.2005.04.023
   Maillard V, 2002, INT J CANCER, V98, P78, DOI 10.1002/ijc.10130
   Makarem N, 2016, NUTR REV, V74, P353, DOI 10.1093/nutrit/nuw003
   Marcon R, 2013, J IMMUNOL, V191, P4288, DOI 10.4049/jimmunol.1202743
   Mayo B, 2019, NUTRIENTS, V11, P0, DOI 10.3390/nu11092231
   Mitsiogianni M, 2019, ANTIOXIDANTS-BASEL, V8, P0, DOI 10.3390/antiox8040106
   Nuñez-Sánchez MA, 2017, J NUTR BIOCHEM, V42, P126, DOI 10.1016/j.jnutbio.2017.01.014
   OKeefe SJD, 2015, NAT COMMUN, V6, P0, DOI 10.1038/ncomms7342
   Paller CJ, 2013, PROSTATE CANCER P D, V16, P50, DOI 10.1038/pcan.2012.20
   Pantuck AJ, 2006, CLIN CANCER RES, V12, P4018, DOI 10.1158/1078-0432.CCR-05-2290
   Pardini RS, 2006, CHEM-BIOL INTERACT, V162, P89, DOI 10.1016/j.cbi.2006.05.012
   Park Y, 2005, JAMA-J AM MED ASSOC, V294, P2849, DOI 10.1001/jama.294.22.2849
   Patnode ML, 2019, CELL, V179, P59, DOI 10.1016/j.cell.2019.08.011
   Paur I, 2017, CLIN NUTR, V36, P672, DOI 10.1016/j.clnu.2016.06.014
   Pogash TJ, 2015, IN VITRO CELL DEV-AN, V51, P121, DOI 10.1007/s11626-014-9822-6
   Rettig MB, 2008, MOL CANCER THER, V7, P2662, DOI 10.1158/1535-7163.MCT-08-0136
   Sandhu N, 2016, CANCER PREV RES, V9, P275, DOI 10.1158/1940-6207.CAPR-15-0235
   Schroeder BO, 2018, CELL HOST MICROBE, V23, P27, DOI 10.1016/j.chom.2017.11.004
   Seeram NP, 2005, J NUTR BIOCHEM, V16, P360, DOI 10.1016/j.jnutbio.2005.01.006
   Seeram NP, 2004, CLIN CHIM ACTA, V348, P63, DOI 10.1016/j.cccn.2004.04.029
   Selma MV, 2017, FRONT MICROBIOL, V8, P0, DOI 10.3389/fmicb.2017.01521
   Selma MV, 2014, INT J SYST EVOL MICR, V64, P2346, DOI 10.1099/ijs.0.055095-0
   Serini S, 2017, NUTRIENTS, V9, P0, DOI 10.3390/nu9030185
   Shahidi F, 2018, ANNU REV FOOD SCI T, V9, P345, DOI 10.1146/annurev-food-111317-095850
   Shike M, 2014, JNCI-J NATL CANCER I, V106, P0, DOI 10.1093/jnci/dju189
   Simopoulos AP, 2008, EXP BIOL MED, V233, P674, DOI 10.3181/0711-MR-311
   Sonnenburg ED, 2016, NATURE, V529, P212, DOI 10.1038/nature16504
   Sonnenburg JL, 2005, SCIENCE, V307, P1955, DOI 10.1126/science.1109051
   Stenner-Liewen F, 2013, J CANCER, V4, P597, DOI 10.7150/jca.7123
   Sze MA, 2019, MBIO, V10, P0, DOI 10.1128/mBio.01454-19
   Thomas R, 2014, PROSTATE CANCER P D, V17, P180, DOI 10.1038/pcan.2014.6
   van Duynhoven J, 2011, P NATL ACAD SCI USA, V108, P4531, DOI 10.1073/pnas.1000098107
   Watson H, 2018, GUT, V67, P1974, DOI 10.1136/gutjnl-2017-314968
   Zhu Z, 2011, MAMMARY GLAND DENSITY PREDICTS THE CANCER INHIBITORY ACTIVITY OF THE N-3 TO N-6 RATIO OF DIETARY FAT, V0, P0, DOI DOI 10.1158/1940-6207
   Zou J, 2018, CELL HOST MICROBE, V23, P41, DOI 10.1016/j.chom.2017.11.003
NR 95
TC 29
Z9 30
U1 2
U2 31
PU ACADEMIC PRESS LTD- ELSEVIER SCIENCE LTD
PI LONDON
PA 24-28 OVAL RD, LONDON NW1 7DX, ENGLAND
SN 1044-579X
EI 1096-3650
J9 SEMIN CANCER BIOL
JI Semin. Cancer Biol.
PD MAY 15
PY 2021
VL 70
IS 
BP 53
EP 60
DI 10.1016/j.semcancer.2020.06.007
EA MAR 2021
PG 8
WC Oncology
SC Oncology
GA QR8IK
UT WOS:000625456700006
PM 32574813
DA 2025-02-23
ER

PT J
AU He, YJ
   Tao, QH
   Zhou, FF
   Si, YX
   Fu, RR
   Xu, BB
   Xu, JX
   Li, XY
   Chen, BS
AF He, Yujing
   Tao, Qinghua
   Zhou, Feifei
   Si, Yuexiu
   Fu, Rongrong
   Xu, Binbin
   Xu, Jiaxuan
   Li, Xiangyuan
   Chen, Bangsheng
TI The relationship between dairy products intake and breast cancer incidence: a meta-analysis of observational studies
SO BMC CANCER
LA English
DT Article
DE Breast cancer; Dairy products; Risk assessment; Meta-analysis
ID conjugated linoleic-acid; dose-response metaanalysis; coronary-heart-disease; vitamin-d intake; dietary-fat; alcohol-consumption; diabetes-mellitus; increased risk; food groups; igf-i
AB Background The effect of dairy products intake on breast cancer (BC) is highly controversial. This study aims to investigate the relationship between dairy intake and BC incidence. Methods A search was carried out in PubMed, EBSCO, Web of Science, and Cochrane Library databases before January 2021. The primary objective was the risk of BC and intake of dairy products were exposure variables. Results The meta-analysis comprised 36 articles with 1,019,232 participants. Total dairy products have a protective effect on female population (hazard ratio (HR) =0.95, 95% confidence interval (CI) =0.91-0.99, p = 0.019), especially for estrogen receptor-positive (ER+) (HR = 0.79, p = 0.002) and progesterone receptor-positive (PR+) BC (HR = 0.75, p = 0.027). For ER+/PR+ BC, there is a trend of protection, but it has not reached statistical significance (HR = 0.92, p = 0.075). Fermented dairy products can reduce BC risk in postmenopausal population (HR = 0.96, 95%CI = 0.93-0.99, p = 0.021), but have no protective effect on premenopausal population (HR = 0.98, 95%CI = 0.94-1.03, p = 0.52). Non-fermented dairy products have no significant effect on BC occurrence (p > 0.05). High-fat dairy products are harmful to women, without statistical difference (HR = 1.06, 95%CI = 1.00-1.13, p = 0.066). On the contrary, low-fat dairy products can protect the premenopausal population (HR = 0.94, 95%CI = 0.89-1.00, p = 0.048). Conclusion The intake of dairy products can overall reduce BC risk in the female population, but different dairy products have varying effects on different BC subtypes and menopausal status.
C1 [He, Yujing; Zhou, Feifei; Xu, Jiaxuan; Li, Xiangyuan] Zhejiang Chinese Med Univ, Clin Med Coll 2, Hangzhou, Zhejiang, Peoples R China.
   [Tao, Qinghua; Chen, Bangsheng] Ningbo Yinzhou 2 Hosp, Emergency Med Ctr, Ningbo, Zhejiang, Peoples R China.
   [Si, Yuexiu] Zhejiang Chinese Med Univ, Sch Basic Med Sci, Hangzhou, Zhejiang, Peoples R China.
   [Fu, Rongrong] Zhejiang Chinese Med Univ, Clin Med Coll 1, Hangzhou, Zhejiang, Peoples R China.
   [Xu, Binbin] Univ Chinese Acad Sci, HwaMei Hosp, Dept Nutr, Ningbo, Zhejiang, Peoples R China.
C3 Zhejiang Chinese Medical University; Zhejiang Chinese Medical University; Zhejiang Chinese Medical University; Chinese Academy of Sciences; University of Chinese Academy of Sciences, CAS
RP Chen, BS (corresponding author), Ningbo Yinzhou 2 Hosp, Emergency Med Ctr, Ningbo, Zhejiang, Peoples R China.
EM glh19920213@163.com
CR Ahmadnia Zahra, 2016, ASIAN PAC J CANCER PREV, V17, P2035
   Akram M, 2017, BIOL RES, V50, P0, DOI 10.1186/s40659-017-0140-9
   Al Sarakbi W, 2005, INT J FERTIL WOMEN M, V50, P244
   Albuquerque RCR, 2014, NUTR REV, V72, P1, DOI 10.1111/nure.12083
   Andersen JLM, 2020, BREAST CANCER RES TR, V179, P743, DOI 10.1007/s10549-019-05497-1
   Bray Freddie, 2018, CA CANCER J CLIN, V68, P394, DOI 10.3322/caac.21609
   [Anonymous], 2009, ASIAN PAC J CANCER P, V10, P241
   Aro A, 2000, NUTR CANCER, V38, P151, DOI 10.1207/S15327914NC382_2
   Bahadoran Z, 2013, NUTR CANCER, V65, P1164, DOI 10.1080/01635581.2013.828083
   Bao PP, 2012, NUTR CANCER, V64, P806, DOI 10.1080/01635581.2012.707277
   Barzaman K, 2020, INT IMMUNOPHARMACOL, V84, P0, DOI 10.1016/j.intimp.2020.106535
   Ben QW, 2011, EUR J CANCER, V47, P1928, DOI 10.1016/j.ejca.2011.03.003
   Bonofiglio D, 2016, MINI-REV MED CHEM, V16, P596, DOI 10.2174/1389557515666150709110959
   Buja A, 2020, INT J ENV RES PUB HE, V17, P0, DOI 10.3390/ijerph17134731
   Campbell PT, 2012, DIABETES CARE, V35, P1835, DOI 10.2337/dc12-0002
   Chen SM, 2016, ONCOTARGET, V7, P80980, DOI 10.18632/oncotarget.13140
   Chlebowski RT, 2017, J CLIN ONCOL, V35, P2919, DOI 10.1200/JCO.2016.72.0326
   Cho EY, 2003, JNCI-J NATL CANCER I, V95, P1079, DOI 10.1093/jnci/95.14.1079
   Dalmeijer GW, 2013, INT J CARDIOL, V167, P925, DOI 10.1016/j.ijcard.2012.03.094
   Dandamudi A, 2018, ANTICANCER RES, V38, P3209, DOI 10.21873/anticanres.12586
   de LeBlanc ADM, 2007, J DAIRY SCI, V90, P1920, DOI 10.3168/jds.2006-079
   Dong JY, 2011, BREAST CANCER RES TR, V127, P23, DOI 10.1007/s10549-011-1467-5
   Duan WH, 2017, BREAST, V33, P117, DOI 10.1016/j.breast.2017.03.012
   Faber MT, 2012, ACTA ONCOL, V51, P454, DOI 10.3109/0284186X.2011.636754
   Farvid MS, 2018, CANCER EPIDEM BIOMAR, V27, P575, DOI 10.1158/1055-9965.EPI-17-0345
   Fidler MM, 2017, LANCET ONCOL, V18, P1579, DOI 10.1016/S1470-2045(17)30677-0
   Franceschi S, 1995, INT J CANCER, V63, P785, DOI 10.1002/ijc.2910630606
   Fraser GE, 2020, INT J EPIDEMIOL, V49, P1526, DOI 10.1093/ije/dyaa007
   GAARD M, 1995, INT J CANCER, V63, P13, DOI 10.1002/ijc.2910630104
   Gallagher EJ, 2015, PHYSIOL REV, V95, P727, DOI 10.1152/physrev.00030.2014
   Gallardo M, 2016, INT J ONCOL, V49, P1019, DOI 10.3892/ijo.2016.3598
   Galván-Salazar HR, 2015, BREAST CARE, V10, P393, DOI 10.1159/000442230
   Gandini S, 2000, EUR J CANCER, V36, P636, DOI 10.1016/S0959-8049(00)00022-8
   Genkinger JM, 2013, CANCER CAUSE CONTROL, V24, P675, DOI 10.1007/s10552-013-0146-8
   Godinho-Mota JCM, 2019, NUTRIENTS, V11, P0, DOI 10.3390/nu11081871
   Goodwin PJ, 2015, ANNU REV MED, V66, P281, DOI 10.1146/annurev-med-051613-012328
   Gu LH, 2020, BMC SURG, V20, P0, DOI 10.1186/s12893-020-00695-x
   Hadadi E, 2020, NAT COMMUN, V11, P0, DOI 10.1038/s41467-020-16890-6
   Hanf V, 2005, EUR J OBSTET GYN R B, V123, P139, DOI 10.1016/j.ejogrb.2005.05.011
   Harding JL, 2015, DIABETES CARE, V38, P734, DOI 10.2337/dc15-er04a
   He XJ, 2020, OBES RES CLIN PRACT, V14, P27, DOI 10.1016/j.orcp.2020.01.004
   Higgins JPT, 2003, BMJ-BRIT MED J, V327, P557, DOI 10.1136/bmj.327.7414.557
   Hirose K, 2003, INT J CANCER, V107, P276, DOI 10.1002/ijc.11373
   Hjartåker A, 2001, INT J CANCER, V93, P888, DOI 10.1002/ijc.1409
   Hjårtaker A, 2010, CANCER CAUSE CONTROL, V21, P1875, DOI 10.1007/s10552-010-9615-5
   Hu XJ, 2014, ARCH TOXICOL, V88, P625, DOI 10.1007/s00204-013-1184-4
   IP C, 1991, CANCER RES, V51, P6118
   JACOBSON EA, 1989, CANCER RES, V49, P6300
   Jia YJ, 2013, CANCER EPIDEMIOL, V37, P197, DOI 10.1016/j.canep.2013.01.005
   JONES JI, 1995, ENDOCR REV, V16, P3, DOI 10.1210/er.16.1.3
   Kaluza J, 2021, CLIN NUTR, V40, P1966, DOI 10.1016/j.clnu.2020.09.013
   Kang SH, 2006, J DAIRY SCI, V89, P402, DOI 10.3168/jds.S0022-0302(06)72104-X
   KATO I, 1992, BREAST CANCER RES TR, V24, P51, DOI 10.1007/BF01832358
   Kesse-Guyot E, 2007, ANN NUTR METAB, V51, P139, DOI 10.1159/000103274
   Kiecolt-Glaser JK, 2017, MOL PSYCHIATR, V22, P476, DOI 10.1038/mp.2016.149
   Kim MK, 2020, INTEGR CANCER THER, V19, P0, DOI 10.1177/1534735420949678
   Knekt P, 1996, BRIT J CANCER, V73, P687, DOI 10.1038/bjc.1996.119
   Kritchevsky D, 2000, BRIT J NUTR, V83, P459
   Krusinska B, 2017, ADV CLIN EXP MED, V26, P1367, DOI 10.17219/acem/65433
   Kwong A, 2016, J MED GENET, V53, P15, DOI 10.1136/jmedgenet-2015-103132
   Laden F, 1997, J NATL CANCER I, V89, P1373, DOI 10.1093/jnci/89.18.1373
   Lamas B, 2015, MOL CARCINOGEN, V54, P58, DOI 10.1002/mc.22074
   Larsson SC, 2007, INT J CANCER, V121, P856, DOI 10.1002/ijc.22717
   LE MG, 1986, J NATL CANCER I, V77, P633, DOI 10.1093/jnci/77.3.633
   Lee A, 2020, ANN LAB MED, V40, P114
   de Lima FEL, 2008, CAD SAUDE PUBLICA, V24, P820, DOI 10.1590/S0102-311X2008000400012
   Ley RE, 2006, NATURE, V444, P1022, DOI 10.1038/4441022a
   Li CK, 2016, NUTR RES, V36, P627, DOI 10.1016/j.nutres.2016.04.009
   Li SN, 2019, BMC SURG, V19, P0, DOI 10.1186/s12893-019-0584-7
   Li Y, 2017, NUTRIENTS, V9, P0, DOI 10.3390/nu9070728
   Lin J, 2007, ARCH INTERN MED, V167, P1050, DOI 10.1001/archinte.167.10.1050
   Lipkin M, 1999, J AM COLL NUTR, V18, P392S, DOI 10.1080/07315724.1999.10718903
   Llaverias G, 2011, AM J PATHOL, V178, P402, DOI 10.1016/j.ajpath.2010.11.005
   Longhi G, 2020, FRONT MICROBIOL, V11, P0, DOI 10.3389/fmicb.2020.575072
   Lu W, 2016, NUTR J, V15, P0, DOI 10.1186/s12937-016-0210-9
   Lv ZD, 2014, INT J CLIN EXP PATHO, V7, P2818
   Marcondes LH, 2019, BRIT J NUTR, V122, P583, DOI 10.1017/S0007114519000072
   McCann SE, 2017, CURR DEV NUTR, V1, P0, DOI 10.3945/cdn.117.000422
[truncated: 1,406,188 more chars]
