# Supplementary material for: Global impact of dietary risks on cancers: burdens across regions from 1990 to 2021 and the projection to 2035
Source: Front Nutr. 2025 Jul 4;12:1585305. doi: 10.3389/fnut.2025.1585305 (PMC12271164; doi:10.3389/fnut.2025.1585305)
Supplement: Supplementary file 1 [file Data_Sheet_1.zip › Supplementary data/Fig 1/download2022u213.txt]

PT J
AU Lozano-Lorca, M
   Rodríguez-González, M
   Salcedo-Bellido, I
   Vázquez-Alonso, F
   Arrabal, M
   Martín-Castaño, B
   Sánchez, MJ
   Jiménez-Moleón, JJ
   Olmedo-Requena, R
AF Lozano-Lorca, Macarena
   Rodriguez-Gonzalez, Margarita
   Salcedo-Bellido, Inmaculada
   Vazquez-Alonso, Fernando
   Arrabal, Miguel
   Martin-Castano, Benita
   Sanchez, Maria-Jose
   Jimenez-Moleon, Jose-Juan
   Olmedo-Requena, Rocio
TI Dietary Patterns and Prostate Cancer: CAPLIFE Study
SO CANCERS
LA English
DT Article
DE dietary patterns; prostate cancer; CAPLIFE study; case-control study; principal component analysis
ID food-frequency questionnaire; physical-activity; natural-history; energy-intake; risk; association; population; validity; calcium
AB Simple Summary Although some nutrients, foods, and food groups have been linked to prostate cancer (PCa), their relationship remains unclear. In this sense, dietary patterns allow a global approach to diet. This study evaluated the role of dietary patterns on PCa by tumor aggressiveness and extension. A total of 428 incident PCa cases and 393 controls were included. When comparing scores in the highest vs. lowest tertiles, an unhealthy dietary pattern was associated with higher odds of PCa. This association was observed only for PCa ISUP 1 or 2 tumors and localized PCa cases. We were unable to establish a clear association between Western or Mediterranean dietary patterns and PCa. These results increase the evidence of a possible relationship between diet and PCa. Therefore, future recommendations should focus on avoiding unhealthy dietary patterns. The etiology of prostate cancer (PCa) remains uncertain, and the role of diet is unclear. We aimed to evaluate the role of diet, through dietary patterns, on PCa, considering tumor aggressiveness and extension. The CAPLIFE study is a population-based case-control study including a total of 428 incident PCa cases and 393 controls aged 40-80 years. Dietary information was collected through a validated food frequency questionnaire. Three dietary patterns were identified through principal component analysis: "Mediterranean," "Western," and "Unhealthy," which were categorized into tertiles according to the control group cutoff points. Tumor aggressiveness and extension was determined. Logistic regression models were used to assess the association between dietary patterns and PCa. High adherence to an unhealthy dietary pattern was associated with higher odds of PCa, ORT3vsT1 = 1.52 (95% CI 1.02-2.27), especially for cases with ISUP 1-2 and localized PCa tumors. This association was not observed with a Western or Mediterranean pattern. In conclusion, adherence to an unhealthy diet appears to be associated with higher odds of PCa, especially for cases with ISUP 1-2 and localized PCa tumors.
C1 [Lozano-Lorca, Macarena] Univ Granada, Fac Ciencias Salud Ceuta, Dept Enfermeria, Ceuta 51001, Spain.
   [Lozano-Lorca, Macarena; Salcedo-Bellido, Inmaculada; Sanchez, Maria-Jose; Jimenez-Moleon, Jose-Juan; Olmedo-Requena, Rocio] Inst Invest Biosanitaria Ibs GRANADA, Granada 18014, Spain.
   [Rodriguez-Gonzalez, Margarita; Salcedo-Bellido, Inmaculada; Sanchez, Maria-Jose; Jimenez-Moleon, Jose-Juan; Olmedo-Requena, Rocio] Univ Granada, Dept Med Prevent & Salud Publ, Granada 18016, Spain.
   [Salcedo-Bellido, Inmaculada; Sanchez, Maria-Jose; Jimenez-Moleon, Jose-Juan; Olmedo-Requena, Rocio] Consortium Biomed Res Epidemiol & Publ Hlth CIBER, Madrid 28029, Spain.
   [Vazquez-Alonso, Fernando] Virgen de las Nieves Univ Hosp, Urol Dept, Granada 18014, Spain.
   [Arrabal, Miguel] Clin San Cecilio Univ Hosp, Urol Dept, Granada 18016, Spain.
   [Martin-Castano, Benita] Dist Sanitario Granada Metropolitano, Las Gabias Primary Hlth Care Ctr, Granada 18110, Spain.
   [Sanchez, Maria-Jose] Andalusian Sch Publ Hlth EASP, Granada 18011, Spain.
C3 University of Granada; Instituto de Investigacion Biosanitaria IBS Granada; University of Granada; CIBER - Centro de Investigacion Biomedica en Red; CIBERESP; Hospital Universitario Virgen de las Nieves; Escuela Andaluza de Salud Publica
RP Salcedo-Bellido, I (corresponding author), Inst Invest Biosanitaria Ibs GRANADA, Granada 18014, Spain.; Salcedo-Bellido, I (corresponding author), Univ Granada, Dept Med Prevent & Salud Publ, Granada 18016, Spain.; Salcedo-Bellido, I (corresponding author), Consortium Biomed Res Epidemiol & Publ Hlth CIBER, Madrid 28029, Spain.
EM macarenalozano@ugr.es; margarg98@correo.ugr.es; isalcedo@ugr.es; fvazquezalonso@gmail.com; arrabalm8@gmail.com; benita.martin.sspa@juntadeandalucia.es; mariajose.sanchez.easp@juntadeandalucia.es; jjmolcon@ugr.es; rocioolmedo@ugr.es
FU Regional Ministry of Health and Families, Junta de Andalucia/Consejeria de Salud y Familias, Junta de Andalucia [PI-0514-2016]
CR Albertsen PC, 2015, CURR OPIN UROL, V25, P232, DOI 10.1097/MOU.0000000000000157
   Pou SA, 2014, NUTR HOSP, V29, P618, DOI 10.3305/nh.2014.29.3.7192
   Alva A, 2013, CANCER J, V19, P19, DOI 10.1097/PPO.0b013e318281197e
   Ambrosini GL, 2008, ANN EPIDEMIOL, V18, P364, DOI 10.1016/j.annepidem.2007.11.010
   [Anonymous], 2017, DIET, V0, P0
   [Anonymous], 2016, INTERNATIONAL STATISTICAL CLASSIFICATION OF DISEASES AND RELATED HEALTH PROBLEMS - 10TH VERSION, V0, P0
   Aune D, 2015, AM J CLIN NUTR, V101, P87, DOI 10.3945/ajcn.113.067157
   Bagheri A, 2018, HEALTH PROMOT PERSPE, V8, P133, DOI 10.15171/hpp.2018.17
   Bahrami Alireza, 2019, ASIAN PAC J CANCER PREV, V20, P1415, DOI 10.31557/APJCP.2019.20.5.1415
   Ballon-Landa E, 2018, CURR OPIN UROL, V28, P55, DOI 10.1097/MOU.0000000000000460
   Castelló A, 2018, J UROLOGY, V199, P430, DOI 10.1016/j.juro.2017.08.087
   Cui R, 2014, PLOS ONE, V9, P0, DOI 10.1371/journal.pone.0093044
   De Stefani E, 2009, INT J CANCER, V124, P1391, DOI 10.1002/ijc.24035
   Epstein JI, 2016, AM J SURG PATHOL, V40, P244, DOI 10.1097/PAS.0000000000000530
   Fernández-Ballarth JD, 2010, BRIT J NUTR, V103, P1808, DOI 10.1017/S0007114509993837
   Gutiérrez-González E, 2019, NUTRIENTS, V11, P0, DOI 10.3390/nu11010018
   Hsieh LJ, 2003, UROLOGY, V61, P297, DOI 10.1016/S0090-4295(02)02120-9
   Hurst R, 2012, AM J CLIN NUTR, V96, P111, DOI 10.3945/ajcn.111.033373
   International Agency for Research on Cancer, 2022, CANC SITE CARCINOGEN, V1131, P0
   Jackson M, 2013, NUTR CANCER, V65, P367, DOI 10.1080/01635581.2013.757631
   Jacobs DR, 2013, P NUTR SOC, V72, P200, DOI 10.1017/S0029665112003011
   Jalilpiran Y, 2018, NUTR CANCER, V70, P851, DOI 10.1080/01635581.2018.1490779
   JENSEN OM, 1984, AM J EPIDEMIOL, V120, P281, DOI 10.1093/oxfordjournals.aje.a113891
   Kelly OJ, 2018, NUTRIENTS, V10, P0, DOI 10.3390/nu10010107
   Lin PH, 2019, UROL ONCOL-SEMIN ORI, V37, P387, DOI 10.1016/j.urolonc.2017.10.006
   Lozano-Lorca M, 2022, PROSTATE CANCER P D, V25, P568, DOI 10.1038/s41391-022-00532-7
   Lozano-Lorca M, 2020, INT J ENV RES PUB HE, V17, P0, DOI 10.3390/ijerph17176300
   Maggi M, 2020, J UROLOGY, V204, P1222, DOI 10.1097/JU.0000000000001313
   Martinez-Gonzalez MA, 2014, BIOESTADISTICA AMIGA, V0, P596
   MARTINMORENO JM, 1993, INT J EPIDEMIOL, V22, P512, DOI 10.1093/ije/22.3.512
   Moreiras O, 2018, TABLAS DE COMPOSICION DE ALIMENTOS. GUIA DE PRACTICAS, V19th ed., P0
   Muller DC, 2009, CANCER EPIDEM BIOMAR, V18, P3126, DOI 10.1158/1055-9965.EPI-09-0780
   Murakami K, 2019, ADV NUTR, V10, P237, DOI 10.1093/advances/nmy079
   Neuzillet Y, 2019, HORM CANCER-US, V10, P36, DOI 10.1007/s12672-018-0351-8
   Niclis C, 2015, J CANCER EPIDEMIOL, V2015, P0, DOI 10.1155/2015/179562
   Pan Sai Yi, 2009, V472, V0, PP191, DOI 10.1007/978-1-60327-492-0_8
   Perez-Cornago A, 2017, INT J CANCER, V141, P287, DOI 10.1002/ijc.30741
   Rawla P, 2019, WORLD J ONCOL, V10, P63, DOI 10.14740/wjon1191
   Rocío OR, 2020, NUTRIENTS, V12, P0, DOI 10.3390/nu12030768
   Viñas BR, 2013, GAC SANIT, V27, P254, DOI 10.1016/j.gaceta.2012.05.013
   Rosato V, 2014, CANCER CAUSE CONTROL, V25, P525, DOI 10.1007/s10552-014-0356-8
   Rowles JL III, 2017, PROSTATE CANCER P D, V20, P361, DOI 10.1038/pcan.2017.25
   Sadeghi A, 2019, NUTR CANCER, V71, P939, DOI 10.1080/01635581.2019.1595049
   Schwedhelm C, 2018, AM J CLIN NUTR, V107, P227, DOI 10.1093/ajcn/nqx027
   Shin S, 2018, CANCER CAUSE CONTROL, V29, P589, DOI 10.1007/s10552-018-1030-3
   Sinha R, 2009, AM J EPIDEMIOL, V170, P1165, DOI 10.1093/aje/kwp280
   Solans M, 2019, STAT METHODS MED RES, V28, P2834, DOI 10.1177/0962280218790110
   Steck SE, 2018, AM J CLIN NUTR, V107, P799, DOI 10.1093/ajcn/nqy037
   Stefani Eduardo De, 2016, ASIAN PAC J CANCER PREV, V17, P1937
   Sung H, 2021, CA-CANCER J CLIN, V71, P209, DOI 10.3322/caac.21660
   Travis RC, 2019, CANCER RES, V79, P274, DOI 10.1158/0008-5472.CAN-18-2318
   Trudeau K, 2020, NUTRIENTS, V12, P0, DOI 10.3390/nu12071907
   Tseng M, 2004, CANCER EPIDEM BIOMAR, V13, P71, DOI 10.1158/1055-9965.EPI-03-0076
   Walker M, 2005, INT J CANCER, V116, P592, DOI 10.1002/ijc.21112
   Willemse P, 2018, EAU ESTRO ESUR SIOG, V0, P0
   Willett W, 2013, NUTRITIONAL EPIDEMIOLOGY, V0, P0
NR 56
TC 5
Z9 5
U1 1
U2 8
PU MDPI
PI BASEL
PA ST ALBAN-ANLAGE 66, CH-4052 BASEL, SWITZERLAND
SN 
EI 2072-6694
J9 CANCERS
JI Cancers
PD JUL 15
PY 2022
VL 14
IS 14
BP 
EP 
DI 10.3390/cancers14143475
PG 12
WC Oncology
SC Oncology
GA 3G7KY
UT WOS:000831530000001
PM 35884536
DA 2025-02-23
ER

PT J
AU Thordardottir, GS
   Einarsdottir, K
   Thordardottir, M
   Tryggvadottir, L
   Valdimarsdottir, UA
   Gudnason, V
   Steingrimsdottir, L
   Aspelund, T
   Birgisdottir, BE
   Torfadottir, JE
AF Thordardottir, Gudny Sjofn
   Einarsdottir, Kristjana
   Thordardottir, Marianna
   Tryggvadottir, Laufey
   Valdimarsdottir, Unnur A.
   Gudnason, Vilmundur
   Steingrimsdottir, Laufey
   Aspelund, Thor
   Birgisdottir, Bryndis Eva
   Torfadottir, Johanna E.
TI Dietary patterns in adolescence and risk of colorectal cancer: a population-based study
SO CANCER CAUSES & CONTROL
LA English
DT Article
DE Adolescent; Dietary pattern; Colorectal cancer; Factor analysis; Epidemiology
ID high-school; childhood; validity; gender; milk; life; fish
AB Purpose To study whether dietary patterns in adolescence are associated with risk of colorectal cancer (CRC). Methods Food frequency data were obtained from the AGES-Reykjavik study, conducted between 2002 and 2006, which included 5,078 (58% women) participants with mean age of 77 (+/- 5.8) years. Principal component analysis was used to identify dietary patterns. Participants were followed through linkage to the Icelandic Cancer Registry. Multivariable Cox models were used to calculate hazard ratios (HR) of CRC and 95% confidence interval (CI) by dietary patterns. Results During the follow-up period (mean 8.2 years), 136 participants (75 women and 61 men) were diagnosed with CRC. The main dietary pattern in adolescence was characterized by high intake of traditional food items consumed in the earlier half of the twentieth century, namely, salted or smoked meat and fish, milk, offal, rye bread, and oatmeal. Compared to the lowest tertile, the middle tertile of this pattern was associated with increased risk of CRC (HR 1.63, 95% CI 1.04-2.57), while the highest tertile was not statistically associated with CRC (HR 1.48, 95% CI 0.93-2.37), except among women (HR 2.06, 95% CI 1.11-3.84). Conclusion These data suggest that strong adherence to a traditional Icelandic diet in adolescence might increase the risk of CRC, particularly among women. More research is need on the association between food items and dietary patterns of relevance to CRC at different points in the life cycle.
C1 [Thordardottir, Gudny Sjofn; Steingrimsdottir, Laufey; Birgisdottir, Bryndis Eva] Landspitali Natl Univ Hosp Iceland, Unit Nutr Res, Reykjavik, Iceland.
   [Thordardottir, Gudny Sjofn; Steingrimsdottir, Laufey; Birgisdottir, Bryndis Eva] Univ Iceland, Fac Food Sci & Nutr, Sch Hlth Sci, Reykjavik, Iceland.
   [Einarsdottir, Kristjana; Valdimarsdottir, Unnur A.; Aspelund, Thor; Torfadottir, Johanna E.] Univ Iceland, Fac Med, Ctr Publ Hlth Sci, Reykjavik, Iceland.
   [Thordardottir, Marianna; Tryggvadottir, Laufey; Gudnason, Vilmundur] Univ Iceland, Fac Med, Reykjavik, Iceland.
   [Tryggvadottir, Laufey; Torfadottir, Johanna E.] Iceland Canc Registry, Reykjavik, Iceland.
   [Valdimarsdottir, Unnur A.] Harvard TH Chan Sch Publ Hlth, Dept Epidemiol, Boston, MA USA.
   [Valdimarsdottir, Unnur A.] Karolinska Inst, Dept Med Epidemiol & Biostat, Stockholm, Sweden.
   [Gudnason, Vilmundur; Aspelund, Thor] Iceland Heart Assoc, Kopavogur, Iceland.
C3 University of Iceland; University of Iceland; University of Iceland; Harvard University; Harvard T.H. Chan School of Public Health; Karolinska Institutet; Icelandic Heart Association
RP Torfadottir, JE (corresponding author), Univ Iceland, Fac Med, Ctr Publ Hlth Sci, Reykjavik, Iceland.; Torfadottir, JE (corresponding author), Iceland Canc Registry, Reykjavik, Iceland.
EM jet@hi.is
FU NIH [N01-AG-12100]; Intramural Research Program of the National Institute on Aging [ZIAEY000401]; National Eye Institute [ZIAEY000401]; Icelandic Heart Association; Icelandic Parliament; University of Iceland Research Fund; National Institute on Aging
CR [Anonymous], 1943, SURV DIET HLTH IC 19, V0, P0
   [Anonymous], 2017, CONTINUOUS UPDATE PROJECT REPORT: DIET, V0, P0
   Aune D, 2013, CANCER CAUSE CONTROL, V24, P611, DOI 10.1007/s10552-012-0139-z
   Bouvard V, 2015, LANCET ONCOL, V16, P1599, DOI 10.1016/S1470-2045(15)00444-1
   Cox B, 2011, AM J EPIDEMIOL, V173, P394, DOI 10.1093/aje/kwq390
   Dwyer Johanna T, 1997, AMERICAN JOURNAL OF CLINICAL NUTRITION, V65, P1153S, DOI 10.1093/ajcn/65.4.1153S
   Eysteinsdottir T, 2011, J NUTR HEALTH AGING, V15, P809, DOI 10.1007/s12603-011-0067-8
   Eysteinsdottir T, 2012, NUTR J, V11, P0, DOI 10.1186/1475-2891-11-12
   Guillén MD, 2008, CRIT REV FOOD SCI, V48, P119, DOI 10.1080/10408390601177613
   Hansen IO, 2012, DAN MED J, V59, P0
   Harris TB, 2007, AM J EPIDEMIOL, V165, P1076, DOI 10.1093/aje/kwk115
   Hu FB, 2002, CURR OPIN LIPIDOL, V13, P3, DOI 10.1097/00041433-200202000-00002
   Hughes LAE, 2010, INT J EPIDEMIOL, V39, P1333, DOI 10.1093/ije/dyq062
   Jacobs ET, 2007, J CLIN GASTROENTEROL, V41, P731, DOI 10.1097/MCG.0b013e3180338e56
   Magalhaes B, 2012, EUR J CANCER PREV, V21, P15, DOI 10.1097/CEJ.0b013e3283472241
   Missiaglia E, 2014, ANN ONCOL, V25, P1995, DOI 10.1093/annonc/mdu275
   Monroe KR, 2003, NUTR CANCER, V45, P133, DOI 10.1207/S15327914NC4502_01
   Newby PK, 2004, NUTR REV, V62, P177, DOI 10.1111/j.1753-4887.2004.tb00040.x
   Nimptsch K, 2018, CURR COLORECT CANC R, V14, P1, DOI 10.1007/s11888-018-0396-7
   Nimptsch K, 2014, INT J CANCER, V134, P2458, DOI 10.1002/ijc.28578
   Nimptsch K, 2013, AM J EPIDEMIOL, V178, P172, DOI 10.1093/aje/kwt099
   NORDCAN, 2011, CANC INCIDENCE MORTA, V0, P0
   OSINCHAK JE, 1992, FREE RADICAL BIO MED, V12, P35, DOI 10.1016/0891-5849(92)90056-M
   Petimar J, 2018, AM J CLIN NUTR, V108, P1092, DOI 10.1093/ajcn/nqy171
   Pournelle GH, 1953, JOURNAL OF MAMMALOGY, V34, P133
   Rolland-Cachera MF, 2006, INT J OBESITY, V30, PS11, DOI 10.1038/sj.ijo.0803514
   Ruder EH, 2011, AM J CLIN NUTR, V94, P1607, DOI 10.3945/ajcn.111.020701
   Sadik R, 2003, SCAND J GASTROENTERO, V38, P36, DOI 10.1080/00365520310004939
   SHIN S, 2017, CLIN NUTR, V0, P0
   Sigurdardottir LG, 2012, ACTA ONCOL, V51, P880, DOI 10.3109/0284186X.2012.698751
   Torfadottir JE, 2013, PLOS ONE, V8, P0, DOI 10.1371/journal.pone.0059799
   Torfadottir JE, 2012, AM J EPIDEMIOL, V175, P144, DOI 10.1093/aje/kwr289
   Uauy R, 2005, J NUTR, V135, P2934S, DOI 10.1093/jn/135.12.2934S
   van der Pols JC, 2007, AM J CLIN NUTR, V86, P1722
   Zhu Y, 2013, BMJ OPEN, V3, P0, DOI 10.1136/bmjopen-2012-002270
NR 35
TC 4
Z9 4
U1 0
U2 6
PU SPRINGER
PI DORDRECHT
PA VAN GODEWIJCKSTRAAT 30, 3311 GZ DORDRECHT, NETHERLANDS
SN 0957-5243
EI 1573-7225
J9 CANCER CAUSE CONTROL
JI Cancer Causes Control
PD FEB 15
PY 2022
VL 33
IS 2
BP 205
EP 211
DI 10.1007/s10552-021-01524-z
EA NOV 2021
PG 7
WC Oncology; Public, Environmental & Occupational Health
SC Oncology; Public, Environmental & Occupational Health
GA YK1PN
UT WOS:000720706600001
PM 34800195
DA 2025-02-23
ER

PT J
AU Ligibel, JA
   Bohlke, K
   May, AM
   Clinton, SK
   Demark-Wahnefried, W
   Gilchrist, SC
   Irwin, ML
   Late, M
   Mansfield, S
   Marshall, TF
   Meyerhardt, JA
   Thomson, CA
   Wood, WA
   Alfano, CM
AF Ligibel, Jennifer A.
   Bohlke, Kari
   May, Anne M.
   Clinton, Steven K.
   Demark-Wahnefried, Wendy
   Gilchrist, Susan C.
   Irwin, Melinda L.
   Late, Michele
   Mansfield, Sami
   Marshall, Timothy F.
   Meyerhardt, Jeffrey A.
   Thomson, Cynthia A.
   Wood, William A.
   Alfano, Catherine M.
TI Exercise, Diet, and Weight Management During Cancer Treatment: ASCO Guideline
SO JOURNAL OF CLINICAL ONCOLOGY
LA English
DT Article
ID quality-of-life; breast-cancer; physical-activity; receiving chemotherapy; adjuvant chemotherapy; american society; prostate-cancer; follow-up; therapy; fatigue
AB PURPOSE To provide guidance on exercise, diet, and weight management during active cancer treatment in adults. METHODS A systematic review of the literature identified systematic reviews and randomized controlled trials evaluating the impact of aerobic and resistance exercise, specific diets and foods, and intentional weight loss and avoidance of weight gain in adults during cancer treatment, on quality of life, treatment toxicity, and cancer control. PubMed and the Cochrane Library were searched from January 2000 to May 2021. ASCO convened an Expert Panel to review the evidence and formulate recommendations. RESULTS The evidence base consisted of 52 systematic reviews (42 for exercise, nine for diet, and one for weight management), and an additional 23 randomized controlled trials. The most commonly studied types of cancer were breast, prostate, lung, and colorectal. Exercise during cancer treatment led to improvements in cardiorespiratory fitness, strength, fatigue, and other patient-reported outcomes. Preoperative exercise in patients with lung cancer led to a reduction in postoperative length of hospital stay and complications. Neutropenic diets did not decrease risk of infection during cancer treatment. RECOMMENDATIONS Oncology providers should recommend regular aerobic and resistance exercise during active treatment with curative intent and may recommend preoperative exercise for patients undergoing surgery for lung cancer. Neutropenic diets are not recommended to prevent infection in patients with cancer during active treatment. Evidence for other dietary and weight loss interventions during cancer treatment was very limited. The guideline discusses special considerations, such as exercise in individuals with advanced cancer, and highlights the critical need for more research in this area, particularly regarding diet and weight loss interventions during cancer treatment. (C) 2022 by American Society of Clinical Oncology
C1 [Ligibel, Jennifer A.; Meyerhardt, Jeffrey A.] Dana Farber Canc Inst, Boston, MA 02115 USA.
   [Bohlke, Kari] Amer Soc Clin Oncol, 2318 Mill Rd,Suite 800, Alexandria, VA 22314 USA.
   [May, Anne M.] Univ Utrecht, Univ Med Ctr Utrecht, Utrecht, Netherlands.
   [Clinton, Steven K.] Ohio State Univ, Columbus, OH 43210 USA.
   [Demark-Wahnefried, Wendy] Univ Alabama Birmingham, Birmingham, AL USA.
   [Gilchrist, Susan C.] Univ Texas MD Anderson Canc Ctr, Houston, TX 77030 USA.
   [Irwin, Melinda L.] Yale Sch Publ Hlth, New Haven, CT USA.
   [Mansfield, Sami] Canc Wellness Life, Lenexa, KS USA.
   [Marshall, Timothy F.] Ivy Rehab Network, White Plains, NY USA.
   [Thomson, Cynthia A.] Univ Arizona, Tucson, AZ USA.
   [Wood, William A.] UNC Sch Med, Chapel Hill, NC USA.
   [Alfano, Catherine M.] Northwell Hlth Canc Inst, New York, NY USA.
   [Alfano, Catherine M.] Feinstein Inst Med Res, New York, NY USA.
C3 Harvard University; Harvard University Medical Affiliates; Dana-Farber Cancer Institute; American Society of Clinical Oncology; Utrecht University; Utrecht University Medical Center; University System of Ohio; Ohio State University; University of Alabama System; University of Alabama Birmingham; University of Texas System; UTMD Anderson Cancer Center; Yale University; University of Arizona; University of North Carolina School of Medicine; Northwell Health; Northwell Health
RP Ligibel, JA (corresponding author), Amer Soc Clin Oncol, 2318 Mill Rd,Suite 800, Alexandria, VA 22314 USA.
EM guidelines@asco.org
CR Abdollahi R, 2019, NUTR CANCER, V71, P922, DOI 10.1080/01635581.2019.1590608
   Abo S, 2021, PHYS THER, V101, P0, DOI 10.1093/ptj/pzab130
   Alfano CM, 2019, CA-CANCER J CLIN, V69, P35, DOI 10.3322/caac.21548
   An KY, 2020, INT J CANCER, V146, P150, DOI 10.1002/ijc.32493
   [Anonymous], 2010, DIETARY GUIDELINES FOR AMERICANS, V0, P0
   Augustus E, 2021, NUTR CANCER, V73, P1590, DOI 10.1080/01635581.2020.1803930
   Baguley BJ, 2019, BRIT J NUTR, V122, P527, DOI 10.1017/S000711451800363X
   Ball S, 2019, AM J CLIN ONCOL-CANC, V42, P270, DOI 10.1097/COC.0000000000000514
   Balshem H, 2011, J CLIN EPIDEMIOL, V64, P401, DOI 10.1016/j.jclinepi.2010.07.015
   Bigaran A, 2021, PROSTATE CANCER P D, V24, P35, DOI 10.1038/s41391-020-00273-5
   Bjorke ACH, 2019, SCAND J MED SCI SPOR, V29, P1274, DOI 10.1111/sms.13442
   Bland KA, 2019, CRIT REV ONCOL HEMAT, V136, P79, DOI 10.1016/j.critrevonc.2019.02.005
   Calle EE, 2003, NEW ENGL J MED, V348, P1625, DOI 10.1056/NEJMoa021423
   Campbell KL, 2020, PHYS THER, V100, P523, DOI 10.1093/ptj/pzz090
   Campbell KL, 2022, JCO ONCOL PRACT, V18, P361, DOI 10.1200/OP.21.00454
   Campbell KL, 2019, MED SCI SPORT EXER, V51, P2375, DOI 10.1249/MSS.0000000000002116
   Caprara G, 2021, FRONT ONCOL, V11, P0, DOI 10.3389/fonc.2021.705927
   Carayol M, 2019, BMC CANCER, V19, P0, DOI 10.1186/s12885-019-5896-6
   Castillo JJ, 2012, LEUKEMIA RES, V36, P868, DOI 10.1016/j.leukres.2011.12.020
   Cavalheri V, 2019, COCHRANE DB SYST REV, V0, P0, DOI DOI 10.1002/14651858.CD009955.pub3
   Cave J, 2018, SUPPORT CARE CANCER, V26, P3337, DOI 10.1007/s00520-018-4295-x
   Centers for Disease Control and Prevention, 1900, SEPARATE, V0, P0
   Ceseiko R, 2020, MED SCI SPORT EXER, V52, P1239, DOI 10.1249/MSS.0000000000002260
   Chan DSM, 2014, ANN ONCOL, V25, P1901, DOI 10.1093/annonc/mdu042
   Chen ZY, 2019, FRONT PHYSIOL, V10, P0, DOI 10.3389/fphys.2019.00843
   Conigliaro T, 2020, AM J CLIN ONCOL-CANC, V43, P813, DOI 10.1097/COC.0000000000000749
   Courneya KS, 2007, J CLIN ONCOL, V25, P4396, DOI 10.1200/JCO.2006.08.2024
   Courneya KS, 2014, BREAST CANCER RES TR, V144, P361, DOI 10.1007/s10549-014-2883-0
   Covington KR, 2021, SUPPORT CARE CANCER, V29, P6469, DOI 10.1007/s00520-021-06208-7
   Cumpston M, 2019, COCHRANE DB SYST REV, V0, P0, DOI DOI 10.1002/14651858.ED000142
   Daniels SL, 2020, BJS OPEN, V4, P1022, DOI 10.1002/bjs5.50347
   de Groot S, 2020, NAT COMMUN, V11, P0, DOI 10.1038/s41467-020-16138-3
   De Lazzari N, 2021, CANCERS, V13, P0, DOI 10.3390/cancers13174478
   de van der Schueren MAE, 2018, ANN ONCOL, V29, P1141, DOI 10.1093/annonc/mdy114
   Demmelmaier I, 2021, SCAND J MED SCI SPOR, V31, P1144, DOI 10.1111/sms.13930
   Dobbins M, 2013, ISRN PREV MED, V2013, P680536, DOI 10.5402/2013/680536
   Ehlers DK, 2020, EXPERT REV ANTICANC, V20, P865, DOI 10.1080/14737140.2020.1813028
   Elshahat S, 2021, INT J BEHAV NUTR PHY, V18, P0, DOI 10.1186/s12966-021-01116-9
   Ferrell BR, 2017, J CLIN ONCOL, V35, P96, DOI 10.1200/JCO.2016.70.1474
   Fisher A, 2015, BMJ OPEN, V5, P0, DOI 10.1136/bmjopen-2014-006853
   Forslund M, 2020, SUPPORT CARE CANCER, V28, P3331, DOI 10.1007/s00520-019-05182-5
   Friedenreich CM, 2020, JNCI CANCER SPECT, V4, P0, DOI 10.1093/jncics/pkz080
   Gao YF, 2017, MEDICINE, V96, P0, DOI 10.1097/MD.0000000000007368
   Gardner A, 2008, J CLIN ONCOL, V26, P5684, DOI 10.1200/JCO.2008.16.4681
   Gilligan T, 2017, J CLIN ONCOL, V35, P3618, DOI 10.1200/JCO.2017.75.2311
   Gokal K, 2018, PLOS ONE, V13, P0, DOI 10.1371/journal.pone.0206874
   Harvie M, 2019, BRIT J CANCER, V121, P443, DOI 10.1038/s41416-019-0522-6
   Heiman J, 2021, BRIT J SURG, V108, P32, DOI 10.1093/bjs/znaa007
   Heywood R, 2018, ARCH PHYS MED REHAB, V99, P2595, DOI 10.1016/j.apmr.2018.04.008
   Heywood R, 2017, SUPPORT CARE CANCER, V25, P3031, DOI 10.1007/s00520-017-3827-0
   Hilfiker R, 2018, BRIT J SPORT MED, V52, P651, DOI 10.1136/bjsports-2016-096422
   Himbert C, 2020, CRIT REV ONCOL HEMAT, V156, P0, DOI 10.1016/j.critrevonc.2020.103086
   Horgan S, 2018, J MED IMAGING RADIAT, V49, P207, DOI 10.1016/j.jmir.2018.02.056
   Howlader N, 2016, SEER CANCER STAT REV, V0, P0
   Huang HP, 2019, INT J NURS STUD, V99, P0, DOI 10.1016/j.ijnurstu.2019.06.007
   Jacot W, 2020, NUTRIENTS, V12, P0, DOI 10.3390/nu12103081
   Juvet LK, 2017, BREAST, V33, P166, DOI 10.1016/j.breast.2017.04.003
   Keaver L, 2021, J ACAD NUTR DIET, V121, P233, DOI 10.1016/j.jand.2020.09.031
   Khodabakhshi A, 2020, NUTR J, V19, P0, DOI 10.1186/s12937-020-00596-y
   Khodabakhshi A, 2021, CLIN NUTR, V40, P751, DOI 10.1016/j.clnu.2020.06.028
   Knips L, 2019, COCHRANE DB SYST REV, V0, P0, DOI DOI 10.1002/14651858.CD009075.pub3
   Kreutz C, 2019, BREAST CANCER RES TR, V176, P1, DOI 10.1007/s10549-019-05217-9
   Lawrie TA, 2018, COCHRANE DB SYST REV, V0, P0, DOI DOI 10.1002/14651858.CD012529
   Lee J, 2021, SUPPORT CARE CANCER, V29, P2863, DOI 10.1007/s00520-020-05939-3
   Li X, 2019, CANCER MANAG RES, V11, P1765, DOI 10.2147/CMAR.S186432
   Ligibel JA, 2022, CANCER-AM CANCER SOC, V128, P2817, DOI 10.1002/cncr.34231
   Ligibel JA, 2019, J ONCOL PRACT, V15, P334, DOI 10.1200/JOP.19.00124
   Lipsett A, 2017, BREAST, V32, P144, DOI 10.1016/j.breast.2017.02.002
   Loh KP, 2019, J AM GERIATR SOC, V67, P1005, DOI 10.1111/jgs.15951
   Lopez P, 2021, MED SCI SPORT EXER, V53, P459, DOI 10.1249/MSS.0000000000002503
   Lopez P, 2021, BREAST CANCER-TOKYO, V28, P16, DOI 10.1007/s12282-020-01147-3
   Lugtenberg RT, 2021, BREAST CANCER RES TR, V185, P741, DOI 10.1007/s10549-020-05991-x
   Lund CM, 2020, CLIN COLORECTAL CANC, V19, PE243, DOI 10.1016/j.clcc.2020.05.012
   Maginador G, 2020, CANCERS, V12, P0, DOI 10.3390/cancers12082240
   Mead H, 2008, RACIAL ETHNIC DISPAR, V0, P0
   Mijwel S, 2018, BREAST CANCER RES TR, V168, P79, DOI 10.1007/s10549-017-4571-3
   Mikkelsen MK, 2020, EUR REV AGING PHYS A, V17, P0, DOI 10.1186/s11556-020-00250-w
   Mohamad H, 2019, BRIT J NUTR, V122, P592, DOI 10.1017/S0007114519001090
   Nadler MB, 2019, J PAIN SYMPTOM MANAG, V58, P899, DOI 10.1016/j.jpainsymman.2019.07.005
   Najafi S, 2019, NUTR CANCER, V71, P575, DOI 10.1080/01635581.2018.1527375
   National Comprehensive Cancer Network, 1900, PPA2019, V0, P0
   Newton RU, 2020, PROSTATE CANCER P D, V23, P457, DOI 10.1038/s41391-019-0200-z
   Oates GR, 2017, AM J PREV MED, V52, PS31, DOI 10.1016/j.amepre.2016.09.004
   Oberoi S, 2018, CRIT REV ONCOL HEMAT, V122, P52, DOI 10.1016/j.critrevonc.2017.12.011
   Özdemir IA, 2019, INT J GYNECOL CANCER, V29, P1311, DOI 10.1136/ijgc-2019-000633
   Parsons JK, 2020, JAMA-J AM MED ASSOC, V323, P140, DOI 10.1001/jama.2019.20207
   Patel MI, 2020, J CLIN ONCOL, V38, P3439, DOI 10.1200/JCO.20.00642
   Peddle-McIntyre CJ, 2019, COCHRANE DB SYST REV, V0, P0, DOI DOI 10.1002/14651858.CD012685.pub2
   Pedersini R, 2021, SCI REP-UK, V11, P0, DOI 10.1038/s41598-021-92138-7
   Protani MM, 2012, CANCER PREV RES, V5, P901, DOI 10.1158/1940-6207.CAPR-12-0048
   Ramamoorthy V, 2020, NUTR CANCER, V72, P1125, DOI 10.1080/01635581.2019.1675723
   Rock Cheryl L, 2012, CA CANCER J CLIN, V62, P243, DOI 10.3322/caac.21142
   Rohan EA, 2018, CANCER CAUSE CONTROL, V29, P1277, DOI 10.1007/s10552-018-1107-z
   Rosero ID, 2019, CANCERS, V11, P0, DOI 10.3390/cancers11070944
   Samuel SR, 2019, SUPPORT CARE CANCER, V27, P3913, DOI 10.1007/s00520-019-04750-z
   Schmitz KH, 2019, CA-CANCER J CLIN, V69, P468, DOI 10.3322/caac.21579
   Scott JM, 2018, J CLIN ONCOL, V36, P2297, DOI 10.1200/JCO.2017.77.5809
   Segal R, 2017, CURR ONCOL, V24, PE290, DOI 10.3747/co.24.3619
   Shaikh H, 2020, COCHRANE DB SYST REV, V0, P0, DOI DOI 10.1002/14651858.CD012110.pub2
   Shea BJ, 2007, BMC MED RES METHODOL, V7, P0, DOI 10.1186/1471-2288-7-10
   Shiffman RN, 2012, J AM MED INFORM ASSN, V19, P94, DOI 10.1136/amiajnl-2011-000172
   Shingler E, 2019, BMC CANCER, V19, P0, DOI 10.1186/s12885-019-5931-7
   Singh B, 2020, SEMIN ONCOL NURS, V36, P0, DOI 10.1016/j.soncn.2020.151076
   Singh B, 2018, ARCH PHYS MED REHAB, V99, P2621, DOI 10.1016/j.apmr.2018.03.026
   Singh B, 2020, INT J BEHAV NUTR PHY, V17, P0, DOI 10.1186/s12966-020-01021-7
   Sonbol MB, 2019, BMJ SUPPORT PALLIAT, V9, P425, DOI 10.1136/bmjspcare-2018-001742
   Stout NL, 2017, PM&R, V9, PS347, DOI 10.1016/j.pmrj.2017.07.074
   Sweegers MG, 2018, BRIT J SPORT MED, V52, P505, DOI 10.1136/bjsports-2017-097891
   Takemura N, 2021, BMC CANCER, V21, P0, DOI 10.1186/s12885-021-07988-1
   Tan SY, 2021, SUPPORT CARE CANCER, V29, P6921, DOI 10.1007/s00520-021-06276-9
   Tarver T, 2012, J CONS HLTH INTERNET, V16, P366, DOI 10.1080/15398285.2012.701177
   Thomas CA, 2021, JCO ONCOL PRACT, V17, P0, DOI 10.1200/OP.20.00788
   Thomson ZO, 2017, OBES REV, V18, P1364, DOI 10.1111/obr.12591
   van Waart H, 2015, J CLIN ONCOL, V33, P1918, DOI 10.1200/JCO.2014.59.1081
   Voss M, 2020, INT J RADIAT ONCOL, V108, P987, DOI 10.1016/j.ijrobp.2020.06.021
   Waterland JL, 2021, FRONT SURG, V8, P0, DOI 10.3389/fsurg.2021.628848
   Wedlake L, 2017, AM J CLIN NUTR, V106, P849, DOI 10.3945/ajcn.116.150565
   Weller S, 2021, CRIT REV ONCOL HEMAT, V166, P0, DOI 10.1016/j.critrevonc.2021.103433
   Wiggenraad F, 2020, INTEGR CANCER THER, V19, P0, DOI 10.1177/1534735420905003
   World Cancer Research Fund, 2018, DIET NUTR PHYS ACT C, V0, P0
   Yang YF, 2021, NUTRIENTS, V13, P0, DOI 10.3390/nu13051388
   Ying MF, 2018, JPN J CLIN ONCOL, V48, P827, DOI 10.1093/jjco/hyy101
NR 123
TC 250
Z9 260
U1 38
U2 137
PU LIPPINCOTT WILLIAMS & WILKINS
PI PHILADELPHIA
PA TWO COMMERCE SQ, 2001 MARKET ST, PHILADELPHIA, PA 19103 USA
SN 0732-183X
EI 1527-7755
J9 J CLIN ONCOL
JI J. Clin. Oncol.
PD AUG 1
PY 2022
VL 40
IS 22
BP 2491
EP +
DI 10.1200/JCO.22.00687
PG 20
WC Oncology
SC Oncology
GA 4P9EK
UT WOS:000855692200013
PM 35576506
DA 2025-02-23
ER

PT J
AU Ugai, T
   Liu, L
   Tabung, FK
   Hamada, T
   Langworthy, BW
   Akimoto, N
   Haruki, K
   Takashima, Y
   Okadome, K
   Kawamura, H
   Zhao, M
   Kahaki, SMM
   Glickman, JN
   Lennerz, JK
   Zhang, XH
   Chan, AT
   Fuchs, CS
   Song, MY
   Wang, ML
   Yu, KH
   Giannakis, M
   Nowak, JA
   Meyerhardt, JA
   Wu, KN
   Ogino, S
   Giovannucci, EL
AF Ugai, Tomotaka
   Liu, Li
   Tabung, Fred K.
   Hamada, Tsuyoshi
   Langworthy, Benjamin W.
   Akimoto, Naohiko
   Haruki, Koichiro
   Takashima, Yasutoshi
   Okadome, Kazuo
   Kawamura, Hidetaka
   Zhao, Melissa
   Kahaki, Seyed Mostafa Mousavi
   Glickman, Jonathan N.
   Lennerz, Jochen K.
   Zhang, Xuehong
   Chan, Andrew T.
   Fuchs, Charles S.
   Song, Mingyang
   Wang, Molin
   Yu, Kun-Hsing
   Giannakis, Marios
   Nowak, Jonathan A.
   Meyerhardt, Jeffrey A.
   Wu, Kana
   Ogino, Shuji
   Giovannucci, Edward L.
TI Prognostic role of inflammatory diets in colorectal cancer overall and in strata of tumor-infiltrating lymphocyte levels
SO CLINICAL AND TRANSLATIONAL MEDICINE
LA English
DT Article
DE adenocarcinoma; clinical outcome; colorectal neoplasm; immunology; precision medicine
ID aspirin use; association; risk; expression; mortality; survival; ligand
AB BackgroundCertain dietary patterns can elicit systemic and intestinal inflammatory responses, which may influence adaptive anti-tumor immune responses and tumor behavior. We hypothesized that pro-inflammatory diets might be associated with higher colorectal cancer mortality and that the association might be stronger for tumors with lower immune responses. MethodsWe calculated an empirical dietary inflammatory pattern (EDIP) score in 2829 patients among 3988 incident rectal and colon carcinoma cases in the Nurses' Health Study and Health Professionals Follow-up Study. Using Cox proportional hazards regression analyses, we examined the prognostic association of EDIP scores and whether it might be modified by histopathologic immune reaction (in 1192 patients with available data). ResultsHigher EDIP scores after colorectal cancer diagnosis were associated with worse survival, with multivariable-adjusted hazard ratios (HRs) for the highest versus lowest tertile of 1.41 (95% confidence interval [CI]: 1.13-1.77; P-trend = 0.003) for 5-year colorectal cancer-specific mortality and 1.44 (95% CI, 1.19-1.74; P-trend = 0.0004) for 5-year all-cause mortality. The association of post-diagnosis EDIP scores with 5-year colorectal cancer-specific mortality differed by degrees of tumor-infiltrating lymphocytes (TIL; P-interaction = .002) but not by three other lymphocytic reaction patterns. The multivariable-adjusted, 5-year colorectal cancer-specific mortality HRs for the highest versus lowest EDIP tertile were 1.59 (95% CI: 1.01-2.53) in TIL-absent/low cases and 0.48 (95% CI: 0.16-1.48) in TIL-intermediate/high cases. ConclusionsPro-inflammatory diets after colorectal cancer diagnosis were associated with increased mortality, particularly in patients with absent or low TIL.
C1 [Ugai, Tomotaka; Liu, Li; Hamada, Tsuyoshi; Akimoto, Naohiko; Haruki, Koichiro; Takashima, Yasutoshi; Okadome, Kazuo; Kawamura, Hidetaka; Zhao, Melissa; Kahaki, Seyed Mostafa Mousavi; Nowak, Jonathan A.; Ogino, Shuji] Brigham & Womens Hosp, Dept Pathol, Program MPE Mol Pathol Epidemiol, 221 Longwood Ave,EBRC Room 422B, Boston, MA 02115 USA.
   [Ugai, Tomotaka; Liu, Li; Hamada, Tsuyoshi; Akimoto, Naohiko; Haruki, Koichiro; Takashima, Yasutoshi; Okadome, Kazuo; Kawamura, Hidetaka; Zhao, Melissa; Kahaki, Seyed Mostafa Mousavi; Lennerz, Jochen K.; Zhang, Xuehong; Chan, Andrew T.; Song, Mingyang; Wang, Molin; Giannakis, Marios; Nowak, Jonathan A.; Meyerhardt, Jeffrey A.; Ogino, Shuji] Harvard Med Sch, Boston, MA 02115 USA.
   [Ugai, Tomotaka; Langworthy, Benjamin W.; Wang, Molin; Ogino, Shuji; Giovannucci, Edward L.] Harvard TH Chan Sch Publ Hlth, Dept Epidemiol, Boston, MA 02115 USA.
   [Liu, Li] Huazhong Univ Sci & Technol, Sch Publ Hlth, Dept Epidemiol & Biostat, Wuhan, Hubei, Peoples R China.
   [Liu, Li] Huazhong Univ Sci & Technol, Sch Publ Hlth, Minist Educ Key Lab Environm & Hlth, Wuhan, Hubei, Peoples R China.
   [Liu, Li] Hubei Canc Hosp Wuhan, Wuhan, Hubei, Peoples R China.
   [Liu, Li; Tabung, Fred K.; Song, Mingyang; Wu, Kana; Giovannucci, Edward L.] Harvard TH Chan Sch Publ Hlth, Dept Nutr, 665 Huntington Ave,Bldg 2,Room 371, Boston, MA 02115 USA.
   [Tabung, Fred K.] Ohio State Univ, Coll Med, Dept Internal Med, Div Med Oncol, Columbus, OH 43210 USA.
   [Tabung, Fred K.] Comprehens Canc Ctr, Columbus, OH USA.
   [Glickman, Jonathan N.] Harvard Med Sch, Beth Israel Deaconess Med Ctr, Dept Pathol, Boston, MA 02115 USA.
   [Lennerz, Jochen K.] Massachusetts Gen Hosp, Ctr Integrated Diagnost, Dept Pathol, Boston, MA 02114 USA.
   [Zhang, Xuehong; Chan, Andrew T.; Wang, Molin; Giannakis, Marios] Brigham & Womens Hosp, Dept Med, Channing Div Network Med, 75 Francis St, Boston, MA 02115 USA.
   [Chan, Andrew T.; Song, Mingyang] Massachusetts Gen Hosp, Clin & Translat Epidemiol Unit, Boston, MA 02114 USA.
   [Chan, Andrew T.; Song, Mingyang] Massachusetts Gen Hosp, Div Gastroenterol, Boston, MA 02114 USA.
   [Chan, Andrew T.] Harvard TH Chan Sch Publ Hlth, Dept Immunol & Infect Dis, Boston, MA 02115 USA.
   [Fuchs, Charles S.] Genentech Inc, San Francisco, CA 94080 USA.
   [Wang, Molin] Harvard TH Chan Sch Publ Hlth, Dept Biostat, Boston, MA 02115 USA.
   [Yu, Kun-Hsing] Harvard Med Sch, Dept Biomed Informat, Boston, MA 02115 USA.
   [Lennerz, Jochen K.; Meyerhardt, Jeffrey A.] Dana Farber Canc Inst, Dept Med Oncol, Boston, MA 02115 USA.
   [Giannakis, Marios; Ogino, Shuji] Broad Inst MIT & Harvard, Cambridge, MA 02142 USA.
   [Giannakis, Marios] Brigham & Womens Hosp, Dept Med, 75 Francis St, Boston, MA 02115 USA.
   [Ogino, Shuji] Dana Farber Harvard Canc Ctr, Canc Immunol Program, Boston, MA USA.
C3 Harvard University; Harvard University Medical Affiliates; Brigham & Women's Hospital; Harvard University; Harvard Medical School; Harvard University; Harvard T.H. Chan School of Public Health; Huazhong University of Science & Technology; Huazhong University of Science & Technology; Harvard University; Harvard T.H. Chan School of Public Health; University System of Ohio; Ohio State University; James Cancer Hospital & Solove Research Institute; Harvard University; Harvard Medical School; Harvard University Medical Affiliates; Beth Israel Deaconess Medical Center; Harvard University; Harvard University Medical Affiliates; Massachusetts General Hospital; Harvard University; Harvard University Medical Affiliates; Brigham & Women's Hospital; Harvard University; Harvard University Medical Affiliates; Massachusetts General Hospital; Harvard University; Harvard University Medical Affiliates; Massachusetts General Hospital; Harvard University; Harvard T.H. Chan School of Public Health; Roche Holding; Genentech; Roche Holding USA; Harvard University; Harvard T.H. Chan School of Public Health; Harvard University; Harvard Medical School; Harvard University; Harvard University Medical Affiliates; Dana-Farber Cancer Institute; Harvard University; Massachusetts Institute of Technology (MIT); Broad Institute; Harvard University; Harvard University Medical Affiliates; Brigham & Women's Hospital; Harvard University; Harvard University Medical Affiliates; Dana-Farber Cancer Institute
RP Ogino, S (corresponding author), Brigham & Womens Hosp, Dept Pathol, Program MPE Mol Pathol Epidemiol, 221 Longwood Ave,EBRC Room 422B, Boston, MA 02115 USA.; Giovannucci, EL (corresponding author), Harvard TH Chan Sch Publ Hlth, Dept Nutr, 665 Huntington Ave,Bldg 2,Room 371, Boston, MA 02115 USA.
EM sogino@bwh.harvard.edu; egiovann@hsph.harvard.edu
FU US National Institutes of Health (NIH) [P01 CA87969, UM1CA186107, P01 CA55075, UM1CA167552, U01CA167552, R01 CA137178, K24 DK098311, R35 CA197735, R01 CA151993, R03 CA197879, R21 CA222940, R21 CA230873, K07 CA188126, R37 CA225655, R35 GM142879]; Cancer Research UK Grand Challenge Award [C10674 / A27140]; Nodal Award from the Dana-Farber/Harvard Cancer Center [2016-02]; Investigator Initiated Grant from the American Institute for Cancer Research (AICR); Stand Up to Cancer Colorectal Cancer Dream Team Translational Research Grant [SU2C-AACR-DT22-17]; Project P Fund; Bennett Family Fund; Entertainment Industry Foundation through National Colorectal Cancer Research Alliance; Douglas Gray Woodruff Chair fund; Guo Shu Shi Fund; Anonymous Family Fund for Innovations in Colorectal Cancer; George Stone Family Foundation; National Natural Science Foundation of China [81302491]; Chinese Scholarship Council; Huazhong University of Science and Technology; Uehara Memorial Foundation; Japan Society for the Promotion of Science [201960541]; Mishima Kaiun Memorial Foundation; Prevent Cancer Foundation; National Cancer Institute [R35CA197735, R37CA225655] Funding Source: NIH RePORTER
CR Benjamin DJ, 2018, NAT HUM BEHAV, V2, P6, DOI 10.1038/s41562-017-0189-z
   Cain KC, 2011, AM J EPIDEMIOL, V173, P1078, DOI 10.1093/aje/kwq481
   Chan AT, 2007, NEW ENGL J MED, V356, P2131, DOI 10.1056/NEJMoa067208
   Crusz SM, 2015, NAT REV CLIN ONCOL, V12, P584, DOI 10.1038/nrclinonc.2015.105
   Font-Burgada J, 2016, CELL METAB, V23, P48, DOI 10.1016/j.cmet.2015.12.015
   Fujiyoshi K, 2021, P NATL ACAD SCI USA, V118, P0, DOI 10.1073/pnas.2025207118
   Ge YS, 2021, J EXP CLIN CANC RES, V40, P0, DOI 10.1186/s13046-021-01845-6
   Genua F, 2021, FRONT ONCOL, V11, P0, DOI 10.3389/fonc.2021.626349
   Graffouillère L, 2016, AM J CLIN NUTR, V103, P878, DOI 10.3945/ajcn.115.126243
   Hamada T, 2017, J CLIN ONCOL, V35, P1836, DOI 10.1200/JCO.2016.70.7547
   Haruki K, 2020, BRIT J CANCER, V122, P1367, DOI 10.1038/s41416-020-0780-3
   Imamura Y, 2014, MOL CANCER, V13, P0, DOI 10.1186/1476-4598-13-135
   Inamura K, 2022, GUT, V71, P2107, DOI 10.1136/gutjnl-2022-327209
   Irahara N, 2010, J MOL DIAGN, V12, P177, DOI 10.2353/jmoldx.2010.090106
   Jang H, 2018, NUTRIENTS, V10, P0, DOI 10.3390/nu10081095
   Kaluza J, 2019, J INTERN MED, V285, P75, DOI 10.1111/joim.12823
   Lewis JD, 2017, GASTROENTEROLOGY, V152, P398, DOI 10.1053/j.gastro.2016.10.019
   Liao XY, 2012, NEW ENGL J MED, V367, P1596, DOI 10.1056/NEJMoa1207756
   Liu L, 2018, EUR J EPIDEMIOL, V33, P381, DOI 10.1007/s10654-017-0346-8
   Liu L, 2017, GASTROENTEROLOGY, V153, P1517, DOI 10.1053/j.gastro.2017.08.045
   Liu TF, 2012, INFLAMMATION, V35, P1676, DOI 10.1007/s10753-012-9484-z
   Masugi Y, 2017, GUT, V66, P1463, DOI 10.1136/gutjnl-2016-311421
   Mittal D, 2014, CURR OPIN IMMUNOL, V27, P16, DOI 10.1016/j.coi.2014.01.004
   Nishihara R, 2013, NEW ENGL J MED, V369, P1095, DOI 10.1056/NEJMoa1301969
   Ogino S, 2019, ANNU REV PATHOL-MECH, V14, P83, DOI 10.1146/annurev-pathmechdis-012418-012818
   Ogino S, 2011, GUT, V60, P397, DOI 10.1136/gut.2010.217182
   Ogino S, 2009, CLIN CANCER RES, V15, P6412, DOI 10.1158/1078-0432.CCR-09-1438
   Pal D, 2012, NAT MED, V18, P1279, DOI 10.1038/nm.2851
   Park SY, 2018, NUTRIENTS, V10, P0, DOI 10.3390/nu10121844
   Ratjen I, 2019, INT J CANCER, V144, P1292, DOI 10.1002/ijc.31919
   Shalapour S, 2015, J CLIN INVEST, V125, P3347, DOI 10.1172/JCI80007
   Tabung FK, 2020, CLIN NUTR, V39, P1478, DOI 10.1016/j.clnu.2019.06.010
   Tabung FK, 2018, JAMA ONCOL, V4, P366, DOI 10.1001/jamaoncol.2017.4844
   Tabung FK, 2016, J NUTR, V146, P1560, DOI 10.3945/jn.115.228718
   Ugai T, 2022, MAYO CLIN PROC, V97, P124, DOI 10.1016/j.mayocp.2021.09.007
   Ugai T, 2022, JNCI-J NATL CANCER I, V114, P68, DOI 10.1093/jnci/djab142
   van Harten-Gerritsen AS, 2015, CANCER EPIDEM BIOMAR, V24, P1820, DOI 10.1158/1055-9965.EPI-15-0601
   Yamauchi M, 2012, GUT, V61, P847, DOI 10.1136/gutjnl-2011-300865
   Zheng JL, 2020, EUR J NUTR, V59, P965, DOI 10.1007/s00394-019-01956-z
   Zitvogel L, 2017, NAT IMMUNOL, V18, P843, DOI 10.1038/ni.3754
NR 40
TC 5
Z9 5
U1 2
U2 9
PU JOHN WILEY & SONS LTD
PI CHICHESTER
PA THE ATRIUM, SOUTHERN GATE, CHICHESTER PO19 8SQ, W SUSSEX, ENGLAND
SN 2001-1326
EI 
J9 CLIN TRANSL MED
JI Clin. Transl. Med.
PD NOV 15
PY 2022
VL 12
IS 11
BP 
EP 
DI 10.1002/ctm2.1114
PG 14
WC Oncology; Medicine, Research & Experimental
SC Oncology; Research & Experimental Medicine
GA 6P6XQ
UT WOS:000891072200001
PM 36437503
DA 2025-02-23
ER

PT J
AU Desideri, I
   Lucidi, S
   Francolini, G
   Meattini, I
   Ciccone, LP
   Salvestrini, V
   Valzano, M
   Morelli, I
   Angelini, L
   Scotti, V
   Bonomo, P
   Greto, D
   Terziani, F
   Becherini, C
   Visani, L
   Livi, L
AF Desideri, Isacco
   Lucidi, Sara
   Francolini, Giulio
   Meattini, Icro
   Ciccone, Lucia Pia
   Salvestrini, Viola
   Valzano, Marianna
   Morelli, Ilaria
   Angelini, Lucia
   Scotti, Vieri
   Bonomo, Pierluigi
   Greto, Daniela
   Terziani, Francesca
   Becherini, Carlotta
   Visani, Luca
   Livi, Lorenzo
TI Use of an alfa-lipoic, Methylsulfonylmethane, Boswellia serrata and Bromelain dietary supplement (OPERA®) for aromatase inhibitors-related arthralgia management (AIA): a prospective phase II trial (NCT04161833)
SO MEDICAL ONCOLOGY
LA English
DT Article
DE Arthralgia; Breast cancer; Aromatase inhibitors; Dietary supplement; Quality of life
ID early breast-cancer; musculoskeletal symptoms; postmenopausal women; randomized-trial; adjuvant treatment; joint symptoms; pain; tamoxifen; therapy; acupuncture
AB Aromatase Inhibitors (AIs) are recommended for the adjuvant treatment of hormone receptor positive breast cancer in both high-risk pre-menopausal and post-menopausal population; arthralgia is the main cause of discontinuation of therapy and affects up to 25% of population on AI treatment. The objective of the study was to prospectively evaluate OPERA (R) (GAM-FARMA srl, Milan, Italy), a new dietary supplement where oc-Lipoic acid, Boswellia serrata, Methylsulfonylmethane and Bromelain are combined in a single hard-gelatin capsule to be taken once a day. Fifty-three patients with arthralgia (NCI-CTCAE v4.0 grade >= 1) occurring during AI therapy were enrolled. All patients received OPERA (R) from enrollment (TO) up to sixth months (T3). Patients' AI-related arthralgia was evaluated every two months with VAS Scale, PRAI questionnaire, and CTCAE scale. Primary endpoint was the number of patients with symptom resolution (GO) at T3 if compared to TO, according to CTCAE and VAS scale. Secondary endpoints were decrease in arthralgia intensity measured with PRAI score at T3 compared to baseline, safety of OPERA (R) and rate of AI interruption. Treatment with OPERA (R) supplement was overall well tolerated; no relevant toxicities related to OPERA (R) intake were reported. Seven subjects (13.2%) were not included in the final analysis because of consent withdrawal. 46 participants were eligible for final analysis. According to CTCAE scale, 10 out of 46 patients reported symptoms resolution at 6-month follow-up from the time of enrollment TO (p = 0.0009). According to VAS score, 5 patients reported complete resolution of symptoms at T3 if compared to baseline starting situation TO (p = 0.0222). Analysis of PRAI score showed a significant reduction in arthralgia-related pain perceived (p = 0.0001). OPERA (R) was able to reduce the intensity of arthralgia related to AI therapy. Randomized, double-blind studies are warranted to confirm the effectiveness of this dietary supplement.
C1 [Desideri, Isacco; Francolini, Giulio; Meattini, Icro; Scotti, Vieri; Bonomo, Pierluigi; Greto, Daniela; Becherini, Carlotta] Azienda Osped Univ Careggi, Radiat Oncol Unit, Florence, Italy.
   [Desideri, Isacco; Lucidi, Sara; Meattini, Icro; Ciccone, Lucia Pia; Salvestrini, Viola; Valzano, Marianna; Morelli, Ilaria; Angelini, Lucia; Livi, Lorenzo] Univ Florence, Dept Expt & Clin Biomed Sci Mario Serio, Florence, Italy.
   [Terziani, Francesca] Azienda USL Toscana Sud, Radiotherapy Unit Osped S Donato & Santa Maria Gr, Arezzo, Italy.
   [Visani, Luca] IFCA, Radiotherapy Dept, Florence, Italy.
   [Morelli, Ilaria] Univ Florence, Azienda Osped Univ Careggi, Dept Expt & Clin Biomed Sci, Radiat Oncol Unit, Largo Brambilla 3, I-50134 Florence, Italy.
C3 University of Florence; Azienda Ospedaliero Universitaria Careggi; University of Florence; University of Florence; Azienda Ospedaliero Universitaria Careggi
RP Morelli, I (corresponding author), Univ Florence, Dept Expt & Clin Biomed Sci Mario Serio, Florence, Italy.; Morelli, I (corresponding author), Univ Florence, Azienda Osped Univ Careggi, Dept Expt & Clin Biomed Sci, Radiat Oncol Unit, Largo Brambilla 3, I-50134 Florence, Italy.
EM ilaria.morelli@unifi.it
CR Bao T, 2013, BREAST CANCER RES TR, V138, P167, DOI 10.1007/s10549-013-2427-z
   Beckwée D, 2017, SUPPORT CARE CANCER, V25, P1673, DOI 10.1007/s00520-017-3613-z
   Bodai Balazs I, 2015, PERM J, V19, P48, DOI 10.7812/TPP/14-241
   Briot K, 2010, BREAST CANCER RES TR, V120, P127, DOI 10.1007/s10549-009-0692-7
   Burstein HJ, 2007, BREAST, V16, P223, DOI 10.1016/j.breast.2007.01.011
   Castel LD, 2015, PATIENT-RELAT OUTCOM, V6, P205, DOI 10.2147/PROM.S47997
   Chien HC, 2020, J CLIN MED, V9, P0, DOI 10.3390/jcm9020566
   Coombes RC, 2004, NEW ENGL J MED, V350, P1081, DOI 10.1056/NEJMoa040331
   Crew KD, 2007, J CLIN ONCOL, V25, P3877, DOI 10.1200/JCO.2007.10.7573
   Crew KD, 2010, J CLIN ONCOL, V28, P1154, DOI 10.1200/JCO.2009.23.4708
   Cuzick J, 2010, LANCET ONCOL, V11, P1135, DOI 10.1016/S1470-2045(10)70257-6
   Desideri I, 2017, MED ONCOL, V34, P0, DOI 10.1007/s12032-017-0907-4
   Fenlon D, 2013, J PAIN SYMPTOM MANAG, V46, P523, DOI 10.1016/j.jpainsymman.2012.10.282
   Fernandes R, 2018, SUPPORT CARE CANCER, V26, P3073, DOI 10.1007/s00520-018-4161-x
   Fernandes R, 2016, SUPPORT CARE CANCER, V24, P3633, DOI 10.1007/s00520-016-3256-5
   Goss PE, 2005, JNCI-J NATL CANCER I, V97, P1262, DOI 10.1093/jnci/dji250
   Hack CC, 2020, BREAST, V50, P11, DOI 10.1016/j.breast.2019.12.017
   Hawker GA, 2011, ARTHRIT CARE RES, V63, PS240, DOI 10.1002/acr.20543
   Henry NL, 2019, CANCER-AM CANCER SOC, V125, P2123, DOI 10.1002/cncr.32024
   Henry NL, 2018, J CLIN ONCOL, V36, P326, DOI 10.1200/JCO.2017.74.6651
   Henry NL, 2011, CANCER-AM CANCER SOC, V117, P5469, DOI 10.1002/cncr.26230
   Hershman DL, 2015, J CLIN ONCOL, V33, P1910, DOI 10.1200/JCO.2014.59.5595
   Hilditch JR, 1996, MATURITAS, V24, P161, DOI 10.1016/0378-5122(96)01038-9
   Howell A, 2005, LANCET, V365, P60, DOI 10.1016/s0140-6736(04)17666-6
   Ingle JN, 2006, BREAST CANCER RES TR, V99, P295, DOI 10.1007/s10549-006-9207-y
   Jacobsen PB, 2015, PSYCHO-ONCOLOGY, V24, P1578, DOI 10.1002/pon.3756
   Kaptchuk TJ, 2002, ANN INTERN MED, V136, P374, DOI 10.7326/0003-4819-136-5-200203050-00010
   Kubo M, 2012, ANTICANCER RES, V32, P2331
   Laroche F, 2017, PLOS ONE, V12, P0, DOI 10.1371/journal.pone.0187165
   Lombard JM, 2016, SUPPORT CARE CANCER, V24, P2139, DOI 10.1007/s00520-015-3001-5
   Mao JJ, 2014, EUR J CANCER, V50, P267, DOI 10.1016/j.ejca.2013.09.022
   Menas Pamela, 2012, J ONCOL PHARM PRACT, V18, P387, DOI 10.1177/1078155211434853
   Moscetti L, 2015, TUMORI, V101, P469, DOI 10.5301/tj.5000376
   Nahm N, 2018, ASIA-PAC J CLIN ONCO, V14, P374, DOI 10.1111/ajco.12845
   Niravath P, 2013, ANN ONCOL, V24, P1443, DOI 10.1093/annonc/mdt037
   Oh B, 2013, ACUPUNCT MED, V31, P264, DOI 10.1136/acupmed-2012-010309
   Presant CA, 2007, CLIN BREAST CANCER, V7, P775, DOI 10.3816/CBC.2007.n.038
   Regan MM, 2011, LANCET ONCOL, V12, P1101, DOI 10.1016/S1470-2045(11)70270-4
   Roberts K, 2017, CRIT REV ONCOL HEMAT, V111, P66, DOI 10.1016/j.critrevonc.2017.01.010
   Roberts KE, 2020, COCHRANE DB SYST REV, V0, P0, DOI DOI 10.1002/14651858.CD012988.pub2
   Saibil S, 2010, CURR ONCOL, V17, P168
   Uhlenbruck G, 2010, IN VIVO, V24, P799
NR 43
TC 3
Z9 3
U1 0
U2 3
PU HUMANA PRESS INC
PI TOTOWA
PA 999 RIVERVIEW DRIVE SUITE 208, TOTOWA, NJ 07512 USA
SN 1357-0560
EI 1559-131X
J9 MED ONCOL
JI Med. Oncol.
PD JUN 6
PY 2022
VL 39
IS 8
BP 
EP 
DI 10.1007/s12032-022-01723-x
PG 8
WC Oncology
SC Oncology
GA 1W5CC
UT WOS:000806790300004
PM 35666314
DA 2025-02-23
ER

PT J
AU Hajjar, M
   Rezazadeh, A
   Naja, F
   Parizi, MK
   Alaghehbandan, R
   Pourkerman, M
   Rashidkhani, B
AF Hajjar, Melika
   Rezazadeh, Arezoo
   Naja, Farah
   Parizi, Mehdi Kardoust
   Alaghehbandan, Reza
   Pourkerman, Marzie
   Rashidkhani, Bahram
TI Association of Recommended and Non-Recommended Food Score and Risk of Bladder Cancer: A Case-Control Study
SO NUTRITION AND CANCER-AN INTERNATIONAL JOURNAL
LA English
DT Article
ID dietary patterns; prospective cohort; mortality; quality; consumption; fruit
AB Objectives: Bladder cancer (BC) is the ninth most common cancer in the world. Dietary patterns and diet quality could reduce exposure to carcinogenic factors postulated to increase the risk of BC. The main objective of this study was to investigate the associations of Recommended Food Score (RFS) and Non-Recommended Food Score (n-RFS) with the risk of BC among Iranian adults. Methods: This is a hospital-based case-control study, conducted at three referral hospitals in Tehran, the capital of Iran. Cases consisted of 103 histologically confirmed BC patients, aged greater than 45 years. Age-matched controls (n = 200) were selected from the same hospital where cases were recruited. Controls were patients with non-neoplastic diseases that are not related to smoking, or long-term diet modification. Dietary intake was assessed by a 168-item Food Frequency Questionnaire (FFQ), which was validated in Iran. Logistic regression tests were used to estimate the relationship between RFS and n-RFS with BC. Results: The risk of BC decreased by 69% (OR = 0.31; 95% CI:0.13-0.71) among participants belonging to the highest compared with the lowest quartile of RFS. After adjusting for age, sex, smoking, and total energy, a significant inverse trend was observed between the risk of BC and quartile of RFS. Regarding the n-RFS, also expressed as quartiles, subjects in the fourth quartile were at 2.7 times higher risk of having BC compared to participants in the first quartile (OR = 2.7; 95%CI: 1.07-6.78). Conclusion: The findings of this study suggested that, adherence to RFS decreased the risk of BC. Additionally, a higher score of n-RFS may lead to an increased risk of BC. These findings could be used to develop evidence-based recommendations for the prevention of BC in Iran.
C1 [Hajjar, Melika; Rezazadeh, Arezoo; Pourkerman, Marzie; Rashidkhani, Bahram] Shahid Beheshti Univ Med Sci, Fac Nutr Sci & Food Technol, Natl Nutr & Food Technol Res Inst, Dept Community Nutr, Tehran, Iran.
   [Naja, Farah] Univ Sharjah, Coll Hlth Sci, Res Inst Med & Hlth Sci RIMHS, Dept Clin Nutr & Dietet, Sharjah, U Arab Emirates.
   [Parizi, Mehdi Kardoust] Univ Tehran Med Sci, Shariati Hosp, Dept Urol, Tehran, Iran.
   [Parizi, Mehdi Kardoust] Med Univ Vienna, Dept Urol, Vienna, Austria.
   [Alaghehbandan, Reza] Univ British Columbia, Royal Columbian Hosp, Fac Med, Dept Pathol, Vancouver, BC, Canada.
C3 Shahid Beheshti University Medical Sciences; University of Sharjah; Tehran University of Medical Sciences; Medical University of Vienna; University of British Columbia
RP Rashidkhani, B (corresponding author), Shahid Beheshti Univ Med Sci, Fac Nutr Sci & Food Technol, Natl Nutr & Food Technol Res Inst, Dept Community Nutr, Tehran, Iran.
EM rashidkhani@yahoo.com
FU National Nutrition and Food Technology Research Institute, Faculty of Nutrition Sciences and Food Technology, Shahid Beheshti University of Medical Sciences, Tehran, Iran [IR.SBMU.NNFTRI.REC.1398.010]
CR Allen NE, 2013, INT J CANCER, V132, P635, DOI 10.1002/ijc.27643
   Antoni S, 2017, EUR UROL, V71, P96, DOI 10.1016/j.eururo.2016.06.010
   Asghari G, 2012, BRIT J NUTR, V108, P1109, DOI 10.1017/S0007114511006313
   Bermejo LM, 2019, ADV NUTR, V10, PS224, DOI 10.1093/advances/nmy119
   Castelao JE, 2004, INT J CANCER, V110, P417, DOI 10.1002/ijc.20104
   Hajjar M, 2021, NUTR CANCER, V73, P369, DOI 10.1080/01635581.2020.1761406
   Heidari Z, 2020, BMC CANCER, V20, P0, DOI 10.1186/s12885-020-07209-1
   Kant AK, 2000, JAMA-J AM MED ASSOC, V283, P2109, DOI 10.1001/jama.283.16.2109
   Keszei AP, 2010, AM J EPIDEMIOL, V171, P436, DOI 10.1093/aje/kwp399
   Kwan ML, 2019, UROL ONCOL-SEMIN ORI, V37, P380, DOI 10.1016/j.urolonc.2018.03.019
   Larsson SC, 2014, ATHEROSCLEROSIS, V233, P27, DOI 10.1016/j.atherosclerosis.2013.11.072
   Luo JD, 2020, CARCINOGENESIS, V41, P478, DOI 10.1093/carcin/bgz187
   Mahdavifar Neda, 2016, ASIAN PAC J CANCER PREV, V17, P381
   Mai V, 2005, INT J EPIDEMIOL, V34, P54, DOI 10.1093/ije/dyh388
   Mao QQ, 2011, NUTR CANCER, V63, P1263, DOI 10.1080/01635581.2011.614716
   Michels KB, 2002, INT J EPIDEMIOL, V31, P847, DOI 10.1093/ije/31.4.847
   Miller PE, 2010, J NUTR, V140, P1267, DOI 10.3945/jn.110.121780
   Nagano J, 2000, INT J CANCER, V86, P132, DOI 10.1002/(SICI)1097-0215(20000401)86:1<132::AID-IJC21>3.0.CO;2-M
   Nishiyama H, 2018, JPN J CLIN ONCOL, V48, P3, DOI 10.1093/jjco/hyx130
   Park SY, 2013, J NUTR, V143, P1283, DOI 10.3945/jn.113.174920
   Piyathilake C, 2016, INVESTIG CLIN UROL, V57, PS14, DOI 10.4111/icu.2016.57.S1.S14
   Salehi A, 2011, ASIAN PAC J CANCER P, V12, P1323
   Sharma I, 2018, NUTR J, V17, P0, DOI 10.1186/s12937-018-0362-x
   Vasheghani-Farahani Ali, 2011, ASIAN J SPORTS MED, V2, P106
   Westhoff E, 2018, INT J CANCER, V142, P1797, DOI 10.1002/ijc.31214
   Xu X, 2019, CANCER EPIDEM BIOMAR, V28, P1993, DOI 10.1158/1055-9965.EPI-19-0604
NR 26
TC 3
Z9 3
U1 0
U2 0
PU ROUTLEDGE JOURNALS, TAYLOR & FRANCIS LTD
PI ABINGDON
PA 2-4 PARK SQUARE, MILTON PARK, ABINGDON OX14 4RN, OXON, ENGLAND
SN 0163-5581
EI 1532-7914
J9 NUTR CANCER
JI Nutr. Cancer
PD JUL 3
PY 2022
VL 74
IS 6
BP 2105
EP 2112
DI 10.1080/01635581.2021.2004172
EA NOV 2021
PG 8
WC Oncology; Nutrition & Dietetics
SC Oncology; Nutrition & Dietetics
GA 2F2DS
UT WOS:000741815800001
PM 35019801
DA 2025-02-23
ER

PT J
AU Nguyen, SM
   Tran, HTT
   Nguyen, LM
   Bui, OT
   Hoang, DV
   Shrubsole, MJ
   Cai, QY
   Ye, F
   Zheng, W
   Luu, HN
   Tran, TV
   Shu, XO
AF Sang M Nguyen
   Huong T T Tran
   Lan M Nguyen
   Oanh Thi Bui
   Dong V Hoang
   Shrubsole, Martha J.
   Cai, Qiuyin
   Ye, Fei
   Zheng, Wei
   Luu, Hung N.
   Thuan V Tran
   Shu, Xiao-Ou
TI Association of Fruit, Vegetable, and Animal Food Intakes with Breast Cancer Risk Overall and by Molecular Subtype among Vietnamese Women
SO CANCER EPIDEMIOLOGY BIOMARKERS & PREVENTION
LA English
DT Article
ID meat; consumption; inhibition; nutrition; diet; micronutrients; apoptosis; lycopene; disease; fish
AB Background: Evidence on associations between dietary intake and risk of breast cancer subtypes is limited and inconsistent. We evaluated associations of fruit, vegetable, meat, and fish consumption with risk of breast cancer overall and by molecular subtype in the Vietnamese Breast Cancer Study (VBCS). Method: VBCS includes 476 incident breast cancer cases and 454 age-matched controls. Dietary habits over the past 5 years were assessed by in-person interviews using a validated food frequency questionnaire. Associations of food groups with breast cancer were evaluated via logistic regression for overall and molecular subtype with adjustment for age, education, income, family history of cancer, menopausal status, body mass index, exercise, total energy intake, and other potential dietary confounders. Odds ratio (OR) was used to approximate relative risk. Results: High fruit intake was inversely associated with breast cancer risk, with adjusted ORs [95% confidence intervals (CI)] of 0.67 (95% CI, 0.47-0.95) and 0.41 (95% CI, 0.27-0.61) for second and third tertiles versus first tertile, respectively (P-trend < 0.001). This association was stronger for triple-negative than other subtypes (P-heterogeneity < 0.001). High intake of freshwater fish was inversely associated with overall breast cancer (ORT3vsT1 = 0.63; 95% CI, 0.42-0.95; P-trend = 0.03). An inverse association was observed between HER2-enriched subtype and red and organ meat intake (ORT3vsT1 = 0.40; 95% CI, 0.17-0.93; P-trend = 0.04; P-heterogeneity = 0.50). Conclusions: High intakes of fruit and freshwater fish were associated with reduced breast cancer risk; association for the former was stronger for triple-negative subtype. Impact: Our findings suggest high intakes of fruit and freshwater fish may reduce breast cancer risk among Vietnamese women.
C1 [Sang M Nguyen; Shrubsole, Martha J.; Cai, Qiuyin; Zheng, Wei; Shu, Xiao-Ou] Vanderbilt Univ, Vanderbilt Epidemiol Ctr, Inst Med & Publ Hlth, Div Epidemiol,Med Ctr, 2525 West End Ave,Suite 600, Nashville, TN 37203 USA.
   [Sang M Nguyen; Shrubsole, Martha J.; Cai, Qiuyin; Zheng, Wei; Shu, Xiao-Ou] Vanderbilt Univ, Vanderbilt Ingram Canc Ctr, Med Ctr, Nashville, TN 37203 USA.
   [Huong T T Tran; Oanh Thi Bui; Thuan V Tran] K Hosp, Vietnam Natl Canc Inst, Hanoi, Vietnam.
   [Huong T T Tran] Hanoi Med Univ, Hanoi, Vietnam.
   [Lan M Nguyen] Hanoi Oncol Hosp, Hanoi, Vietnam.
   [Dong V Hoang] Natl Ctr Global Hlth & Med, Ctr Clin Sci, Dept Epidemiol & Prevent, Tokyo, Japan.
   [Ye, Fei] Vanderbilt Univ, Dept Biostat, Med Ctr, Nashville, TN 37203 USA.
   [Luu, Hung N.] Univ Pittsburgh, Hillman Canc Ctr, Med Ctr, Pittsburgh, PA USA.
   [Luu, Hung N.] Univ Pittsburgh, Grad Sch Publ Hlth, Dept Epidemiol, Pittsburgh, PA USA.
   [Thuan V Tran] Minist Hlth, Hanoi, Vietnam.
C3 Vanderbilt University; Vanderbilt University; Hanoi Medical University; National Center for Global Health & Medicine - Japan; Vanderbilt University; Pennsylvania Commonwealth System of Higher Education (PCSHE); University of Pittsburgh; Pennsylvania Commonwealth System of Higher Education (PCSHE); University of Pittsburgh
RP Shu, XO (corresponding author), Vanderbilt Univ, Vanderbilt Epidemiol Ctr, Inst Med & Publ Hlth, Div Epidemiol,Med Ctr, 2525 West End Ave,Suite 600, Nashville, TN 37203 USA.
EM xiao-ou.shu@vanderbilt.edu
FU NIH/NCI [P20 CA210300, OISE-1966185-1]; Vanderbilt-Emory-Cornell-Duke Global Health Fellowship - NCI; Fogarty International Center (FIC) of the NIH [D43TW009337]; Ingram Cancer Professorship; National Institute of Neurological Disorders and Stroke; National Heart Lung and Blood Institute; National Institute of Mental Health; John E. Fogarty International Center for Advanced Study in the Health Sciences [D43TW009337] Funding Source: NIH RePORTER
CR Anderson JW, 2009, NUTR REV, V67, P188, DOI 10.1111/j.1753-4887.2009.00189.x
   Aune D, 2012, BREAST CANCER RES TR, V134, P479, DOI 10.1007/s10549-012-2118-1
   Buja A, 2020, INT J ENV RES PUB HE, V17, P0, DOI 10.3390/ijerph17134731
   De Cicco P, 2019, NUTRIENTS, V11, P0, DOI 10.3390/nu11071514
   Do MH, 2007, NUTR CANCER, V57, P20, DOI 10.1080/01635580701268063
   Engeset D, 2006, INT J CANCER, V119, P175, DOI 10.1002/ijc.21819
   Farvid MS, 2018, INT J CANCER, V143, P2787, DOI 10.1002/ijc.31848
   Farvid MS, 2019, INT J CANCER, V144, P1496, DOI 10.1002/ijc.31653
   Fung TT, 2013, BREAST CANCER RES TR, V138, P925, DOI 10.1007/s10549-013-2484-3
   Gaudet MM, 2004, CANCER EPIDEM BIOMAR, V13, P1485
   Gloria NF, 2014, ANTICANCER RES, V34, P1377
   Harris PA, 2009, J BIOMED INFORM, V42, P377, DOI 10.1016/j.jbi.2008.08.010
   Holmes MD, 2003, INT J CANCER, V104, P221, DOI 10.1002/ijc.10910
   Jiang WQ, 2012, CANCER RES, V72, P3795, DOI 10.1158/0008-5472.CAN-12-1047
   Kabat GC, 2009, INT J CANCER, V124, P2430, DOI 10.1002/ijc.24203
   Kazemi A, 2021, ADV NUTR, V12, P809, DOI 10.1093/advances/nmaa147
   Kusama K, 2005, J AM COLL NUTR, V24, P466, DOI 10.1080/07315724.2005.10719492
   Lee SA, 2008, AM J CLIN NUTR, V87, P753, DOI 10.1093/ajcn/87.3.753
   LOVITT TC, 1992, J LEARN DISABIL, V25, P23, DOI 10.1177/002221949202500104
   Lü JM, 2010, J CELL MOL MED, V14, P840, DOI 10.1111/j.1582-4934.2009.00897.x
   Malin AS, 2003, INT J CANCER, V105, P413, DOI 10.1002/ijc.11088
   Masala G, 2012, BREAST CANCER RES TR, V132, P1127, DOI 10.1007/s10549-011-1939-7
   Missmer SA, 2002, INT J EPIDEMIOL, V31, P78, DOI 10.1093/ije/31.1.78
   Mourouti N, 2015, INT J FOOD SCI NUTR, V66, P1, DOI 10.3109/09637486.2014.950207
   National Institute of Nutrition, 2017, VIETN FOOD COMP TABL, V0, P0
   National Institute of Nutrition, 2007, VIETN FOOD COMP TABL, V0, P0
   Nguyen C T, 2013, VIETNAM JOURNAL OF PUBLIC HEALTH, V1, P57
   Nguyen SM, 2021, CANCER MED-US, V10, P7683, DOI 10.1002/cam4.4244
   Nguyen TT, 2018, ASIA PAC J CLIN NUTR, V27, P19, DOI 10.6133/apjcn.032017.13
   Nindrea Ricvan Dana, 2019, ASIAN PAC J CANCER PREV, V20, P327, DOI 10.31557/APJCP.2019.20.2.327
   Padayatty SJ, 2003, J AM COLL NUTR, V22, P18, DOI 10.1080/07315724.2003.10719272
   Pala V, 2009, AM J CLIN NUTR, V90, P602, DOI 10.3945/ajcn.2008.27173
   Polyak K, 2007, J CLIN INVEST, V117, P3155, DOI 10.1172/JCI33295
   Rossi RE, 2014, ANTICANCER RES, V34, P6861
   Nguyen SM, 2019, CANCER CONTROL, V26, P0, DOI 10.1177/1073274819865274
   So FV, 1996, NUTR CANCER, V26, P167, DOI 10.1080/01635589609514473
   Song JK, 2013, J BREAST CANCER, V16, P72, DOI 10.4048/jbc.2013.16.1.72
   Sung H, 2021, CA-CANCER J CLIN, V71, P209, DOI 10.3322/caac.21660
   Suzuki R, 2013, CANCER CAUSE CONTROL, V24, P2117, DOI 10.1007/s10552-013-0289-7
   Takeshima M, 2014, CANCER SCI, V105, P252, DOI 10.1111/cas.12349
   Bui TV, 2016, BRIT J NUTR, V116, P149, DOI 10.1017/S0007114516001690
   Tappel A, 2007, MED HYPOTHESES, V68, P562, DOI 10.1016/j.mehy.2006.08.025
   Thomas F, 2017, EVOL APPL, V10, P651, DOI 10.1111/eva.12465
   Thuan T V, 2016, CANCER CONTROL, V0, P0
   WILLETT W, 1986, AM J EPIDEMIOL, V124, P17, DOI 10.1093/oxfordjournals.aje.a114366
   World Cancer Research Fund/ American Institute for Cancer Research, 2018, DIET NUTR PHYS ACT C, V0, P112
   Wu YC, 2015, INT J CLIN EXP MED, V8, P73
   Yee LD, 2013, MOL NUTR FOOD RES, V57, P320, DOI 10.1002/mnfr.201200445
   Zhang CX, 2009, INT J CANCER, V125, P181, DOI 10.1002/ijc.24358
NR 49
TC 8
Z9 10
U1 2
U2 6
PU AMER ASSOC CANCER RESEARCH
PI PHILADELPHIA
PA 615 CHESTNUT ST, 17TH FLOOR, PHILADELPHIA, PA 19106-4404 USA
SN 1055-9965
EI 1538-7755
J9 CANCER EPIDEM BIOMAR
JI Cancer Epidemiol. Biomarkers Prev.
PD MAY 15
PY 2022
VL 31
IS 5
BP 1026
EP 1035
DI 10.1158/1055-9965.EPI-21-1085
PG 10
WC Oncology; Public, Environmental & Occupational Health
SC Oncology; Public, Environmental & Occupational Health
GA 1G5MU
UT WOS:000795892700001
PM 35247886
DA 2025-02-23
ER

PT J
AU Sharif, R
   Mohammad, NMA
   Xin, YJ
   Hamid, NHA
   Shahar, S
   Ali, RAR
AF Sharif, Razinah
   Mohammad, Nur Mahirah Amani
   Xin, Yau Jia
   Hamid, Nor Hidayah Abdul
   Shahar, Suzana
   Ali, Raja Affendi Raja
TI Dietary Risk Factors and Odds of Colorectal Adenoma in Malaysia: A Case Control Study
SO NUTRITION AND CANCER-AN INTERNATIONAL JOURNAL
LA English
DT Article
ID physical-activity; cancer-risk; meat intake; patterns; colon; inflammation; metaanalysis; association; polyps; men
AB Current evidence suggests that dietary and lifestyle factors may play an important role in colorectal cancer risk but there are only a few studies that investigated their relationship with colorectal adenomas (CRA), the precursors for colorectal cancer. A case-control study was conducted to determine the relationship between dietary and lifestyle factors associated with CRA risk among 125 subjects with CRA and 150 subjects without CRA at Hospital Canselor Tuanku Muhriz UKM (HCTM), Malaysia. We used dietary history questionnaire (DHQ) and International Physical Activity Questionnaire-Short Form (IPAQ) to estimate the diet and physical activity. The findings of this study showed that male gender [OR = 2.71 (95% CI= 1.01-7.27)], smoking [OR = 6.39 (95% CI= 1.04-39.30)], family history of cancer [OR = 6.39 (95% CI= 1.04-39.30)], high body fat percentage [OR = 1.25 (95% CI= 1.04-1.51)], high calorie and fat intake [OR = 1.03 (95% CI= 1.01-1.06)], [OR = 1.01 (95% CI= 0.95-1.09)] and red meat intake more than 100 g per day [OR = 1.02 (95% CI= 1.01-1.04)] increased CRA risk. High fiber [OR = 0.78 (95% CI= 0.64-0.95)] and calcium intake [OR = 0.78 (95% CI= 0.98-1.00)] was found to decrease CRA risk. Some of these modifiable risk factors could be advocated as lifestyle interventions to reduce risk of CRA.
C1 [Sharif, Razinah; Mohammad, Nur Mahirah Amani; Shahar, Suzana] Univ Kebangsaan Malaysia, Fac Hlth Sci, Ctr Hlth Ageing & Wellness, Kuala Lumpur 50300, Malaysia.
   [Sharif, Razinah; Xin, Yau Jia] Univ Kebangsaan Malaysia, Fac Hlth Sci, Nutr Sci Programme, Kuala Lumpur, Malaysia.
   [Hamid, Nor Hidayah Abdul] Minist Hlth, Putrajaya, Malaysia.
   [Ali, Raja Affendi Raja] Univ Kebangsaan Malaysia, Fac Med, Kuala Lumpur, Malaysia.
C3 Universiti Kebangsaan Malaysia; Universiti Kebangsaan Malaysia; Kementerian Kesihatan Malaysia; Universiti Kebangsaan Malaysia
RP Sharif, R (corresponding author), Univ Kebangsaan Malaysia, Fac Hlth Sci, Ctr Hlth Ageing & Wellness, Kuala Lumpur 50300, Malaysia.
EM razinah@ukm.edu.my
FU Universiti Kebangsaan Malaysia [GUP 2018-065]; FRGS grant from Ministry of Higher Education [FRGS/1/2020/STG02/UKM/02/5]
CR [Anonymous], 2017, DIET, V0, P0
   Aune D, 2013, CANCER CAUSE CONTROL, V24, P611, DOI 10.1007/s10552-012-0139-z
   Azizi H, 2015, HEALTH PROMOT PERSPE, V5, P72, DOI 10.15171/hpp.2015.009
   Bahrami Alireza, 2019, GASTROENTEROL HEPATOL BED BENCH, V12, P217
   Bailie L, 2017, GASTROENTEROLOGY, V152, P92, DOI 10.1053/j.gastro.2016.09.003
   Barry EL, 2019, INT J CANCER, V144, P448, DOI 10.1002/ijc.31803
   Bars-Cortina D, 2020, J NUTR BIOCHEM, V83, P0, DOI 10.1016/j.jnutbio.2020.108418
   BINGHAM SA, 1994, BRIT J NUTR, V72, P619, DOI 10.1079/BJN19940064
   Botma A, 2013, CANCER-AM CANCER SOC, V119, P512, DOI 10.1002/cncr.27726
   Bravi F, 2010, CANCER CAUSE CONTROL, V21, P1911, DOI 10.1007/s10552-010-9619-1
   Budhathoki S, 2020, EUR J CANCER PREV, V29, P7, DOI 10.1097/CEJ.0000000000000506
   Carr PR, 2017, AM J CLIN NUTR, V105, P1453, DOI 10.3945/ajcn.116.148304
   Chai WW, 2017, J AM COLL NUTR, V36, P378, DOI 10.1080/07315724.2017.1318317
   Chang H, 2018, NUTRIENTS, V10, P0, DOI 10.3390/nu10070950
   Chen Z, 2015, NUTR J, V14, P0, DOI 10.1186/1475-2891-14-8
   Chiavarini M, 2017, NUTRIENTS, V9, P0, DOI 10.3390/nu9050514
   Del Cornò M, 2021, CELLS-BASEL, V10, P0, DOI 10.3390/cells10071738
   Fliss-Isakov N, 2020, NUTRIENTS, V12, P0, DOI 10.3390/nu12113507
   Godos J, 2016, J HUM NUTR DIET, V29, P757, DOI 10.1111/jhn.12395
   Góngora VM, 2019, CANCER EPIDEM BIOMAR, V28, P99, DOI 10.1158/1055-9965.EPI-17-1017
   Henrikson NB, 2015, GENET MED, V17, P702, DOI 10.1038/gim.2014.188
   Hidaka A, 2020, CANCER RES, V80, P4578, DOI 10.1158/0008-5472.CAN-20-0168
   IARC, 2015, RED MEAT PROC MEAT, V114, P0
   Ismail M, 1998, MALAYSIAN JOURNAL NUTRITION, V4, P81
   Jemal Ahmedin, 2011, CA CANCER J CLIN, V61, P69, DOI 10.3322/caac.20107
   Joh HK, 2021, GASTROENTEROLOGY, V161, P128, DOI 10.1053/j.gastro.2021.03.028
   Johnson IT, 2017, BRIT MED BULL, V121, P73, DOI 10.1093/bmb/ldw051
   Keum N, 2019, NAT REV GASTRO HEPAT, V16, P713, DOI 10.1038/s41575-019-0189-8
   Kim J, 2020, DIGEST DIS SCI, V65, P1816, DOI 10.1007/s10620-019-05899-7
   Kim SE, 2015, WORLD J GASTROENTERO, V21, P5167, DOI 10.3748/wjg.v21.i17.5167
   Kökten T, 2021, ADV NUTR, V12, P1558, DOI 10.1093/advances/nmaa179
   Lee PN, 2016, REGUL TOXICOL PHARM, V80, P134, DOI 10.1016/j.yrtph.2016.06.012
   Levine JS, 2006, NEW ENGL J MED, V355, P2551, DOI 10.1056/NEJMcp063038
   Ma Y, 2018, MEDICINE, V97, P0, DOI 10.1097/MD.0000000000011678
   Mahmood S, 2017, INT J EPIDEMIOL, V46, P1797, DOI 10.1093/ije/dyx137
   Makambi KH, 2011, CANCER EPIDEM BIOMAR, V20, P818, DOI 10.1158/1055-9965.EPI-10-1213
   Mao C, 2012, PLOS ONE, V7, P0, DOI 10.1371/journal.pone.0036653
   Mehta M, 2014, J NATL COMPR CANC NE, V12, P1721, DOI 10.6004/jnccn.2014.0174
   Mosley D, 2020, AM J CLIN NUTR, V111, P1244, DOI 10.1093/ajcn/nqaa030
   Nguyen LH, 2021, GASTROENTEROLOGY, V161, P1423, DOI 10.1053/j.gastro.2021.07.008
   Nguyen LH, 2020, GASTROENTEROLOGY, V158, P291, DOI 10.1053/j.gastro.2019.08.059
   Nucci D, 2021, INT J ENV RES PUB HE, V18, P0, DOI 10.3390/ijerph18084168
   Oh H, 2019, BRIT J NUTR, V122, P605, DOI 10.1017/S0007114519001454
   Ooi TC, 2020, FREE RADICAL RES, V54, P330, DOI 10.1080/10715762.2020.1763333
   Ooi TC, 2020, BIOL TRACE ELEM RES, V198, P464, DOI 10.1007/s12011-020-02108-9
   Ooi TC, 2017, NUTR CANCER, V69, P201, DOI 10.1080/01635581.2017.1265132
   Ortega LS, 2017, SCI REP-UK, V7, P0, DOI 10.1038/s41598-017-17997-5
   Ramadas A, 2009, ASIAN PAC J CANCER P, V10, P925
   Ramzi NH, 2014, INDIAN J MED RES, V139, P873
   Romaneiro S, 2012, TOPICS IN CLINICAL NUTRITION, V27, P41
   Safari A, 2013, BMC PUBLIC HEALTH, V13, P0, DOI 10.1186/1471-2458-13-222
   Samowitz WS, 2006, J NATL CANCER I, V98, P1731, DOI 10.1093/jnci/djj468
   Sasaki H, 2012, EXP THER MED, V3, P771, DOI 10.3892/etm.2012.500
   Sasso A, 2018, NUTR CANCER, V70, P1173, DOI 10.1080/01635581.2018.1521441
   Schlesinger S, 2015, OBES REV, V16, P607, DOI 10.1111/obr.12286
   Shahar S, 2000, MALAYS J NUTR, V6, P33
   Shahar S, 2011, ASIAN PAC J CANCER P, V12, P605
   SHARIF R, 2021, NUTR CANCER, V0, P0
   Shivappa N, 2017, NUTRIENTS, V9, P0, DOI 10.3390/nu9091043
   Shivappa N, 2014, PUBLIC HEALTH NUTR, V17, P1689, DOI 10.1017/S1368980013002115
   Smith RA, 2016, CA-CANCER J CLIN, V66, P96, DOI 10.3322/caac.21336
   Sun ZY, 2012, NUTR J, V11, P0, DOI 10.1186/1475-2891-11-18
   Suzana Shahar Jr, 2004, MALAYS J NUTR, V10, P173
   Tabung FK, 2018, AM J CLIN NUTR, V108, P363, DOI 10.1093/ajcn/nqy093
   Tan Y J, 2019, MED J MALAYSIA, V74, P20
   Tuomisto AE, 2019, WORLD J GASTROENTERO, V25, P4383, DOI 10.3748/wjg.v25.i31.4383
   Veettil SK, 2017, ASIAN J SURG, V40, P481, DOI 10.1016/j.asjsur.2016.07.005
   Winawer SJ, 1997, GASTROENTEROLOGY, V112, P594, DOI 10.1053/gast.1997.v112.agast970594
   Wolf AMD, 2018, CA-CANCER J CLIN, V68, P250, DOI 10.3322/caac.21457
   Yuan FC, 2021, CANCER CAUSE CONTROL, V32, P837, DOI 10.1007/s10552-021-01436-y
   Zeng HW, 2014, WORLD J GASTRO ONCOL, V6, P41, DOI 10.4251/wjgo.v6.i2.41
   Zhao Zhanwei, 2018, ONCOTARGET, V9, P32373, DOI 10.18632/oncotarget.23561
   Zheng XB, 2021, JNCI-J NATL CANCER I, V113, P543, DOI 10.1093/jnci/djaa164
NR 73
TC 5
Z9 5
U1 1
U2 8
PU ROUTLEDGE JOURNALS, TAYLOR & FRANCIS LTD
PI ABINGDON
PA 2-4 PARK SQUARE, MILTON PARK, ABINGDON OX14 4RN, OXON, ENGLAND
SN 0163-5581
EI 1532-7914
J9 NUTR CANCER
JI Nutr. Cancer
PD JUL 25
PY 2022
VL 74
IS 8
BP 2757
EP 2768
DI 10.1080/01635581.2021.2022167
EA DEC 2021
PG 12
WC Oncology; Nutrition & Dietetics
SC Oncology; Nutrition & Dietetics
GA 3D4FM
UT WOS:000736392100001
PM 34965818
DA 2025-02-23
ER

PT J
AU Venturelli, S
   Leischner, C
   Helling, T
   Renner, O
   Burkard, M
   Marongiu, L
AF Venturelli, Sascha
   Leischner, Christian
   Helling, Thomas
   Renner, Olga
   Burkard, Markus
   Marongiu, Luigi
TI Minerals and Cancer: Overview of the Possible Diagnostic Value
SO CANCERS
LA English
DT Article
DE cancer; biomarkers; minerals; copper; zinc; selenium; iron; iodine; phosphorus; calcium
ID nf-kappa-b; thioredoxin reductase inhibitors; dietary phosphorus intake; prostate-cancer; cell-proliferation; vitamin-d; mesenchymal transition; molecular-mechanisms; copper-metabolism; oxidative stress
AB Simple Summary Minerals are important but often overlooked compounds that are required for a variety of cellular biochemical processes and pathways that regulate cell proliferation. Their dietary imbalance, which is becoming more common in the diets of industrialized countries, is linked to an increased risk of cancer. The current review will present some of the most important minerals for human physiology and evaluate their potential application as cancer biomarkers. Cancer is the second leading cause of death worldwide and is expected to increase by one-third over the next two decades, in parallel with the growing proportion of the elderly population. Treatment and control of cancer incidence is a global issue. Since there is no clear way to prevent or cure this deadly malignancy, diagnostic, predictive, and prognostic markers for oncological diseases are of great therapeutic value. Minerals and trace elements are important micronutrients for normal physiological function of the body. They are abundant in natural food sources and are regularly included in dietary supplements whereas highly processed industrial food often contains reduced or altered amounts of them. In modern society, the daily intake, storage pools, and homeostasis of these micronutrients are dependent on certain dietary habits and can be thrown out of balance by malignancies. The current work summarizes the data on minerals and trace elements associated with abnormal accumulation or depletion states in tumor patients and discusses their value as potential tumor-associated biomarkers that could be introduced into cancer therapy.
C1 [Venturelli, Sascha; Leischner, Christian; Helling, Thomas; Renner, Olga; Burkard, Markus; Marongiu, Luigi] Univ Hohenheim, Inst Nutr Sci, Dept Nutr Biochem, Garbenstr 30, D-70599 Stuttgart, Germany.
   [Venturelli, Sascha] Univ Tubingen, Inst Physiol, Dept Vegetat & Clin Physiol, Wilhelmstr 56, D-72074 Tubingen, Germany.
C3 University Hohenheim; Eberhard Karls University of Tubingen
RP Burkard, M; Marongiu, L (corresponding author), Univ Hohenheim, Inst Nutr Sci, Dept Nutr Biochem, Garbenstr 30, D-70599 Stuttgart, Germany.
EM sascha.venturelli@uni-hohenheim.de; christian.leischner@uni-hohenheim.de; thomas.helling@uni-hohenheim.de; olga.renner@uni-hohenheim.de; markus.burkard@uni-hohenheim.de; luigi.marongiu@uni-hohenheim.de
CR Abdelkarim H, 2021, CURR OPIN STRUC BIOL, V71, P164, DOI 10.1016/j.sbi.2021.06.008
   Aceves C, 2021, INT J MOL SCI, V22, P0, DOI 10.3390/ijms22031228
   Agostoni C, 2015, EFSA J, V13, P0, DOI 10.2903/j.efsa.2015.4185
   Agostoni C, 2015, EFSA J, V13, P0, DOI 10.2903/j.efsa.2015.4101
   Agostoni C, 2014, EFSA J, V12, P0, DOI 10.2903/j.efsa.2014.3844
   Agostoni C, 2014, EFSA J, V12, P0, DOI 10.2903/j.efsa.2014.3846
   Agostoni C, 2014, EFSA J, V12, P0, DOI 10.2903/j.efsa.2014.3660
   Anderson JJB, 2013, ANN NY ACAD SCI, V1301, P1, DOI 10.1111/nyas.12208
   Arnold SA, 2009, J CELL COMMUN SIGNAL, V3, P255, DOI 10.1007/s12079-009-0072-4
   Atakul T, 2020, BIOL TRACE ELEM RES, V195, P46, DOI 10.1007/s12011-019-01844-x
   Baranovskiy AG, 2015, J BIOL CHEM, V290, P5635, DOI 10.1074/jbc.M114.624742
   BERNER YN, 1988, ANNU REV NUTR, V8, P121, DOI 10.1146/annurev.nu.08.070188.001005
   Berridge MJ, 2009, BBA-MOL CELL RES, V1793, P933, DOI 10.1016/j.bbamcr.2008.10.005
   Best C, 2011, NUTR REV, V69, P186, DOI 10.1111/j.1753-4887.2011.00378.x
   Biesalski HK, 2017, NUTRITION, V33, P76, DOI 10.1016/j.nut.2016.02.013
   Blockhuys S, 2017, METALLOMICS, V9, P112, DOI 10.1039/c6mt00202a
   Blockhuys S, 2017, INT J MOL SCI, V18, P0, DOI 10.3390/ijms18040871
   Bong AHL, 2018, BBA-MOL CELL RES, V1865, P1786, DOI 10.1016/j.bbamcr.2018.05.015
   Brady DC, 2014, NATURE, V509, P492, DOI 10.1038/nature13180
   Bresson JL, 2015, EFSA J, V13, P0, DOI 10.2903/j.efsa.2015.4253
   Bresson JL, 2015, EFSA J, V13, P0, DOI 10.2903/j.efsa.2015.4254
   Brinkman MT, 2011, CANCER CAUSE CONTROL, V22, P469, DOI 10.1007/s10552-010-9718-z
   Brodin O, 2020, NUTRIENTS, V12, P0, DOI 10.3390/nu12041067
   Brookes MJ, 2008, ONCOGENE, V27, P966, DOI 10.1038/sj.onc.1210711
   Brown RB, 2019, ENDOCRINE, V65, P238, DOI 10.1007/s12020-019-01985-y
   Burstein E, 2004, EMBO J, V23, P244, DOI 10.1038/sj.emboj.7600031
   Calder PC, 2013, P NUTR SOC, V72, P299, DOI 10.1017/S0029665113001286
   Callejón-Leblic B, 2020, J CHROMATOGR A, V1619, P0, DOI 10.1016/j.chroma.2020.460919
   Calvo MS, 2013, ANN NY ACAD SCI, V1301, P29, DOI 10.1111/nyas.12300
   CALVO MS, 1993, J NUTR, V123, P1627, DOI 10.1093/jn/123.9.1627
   Cao H, 2017, EUR J CANCER CARE, V26, P0, DOI 10.1111/ecc.12486
   Çelen I, 2015, ENVIRON SCI POLLUT R, V22, P13070, DOI 10.1007/s11356-015-4555-y
   Chan JM, 2000, CANCER CAUSE CONTROL, V11, P859, DOI 10.1023/A:1008947201132
   Chang SH, 2006, AM J RESP CELL MOL, V35, P528, DOI 10.1165/rcmb.2005-0477OC
   Chang VC, 2019, BMC CANCER, V19, P0, DOI 10.1186/s12885-019-5642-0
   Chung FY, 2006, AM J SURG PATHOL, V30, P969, DOI 10.1097/00000478-200608000-00006
   COATES RJ, 1988, AM J EPIDEMIOL, V128, P515, DOI 10.1093/oxfordjournals.aje.a114999
   Collins D, 2011, LANCET ONCOL, V12, P504, DOI 10.1016/S1470-2045(10)70186-8
   Conrad M, 2010, ANTIOXID REDOX SIGN, V12, P851, DOI 10.1089/ars.2009.2912
   da Silva DA, 2022, J INORG BIOCHEM, V226, P0, DOI 10.1016/j.jinorgbio.2021.111634
   Das JK, 2013, SYST REV-LONDON, V2, P0, DOI 10.1186/2046-4053-2-67
   Dehnhardt M, 2008, J TRACE ELEM MED BIO, V22, P17, DOI 10.1016/j.jtemb.2007.08.002
   Dewi NU, 2021, INT J ENV RES PUB HE, V18, P0, DOI 10.3390/ijerph18042133
   DIEZ M, 1989, CANCER-AM CANCER SOC, V63, P726, DOI 10.1002/1097-0142(19890215)63:4<726::AID-CNCR2820630421>3.0.CO;2-P
   Dwyer JT, 2014, NUTR REV, V72, P127, DOI 10.1111/nure.12086
   Eklund H, 2001, PROG BIOPHYS MOL BIO, V77, P177, DOI 10.1016/S0079-6107(01)00014-1
   Elango Sonaa, 2018, ASIAN PAC J CANCER PREV, V19, P1785, DOI 10.22034/APJCP.2018.19.7.1785
   Elser JJ, 2007, PLOS ONE, V2, P0, DOI 10.1371/journal.pone.0001028
   Erem S, 2018, HISTOCHEM CELL BIOL, V150, P711, DOI 10.1007/s00418-018-1711-8
   European Food Safety Authority (EFSA), 2018, SUMM TOL UPP INT LEV, V0, P2
   European Food Safety Authority (EFSA), 2017, SUMM DIET REF VAL VE, V0, P5
   Evanics F, 2003, BBA-PROTEINS PROTEOM, V1651, P163, DOI 10.1016/S1570-9639(03)00266-8
   Fan SX, 2017, EUR J RADIOL, V96, P109, DOI 10.1016/j.ejrad.2017.08.026
   Fang AP, 2019, INT J CANCER, V144, P2823, DOI 10.1002/ijc.31991
   Feng Y, 2020, J TRACE ELEM MED BIO, V62, P0, DOI 10.1016/j.jtemb.2020.126629
   Fonseca-Nunes A, 2014, CANCER EPIDEM BIOMAR, V23, P12, DOI 10.1158/1055-9965.EPI-13-0733
   Fukai T, 2011, ANTIOXID REDOX SIGN, V15, P1583, DOI 10.1089/ars.2011.3999
   Gill JK, 2009, CANCER CAUSE CONTROL, V20, P1161, DOI 10.1007/s10552-009-9304-4
   Giovannucci E, 1998, CANCER CAUSE CONTROL, V9, P567, DOI 10.1023/A:1008835903714
   Groenendyk J, 2005, ACTA BIOCHIM POL, V52, P381
   Gül-Klein S, 2021, NUTRIENTS, V13, P0, DOI 10.3390/nu13020619
   Guo JP, 2021, ADV SCI, V8, P0, DOI 10.1002/advs.202004303
   Gupta SK, 2005, J SURG ONCOL, V91, P204, DOI 10.1002/jso.20306
   Gupte A, 2009, CANCER TREAT REV, V35, P32, DOI 10.1016/j.ctrv.2008.07.004
   Secchi DG, 2015, NUTR HOSP, V32, P1214, DOI 10.3305/nh.2015.32.3.9277
   Harrison MD, 1999, J BIOCHEM MOL TOXIC, V13, P93, DOI 10.1002/(SICI)1099-0461(1999)13:2<93::AID-JBT5>3.0.CO;2-3
   Hatfield DL, 2014, TRENDS BIOCHEM SCI, V39, P112, DOI 10.1016/j.tibs.2013.12.007
   Hsueh YM, 2021, SCI TOTAL ENVIRON, V750, P0, DOI 10.1016/j.scitotenv.2020.141547
   Hu MJ, 2021, BIOMETALS, V34, P909, DOI 10.1007/s10534-021-00317-w
   Huang P, 2017, PLOS ONE, V12, P0, DOI 10.1371/journal.pone.0183835
   Hughes DJ, 2015, INT J CANCER, V136, P1149, DOI 10.1002/ijc.29071
   Irons R, 2010, CANCER PREV RES, V3, P630, DOI 10.1158/1940-6207.CAPR-10-0003
   Itoh S, 2009, FREE RADICAL BIO MED, V46, P95, DOI 10.1016/j.freeradbiomed.2008.09.039
   Iturbide A, 2015, FEBS J, V282, P1768, DOI 10.1111/febs.12961
   Jablonska E, 2008, EUR J NUTR, V47, P47, DOI 10.1007/s00394-008-0696-9
   Jarosz M, 2017, INFLAMMOPHARMACOLOGY, V25, P11, DOI 10.1007/s10787-017-0309-4
   Ji LL, 2007, APPL PHYSIOL NUTR ME, V32, P930, DOI 10.1139/H07-098
   Jin H, 2009, AM J RESP CRIT CARE, V179, P59, DOI 10.1164/rccm.200802-306OC
   Jones GD, 2017, P NATL ACAD SCI USA, V114, P2848, DOI 10.1073/pnas.1611576114
   Kalantar-Zadeh K, 2010, CLIN J AM SOC NEPHRO, V5, P519, DOI 10.2215/CJN.06080809
   Kapur S, 2000, CANCER INVEST, V18, P664, DOI 10.3109/07357900009032832
   Kasaikina MV, 2011, J BIOL CHEM, V286, P33203, DOI 10.1074/jbc.M111.259218
   Kelly MG, 2015, CANCER EPIDEM BIOMAR, V24, P1593, DOI 10.1158/1055-9965.EPI-15-0443
   Kesse E, 2005, INT J CANCER, V117, P137, DOI 10.1002/ijc.21148
   Kim IW, 2012, BIOL TRACE ELEM RES, V148, P25, DOI 10.1007/s12011-012-9344-6
   Kipp AP, 2020, HORM-INT J ENDOCRINO, V19, P41, DOI 10.1007/s42000-019-00118-4
   Kipp AP, 2012, BBA-GEN SUBJECTS, V1820, P1588, DOI 10.1016/j.bbagen.2012.05.016
   Klein EA, 2008, J CELL SCI, V121, P3853, DOI 10.1242/jcs.039131
   Koren O, 2020, PROCEEDINGS, V61, P16, DOI 10.3390/IECN2020-06993
   Kozlov G, 2010, J MOL BIOL, V401, P618, DOI 10.1016/j.jmb.2010.06.045
   Kramer HF, 2007, J APPL PHYSIOL, V103, P388, DOI 10.1152/japplphysiol.00085.2007
   Kryukov GV, 2003, SCIENCE, V300, P1439, DOI 10.1126/science.1083516
   Kunz M, 2019, CANCERS, V11, P0, DOI 10.3390/cancers11040465
   LASKEY J, 1988, EXP CELL RES, V176, P87, DOI 10.1016/0014-4827(88)90123-1
   Lemieux É, 2009, INT J CANCER, V125, P1575, DOI 10.1002/ijc.24485
   Lener MR, 2016, CANCER RES TREAT, V48, P1056, DOI 10.4143/crt.2015.282
   Levental KR, 2009, CELL, V139, P891, DOI 10.1016/j.cell.2009.10.027
   Lewandowski L, 2019, EUR J CLIN INVEST, V49, P0, DOI 10.1111/eci.13036
   Li YQ, 2020, IUBMB LIFE, V72, P1900, DOI 10.1002/iub.2341
   LIPKIN M, 1985, NEW ENGL J MED, V313, P1381, DOI 10.1056/NEJM198511283132203
   Liu Y, 2012, CURR DRUG TARGETS, V13, P1432, DOI 10.2174/138945012803530224
   Lu J, 2014, FREE RADICAL BIO MED, V66, P75, DOI 10.1016/j.freeradbiomed.2013.07.036
   Lubinski J, 2018, BREAST CANCER RES TR, V167, P591, DOI 10.1007/s10549-017-4525-9
   Lund EK, 1998, J NUTR, V128, P175, DOI 10.1093/jn/128.2.175
   Malya FU, 2018, J INT MED RES, V46, P687, DOI 10.1177/0300060517717535
   Mayer AMB, 2022, INT J FOOD SCI NUTR, V73, P315, DOI 10.1080/09637486.2021.1981831
   Michalczyk K, 2020, NUTRIENTS, V12, P0, DOI 10.3390/nu12123732
   Muthayya S, 2013, PLOS ONE, V8, P0, DOI 10.1371/journal.pone.0067860
   Naidu MSK, 2007, INDIAN J CLIN BIOCHE, V22, P140, DOI 10.1007/BF02913333
   Ozumi K, 2012, HYPERTENSION, V60, P476, DOI 10.1161/HYPERTENSIONAHA.111.189571
   Paganoni R, 2021, INT J MOL SCI, V22, P0, DOI 10.3390/ijms22084097
   Papaloucas CD, 2014, MED HYPOTHESES, V82, P24, DOI 10.1016/j.mehy.2013.10.028
   Papp B, 2020, INT J MOL SCI, V21, P0, DOI 10.3390/ijms21093351
   Perse M, 2013, BIOMED RES INT-UK, V2013, P0, DOI 10.1155/2013/725710
   Phipps O, 2021, NUTR REV, V79, P88, DOI 10.1093/nutrit/nuaa040
   Pierre F, 2003, CARCINOGENESIS, V24, P1683, DOI 10.1093/carcin/bgg130
   Pietrzak S, 2019, J TRACE ELEM MED BIO, V56, P46, DOI 10.1016/j.jtemb.2019.07.010
   Plays M, 2021, METALLOMICS, V13, P0, DOI 10.1093/mtomcs/mfab021
   Prabhu KS, 2016, ADV NUTR, V7, P415, DOI 10.3945/an.115.010785
   Prasad AS, 2007, J NUTR, V137, P1345, DOI 10.1093/jn/137.5.1345
   Prevarskaya N, 2011, NAT REV CANCER, V11, P609, DOI 10.1038/nrc3105
   Puig S, 2017, METALLOMICS, V9, P1483, DOI 10.1039/c7mt00116a
   Radi R, 2018, P NATL ACAD SCI USA, V115, P5839, DOI 10.1073/pnas.1804932115
   Radomska D, 2021, NUTRIENTS, V13, P0, DOI 10.3390/nu13051649
   Rayman MP, 2008, BRIT J NUTR, V100, P254, DOI 10.1017/S0007114508939830
   Razaghi A, 2021, EUR J CANCER, V155, P256, DOI 10.1016/j.ejca.2021.07.013
   Read AD, 2021, REDOX BIOL, V47, P0, DOI 10.1016/j.redox.2021.102164
   Redza-Dutordoir M, 2021, BBA-MOL CELL RES, V1868, P0, DOI 10.1016/j.bbamcr.2021.119041
   Ribatti D, 2017, ONCOTARGET, V8, P7175, DOI 10.18632/oncotarget.12739
   Rigiracciolo DC, 2015, ONCOTARGET, V6, P34158, DOI 10.18632/oncotarget.5779
   Roughead ZK, 2005, AM J CLIN NUTR, V82, P589, DOI 10.1093/ajcn/82.3.589
   Rowe LA, 2020, NUTRIENTS, V12, P0, DOI 10.3390/nu12123899
   Rusch P, 2021, ARCH GYNECOL OBSTET, V303, P195, DOI 10.1007/s00404-020-05789-8
   Ruskoski TB, 2021, J BIOL CHEM, V297, P0, DOI 10.1016/j.jbc.2021.101137
   Sandsveden M, 2020, INT J CANCER, V147, P2424, DOI 10.1002/ijc.33031
   Sawayama H, 2018, INT J CLIN ONCOL, V23, P671, DOI 10.1007/s10147-018-1274-7
   Schrag JD, 2001, MOL CELL, V8, P633, DOI 10.1016/S1097-2765(01)00318-5
   SCHWARZ K, 1958, J BIOL CHEM, V233, P245
   Selenius M, 2010, ANTIOXID REDOX SIGN, V12, P867, DOI 10.1089/ars.2009.2884
   SEN R, 1986, CELL, V46, P705, DOI 10.1016/0092-8674(86)90346-6
   Serna J, 2020, NUTRIENTS, V12, P0, DOI 10.3390/nu12103001
   Shakoor H, 2021, MATURITAS, V143, P1, DOI 10.1016/j.maturitas.2020.08.003
   Sheard PR, 1999, MEAT SCI, V51, P371, DOI 10.1016/S0309-1740(98)00136-3
   Shenkin A, 2006, POSTGRAD MED J, V82, P559, DOI 10.1136/pgmj.2006.047670
   Shimada M, 2019, IN VIVO, V33, P11, DOI 10.21873/invivo.11432
   SIEGERS CP, 1992, CANCER LETT, V65, P245, DOI 10.1016/0304-3835(92)90239-R
   Skrajnowska D, 2019, NUTRIENTS, V11, P0, DOI 10.3390/nu11102273
   Smyth PPA, 2003, BIOFACTORS, V19, P121, DOI 10.1002/biof.5520190304
   Sorokin AV, 2013, ONCOGENE, V32, P3130, DOI 10.1038/onc.2012.327
   Stepien M, 2017, CARCINOGENESIS, V38, P699, DOI 10.1093/carcin/bgx051
   Swinburn B, 2009, AM J CLIN NUTR, V90, P1453, DOI 10.3945/ajcn.2009.28595
   Swinburn BA, 2011, LANCET, V378, P804, DOI 10.1016/S0140-6736(11)60813-1
   Takeda E, 2014, ADV NUTR, V5, P92, DOI 10.3945/an.113.004002
   Tamai Y, 2020, PLOS ONE, V15, P0, DOI 10.1371/journal.pone.0237370
   Tavani A, 2005, EUR UROL, V48, P27, DOI 10.1016/j.eururo.2005.03.023
   Teucher B, 2004, INT J VITAM NUTR RES, V74, P403, DOI 10.1024/0300-9831.74.6.403
   Thomas David, 2007, NUTRITION AND HEALTH (BICESTER), V19, P21
   Thomas David, 2003, NUTRITION AND HEALTH (BICESTER), V17, P85
   Tsang T, 2020, NAT CELL BIOL, V22, P0, DOI 10.1038/s41556-020-0481-4
   Tulchinsky TH, 2010, PUBLIC HEALTH REV, V32, P243, DOI 10.1007/BF03391600
   Turano C, 2011, CELL MOL BIOL LETT, V16, P539, DOI 10.2478/s11658-011-0022-z
   TURECKY L, 1984, KLIN WOCHENSCHR, V62, P187, DOI 10.1007/BF01731643
   Turski ML, 2012, MOL CELL BIOL, V32, P1284, DOI 10.1128/MCB.05722-11
   Urig S, 2006, SEMIN CANCER BIOL, V16, P452, DOI 10.1016/j.semcancer.2006.09.004
   van de Sluis B, 2002, HUM MOL GENET, V11, P165, DOI 10.1093/hmg/11.2.165
   Venturelli S, 2021, NUTRIENTS, V13, P0, DOI 10.3390/nu13113914
   Verma S, 2017, METALLOMICS, V9, P101, DOI 10.1039/C6MT00282J
   Villalobo A, 2020, INT J MOL SCI, V21, P0, DOI 10.3390/ijms21030765
   Vinceti M, 2018, CURR ENV HLTH REP, V5, P464, DOI 10.1007/s40572-018-0213-0
   Vissers MCM, 2018, FRONT PHYSIOL, V9, P0, DOI 10.3389/fphys.2018.00809
   Von Holle A, 2021, CANCER EPIDEM BIOMAR, V30, P422, DOI 10.1158/1055-9965.EPI-20-0715
   Wandzilak A, 2015, SPECTROCHIM ACTA B, V114, P52, DOI 10.1016/j.sab.2015.10.002
   Wang X, 2022, CANCERS, V14, P0, DOI 10.3390/cancers14020381
   WARGOVICH MJ, 1983, CARCINOGENESIS, V4, P1205, DOI 10.1093/carcin/4.9.1205
   WARGOVICH MJ, 1984, CANCER LETT, V23, P253, DOI 10.1016/0304-3835(84)90091-0
   Waterhouse M, 2019, EUR J NUTR, V58, P2895, DOI 10.1007/s00394-018-1842-7
   Wen CP, 2014, CANCER RES, V74, P6589, DOI 10.1158/0008-5472.CAN-14-0360
   Wilson KM, 2015, AM J CLIN NUTR, V101, P173, DOI 10.3945/ajcn.114.088716
   Wulaningsih W, 2016, INT J MOL SCI, V17, P0, DOI 10.3390/ijms17091487
   Xiao Q, 2012, CANCER MICROENVIRON, V5, P261, DOI 10.1007/s12307-012-0105-z
   Xie BB, 2019, TALANTA, V196, P585, DOI 10.1016/j.talanta.2018.12.061
   Xu QH, 2020, BIOSCIENCE REP, V40, P0, DOI 10.1042/BSR20194405
   Xue X, 2013, NUTRIENTS, V5, P2333, DOI 10.3390/nu5072333
   Yi PS, 2019, J CELL PHYSIOL, V234, P21479, DOI 10.1002/jcp.28877
   Yokokawa H, 2020, J GEN FAM MED, V21, P248, DOI 10.1002/jgf2.377
   Zacharski LR, 2008, JNCI-J NATL CANCER I, V100, P996, DOI 10.1093/jnci/djn209
   Zelko IN, 2002, FREE RADICAL BIO MED, V33, P337, DOI 10.1016/S0891-5849(02)00905-X
   Zhang Q, 2017, CELL, V168, P37, DOI 10.1016/j.cell.2016.12.012
   Zhu GH, 2020, ASIA PAC J CLIN NUTR, V29, P322, DOI 10.6133/apjcn.202007_29(2).0015
   Zischka H, 2020, CELL STRESS, V4, P92, DOI 10.15698/cst2020.05.218
NR 191
TC 18
Z9 18
U1 2
U2 15
PU MDPI
PI BASEL
PA ST ALBAN-ANLAGE 66, CH-4052 BASEL, SWITZERLAND
SN 
EI 2072-6694
J9 CANCERS
JI Cancers
PD MAR 15
PY 2022
VL 14
IS 5
BP 
EP 
DI 10.3390/cancers14051256
PG 23
WC Oncology
SC Oncology
GA ZT5CZ
UT WOS:000769175100001
PM 35267564
DA 2025-02-23
ER

PT J
AU Li, Y
   Long, Z
   Wang, XJ
   Lei, MX
   Liu, CZ
   Shi, XL
   Liu, YS
AF Li, Yue
   Long, Ze
   Wang, Xiuju
   Lei, Mingxing
   Liu, Chunzi
   Shi, Xiaolin
   Liu, Yaosheng
TI A novel nomogram to stratify quality of life among advanced cancer patients with spinal metastatic disease after examining demographics, dietary habits, therapeutic interventions, and mental health status
SO BMC CANCER
LA English
DT Article
DE Spine metastases; Quality of life; Nomogram; Risk factors; Mental health
ID prediction model; depression; anxiety; chemotherapy; algorithms; surgery
AB Background: It would be very helpful to stratify patients and direct patient selection if risk factors for quality of life were identified in a particular population. Nonetheless, it is still challenging to forecast the health-related quality of life among individuals with spinal metastases. The goal of this study was to stratify patient's populations for whom the assessment of quality of life should be encouraged by developing and validating a nomogram to predict the quality of life among advanced cancer patients with spine metastases. Methods: This study prospectively analyzed 208 advanced cancer patients with spine metastases, and collected their general characteristics, food preferences, addictions, comorbidities, therapeutic strategies, and mental health status. The functional assessment of cancer therapy-general (FACT-G) and hospital anxiety and depression scale (HADS) were used to assess quality of life and mental health, respectively. The complete cohort of patients was randomly divided into two groups: a training set and a validation set. Patients from the training set were conducted to train and develop a nomogram, while patients in the validation set were performed to internally validate the nomogram. The nomogram contained significant variables discovered using the least absolute shrinkage and selection operator (LASSO) approach in conjunction with 10-fold cross-validation. The nomogram's predictive ability was assessed utilizing discrimination, calibration, and clinical usefulness. Internal validation was also completed using the bootstrap method after applying 500 iterations of procedures. A web calculator was also developed to promote clinical practice. Results: Advance cancer patients with spinal metastases had an extremely low quality of life, as indicated by the average FACT-G score of just 60.32 +/- 20.41. According to the LASSO and 10-fold cross-validation, Eastern Cooperative Oncology Group (ECOG) score, having an uncompleted life goal, preference for eating vegetables, chemotherapy, anxiety status, and depression status were selected as nomogram predictors. In the training set, the area under the receiver operating characteristic curve (AUROC) was 0.90 (95% CI: 0.84-0.96), while in the validation set, it was 0.85 (95% CI: 0.78-0.93). They were 0.50 (95% CI: 0.41-0.58) and 0.44 (95% CI: 0.33-0.56), respectively, for the discrimination slopes. The nomogram had favorable capacity to calibrate and was clinically useful, according to the calibration curve and decision curve analysis. When compared to patients in the low-risk group, patients in the high-risk group were above four times more likely to experience a poor quality of life (82.18% vs. 21.50%, P< 0.001). In comparison to patients in the low-risk group, patients in the high-risk group also exhibited significant higher levels of anxiety and depression. The webpage for the web calculator was https://starshiny.shinyappsio/DynNomapp-lys/. Conclusions: This study suggests a nomogram that can be applied as a practical clinical tool to forecast and categorize the quality of life among patients with spine metastases. Additionally, patients with poor quality of life experience more severe anxiety and depression. Effective interventions should be carried out as soon as possible, especially for patients in the high-risk group, to improve their quality of life and mental health condition.
C1 [Li, Yue; Wang, Xiuju; Liu, Chunzi] Chinese Peoples Liberat Army Gen Hosp, Dept Oncol, Med Ctr 5, 8 Fengtaidongda Rd, Beijing 100071, Peoples R China.
   [Long, Ze] Cent South Univ, Dept Orthoped, Xiangya Hosp 2, Changsha, Peoples R China.
   [Lei, Mingxing] Chinese Peoples Liberat Army Gen Hosp, Dept Orthoped Surg, Hainan Hosp, Sanya, Peoples R China.
   [Lei, Mingxing] Chinese PLA Med Sch, Beijing, Peoples R China.
   [Lei, Mingxing; Liu, Yaosheng] Chinese Peoples Liberat Army Gen Hosp, Dept Orthoped Surg, Med Ctr 4, 8 Fengtaidongda Rd, Beijing, Peoples R China.
   [Shi, Xiaolin] Zhejiang Chinese Med Univ, Dept Orthoped Surg, Affiliated Hosp 2, 318 Chaowang Rd, Hangzhou 310053, Peoples R China.
   [Liu, Yaosheng] Chinese Peoples Liberat Army Gen Hosp, Natl Clin Res Ctr Orthoped Sports Med & Rehabil, Beijing, Peoples R China.
C3 Fifth Medical Center of Chinese PLA General Hospital; Chinese People's Liberation Army General Hospital; Central South University; Chinese People's Liberation Army General Hospital; Chinese People's Liberation Army General Hospital; Zhejiang Chinese Medical University; Chinese People's Liberation Army General Hospital
RP Liu, CZ (corresponding author), Chinese Peoples Liberat Army Gen Hosp, Dept Oncol, Med Ctr 5, 8 Fengtaidongda Rd, Beijing 100071, Peoples R China.; Liu, YS (corresponding author), Chinese Peoples Liberat Army Gen Hosp, Dept Orthoped Surg, Med Ctr 4, 8 Fengtaidongda Rd, Beijing, Peoples R China.; Shi, XL (corresponding author), Zhejiang Chinese Med Univ, Dept Orthoped Surg, Affiliated Hosp 2, 318 Chaowang Rd, Hangzhou 310053, Peoples R China.; Liu, YS (corresponding author), Chinese Peoples Liberat Army Gen Hosp, Natl Clin Res Ctr Orthoped Sports Med & Rehabil, Beijing, Peoples R China.
EM 54liucz@163.com; xlshi-2002@163.com; 15810069346@qq.com
CR Barzilai O, 2019, CANCER-AM CANCER SOC, V125, P4224, DOI 10.1002/cncr.32420
   Bernard F, 2017, J NEUROSURG-SPINE, V26, P725, DOI 10.3171/2016.9.SPINE16597
   Castro-Figueroa EM, 2021, NURS REP, V11, P475, DOI 10.3390/nursrep11020044
   Cui YP, 2020, CLIN SPINE SURG, V33, P296, DOI 10.1097/BSD.0000000000001031
   Daly LE, 2020, CANCER-AM CANCER SOC, V126, P2872, DOI 10.1002/cncr.32824
   Fitzgerald M, 2015, JAMA-J AM MED ASSOC, V313, P409, DOI 10.1001/jama.2015.37
   Formica V, 2021, ANN PALLIAT MED, V10, P4252, DOI 10.21037/apm-20-2194
   Franciosi V, 2019, ANN PALLIAT MED, V8, P381, DOI 10.21037/apm.2019.02.07
   Giammalva GR, 2022, SYSTEMATIC REV RADIO, V12, P0
   Gil-González I, 2021, MULT SCLER RELAT DIS, V53, P0, DOI 10.1016/j.msard.2021.103093
   Jacob J, 2019, BMC PALLIAT CARE, V18, P0, DOI 10.1186/s12904-019-0465-y
   Jaipanya P, 2022, J INT MED RES, V50, P0, DOI 10.1177/03000605221091665
   Jang KS, 2017, J KOREAN ACAD NURS, V47, P60, DOI 10.4040/jkan.2017.47.1.60
   Jung HM, 2020, J CLIN NURS, V29, P613, DOI 10.1111/jocn.15113
   Kim SJ, 2020, J KOREAN ACAD NURS, V50, P799, DOI 10.4040/jkan.20087
   Krishnarajan D, 2021, J CANCER RES THER, V17, P530, DOI 10.4103/jcrt.JCRT_1015_19
   Lei MX, 2016, SPINE, V41, P1469, DOI 10.1097/BRS.0000000000001538
   Lubelski D, 2021, J NEUROSURG-SPINE, V34, P580, DOI 10.3171/2020.8.SPINE20577
   Nipp RD, 2018, ONCOLOGIST, V23, P97, DOI 10.1634/theoncologist.2017-0255
   Parker PA, 2003, PSYCHO-ONCOLOGY, V12, P183, DOI 10.1002/pon.635
   Poyraz BÇ, 2021, PSYCHIAT RES, V295, P0, DOI 10.1016/j.psychres.2020.113604
   Révész D, 2020, BMC MED INFORM DECIS, V20, P0, DOI 10.1186/s12911-020-1064-9
   Sehlen S, 2002, INT J RADIAT ONCOL, V52, P779, DOI 10.1016/S0360-3016(01)02600-1
   Steyerberg EW, 2010, EPIDEMIOLOGY, V21, P128, DOI 10.1097/EDE.0b013e3181c30fb2
   Sung H, 2021, CA-CANCER J CLIN, V71, P209, DOI 10.3322/caac.21660
   Taira N, 2021, J CLIN ONCOL, V39, P2452, DOI 10.1200/JCO.20.02751
   Tang Y, 2016, J BONE JOINT SURG AM, V98, P396, DOI 10.2106/JBJS.O.00629
   Tokuhashi Y, 2005, SPINE, V30, P2186, DOI 10.1097/01.brs.0000180401.06919.a5
   Tomita K, 2001, SPINE, V26, P298, DOI 10.1097/00007632-200102010-00016
   Trendowski MR, 2021, CANCER MED-US, V10, P8151, DOI 10.1002/cam4.4328
   Wu J, 2020, CANCER COMMUN, V40, P301, DOI 10.1002/cac2.12067
   Wubben N, 2021, J CRIT CARE, V65, P76, DOI 10.1016/j.jcrc.2021.04.019
   Yoon S, 2021, J CLIN NURS, V30, P2023, DOI 10.1111/jocn.15755
   Yu CLM, 2000, CANCER, V88, P1715, DOI 10.1002/(SICI)1097-0142(20000401)88:7<1715::AID-CNCR28>3.0.CO;2-K
   Zhang J, 2021, ANN SURG ONCOL, V28, P2632, DOI 10.1245/s10434-020-09214-x
   Zhang LR, 2021, NEUROPSYCH DIS TREAT, V17, P2011, DOI 10.2147/NDT.S315148
   ZIGMOND AS, 1983, ACTA PSYCHIAT SCAND, V67, P361, DOI 10.1111/j.1600-0447.1983.tb09716.x
NR 37
TC 5
Z9 5
U1 1
U2 11
PU BMC
PI LONDON
PA CAMPUS, 4 CRINAN ST, LONDON N1 9XW, ENGLAND
SN 
EI 1471-2407
J9 BMC CANCER
JI BMC Cancer
PD NOV 23
PY 2022
VL 22
IS 1
BP 
EP 
DI 10.1186/s12885-022-10294-z
PG 14
WC Oncology
SC Oncology
GA 6L1GM
UT WOS:000887938400003
PM 36424551
DA 2025-02-23
ER

PT J
AU Yu, YC
   Paragomi, P
   Jin, AZ
   Wang, RW
   Schoen, RE
   Koh, WP
   Yuan, JM
   Luu, HN
AF Yu, Yi-Chuan
   Paragomi, Pedram
   Jin, Aizhen
   Wang, Renwei
   Schoen, Robert E.
   Koh, Woon-Puay
   Yuan, Jian-Min
   Luu, Hung N.
TI Dietary Nonstarch Polysaccharide Intake and Risk of Colorectal Cancer: Findings from the Singapore Chinese Health Study
SO CANCER RESEARCH COMMUNICATIONS
LA English
DT Article
ID population-based sample; colon-cancer; randomized trial; older chinese; fiber; fat; recurrence; vegetables; nutrition; frequency
AB Dietary fiber or nonstarch polysaccharides (NSP) may provide protection from colorectal cancer development. Epidemiologic studies on the associa-tion between dietary fiber and colorectal cancer is inconsistent are limited on NSP as a modifiable risk factor. Using the Singapore Chinese Health Study, a population-based prospective cohort of 61,321 cancer-free middle-aged or older Chinese Singaporeans, we examined the association between dietary fiber and NSP intakes and colorectal cancer risk. Fiber and NSP intakes at baseline were obtained using a validated semiquantitative food frequency questionnaire coupled with the Singapore Food Composition Database. Cox proportional hazard regression model was used to estimate the HRs and respective 95% confidence intervals (CI) for colorectal cancer associated with dietary fiber and NSP intakes after adjusting for potential confounders. After an average of 17.5 years of follow-up, 2,140 participants developed colorectal cancer. NSP was inversely associated with the risk of colorectal cancer in a dose-dependent manner, whereas dietary fiber was not associated with risk of colorectal cancer overall or histologic subtypes. The multivariable-adjusted HRs (95% CIs) of colorectal cancer for quartiles 2, 3, and 4 of dietary NSP intake were 0.99 (0.88-1.11), 0.98 (0.87-1.11), and 0.84 (0.73-0.95), respectively, compared with the lowest quartile (Ptrend = 0.006). This inverse association was more apparent for colon cancer (HRQ4 vs. Q1 = 0.79, 95% CI: 0.67-0.93, Ptrend = 0.003) than rectal can-cer (HR Q4 vs. Q1 = 0.92, 95% CI: 0.74-1.13, Ptrend = 0.53). Our findings suggested that dietary NSP but not fiber is associated with a reduced risk of colon cancer in Chinese Singaporeans.Significance: NSPs may be beneficial for colorectal cancer primary prevention.
C1 [Yu, Yi-Chuan; Paragomi, Pedram; Wang, Renwei; Yuan, Jian-Min; Luu, Hung N.] Univ Pittsburgh, UPMC Hillman Canc Ctr, Med Ctr, Pittsburgh, PA USA.
   [Jin, Aizhen; Koh, Woon-Puay] Natl Univ Singapore, Yong Loo Lin Sch Med, Hlth Longev Translat Res Programme, Singapore, Singapore.
   [Schoen, Robert E.] Univ Pittsburgh, Dept Med, Med Ctr, Div Gastroenterol Hepatol & Nutr, Pittsburgh, PA USA.
   [Schoen, Robert E.; Yuan, Jian-Min; Luu, Hung N.] Univ Pittsburgh, Sch Publ Hlth, Dept Epidemiol, Pittsburgh, PA USA.
   [Koh, Woon-Puay] ASTAR, Singapore Inst Clin Sci, Singapore, Singapore.
   [Luu, Hung N.] UPMC Hillman Canc Ctr, UPMC Canc Pavilion,Suite 4C,Room 466,5150 Ctr Ave, Pittsburgh, PA 15232 USA.
C3 Pennsylvania Commonwealth System of Higher Education (PCSHE); University of Pittsburgh; National University of Singapore; Pennsylvania Commonwealth System of Higher Education (PCSHE); University of Pittsburgh; Pennsylvania Commonwealth System of Higher Education (PCSHE); University of Pittsburgh; Agency for Science Technology & Research (A*STAR); A*STAR - Singapore Institute for Clinical Sciences (SICS)
RP Luu, HN (corresponding author), UPMC Hillman Canc Ctr, UPMC Canc Pavilion,Suite 4C,Room 466,5150 Ctr Ave, Pittsburgh, PA 15232 USA.
EM luuh@upmc.edu
FU National Institutes of Health (NIH) of the United States [R01 CA144034, UM1 CA182876]; University of Pittsburgh Medical Center Hillman Cancer Center start-up grant; National Medical Research Council, Singapore [MOH-CSASI19nov-0001]; NIH [T32CA186873]
CR Albersheim P, 2010, PLANT CELL WALLS, V0, P0
   Alberts DS, 2000, NEW ENGL J MED, V342, P1156, DOI 10.1056/NEJM200004203421602
   [Anonymous], 2002, IARC SCI PUBL, V0, P1
   Armstrong H, 2021, FRONT PEDIATR, V8, P0, DOI 10.3389/fped.2020.620189
   Arnold M, 2017, GUT, V66, P683, DOI 10.1136/gutjnl-2015-310912
   Barba C, 2004, LANCET, V363, P157, DOI 10.1016/s0140-6736(03)15268-3
   Bingham S A, 1985, PRINCESS TAKAMATSU SYMP, V16, P183
   Bingham SA, 2003, LANCET, V361, P1496, DOI 10.1016/S0140-6736(03)13174-1
   BRAY F, 2018, CA-CANCER J CLIN, V68, P394, DOI 10.3322/CAAC.21492
   Brenner H, 2014, LANCET, V383, P1490, DOI 10.1016/S0140-6736(13)61649-9
   BURKITT DP, 1971, CANCER, V28, P3, DOI 10.1002/1097-0142(197107)28:1<3::AID-CNCR2820280104>3.0.CO;2-N
   CASSIDY A, 1994, BRIT J CANCER, V69, P937, DOI 10.1038/bjc.1994.181
   CUMMINGS JH, 1992, GASTROENTEROLOGY, V103, P1783, DOI 10.1016/0016-5085(92)91435-7
   Dai FJ, 2017, J FOOD DRUG ANAL, V25, P37, DOI 10.1016/j.jfda.2016.09.006
   Eaglehouse YL, 2017, EUR J CANCER PREV, V26, P469, DOI 10.1097/CEJ.0000000000000369
   Englyst H N, 1982, NUTR CANCER, V4, P50, DOI 10.1080/01635588209513738
   Freedman LS, 2011, J NATL CANCER I, V103, P1086, DOI 10.1093/jnci/djr189
   Fuchs CS, 1999, NEW ENGL J MED, V340, P169, DOI 10.1056/NEJM199901213400301
   Garcia-Albeniz X, 2011, BEST PRACT RES CL GA, V25, P461, DOI 10.1016/j.bpg.2011.10.015
   GIOVANNUCCI E, 1994, CANCER RES, V54, P2390
   Hankin JH, 2001, NUTR CANCER, V39, P187, DOI 10.1207/S15327914nc392_5
   Holscher HD, 2017, GUT MICROBES, V8, P172, DOI 10.1080/19490976.2017.1290756
   HOWE GR, 1992, J NATL CANCER I, V84, P1887, DOI 10.1093/jnci/84.24.1887
   JACOB RA, 1988, AM J CLIN NUTR, V48, P688, DOI 10.1093/ajcn/48.3.688
   Kuipers EJ, 2015, NAT REV DIS PRIMERS, V1, P0, DOI 10.1038/nrdp.2015.65
   Kumar V, 2012, CRIT REV FOOD SCI, V52, P899, DOI 10.1080/10408398.2010.512671
   Levi F, 2001, EUR J CANCER, V37, P2091, DOI 10.1016/S0959-8049(01)00254-4
   MACLENNAN R, 1995, J NATL CANCER I, V87, P1760, DOI 10.1093/jnci/87.23.1760
   Marcotuli I, 2020, INT J MOL SCI, V21, P0, DOI 10.3390/ijms21082933
   Marlatt KL, 2018, CONTEMP CLIN TRIALS, V65, P99, DOI 10.1016/j.cct.2017.12.005
   MCKEOWNEYSSEN GE, 1994, J CLIN EPIDEMIOL, V47, P525, DOI 10.1016/0895-4356(94)90299-2
   Navarro DMDL, 2019, J ANIM SCI BIOTECHNO, V10, P0, DOI 10.1186/s40104-019-0345-6
   Nomura AMY, 2007, CANCER CAUSE CONTROL, V18, P753, DOI 10.1007/s10552-007-9018-4
   Pan WH, 2008, ASIA PAC J CLIN NUTR, V17, P370
   Park Y, 2005, JAMA-J AM MED ASSOC, V294, P2849, DOI 10.1001/jama.294.22.2849
   Pietinen P, 1999, CANCER CAUSE CONTROL, V10, P387, DOI 10.1023/A:1008962219408
   Schatzkin A, 2000, NEW ENGL J MED, V342, P1149, DOI 10.1056/NEJM200004203421601
   Seow A, 1998, CANCER EPIDEM BIOMAR, V7, P135
   Seow A, 1998, CANCER EPIDEM BIOMAR, V7, P775
   Sethy K, 2015, JOURNAL OF ANIMAL NUTRITION AND PHYISOLOGY, V1, P17
   Skiba MB, 2019, CANCER EPIDEM BIOMAR, V28, P1884, DOI 10.1158/1055-9965.EPI-19-0326
   STEINMETZ KA, 1994, AM J EPIDEMIOL, V139, P1
   THUN MJ, 1992, JNCI-J NATL CANCER I, V84, P1491, DOI 10.1093/jnci/84.19.1491
   Veettil SK, 2021, JAMA NETW OPEN, V4, P0, DOI 10.1001/jamanetworkopen.2020.37341
   Verhoeven DTH, 1996, CANCER EPIDEM BIOMAR, V5, P733
   WALD N, 1980, LANCET, V2, P813
   Willett WC, 1997, AM J CLIN NUTR, V65, P1220, DOI 10.1093/ajcn/65.4.1220S
   Wong MCS, 2019, INTEST RES, V17, P317
   Yuan JM, 2003, CANCER EPIDEM BIOMAR, V12, P890
NR 52
TC 2
Z9 2
U1 2
U2 6
PU AMER ASSOC CANCER RESEARCH
PI PHILADELPHIA
PA 615 CHESTNUT ST, 17TH FLOOR, PHILADELPHIA, PA 19106-4404 USA
SN 
EI 2767-9764
J9 CANCER RES COMMUN
JI Cancer Res. Commun.
PD OCT 15
PY 2022
VL 2
IS 10
BP 1304
EP 1311
DI 10.1158/2767-9764.CRC-22-0153
PG 8
WC Oncology
SC Oncology
GA N5CY1
UT WOS:001037201800001
PM 36425215
DA 2025-02-23
ER

PT J
AU Gu, WB
   Zhang, JC
   Ren, CL
   Gao, Y
   Zhang, TF
   Long, YJ
   Wei, W
   Hou, SY
   Sun, CH
   Wang, CH
   Jiang, WB
   Zhao, JF
AF Gu, Wenbo
   Zhang, Jiacheng
   Ren, Chunling
   Gao, Yang
   Zhang, Tongfang
   Long, Yujia
   Wei, Wei
   Hou, Shaoying
   Sun, Changhao
   Wang, Changhong
   Jiang, Wenbo
   Zhao, Junfei
TI The association between biomarkers of acrylamide and cancer mortality in US adult population: Evidence from NHANES 2003-2014
SO FRONTIERS IN ONCOLOGY
LA English
DT Article
DE acrylamide; cancer mortality; inflammation; HbAA; HbGA; INFLA-score
ID tumor-necrosis-factor; kappa-b; drinking-water; oxidative stress; induced toxicity; breast-cancer; b6c3f(1) mice; f344/n rats; inflammation; risk
AB The association between acrylamide (AA) and the development of cancer has been extensively discussed but the results remained controversial, especially in population studies. Large prospective epidemiological studies on the relationship of AA exposure with cancer mortality were still lacking. Therefore, we aimed to assess the association between AA biomarkers and cancer mortality in adult population from National Health and Nutrition Examination Survey (NHANES) 2003-2014. We followed 3717 participants for an average of 10.3 years. Cox regression models with multivariable adjustments were performed to determine the relationship of acrylamide hemoglobin adduct (HbAA) and glycidamide hemoglobin adduct (HbGA) with cancer mortality. Mediation analysis was conducted to demonstrate the mediated role of low-grade inflammation score (INFLA-score) in this correlation. Compared with the lowest quintile, participants with the highest quintile of HbAA, HbGA and HbAA+HbGA had increased cancer mortality risk, and the hazard ratios(HRs) were 2.07 (95%CI:1.04-4.14) for HbAA, 2.39 (95%CI:1.29-4.43) for HbGA and 2.48 (95%CI:1.28-4.80) for HbAA+HbGA, respectively. And there was a considerable non-linearity association between HbAA and cancer mortality (p (for non-linearity) = 0.0139). We further found that increased INFLA-score significantly mediated 71.67% in the effect of HbGA exposure on increased cancer mortality risk. This study demonstrates that hemoglobin biomarkers of AA are positively associated with cancer mortality in adult American population and INFLA-score plays a mediated role in this process. Our findings can raise public awareness of environmental and dietary exposure to acrylamide and remind people to refrain from smoking or having acrylamide-rich foods.
C1 [Gu, Wenbo; Zhang, Jiacheng; Ren, Chunling; Zhang, Tongfang; Long, Yujia; Wei, Wei; Hou, Shaoying; Sun, Changhao; Jiang, Wenbo] Harbin Med Univ, Sch Publ Hlth, Natl Key Discipline, Dept Nutr & Food Hyg, Harbin, Peoples R China.
   [Gao, Yang] Chinese Acad Inspection & Quarantine, Comprehens Test Ctr, Gao Bei Dian North Rd A3, Beijing, Peoples R China.
   [Wang, Changhong] Harbin Med Univ, Canc Hosp, Dept Thorac Surg, Harbin, Peoples R China.
   [Zhao, Junfei] Guangdong Acad Med Sci, Guangdong Prov Peoples Hosp, Guangdong Cardiovasc Inst, Dept Cardiovasc Surg, Guangzhou, Guangdong, Peoples R China.
C3 Harbin Medical University; Harbin Medical University; Southern Medical University - China; Guangdong Academy of Medical Sciences & Guangdong General Hospital
RP Jiang, WB (corresponding author), Harbin Med Univ, Sch Publ Hlth, Natl Key Discipline, Dept Nutr & Food Hyg, Harbin, Peoples R China.; Wang, CH (corresponding author), Harbin Med Univ, Canc Hosp, Dept Thorac Surg, Harbin, Peoples R China.; Zhao, JF (corresponding author), Guangdong Acad Med Sci, Guangdong Prov Peoples Hosp, Guangdong Cardiovasc Inst, Dept Cardiovasc Surg, Guangzhou, Guangdong, Peoples R China.
FU HMU Marshal Initiative Funding [HMUMIF-21011]; China Postdoctoral Natural Science Foundation [2021M701021]; National Natural Science Foundation of China [82000081, 81872615]
CR Abdel-Daim MM, 2015, BIOCHEM CELL BIOL, V93, P192, DOI 10.1139/bcb-2014-0122
   Aldawood N, 2020, ECOTOX ENVIRON SAFE, V197, P0, DOI 10.1016/j.ecoenv.2020.110595
   Allavena P, 2008, CURR OPIN GENET DEV, V18, P3, DOI 10.1016/j.gde.2008.01.003
   Alturfan AA, 2012, MOL BIOL REP, V39, P4589, DOI 10.1007/s11033-011-1249-5
   Arnott CH, 2002, ONCOGENE, V21, P4728, DOI 10.1038/sj.onc.1205588
   Balkwill F, 2002, CYTOKINE GROWTH F R, V13, P135, DOI 10.1016/S1359-6101(01)00020-X
   Beland FA, 2015, FOOD CHEM TOXICOL, V86, P104, DOI 10.1016/j.fct.2015.09.017
   Beland FA, 2013, FOOD CHEM TOXICOL, V51, P149, DOI 10.1016/j.fct.2012.09.017
   Bonaccio M, 2016, HAEMATOLOGICA, V101, P1434, DOI 10.3324/haematol.2016.144055
   Burns JM, 2006, J EXP MED, V203, P2201, DOI 10.1084/jem.20052144
   CALLEMAN CJ, 1990, CHEM RES TOXICOL, V3, P406, DOI 10.1021/tx00017a004
   Coussens LM, 2002, NATURE, V420, P860, DOI 10.1038/nature01322
   El-Omar EM, 2000, NATURE, V404, P398, DOI 10.1038/35006081
   Fennell TR, 2005, TOXICOL SCI, V85, P447, DOI 10.1093/toxsci/kfi069
   Friedenreich CM, 2020, CANCER CAUSE CONTROL, V31, P161, DOI 10.1007/s10552-019-01260-5
   Friedman M, 2003, J AGR FOOD CHEM, V51, P4504, DOI 10.1021/jf030204+
   Greten FR, 2019, IMMUNITY, V51, P27, DOI 10.1016/j.immuni.2019.06.025
   Hogervorst JG, 2007, CANCER EPIDEM BIOMAR, V16, P2304, DOI 10.1158/1055-9965.EPI-07-0581
   Hogervorst JGF, 2017, EUR J EPIDEMIOL, V32, P431, DOI 10.1007/s10654-017-0244-0
   Hogervorst JGF, 2014, CARCINOGENESIS, V35, P1032, DOI 10.1093/carcin/bgu002
   Hogervorst JGF, 2010, CRIT REV TOXICOL, V40, P485, DOI 10.3109/10408440903524254
   Imai T, 2005, CANCER LETT, V230, P25, DOI 10.1016/j.canlet.2004.12.019
   Izzi B, 2019, CLIN EPIGENETICS, V11, P0, DOI 10.1186/s13148-019-0744-8
   JOHNSON KA, 1986, TOXICOL APPL PHARM, V85, P154, DOI 10.1016/0041-008X(86)90109-2
   Karin M, 2006, NATURE, V441, P431, DOI 10.1038/nature04870
   Kay J, 2019, DNA REPAIR, V83, P0, DOI 10.1016/j.dnarep.2019.102673
   Kiraly O, 2015, PLOS GENET, V11, P0, DOI 10.1371/journal.pgen.1004901
   Koszucka A, 2020, CRIT REV FOOD SCI, V60, P1677, DOI 10.1080/10408398.2019.1588222
   Kotemori A, 2018, CANCER SCI, V109, P843, DOI 10.1111/cas.13496
   Lafferty JS, 2004, TOXICOL LETT, V154, P95, DOI 10.1016/j.toxlet.2004.07.008
   Lin CY, 2013, J HAZARD MATER, V261, P372, DOI 10.1016/j.jhazmat.2013.06.069
   Lind L, 2003, ATHEROSCLEROSIS, V169, P203, DOI 10.1016/S0021-9150(03)00012-1
   Liu R, 2020, NUTRIENTS, V12, P0, DOI 10.3390/nu12082417
   Liu R, 2019, CANCER EPIDEM BIOMAR, V28, P1461, DOI 10.1158/1055-9965.EPI-18-1259
   Maeda H, 1998, BIOCHEMISTRY-MOSCOW+, V63, P854
   Manjanatha MG, 2015, ENVIRON MOL MUTAGEN, V56, P446, DOI 10.1002/em.21939
   Olesen PT, 2008, INT J CANCER, V122, P2094, DOI 10.1002/ijc.23359
   Pan XQ, 2018, TOXICOL LETT, V288, P55, DOI 10.1016/j.toxlet.2018.02.002
   Pikarsky E, 2004, NATURE, V431, P461, DOI 10.1038/nature02924
   Samuels MA, 2004, CURR OPIN NEUROL, V17, P307, DOI 10.1097/00019052-200406000-00012
   SAVILL JS, 1989, J CLIN INVEST, V83, P865, DOI 10.1172/JCI113970
   Shan ZL, 2019, JAMA-J AM MED ASSOC, V322, P1178, DOI 10.1001/jama.2019.13771
   Sharp D, 2003, LANCET, V361, P361, DOI 10.1016/S0140-6736(03)12442-7
   Singh N, 2019, ANN AFR MED, V18, P121, DOI 10.4103/aam.aam_56_18
   Singh R, 2017, MEDIAT INFLAMM, V2017, P0, DOI 10.1155/2017/6027305
   Sosna J, 2014, CELL MOL LIFE SCI, V71, P331, DOI 10.1007/s00018-013-1381-6
   Vesper HW, 2010, ENVIRON HEALTH PERSP, V118, P278, DOI 10.1289/ehp.0901021
   Von Tungeln LS, 2012, INT J CANCER, V131, P2008, DOI 10.1002/ijc.27493
   Wang B, 2021, SCI TOTAL ENVIRON, V778, P0, DOI 10.1016/j.scitotenv.2021.146304
   Wang B, 2020, DIABETES CARE, V43, P1479, DOI 10.2337/dc19-2603
   Wang B, 2020, J HAZARD MATER, V395, P0, DOI 10.1016/j.jhazmat.2020.122677
   WEDMORE CV, 1981, NATURE, V289, P646, DOI 10.1038/289646a0
   Wilson KM, 2010, CANCER EPIDEM BIOMAR, V19, P2503, DOI 10.1158/1055-9965.EPI-10-0391
   Zha L, 2020, NUTRIENTS, V12, P0, DOI 10.3390/nu12092503
   Zhang B, 2017, BIOMED ENVIRON SCI, V30, P432, DOI 10.3967/bes2017.057
   Zhang LL, 2013, FOOD FUNCT, V4, P1229, DOI 10.1039/c3fo60057b
   Zhang Y, 2018, ENVIRON INT, V117, P154, DOI 10.1016/j.envint.2018.04.047
   Zhao MY, 2017, FOOD CHEM TOXICOL, V106, P25, DOI 10.1016/j.fct.2017.05.007
NR 58
TC 4
Z9 4
U1 0
U2 13
PU FRONTIERS MEDIA SA
PI LAUSANNE
PA AVENUE DU TRIBUNAL FEDERAL 34, LAUSANNE, CH-1015, SWITZERLAND
SN 2234-943X
EI 
J9 FRONT ONCOL
JI Front. Oncol.
PD SEP 28
PY 2022
VL 12
IS 
BP 
EP 
DI 10.3389/fonc.2022.970021
PG 10
WC Oncology
SC Oncology
GA 5I7OG
UT WOS:000868541000001
PM 36249016
DA 2025-02-23
ER

PT J
AU Ji, XW
   Wang, J
   Li, ZY
   Shen, QM
   Tuo, JY
   Bi, JH
   Tan, YT
   Li, HL
   Xiang, YB
AF Ji, Xiaowei
   Wang, Jing
   Li, Zhuoying
   Shen, Qiuming
   Tuo, Jiayi
   Bi, Jinghao
   Tan, Yuting
   Li, Honglan
   Xiang, Yongbing
TI Dietary fat intake and liver cancer risk: A prospective cohort study in Chinese women
SO CANCER BIOLOGY & MEDICINE
LA English
DT Article
DE Liver cancer; dietary fat; prospective cohort; Chinese women
ID hepatocellular-carcinoma; gender disparity; breast-cancer; inflammation; health; acids; meat; hcc
AB Objective: This study aimed to determine whether dietary fat intake increased liver cancer risk in Chinese women from a prospective population-based cohort. Methods: A total of 72,704 Chinese women were followed up from the time of baseline recruitment (1996-2000) to the end of 2016. Dietary fat intake was calculated using a validated food frequency questionnaire. The Cox regression model was used to assess the hazard ratio (HR) and 95% confidence intervals (CI) for dietary fat intake and liver cancer risk. Results: We identified 252 incident liver cancer cases out of 1,267,845 person-years during the overall follow-up time. Null associations, neither in quartiles nor per standard deviation (SD) increment, were detected between liver cancer risk and dietary total fat, fat subtypes and subtype ratios, and food sources. The HR (95% CI) of the 1-SD increment was 1.03 (0.90-1.17) for total fat, 1.06 (0.93-1.20) for saturated fat, 1.06 (0.93-1.21) for monounsaturated fat, and 1.00 (0.89-1.13) for polyunsaturated fat. Similar null associations were observed in stratification analyses according to body mass index and menopausal status. Conclusions: In our prospective cohort study, no significant association was observed in Chinese women between dietary fat and liver cancer risk, and in stratification and sensitivity analyses.
C1 [Ji, Xiaowei; Li, Zhuoying; Shen, Qiuming; Tuo, Jiayi; Bi, Jinghao; Xiang, Yongbing] Shanghai Jiao Tong Univ, Sch Med, State Key Lab Oncogene & Related Genes, Shanghai Canc Inst,Renji Hosp, Shanghai 200032, Peoples R China.
   [Ji, Xiaowei; Li, Zhuoying; Shen, Qiuming; Tuo, Jiayi; Bi, Jinghao; Xiang, Yongbing] Shanghai Jiao Tong Univ, Sch Med, Dept Epidemiol, Shanghai Canc Inst,Renji Hosp, Shanghai 200032, Peoples R China.
   [Ji, Xiaowei; Wang, Jing; Li, Zhuoying; Shen, Qiuming; Tuo, Jiayi; Bi, Jinghao; Tan, Yuting; Li, Honglan; Xiang, Yongbing] Shanghai Jiao Tong Univ, Sch Publ Hlth, Sch Med, Shanghai 200025, Peoples R China.
C3 Shanghai Jiao Tong University; Shanghai Jiao Tong University; Shanghai Jiao Tong University
RP Xiang, YB (corresponding author), Shanghai Jiao Tong Univ, Sch Med, State Key Lab Oncogene & Related Genes, Shanghai Canc Inst,Renji Hosp, Shanghai 200032, Peoples R China.; Xiang, YB (corresponding author), Shanghai Jiao Tong Univ, Sch Med, Dept Epidemiol, Shanghai Canc Inst,Renji Hosp, Shanghai 200032, Peoples R China.; Xiang, YB (corresponding author), Shanghai Jiao Tong Univ, Sch Publ Hlth, Sch Med, Shanghai 200025, Peoples R China.
EM ybxiang@shsci.org
FU National Key Project of Research and Development Program of China [2016YFC1302503]; National Key Basic Research Program of China "973 Program" [2015CB554000]; State Key Project Specialized for Infectious Diseases of China [2008ZX10002-015, 2012ZX10002008-002]; US National Institutes of Health [UM1 CA173640]
CR Bray Freddie, 2018, CA CANCER J CLIN, V68, P394, DOI 10.3322/caac.21609
   Byrne CD, 2010, PROSTAG LEUKOTR ESS, V82, P265, DOI 10.1016/j.plefa.2010.02.012
   Duarte-Salles T, 2015, INT J CANCER, V137, P2715, DOI 10.1002/ijc.29643
   El-Serag HB, 2012, GASTROENTEROLOGY, V142, P1264, DOI 10.1053/j.gastro.2011.12.061
   Freedman ND, 2010, J NATL CANCER I, V102, P1354, DOI 10.1093/jnci/djq301
   Greten TF, 2019, J EXP MED, V216, P1014, DOI 10.1084/jem.20190441
   Iqbal J, 2009, AM J PHYSIOL-ENDOC M, V296, PE1183, DOI 10.1152/ajpendo.90899.2008
   Jemal Ahmedin, 2011, CA CANCER J CLIN, V61, P69, DOI 10.3322/caac.20107
   Ji XW, 2021, INT J CANCER, V148, P2982, DOI 10.1002/ijc.33507
   Jung S, 2016, CANCER EPIDEM BIOMAR, V25, P918, DOI 10.1158/1055-9965.EPI-15-1146
   Koh WP, 2016, LIVER INT, V36, P893, DOI 10.1111/liv.12978
   Lee YCA, 2009, INT J EPIDEMIOL, V38, P1497, DOI 10.1093/ije/dyp280
   Liu Y, 2021, HEPATOLOGY, V73, P175, DOI 10.1002/hep.31251
   Luo X, 2019, AM J GASTROENTEROL, V114, P1870, DOI 10.14309/ajg.0000000000000450
   Ma YN, 2019, INT J EPIDEMIOL, V48, P1863, DOI 10.1093/ije/dyz146
   Ma YN, 2019, HEPATOLOGY, V70, P577, DOI 10.1002/hep.30362
   Manieri E, 2019, J EXP MED, V216, P1108, DOI 10.1084/jem.20181288
   Naugler WE, 2007, SCIENCE, V317, P121, DOI 10.1126/science.1140485
   Navarro SL, 2016, NUTRIENTS, V8, P0, DOI 10.3390/nu8120779
   Reddy Bandaru S, 2002, ENVIRON HEALTH PREV MED, V7, P95, DOI 10.1265/ehpm.2002.95
   RISCH HA, 1994, J NATL CANCER I, V86, P1409, DOI 10.1093/jnci/86.18.1409
   Sawada N, 2012, GASTROENTEROLOGY, V142, P1468, DOI 10.1053/j.gastro.2012.02.018
   Shen W, 2014, J NUTR BIOCHEM, V25, P270, DOI 10.1016/j.jnutbio.2013.09.009
   Shu XO, 2004, EUR J CLIN NUTR, V58, P17, DOI 10.1038/sj.ejcn.1601738
   Sieri S, 2008, AM J CLIN NUTR, V88, P1304, DOI 10.3945/ajcn.2008.26090
   Tessitore A, 2016, BMC CANCER, V16, P0, DOI 10.1186/s12885-015-2007-1
   Thiébaut ACM, 2007, JNCI-J NATL CANCER I, V99, P451, DOI 10.1093/jnci/djk094
   Willett WC, 1997, AM J CLIN NUTR, V65, P1220, DOI 10.1093/ajcn/65.4.1220S
   World Health Organization, 1978, INT CLASSIFICATION D, V0, P0
   Yang WS, 2020, BRIT J NUTR, V124, P330, DOI 10.1017/S0007114520001208
   Yang WS, 2020, CLIN GASTROENTEROL H, V18, P2775, DOI 10.1016/j.cgh.2020.01.003
   Yang WS, 2019, JAMA ONCOL, V5, P879, DOI 10.1001/jamaoncol.2018.7159
   Yang Y, 2002, CHINA FOOD COMPOSITION TABLE, V0, P0
   Zhao J, 2016, MEDICINE, V95, P0, DOI 10.1097/MD.0000000000004121
   Zheng B, 2017, SCI CHINA LIFE SCI, V60, P575, DOI 10.1007/s11427-016-9043-9
   [郑荣寿 Zheng Rongshou], 2019, 中华肿瘤杂志 CHINESE JOURNAL OF ONCOLOGY, V41, P19
   Zheng W, 2005, AM J EPIDEMIOL, V162, P1123, DOI 10.1093/aje/kwi322
   Zhou BF, 2002, BIOMED ENVIRON SCI, V15, P83
   Zitvogel L, 2017, NAT IMMUNOL, V18, P843, DOI 10.1038/ni.3754
NR 39
TC 4
Z9 5
U1 0
U2 12
PU CHINA ANTI-CANCER ASSOC
PI TIANJIN
PA TIANJIN MEDICAL UNIV, CANCER INST & HOSPITAL  TI-YUAN-BEI, HUANHU XI LU, HEXIQU, TIANJIN, 300060, PEOPLES R CHINA
SN 2095-3941
EI 
J9 CANCER BIOL MED
JI Cancer Biol. Med.
PD MAR 15
PY 2022
VL 19
IS 3
BP 
EP 
DI 10.20892/j.issn.2095-3941.2020.0633
EA APR 2021
PG 16
WC Oncology; Medicine, Research & Experimental
SC Oncology; Research & Experimental Medicine
GA ZZ9WI
UT WOS:000729384600001
PM 34546668
DA 2025-02-23
ER

PT J
AU Collatuzzo, G
   Etemadi, A
   Sotoudeh, M
   Nikmanesh, A
   Poustchi, H
   Khoshnia, M
   Pourshams, A
   Hashemian, M
   Roshandel, G
   Dawsey, SM
   Abnet, CC
   Kamangar, F
   Brennan, P
   Boffetta, P
   Malekzadeh, R
AF Collatuzzo, Giulia
   Etemadi, Arash
   Sotoudeh, Masoud
   Nikmanesh, Arash
   Poustchi, Hossein
   Khoshnia, Masoud
   Pourshams, Akram
   Hashemian, Maryam
   Roshandel, Gholamreza
   Dawsey, Sanford M.
   Abnet, Christian C.
   Kamangar, Farin
   Brennan, Paul
   Boffetta, Paolo
   Malekzadeh, Reza
TI Meat consumption and risk of esophageal and gastric cancer in the Golestan Cohort Study, Iran
SO INTERNATIONAL JOURNAL OF CANCER
LA English
DT Article
DE esophageal cancer; gastric cancer; meat intake; processed meat; red meat; risk factor
ID helicobacter-pylori; processed meat; adenocarcinoma; stomach; trends; iron; area; diet; red
AB Red meat and processed meat are associated with some gastrointestinal cancers. Our study aims to investigate the association of different meat types with esophageal and gastric cancer (EC, GC) in a high-risk population. The Golestan Cohort Study (GCS) is a population-based cohort of 50 045 individuals aged 40 to 75 from northeast Iran. Detailed data on different exposures were collected using validated questionnaires. We considered quintiles of meat consumption, using grams and density (g/1000 kcal/day). We calculated intake of red, processed, organ and white meat, as well as total red meat, including the first three. We used proportional hazards regression models to estimate hazard ratios (HRs) and corresponding 95% confidence intervals (CIs) for the association between meat types and cancer. During 12 years of follow-up, out of 49 585 participants (57.4% women), 369 developed EC (48.2% women) and 368 developed GC (27.5% women), including 309 esophageal squamous cell, 20 esophageal adenocarcinomas, 216 cardia and 95 non-cardia GC. No association was found for EC except for red meat among females (HR for one quintile increase 1.13, 95% CI = 1.00-1.27). The risk of GC increased for intake of total red meat (HR 1.08, 95% CI = 1.00-1.17) and red meat separately (HR 1.09, 95% CI = 1.00-1.18). The HR for red meat and non-cardia GC was 1.23 (95% CI = 1.02-1.48). No associations were observed for other types of meat. In conclusion, in this high-risk population red meat intake is associated with GC, but not EC, suggesting a substantial role of this modifiable factor in determining the burden of GC.
C1 [Collatuzzo, Giulia; Boffetta, Paolo] Univ Bologna, Dept Med & Surg Sci, Bologna, Italy.
   [Etemadi, Arash; Dawsey, Sanford M.; Abnet, Christian C.] NCI, Metab Epidemiol Branch, Div Canc Epidemiol & Genet, Bethesda, MD 20892 USA.
   [Etemadi, Arash; Sotoudeh, Masoud; Nikmanesh, Arash; Poustchi, Hossein; Khoshnia, Masoud; Pourshams, Akram; Hashemian, Maryam; Roshandel, Gholamreza; Malekzadeh, Reza] Univ Tehran Med Sci, Shariati Hosp, Digest Oncol Res Ctr, Digest Dis Res Inst, Tehran, Iran.
   [Khoshnia, Masoud; Roshandel, Gholamreza] Golestan Univ Med Sci, Golestan Res Ctr Gastroenterol & Hepatol, Gorgan, Golestan, Iran.
   [Hashemian, Maryam] Utica Coll, Sch Art & Sci, Dept Biol, Utica, NY 13502 USA.
   [Kamangar, Farin] Morgan State Univ, Sch Comp Math & Nat Sci, Dept Biol, Baltimore, MD 21239 USA.
   [Brennan, Paul] Int Agcy Res Canc, Sect Genet, Lyon, France.
   [Boffetta, Paolo] SUNY Stony Brook, Stony Brook Canc Ctr, Stony Brook, NY 11794 USA.
C3 University of Bologna; National Institutes of Health (NIH) - USA; NIH National Cancer Institute (NCI); NIH National Cancer Institute- Division of Cancer Epidemiology & Genetics; Tehran University of Medical Sciences; Golestan University of Medical Sciences; Morgan State University; World Health Organization; International Agency for Research on Cancer (IARC); State University of New York (SUNY) System; Stony Brook University
RP Boffetta, P (corresponding author), Univ Bologna, Dept Med & Surg Sci, Bologna, Italy.
EM paolo.boffetta@unibo.it
FU Cancer Research UK; Centre International de Recherche sur le Cancer; Tehran University of Medical Sciences and Health Services; US National Cancer Institute; World Cancer Research Fund International; National Cancer Institute [ZIACP000185] Funding Source: NIH RePORTER
CR Abdi E, 2019, CANCER MED-US, V8, P6114, DOI 10.1002/cam4.2497
   Colquhoun A, 2015, GUT, V64, P1881, DOI 10.1136/gutjnl-2014-308915
   Epplein M, 2014, NUTR CANCER, V66, P550, DOI 10.1080/01635581.2014.894096
   Etemadi A, 2017, BMJ-BRIT MED J, V357, P0, DOI 10.1136/bmj.j1957
   Ferro A, 2020, INT J CANCER, V147, P45, DOI 10.1002/ijc.32707
   Ghasemi-Kebria F, 2020, ARCH IRAN MED, V23, P362, DOI 10.34172/aim.2020.28
   Ghasemi-Kebria F, 2013, ARCH IRAN MED, V16, P320, DOI 013166/AIM.003
   Gholipour Mahin, 2016, MIDDLE EAST J DIG DIS, V8, P249, DOI 10.15171/mejdd.2016.34
   González CA, 2006, JNCI-J NATL CANCER I, V98, P345, DOI 10.1093/jnci/djj071
   Hanley JA, 2001, J EPIDEMIOL COMMUN H, V55, P508, DOI 10.1136/jech.55.7.508
   Hashemian M, 2021, AM J GASTROENTEROL, V116, P1667, DOI 10.14309/ajg.0000000000001229
   Hosseintabar Marzoni Atefeh-Sadat, 2015, OSONG PUBLIC HEALTH RES PERSPECT, V6, P100, DOI 10.1016/j.phrp.2015.01.004
   International Agency for Research on Cancer, 2015, IARC MONOGRAPHS EVAL, V114, P0
   Keszei AP, 2012, ANN ONCOL, V23, P2319, DOI 10.1093/annonc/mdr615
   Khademi H, 2010, PLOS ONE, V5, P0, DOI 10.1371/journal.pone.0011183
   Kim SR, 2019, NUTRIENTS, V11, P0, DOI 10.3390/nu11040826
   Lyons K, 2019, EUR J CANCER PREV, V28, P397, DOI 10.1097/CEJ.0000000000000480
   Malekshah AF, 2006, EUR J CLIN NUTR, V60, P971, DOI 10.1038/sj.ejcn.1602407
   Han MA, 2019, ANN INTERN MED, V171, P711, DOI 10.7326/M19-0699
   Nojomi Marzieh, 2021, MED J ISLAM REPUB IRAN, V35, P48, DOI 10.47176/mjiri.35.48
   Pérez-Pérez GI, 2000, EUR J GASTROEN HEPAT, V12, P1263, DOI 10.1097/00042737-200012120-00001
   Pourshams A, 2010, INT J EPIDEMIOL, V39, P52, DOI 10.1093/ije/dyp161
   Roshandel G, 2020, CANCER EPIDEMIOL, V67, P0, DOI 10.1016/j.canep.2020.101728
   Shakeri R, 2015, CANCER RES, V75, P4876, DOI 10.1158/0008-5472.CAN-15-0556
   Sheikh M, 2020, LANCET GLOB HEALTH, V8, PE649, DOI 10.1016/S2214-109X(20)30059-0
   Siegel R, 2012, CA-CANCER J CLIN, V62, P10, DOI 10.3322/caac.20138
   Smyth EC, 2017, NAT REV DIS PRIMERS, V3, P0, DOI 10.1038/nrdp.2017.48
   StataCorp, 2019, STATA STAT SOFTWARE, V0, P0
   Tran GD, 2005, INT J CANCER, V113, P456, DOI 10.1002/ijc.20616
   Willett WC, 1997, AM J CLIN NUTR, V65, P1220, DOI 10.1093/ajcn/65.4.1220S
   Zeng LX, 2019, J ACAD NUTR DIET, V119, P1085, DOI 10.1016/j.jand.2019.04.004
   Zhu HC, 2014, DIGEST DIS SCI, V59, P664, DOI 10.1007/s10620-013-2928-y
   Zhu HC, 2013, PLOS ONE, V8, P0, DOI 10.1371/journal.pone.0070955
NR 33
TC 12
Z9 13
U1 2
U2 7
PU WILEY
PI HOBOKEN
PA 111 RIVER ST, HOBOKEN 07030-5774, NJ USA
SN 0020-7136
EI 1097-0215
J9 INT J CANCER
JI Int. J. Cancer
PD OCT 1
PY 2022
VL 151
IS 7
BP 1005
EP 1012
DI 10.1002/ijc.34056
EA MAY 2022
PG 8
WC Oncology
SC Oncology
GA 3R1ZH
UT WOS:000796858400001
PM 35489023
DA 2025-02-23
ER

PT J
AU Wang, C
   Gu, K
   Wang, F
   Cai, H
   Zheng, W
   Bao, PP
   Shu, XO
AF Wang, Cong
   Gu, Kai
   Wang, Fei
   Cai, Hui
   Zheng, Wei
   Bao, Pingping
   Shu, Xiao-Ou
TI Nut consumption in association with overall mortality and recurrence/disease-specific mortality among long-term breast cancer survivors
SO INTERNATIONAL JOURNAL OF CANCER
LA English
DT Article
DE breast cancer; disease-free survival; long-term breast cancer survivors; nut consumption; overall survival
ID peanut butter intake; tree nut; risk; therapy; china; diet; fat
AB High nut consumption is associated with reduced total and certain cause-specific mortality in general populations. However, its association with cancer outcomes among long-term breast cancer survivors remains unknown. We examined the associations of nut consumption (including peanuts and tree nuts), assessed at 5-year postdiagnosis, with overall survival (OS) and disease-free survival (DFS) among 3449 long-term breast cancer survivors from the Shanghai Breast Cancer Survival Study, applying Cox regression analysis. During a median follow-up of 8.27 years post dietary assessment, there were 374 deaths, including 252 breast cancer deaths. Among 3274 survivors without previous recurrence at the dietary assessment, 209 developed breast cancer-specific events, that is, recurrence, metastasis or breast cancer mortality. At 5-year post dietary assessment (ie, 10-year postdiagnosis), regular nut consumers had higher OS (93.7% vs 89.0%) and DFS (94.1% vs 86.2%) rates. After multivariable adjustment, nut consumption was positively associated with OS (P-trend = .022) and DFS (P-trend = .003) following a dose-response pattern, with hazard ratios (95% confidence interval) of 0.72 (0.52-1.05) for OS and 0.48 (0.31-0.73) for DFS, for participants with greater than median nut intake compared with nonconsumers. The associations did not vary by nut type. Stratified analyses showed that the associations were more evident among participants with a higher total energy intake for OS (P-interaction = .02) and among participants with early stage (I-II) breast cancers for DFS (P-interaction = .04). The nut-DFS associations were not modified by estrogen receptor/progesterone receptor status or other known prognostic factors. In conclusion, nut consumption was associated with better survival, particularly DFS, among long-term breast cancer survivors.
C1 [Wang, Cong; Wang, Fei; Cai, Hui; Zheng, Wei; Shu, Xiao-Ou] Vanderbilt Univ, Vanderbilt Epidemiol Ctr, Vanderbilt Ingram Canc Ctr, Div Epidemiol Dept Med,Med Ctr, Nashville, TN 37203 USA.
   [Gu, Kai; Bao, Pingping] Shanghai Municipal Ctr Dis Control & Prevent, Dept Canc Control & Prevent, Shanghai, Peoples R China.
   [Wang, Fei] Shandong Univ, Dept Breast Surg, Hosp 2, Jinan, Peoples R China.
C3 Vanderbilt University; Shanghai Center for Disease Control & Prevention; Shandong University
RP Shu, XO (corresponding author), Vanderbilt Univ, Vanderbilt Epidemiol Ctr, Inst Med & Publ Hlth, 2525 West End Ave,Suite 600, Nashville, TN 37203 USA.
EM xiao-ou.shu@vanderbilt.edu
FU U.S. Department of Defense Breast Cancer Research Program [DAMD 17-02-1-0607]; National Cancer Institute at the National Institutes of Health [R01 CA118229]; National Natural Science Foundation of China [81402734]
CR Alfano CM, 2009, PSYCHO-ONCOL, V18, P128, DOI 10.1002/pon.1378
   Awad AB, 2000, NUTR CANCER, V36, P238, DOI 10.1207/S15327914NC3602_14
   Bao Y, 2013, NEW ENGL J MED, V369, P2001, DOI 10.1056/NEJMoa1307352
   Berry DA, 2005, NEW ENGL J MED, V353, P1784, DOI 10.1056/NEJMoa050518
   Bonaccio M, 2015, BRIT J NUTR, V114, P804, DOI 10.1017/S0007114515002378
   CHARLSON ME, 1987, J CHRON DIS, V40, P373, DOI 10.1016/0021-9681(87)90171-8
   Chen HS, 2015, INT J ONCOL, V46, P1730, DOI 10.3892/ijo.2015.2870
   Chen WQ, 2016, CA-CANCER J CLIN, V66, P115, DOI 10.3322/caac.21338
   Del Gobbo LC, 2015, AM J CLIN NUTR, V102, P1347, DOI 10.3945/ajcn.115.110965
   DeSantis CE, 2019, CA-CANCER J CLIN, V69, P211, DOI 10.3322/caac.21555
   Farvid MS, 2014, BMJ-BRIT MED J, V348, P0, DOI 10.1136/bmj.g3437
   Feng RM, 2019, CANCER COMMUN, V39, P0, DOI 10.1186/s40880-019-0368-6
   Goodwin PJ, 2003, J CLIN ONCOL, V21, P2500, DOI 10.1200/JCO.2003.06.121
   Guasch-Ferré M, 2013, BMC MED, V11, P0, DOI 10.1186/1741-7015-11-164
   HIRAYAMA T, 1978, PREV MED, V7, P173, DOI 10.1016/0091-7435(78)90244-X
   Holmes MD, 1999, JAMA-J AM MED ASSOC, V281, P914, DOI 10.1001/jama.281.10.914
   Hshieh TT, 2015, AM J CLIN NUTR, V101, P407, DOI 10.3945/ajcn.114.099846
   Jenkins DJA, 2006, J NUTR, V136, P2987, DOI 10.1093/jn/136.12.2987
   Kwan ML, 2009, J CLIN ONCOL, V27, P919, DOI 10.1200/JCO.2008.19.4035
   Liu Y, 2014, BREAST CANCER RES TR, V145, P461, DOI 10.1007/s10549-014-2953-3
   Luu HN, 2015, JAMA INTERN MED, V175, P755, DOI 10.1001/jamainternmed.2014.8347
   Ma YY, 2010, DIABETES CARE, V33, P227, DOI 10.2337/dc09-1156
   Munoz D, 2014, JNCI-J NATL CANCER I, V106, P0, DOI 10.1093/jnci/dju289
   Pan HC, 2017, NEW ENGL J MED, V377, P1836, DOI 10.1056/NEJMoa1701830
   Rabin C, 2006, PSYCHO-ONCOL, V15, P701, DOI 10.1002/pon.1000
   Ros E, 2010, NUTRIENTS, V2, P652, DOI 10.3390/nu2070652
   Shu XO, 2009, JAMA-J AM MED ASSOC, V302, P2437, DOI 10.1001/jama.2009.1783
   Shu XO, 2004, EUR J CLIN NUTR, V58, P17, DOI 10.1038/sj.ejcn.1601738
   Siegel RL, 2019, CA: A CANCER JOURNAL FOR CLINICIANS, V69, P0
   Sonestedt E, 2008, CARCINOGENESIS, V29, P2203, DOI 10.1093/carcin/bgn196
   Stockler-Pinto MB, 2014, BIOL TRACE ELEM RES, V158, P105, DOI 10.1007/s12011-014-9904-z
   Takeshita T, 2019, SCI REP-UK, V9, P0, DOI 10.1038/s41598-019-53482-x
   Torabian S, 2009, J HUM NUTR DIET, V22, P64, DOI 10.1111/j.1365-277X.2008.00923.x
   van den Brandt PA, 2018, CANCER CAUSE CONTROL, V29, P63, DOI 10.1007/s10552-017-0979-7
   van den Brandt PA, 2015, INT J EPIDEMIOL, V44, P1038, DOI 10.1093/ije/dyv039
   Vanden Heuvel JP, 2012, NUTR CANCER, V64, P1078, DOI 10.1080/01635581.2012.717679
   Wang F, 2020, CANCER EPIDEM BIOMAR, V29, P386, DOI 10.1158/1055-9965.EPI-19-0872
   World Cancer Research Fund American Insitute for Cancer Research, 2018, CONTINUOUS UPDATE PROJECT EXPERT REPORT 2018. BODY FATNESS AND WEIGHT GAIN AND THE RISK OF CANCER, V0, P0
   Yang Y, 2002, CHINA FOOD COMPOSITION TABLE, V0, P0
   Zeng HM, 2018, LANCET GLOB HEALTH, V6, PE555, DOI 10.1016/S2214-109X(18)30127-X
NR 40
TC 5
Z9 5
U1 2
U2 4
PU WILEY
PI HOBOKEN
PA 111 RIVER ST, HOBOKEN 07030-5774, NJ USA
SN 0020-7136
EI 1097-0215
J9 INT J CANCER
JI Int. J. Cancer
PD FEB 15
PY 2022
VL 150
IS 4
BP 572
EP 579
DI 10.1002/ijc.33824
EA OCT 2021
PG 8
WC Oncology
SC Oncology
GA XO7VS
UT WOS:000708684800001
PM 34668194
DA 2025-02-23
ER

PT J
AU Zambrano, CN
   Lu, WY
   Johnson, C
   Beeber, M
   Panitz, A
   Ibrahim, S
   Fraser, M
   Ma, GX
   Navder, K
   Yeh, MC
   Ogunwobi, OO
AF Zambrano, Cristina N.
   Lu, Wenyue
   Johnson, Cicely
   Beeber, Maayan
   Panitz, April
   Ibrahim, Safa
   Fraser, Marilyn
   Ma, Grace X.
   Navder, Khursheed
   Yeh, Ming-Chin
   Ogunwobi, Olorunseun O.
TI Dietary behavior and urinary gallic acid concentration differences among underserved elder racial and ethnic minorities in New York City
SO CANCER CAUSES & CONTROL
LA English
DT Article
DE Cancer prevention; Minority; Nutrition; Antioxidants; Fruits and vegetables
ID onset colorectal-cancer; antioxidant activity; sex-differences; disparity; hispanics; nutrition; adults; risk
AB Purpose Diet and nutrition are important for cancer prevention. To investigate associations between dietary behavior, demographics, and risk of cancer, we assessed dietary behavior and urinary concentration of gallic acid, a polyphenol with anticancer properties found in various fruits and vegetables, in racial and ethnic minorities. Methods Ninety-one (91) participants were recruited from senior centers in East Harlem, New York City, a racially diverse and underserved community. A National Institute of Health (NIH)-validated dietary survey questionnaire-was used to collect dietary fruits and vegetables consumption data. Demographic and cancer information were also collected. All 91 participants completed the survey and forty-five (45) participants provided urine samples for gallic acid analysis. Results Gender differences were significantly associated with dietary behavior and urinary gallic acid concentration (UGAC). Female participants had a higher total daily intake of fruits and a significantly higher UGAC compared to male participants (p < 0.05). Age was negatively associated with the serving quantity of French fries/fried potatoes and white potatoes (p < 0.05), while positively associated with the daily intake frequency and daily intake of fruits (p < 0.05). Furthermore, Asian race was associated with higher daily intake frequencies of fruits and vegetable soup (p < 0.05), compared to other races. In a multivariate analysis, a significant association was observed between the serving quantities of fruits and other vegetables and UGAC (p < 0.05) after controlling for demographic characteristics. Conclusion The observed differences in dietary behavior and UGAC in this study provide limited information on the association between demographic differences and cancer prevalence in elder racial and ethnic minorities. Future research should investigate this association further for potential implications in cancer prevention.
C1 [Zambrano, Cristina N.; Ibrahim, Safa; Ogunwobi, Olorunseun O.] CUNY, Dept Biol Sci, Hunter Coll, New York, NY 10065 USA.
   [Zambrano, Cristina N.; Johnson, Cicely; Ibrahim, Safa; Navder, Khursheed; Yeh, Ming-Chin; Ogunwobi, Olorunseun O.] CUNY, Ctr Canc Hlth Dispar Res CCHDR, Hunter Coll, 695 Pk Ave,HN310A, New York, NY 10065 USA.
   [Lu, Wenyue; Ma, Grace X.] Temple Univ, Ctr Asian Hlth, Lewis Katz Sch Med, Philadelphia, PA 19122 USA.
   [Lu, Wenyue] Temple Univ, Sociol Dept, Coll Liberal Arts, Philadelphia, PA 19122 USA.
   [Beeber, Maayan; Panitz, April; Navder, Khursheed; Yeh, Ming-Chin] CUNY, Sch Urban Publ Hlth, Nutr Program, Hunter Coll, New York, NY 10065 USA.
   [Fraser, Marilyn] Arthur Ashe Inst Urban Hlth, Brooklyn, NY USA.
   [Ma, Grace X.] Temple Univ, Lewis Katz Sch Med, Dept Clin Sci, Philadelphia, PA 19122 USA.
C3 City University of New York (CUNY) System; Hunter College (CUNY); City University of New York (CUNY) System; Hunter College (CUNY); Pennsylvania Commonwealth System of Higher Education (PCSHE); Temple University; Pennsylvania Commonwealth System of Higher Education (PCSHE); Temple University; City University of New York (CUNY) System; Hunter College (CUNY); Pennsylvania Commonwealth System of Higher Education (PCSHE); Temple University
RP Ogunwobi, OO (corresponding author), CUNY, Dept Biol Sci, Hunter Coll, New York, NY 10065 USA.; Ogunwobi, OO (corresponding author), CUNY, Ctr Canc Hlth Dispar Res CCHDR, Hunter Coll, 695 Pk Ave,HN310A, New York, NY 10065 USA.
EM oo158@hunter.cuny.edu
FU City University of New York; TUFCCC/HC Regional Comprehensive Cancer Health Disparity Partnership from the National Cancer Institute [U54 CA221704(5)]
CR American Cancer Society, 2019, CANC FACTS FIGURES A, V0, P0
   Ansari D, 2019, LANGENBECK ARCH SURG, V404, P565, DOI 10.1007/s00423-019-01810-0
   Badhani B, 2015, RSC ADV, V5, P27540, DOI 10.1039/c5ra01911g
   Benham V, 2018, FUTURE ONCOL, V14, P583, DOI 10.2217/fon-2017-0610
   Bhandari A, 2017, J INVEST MED, V65, P311, DOI 10.1136/jim-2016-000229
   Drewnowski Adam, 2010, NUTR TODAY, V44, P246
   GAO J, 2019, NAT PRODUCT COMMUN, V0, P0
   Gardner K, 2018, AM J PATHOL, V188, P268, DOI 10.1016/j.ajpath.2017.08.037
   Gonzalez-Pons M, 2019, CANCER RES, V79, P0, DOI 10.1158/1538-7445.AM2019-740
   Holman DM, 2011, NUTR J, V10, P0, DOI 10.1186/1475-2891-10-60
   Key T, 2004, PUBLIC HEALTH NUTR, V7, P187, DOI 10.1079/PHN2003588
   Kim HI, 2018, BIOMOL THER, V26, P335, DOI 10.4062/biomolther.2018.103
   Koblinski J, 2018, AM J SURG, V215, P581, DOI 10.1016/j.amjsurg.2017.03.035
   Kohi MP, 2016, J VASC INTERV RADIOL, V27, P1338, DOI 10.1016/j.jvir.2016.06.035
   Kunzmann AT, 2015, AM J CLIN NUTR, V102, P881, DOI 10.3945/ajcn.115.113282
   Lou LX, 2020, BMJ OPEN, V10, P0, DOI 10.1136/bmjopen-2019-033323
   Manne U, 2016, CURR COLORECT CANC R, V12, P332, DOI 10.1007/s11888-016-0338-1
   Mennen LI, 2006, BRIT J NUTR, V96, P191, DOI 10.1079/BJN20061808
   OConnor JM, 2018, JAMA NETW OPEN, V1, P0, DOI 10.1001/jamanetworkopen.2018.3146
   Presley CJ, 2016, J GERIATR ONCOL, V7, P281, DOI 10.1016/j.jgo.2016.04.006
   Sauvageot N, 2013, NUTR J, V12, P0, DOI 10.1186/1475-2891-12-143
   Schtte K, 2015, GASTROINTEST TUMORS, V2, P188, DOI 10.1159/000441822
   Sheh A, 2011, CANCER PREV RES, V4, P1426, DOI 10.1158/1940-6207.CAPR-11-0219
   Shin JY, 2019, TOXICOL RES-GER, V35, P331, DOI 10.5487/TR.2019.35.4.331
   Siegel RL, 2020, CA-CANCER J CLIN, V70, P7, DOI 10.3322/caac.21590
   Singh JP, 2016, J FOOD SCI TECH MYS, V53, P4056, DOI 10.1007/s13197-016-2412-8
   Stefanidis D, 2006, AM J CLIN ONCOL-CANC, V29, P123, DOI 10.1097/01.coc.0000199918.31226.f8
   Stojcev Z, 2013, WSPOLCZESNA ONKOL, V17, P343, DOI 10.5114/wo.2013.37213
   Thanikachalam K, 2019, NUTRIENTS, V11, P0, DOI 10.3390/nu11010164
   Thompson FE, 2002, J AM DIET ASSOC, V102, P1764, DOI 10.1016/S0002-8223(02)90379-2
   Uauy R, 2005, J NUTR, V135, P2934S, DOI 10.1093/jn/135.12.2934S
   Verma S, 2013, ENVIRON TOXICOL PHAR, V35, P473, DOI 10.1016/j.etap.2013.02.011
   Volf I, 2014, CHEM PAP, V68, P121, DOI 10.2478/s11696-013-0417-6
   White A, 2018, BMC CANCER, V18, P0, DOI 10.1186/s12885-018-4786-7
   Zambrano CN, 2020, J RACIAL ETHN HEALTH, V7, P217, DOI 10.1007/s40615-019-00649-x
   Zavala VA, 2021, BRIT J CANCER, V124, P315, DOI 10.1038/s41416-020-01038-6
NR 36
TC 1
Z9 1
U1 1
U2 6
PU SPRINGER
PI DORDRECHT
PA VAN GODEWIJCKSTRAAT 30, 3311 GZ DORDRECHT, NETHERLANDS
SN 0957-5243
EI 1573-7225
J9 CANCER CAUSE CONTROL
JI Cancer Causes Control
PD JUL 15
PY 2022
VL 33
IS 7
BP 929
EP 937
DI 10.1007/s10552-022-01581-y
EA APR 2022
PG 9
WC Oncology; Public, Environmental & Occupational Health
SC Oncology; Public, Environmental & Occupational Health
GA 2A5SM
UT WOS:000784863000002
PM 35438359
DA 2025-02-23
ER

PT J
AU Lenzi, RM
   Campestrini, LH
   Semprebon, SC
   Paschoal, JAR
   Silva, MAG
   Zawadzki-Baggio, SF
   Mantovani, MS
   Petkowicz, CLO
   Maurer, JBB
AF Lenzi, Raquely M.
   Campestrini, Luciano H.
   Semprebon, Simone C.
   Paschoal, Jonas A. R.
   Silva, Monique A. G.
   Zawadzki-Baggio, Selma F.
   Mantovani, Mario S.
   Petkowicz, Carmen L. O.
   Maurer, Juliana B. B.
TI Glucosinolate-Enriched Fractions from Maca (<i>Lepidium meyenii</i>) Exert Myrosinase-Dependent Cytotoxic Effects against HepG2/C3A and HT29 Tumor Cell Lines
SO NUTRITION AND CANCER-AN INTERNATIONAL JOURNAL
LA English
DT Article
ID performance liquid-chromatography; red maca; isothiocyanates; walp.; vegetables; alkaloids; growth
AB The consumption of glucosinolate (GL)-rich foods, including Brassica vegetables, such as mustard, broccoli, and maca, is associated with decreased risk of developing cancer. The GL content in maca, which is recognized as a "superfood", is approximately 100-times higher than that in other brassicas. Although maca is a potential dietary source of GLs, limited studies have examined the bioactivity of maca GLs using the combination of chemical characterization and bioassays. In this study, the fractions (Lm-II and Lm-III) rich in intact GLs (glucotropaeolin and glucolimnanthin) were isolated and characterized from maca ethanolic extracts using chromatography and mass spectrometry. Additionally, the growth-inhibitory effects of Lm-II and Lm-II fractions against hepatocellular carcinoma (HepG2/C3A) and colon adenocarcinoma (HT29) cell lines were examined in the absence or presence of myrosinase (MYR). Fractions lacking low molecular weight sugars dose-dependently exerted cytotoxic effects in the presence of MYR. The half-maximal inhibitory concentration values of Lm-II and Lm-III against HepG2/C3A were 118.8 and 69.9 mu g/mL, respectively, while those against HT29 were 102.6 and 71.5 mu g/mL, respectively. These results suggest that the anticancer properties of maca can be attributed to GLs and corroborate the categorization of maca as a "superfood." Supplemental data for this article is available online at https://doi.org/10.1080/01635581.2021.1952444
C1 [Lenzi, Raquely M.; Silva, Monique A. G.; Zawadzki-Baggio, Selma F.; Petkowicz, Carmen L. O.; Maurer, Juliana B. B.] Univ Fed Parana, Dept Biochem & Mol Biol, Curitiba, Parana, Brazil.
   [Campestrini, Luciano H.] Natl Inst Amazonian Res INPA, Edible Mushroom Cultivat Lab, Manaus, Amazonas, Brazil.
   [Semprebon, Simone C.; Mantovani, Mario S.] Univ Estadual Londrina, Dept Gen Biol, Londrina, Parana, Brazil.
   [Paschoal, Jonas A. R.] Univ Sao Paulo, Sch Pharmaceut Sci Ribeirao Preto, Dept Phys & Chem, Ribeirao Preto, SP, Brazil.
C3 Universidade Federal do Parana; Institute Nacional de Pesquisas da Amazonia; Universidade Estadual de Londrina; Universidade de Sao Paulo
RP Maurer, JBB (corresponding author), Univ Fed Parana, Dept Biochem & Mol Biol, NUPPLAMED Lab, 210 Francisco H dos Santos Ave, BR-81531980 Curitiba, Parana, Brazil.
EM jumaurer@ufpr.br
FU PROEX-CAPES; CAPES
CR Antonio C, 2008, J CHROMATOGR A, V1187, P111, DOI 10.1016/j.chroma.2008.02.010
   Bai NS, 2015, J AGR FOOD CHEM, V63, P2458, DOI 10.1021/acs.jafc.5b00219
   Barba FJ, 2016, FRONT NUTR, V3, P0, DOI 10.3389/fnut.2016.00024
   Beharry S, 2018, J ETHNOPHARMACOL, V211, P126, DOI 10.1016/j.jep.2017.08.003
   Campos D, 2013, IND CROP PROD, V49, P747, DOI 10.1016/j.indcrop.2013.06.021
   Carpenter EL, 2018, FRONT PHARMACOL, V9, P0, DOI 10.3389/fphar.2018.00477
   Clarke DB, 2010, ANAL METHODS-UK, V2, P310, DOI 10.1039/b9ay00280d
   Cools K, 2018, FOOD CHEM, V252, P343, DOI 10.1016/j.foodchem.2018.01.096
   Cui BL, 2003, J NAT PROD, V66, P1101, DOI 10.1021/np030031i
   Díaz P, 2016, ANDROLOGIA, V48, P922, DOI 10.1111/and.12681
   Dini I, 2002, BIOCHEM SYST ECOL, V30, P1087, DOI 10.1016/S0305-1978(02)00058-3
   Fabre N, 2007, PHYTOCHEM ANALYSIS, V18, P306, DOI 10.1002/pca.983
   Fahey JW, 2001, PHYTOCHEMISTRY, V56, P5, DOI 10.1016/S0031-9422(00)00316-2
   Gonzales GF, 2002, ANDROLOGIA, V34, P367, DOI 10.1046/j.1439-0272.2002.00519.x
   Gonzales GF, 2011, ACTA ANDINA, V11, P56
   Gonzales GF, 2007, ASIAN J ANDROL, V9, P245, DOI 10.1111/j.1745-7262.2007.00228.x
   Gonzales GF, 2012, EVID-BASED COMPL ALT, V2012, P0, DOI 10.1155/2012/193496
   Gupta K, 2003, ENCY FOOD SCI NUTR, VSecond, P5060, DOI 10.1016/B0-12-227055-X/01040-3
   Ibrahim MD, 2018, MOLECULES, V23, P0, DOI 10.3390/molecules23123092
   Kntayya SB, 2018, NUTRIENTS, V10, P0, DOI 10.3390/nu10060718
   Lai KC, 2010, J AGR FOOD CHEM, V58, P2935, DOI 10.1021/jf9036694
   Lee KC, 2006, ANAL BIOANAL CHEM, V386, P2225, DOI 10.1007/s00216-006-0882-7
   Leoni O, 1997, BIOORGAN MED CHEM, V5, P1799, DOI 10.1016/S0968-0896(97)00112-0
   LEWIS J, 1987, FOOD CHEM, V25, P259, DOI 10.1016/0308-8146(87)90012-4
   Li GY, 2001, ECON BOT, V55, P255, DOI 10.1007/BF02864563
   Mi LX, 2011, CARCINOGENESIS, V32, P1405, DOI 10.1093/carcin/bgr111
   MOSMANN T, 1983, J IMMUNOL METHODS, V65, P55, DOI 10.1016/0022-1759(83)90303-4
   Nastruzzi C, 1996, J AGR FOOD CHEM, V44, P1014, DOI 10.1021/jf9503523
   Ochoa C, 2001, ECON BOT, V55, P344, DOI 10.1007/BF02866557
   Popova IE, 2014, J FOOD COMPOS ANAL, V35, P120, DOI 10.1016/j.jfca.2014.04.011
   Psurski M, 2019, LIFE SCI, V231, P0, DOI 10.1016/j.lfs.2019.06.005
   Rubio JL, 2011, EVID-BASED COMPL ALT, V2011, P1, DOI 10.1093/ecam/nen063
   Shi HM, 2017, J FOOD COMPOS ANAL, V61, P67, DOI 10.1016/j.jfca.2017.01.018
   Singleton VL, 1999, METHOD ENZYMOL, V299, P152
   Tang WM, 2017, J FOOD SCI, V82, P757, DOI 10.1111/1750-3841.13619
   Tian XX, 2018, PHYTOCHEM LETT, V25, P70, DOI 10.1016/j.phytol.2018.03.011
   Valentová K, 2006, CELL BIOL TOXICOL, V22, P91, DOI 10.1007/s10565-006-0033-0
   Wang SA, 2019, FOOD CHEM, V288, P422, DOI 10.1016/j.foodchem.2019.02.071
   Wang XT, 2011, J MED CHEM, V54, P809, DOI 10.1021/jm101199t
   Yábar E, 2011, FOOD CHEM, V127, P1576, DOI 10.1016/j.foodchem.2011.02.021
   Zhang LM, 2017, FOOD ANAL METHOD, V10, P2143, DOI 10.1007/s12161-016-0787-9
   Zhang YS, 2001, CARCINOGENESIS, V22, P425, DOI 10.1093/carcin/22.3.425
   Zhang YS, 2003, MOL CANCER THER, V2, P1045
   Zhao J, 2005, J AGR FOOD CHEM, V53, P690, DOI 10.1021/jf048529t
   Zhou M, 2018, PHYTOCHEM LETT, V23, P137, DOI 10.1016/j.phytol.2017.12.002
NR 45
TC 2
Z9 2
U1 1
U2 6
PU ROUTLEDGE JOURNALS, TAYLOR & FRANCIS LTD
PI ABINGDON
PA 2-4 PARK SQUARE, MILTON PARK, ABINGDON OX14 4RN, OXON, ENGLAND
SN 0163-5581
EI 1532-7914
J9 NUTR CANCER
JI Nutr. Cancer
PD APR 21
PY 2022
VL 74
IS 4
BP 1322
EP 1337
DI 10.1080/01635581.2021.1952444
EA JUL 2021
PG 16
WC Oncology; Nutrition & Dietetics
SC Oncology; Nutrition & Dietetics
GA 0U4ID
UT WOS:000675095000001
PM 34282687
DA 2025-02-23
ER

PT J
AU Matta, M
   Deubler, E
   Chajes, V
   Vozar, B
   Gunter, MJ
   Murphy, N
   Gaudet, MM
AF Matta, Michele
   Deubler, Emily
   Chajes, Veronique
   Vozar, Beatrice
   Gunter, Marc J.
   Murphy, Neil
   Gaudet, Mia M.
TI Circulating plasma phospholipid fatty acid levels and breast cancer risk in the Cancer Prevention Study-II Nutrition Cohort
SO INTERNATIONAL JOURNAL OF CANCER
LA English
DT Article
DE breast cancer; fatty acids; lipogenesis; myristic acid
ID protein-kinase-c; erythrocyte-membranes; serum phospholipids; cells; metaanalysis; association; biomarkers; isoforms; health; women
AB Prospective studies that objectively measure circulating levels of fatty acids are needed to clarify their role in the etiology of breast cancer. Thirty-eight phospholipid fatty acids were measured using gas chromatograph in the plasma fraction of blood samples collected prospectively from 2718 postmenopausal women (905 breast cancer cases) enrolled in the Cancer Prevention Study II Nutrition Cohort. Associations of 28 fatty acids that passed quality control metrics (modeled as per 1-SD increase) with breast cancer risk were assessed using multiple variable conditional logistic regression models to compute odds ratios (OR) and 95% confidence intervals (CI). The false discovery rate (q value) was computed to account for multiple comparisons. Myristic acid levels were positively associated with breast cancer risk (OR, 1.17, 95% CI: 1.07-1.28; q value = 0.03). Borderline associations were also found for palmitoleic acid (OR, 1.14, 95% CI: 1.04-1.24) and desaturation index(16) (OR, 1.10, 95% CI: 1.01-1.20) at nominal P values (<.03) (q values>0.05). These findings suggest that higher circulating levels of myristic acid, sourced from dietary intake of palm kernel oils along with increased de novo synthesis of fatty acids, may increase breast cancer risk. Additional studies are needed to investigate de novo synthesis of fatty acid in breast cancer tissues.
C1 [Matta, Michele; Vozar, Beatrice; Gunter, Marc J.; Murphy, Neil] Int Agcy Res Canc, Nutr & Metab Branch, Lyon, France.
   [Deubler, Emily] Amer Canc Soc, Dept Populat Sci, Atlanta, GA USA.
   [Chajes, Veronique] Int Agcy Res Canc, Lyon, France.
   [Gaudet, Mia M.] NCI, Trans Div Res Program, Div Canc Epidemiol & Genet, 9609 Med Ctr Dr, Bethesda, MD 20892 USA.
C3 World Health Organization; International Agency for Research on Cancer (IARC); American Cancer Society; World Health Organization; International Agency for Research on Cancer (IARC); National Institutes of Health (NIH) - USA; NIH National Cancer Institute (NCI); NIH National Cancer Institute- Division of Cancer Epidemiology & Genetics
RP Gaudet, MM (corresponding author), NCI, Trans Div Res Program, Div Canc Epidemiol & Genet, 9609 Med Ctr Dr, Bethesda, MD 20892 USA.
EM mia.gaudet@nih.gov
FU National Cancer Institute's Surveillance Epidemiology and End Results Program
CR [Anonymous], 2021, SCI OPINION DIETARY, V0, P0
   ARMSTRONG B, 1975, INT J CANCER, V15, P617, DOI 10.1002/ijc.2910150411
   Bassett JK, 2016, CANCER CAUSE CONTROL, V27, P759, DOI 10.1007/s10552-016-0753-2
   Baylin A, 2006, CURR OPIN LIPIDOL, V17, P22, DOI 10.1097/01.mol.0000199814.46720.83
   BENJAMINI Y, 1995, J R STAT SOC B, V57, P289, DOI 10.1111/j.2517-6161.1995.tb02031.x
   Bray F, 2004, BREAST CANCER RES, V6, P229, DOI 10.1186/bcr932
   Calder PC, 2015, BBA-MOL CELL BIOL L, V1851, P469, DOI 10.1016/j.bbalip.2014.08.010
   Calle EE, 2002, CANCER-AM CANCER SOC, V94, P500, DOI 10.1002/cncr.10197
   Cao Y, 2016, INT J CANCER, V138, P1894, DOI 10.1002/ijc.29938
   Chajès V, 2017, ANN ONCOL, V28, P2836, DOI 10.1093/annonc/mdx482
   Chajès V, 1999, INT J CANCER, V83, P585, DOI 10.1002/(SICI)1097-0215(19991126)83:5<585::AID-IJC2>3.0.CO;2-Z
   Chajès V, 2008, AM J EPIDEMIOL, V167, P1312, DOI 10.1093/aje/kwn069
   Chajès V, 2011, CURR OPIN LIPIDOL, V22, P6, DOI 10.1097/MOL.0b013e3283404552
   Emdin CA, 2017, JAMA-J AM MED ASSOC, V318, P1925, DOI 10.1001/jama.2017.17219
   Ferraro GB, 2021, NAT CANCER, V2, P414, DOI 10.1038/s43018-021-00183-y
   Gala H, 2020, J PATHOL, V250, P541, DOI 10.1002/path.5421
   Ghebreyesus TA, 2018, LANCET, V391, P1978, DOI 10.1016/S0140-6736(18)31083-3
   Guo F, 2021, CANCER EPIDEMIOL, V73, P0, DOI 10.1016/j.canep.2021.101966
   Guo S, 2014, SCI REP-UK, V4, P0, DOI 10.1038/srep05959
   Hirko KA, 2018, INT J CANCER, V142, P1116, DOI 10.1002/ijc.31133
   Igal RA, 2016, BBA-MOL CELL BIOL L, V1861, P1865, DOI 10.1016/j.bbalip.2016.09.009
   Innes JK, 2018, PROSTAG LEUKOTR ESS, V132, P41, DOI 10.1016/j.plefa.2018.03.004
   JEMAL A, 2011, CA-CANCER J CLIN, V61, P69, DOI 10.3322/CAAC.20107
   Kim Y, 2020, NUTRIENTS, V12, P0, DOI 10.3390/nu12092523
   Kuriki K, 2007, INT J CANCER, V121, P377, DOI 10.1002/ijc.22682
   Lee WNP, 1998, J BIOL CHEM, V273, P20929, DOI 10.1074/jbc.273.33.20929
   Legrand P, 2015, EUR J LIPID SCI TECH, V117, P1489, DOI 10.1002/ejlt.201400514
   Mamalakis G, 2009, ANN NUTR METAB, V54, P275, DOI 10.1159/000229508
   McGee EE, 2020, BREAST CANCER RES, V22, P0, DOI 10.1186/s13058-020-01316-4
   Moore SC, 2021, METABOLITES, V11, P0, DOI 10.3390/metabo11020095
   Morse-Gaudio M, 1998, INT J ONCOL, V12, P1349
   Pala V, 2001, J NATL CANCER I, V93, P1088, DOI 10.1093/jnci/93.14.1088
   Peck B, 2016, FEBS J, V283, P2767, DOI 10.1111/febs.13681
   Pouchieu C, 2014, PLOS ONE, V9, P0, DOI 10.1371/journal.pone.0090442
   Prentice RL, 2006, JAMA-J AM MED ASSOC, V295, P629, DOI 10.1001/jama.295.6.629
   Rissanen H, 2003, NUTR CANCER, V45, P168, DOI 10.1207/S15327914NC4502_05
   Saadatian-Elahi M, 2002, CANCER EPIDEM BIOMAR, V11, P1353
   Saadatian-Elahi M, 2009, AM J CLIN NUTR, V89, P331, DOI 10.3945/ajcn.2008.26834
   Scaglia N, 2005, J BIOL CHEM, V280, P25339, DOI 10.1074/jbc.M501159200
   Sledge GW, 2006, SEMIN ONCOL, V33, PS15, DOI 10.1016/j.seminoncol.2006.03.019
   Sun Q, 2007, AM J CLIN NUTR, V86, P74, DOI 10.1093/ajcn/86.1.74
   Takata Y, 2009, CANCER CAUSE CONTROL, V20, P497, DOI 10.1007/s10552-009-9314-2
   Turner LB, 2011, AM J HUM BIOL, V23, P601, DOI 10.1002/ajhb.21176
   VATTEN LJ, 1993, EUR J CANCER, V29A, P532, DOI 10.1016/S0959-8049(05)80146-7
   WAYS DK, 1995, J CLIN INVEST, V95, P1906, DOI 10.1172/JCI117872
   Willett WC, 2001, CANCER EPIDEM BIOMAR, V10, P3
   Wirfält E, 2004, EUR J CLIN NUTR, V58, P761, DOI 10.1038/sj.ejcn.1601874
   Yang Z, 2021, FRONT GENET, V12, P0, DOI 10.3389/fgene.2021.664498
   ZARIDZE DG, 1990, INT J CANCER, V45, P807, DOI 10.1002/ijc.2910450502
NR 49
TC 7
Z9 7
U1 1
U2 9
PU WILEY
PI HOBOKEN
PA 111 RIVER ST, HOBOKEN 07030-5774, NJ USA
SN 0020-7136
EI 1097-0215
J9 INT J CANCER
JI Int. J. Cancer
PD DEC 15
PY 2022
VL 151
IS 12
BP 2082
EP 2094
DI 10.1002/ijc.34216
EA SEP 2022
PG 13
WC Oncology
SC Oncology
GA 5L3NI
UT WOS:000849747100001
PM 35849437
DA 2025-02-23
ER

PT J
AU Zhang, T
   Wu, SS
   Xu, FY
   Chang, JP
   Guo, YX
   Zhou, ZT
   Xu, RW
   Wang, TC
   Wang, XM
   Wang, MH
   Qin, SY
   Zhang, SG
   Li, J
AF Zhang, Tao
   Wu, Shusheng
   Xu, Feiyang
   Chang, Junpeng
   Guo, Yaxun
   Zhou, Zhengtong
   Xu, Rongwei
   Wang, Tiancheng
   Wang, Xianming
   Wang, Minghai
   Qin, Shiyong
   Zhang, Shuguang
   Li, Jie
TI The Association between Dietary Protein Intake and the Risk of Pancreatic Cancer: Evidence from 14 Publications
SO NUTRITION AND CANCER-AN INTERNATIONAL JOURNAL
LA English
DT Article
DE Dietary intervention; cancer risk; pancreatic cancer; meta-analysis
ID nutritional factors; processed meat; metaanalysis; consumption; nutrients; patterns; fish; red
AB Many studies have been published to assess the association about dietary protein intake on the risk of pancreatic cancer, but with inconsistent result. This meta-analysis aimed to evaluate whether protein intake could affect the risk of pancreatic cancer. A systematic literature search was performed in PubMed, EMBASE and Web of Science up to October 1, 2019. Pooled relative risks (RR) and 95% confidence intervals (CI) were calculated using a random-effect model. A total of 14 studies (12 case-control studies and two cohort studies) were included. Overall, total protein intake had no significant association on the risk of pancreatic cancer (RR = 1.02, 95%CI= 0.85-1.22, I-2=45.7%). Subgroup analyses showed such relationships were almost not influenced by study design and geographic location. Interestingly, when we performed the subgroup analysis by protein type, the opposite association was found in animal protein intake (RR = 1.37, 95%CI= 0.93-2.01) and vegetable protein intake (RR = 0.78, 95%CI= 0.54-1.14), although these two groups were not statistically significant. In conclusion, this meta-analysis indicated that dietary total protein intake may be not associated with the risk of pancreatic cancer. However, protein type may be affecting the result which was found from our research. Therefore, studies with detailed information, especially protein type, are warranted to further confirm these findings.
C1 [Zhang, Tao; Guo, Yaxun; Zhou, Zhengtong; Xu, Rongwei; Wang, Tiancheng; Wang, Xianming; Wang, Minghai; Qin, Shiyong; Zhang, Shuguang; Li, Jie] Shandong Univ, Prov Qianfoshan Hosp, Dept Gen Surg, 16766 Jingshi Rd, Jinan 250014, Shandong, Peoples R China.
   [Zhang, Tao; Xu, Feiyang; Chang, Junpeng; Zhou, Zhengtong; Xu, Rongwei; Wang, Tiancheng; Wang, Xianming; Wang, Minghai; Qin, Shiyong; Zhang, Shuguang; Li, Jie] Shandong First Med Univ, Dept Gen Surg, Affiliated Hosp 1, Jinan, Shandong, Peoples R China.
   [Wu, Shusheng] Shandong Univ, Shandong Prov Hosp 3, Dept Vasc Surg, Jinan, Shandong, Peoples R China.
C3 Shandong University; Shandong First Medical University & Shandong Academy of Medical Sciences; Shandong University
RP Zhang, SG; Li, J (corresponding author), Shandong Univ, Prov Qianfoshan Hosp, Dept Gen Surg, 16766 Jingshi Rd, Jinan 250014, Shandong, Peoples R China.; Zhang, SG (corresponding author), Shandong First Med Univ, Dept Gen Surg, Affiliated Hosp 1, Jinan, Shandong, Peoples R China.
EM shuguang0888@sohu.com; Lilijie0503@126.com
FU National Nature Science Foundation of China [81772601, 81802414]
CR Abdelrehim Marwa G, 2018, ASIAN PAC J CANCER PREV, V19, P449, DOI 10.22034/APJCP.2018.19.2.449
   BAGHURST PA, 1991, AM J EPIDEMIOL, V134, P167, DOI 10.1093/oxfordjournals.aje.a116069
   BEGG CB, 1994, BIOMETRICS, V50, P1088, DOI 10.2307/2533446
   Cazacu IM, 2018, PANCREAS, V47, P1078, DOI 10.1097/MPA.0000000000001145
   Chan JM, 2013, NUTR CANCER, V65, P157, DOI 10.1080/01635581.2012.725502
   Chen HQ, 2015, SCI REP-UK, V5, P0, DOI 10.1038/srep08243
   DERSIMONIAN R, 1986, CONTROL CLIN TRIALS, V7, P177, DOI 10.1016/0197-2456(86)90046-2
   DURBEC JP, 1983, BRIT J CANCER, V47, P463, DOI 10.1038/bjc.1983.75
   Egger M, 1997, BMJ-BRIT MED J, V315, P629, DOI 10.1136/bmj.315.7109.629
   FARROW DC, 1990, AM J EPIDEMIOL, V132, P423, DOI 10.1093/oxfordjournals.aje.a115677
   Ghadirian Parviz, 2010, J GASTROINTEST CANCER, V41, P121, DOI 10.1007/s12029-009-9127-2
   Ghorbani Z, 2016, ARCH IRAN MED, V19, P248, DOI 0161904/AIM.005
   He K, 2013, AM J EPIDEMIOL, V177, P152, DOI 10.1093/aje/kws232
   Higgins JPT, 2004, STAT MED, V23, P1663, DOI 10.1002/sim.1752
   Higgins JPT, 2003, BMJ-BRIT MED J, V327, P557, DOI 10.1136/bmj.327.7414.557
   HOWE GR, 1990, INT J CANCER, V45, P604, DOI 10.1002/ijc.2910450405
   Inoue-Choi M, 2011, CANCER EPIDEM BIOMAR, V20, P711, DOI 10.1158/1055-9965.EPI-11-0026
   Jansen RJ, 2014, INT J CANCER, V134, P1935, DOI 10.1002/ijc.28525
   Jarosz M, 2012, GASTROENT RES PRACT, V2012, P0, DOI 10.1155/2012/682156
   JI BT, 1995, CANCER EPIDEM BIOMAR, V4, P885
   KALAPOTHAKI V, 1993, CANCER CAUSE CONTROL, V4, P383, DOI 10.1007/BF00051342
   Larsson SC, 2012, BRIT J CANCER, V106, P603, DOI 10.1038/bjc.2011.585
   Larsson SC, 2006, INT J CANCER, V118, P2866, DOI 10.1002/ijc.21732
   Lin YS, 2005, J GASTROENTEROL, V40, P297, DOI 10.1007/s00535-004-1537-0
   Liu CL, 2015, CLIN EXP MED, V15, P477, DOI 10.1007/s10238-014-0316-3
   LONGNECKER D, 1990, B CANCER, V77, P27
   Lucenteforte E, 2010, EUR J CANCER, V46, P581, DOI 10.1016/j.ejca.2009.09.024
   Masi A, 2015, MOL PSYCHIATR, V20, P440, DOI 10.1038/mp.2014.59
   OLSEN GW, 1991, CANCER CAUSE CONTROL, V2, P291, DOI 10.1007/BF00051668
   Siegel RL, 2020, CA-CANCER J CLIN, V70, P7, DOI 10.3322/caac.21590
   Stolzenberg-Solomon RZ, 2002, AM J EPIDEMIOL, V155, P783, DOI 10.1093/aje/155.9.783
   Wang CH, 2015, SCI REP-UK, V5, P0, DOI 10.1038/srep10834
   Wu QJ, 2016, EUR J CANCER PREV, V25, P196, DOI 10.1097/CEJ.0000000000000171
   ZATONSKI W, 1991, INT J CANCER, V48, P390, DOI 10.1002/ijc.2910480314
   Zhang T, 2016, BIOSCIENCE REP, V36, P0, DOI 10.1042/BSR20160341
   Zhao ZW, 2017, CLIN GASTROENTEROL H, V15, P486, DOI 10.1016/j.cgh.2016.09.143
NR 36
TC 3
Z9 3
U1 0
U2 5
PU ROUTLEDGE JOURNALS, TAYLOR & FRANCIS LTD
PI ABINGDON
PA 2-4 PARK SQUARE, MILTON PARK, ABINGDON OX14 4RN, OXON, ENGLAND
SN 0163-5581
EI 1532-7914
J9 NUTR CANCER
JI Nutr. Cancer
PD AUG 13
PY 2022
VL 74
IS 9
BP 3172
EP 3178
DI 10.1080/01635581.2022.2059529
EA MAR 2022
PG 7
WC Oncology; Nutrition & Dietetics
SC Oncology; Nutrition & Dietetics
GA 3U5ED
UT WOS:000783471400001
PM 35414283
DA 2025-02-23
ER

PT J
AU Zhao, J
   Zhu, Y
   Du, MZ
   Wang, Y
   Vallis, J
   Parfrey, PS
   Mclaughlin, JR
   Qi, XY
   Wang, PP
AF Zhao, Jing
   Zhu, Yun
   Du, Meizhi
   Wang, Yu
   Vallis, Jillian
   Parfrey, Patrick S.
   Mclaughlin, John R.
   Qi, Xiuying
   Wang, Peizhong Peter
TI Association between Dietary Fiber Intake and Mortality among Colorectal Cancer Survivors: Results from the Newfoundland Familial Colorectal Cancer Cohort Study and a Meta-Analysis of Prospective Studies
SO CANCERS
LA English
DT Article
DE colorectal cancer; dietary fiber intake; all-cause mortality; CRC-specific mortality
ID risk; butyrate; labrador; apoptosis; ontario; colon
AB Simple Summary High dietary fiber intake has been linked to a lower risk of Colorectal cancer (CRC), but the role of dietary fiber in CRC survival is understudied. We examined dietary fiber intake for its relevance to CRC survival in a cohort of 504 CRC patients and a meta-analysis including results from four prospective cohort studies. We found that high dietary fiber intake was negatively correlated with all-cause mortality and CRC-specific mortality among CRC survivors. These new findings support the protective effect of dietary fiber on CRC survival. By enhancing fiber intake, this research may contribute to the development of novel therapies that add to our armamentarium for CRC. We examined dietary fiber intake for its relevance to Colorectal cancer (CRC) survival in a cohort of CRC patients and a meta-analysis including results from four prospective cohort studies. We analyzed 504 CRC patients enrolled in the Newfoundland Familial Colorectal Cancer Study (NFCCS) who were newly diagnosed with CRC between 1999 and 2003. Follow-up for deaths was through April 2010. All participants completed a self-administered food frequency questionnaire to evaluate their dietary intakes one year before diagnosis. Multivariable Cox proportional hazard models were used to explore the associations of dietary fiber intake with all-cause mortality and CRC-specific mortality. In the meta-analysis, we identified prospective cohort studies published between January 1991 and December 2021 by searching PubMed, EMBASE, and Cochrane Library. Fixed-effects or random-effects models were used to combine the study-specific hazard ratio (HR) from our original analysis and three other cohorts. In the NFCCS, we found that CRC patients with the second quartile of dietary fiber intake had a 42% lower risk of all-cause mortality (HR: 0.58, 95% CI: 0.35-0.98) and 58% lower risk of CRC-specific mortality (HR: 0.42, 95% CI: 0.21-0.87) compared with those with the lowest quartile. In the meta-analysis, a similar inverse association between dietary fiber and total mortality was detected among CRC patients; each 10 g/day increase in dietary fiber intake was associated with a 16% decreased risk of total mortality. The dose-response meta-analysis showed a linear relationship between dietary fiber intake and all-cause mortality, with no sign of a plateau. For CRC-specific mortality, intriguingly, the benefit associated with increasing dietary fiber intake achieved its maximum at approximately 22 g/day, and no further reduction in CRC-specific mortality was observed beyond this intake level. Our results suggest that high dietary fiber intake may be associated with prolonged survival among CRC patients. Our findings add to the sparse literature on the role of dietary fiber in CRC survival.
C1 [Zhao, Jing; Zhu, Yun; Du, Meizhi; Wang, Yu; Qi, Xiuying] Tianjin Med Univ, Sch Publ Hlth, Dept Epidemiol & Biostat, Tianjin 300070, Peoples R China.
   [Vallis, Jillian; Wang, Peizhong Peter] Mem Univ Newfoundland, Fac Med, Div Community Hlth & Humanities, St John, NL A1B 3V6, Canada.
   [Parfrey, Patrick S.] Mem Univ Newfoundland, Fac Med, Clin Epidemiol Unit, St John, NL A1B 3V6, Canada.
   [Mclaughlin, John R.; Wang, Peizhong Peter] Univ Toronto, Dalla Lana Sch Publ Hlth, Toronto, ON M5T 3M7, Canada.
C3 Tianjin Medical University; Memorial University Newfoundland; Memorial University Newfoundland; University of Toronto
RP Qi, XY (corresponding author), Tianjin Med Univ, Sch Publ Hlth, Dept Epidemiol & Biostat, Tianjin 300070, Peoples R China.; Wang, PP (corresponding author), Mem Univ Newfoundland, Fac Med, Div Community Hlth & Humanities, St John, NL A1B 3V6, Canada.; Wang, PP (corresponding author), Univ Toronto, Dalla Lana Sch Publ Hlth, Toronto, ON M5T 3M7, Canada.
EM qixiuying@tmu.edu.cn; pwang@mun.ca
FU Canadian Institutes of Health Research Team Grant [CIHR-CPT79845]; Canadian Institutes of Health Research Team in Interdisciplinary Research on Colorectal Cancer Studentship [205835]; National Cancer Institutes of Health under RFA [CA08-502]; Colon Cancer Family Registry; Ontario Registry for Studies of Familial Colorectal Cancer [U01 CA074783]; National Natural Science Foundation of China [82003533]; CNS-ZD Tizhi and Health Fund [CNS-ZD2020-82]; Academy of Finland (AKA) [205835] Funding Source: Academy of Finland (AKA)
CR [Anonymous], 1953, BULL WORLD HEALTH ORG SUPPL, V7, P1
   Aune D, 2011, BMJ-BRIT MED J, V343, P0, DOI 10.1136/bmj.d6617
   Barber TM, 2020, NUTRIENTS, V12, P0, DOI 10.3390/nu12103209
   Bras-Gonçalves RA, 2001, GASTROENTEROLOGY, V120, P874, DOI 10.1053/gast.2001.22440
   Bultman SJ, 2014, CLIN CANCER RES, V20, P799, DOI 10.1158/1078-0432.CCR-13-2483
   BURKITT DP, 1971, CANCER, V28, P3, DOI 10.1002/1097-0142(197107)28:1<3::AID-CNCR2820280104>3.0.CO;2-N
   Canadian Cancer Statistics Advisory Committee in Collaboration with the Canadian Cancer Society SCatPHAoC, 2021, CAN CANC STAT 2021, V0, P0
   DERSIMONIAN R, 1986, CONTROL CLIN TRIALS, V7, P177, DOI 10.1016/0197-2456(86)90046-2
   Desquilbet L, 2010, STAT MED, V29, P1037, DOI 10.1002/sim.3841
   Dray X, 2003, GUT, V52, P868, DOI 10.1136/gut.52.6.868
   DURRLEMAN S, 1989, STAT MED, V8, P551, DOI 10.1002/sim.4780080504
   Egger M, 1997, BMJ-BRIT MED J, V315, P629, DOI 10.1136/bmj.315.7109.629
   El-Shami K, 2015, CA-CANCER J CLIN, V65, P427, DOI 10.3322/caac.21286
   Encarnaçao JC, 2015, CANCER METAST REV, V34, P465, DOI 10.1007/s10555-015-9578-9
   Entin-Meer M, 2005, MOL CANCER THER, V4, P1952, DOI 10.1158/1535-7163.MCT-05-0087
   Higgins JPT, 2003, BMJ-BRIT MED J, V327, P557, DOI 10.1136/bmj.327.7414.557
   Higgins JPT, 2002, STAT MED, V21, P1539, DOI 10.1002/sim.1186
   Hoang T, 2020, CANCERS, V12, P0, DOI 10.3390/cancers12113391
   Jackson D, 2010, STAT MED, V29, P1282, DOI 10.1002/sim.3602
   Jones LW, 2006, LANCET ONCOL, V7, P1017, DOI 10.1016/S1470-2045(06)70976-7
   Kuefer R, 2004, BRIT J CANCER, V90, P535, DOI 10.1038/sj.bjc.6601510
   Liu L, 2013, NUTR J, V12, P0, DOI 10.1186/1475-2891-12-49
   Liu Q, 2009, COMPUT STAT DATA AN, V53, P4157, DOI 10.1016/j.csda.2009.05.001
   Loughrey MB, 2007, FAM CANCER, V6, P301, DOI 10.1007/s10689-007-9124-1
   Miller KD, 2019, CA-CANCER J CLIN, V69, P363, DOI 10.3322/caac.21565
   Moher D, 2009, ANN INTERN MED, V151, P264, DOI 10.1371/journal.pmed.1000097
   Orsini N, 2011, STATA J, V11, P1
   Raptis S, 2007, JNCI-J NATL CANCER I, V99, P463, DOI 10.1093/jnci/djk095
   Rock CL, 2012, CA-CANCER J CLIN, V62, P243, DOI 10.3322/caac.21142
   Sharma I, 2017, NUTRITION, V42, P69, DOI 10.1016/j.nut.2017.05.010
   Skeie G, 2009, CANCER CAUSE CONTROL, V20, P1955, DOI 10.1007/s10552-009-9390-3
   SLATTERY ML, 1989, INT J EPIDEMIOL, V18, P792, DOI 10.1093/ije/18.4.792
   Song MY, 2018, JAMA ONCOL, V4, P71, DOI 10.1001/jamaoncol.2017.3684
   Song MY, 2015, GASTROENTEROLOGY, V148, P1244, DOI 10.1053/j.gastro.2014.12.035
   Stang A, 2010, EUR J EPIDEMIOL, V25, P603, DOI 10.1007/s10654-010-9491-z
   Stephen AM, 2017, NUTR RES REV, V30, P149, DOI 10.1017/S095442241700004X
   Stroup DF, 2000, JAMA-J AM MED ASSOC, V283, P2008, DOI 10.1001/jama.283.15.2008
   Sun ZY, 2012, ANTICANCER RES, V32, P687
   Sun ZY, 2011, CAN J PUBLIC HEALTH, V102, P382, DOI 10.1007/BF03404181
   Sung H, 2021, CA-CANCER J CLIN, V71, P209, DOI 10.3322/caac.21660
   Wang DD, 2021, CIRCULATION, V143, P1642, DOI 10.1161/CIRCULATIONAHA.120.048996
   Wang PP, 2009, AM J HEALTH BEHAV, V33, P513
   Ward HA, 2016, BRIT J NUTR, V116, P316, DOI 10.1017/S0007114516001859
   White IR, 2009, STATA J, V9, P40, DOI 10.1177/1536867X0900900103
   WILLETT W, 1986, AM J EPIDEMIOL, V124, P17, DOI 10.1093/oxfordjournals.aje.a114366
   Woods MO, 2010, GUT, V59, P1369, DOI 10.1136/gut.2010.208462
   Zell JA, 2007, NUTR CANCER, V59, P36, DOI 10.1080/01635580701413926
   Zhu Y, 2014, BRIT J NUTR, V111, P1109, DOI 10.1017/S0007114513003462
   Zhu Y, 2013, BMJ OPEN, V3, P0, DOI 10.1136/bmjopen-2012-002270
NR 49
TC 11
Z9 11
U1 4
U2 14
PU MDPI
PI BASEL
PA ST ALBAN-ANLAGE 66, CH-4052 BASEL, SWITZERLAND
SN 
EI 2072-6694
J9 CANCERS
JI Cancers
PD AUG 15
PY 2022
VL 14
IS 15
BP 
EP 
DI 10.3390/cancers14153801
PG 14
WC Oncology
SC Oncology
GA 3R5XO
UT WOS:000838985500001
PM 35954465
DA 2025-02-23
ER

PT J
AU Lal, H
   Sharma, B
   Sambyal, V
   Guleria, K
   Singh, NR
   Uppal, MS
   Manjari, M
   Sudan, M
AF Lal, Harmesh
   Sharma, Bhavna
   Sambyal, Vasudha
   Guleria, Kamlesh
   Singh, Neeti Rajan
   Uppal, Manjit Singh
   Manjari, Mridu
   Sudan, Meena
TI Association of <i>MTHFR</i> 677C&gt;T polymorphism with breast cancer risk: A case-control study and meta-analysis
SO JOURNAL OF CANCER RESEARCH AND THERAPEUTICS
LA English
DT Article
DE Breast cancer; meta-analysis; methylenetetrahydrofolate reductase; polymorphism
ID methylenetetrahydrofolate reductase gene; one-carbon metabolism; nested-case-control; dietary-folate intake; c677t polymorphism; dna methylation; no association; methionine synthase; susceptibility; deficiency
AB Background and Objectives: Breast cancer is a complex, multifactorial disease that arises as a result of interactions between multiple genes and environmental factors. Methylenetetrahydrofolate reductase (MTHFR) is a low susceptibility gene, involved in folate metabolism. It assists in conversion of 5,10-methylenetetrahydrofolate to 5-methyltetrahydrofolate which further leads to DNA methylation. 5,10-methylenetetrahydrofolate assists in conversion of uracil to thymine and purine synthesis for DNA synthesis. MTHFR 677C>T polymorphism alters the activity of MTHFR enzyme potentially effecting DNA repair and synthesis, hence a potential risk for cancer like breast cancer. Hence, the present study was conducted to evaluate association of MTHFR 677C>T polymorphism and breast cancer in Punjabi population. Moreover, a meta-analysis was conducted to address the same. Materials and Methods: A total of 247 breast cancer patients and 247 controls were selected from Punjabi population for analysis using PCR-RFLP method. For meta-analysis, 67 studies were selected, and allele contrast, homozygous, heterozygous, dominant, and recessive models were used to evaluate the association between MTHFR 677C>T and breast cancer. Results: The frequencies of CC, CT, and TT genotype were 68.4% versus 74.5%, 28.7% versus 23.5%, and 2.9% versus 2.0% in patients and controls, respectively. There was no significant difference found. In meta-analysis, significant association was found in overall and Asian population while no significant association was found in Caucasians. Interpretation and Conclusions: MTHFR 677C>T polymorphism is not a risk factor for breast cancer in Punjabi population. Inconsistency with the meta-analysis can be due to ethnic diversity.
C1 [Lal, Harmesh; Sharma, Bhavna; Sambyal, Vasudha; Guleria, Kamlesh] Guru Nanak Dev Univ, Dept Human Genet, Human Cytogenet Lab, Amritsar, Punjab, India.
   [Singh, Neeti Rajan; Uppal, Manjit Singh] Sri Guru Ram Inst Med Sci & Res, Dept Surg, Amritsar, Punjab, India.
   [Manjari, Mridu] Sri Guru Ram Inst Med Sci & Res, Dept Pathol, Amritsar, Punjab, India.
   [Sudan, Meena] Sri Guru Ram Inst Med Sci & Res, Dept Radiotherapy, Amritsar, Punjab, India.
C3 Guru Nanak Dev University
RP Sambyal, V (corresponding author), Guru Nanak Dev Univ, Dept Human Genet, Human Cytogenet Lab, Amritsar, Punjab, India.
EM vasudhasambyal@yahoo.co.in
FU UGC under UPE scheme; DST-FIST, PURSE grant; CSIR; UGC under CPEPA scheme
CR ADELI K, 1990, CLIN CHEM, V36, P261
   Akilzhanova A, 2013, ANTICANCER RES, V33, P4049
   Akram M, 2012, ASIAN PAC J CANCER P, V13, P1599, DOI 10.7314/APJCP.2012.13.4.1599
   Bray Freddie, 2018, CA CANCER J CLIN, V68, P394, DOI 10.3322/caac.21609
   Awwad Nemah, 2015, ASIAN PAC J CANCER PREV, V16, P5007
   Bailey LB, 1999, J NUTR, V129, P779, DOI 10.1093/jn/129.4.779
   BALAGHI M, 1993, BIOCHEM BIOPH RES CO, V193, P1184, DOI 10.1006/bbrc.1993.1750
   Batschauer AP, 2011, MOL CELL BIOCHEM, V357, P247, DOI 10.1007/s11010-011-0895-1
   BEGG CB, 1994, BIOMETRICS, V50, P1088, DOI 10.2307/2533446
   Bentley AR, 2010, EUR J CLIN NUTR, V64, P108, DOI 10.1038/ejcn.2009.104
   Bhatia M, 2013, INT J AGRIC FOOD SCI., V4, P359
   Blount BC, 1997, P NATL ACAD SCI USA, V94, P3290, DOI 10.1073/pnas.94.7.3290
   Çam R, 2009, BREAST CANCER RES TR, V115, P431, DOI 10.1007/s10549-008-0054-x
   Campbell IG, 2002, BREAST CANCER RES, V4, P0, DOI 10.1186/bcr457
   Barbosa RDC, 2012, MOL BIOL REP, V39, P4899, DOI 10.1007/s11033-011-1285-1
   Cerne JZ, 2011, MOL MED REP, V4, P175, DOI 10.3892/mmr.2010.406
   Chen J, 2005, CANCER RES, V65, P1606, DOI 10.1158/0008-5472.CAN-04-2630
   Cheng CW, 2008, BREAST CANCER RES TR, V111, P145, DOI 10.1007/s10549-007-9754-x
   Chou YC, 2006, CARCINOGENESIS, V27, P2295, DOI 10.1093/carcin/bgl108
   Deligezer U, 2005, IN VIVO, V19, P889
   DERSIMONIAN R, 1986, CONTROL CLIN TRIALS, V7, P177, DOI 10.1016/0197-2456(86)90046-2
   Diakite B, 2012, AFR HEALTH SCI, V12, P204, DOI 10.4314/ahs.v12i2.20
   Egger M, 1997, BMJ-BRIT MED J, V315, P629, DOI 10.1136/bmj.315.7109.629
   Ergul E, 2003, TUMOR BIOL, V24, P286, DOI 10.1159/000076460
   Ericson U, 2009, CANCER EPIDEM BIOMAR, V18, P1101, DOI 10.1158/1055-9965.EPI-08-0401
   Fitzmaurice C, 2017, JAMA ONCOL, V3, P524, DOI 10.1001/jamaoncol.2016.5688
   Floris M, 2020, BMC CANCER, V20, P0, DOI 10.1186/s12885-020-06749-w
   Försti A, 2004, ONCOL REP, V11, P917
   FROSST P, 1995, NAT GENET, V10, P111, DOI 10.1038/ng0595-111
   Gao CM, 2009, J HUM GENET, V54, P414, DOI 10.1038/jhg.2009.57
   Globocan, 2018, IND FACTSH IND CANC, V0, P0
   Gonzales MC, 2017, NURS RES, V66, P152, DOI 10.1097/NNR.0000000000000206
   GOYETTE P, 1994, NAT GENET, V7, P195, DOI 10.1038/ng0694-195
   Grieu F, 2004, ANTICANCER RES, V24, P3215
   Hankinson SE, 2004, BREAST CANCER RES, V6, P213, DOI 10.1186/bcr921
   Hao J, 2015, J CANCER RES THER, V11, PC59, DOI 10.4103/0973-1482.163841
   Hardi H, 2018, BMC CANCER, V18, P0, DOI 10.1186/s12885-018-4214-z
   He LL, 2017, ONCOTARGETS THER, V10, P227, DOI 10.2147/OTT.S121472
   Hekim N, 2007, CELL BIOCHEM FUNCT, V25, P115, DOI 10.1002/cbf.1274
   Henríquez-Hernández LA, 2009, ONCOL REP, V22, P1425, DOI 10.3892/or_00000584
   Houghton SC, 2019, BREAST CANCER RES TR, V176, P191, DOI 10.1007/s10549-019-05223-x
   Huang CY, 2014, ANTICANCER RES, V34, P4109
   Inoue M, 2008, CARCINOGENESIS, V29, P1967, DOI 10.1093/carcin/bgn177
   Jin ZG, 2009, MOL MED REP, V2, P283, DOI 10.3892/mmr_00000097
   Justenhoven C, 2005, CANCER EPIDEM BIOMAR, V14, P3015, DOI 10.1158/1055-9965.EPI-05-0592
   Kakkoura MG, 2015, GENES NUTR, V10, P0, DOI 10.1007/s12263-015-0453-7
   Kalemi TG, 2005, CANCER LETT, V222, P57, DOI 10.1016/j.canlet.2004.11.025
   Kalyankumar CH, 2006, INT J CANC RES, V2, P143, DOI 10.3923/ijcr.2006.143.151
   Kaya EF, 2016, ONCOL RES TREAT, V39, P534, DOI 10.1159/000448084
   Kim YI, 1999, J NUTR BIOCHEM, V10, P66, DOI 10.1016/S0955-2863(98)00074-6
   Kim YI, 2006, NUTR REV, V64, P468, DOI 10.1301/nr.2006.oct.468-475
   Kotsopoulos J, 2008, BREAST CANCER RES TR, V112, P585, DOI 10.1007/s10549-008-9895-6
   Kumar P, 2015, META GENE, V6, P72, DOI 10.1016/j.mgene.2015.08.008
   Labani S, 2015, INDAN J COMMUNITY HE, V27, P295
   Lajin B, 2012, TUMOR BIOL, V33, P1133, DOI 10.1007/s13277-012-0354-y
   Langsenlehner U, 2003, BREAST CANCER RES TR, V81, P169, DOI 10.1023/A:1025752420309
   Lee SA, 2004, EXP MOL MED, V36, P116, DOI 10.1038/emm.2004.17
   Li K, 2014, PLOS ONE, V9, P0, DOI 10.1371/journal.pone.0071290
   Liang HJ, 2014, TUMOR BIOL, V35, P1695, DOI 10.1007/s13277-013-1234-9
   Lichtenstein P, 2000, NEW ENGL J MED, V343, P78, DOI 10.1056/NEJM200007133430201
   Lin WY, 2004, ANTICANCER RES, V24, P3863
   Lissowska J, 2007, INT J CANCER, V120, P2696, DOI 10.1002/ijc.22604
   Lu Q, 2015, TUMOR BIOL, V36, P3757, DOI 10.1007/s13277-014-3016-4
   Luczak MW, 2006, FOLIA HISTOCHEM CYTO, V44, P143
   Luo WP, 2016, SCI REP-UK, V6, P0, DOI 10.1038/srep29555
   Ma E, 2009, BMC CANCER, V9, P0, DOI 10.1186/1471-2407-9-122
   Ma E, 2009, NUTR CANCER, V61, P447, DOI 10.1080/01635580802610123
   Macis D, 2007, BREAST CANCER RES TR, V106, P263, DOI 10.1007/s10549-006-9491-6
   MANTEL N, 1959, JNCI-J NATL CANCER I, V22, P719
   Maruti SS, 2009, BREAST CANCER RES, V11, P0, DOI 10.1186/bcr2462
   Matejcic M, 2017, INT J CANCER, V140, P1246, DOI 10.1002/ijc.30536
   Matthews RG, 1998, EUR J PEDIATR, V157, PS54, DOI 10.1007/PL00014305
   Meneses-Sanchez P, 2019, BREAST CANCER-TOKYO, V26, P602, DOI 10.1007/s12282-019-00961-8
   Mir MM, 2008, INT J HEALTH SCI-IJH, V2, P3
   Mo WJ, 2020, BREAST J, V26, P484, DOI 10.1111/tbj.13527
   Mohammad NS, 2011, MOL CELL BIOCHEM, V349, P159, DOI 10.1007/s11010-010-0670-8
   Mohammadzadeh Ghorban, 2016, ADV BIOMED RES, V5, P26, DOI 10.4103/2277-9175.176352
   Naushad SM, 2011, MOL BIOL REP, V38, P4893, DOI 10.1007/s11033-010-0631-z
   Ozen F, 2013, ASIAN PAC J CANCER P, V14, P2903, DOI 10.7314/APJCP.2013.14.5.2903
   Platek ME, 2009, CANCER EPIDEM BIOMAR, V18, P2453, DOI 10.1158/1055-9965.EPI-09-0159
   Ponder BAJ, 2001, NATURE, V411, P336, DOI 10.1038/35077207
   Pooja S, 2015, PLOS ONE, V10, P0, DOI 10.1371/journal.pone.0120654
   Prasad VVTS, 2011, ONKOLOGIE, V34, P422, DOI 10.1159/000331131
   Qi XW, 2010, BREAST CANCER RES TR, V123, P499, DOI 10.1007/s10549-010-0773-7
   Rai V, 2014, ASIAN PAC J CANCER P, V15, P5853, DOI 10.7314/APJCP.2014.15.14.5853
   Ramos-Silva A, 2015, GENET MOL RES, V14, P4015, DOI 10.4238/2015.April.27.16
   Rejic A, 2007, CLIN BIOCHEM, V40, P981, DOI 10.1016/j.clinbiochem.2007.05.005
   Rezende Luciana Montes, 2017, CLIN BREAST CANCER, V17, Pe199, DOI 10.1016/j.clbc.2017.02.004
   Sangrajrang S, 2010, BREAST CANCER RES TR, V123, P885, DOI 10.1007/s10549-010-0804-4
   Semenza JC, 2003, BREAST CANCER RES TR, V77, P217, DOI 10.1023/A:1021843019755
   Sharma R, 2018, INT J HUM GENET, V18, P219, DOI 10.31901/24566330.2018/18.3.669
   Sharp L, 2002, CANCER LETT, V181, P65, DOI 10.1016/S0304-3835(02)00030-7
   Shrubsole MJ, 2004, CANCER EPIDEM BIOMAR, V13, P190, DOI 10.1158/1055-9965.EPI-03-0273
   Suzuki T, 2008, CARCINOGENESIS, V29, P356, DOI 10.1093/carcin/bgm295
   Toffoli G, 2003, INT J CANCER, V103, P294, DOI 10.1002/ijc.10847
   Verma R, 2012, BRIT MED BULL, V103, P129, DOI 10.1093/bmb/lds018
   Wang YD, 2015, TUMOR BIOL, V36, P9153, DOI 10.1007/s13277-015-3321-6
   Waseem Mohammad, 2016, BIOMARK CANCER, V8, P111
   Weiner AS, 2010, MOL BIOL+, V44, P720, DOI 10.1134/S0026893310050067
   Wu XY, 2012, ASIAN PAC J CANCER P, V13, P2199, DOI 10.7314/APJCP.2012.13.5.2199
   Xi J, 2014, CANCER EPIDEMIOL, V38, P708, DOI 10.1016/j.canep.2014.09.002
   Xie SZ, 2015, TUMOR BIOL, V36, P8953, DOI 10.1007/s13277-015-3648-z
   Yan WJ, 2016, BREAST J, V22, P593, DOI 10.1111/tbj.12639
   Yu CP, 2007, ANTICANCER RES, V27, P1727
   Yu LW, 2012, DIAGN PATHOL, V7, P0, DOI 10.1186/1746-1596-7-171
   Zara-Lopes T, 2016, GENET MOL RES, V15, P0, DOI 10.4238/gmr.15028222
   Zhang J, 2010, BREAST CANCER RES TR, V123, P549, DOI 10.1007/s10549-010-0783-5
   Zhang XF, 2015, GENET MOL RES, V14, P16425, DOI 10.4238/2015.December.9.12
   Zhang Y, 2017, MINERVA MED, V108, P57, DOI 10.23736/S0026-4806.16.04759-5
   Zhong SL, 2014, MOL BIOL REP, V41, P5775, DOI 10.1007/s11033-014-3450-9
   Zintzaras E, 2006, CLIN GENET, V69, P327, DOI 10.1111/j.1399-0004.2006.00605.x
NR 111
TC 4
Z9 4
U1 0
U2 1
PU WOLTERS KLUWER MEDKNOW PUBLICATIONS
PI MUMBAI
PA WOLTERS KLUWER INDIA PVT LTD , A-202, 2ND FLR, QUBE, C T S  NO 1498A-2 VILLAGE MAROL, ANDHERI EAST, MUMBAI, Maharashtra, INDIA
SN 0973-1482
EI 1998-4138
J9 J CANCER RES THER
JI J. Canc. Res. Ther.
PD OCT-DEC 15
PY 2022
VL 18
IS 6
BP 1451
EP +
DI 10.4103/jcrt.JCRT_1063_20
PG 13
WC Oncology
SC Oncology
GA 7P0VX
UT WOS:000908434300001
PM 36412394
DA 2025-02-23
ER

PT J
AU Li, R
   Wang, XY
   Zhang, YT
   Xu, XQ
   Wang, LL
   Wei, CB
   Liu, L
   Wang, ZQ
   Li, Y
AF Li, Ran
   Wang, Xuanyang
   Zhang, Yuntao
   Xu, Xiaoqing
   Wang, Lulu
   Wei, Chunbo
   Liu, Lin
   Wang, Ziqi
   Li, Ying
TI Analysis of Tryptophan and Its Main Metabolite Kynurenine and the Risk of Multiple Cancers Based on the Bidirectional Mendelian Randomization Analysis
SO FRONTIERS IN ONCOLOGY
LA English
DT Article
DE tryptophan; kynurenine; multiple cancers; causation; Mendelian randomization analysis
ID indoleamine 2,3-dioxygenase; immune activation; t-cell; disease progression; colorectal-cancer; kidney-function; pathway; inhibition; expression; serotonin
AB BackgroundTryptophan and its metabolites have been found related to various cancers, but the direction of this relationship is still unclear. The purpose of this study is to explore the causal associations of tryptophan and kynurenine with multiple cancers based on the bidirectional Mendelian randomization analysis. MethodsThe data of a genome-wide association study meta-analysis on 7,824 individuals was used to explore the genetic variants strongly associated with tryptophan and kynurenine. Genetic instruments of four specific cancers were obtained from available summary-level data of 323,590 European participants. Bidirectional Mendelian randomization analysis was conducted to examine possible causality. Sensitivity analysis was performed to test heterogeneity and horizontal pleiotropy. COX regression analysis was conducted to explore associations between dietary tryptophan and cancer mortality in NHANES 1988-1994. ResultsNo evidence of any causal association of tryptophan and kynurenine with the risk of four specific cancers was shown, except for weak correlations were suggested between lung or prostate cancer and kynurenine. Multiple sensitivity analyses generated similar results. Our findings from COX regression analysis were consistent with the above results. ConclusionsOur study did not find any causal relationship between tryptophan and kynurenine and multiple cancers. The associations still need further research.
C1 [Li, Ran; Wang, Xuanyang; Zhang, Yuntao; Xu, Xiaoqing; Wang, Lulu; Wei, Chunbo; Liu, Lin; Wang, Ziqi; Li, Ying] Harbin Med Univ, Sch Publ Hlth, Dept Nutr & Food Hyg, Natl Key Discipline, Harbin, Peoples R China.
C3 Harbin Medical University
RP Li, Y (corresponding author), Harbin Med Univ, Sch Publ Hlth, Dept Nutr & Food Hyg, Natl Key Discipline, Harbin, Peoples R China.
EM liying_helen@163.com
CR Adewoye AH, 2006, CLIN INFECT DIS, V43, P593, DOI 10.1086/506356
   Ala M, 2022, INT REV IMMUNOL, V41, P326, DOI 10.1080/08830185.2021.1954638
   Anderson R N, 2001, NATL VITAL STAT REP, V49, P1
   [Anonymous], 1994, VITAL HEALTH STAT 1, V0, P1
   Badawy AAB, 2016, CLIN SCI, V130, P1327, DOI 10.1042/CS20160153
   Bagheri M, 2021, SCI REP-UK, V11, P0, DOI 10.1038/s41598-021-95154-9
   Bessede A, 2014, NATURE, V511, P184, DOI 10.1038/nature13323
   Bowden J, 2016, GENET EPIDEMIOL, V40, P304, DOI 10.1002/gepi.21965
   Briefel RR, 1992, VITAL HLTH STAT SER, V27, P1
   Burgess S, 2017, EUR J EPIDEMIOL, V32, P377, DOI 10.1007/s10654-017-0255-x
   Cervenka I, 2017, SCIENCE, V357, P0, DOI 10.1126/science.aaf9794
   Chen LL, 2022, HEPATOLOGY, V75, P785, DOI 10.1002/hep.32183
   Cheng YR, 2020, SCI REP-UK, V10, P0, DOI 10.1038/s41598-020-69559-x
   Dolstra H, 1997, J IMMUNOL, V158, P560
   Fallarino I, 2002, CELL DEATH DIFFER, V9, P1069, DOI 10.1038/sj.cdd.4401073
   Fatima S, 2016, MOL ONCOL, V10, P195, DOI 10.1016/j.molonc.2015.09.008
   Frumento G, 2002, J EXP MED, V196, P459, DOI 10.1084/jem.20020121
   Gautam J, 2016, MOL CANCER, V15, P0, DOI 10.1186/s12943-016-0559-6
   Giusti RM, 1996, CANCER EPIDEM BIOMAR, V5, P699
   Goyal A, 2014, CANCER EPIDEM BIOMAR, V23, P1609, DOI 10.1158/1055-9965.EPI-13-0577
   Harding HP, 2000, MOL CELL, V6, P1099, DOI 10.1016/S1097-2765(00)00108-8
   Hayashi K, 2013, J IMMUNOL, V191, P4080, DOI 10.4049/jimmunol.1300923
   Hemani G, 2018, ELIFE, V7, P0, DOI 10.7554/eLife.34408
   HESS KR, 1995, STAT MED, V14, P1707, DOI 10.1002/sim.4780141510
   Huang A, 2002, BRIT J CANCER, V86, P1691, DOI 10.1038/sj.bjc.6600336
   Hunt C, 2020, NEUROSCI BIOBEHAV R, V118, P514, DOI 10.1016/j.neubiorev.2020.08.010
   Ino K, 2008, CLIN CANCER RES, V14, P2310, DOI 10.1158/1078-0432.CCR-07-4144
   Lanser L, 2020, FRONT IMMUNOL, V11, P0, DOI 10.3389/fimmu.2020.00249
   Le Floch N, 2011, AMINO ACIDS, V41, P1195, DOI 10.1007/s00726-010-0752-7
   Lee SH, 2021, BJU INT, V127, P445, DOI 10.1111/bju.15205
   Li MY, 2020, EUR J CLIN NUTR, V74, P613, DOI 10.1038/s41430-020-0588-5
   Li MY, 2019, SCI REP-UK, V9, P0, DOI 10.1038/s41598-019-44819-7
   Li MH, 2014, J IMMUNOTHER CANCER, V2, P0, DOI 10.1186/2051-1426-2-21
   Li Y, 2017, FEBS J, V284, P948, DOI 10.1111/febs.14026
   Li Zejuan, 2017, CANCER CELL, V31, P127, DOI 10.1016/j.ccell.2016.11.017
   Liu Q, 2020, MOL THER-ONCOLYTICS, V17, P153, DOI 10.1016/j.omto.2020.03.013
   Liu YY, 2021, NAT IMMUNOL, V22, P358, DOI 10.1038/s41590-020-00850-9
   Lu JQ, 2018, ACS NANO, V12, P11041, DOI 10.1021/acsnano.8b05189
   Maher B, 2008, NATURE, V456, P18, DOI 10.1038/456018a
   Metz R, 2007, CANCER RES, V67, P7082, DOI 10.1158/0008-5472.CAN-07-1872
   Michailidou K, 2017, NATURE, V551, P92, DOI 10.1038/nature24284
   Moayyeri A, 2013, TWIN RES HUM GENET, V16, P144, DOI 10.1017/thg.2012.89
   Muller AJ, 2005, NAT MED, V11, P312, DOI 10.1038/nm1196
   Muller AJ, 2008, P NATL ACAD SCI USA, V105, P17073, DOI 10.1073/pnas.0806173105
   Muller AJ, 2019, SEMIN IMMUNOPATHOL, V41, P41, DOI 10.1007/s00281-018-0702-0
   Munn DH, 2016, TRENDS IMMUNOL, V37, P193, DOI 10.1016/j.it.2016.01.002
   Munn DH, 2005, IMMUNITY, V22, P633, DOI 10.1016/j.immuni.2005.03.013
   Nishikawa H, 2014, CURR OPIN IMMUNOL, V27, P1, DOI 10.1016/j.coi.2013.12.005
   Opitz CA, 2011, NATURE, V478, P197, DOI 10.1038/nature10491
   Orabona C, 2006, BLOOD, V107, P2846, DOI 10.1182/blood-2005-10-4077
   Pearce CL, 2012, LANCET ONCOL, V13, P385, DOI 10.1016/S1470-2045(11)70404-1
   Phelan CM, 2017, NAT GENET, V49, P680, DOI 10.1038/ng.3826
   Pichler R, 2017, CANCER SCI, V108, P663, DOI 10.1111/cas.13171
   Pilotte L, 2012, P NATL ACAD SCI USA, V109, P2497, DOI 10.1073/pnas.1113873109
   Platten M, 2019, NAT REV DRUG DISCOV, V18, P379, DOI 10.1038/s41573-019-0016-5
   Raychaudhuri S, 2011, CELL, V147, P57, DOI 10.1016/j.cell.2011.09.011
   Sarrouilhe D, 2015, CURR MOL MED, V15, P62, DOI 10.2174/1566524015666150114113411
   Sarrouilhe D, 2019, BIOCHIMIE, V161, P46, DOI 10.1016/j.biochi.2018.06.016
   Schroecksnadel K, 2005, CANCER LETT, V223, P323, DOI 10.1016/j.canlet.2004.10.033
   Schumacher FR, 2018, NAT GENET, V50, P928, DOI 10.1038/s41588-018-0142-8
   Schwarcz R, 2017, NEUROPHARMACOLOGY, V112, P237, DOI 10.1016/j.neuropharm.2016.08.003
   Shah R, 2009, BRIT J CANCER, V100, P1687, DOI 10.1038/sj.bjc.6605042
   Shajib MS, 2015, ACTA PHYSIOL, V213, P561, DOI 10.1111/apha.12430
   Shan ZL, 2019, JAMA-J AM MED ASSOC, V322, P1178, DOI 10.1001/jama.2019.13771
   Shen G, 2020, J NUTR HEALTH AGING, V24, P9, DOI 10.1007/s12603-019-1265-z
   Shin SY, 2014, NAT GENET, V46, P543, DOI 10.1038/ng.2982
   Skelton JA, 2009, ACAD PEDIATR, V9, P322, DOI 10.1016/j.acap.2009.04.005
   Smith C, 2012, CANCER DISCOV, V2, P722, DOI 10.1158/2159-8290.CD-12-0014
   Smith GD, 2005, BMJ-BRIT MED J, V330, P1076, DOI 10.1136/bmj.330.7499.1076
   Spierings E, 2004, TRENDS IMMUNOL, V25, P56, DOI 10.1016/j.it.2003.12.002
   Stone TW, 2013, TRENDS PHARMACOL SCI, V34, P136, DOI 10.1016/j.tips.2012.09.006
   Sudar-Milovanovic E, 2022, CURR MED CHEM, V29, P99, DOI 10.2174/0929867328666210714153649
   Suzuki Y, 2010, LUNG CANCER, V67, P361, DOI 10.1016/j.lungcan.2009.05.001
   Terness P, 2002, J EXP MED, V196, P447, DOI 10.1084/jem.20020052
   Théate I, 2015, CANCER IMMUNOL RES, V3, P161, DOI 10.1158/2326-6066.CIR-14-0137
   Thompson JR, 2005, STAT MED, V24, P2241, DOI 10.1002/sim.2100
   van Baren N, 2015, FRONT IMMUNOL, V6, P0, DOI 10.3389/fimmu.2015.00034
   van der Goot AT, 2013, TRENDS MOL MED, V19, P336, DOI 10.1016/j.molmed.2013.02.007
   Verbanck M, 2018, NAT GENET, V50, P693, DOI 10.1038/s41588-018-0099-7
   Visscher PM, 2012, AM J HUM GENET, V90, P7, DOI 10.1016/j.ajhg.2011.11.029
   Wahid B, 2018, IMMUNOTHERAPY-UK, V10, P999, DOI 10.2217/imt-2018-0002
   Wang YF, 2014, NAT GENET, V46, P736, DOI 10.1038/ng.3002
   Weinlich G, 2007, DERMATOLOGY, V214, P8, DOI 10.1159/000096906
   Wichmann HE, 2005, GESUNDHEITSWESEN, V67, PS26, DOI 10.1055/s-2005-858226
   Willman CL, 2013, BLOOD, V122, P2293, DOI 10.1182/blood-2013-08-519843
   Yan RH, 2019, NATURE, V568, P127, DOI 10.1038/s41586-019-1011-z
   Yu Z, 2020, KIDNEY INT, V98, P708, DOI 10.1016/j.kint.2020.04.044
   Zhai LJ, 2015, J CLIN NEUROSCI, V22, P1964, DOI 10.1016/j.jocn.2015.06.018
NR 93
TC 5
Z9 5
U1 1
U2 15
PU FRONTIERS MEDIA SA
PI LAUSANNE
PA AVENUE DU TRIBUNAL FEDERAL 34, LAUSANNE, CH-1015, SWITZERLAND
SN 2234-943X
EI 
J9 FRONT ONCOL
JI Front. Oncol.
PD APR 14
PY 2022
VL 12
IS 
BP 
EP 
DI 10.3389/fonc.2022.852718
PG 13
WC Oncology
SC Oncology
GA 1G9UB
UT WOS:000796191400001
PM 35494045
DA 2025-02-23
ER

PT J
AU Kumar, R
   Maurya, AK
   Parker, KD
   Kant, R
   Ibrahim, H
   Kabir, MI
   Kumar, D
   Weber, AM
   Agarwal, R
   Kuhn, KA
   Ryan, EP
   Raina, K
AF Kumar, Robin
   Maurya, Akhilendra K.
   Parker, Kristopher D.
   Kant, Rama
   Ibrahim, Hend
   Kabir, Md Imtiazul
   Kumar, Dileep
   Weber, Annika M.
   Agarwal, Rajesh
   Kuhn, Kristine A.
   Ryan, Elizabeth P.
   Raina, Komal
TI Gender-based effect of absence of gut microbiota on the protective efficacy of <i>Bifidobacterium longum</i>-fermented rice bran diet against inflammation-associated colon tumorigenesis
SO MOLECULAR CARCINOGENESIS
LA English
DT Article
DE azoxymethane; cancer intervention; colon carcinogenesis; fermentation; germ free mice; metabolomics; microbiome; probiotics; rice bran
ID colorectal-cancer; carcinogenesis; model; intervention; azoxymethane; polyphenols; inhibition; biomarkers; components; ecosystem
AB Dietary rice bran (RB) has shown capacity to influence metabolism by modulation of gut microbiota in individuals at risk for colorectal cancer (CRC), which warranted attention for delineating mechanisms for bidirectional influences and cross-feeding between the host and RB-modified gut microbiota to reduce CRC. Accordingly, in the present study, fermented rice bran (FRB, fermented with a RB responsive microbe Bifidobacterium longum), and non-fermented RB were fed as 10% w/w (diet) to gut microbiota-intact(spf) or germ-free mice(gf) to investigate comparative efficacy against inflammation-associated azoxymethane/dextran sodium sulfate (AOM/DSS)-induced CRC. Results indicated both microbiota-dependent and independent mechanisms for RB meditated protective efficacy against CRC that was associated with reduced neoplastic lesion size and local-mucosal/systemic inflammation, and restoration of colonic epithelial integrity. Enrichment of beneficial commensals (such as, Clostridiales, Blautia, Roseburia), phenolic metabolites (benzoate and catechol metabolism), and dietary components (ferulic acid-4 sulfate, trigonelline, and salicylate) were correlated with anti-CRC efficacy. Germ-free studies revealed gender-specific physiological variables could differentially impact CRC growth and progression. In the germ-free females, the RB dietary treatment showed a similar to 72% reduction in the incidence of colonic epithelial erosion when compared to the similar to 40% reduction in FRB-fed mice(gf). Ex vivo fermentation of RB did not parallel the localized-protective benefits of gut microbial metabolism by RB in damaged colonic tissues. Findings from this study suggest potential needs for safety considerations of fermented fiber rich foods as dietary strategies against severe inflammation-associated colon tumorigenesis (particularly with severe damage to the colonic epithelium).
C1 [Kumar, Robin; Kabir, Md Imtiazul; Raina, Komal] South Dakota State Univ, Dept Pharmaceut Sci, Brookings, SD 57007 USA.
   [Maurya, Akhilendra K.; Kant, Rama; Kumar, Dileep; Agarwal, Rajesh; Raina, Komal] Univ Colorado, Skaggs Sch Pharm & Pharmaceut Sci, Dept Pharmaceut Sci, Aurora, CO USA.
   [Parker, Kristopher D.; Ibrahim, Hend; Ryan, Elizabeth P.] Colorado State Univ, Dept Environm & Radiol Hlth Sci, Ft Collins, CO 80523 USA.
   [Parker, Kristopher D.] Middle Georgia State Univ, Dept Nat Sci, Cochran, GA USA.
   [Ibrahim, Hend] Zagazig Univ, Fac Med, Dept Med Biochem, Zagazig, Egypt.
   [Weber, Annika M.] Colorado State Univ, Dept Food Sci & Human Nutr, Ft Collins, CO 80523 USA.
   [Kuhn, Kristine A.] Univ Colorado, Div Rheumatol, Sch Med, Anschutz Med Campus, Aurora, CO USA.
C3 South Dakota State University; University of Colorado System; University of Colorado Anschutz Medical Campus; Colorado State University; Egyptian Knowledge Bank (EKB); Zagazig University; Colorado State University; University of Colorado System; University of Colorado Anschutz Medical Campus
RP Raina, K (corresponding author), South Dakota State Univ, Dept Pharmaceut Sci, Brookings, SD 57007 USA.; Ryan, EP (corresponding author), Colorado State Univ, Dept Environm & Radiol Hlth Sci, Ft Collins, CO 80523 USA.
EM E.P.Ryan@colostate.edu; komal.raina@sdstate.edu
FU National Institutes of Health [R01CA201112]
CR Agista AZ, 2021, NUTRIENTS, V13, P0, DOI 10.3390/nu13061869
   Arlt A, 2013, ONCOGENE, V32, P4825, DOI 10.1038/onc.2012.493
   Brown DG, 2017, BRIT J NUTR, V117, P1244, DOI 10.1017/S0007114517001106
   Cardona F, 2013, J NUTR BIOCHEM, V24, P1415, DOI 10.1016/j.jnutbio.2013.05.001
   Collins SL, 2020, ACTA PHARMACOL SIN B, V10, P19, DOI 10.1016/j.apsb.2019.12.001
   Derry MM, 2013, CANCER PREV RES, V6, P625, DOI 10.1158/1940-6207.CAPR-13-0053
   Duthie GG, 2011, FOOD FUNCT, V2, P515, DOI 10.1039/c1fo10128e
   Corrêa TAF, 2019, FRONT NUTR, V6, P0, DOI 10.3389/fnut.2019.00188
   Forster GM, 2013, FOOD CHEM, V141, P1545, DOI 10.1016/j.foodchem.2013.04.020
   Geng JW, 2013, GUT PATHOG, V5, P0, DOI 10.1186/1757-4749-5-2
   de Cedrón MG, 2017, MOL ONCOL, V11, P1768, DOI 10.1002/1878-0261.12142
   Guo PT, 2020, J ANIM SCI BIOTECHNO, V11, P0, DOI 10.1186/s40104-019-0402-1
   Henderson AJ, 2012, ADV NUTR, V3, P643, DOI 10.3945/an.112.002303
   Kasprzak A, 2019, INT J MOL SCI, V20, P0, DOI 10.3390/ijms20184580
   Katyama M, 2002, ONCOL REP, V9, P817
   Klampfer L, 2011, CURR CANCER DRUG TAR, V11, P451, DOI 10.2174/156800911795538066
   Koelink PJ, 2018, J CROHNS COLITIS, V12, P794, DOI 10.1093/ecco-jcc/jjy035
   Liu XM, 2021, GUT MICROBES, V13, P0, DOI 10.1080/19490976.2021.1875796
   Morgan MAJ, 2013, PLOS ONE, V8, P0, DOI 10.1371/journal.pone.0056738
   Mosele JI, 2015, MOLECULES, V20, P17429, DOI 10.3390/molecules200917429
   Nealon NJ, 2019, BENEF MICROBES, V10, P823, DOI 10.3920/BM2019.0017
   Norris L, 2015, MOL NUTR FOOD RES, V59, P1827, DOI 10.1002/mnfr.201400818
   Pan P, 2015, CANCER PREV RES, V8, P743, DOI 10.1158/1940-6207.CAPR-15-0065
   Potrykus M, 2021, NUTRIENTS, V13, P0, DOI 10.3390/nu13113839
   Rezasoltani S, 2018, MICROB PATHOGENESIS, V124, P244, DOI 10.1016/j.micpath.2018.08.035
   Rinninella E, 2019, MICROORGANISMS, V7, P0, DOI 10.3390/microorganisms7010014
   Rowland I, 2018, EUR J NUTR, V57, P1, DOI 10.1007/s00394-017-1445-8
   Ryan EP, 2011, JAVMA-J AM VET MED A, V238, P593, DOI 10.2460/javma.238.5.593
   Ryan EP, 2011, J AGR FOOD CHEM, V59, P1862, DOI 10.1021/jf1038103
   Salvador Ellaine, 2016, CURR PATHOBIOL REP, V4, P135
   Sheflin AM, 2017, MOL NUTR FOOD RES, V61, P0, DOI 10.1002/mnfr.201500905
   Sheflin AM, 2015, NUTRIENTS, V7, P1282, DOI 10.3390/nu7021282
   Shibayama J, 2018, FOOD BIOSCI, V25, P8, DOI 10.1016/j.fbio.2018.07.002
   Siegel RL, 2021, CA-CANCER J CLIN, V71, P7, DOI 10.3322/caac.21654
   Singh J, 1997, CARCINOGENESIS, V18, P833, DOI 10.1093/carcin/18.4.833
   So WKW, 2016, NUTRIENTS, V8, P0, DOI 10.3390/nu8090569
   So WKW, 2021, NUTRIENTS, V13, P2
   Suzuki R, 2006, CARCINOGENESIS, V27, P162, DOI 10.1093/carcin/bgi205
   Tan BL, 2017, BIOMED RES INT, V2017, P0, DOI 10.1155/2017/9017902
   Tjalsma H, 2012, NAT REV MICROBIOL, V10, P575, DOI 10.1038/nrmicro2819
   Tuomisto AE, 2019, WORLD J GASTROENTERO, V25, P4383, DOI 10.3748/wjg.v25.i31.4383
   Valdes Ana M, 2018, BMJ, V361, Pk2179, DOI 10.1136/bmj.k2179
   Verschoyle RD, 2007, BRIT J CANCER, V96, P248, DOI 10.1038/sj.bjc.6603539
   WATSON JA, 1969, ARCH BIOCHEM BIOPHYS, V135, P209, DOI 10.1016/0003-9861(69)90532-3
   Weir TL, 2013, PLOS ONE, V8, P0, DOI 10.1371/journal.pone.0070803
   Wong SH, 2019, NAT REV GASTRO HEPAT, V16, P690, DOI 10.1038/s41575-019-0209-8
   Zackular JP, 2013, MBIO, V4, P0, DOI 10.1128/mBio.00692-13
   Zarei Iman, 2019, INTEGR FOOD NUTR METAB, V6, P0, DOI 10.15761/IFNM.1000252
   Zhao ZH, 2008, FOOD CHEM, V109, P691, DOI 10.1016/j.foodchem.2008.02.039
NR 49
TC 7
Z9 7
U1 2
U2 15
PU WILEY
PI HOBOKEN
PA 111 RIVER ST, HOBOKEN 07030-5774, NJ USA
SN 0899-1987
EI 1098-2744
J9 MOL CARCINOGEN
JI Mol. Carcinog.
PD OCT 15
PY 2022
VL 61
IS 10
BP 941
EP 957
DI 10.1002/mc.23452
EA JUL 2022
PG 17
WC Biochemistry & Molecular Biology; Oncology
SC Biochemistry & Molecular Biology; Oncology
GA 4M2GU
UT WOS:000827693500001
PM 35856887
DA 2025-02-23
ER

PT J
AU Liu, Y
   Guo, LW
   Xu, HF
   Kang, RH
   Zheng, LY
   Zhang, LY
   Chen, Q
   Sun, XB
   Zhang, SK
   Qiao, YL
AF Liu, Yin
   Guo, Lan-Wei
   Xu, Hui-Fang
   Kang, Rui-Hua
   Zheng, Li-Yang
   Zhang, Lu-Yao
   Chen, Qiong
   Sun, Xi-Bin
   Zhang, Shao-Kai
   Qiao, You-Lin
TI Risk of Liver Cirrhosis in HBV/HCV-Infected Individuals with First-Degree Relatives Who Have Liver Cancer: Development and Validation of a Simple Model
SO CANCER PREVENTION RESEARCH
LA English
DT Article
ID hepatitis-b-virus; hepatocellular-carcinoma; family-history; sampling variability; natural-history; biopsy; fibrosis; complications; inpatients; severity
AB Identification of high-risk population among hepatitis B with first-degree relatives (FDR) who have liver cancer is important to implement precise intervention. A crosssectional study was conducted under the framework of a population-based Cancer Screening Program in Urban China (CanSPUC), aimed to develop and validate a simple noninvasive model that could assess and stratify cirrhosis risk, in HBV/HCV-infected individuals with FDRs who have liver cancer. People who participated in liver cancer screening in Henan province were enrolled. Using the data set consisting of participants admitted from October 1, 2013, to December 31, 2016, a 24-point scale risk score model was developed through logistic regression, based on educational background, dietary habit, smoking index, cooking oil fume exposure, history of severe trauma, HBV/HCV infection status, history of diabetes, history of hyperlipidemia, and parent history of liver cancer. The model showed excellent discrimination with area under the receiver operator characteristic curve (AUROC) of 0.875 [95% confidence interval (CI), 0.853-0.896] and fair calibration with a Hosmer-Lemeshow test P = 0.106. The prevalence rates in the medium- and high-risk groups were 2.87 (95% CI, 1.94-4.25) and 47.57 (95% CI, 31.59-71.63) times of low-risk group, respectively. After internal validation, bias-corrected AUROC was 0.874 (95% CI, 0.873-0.875). In the external validation data set consisting of participants admitted from January 1, 2017, to October 31, 2018, the model had achieved similar discrimination, calibration, and risk stratification ability. In conclusion, the risk score model we developed can be a practical tool for the screening and prevention of liver cirrhosis among HBV/HCV-infected individuals with FDRs who have liver cancer.
C1 [Liu, Yin; Guo, Lan-Wei; Xu, Hui-Fang; Kang, Rui-Hua; Zheng, Li-Yang; Zhang, Lu-Yao; Chen, Qiong; Sun, Xi-Bin; Zhang, Shao-Kai; Qiao, You-Lin] Zhengzhou Univ, Affiliated Canc Hosp, Henan Canc Hosp, Dept Canc Epidemiol, Zhengzhou, Peoples R China.
   [Qiao, You-Lin] Chinese Acad Med Sci, Canc Inst Hosp, Natl Canc Ctr, Dept Canc Epidemiol, Beijing, Peoples R China.
C3 Zhengzhou University; Chinese Academy of Medical Sciences - Peking Union Medical College
RP Qiao, YL (corresponding author), Zhengzhou Univ, Affiliated Canc Hosp, Henan Canc Hosp, Dept Canc Epidemiol, Zhengzhou, Peoples R China.; Qiao, YL (corresponding author), Chinese Acad Med Sci, Canc Inst Hosp, Natl Canc Ctr, Dept Canc Epidemiol, Beijing, Peoples R China.; Zhang, SK (corresponding author), Henan Canc Hosp, Dept Canc Epidemiol, Zhengzhou 450008, Peoples R China.
EM shaokaizhang@126.com; qiaoy@cicams.ac.cn
CR Afdhal NH, 2004, AM J GASTROENTEROL, V99, P1160, DOI 10.1111/j.1572-0241.2004.30110.x
   Akuta N, 2001, J MED VIROL, V64, P109, DOI 10.1002/jmv.1025
   Alonzo TA, 2009, AM J EPIDEMIOL, V170, P528, DOI 10.1093/aje/kwp129
   [Anonymous], 2007, DIETARY GUIDELINES C, V0, P0
   Bedossa P, 2003, HEPATOLOGY, V38, P1449, DOI 10.1016/j.hep.2003.09.022
   Bostock-Cox Beverley, 2017, NURS STAND, V31, P52, DOI 10.7748/ns.2017.e10106
   Caccamo G, 2014, WORLD J GASTROENTERO, V20, P14559, DOI 10.3748/wjg.v20.i40.14559
   Cadranel JF, 2000, HEPATOLOGY, V32, P477, DOI 10.1053/jhep.2000.16602
   Chen CH, 1998, J CLIN GASTROENTEROL, V27, P236, DOI 10.1097/00004836-199810000-00011
   Chiu TH, 2018, TZU CHI MED J, V30, P102, DOI 10.4103/tcmj.tcmj_109_17
   Duan ZP, 2014, J CLIN GASTROENTEROL, V48, P679, DOI 10.1097/MCG.0000000000000109
   Gentile I, 2013, HEPAT MON, V13, P0, DOI 10.5812/hepatmon.8352
   Gray-Renfrew A, 2020, CHRONIC ILLN, V16, P284, DOI 10.1177/1742395318803668
   Guo LW, 2019, CANCER MED-US, V8, P7098, DOI 10.1002/cam4.2578
   Guttmacher AE, 2004, NEW ENGL J MED, V351, P2333, DOI 10.1056/NEJMsb042979
   Hajarizadeh B, 2013, NAT REV GASTRO HEPAT, V10, P553, DOI 10.1038/nrgastro.2013.107
   Hassan MM, 2009, J HEPATOL, V50, P334, DOI 10.1016/j.jhep.2008.08.016
   Hsu YC, 2018, J HEPATOL, V69, P278, DOI 10.1016/j.jhep.2018.02.032
   Hsu YS, 2002, HEPATOLOGY, V35, P1522, DOI 10.1053/jhep.2002.33638
   JANES CH, 1993, ANN INTERN MED, V118, P96, DOI 10.7326/0003-4819-118-2-199301150-00003
   Kim BK, 2007, LIVER INT, V27, P969, DOI 10.1111/j.1478-3231.2007.01519.x
   Lee HW, 2016, WORLD J GASTROENTERO, V22, P8314, DOI 10.3748/wjg.v22.i37.8314
   Lee S, 2014, WORLD J GASTROENTERO, V20, P445, DOI 10.3748/wjg.v20.i2.445
   Lens S, 2016, ALIMENT PHARM THER, V43, P364, DOI 10.1111/apt.13472
   Lu FB, 2018, EXPERT REV GASTROENT, V12, P491, DOI 10.1080/17474124.2018.1460202
   McMahon BJ, 2009, HEPATOLOGY, V49, PS45, DOI 10.1002/hep.22898
   Medicnt CSoHC, 2020, J MOD MED HLTH, V36, P0
   Nkontchou G, 2010, J HEPATOL, V53, P827, DOI 10.1016/j.jhep.2010.04.035
   PERRAULT J, 1978, GASTROENTEROLOGY, V74, P103
   Perz JF, 2006, J HEPATOL, V45, P529, DOI 10.1016/j.jhep.2006.05.013
   Polyzos SA, 2019, METABOLISM, V92, P82, DOI 10.1016/j.metabol.2018.11.014
   Serván PR, 2013, NUTR HOSP, V28, P138, DOI 10.3305/nh.2013.28.sup5.6929
   Sagnelli Evangelista, 2012, INFEZ MED, V20, P31
   Siddique I, 2003, SCAND J GASTROENTERO, V38, P427, DOI 10.1080/00365520310000825
   Steyerberg EW, 2001, J CLIN EPIDEMIOL, V54, P774, DOI 10.1016/S0895-4356(01)00341-9
   Sullivan LM, 2004, STAT MED, V23, P1631, DOI 10.1002/sim.1742
   Udompap P, 2015, CLIN GASTROENTEROL H, V13, P2031, DOI 10.1016/j.cgh.2015.08.015
   Wang Y, 2020, EUR J GASTROEN HEPAT, V32, P120, DOI 10.1097/MEG.0000000000001592
   Wang Y, 2019, FRONT ONCOL, V9, P0, DOI 10.3389/fonc.2019.00286
   Waris Gulam, 2006, J CARCINOG, V5, P14
   Wong JB, 2000, ANN INTERN MED, V133, P665, DOI 10.7326/0003-4819-133-9-200011070-00008
   Wu M, 2008, ENVIRON MOL MUTAGEN, V49, P265, DOI 10.1002/em.20381
   Wu SC, 2001, J FOOD PROTECT, V64, P240, DOI 10.4315/0362-028X-64.2.240
   Xiong M, 2019, LIVER INT, V39, P1428, DOI 10.1111/liv.14108
   Yin RX, 2009, PUBLIC HEALTH NUTR, V12, P816, DOI 10.1017/S1368980008003273
   Yongdi C, 2018, GLOB J INFECT DIS CL, V4, P004
   Yu MW, 2000, J NATL CANCER I, V92, P1159, DOI 10.1093/jnci/92.14.1159
   Yu MW, 2002, INT J EPIDEMIOL, V31, P1008, DOI 10.1093/ije/31.5.1008
   Zein CO, 2006, HEPATOLOGY, V44, P1564, DOI 10.1002/hep.21423
   Zhang JG, 2020, FRONT ONCOL, V10, P0, DOI 10.3389/fonc.2020.01173
   Zhao Y, 2019, HEPATOB PANCREAT DIS, V18, P143, DOI 10.1016/j.hbpd.2018.12.002
   Zheng J, 2017, HUM VACC IMMUNOTHER, V13, P1005, DOI 10.1080/21645515.2016.1265714
NR 53
TC 2
Z9 4
U1 0
U2 9
PU AMER ASSOC CANCER RESEARCH
PI PHILADELPHIA
PA 615 CHESTNUT ST, 17TH FLOOR, PHILADELPHIA, PA 19106-4404 USA
SN 1940-6207
EI 1940-6215
J9 CANCER PREV RES
JI Cancer Prev. Res.
PD FEB 15
PY 2022
VL 15
IS 2
BP 111
EP 120
DI 10.1158/1940-6207.CAPR-21-0220
PG 10
WC Oncology
SC Oncology
GA YX3VO
UT WOS:000754035500001
PM 34675066
DA 2025-02-23
ER

PT J
AU Custódio, IDD
   Nunes, FSM
   Lima, MTM
   de Carvalho, KP
   Alves, DS
   Chiaretto, JF
   Canto, PPL
   Paiva, CE
   Maia, YCD
AF Dias Custodio, Isis Danyelle
   Mazzutti Nunes, Fernanda Silva
   Miranda Lima, Mariana Tavares
   de Carvalho, Kamila Pires
   Alves, Debora Santana
   Chiaretto, Juliana Freitas
   Lajolo Canto, Paula Philbert
   Paiva, Carlos Eduardo
   de Paiva Maia, Yara Cristina
TI Serum 25-hydroxyvitamin D and cancer-related fatigue: associations and effects on depression, anxiety, functional capacity and health-related quality of Life in breast cancer survivors during adjuvant endocrine therapy
SO BMC CANCER
LA English
DT Article
DE Fatigue; Vitamin D deficiency; Cancer survivors; Breast neoplasms; Aromatase Inhibitors; Health-related quality of life
ID vitamin-d deficiency; bioelectrical-impedance analysis; aromatase inhibitors; dietary-fat; fact-f; symptoms; risk; absorption; mortality; criteria
AB Background The adjuvant treatment with Aromatase Inhibitor (AI) is considered standard of care for postmenopausal breast cancer (BC) women with hormone receptor-positive (HR +), however, it often causes adverse effects such as cancer-related fatigue (CRF). The high prevalence of vitamin D deficiency in postmenopausal women who start adjuvant AI supports the hypothesis that hypovitaminosis D would be one of the biological explanations for toxicity of AI. This study aimed to identify the relationship between 25-hydroxyvitamin D [25(OH)D] and CRF, and to analyze their associations and effects on depression, anxiety, functional disability, muscle/joint aches and HRQL. Methods This prospective study included 89 postmenopausal women diagnosed with HR + early BC in adjuvant endocrine therapy with AI. Anthropometric and body composition assessments were performed, as well as dietary assessments by application of 24-h dietary recall, at three time points, totaling 24 months of follow-up. The women completed the Cervantes Scale (CS), Hospital Anxiety and Depression Scale (HADS) and Health Assessment Questionnaire (HAQ). The CRF was determined from the Functional Assessment of Chronic Illness Therapy-fatigue (FACIT-F). The serum 25(OH)D was determined by electrochemiluminescence, with cut-off point above 75 nmol/L adopted as sufficiency. Generalized Linear Model (GLzM) and Generalized Mixed Model (GMM) analysis were used. Results At baseline, 36% (n = 32) of the women presented CRF and 39.3% (n = 35) had 25(OH)D below 75 nmol/L. None of the women reached the Estimated Average Requirements (EAR) of vitamin D. The causality between 25(OH)D and CRF was not significant. Longitudinally, lower levels of 25(OH)D had a negative effect on anxiety (p = 0.020), Menopause and Health (p = 0.033) and Vasomotor scores (p = 0.007). Also, the CRF had a negative effect on anxiety (p = 0.028); depression (p = 0.027); functional disability (p = 0.022); HRQL (p = 0.007); Menopause and Health (p = 0.042), Psychological (p = 0.008) and Couple Relations (p = 0.008) domains; and on Health (p = 0.019) and Aging (p = 0.036) subdomains. Vasomotor subdomain (beta = -2.279, p = 0.045) and muscle/joint aches (beta = -0.779, p = 0.013) were significant with CRF only at baseline. Conclusions This study found negative effect of body adiposity on CRF. Still, the clinical relevance of 25(OH)D and CRF is highlighted, especially that of CRF, considering the consistent impact on several adverse effects reported by BC survivors during adjuvant endocrine therapy.
C1 [Dias Custodio, Isis Danyelle; Mazzutti Nunes, Fernanda Silva; Miranda Lima, Mariana Tavares; de Carvalho, Kamila Pires; Alves, Debora Santana; Chiaretto, Juliana Freitas; de Paiva Maia, Yara Cristina] Univ Fed Uberlandia, Sch Med, Mol Biol & Nutr Res Grp, BR-38405320 Uberlandia, MG, Brazil.
   [Lajolo Canto, Paula Philbert] Univ Fed Uberlandia, Clin Hosp, Dept Clin Oncol, BR-38405320 Uberlandia, MG, Brazil.
   [Paiva, Carlos Eduardo] Barretos Canc Hosp, Dept Clin Oncol, BR-14784400 Barretos, SP, Brazil.
   [de Paiva Maia, Yara Cristina] Univ Fed Uberlandia, Sch Med, Nutr Course, BR-38405320 Uberlandia, MG, Brazil.
C3 Universidade Federal de Uberlandia; Universidade Federal de Uberlandia; Hospital de Cancer de Barretos; Universidade Federal de Uberlandia
RP Maia, YCD (corresponding author), Univ Fed Uberlandia, Sch Med, Mol Biol & Nutr Res Grp, BR-38405320 Uberlandia, MG, Brazil.; Maia, YCD (corresponding author), Univ Fed Uberlandia, Sch Med, Nutr Course, BR-38405320 Uberlandia, MG, Brazil.
EM yara.maia@ufu.br
FU Conselho Nacional de Desenvolvimento Cientifico e Tecnologico, Brasil (CNPq) [409482/2021-8]; Fundacao de Amparo a Pesquisa do Estado de Minas Gerais (FAPEMIG) [APQ-01339-21]; CAPES; Fundacao de Amparo a Pesquisa do Estado de Minas Gerais-FAPEMIG [Rede Mineira de Pesquisa Translacional em Imunobiologicos e Biofarmacos no Cancer (REMITRIBIC)] [RED-00031-21]
CR Amrein K, 2020, EUR J CLIN NUTR, V74, P1498, DOI 10.1038/s41430-020-0558-y
   [Anonymous], 2022, NCCN GUIDELINES VERSION 1.2022 BREAST CANCER RISK REDUCTION, V0, P0
   Arora A, 2004, J AM GERIATR SOC, V52, P611, DOI 10.1111/j.1532-5415.2004.52171.x
   Ashwell M, 2005, INT J FOOD SCI NUTR, V56, P303, DOI 10.1080/09637480500195066
   Associacao Brasileira de Nutrologia Sociedade Brasileira de Nutricao Parenteral e Enteral, 2009, UT BIOIM AV MASS COR, V0, P13
   Beckmann Y, 2020, EPMA J, V11, P65, DOI 10.1007/s13167-019-00191-0
   Bennett S, 2016, COCHRANE DB SYST REV, V0, P0, DOI DOI 10.1002/14651858.CD008144.pub2
   Body JJ, 2011, BMC CANCER, V11, P0, DOI 10.1186/1471-2407-11-384
   Botega NJ, 1995, REV SAUDE PUBL, V29, P355, DOI 10.1590/S0034-89101995000500004
   Bower JE, 2006, CANCER-AM CANCER SOC, V106, P751, DOI 10.1002/cncr.21671
   Bower JE, 2014, NAT REV CLIN ONCOL, V11, P597, DOI 10.1038/nrclinonc.2014.127
   Bradshaw PT, 2016, EPIDEMIOLOGY, V27, P6, DOI 10.1097/EDE.0000000000000394
   Bruce B, 2005, CLIN EXP RHEUMATOL, V23, P0
   Bruce Bonnie, 2003, HEALTH QUAL LIFE OUTCOMES, V1, P20, DOI 10.1186/1477-7525-1-20
   BUCHANAN JR, 1986, CALCIFIED TISSUE INT, V39, P139, DOI 10.1007/BF02555109
   Campos MPO, 2011, ANN ONCOL, V22, P1273, DOI 10.1093/annonc/mdq458
   Condorelli R, 2018, EXPERT REV ANTICANC, V18, P1101, DOI 10.1080/14737140.2018.1520096
   Corbett TK, 2019, SYST REV-LONDON, V8, P0, DOI 10.1186/s13643-019-1230-2
   Coughlin Steven S, 2021, CURR CANCER REP, V3, P101, DOI 10.25082/CCR.2021.01.005
   Curt G A, 2000, ONCOLOGIST, V5, P353, DOI 10.1634/theoncologist.5-5-353
   Dahir M, 2014, SEX MED-UK, V2, P8, DOI 10.1002/sm2.22
   Dawson-Hughes B, 2015, J ACAD NUTR DIET, V115, P225, DOI 10.1016/j.jand.2014.09.014
   de Sire A, 2022, NUTRIENTS, V14, P0, DOI 10.3390/nu14081586
   Dolgoy ND, 2019, EUR J CANCER CARE, V28, P0, DOI 10.1111/ecc.13048
   Drocourt L, 2002, J BIOL CHEM, V277, P25125, DOI 10.1074/jbc.M201323200
   Ellis SD, 2018, BMC RHEUMATOL, V2, P0, DOI 10.1186/s41927-018-0035-6
   Faul F, 2007, BEHAV RES METHODS, V39, P175, DOI 10.3758/BF03193146
   Fayers PM, 2013, QUALITY LIFE ASSESSM, V0, P0
   Ferlay J EM, 2020, GLOBAL CANCER OBSERVATORY: CANCER TODAY, V0, P0
   FERRAZ MB, 1990, J RHEUMATOL, V17, P813
   Friedman CF, 2012, J WOMENS HEALTH, V21, P456, DOI 10.1089/jwh.2011.3009
   FRIES JF, 1980, ARTHRITIS RHEUM-US, V23, P137, DOI 10.1002/art.1780230202
   Garcion E, 2002, TRENDS ENDOCRIN MET, V13, P100, DOI 10.1016/S1043-2760(01)00547-1
   Glerup H, 2000, J INTERN MED, V247, P260, DOI 10.1046/j.1365-2796.2000.00595.x
   Gradishar WJ, 2021, J NATL COMPR CANC NE, V0, P0
   Haller H, 2017, ACTA ONCOL, V56, P1665, DOI 10.1080/0284186X.2017.1342862
   Havdahl A, 2019, SCI REP-UK, V9, P0, DOI 10.1038/s41598-019-39359-z
   Henry NL, 2012, J CLIN ONCOL, V30, P936, DOI 10.1200/JCO.2011.38.0261
   Hines SL, 2010, NUTRITION, V26, P255, DOI 10.1016/j.nut.2009.08.020
   HOLICK MF, 1994, AM J CLIN NUTR, V60, P619, DOI 10.1093/ajcn/60.4.619
   Holick MF, 2007, NEW ENGL J MED, V357, P266, DOI 10.1056/NEJMra070553
   Holick MF, 2011, J CLIN ENDOCR METAB, V96, P1911, DOI 10.1210/jc.2011-0385
   HOLLANDER D, 1978, GUT, V19, P267, DOI 10.1136/gut.19.4.267
   Hollen PJ, 2015, BREAST CANCER RES TR, V151, P679, DOI 10.1007/s10549-015-3420-5
   Inglis JE, 2020, SUPPORT CARE CANCER, V28, P1411, DOI 10.1007/s00520-019-04953-4
   Invernizzi M, 2020, FRONT ONCOL, V10, P0, DOI 10.3389/fonc.2020.556718
   Ishikawa NM, 2010, SUPPORT CARE CANCER, V18, P481, DOI 10.1007/s00520-009-0697-0
   Izaola O, 2015, NUTR HOSP, V31, P2352, DOI 10.3305/nh.2015.31.6.8829
   Jang A, 2020, INTEGR CANCER THER, V19, P0, DOI 10.1177/1534735420949679
   Joly F, 2019, CANCERS, V11, P0, DOI 10.3390/cancers11121896
   Kapoor E, 2017, MAYO CLIN PROC, V92, P1552, DOI 10.1016/j.mayocp.2017.08.004
   Kerley CP, 2017, J CLIN SLEEP MED, V13, P19, DOI 10.5664/jcsm.6378
   Khan QJ, 2010, BREAST CANCER RES TR, V119, P111, DOI 10.1007/s10549-009-0495-x
   Kim Y, 2014, BRIT J CANCER, V110, P2772, DOI 10.1038/bjc.2014.175
   Klasson C, 2022, CANCERS, V14, P0, DOI 10.3390/cancers14030746
   Krishnan AV, 2012, STEROIDS, V77, P1107, DOI 10.1016/j.steroids.2012.06.005
   Kwan ML, 2014, PLOS ONE, V9, P0, DOI 10.1371/journal.pone.0111477
   Kyle UG, 2004, CLIN NUTR, V23, P1226, DOI 10.1016/j.clnu.2004.06.004
   Kyle UG, 2001, NUTRITION, V17, P248, DOI 10.1016/S0899-9007(00)00553-0
   LeBlanc ES, 2015, MATURITAS, V81, P377, DOI 10.1016/j.maturitas.2015.04.007
   Lima JEM, 2012, SCI WORLD J, V0, PP1, DOI 10.1100/2012/620519
   LIPSCHITZ DA, 1994, PRIMARY CARE, V21, P55
   Maass SWMC, 2021, CANCERS, V13, P0, DOI 10.3390/cancers13061301
   Maurya VK, 2017, J FOOD SCI TECH MYS, V54, P3753, DOI 10.1007/s13197-017-2840-0
   Mazzutti FS, 2021, NUTRIENTS, V13, P0, DOI 10.3390/nu13041114
   McCann JC, 2008, FASEB J, V22, P982, DOI 10.1096/fj.07-9326rev
   Michos ED, 2008, CURR OPIN CLIN NUTR, V11, P7, DOI 10.1097/MCO.0b013e3282f2f4dd
   Moreira CA, 2020, ARCH ENDOCRIN METAB, V64, P462, DOI 10.20945/2359-3997000000258
   Niramitmahapanya S, 2011, J CLIN ENDOCR METAB, V96, P3170, DOI 10.1210/jc.2011-1518
   NORGAN NG, 1988, ERGONOMICS, V31, P1493, DOI 10.1080/00140138808966796
   Nowak A, 2016, MEDICINE, V95, P0, DOI 10.1097/MD.0000000000005353
   Nusser SM, 1996, J AM STAT ASSOC, V91, P1440, DOI 10.2307/2291570
   OHiggins CM, 2018, SUPPORT CARE CANCER, V26, P3353, DOI 10.1007/s00520-018-4318-7
   ONeill M, 2020, INTEGR CANCER THER, V19, P0, DOI 10.1177/1534735420959882
   Palacios, 2004, MED 150 NICA, V122, P205, DOI 10.1016/S0025-7753(04)74198-6
   Polak MA, 2014, NUTRIENTS, V6, P4720, DOI 10.3390/nu6114720
   Poort H, 2020, ANN ONCOL, V31, P115, DOI 10.1016/j.annonc.2019.09.002
   Rato Q, 2017, REV PORT CARDIOL, V36, P365, DOI 10.1016/j.repc.2017.02.003
   Ross AC, 2011, DIETARY REFERENCE INTAKES FOR CALCIUM AND VITAMIN D, V0, P35
   Roy S, 2014, N AM J MED SCI, V6, P396, DOI 10.4103/1947-2714.139291
   Ruiz-Casado A, 2021, CLIN BREAST CANCER, V21, P10, DOI 10.1016/j.clbc.2020.07.011
   Saquib J, 2011, NUTR CANCER, V63, P327, DOI 10.1080/01635581.2011.535957
   Schöttker B, 2020, BMC CANCER, V20, P0, DOI 10.1186/s12885-020-07219-z
   Sharma AV, 2019, CURR TREAT OPT CARD, V21, P0, DOI 10.1007/s11936-019-0788-2
   Smith IE, 2003, NEW ENGL J MED, V348, P2431, DOI 10.1056/NEJMra023246
   Terwee CB, 2007, J CLIN EPIDEMIOL, V60, P34, DOI 10.1016/j.jclinepi.2006.03.012
   Van Belle S, 2005, SUPPORT CARE CANCER, V13, P246, DOI 10.1007/s00520-004-0734-y
   Vieth R, 2011, BEST PRACT RES CL EN, V25, P681, DOI 10.1016/j.beem.2011.06.009
   Wacker M, 2013, DERM-ENDOCRINOL, V5, P0, DOI 10.4161/derm.24494
   WEBB AR, 1990, AM J CLIN NUTR, V51, P1075, DOI 10.1093/ajcn/51.6.1075
   WHO Consultation, 2000, WHO TECH REP SER, V894, P1
   Willett WC, 1997, AM J CLIN NUTR, V65, P1220, DOI 10.1093/ajcn/65.4.1220S
   Yellen SB, 1997, J PAIN SYMPTOM MANAG, V13, P63, DOI 10.1016/S0885-3924(96)00274-6
   Zhao FX, 2020, CRIT REV ONCOL HEMAT, V156, P0, DOI 10.1016/j.critrevonc.2020.103114
   ZIGMOND AS, 1983, ACTA PSYCHIAT SCAND, V67, P361, DOI 10.1111/j.1600-0447.1983.tb09716.x
NR 96
TC 3
Z9 5
U1 1
U2 5
PU BMC
PI LONDON
PA CAMPUS, 4 CRINAN ST, LONDON N1 9XW, ENGLAND
SN 
EI 1471-2407
J9 BMC CANCER
JI BMC Cancer
PD AUG 6
PY 2022
VL 22
IS 1
BP 
EP 
DI 10.1186/s12885-022-09962-x
PG 20
WC Oncology
SC Oncology
GA 3O4GM
UT WOS:000836792600004
PM 35933326
DA 2025-02-23
ER

PT J
AU Shehu, E
   Roggendorf, S
   Golla, A
   Koenig, A
   Stangl, GI
   Diestelhorst, A
   Medenwald, D
   Vordermark, D
   Steckelberg, A
   Schmidt, H
AF Shehu, Eni
   Roggendorf, Sigrid
   Golla, Andre
   Koenig, Antonia
   Stangl, Gabriele I.
   Diestelhorst, Andrea
   Medenwald, Daniel
   Vordermark, Dirk
   Steckelberg, Anke
   Schmidt, Heike
TI Development and Evaluation of a Multimodal Supportive Intervention for Promoting Physical Function in Older Patients with Cancer
SO CANCERS
LA English
DT Article
DE cancer care; older patients with cancer; physical activity; physical function; nutrition; health-related quality of life
ID quality-of-life; geriatric assessment; international society; reference equations; reference values; prostate-cancer; clinical-trials; breast-cancer; exercise; oncology
AB Simple Summary Physical function is important for older people to maintain selfcare and independence. Physical function may decline during oncologic therapy. In this study, a program to help maintain physical function was developed and tested. Cancer patients, 60 years and older, starting outpatient radiotherapy participated. The individual health condition, risk factors and quality of life were assessed. The results informed individual exercise plans and dietary recommendations. Participants received either paper-based or video-based instructions. After 12 weeks of intervention the assessments were repeated. Four weeks later, a questionnaire was sent to ask about physical activity, nutrition and quality of life. Twenty-four patients participated (14 women, 10 men) with a mean age of 70 +/- 7 years. The majority rated the program as helpful. Paper-based or video-based instructions were appreciated equally. The intervention was feasible and showed potential benefit for the maintenance of physical function during outpatient radiotherapy and should be tested with a larger sample. Physical function (PF) in older patients with cancer may decline during and after oncologic therapy. This study aimed to develop and pilot test an individually tailored unsupervised physical activity (PA) program and dietary recommendations to promote PF in older patients with cancer. Following development and pretest, the intervention was pilot tested to explore feasibility, acceptance, adherence and potential benefit. Patients >= 60 years, with heterogeneous cancer diagnoses, starting outpatient radiotherapy were randomized in two study arms: paper-based vs. video-based instructions. Based on assessments of PF, PA, nutrition, cognition, mental health, social support, HRQOL and personal goals, participants received individual recommendations for PA and nutrition. After 12 weeks of intervention (T1), reassessments were performed. The postal 4-week follow-up questionnaire included PA, nutrition and HRQOL. Participants (n = 24, 14 female, mean age 70 +/- 7 years) showed comparable characteristics in both study arms. The majority rated the program as helpful. Facilitators and barriers to PA adherence were collected. Both modes of instructions were appreciated equally. PF (EORTC QLQ-C30) declined slightly (not clinically relevant >10 pts.) at group level T0: 76 +/- 16, T1: 68 +/- 21, T2: 69 +/- 24. The intervention was feasible, well accepted, showing potential benefit for the maintenance of PF during outpatient radiotherapy, and should be further tested in a larger sample.
C1 [Shehu, Eni; Roggendorf, Sigrid; Steckelberg, Anke; Schmidt, Heike] Martin Luther Univ Halle Wittenberg, Fac Med, Inst Hlth & Nursing Sci, D-06112 Halle, Germany.
   [Golla, Andre] Martin Luther Univ Halle Wittenberg, Fac Med, Inst Rehabil Med, D-06112 Halle, Germany.
   [Koenig, Antonia; Stangl, Gabriele I.] Martin Luther Univ Halle Wittenberg, Inst Agr & Nutr Sci, D-06120 Halle, Germany.
   [Diestelhorst, Andrea; Medenwald, Daniel; Vordermark, Dirk; Schmidt, Heike] Univ Hosp Halle, Clin & Polyclin Radiotherapy, D-06120 Halle, Germany.
C3 Martin Luther University Halle Wittenberg; Martin Luther University Halle Wittenberg; Martin Luther University Halle Wittenberg; Martin Luther University Halle Wittenberg
RP Schmidt, H (corresponding author), Martin Luther Univ Halle Wittenberg, Fac Med, Inst Hlth & Nursing Sci, D-06112 Halle, Germany.; Schmidt, H (corresponding author), Univ Hosp Halle, Clin & Polyclin Radiotherapy, D-06120 Halle, Germany.
EM shehu.eni@gmail.com; sigrid.roggendorf@uk-halle.de; andre.golla@uk-halle.de; antonia.koenig1@gmail.com; gabriele.stangl@landw.uni-halle.de; andrea.diestelhorst@uk-halle.de; daniel.medenwald@uk-halle.de; dirk.vordermark@uk-halle.de; anke.steckelberg@uk-halle.de; heike.schmidt2@uk-halle.de
FU Wilhelm Roux Program, of the Medical Faculty, Martin Luther University Halle-Wittenberg [31/08]
CR AARONSON NK, 1993, J NATL CANCER I, V85, P365, DOI 10.1093/jnci/85.5.365
   Alibhai SMH, 2019, BMC CANCER, V19, P0, DOI 10.1186/s12885-018-5189-5
   Arends J, 2017, CLIN NUTR, V36, P11, DOI 10.1016/j.clnu.2016.07.015
   Ashcraft KA, 2019, SEMIN RADIAT ONCOL, V29, P16, DOI 10.1016/j.semradonc.2018.10.001
   Barber FD, 2013, ONCOL NURS FORUM, V40, P481, DOI 10.1188/13.ONF.481-489
   Baumann FT, 2017, SUPPORT CARE CANCER, V25, P1047, DOI 10.1007/s00520-016-3490-x
   Beaudart C, 2017, OSTEOPOROSIS INT, V28, P1817, DOI 10.1007/s00198-017-3980-9
   Bohannon RW, 2017, J FRALITY AGING, V6, P83, DOI 10.14283/jfa.2017.8
   Bohannon RW, 2006, PERCEPT MOTOR SKILL, V103, P215, DOI 10.2466/PMS.103.1.215-222
   Butow PN, 2012, SUPPORT CARE CANCER, V20, P1, DOI 10.1007/s00520-011-1270-1
   Campbell KL, 2019, MED SCI SPORT EXER, V51, P2375, DOI 10.1249/MSS.0000000000002116
   Chen FJ, 2021, CANCER NURS, V44, PE287, DOI 10.1097/NCC.0000000000000816
   Craig P, 2013, INT J NURS STUD, V50, P587, DOI 10.1016/j.ijnurstu.2012.09.010
   Cramer H, 2017, COCHRANE DB SYST REV, V0, P0, DOI DOI 10.1002/14651858.CD010802.pub2
   Derks MGM, 2016, ONCOLOGIST, V21, P946, DOI 10.1634/theoncologist.2016-0033
   Dishman RK, 2001, QUEST, V53, P295, DOI 10.1080/00336297.2001.10491746
   Dotan E, 2021, J NATL COMPR CANC NE, V19, P1006, DOI 10.6004/jnccn.2021.0043
   Enright Paul L, 2003, RESPIR CARE, V48, P783
   Enright PL, 1998, AM J RESP CRIT CARE, V158, P1384, DOI 10.1164/ajrccm.158.5.9710086
   FOLSTEIN MF, 1975, J PSYCHIAT RES, V12, P189, DOI 10.1016/0022-3956(75)90026-6
   Forbes CC, 2020, J CANCER SURVIV, V14, P689, DOI 10.1007/s11764-020-00883-x
   Gammack Julie K, 2017, MO MED, V114, P105
   Gardner MM, 2001, AGE AGEING, V30, P77, DOI 10.1093/ageing/30.1.77
   Golla A, 2018, PHYS MED REHABIL KUR, V28, P241, DOI 10.1055/s-0038-1668265
   Grimmett C, 2019, INT J BEHAV NUTR PHY, V16, P0, DOI 10.1186/s12966-019-0787-4
   Hardcastle SJ, 2018, EUR J CANCER CARE, V27, P0, DOI 10.1111/ecc.12679
   Hurria A, 2019, J AM GERIATR SOC, V67, P920, DOI 10.1111/jgs.15493
   Ibrahim A, 2017, PLOS ONE, V12, P0, DOI 10.1371/journal.pone.0185641
   Julious SA, 2005, PHARM STAT, V4, P287, DOI 10.1002/pst.185
   KATZ S, 1963, JAMA-J AM MED ASSOC, V185, P914, DOI 10.1001/jama.1963.03060120024016
   Kaufmann A, 2015, SUPPORT CARE CANCER, V23, P1883, DOI 10.1007/s00520-014-2546-z
   Kilari D, 2016, J GERIATR ONCOL, V7, P293, DOI 10.1016/j.jgo.2016.04.007
   Klepin HD, 2013, INTERD T GERONT GERI, V38, P146, DOI 10.1159/000343597
   LAPORTE RE, 1985, PUBLIC HEALTH REP, V100, P131
   LAWTON MP, 1969, GERONTOLOGIST, V9, P179, DOI 10.1093/geront/9.3_Part_1.179
   Leach CR, 2016, CANCER-AM CANCER SOC, V122, P1946, DOI 10.1002/cncr.29914
   Locher JL, 2010, PSYCHO-ONCOLOGY, V19, P967, DOI 10.1002/pon.1656
   Logan SL, 2013, INT J ENV RES PUB HE, V10, P3967, DOI 10.3390/ijerph10093967
   Loh KP, 2021, J GERIATR ONCOL, V12, P909, DOI 10.1016/j.jgo.2021.02.023
   Loh KP, 2021, J NATL COMPR CANC NE, V19, P1055, DOI 10.6004/jnccn.2020.7684
   Mayring P, 2015, ADVNCS MTHMTCS EDUC, V0, PP365, DOI 10.1007/978-94-017-9181-6_13
   McKenzie GAG, 2021, J GERIATR ONCOL, V12, P22, DOI 10.1016/j.jgo.2020.07.003
   Mehra Sumit, 2019, JMIR HUM FACTORS, V6, Pe11598, DOI 10.2196/11598
   Mikkelsen MK, 2019, EUR J ONCOL NURS, V41, P16, DOI 10.1016/j.ejon.2019.04.005
   Mishra SI, 2012, COCHRANE DB SYST REV, V0, P0, DOI DOI 10.1002/14651858.CD007566.pub2
   Möhler R, 2015, TRIALS, V16, P0, DOI 10.1186/s13063-015-0709-y
   Morey MC, 2009, JAMA-J AM MED ASSOC, V301, P1883, DOI 10.1001/jama.2009.643
   Morishima T, 2020, CANCER MED-US, V9, P5839, DOI 10.1002/cam4.3205
   Nightingale G, 2021, J GERIATR ONCOL, V12, P658, DOI 10.1016/j.jgo.2020.10.018
   NIKOLAUS T, 1994, Z GERONTOL, V27, P240
   Osoba D, 1999, INT J CANCER, V0, P132
   Pamoukdjian F, 2020, J GERONTOL A-BIOL, V75, P189, DOI 10.1093/gerona/glz024
   Pamoukdjian F, 2017, J GERIATR ONCOL, V8, P190, DOI 10.1016/j.jgo.2017.02.003
   Pandya C, 2019, J AM GERIATR SOC, V67, P998, DOI 10.1111/jgs.15864
   PODSIADLO D, 1991, J AM GERIATR SOC, V39, P142, DOI 10.1111/j.1532-5415.1991.tb01616.x
   Prochaska JO, 2015, HLTH BEHAV THEORY RE, V0, P125
   ROSSITERFORNOFF JE, 1995, J GERONTOL A-BIOL, V50, PM291, DOI 10.1093/gerona/50A.6.M291
   Schmidt H, 2017, J GERIATR ONCOL, V8, P262, DOI 10.1016/j.jgo.2017.04.002
   Schumacher O, 2021, INT J RADIAT ONCOL, V111, P716, DOI 10.1016/j.ijrobp.2021.06.034
   Segal R, 2017, CURR ONCOL, V24, P40, DOI 10.3747/co.24.3376
   Seigerschmidt E, 2002, INT J GERIATR PSYCH, V17, P1048, DOI 10.1002/gps.747
   Shehu E, 2019, BEWEGUNGSTHERAPIE GE, V35, P212, DOI 10.1055/a-0957-1915
   Siddique A, 2021, J AM GERIATR SOC, V69, P3124, DOI 10.1111/jgs.17369
   Smith WJ, 2021, TRANSL J AM COLL SPO, V6, P0, DOI 10.1249/tjx.0000000000000180
   Spitzer RL, 1999, JAMA-J AM MED ASSOC, V282, P1737, DOI 10.1001/jama.282.18.1737
   Stefani L, 2019, J SPORT MED PHYS FIT, V59, P846, DOI 10.23736/S0022-4707.18.08908-9
   Sun V, 2020, J GERIATR ONCOL, V11, P256, DOI 10.1016/j.jgo.2019.06.003
   Sylvia LG, 2014, J ACAD NUTR DIET, V114, P199, DOI 10.1016/j.jand.2013.09.018
   Tang PF, 2015, GERIATR GERONTOL INT, V15, P204, DOI 10.1111/ggi.12258
   Tveter AT, 2014, ARCH PHYS MED REHAB, V95, P1366, DOI 10.1016/j.apmr.2014.02.016
   Ursem C, 2021, J GERIATR ONCOL, V12, P808, DOI 10.1016/j.jgo.2020.12.011
   Vaportzis E, 2017, FRONT PSYCHOL, V8, P0, DOI 10.3389/fpsyg.2017.01687
   Vigano A, 2017, J GERIATR ONCOL, V8, P428, DOI 10.1016/j.jgo.2017.08.013
   Wheelwright S, 2013, BRIT J CANCER, V109, P852, DOI 10.1038/bjc.2013.407
   Whitney SL, 2005, PHYS THER, V85, P1034, DOI 10.1093/ptj/85.10.1034
   Wildiers H, 2014, J CLIN ONCOL, V32, P2595, DOI 10.1200/JCO.2013.54.8347
   WILLIAMS E, 1989, J CLIN EPIDEMIOL, V42, P1161, DOI 10.1016/0895-4356(89)90114-5
   Wong JN, 2018, INT J BEHAV NUTR PHY, V15, P0, DOI 10.1186/s12966-018-0680-6
   Zhuang CL, 2020, J CACHEXIA SARCOPENI, V11, P1476, DOI 10.1002/jcsm.12614
NR 79
TC 3
Z9 3
U1 1
U2 4
PU MDPI
PI BASEL
PA ST ALBAN-ANLAGE 66, CH-4052 BASEL, SWITZERLAND
SN 
EI 2072-6694
J9 CANCERS
JI Cancers
PD JUN 15
PY 2022
VL 14
IS 11
BP 
EP 
DI 10.3390/cancers14112599
PG 20
WC Oncology
SC Oncology
GA 1Z7HW
UT WOS:000808991800001
PM 35681580
DA 2025-02-23
ER

PT J
AU Weikart, D
   Lin, D
   Dhingra, R
   Al-Shaar, L
   Sturgeon, K
AF Weikart, Daphne
   Lin, Dan
   Dhingra, Radha
   Al-Shaar, Laila
   Sturgeon, Kathleen
TI Pre-Diagnosis Diet and Physical Activity and Risk of Cardiovascular Disease Mortality among Female Cancer Survivors
SO CANCERS
LA English
DT Article
DE Alternative Mediterranean Diet; metabolic equivalent task; retrospective cohort study; neoplasm; California Teachers Study
ID breast-cancer; california teachers; women; patterns; recurrence; exercise; quality; rates; death; fat
AB Simple Summary The number of cancer survivors is increasing; however, cancer survivors are at an increased risk of cardiovascular diseases (CVD) and CVD mortality. Therefore, it is pertinent to understand how lifestyle choices such as dietary patterns and physical activity are associated with this risk. Little is known about the relationship of pre-cancer diagnosis diet quality and physical activity (PA) with CVD among cancer survivors. Most studies have focused on post-cancer diagnosis risk factors, without accounting for their status in the pre-diagnosis period or interaction on CVD mortality. We examined pre-cancer diagnosis diet quality and physical activity in relation with CVD mortality risk in female cancer survivors from the California Teachers Study cohort. We hypothesized that higher diet quality scores and higher physical activity levels prior to cancer diagnosis would be associated with lower risk of CVD mortality in female cancer survivors. Sub-optimal diet and physical activity (PA) levels have been associated with increased risk of cardiovascular disease (CVD) mortality. The relationship between pre-cancer diagnosis diet quality and PA level on CVD mortality risk in cancer survivors is unclear. We examined the association between pre-cancer diagnosis diet quality and leisure-time PA and their interaction on CVD mortality in cancer survivors. Diet quality was characterized by the Alternative Mediterranean Diet Index (aMED). Leisure-time PA was converted to a metabolic equivalent of task hours per week (MET-h/wk). During a median of 6.3 years of follow-up of 18,533 female cancer survivors, we identified 915 CVD deaths. aMED score was not associated with CVD mortality. PA level was inversely associated with CVD mortality (HRQ1-Q4 = 0.74; 95% CI: 0.61-0.88; P-trend = 0.0014). Compared to cancer survivors with the lowest pre-diagnosis aMED score and PA level, cancer survivors with higher aMED scores and higher MET-hrs/wk were at a 33% lower risk of CVD mortality (HR = 0.67; 95% CI: 0.52-0.87). Overall, this study shows PA to be a strong predictor of CVD mortality in female cancer survivors. Our observations support the importance of PA throughout the lifecycle in lowering CVD mortality risk.
C1 [Weikart, Daphne] Penn State Univ, Dept Food Sci, University Pk, PA 16802 USA.
   [Lin, Dan; Dhingra, Radha; Al-Shaar, Laila; Sturgeon, Kathleen] Penn State Univ, Dept Publ Hlth Sci, Hershey, PA 17033 USA.
C3 Pennsylvania Commonwealth System of Higher Education (PCSHE); Pennsylvania State University; Pennsylvania State University - University Park; Pennsylvania Commonwealth System of Higher Education (PCSHE); Pennsylvania State University; Penn State Health
RP Sturgeon, K (corresponding author), Penn State Univ, Dept Publ Hlth Sci, Hershey, PA 17033 USA.
EM dkw81@psu.edu; dlin1@pennstatehealth.psu.edu; rdhingra@phs.psu.edu; lshaar83@gmail.com; kms99@psu.edu
FU National Cancer Institute of the National Institutes of Health [U01CA199277, P30-CA033572, P30-CA023100, UM1-CA164917, R01-CA077398]
CR Ainsworth BE, 2011, MED SCI SPORT EXER, V43, P1575, DOI 10.1249/MSS.0b013e31821ece12
   Akbaraly TN, 2011, AM J CLIN NUTR, V94, P247, DOI 10.3945/ajcn.111.013128
   Bernstein L, 2002, CANCER CAUSE CONTROL, V13, P625, DOI 10.1023/A:1019552126105
   Brown JC, 2012, COMPR PHYSIOL, V2, P2775, DOI 10.1002/cphy.c120005
   Chlebowski RT, 2017, J CLIN ONCOL, V35, P2919, DOI 10.1200/JCO.2016.72.0326
   Cushman M, 2021, CIRCULATION, V143, PE239, DOI 10.1161/CIR.0000000000000907
   DemarkWahnefried W, 1997, AM J CLIN NUTR, V65, P1495, DOI 10.1093/ajcn/65.5.1495
   Friedenreich CM, 2020, JNCI CANCER SPECT, V4, P0, DOI 10.1093/jncics/pkz080
   Garcia M, 2016, CIRC RES, V118, P1273, DOI 10.1161/CIRCRESAHA.116.307547
   George SM, 2014, CANCER EPIDEM BIOMAR, V23, P575, DOI 10.1158/1055-9965.EPI-13-1162
   George SM, 2011, CANCER CAUSE CONTROL, V22, P589, DOI 10.1007/s10552-011-9732-9
   Gernaat SAM, 2017, BREAST CANCER RES TR, V164, P537, DOI 10.1007/s10549-017-4282-9
   Haridass V, 2018, J NUTR, V148, P1830, DOI 10.1093/jn/nxy187
   Horn-Ross PL, 2008, CANCER CAUSE CONTROL, V19, P595, DOI 10.1007/s10552-008-9124-y
   Jones LW, 2014, J CLIN ONCOL, V32, P3643, DOI 10.1200/JCO.2014.56.7511
   Karavasiloglou N, 2019, NUTRIENTS, V11, P0, DOI 10.3390/nu11112558
   Keats MR, 2017, J CANCER SURVIV, V11, P264, DOI 10.1007/s11764-016-0584-x
   Keteepe-Arachi T, 2017, EUR CARDIOL REV, V12, P10, DOI 10.15420/ecr.2016:32:1
   Kim EHJ, 2011, NUTR CANCER, V63, P381, DOI 10.1080/01635581.2011.535963
   Kim KH, 2021, BREAST CANCER RES TR, V188, P203, DOI 10.1007/s10549-021-06140-8
   Kroenke CH, 2005, J CLIN ONCOL, V23, P9295, DOI 10.1200/JCO.2005.02.0198
   Kwan ML, 2009, J CLIN ONCOL, V27, P919, DOI 10.1200/JCO.2008.19.4035
   Lacey JV, 2020, CANCER EPIDEM BIOMAR, V29, P777, DOI 10.1158/1055-9965.EPI-19-0842
   Lavie CJ, 2019, CIRC RES, V124, P799, DOI 10.1161/CIRCRESAHA.118.312669
   Mattox TW, 2017, NUTR CLIN PRACT, V32, P599, DOI 10.1177/0884533617722986
   Pierce JP, 2007, JAMA-J AM MED ASSOC, V298, P289, DOI 10.1001/jama.298.3.289
   Rock CL, 2020, CA-CANCER J CLIN, V70, P245, DOI 10.3322/caac.21591
   Salas-Salvadó J, 2018, PROG CARDIOVASC DIS, V61, P62, DOI 10.1016/j.pcad.2018.04.006
   Schwedhelm C, 2016, NUTR REV, V74, P737, DOI 10.1093/nutrit/nuw045
   Schwingshackl L, 2017, NUTRIENTS, V9, P0, DOI 10.3390/nu9101063
   Siegel RL, 2020, CA-CANCER J CLIN, V70, P7, DOI 10.3322/caac.21590
   Stoltzfus KC, 2020, NAT COMMUN, V11, P0, DOI 10.1038/s41467-020-15639-5
   Sturgeon KM, 2019, EUR HEART J, V40, P3889, DOI 10.1093/eurheartj/ehz766
   Tarasenko YN, 2018, CANCER CAUSE CONTROL, V29, P475, DOI 10.1007/s10552-018-1017-0
   Vrieling A, 2013, BRIT J CANCER, V108, P188, DOI 10.1038/bjc.2012.521
   Widmer RJ, 2015, AM J MED, V128, P229, DOI 10.1016/j.amjmed.2014.10.014
   Young LR, 2002, AM J PUBLIC HEALTH, V92, P246, DOI 10.2105/AJPH.92.2.246
   Zheng JL, 2020, EUR J NUTR, V59, P965, DOI 10.1007/s00394-019-01956-z
NR 41
TC 3
Z9 3
U1 0
U2 4
PU MDPI
PI BASEL
PA MDPI AG, Grosspeteranlage 5, CH-4052 BASEL, SWITZERLAND
SN 
EI 2072-6694
J9 CANCERS
JI Cancers
PD JUL 15
PY 2022
VL 14
IS 13
BP 
EP 
DI 10.3390/cancers14133096
PG 11
WC Oncology
SC Oncology
GA 2V2EU
UT WOS:000823664500001
PM 35804868
DA 2025-02-23
ER

PT J
AU Korat, AVA
   Chiu, YH
   Bertrand, KA
   Zhang, SM
   Epstein, MM
   Rosner, BA
   Chiuve, S
   Campos, H
   Giovannucci, EL
   Chavarro, JE
   Birmann, BM
AF Korat, Andres V. Ardisson
   Chiu, Yu-Han
   Bertrand, Kimberly A.
   Zhang, Shumin
   Epstein, Mara M.
   Rosner, Bernard A.
   Chiuve, Stephanie
   Campos, Hannia
   Giovannucci, Edward L.
   Chavarro, Jorge E.
   Birmann, Brenda M.
TI A prospective analysis of red blood cell membrane polyunsaturated fatty acid levels and risk of non-Hodgkin lymphoma
SO LEUKEMIA & LYMPHOMA
LA English
DT Article
DE Red blood cell membrane fatty acids; polyunsaturated fatty acids; non-Hodgkin lymphoma; epidemiology; prospective; etiology
ID inflammatory markers; adipose-tissue; epidemiologic research; dietary-fat; us men; biomarkers; classification; plasma; cancer; n-3
AB Published studies report inconsistent associations of polyunsaturated fatty acid (PUFA) intake with non-Hodgkin lymphoma (NHL) risk. We conducted a nested case-control study in Nurses' Health Study and Health Professionals Follow-Up Study participants to evaluate a hypothesis of inverse association of pre-diagnosis red blood cell (RBC) membrane PUFA levels with risk of NHL endpoints. We confirmed 583 NHL cases and matched 583 controls by cohort/sex, age, race and blood draw date/time. We estimated odds ratios (OR) and 95% confidence intervals (CI) for risk of NHL endpoints using logistic regression. RBC PUFA levels were not associated with all NHL risk; cis 20:2n-6 was associated with follicular lymphoma risk (OR [95% CI] per one standard deviation increase: 1.35 [1.03-1.77]), and the omega-6/omega-3 PUFA ratio was associated with diffuse large B-cell lymphoma risk (2.33 [1.23-4.43]). Overall, PUFA did not demonstrate a role in NHL etiology; the two unexpected positive associations lack clear biologic explanations.
C1 [Korat, Andres V. Ardisson; Rosner, Bernard A.; Chavarro, Jorge E.; Birmann, Brenda M.] Brigham & Womens Hosp, Dept Med, Channing Div Network Med, 181 Longwood Ave, Boston, MA 02115 USA.
   [Korat, Andres V. Ardisson; Zhang, Shumin; Rosner, Bernard A.; Chavarro, Jorge E.; Birmann, Brenda M.] Harvard Med Sch, 181 Longwood Ave, Boston, MA 02115 USA.
   [Chiu, Yu-Han; Giovannucci, Edward L.; Chavarro, Jorge E.] Harvard TH Chan Sch Publ Hlth, Dept Epidemiol, Boston, MA USA.
   [Chiu, Yu-Han; Chiuve, Stephanie; Campos, Hannia; Giovannucci, Edward L.; Chavarro, Jorge E.] Harvard TH Chan Sch Publ Hlth, Dept Nutr, Boston, MA USA.
   [Bertrand, Kimberly A.] Boston Univ, Slone Epidemiol Ctr, Boston, MA 02215 USA.
   [Zhang, Shumin] Brigham & Womens Hosp, Dept Med, Div Prevent Med, Boston, MA USA.
   [Zhang, Shumin] Johnson & Johnson, New Brunswick, NJ USA.
   [Epstein, Mara M.] Univ Massachusetts, Med Sch, Dept Med, Worcester, MA USA.
   [Epstein, Mara M.] Univ Massachusetts, Meyers Primary Care Inst, Med Sch, Worcester, MA USA.
   [Rosner, Bernard A.] Harvard TH Chan Sch Publ Hlth, Dept Biostat, Boston, MA USA.
   [Chiuve, Stephanie] AbbVie Pharmaceut, N Chicago, IL USA.
   [Campos, Hannia] Univ Hispanoamer, Ctr Invest & Innovac Nutr Translac & Salud, San Jose, Costa Rica.
C3 Harvard University; Harvard University Medical Affiliates; Brigham & Women's Hospital; Harvard University; Harvard Medical School; Harvard University; Harvard T.H. Chan School of Public Health; Harvard University; Harvard T.H. Chan School of Public Health; Boston University; Harvard University; Harvard University Medical Affiliates; Brigham & Women's Hospital; Johnson & Johnson; Johnson & Johnson USA; University of Massachusetts System; University of Massachusetts Worcester; University of Massachusetts System; University of Massachusetts Worcester; Harvard University; Harvard T.H. Chan School of Public Health; AbbVie
RP Birmann, BM (corresponding author), Brigham & Womens Hosp, Dept Med, Channing Div Network Med, 181 Longwood Ave, Boston, MA 02115 USA.; Birmann, BM (corresponding author), Harvard Med Sch, 181 Longwood Ave, Boston, MA 02115 USA.
EM brenda.birmann@channing.harvard.edu
FU American Cancer Society [RSG-11-020-01-CNE]; National Institutes of Health [UM1 CA186107, P01 CA87969, R01 CA49449, U01 CA167552, R01 CA149445, R01 CA09812, U54 CA155626, P30 DK46200, KL2 TR001455, T32 CA009001]; American Heart Association [834106]; National Institute of Diabetes and Digestive and Kidney Diseases [P30DK046200] Funding Source: NIH RePORTER; American Heart Association (AHA) [834106] Funding Source: American Heart Association (AHA)
CR Arab L, 2002, PUBLIC HEALTH NUTR, V5, P865, DOI 10.1079/PHN2002391
   Baylin A, 2002, AM J CLIN NUTR, V76, P750, DOI 10.1093/ajcn/76.4.750
   Bersch-Ferreira AC, 2017, NUTRITION, V37, P30, DOI 10.1016/j.nut.2016.12.006
   Bertrand KA, 2017, AM J CLIN NUTR, V106, P650, DOI 10.3945/ajcn.117.155010
   Calder PC, 2015, BBA-MOL CELL BIOL L, V1851, P469, DOI 10.1016/j.bbalip.2014.08.010
   Cerhan JR, 2017, SCHOTTENFELD FRAUMEN, V0, P767
   Chang ET, 2006, AM J EPIDEMIOL, V164, P1222, DOI 10.1093/aje/kwj330
   Charbonneau B, 2013, J NUTR, V143, P672, DOI 10.3945/jn.112.168658
   Chiu BCH, 1996, JAMA-J AM MED ASSOC, V275, P1315, DOI 10.1001/jama.275.17.1315
   Chiu YH, 2018, INT J CANCER, V143, P1914, DOI 10.1002/ijc.31602
   Colditz GA, 2005, NAT REV CANCER, V5, P388, DOI 10.1038/nrc1608
   Daniel CR, 2012, J NUTR, V142, P1074, DOI 10.3945/jn.112.158113
   DURRLEMAN S, 1989, STAT MED, V8, P551, DOI 10.1002/sim.4780080504
   Flock MR, 2014, PROSTAG LEUKOTR ESS, V91, P161, DOI 10.1016/j.plefa.2014.07.006
   FRANCESCHI S, 1989, NUTR CANCER, V12, P333, DOI 10.1080/01635588909514034
   Gao XY, 2008, GENET EPIDEMIOL, V32, P361, DOI 10.1002/gepi.20310
   Gao XY, 2010, GENET EPIDEMIOL, V34, P100, DOI 10.1002/gepi.20430
   HANKINSON SE, 1995, CANCER EPIDEM BIOMAR, V4, P649
   HARTGE P, 1992, CANCER RES, V52, P0
   Henley SJ, 2020, CANCER-AM CANCER SOC, V126, P2225, DOI 10.1002/cncr.32802
   Higgins JPT, 2003, BMJ-BRIT MED J, V327, P557, DOI 10.1136/bmj.327.7414.557
   Katan MB, 1997, J LIPID RES, V38, P2012
   Khadge S, 2018, INT IMMUNOPHARMACOL, V65, P580, DOI 10.1016/j.intimp.2018.10.026
   Korat AVA, 2020, AM J CLIN NUTR, V112, P1576, DOI 10.1093/ajcn/nqaa251
   LONDON SJ, 1991, AM J CLIN NUTR, V54, P340, DOI 10.1093/ajcn/54.2.340
   Lopez-Garcia E, 2004, J NUTR, V134, P1806, DOI 10.1093/jn/134.7.1806
   Makgoeng SB, 2018, JNCI CANCER SPECT, V2, P0, DOI 10.1093/jncics/pky082
   Marventano S, 2015, INT J FOOD SCI NUTR, V66, P611, DOI 10.3109/09637486.2015.1077790
   Morimoto Y, 2012, CANCER CAUSE CONTROL, V23, P1693, DOI 10.1007/s10552-012-0048-1
   Morton LM, 2007, BLOOD, V110, P695, DOI 10.1182/blood-2006-11-051672
   Morton Lindsay M, 2014, JOURNAL OF THE NATIONAL CANCER INSTITUTE MONOGRAPHS, V0, PP130, DOI 10.1093/jncimonographs/lgu013
   Pischon T, 2003, CIRCULATION, V108, P155, DOI 10.1161/01.CIR.0000079224.46084.C2
   Polesel J, 2006, ANN ONCOL, V17, P713, DOI 10.1093/annonc/mdl054
   Prevete N, 2018, PHARMACOL RES, V128, P80, DOI 10.1016/j.phrs.2017.09.024
   RICHEDWARDS JW, 1994, AM J EPIDEMIOL, V140, P1016, DOI 10.1093/oxfordjournals.aje.a117191
   ROSNER B, 1983, TECHNOMETRICS, V25, P165, DOI 10.2307/1268549
   Sergentanis TN, 2018, LEUKEMIA LYMPHOMA, V59, P434, DOI 10.1080/10428194.2017.1339873
   Siegel RL, 2022, CA-CANCER J CLIN, V72, P7, DOI 10.3322/caac.21708
   Skibola CF, 2007, CANCER EPIDEM BIOMAR, V16, P392, DOI 10.1158/1055-9965.EPI-06-1081
   STAMPFER MJ, 1984, AM J EPIDEMIOL, V119, P837, DOI 10.1093/oxfordjournals.aje.a113804
   Sun Q, 2007, AM J CLIN NUTR, V86, P74, DOI 10.1093/ajcn/86.1.74
   Swerdlow SH, 2016, BLOOD, V127, P2375, DOI 10.1182/blood-2016-01-643569
   Teras LR, 2022, BRIT J HAEMATOL, V197, P714, DOI 10.1111/bjh.18150
   Turner JJ, 2010, BLOOD, V116, PE90, DOI 10.1182/blood-2010-06-289561
   Wall R, 2010, NUTR REV, V68, P280, DOI 10.1111/j.1753-4887.2010.00287.x
   Wang ML, 2016, STAT MED, V35, P782, DOI 10.1002/sim.6793
   WILLETT WC, 1988, AM J EPIDEMIOL, V127, P188, DOI 10.1093/oxfordjournals.aje.a114780
   Yang L, 2020, HEMATOLOGY, V25, P194, DOI 10.1179/1607845414Y.0000000215
   Yang L, 2015, MEDICINE, V94, P0, DOI 10.1097/MD.0000000000001729
   Yu XM, 2014, LIPIDS HEALTH DIS, V13, P0, DOI 10.1186/1476-511X-13-151
   Yuan CZ, 2018, AM J EPIDEMIOL, V187, P1051, DOI 10.1093/aje/kwx328
   Zhang SM, 1999, JNCI-J NATL CANCER I, V91, P1751, DOI 10.1093/jnci/91.20.1751
   Zheng TZ, 2004, AM J EPIDEMIOL, V159, P454, DOI 10.1093/aje/kwh067
NR 53
TC 0
Z9 0
U1 1
U2 5
PU TAYLOR & FRANCIS LTD
PI ABINGDON
PA 2-4 PARK SQUARE, MILTON PARK, ABINGDON OR14 4RN, OXON, ENGLAND
SN 1042-8194
EI 1029-2403
J9 LEUKEMIA LYMPHOMA
JI Leuk. Lymphoma
PD DEC 6
PY 2022
VL 63
IS 14
BP 3351
EP 3361
DI 10.1080/10428194.2022.2131419
EA OCT 2022
PG 11
WC Oncology; Hematology
SC Oncology; Hematology
GA 8J2YJ
UT WOS:000869536500001
PM 36255154
DA 2025-02-23
ER

PT J
AU Wang, FL
   Ugai, T
   Haruki, K
   Wan, Y
   Akimoto, N
   Arima, K
   Zhong, R
   Twombly, TS
   Wu, KN
   Yin, KH
   Chan, AT
   Giannakis, M
   Nowak, JA
   Meyerhardt, JA
   Liang, LM
   Song, MY
   Smith-Warner, SA
   Zhang, XH
   Giovannucci, EL
   Willett, WC
   Ogino, S
AF Wang, Fenglei
   Ugai, Tomotaka
   Haruki, Koichiro
   Wan, Yi
   Akimoto, Naohiko
   Arima, Kota
   Zhong, Rong
   Twombly, Tyler S.
   Wu, Kana
   Yin, Kanhua
   Chan, Andrew T.
   Giannakis, Marios
   Nowak, Jonathan A.
   Meyerhardt, Jeffrey A.
   Liang, Liming
   Song, Mingyang
   Smith-Warner, Stephanie A.
   Zhang, Xuehong
   Giovannucci, Edward L.
   Willett, Walter C.
   Ogino, Shuji
TI Healthy and unhealthy plant-based diets in relation to the incidence of colorectal cancer overall and by molecular subtypes
SO CLINICAL AND TRANSLATIONAL MEDICINE
LA English
DT Article
DE colorectal carcinoma; inverse probability weighting; molecular pathological epidemiology; sustainability
ID colon-cancer; risk; patterns; association; consumption; kras; vegetarians; mutations; mortality; disease
AB Background Plant-based foods have been recommended for health. However, not all plant foods are healthy, and little is known about the association between plant-based diets and specific molecular subtypes of colorectal cancer (CRC). We examined the associations of healthy and unhealthy plant-based diets with the incidence of CRC and its molecular subtypes. Methods While 123 773 participants of the Nurses' Health Study and the Health Professionals Follow-up Study had been followed up (3 143 158 person-years), 3077 of them had developed CRC. Healthy and unhealthy plant-based diet indices (hPDI and uPDI, respectively) were calculated using repeated food frequency questionnaire data. We determined the tumoural status of microsatellite instability (MSI), CpG island methylator phenotype (CIMP), and BRAF and KRAS mutations. Results Higher hPDI was associated with lower CRC incidence (multivariable hazard ratio [HR] comparing extreme quartiles, 0.86, 95% confidence interval [CI]: 0.77, 0.96; P-trend = .04), whereas higher uPDI was associated with higher CRC incidence (multivariable HR comparing extreme quartiles, 1.16, 95% CI: 1.04, 1.29; P-trend = .005). The association of hPDI significantly differed by KRAS status (P-heterogeneity = .003) but not by other tumour markers. The hPDI was associated with lower incidence of KRAS-wildtype CRC (multivariable HR comparing extreme quartiles, 0.74, 95% CI: 0.57, 0.96; P-trend = .004) but not KRAS-mutant CRC (P-trend = .22). Conclusions While unhealthy plant-based diet enriched with refined grains and sugar is associated with higher CRC incidence, healthy plant-based diet rich in whole grains, fruits and vegetables is associated with lower incidence of CRC, especially KRAS-wildtype CRC.
C1 [Wang, Fenglei; Wan, Yi; Wu, Kana; Song, Mingyang; Smith-Warner, Stephanie A.; Zhang, Xuehong; Giovannucci, Edward L.; Willett, Walter C.] Harvard TH Chan Sch Publ Hlth, Dept Nutr, Boston, MA USA.
   [Ugai, Tomotaka; Haruki, Koichiro; Akimoto, Naohiko; Arima, Kota; Zhong, Rong; Twombly, Tyler S.; Nowak, Jonathan A.; Ogino, Shuji] Brigham & Womens Hosp, Dept Pathol, Program MPE Mol Pathol Epidemiol, 75 Francis St, Boston, MA 02115 USA.
   [Ugai, Tomotaka; Haruki, Koichiro; Akimoto, Naohiko; Arima, Kota; Zhong, Rong; Twombly, Tyler S.; Chan, Andrew T.; Giannakis, Marios; Nowak, Jonathan A.; Meyerhardt, Jeffrey A.; Song, Mingyang; Zhang, Xuehong; Giovannucci, Edward L.; Willett, Walter C.; Ogino, Shuji] Harvard Med Sch, Boston, MA 02115 USA.
   [Ugai, Tomotaka; Zhong, Rong; Liang, Liming; Song, Mingyang; Smith-Warner, Stephanie A.; Giovannucci, Edward L.; Willett, Walter C.; Ogino, Shuji] Harvard TH Chan Sch Publ Hlth, Dept Epidemiol, Boston, MA USA.
   [Haruki, Koichiro; Arima, Kota; Giannakis, Marios; Meyerhardt, Jeffrey A.] Dana Farber Canc Inst, Dept Med Oncol, Boston, MA 02115 USA.
   [Arima, Kota] Kumamoto Univ, Grad Sch Med Sci, Dept Gastroenterol Surg, Kumamoto, Japan.
   [Zhong, Rong] Huazhong Univ Sci & Technol, Dept Epidemiol & Biostat, Wuhan, Hubei, Peoples R China.
   [Zhong, Rong] Huazhong Univ Sci & Technol, Minist Educ, Key Lab Environm & Hlth, Sch Publ Hlth,Tongji Med Coll, Wuhan, Hubei, Peoples R China.
   [Yin, Kanhua] Massachusetts Gen Hosp, Dept Surg, Boston, MA 02114 USA.
   [Chan, Andrew T.; Zhang, Xuehong; Giovannucci, Edward L.; Willett, Walter C.] Brigham & Womens Hosp, Channing Div Network Med, 75 Francis St, Boston, MA 02115 USA.
   [Chan, Andrew T.; Song, Mingyang] Massachusetts Gen Hosp, Clin & Translat Epidemiol Unit, Boston, MA 02114 USA.
   [Chan, Andrew T.; Song, Mingyang] Massachusetts Gen Hosp, Boston, MA 02114 USA.
   [Giannakis, Marios; Ogino, Shuji] Broad Inst MIT & Harvard Univ, Cambridge, MA USA.
   [Giannakis, Marios] Brigham & Womens Hosp, Dept Med, 75 Francis St, Boston, MA 02115 USA.
   [Liang, Liming] Harvard TH Chan Sch Publ Hlth, Dept Biostat, Boston, MA USA.
   [Ogino, Shuji] Dana Farber Harvard Canc Ctr, Canc Immunol & Canc Epidemiol Programs, Boston, MA USA.
C3 Harvard University; Harvard T.H. Chan School of Public Health; Harvard University; Harvard University Medical Affiliates; Brigham & Women's Hospital; Harvard University; Harvard Medical School; Harvard University; Harvard T.H. Chan School of Public Health; Harvard University; Harvard University Medical Affiliates; Dana-Farber Cancer Institute; Kumamoto University; Huazhong University of Science & Technology; Huazhong University of Science & Technology; Harvard University; Harvard University Medical Affiliates; Massachusetts General Hospital; Harvard University; Harvard University Medical Affiliates; Brigham & Women's Hospital; Harvard University; Harvard University Medical Affiliates; Massachusetts General Hospital; Harvard University; Harvard University Medical Affiliates; Massachusetts General Hospital; Harvard University; Massachusetts Institute of Technology (MIT); Broad Institute; Harvard University; Harvard University Medical Affiliates; Brigham & Women's Hospital; Harvard University; Harvard T.H. Chan School of Public Health; Harvard University; Harvard University Medical Affiliates; Dana-Farber Cancer Institute
RP Ogino, S (corresponding author), Brigham & Womens Hosp, Dept Pathol, Program MPE Mol Pathol Epidemiol, 221 Longwood Ave,EBRC Room 422, Boston, MA 02115 USA.
EM sogino@bwh.harvard.edu
FU US National Institutes of Health [UM1 CA186107, U01 CA167552, UM1 CA167552, P01 CA87969, P01 CA55075, R01 CA151993, R35 CA197735]; Cancer Research UK Grand Challenge Award (UK) [C10674/A27140]; Japan Society for the Promotion of Science [201960541]; Prevent Cancer Foundation; National Cancer Institute [R35CA197735] Funding Source: NIH RePORTER
CR Akimoto N, 2021, NAT REV CLIN ONCOL, V18, P230, DOI 10.1038/s41571-020-00445-1
   Al-Shaar L, 2021, AM J EPIDEMIOL, V190, P1122, DOI 10.1093/aje/kwaa280
   Aljuraiban G, 2020, BMJ NUTR PREV HLTH, V3, P133, DOI 10.1136/bmjnph-2020-000077
   Amado RG, 2008, J CLIN ONCOL, V26, P1626, DOI 10.1200/JCO.2007.14.7116
   [Anonymous], 2017, DIET, V0, P0
   Aoyama N, 2014, J EPIDEMIOL, V24, P353, DOI 10.2188/jea.JE20130195
   Åsli LA, 2017, NUTR CANCER, V69, P564, DOI 10.1080/01635581.2017.1295086
   Aune D, 2011, BMJ-BRIT MED J, V343, P0, DOI 10.1136/bmj.d6617
   Bai JG, 2021, J CLIN LAB ANAL, V35, P0, DOI 10.1002/jcla.23810
   Benjamin DJ, 2018, NAT HUM BEHAV, V2, P6, DOI 10.1038/s41562-017-0189-z
   Calinoiu LF, 2018, NUTRIENTS, V10, P0, DOI 10.3390/nu10111615
   Cook JH, 2021, NAT COMMUN, V12, P0, DOI 10.1038/s41467-021-22125-z
   Drouin-Chartier JP, 2019, DIABETES CARE, V42, P2181, DOI 10.2337/dc19-0734
   El Asri A, 2020, BMC CANCER, V20, P0, DOI 10.1186/s12885-020-07189-2
   Gilsing AMJ, 2015, SCI REP-UK, V5, P0, DOI 10.1038/srep13484
   Gurjao C, 2021, CANCER DISCOV, V11, P2446, DOI 10.1158/2159-8290.CD-20-1656
   He XS, 2018, GASTROENTEROLOGY, V155, P355, DOI 10.1053/j.gastro.2018.04.019
   Hidaka A, 2020, CANCER RES, V80, P4578, DOI 10.1158/0008-5472.CAN-20-0168
   Hogervorst JGF, 2014, CARCINOGENESIS, V35, P1032, DOI 10.1093/carcin/bgu002
   Hughes LAE, 2017, CURR COLORECT CANC R, V13, P455, DOI 10.1007/s11888-017-0395-0
   Imamura Y, 2014, MOL CANCER, V13, P0, DOI 10.1186/1476-4598-13-135
   Jass JR, 2007, HISTOPATHOLOGY, V50, P113, DOI 10.1111/j.1365-2559.2006.02549.x
   Karapetis CS, 2008, NEW ENGL J MED, V359, P1757, DOI 10.1056/NEJMoa0804385
   Key TJ, 2014, AM J CLIN NUTR, V100, P378S, DOI 10.3945/ajcn.113.071266
   Kokkat TJ, 2013, BIOPRESERV BIOBANK, V11, P101, DOI 10.1089/bio.2012.0052
   Lee K, 2021, NUTRIENTS, V13, P0, DOI 10.3390/nu13010220
   Li HR, 2022, EUR J NUTR, V61, P387, DOI 10.1007/s00394-021-02660-7
   Liu L, 2018, EUR J EPIDEMIOL, V33, P381, DOI 10.1007/s10654-017-0346-8
   MacArthur MR, 2021, CELL METAB, V33, P1808, DOI 10.1016/j.cmet.2021.06.011
   Mehta RS, 2017, JAMA ONCOL, V3, P921, DOI 10.1001/jamaoncol.2016.6374
   Mehta RS, 2017, GASTROENTEROLOGY, V152, P1944, DOI 10.1053/j.gastro.2017.02.015
   Naguib A, 2010, BMC CANCER, V10, P0, DOI 10.1186/1471-2407-10-99
   Nieuwenhuis L, 2020, CARCINOGENESIS, V41, P1368, DOI 10.1093/carcin/bgaa080
   Nishihara R, 2013, NEW ENGL J MED, V369, P1095, DOI 10.1056/NEJMoa1301969
   Nosho K, 2008, PLOS ONE, V3, P0, DOI 10.1371/journal.pone.0003698
   Ogino S, 2005, J MOL DIAGN, V7, P413, DOI 10.1016/S1525-1578(10)60571-5
   Ogino S, 2007, J MOL DIAGN, V9, P305, DOI 10.2353/jmoldx.2007.060170
   Ogino S, 2006, J MOL DIAGN, V8, P209, DOI 10.2353/jmoldx.2006.050135
   Ogino S, 2019, ANNU REV PATHOL-MECH, V14, P83, DOI 10.1146/annurev-pathmechdis-012418-012818
   Orlich MJ, 2015, JAMA INTERN MED, V175, P767, DOI 10.1001/jamainternmed.2015.59
   Orlich MJ, 2014, BRIT J NUTR, V112, P1644, DOI 10.1017/S000711451400261X
   Pabla B, 2015, WORLD J CLIN ONCOL, V6, P133, DOI 10.5306/wjco.v6.i5.133
   Petimar J, 2018, AM J CLIN NUTR, V108, P1092, DOI 10.1093/ajcn/nqy171
   Razzak AA, 2012, NUTR CANCER, V64, P899, DOI 10.1080/01635581.2012.714833
   Roy Nabarun, 2016, ASIAN PAC J CANCER PREV, V17, P4019
   Satija A, 2017, J AM COLL CARDIOL, V70, P411, DOI 10.1016/j.jacc.2017.05.047
   Satija A, 2016, PLOS MED, V13, P0, DOI 10.1371/journal.pmed.1002039
   Slavin JL, 2000, J AM COLL NUTR, V19, P300S, DOI 10.1080/07315724.2000.10718964
   Song MY, 2020, GASTROENTEROLOGY, V158, P322, DOI 10.1053/j.gastro.2019.06.048
   Song MY, 2018, EUR J EPIDEMIOL, V33, P137, DOI 10.1007/s10654-018-0371-2
   Song MY, 2015, JNCI-J NATL CANCER I, V107, P0, DOI 10.1093/jnci/djv007
   Sung H, 2021, CA-CANCER J CLIN, V71, P209, DOI 10.3322/caac.21660
   Tayyem RF, 2016, INTEGR CANCER THER, V15, P318, DOI 10.1177/1534735415620010
   Terzuoli E, 2016, MOL NUTR FOOD RES, V60, P519, DOI 10.1002/mnfr.201500498
   U. S. Dietary Guidelines Advisory Committee, 2020, SCI REP 2020 DIET GU, V0, P0
   Ugai T, 2022, JNCI-J NATL CANCER I, V114, P68, DOI 10.1093/jnci/djab142
   Um CY, 2020, EUR J NUTR, V59, P1739, DOI 10.1007/s00394-019-02032-2
   Vogtmann E, 2013, CANCER CAUSE CONTROL, V24, P1935, DOI 10.1007/s10552-013-0268-z
   Wang ML, 2016, STAT MED, V35, P782, DOI 10.1002/sim.6793
   Wang ST, 2020, WORLD J GASTROENTERO, V26, P562, DOI 10.3748/wjg.v26.i6.562
   Webb AL, 2005, NUTR CANCER, V51, P117, DOI 10.1207/s15327914nc5102_1
   Yamauchi M, 2012, GUT, V61, P847, DOI 10.1136/gutjnl-2011-300865
   Yang QH, 2014, JAMA INTERN MED, V174, P516, DOI 10.1001/jamainternmed.2013.13563
   Yuan CZ, 2017, AM J EPIDEMIOL, V185, P570, DOI 10.1093/aje/kww104
   Zamani B, 2020, CLIN NUTR, V39, P1799, DOI 10.1016/j.clnu.2019.07.019
   Zhang FF, 2019, JNCI CANCER SPECT, V3, P0, DOI 10.1093/jncics/pkz034
NR 66
TC 16
Z9 17
U1 2
U2 14
PU JOHN WILEY & SONS LTD
PI CHICHESTER
PA THE ATRIUM, SOUTHERN GATE, CHICHESTER PO19 8SQ, W SUSSEX, ENGLAND
SN 2001-1326
EI 
J9 CLIN TRANSL MED
JI Clin. Transl. Med.
PD AUG 15
PY 2022
VL 12
IS 8
BP 
EP 
DI 10.1002/ctm2.893
PG 17
WC Oncology; Medicine, Research & Experimental
SC Oncology; Research & Experimental Medicine
GA 3X8QE
UT WOS:000843298300001
PM 35998061
DA 2025-02-23
ER

PT J
AU Matsushita, M
   Fujita, K
   Hatano, K
   Hayashi, T
   Kayama, H
   Motooka, D
   Hase, H
   Yamamoto, A
   Uemura, T
   Yamamichi, G
   Tomiyama, E
   Koh, Y
   Kato, T
   Kawashima, A
   Uemura, M
   Nojima, S
   Imamura, R
   Mubeen, A
   Netto, GJ
   Tsujikawa, K
   Nakamura, S
   Takeda, K
   Morii, E
   Nonomura, N
AF Matsushita, Makoto
   Fujita, Kazutoshi
   Hatano, Koji
   Hayashi, Takuji
   Kayama, Hisako
   Motooka, Daisuke
   Hase, Hiroaki
   Yamamoto, Akinaru
   Uemura, Toshihiko
   Yamamichi, Gaku
   Tomiyama, Eisuke
   Koh, Yoko
   Kato, Taigo
   Kawashima, Atsunari
   Uemura, Motohide
   Nojima, Satoshi
   Imamura, Ryoichi
   Mubeen, Aysha
   Netto, George J.
   Tsujikawa, Kazutake
   Nakamura, Shota
   Takeda, Kiyoshi
   Morii, Eiichi
   Nonomura, Norio
TI High-fat diet promotes prostate cancer growth through histamine signaling
SO INTERNATIONAL JOURNAL OF CANCER
LA English
DT Article
DE gut microbiome; high-fat diet; histamine; lipopolysaccharide; prostate cancer
ID mast-cells; histidine-decarboxylase; breast
AB Western high-fat diets (HFD) are regarded as a major risk factor for prostate cancer (PCa). Using prostate-specific Pten-knockout mice as a PCa model, we previously reported that HFD promoted inflammatory PCa growth. The composition of the gut microbiota changes under the influence of diet exert various effects on the host through immunological mechanisms. Herein, we investigated the etiology of HFD-induced inflammatory cancer growth and the involvement of the gut microbiome. The expression of Hdc, the gene responsible for histamine biosynthesis, and histamine levels were upregulated in large prostate tumors of HFD-fed mice, and the number of mast cells increased around the tumor foci. Administration of fexofenadine, a histamine H1 receptor antagonist, suppressed tumor growth in HFD-fed mice by reducing the number of myeloid-derived suppressor cells and suppressing IL6/STAT3 signaling. HFD intake induced gut dysbiosis, resulting in the elevation of serum lipopolysaccharide (LPS) levels. Intraperitoneal injection of LPS increased Hdc expression in PCa. Inhibition of LPS/Toll-like receptor 4 signaling suppressed HFD-induced tumor growth. The number of mast cells increased around the cancer foci in total prostatectomy specimens of severely obese patients. In conclusion, HFD promotes PCa growth through histamine signaling via mast cells. Dietary high-fat induced gut dysbiosis might be involved in the inflammatory cancer growth.
C1 [Matsushita, Makoto; Fujita, Kazutoshi; Hatano, Koji; Hayashi, Takuji; Yamamoto, Akinaru; Uemura, Toshihiko; Yamamichi, Gaku; Tomiyama, Eisuke; Koh, Yoko; Kato, Taigo; Kawashima, Atsunari; Uemura, Motohide; Imamura, Ryoichi; Nonomura, Norio] Osaka Univ, Grad Sch Med, Dept Urol, Suita, Osaka, Japan.
   [Fujita, Kazutoshi] Kindai Univ, Fac Med, Dept Urol, 377-2 Oono Higashi, Osakasayama, Osaka 5898511, Japan.
   [Kayama, Hisako; Takeda, Kiyoshi] Osaka Univ, Grad Sch Med, Dept Microbiol & Immunol, Lab Immune Regulat, Suita, Osaka, Japan.
   [Kayama, Hisako; Takeda, Kiyoshi] Osaka Univ, WPI Immunol Frontier Res Ctr, Suita, Osaka, Japan.
   [Kayama, Hisako] Osaka Univ, Inst Adv Cocreat Studies, Suita, Osaka, Japan.
   [Motooka, Daisuke; Nakamura, Shota] Osaka Univ, Res Inst Microbial Dis, Dept Infect Metagen, Suita, Osaka, Japan.
   [Hase, Hiroaki; Tsujikawa, Kazutake] Osaka Univ, Grad Sch Pharmaceut Sci, Lab Cell Biol & Physiol, Suita, Osaka, Japan.
   [Nojima, Satoshi; Morii, Eiichi] Osaka Univ, Grad Sch Med, Dept Pathol, Suita, Osaka, Japan.
   [Mubeen, Aysha; Netto, George J.] UAB Sch Med, Dept Pathol, Birmingham, AL USA.
C3 Osaka University; Osaka University; Osaka University; Osaka University; Osaka University; Osaka University; Osaka University; University of Alabama System; University of Alabama Birmingham
RP Fujita, K (corresponding author), Kindai Univ, Fac Med, Dept Urol, 377-2 Oono Higashi, Osakasayama, Osaka 5898511, Japan.
EM kfujita@med.kindai.ac.jp
FU Japan Society for the Promotion of Science [JP21K09421]; Japanese Urological Association; Yakult Bio-Science Foundation; Grants-in-Aid for Scientific Research [22H03212, 21K09421, 18K16693, 23K24471] Funding Source: KAKEN
CR BRAY F, 2018, CA-CANCER J CLIN, V68, P394, DOI 10.3322/CAAC.21492
   Carpenco E, 2019, IN VIVO, V33, P743, DOI 10.21873/invivo.11534
   Chng S, 2006, MODERN PATHOL, V19, P149, DOI 10.1038/modpathol.3800474
   Chen J, 2018, ONCOL LETT, V16, P4921, DOI 10.3892/ol.2018.9310
   Culp MB, 2020, EUR UROL, V77, P38, DOI 10.1016/j.eururo.2019.08.005
   Davis SC, 2011, INFLAMM RES, V60, P55, DOI 10.1007/s00011-010-0234-0
   Sarasola MD, 2021, PHARMACOL RES PERSPE, V9, P0, DOI 10.1002/prp2.778
   Deng X, 2006, TOXICOL APPL PHARM, V213, P64, DOI 10.1016/j.taap.2005.09.005
   Dzutsev A, 2017, ANNU REV IMMUNOL, V35, P199, DOI 10.1146/annurev-immunol-051116-052133
   ENDO Y, 1992, IMMUNOL LETT, V33, P9, DOI 10.1016/0165-2478(92)90086-4
   Fleming K, 2019, HOSP PHARM, V54, P32, DOI 10.1177/0018578718763085
   Fox EM, 2015, PLOS NEGLECT TROP D, V9, P0, DOI 10.1371/journal.pntd.0003932
   Fritz I, 2021, TRANSL ONCOL, V14, P0, DOI 10.1016/j.tranon.2021.101029
   Fujita K, 2019, J CLIN MED, V8, P0, DOI 10.3390/jcm8020201
   Glajcar A, 2017, VIRCHOWS ARCH, V470, P505, DOI 10.1007/s00428-017-2103-5
   Habel LA, 2000, PHARMACOEPIDEM DR S, V9, P149, DOI 10.1002/(SICI)1099-1557(200003/04)9:2<149::AID-PDS481>3.0.CO;2-1
   Hatano K, 2020, J CLIN MED, V9, P0, DOI 10.3390/jcm9082680
   Hayashi T, 2019, CANCERS, V11, P0, DOI 10.3390/cancers11081153
   Hayashi T, 2019, INT J UROL, V26, P307, DOI 10.1111/iju.13847
   Hayashi T, 2018, CLIN CANCER RES, V24, P4309, DOI 10.1158/1078-0432.CCR-18-0106
   Ittmann M, 2013, CANCER RES, V73, P2718, DOI 10.1158/0008-5472.CAN-12-4213
   Kim HY, 2021, INT IMMUNOPHARMACOL, V99, P0, DOI 10.1016/j.intimp.2021.107934
   Kim JH, 2011, J INT MED RES, V39, P1675, DOI 10.1177/147323001103900509
   Lei J, 2015, BLOOD, V126, P278
   Liss MA, 2018, EUR UROL, V74, P575, DOI 10.1016/j.eururo.2018.06.033
   Liu J, 2011, CANCER METAST REV, V30, P177, DOI 10.1007/s10555-011-9276-1
   Lloyd T, 2015, BMC MED, V13, P0, DOI 10.1186/s12916-015-0405-5
   Maharshak N, 2013, GUT MICROBES, V4, P316, DOI 10.4161/gmic.25486
   Maher HM, 2011, CHEM CENT J, V5, P0, DOI 10.1186/1752-153X-5-76
   Markle JGM, 2013, SCIENCE, V339, P1084, DOI 10.1126/science.1233521
   Marone G, 2003, J ALLERGY CLIN IMMUN, V112, P83
   Martin RK, 2014, J LEUKOCYTE BIOL, V96, P151, DOI 10.1189/jlb.5A1213-644R
   Massari NA, 2020, BRIT J PHARMACOL, V177, P516, DOI 10.1111/bph.14535
   Matsushita M, 2021, CANCER SCI, V112, P3125, DOI 10.1111/cas.14998
   Matsushita M, 2021, CANCER RES, V81, P4014, DOI 10.1158/0008-5472.CAN-20-4090
   Matsushita M, 2020, INT J MOL SCI, V21, P0, DOI 10.3390/ijms21041447
   Moriguchi T, 2020, GENES CELLS, V25, P443, DOI 10.1111/gtc.12774
   Nakai Y, 2007, CANCER RES, V67, P1378, DOI 10.1158/0008-5472.CAN-06-1336
   Nguyen PL, 2021, BIOMOLECULES, V11, P0, DOI 10.3390/biom11081232
   Nonomura N, 2007, BRIT J CANCER, V97, P952, DOI 10.1038/sj.bjc.6603962
   Ondee T, 2021, SCI REP-UK, V11, P0, DOI 10.1038/s41598-021-85449-2
   Ono Y, 2020, SCI REP-UK, V10, P0, DOI 10.1038/s41598-020-57714-3
   Pernigoni N, 2021, SCIENCE, V374, P216, DOI 10.1126/science.abf8403
   Poutahidis T, 2014, PLOS ONE, V9, P0, DOI 10.1371/journal.pone.0084877
   Rao Q, 2016, ONCOTARGET, V7, P7842, DOI 10.18632/oncotarget.5467
   Sae-khow K, 2020, J INFLAMM RES, V13, P719, DOI 10.2147/JIR.S273329
   Shi ZC, 2019, AM J PHYSIOL-GASTR L, V316, PG205, DOI 10.1152/ajpgi.00212.2018
   Shin NR, 2015, TRENDS BIOTECHNOL, V33, P496, DOI 10.1016/j.tibtech.2015.06.011
   Suo HY, 2015, MOLECULES, V20, P19748, DOI 10.3390/molecules201119654
   Supajatura V, 2001, J IMMUNOL, V167, P2250, DOI 10.4049/jimmunol.167.4.2250
   Takezawa K, 2021, PROSTATE, V81, P1287, DOI 10.1002/pros.24223
   Triggiani M, 2001, J IMMUNOL, V166, P4083, DOI 10.4049/jimmunol.166.6.4083
   Wang WT, 2014, N-S ARCH PHARMACOL, V387, P33, DOI 10.1007/s00210-013-0912-x
   Zelechowska P, 2021, J LEUKOCYTE BIOL, V109, P931, DOI 10.1002/JLB.4A0720-452R
NR 54
TC 22
Z9 22
U1 2
U2 23
PU WILEY
PI HOBOKEN
PA 111 RIVER ST, HOBOKEN 07030-5774, NJ USA
SN 0020-7136
EI 1097-0215
J9 INT J CANCER
JI Int. J. Cancer
PD AUG 15
PY 2022
VL 151
IS 4
BP 623
EP 636
DI 10.1002/ijc.34028
EA APR 2022
PG 14
WC Oncology
SC Oncology
GA 2C8VN
UT WOS:000787599300001
PM 35403732
DA 2025-02-23
ER

PT J
AU Buckle, GC
   Mmbaga, EJ
   Paciorek, A
   Akoko, L
   Deardorff, K
   Mgisha, W
   Mushi, BP
   Mwaiselage, J
   Hiatt, RA
   Zhang, L
   Van Loon, K
AF Buckle, Geoffrey C.
   Mmbaga, Elia J.
   Paciorek, Alan
   Akoko, Larry
   Deardorff, Katrina
   Mgisha, William
   Mushi, Beatrice P.
   Mwaiselage, Julius
   Hiatt, Robert A.
   Zhang, Li
   Van Loon, Katherine
TI Risk Factors Associated With Early-Onset Esophageal Cancer in Tanzania
SO JCO GLOBAL ONCOLOGY
LA English
DT Article
ID squamous-cell carcinoma; human-papillomavirus; oral hygiene; tooth loss; africa; china; iran
AB PURPOSE Eastern Africa is one of several regions affected by high incidence rates of esophageal squamous cell carcinoma (ESCC). A unique epidemiologic feature of ESCC in Eastern Africa is the high incidence in young people, with one-third of cases diagnosed at age < 45 years. This study aimed to investigate risk factors for early-onset ESCC in Tanzania through a secondary analysis of a matched case-control study. MATERIALS AND METHODS From 2013 to 2015, ESCC cases were recruited at Muhimbili National Hospital and Ocean Road Cancer Institute in Dar es Salaam, Tanzania. Hospital controls were identified from patients with nonmalignant conditions and matched 1:1 for sex and age (+/- 10 years). Questionnaires were used to assess sociodemographic characteristics and environmental, dietary, and lifestyle risk exposures. Multivariate logistic regression models were used to estimate age-specific odds ratios of ESCC for exposures among participants age 30-44 and >= 45 years. RESULTS A total of 471 cases and 471 controls were enrolled. Among cases, 100 (21%) were < 45 years. Multiple exposures were identified as risk factors for early-onset ESCC, several of which were unique to this age group, including infrequent teeth cleaning, secondhand tobacco smoke exposure, and pest infestation of grain and/or nuts. Lower socioeconomic status, family history of ESCC, tobacco smoking, home-brewed alcohol consumption, home storage of grain and/or nuts, and use of firewood for cooking were associated in the older but not the younger age group. Hot beverage intake was associated with increased ESCC risk in both age groups. CONCLUSION Our results suggest that ESCC risk factors in Tanzania vary between age groups. With the data currently available, environmental and behavioral risk factors appear to play an important role in the high incidence of ESCC among young people. (C) 2022 by American Society of Clinical Oncology
C1 [Buckle, Geoffrey C.; Zhang, Li; Van Loon, Katherine] Univ Calif San Francisco, Dept Med, Div Hematol Oncol, 505 Parnassus Ave,Room 1286, San Francisco, CA 94117 USA.
   [Buckle, Geoffrey C.; Paciorek, Alan; Deardorff, Katrina; Hiatt, Robert A.; Zhang, Li; Van Loon, Katherine] UCSF Helen Diller Family Comprehens Canc Ctr, San Francisco, CA USA.
   [Mmbaga, Elia J.; Akoko, Larry; Mgisha, William; Mushi, Beatrice P.] Muhimbili Univ Hlth & Allied Sci, Dar Es Salaam, Tanzania.
   [Paciorek, Alan; Hiatt, Robert A.; Zhang, Li] UCSF, Dept Epidemiol & Biostat, San Francisco, CA USA.
   [Mwaiselage, Julius] Ocean Rd Canc Inst, Dar Es Salaam, Tanzania.
C3 University of California System; University of California San Francisco; University of California System; University of California San Francisco; UCSF Medical Center; UCSF Helen Diller Family Comprehensive Cancer Center; Muhimbili University of Health & Allied Sciences; University of California System; University of California San Francisco
RP Buckle, GC (corresponding author), Univ Calif San Francisco, Dept Med, Div Hematol Oncol, 505 Parnassus Ave,Room 1286, San Francisco, CA 94117 USA.
EM geoffrey.buckle@ucsf.edu
FU US National Cancer Institute (NCI) National Institutes of Health (NIH) [HH5N261200800001E]; Maisin Foundation
CR Abnet CC, 2001, CANCER CAUSE CONTROL, V12, P847, DOI 10.1023/A:1012290009545
   Abnet CC, 2008, CANCER EPIDEM BIOMAR, V17, P3062, DOI 10.1158/1055-9965.EPI-08-0558
   Abnet CC, 2018, GASTROENTEROLOGY, V154, P360, DOI 10.1053/j.gastro.2017.08.023
   [Anonymous], 2017, DIET, V0, P0
   [Anonymous], 2007, INTERNATIONAL AGENCY FOR RESEARCH ON CANCER, V90, P1
   Arnold M, 2020, GUT, V69, P1564, DOI 10.1136/gutjnl-2020-321600
   Chasimpha SJD, 2017, INT J CANCER, V141, P694, DOI 10.1002/ijc.30777
   Chen XD, 2017, INT J CANCER, V140, P626, DOI 10.1002/ijc.30484
   Cheng ML, 2015, CANCER EPIDEMIOL, V39, P143, DOI 10.1016/j.canep.2015.01.001
   Come J, 2021, PATHOBIOLOGY, V88, P141, DOI 10.1159/000511422
   Cotton RGH, 2014, ANN NY ACAD SCI, V1325, P138, DOI 10.1111/nyas.12522
   Dar NA, 2013, BRIT J CANCER, V109, P1367, DOI 10.1038/bjc.2013.437
   Dawsey SP, 2010, PLOS ONE, V5, P0, DOI 10.1371/journal.pone.0014080
   Gabel JV, 2016, WORLD J GASTRO ONCOL, V8, P314, DOI 10.4251/wjgo.v8.i3.314
   Halec G, 2016, INT J CANCER, V139, P85, DOI 10.1002/ijc.29911
   Horner MJ, 2018, J GLOB ONCOL, V4, P0, DOI 10.1200/JGO.17.00174
   Kamangar F, 2009, GASTROENTEROL CLIN N, V38, P27, DOI 10.1016/j.gtc.2009.01.004
   Kayamba V, 2015, BMC GASTROENTEROL, V15, P0, DOI 10.1186/s12876-015-0353-8
   Kayamba V, 2015, CANCER MED-US, V4, P588, DOI 10.1002/cam4.434
   Khazaei S, 2017, MIDDLE EAST J CANCER, V8, P103
   Liang H, 2017, THORAC CANCER, V8, P642, DOI 10.1111/1759-7714.12501
   Malekzadeh R, 2020, WORLD CANC REPORT CA, V0, P0
   Matsha T, 2006, NUTR CANCER, V56, P67, DOI 10.1207/s15327914nc5601_9
   McCormack VA, 2017, INT J CANCER, V140, P259, DOI 10.1002/ijc.30292
   Menya D, 2019, INT J CANCER, V145, P99, DOI 10.1002/ijc.32086
   Menya D, 2019, INT J CANCER, V144, P459, DOI 10.1002/ijc.31804
   Middleton DRS, 2019, INT J CANCER, V144, P2669, DOI 10.1002/ijc.32032
   Mlombe YB, 2015, MALAWI MED J, V27, P88, DOI 10.4314/mmj.v27i3.3
   Mmbaga BT, 2021, INT J CANCER, V148, P2416, DOI 10.1002/ijc.33433
   Mmbaga EJ, 2021, CANCER EPIDEM BIOMAR, V30, P305, DOI 10.1158/1055-9965.EPI-20-0660
   Mmbaga EJ, 2017, J GLOB ONCOL, V4, P1, DOI 10.1200/JGO.2016.006619
   Pacella-Norman R, 2002, BRIT J CANCER, V86, P1751, DOI 10.1038/sj.bjc.6600338
   Parker RK, 2008, DIS ESOPHAGUS, V144, P724
   Patel Kirtika, 2013, ISRN ONCOL, V2013, P503249, DOI 10.1155/2013/503249
   Pearce N, 2016, BMJ-BRIT MED J, V352, P0, DOI 10.1136/bmj.i969
   Rajendra S, 2020, ANN NY ACAD SCI, V1482, P36, DOI 10.1111/nyas.14509
   SEGAL I, 1988, BRIT J CANCER, V58, P681, DOI 10.1038/bjc.1988.286
   Sewram V, 2016, CANCER EPIDEMIOL, V41, P113, DOI 10.1016/j.canep.2016.02.001
   Sitas F, 2012, JNCI-J NATL CANCER I, V104, P147, DOI 10.1093/jnci/djr499
   Smits J, 2015, SOC INDIC RES, V122, P65, DOI 10.1007/s11205-014-0683-x
   Sung H, 2021, CA-CANCER J CLIN, V71, P209, DOI 10.3322/caac.21660
   Surveillance Epidemiology and End Results (SEER) Program, 2019, SURV EP END RES SEER, V0, P0
   VIZCAINO AP, 1995, BRIT J CANCER, V72, P769, DOI 10.1038/bjc.1995.408
   Wakhisi Johnston, 2005, AFR HEALTH SCI, V5, P157
   Wei WQ, 2005, GUT, V54, P759, DOI 10.1136/gut.2004.062331
   Zeng HM, 2016, THORAC CANCER, V7, P232, DOI 10.1111/1759-7714.12322
NR 46
TC 15
Z9 15
U1 1
U2 6
PU LIPPINCOTT WILLIAMS & WILKINS
PI PHILADELPHIA
PA TWO COMMERCE SQ, 2001 MARKET ST, PHILADELPHIA, PA 19103 USA
SN 
EI 2687-8941
J9 JCO GLOB ONCOL
JI JCO Glob. Oncol.
PD JUN 15
PY 2022
VL 8
IS 
BP 
EP 
DI 10.1200/GO.21.00256
PG 16
WC Oncology
SC Oncology
GA ZT7DF
UT WOS:000769311700007
PM 35113655
DA 2025-02-23
ER

PT J
AU Kayamba, V
AF Kayamba, Violet
TI Nutrition and upper gastrointestinal cancers: An overview of current understandings
SO SEMINARS IN CANCER BIOLOGY
LA English
DT Article
DE Nutrition; Diet; Cancer; Obesity; Calorie restriction
ID dietary inflammatory index; processed meat consumption; population-based cohort; nih-aarp diet; gastric-cancer; pancreatic-cancer; esophageal cancer; hepatocellular-carcinoma; caloric restriction; aflatoxin exposure
AB Upper gastrointestinal (UGI) cancers are among the most common cancers in the world, four of them being among the top eight causes of cancer related mortality. Included among UGI cancers are oesophageal, gastric, liver, biliary, pancreatic and small intestinal cancers. Despite more than half a century of well designed epidemiological (large cohort and case-control studies) and a limited number of experimental studies into the role of nutrition on UGI cancer, there is much inconsistency in the findings. Studies have reported significant associations of various food types and UGI cancers, but there are issues with reproducibility. Over the years, numerous meta-analyses have been conducted in an attempt to harmonize available data. On the whole, it is well accepted that fruit and vegetables reduce UGI cancer risk, while processed foods increase the risk. The role of antioxidants in protecting against UGI carcinogenesis is of great interest, but controversial. There is evidence that specific diets, such the Mediterranean or Okinawa, are associated with reduced cancer risk at a population level, but it is less clear if adopting them reduces risk in otherwise high-risk locations. In this review, I will discuss some of the available literature from selected original publications, systematic reviews and meta-analyses on the influence of diet on UGI cancers. I will also provide a brief overview of future directions that have the potential to provide specific evidence on how diet could be modified to reduce the growing global burden of UGI cancers.
C1 [Kayamba, Violet] Univ Zambia, Trop Gastroenterol & Nutr Grp, Sch Med, Nationalist Rd, Lusaka, Zambia.
C3 University of Zambia
RP Kayamba, V (corresponding author), Univ Zambia, Trop Gastroenterol & Nutr Grp, Sch Med, Nationalist Rd, Lusaka, Zambia.
EM violet.kayamba@unza.zm
CR Abe Makiko, 2018, ONCOTARGET, V9, P24028, DOI 10.18632/oncotarget.25288
   Abnet CC, 2015, GASTROENTEROLOGY, V148, P1234, DOI 10.1053/j.gastro.2015.02.007
   Adebo OA, 2017, CRIT REV FOOD SCI, V57, P3208, DOI 10.1080/10408398.2015.1106440
   Aguirre-Portolés C, 2017, NUTRIENTS, V9, P0, DOI 10.3390/nu9101076
   Al Jaal BA, 2019, FOOD CHEM TOXICOL, V129, P211, DOI 10.1016/j.fct.2019.04.047
   Alomirah H, 2011, FOOD CONTROL, V22, P2028, DOI 10.1016/j.foodcont.2011.05.024
   Andrici J, 2015, AM J PREV MED, V49, P952, DOI 10.1016/j.amepre.2015.07.023
   [Anonymous], 2017, DIET, V0, P0
   [Anonymous], 1900, NUTRITION, V0, P0
   [Anonymous], 2022, CDC NEWSROOM, V0, P0
   Anton S, 2013, EXP GERONTOL, V48, P1003, DOI 10.1016/j.exger.2013.04.011
   Arnold M, 2020, GASTROENTEROLOGY, V159, P335, DOI 10.1053/j.gastro.2020.02.068
   Arnold M, 2017, AM J GASTROENTEROL, V112, P1247, DOI 10.1038/ajg.2017.155
   Arnold M, 2016, CANCER EPIDEMIOL, V41, P8, DOI 10.1016/j.canep.2016.01.003
   Asombang AW, 2013, AM J CLIN NUTR, V97, P1029, DOI 10.3945/ajcn.112.051284
   Balter V, 2012, NATURE, V489, P558, DOI 10.1038/nature11349
   Bass AJ, 2014, NATURE, V513, P202, DOI 10.1038/nature13480
   Benkerroum N, 2019, INT J ENV RES PUB HE, V16, P0, DOI 10.3390/ijerph16193633
   Betteridge DJ, 2000, METABOLISM, V49, P3, DOI 10.1016/S0026-0495(00)80077-3
   Beyaz S, 2016, NATURE, V531, P53, DOI 10.1038/nature17173
   Bjelakovic Goran, 2008, COCHRANE DATABASE SYST REV, V0, PPCD004183, DOI 10.1002/14651858.CD004183.pub3
   Bo YC, 2016, SCI REP-UK, V6, P0, DOI 10.1038/srep24836
   Bosetti C, 2013, ANN EPIDEMIOL, V23, P124, DOI 10.1016/j.annepidem.2012.12.005
   Bouvard V, 2015, LANCET ONCOL, V16, P1599, DOI 10.1016/S1470-2045(15)00444-1
   Bradbury KE, 2014, AM J CLIN NUTR, V100, P394S, DOI 10.3945/ajcn.113.071357
   Bravi F, 2017, EUR J CANCER PREV, V26, P368, DOI 10.1097/CEJ.0000000000000252
   Brennan P, 2006, AM J EPIDEMIOL, V164, P1233, DOI 10.1093/aje/kwj340
   Brown LM, 2008, J NATL CANCER I, V100, P1184, DOI 10.1093/jnci/djn211
   Calvisi DF, 2004, J HEPATOL, V41, P815, DOI 10.1016/j.jhep.2004.07.030
   Campbell TC, 2017, NUTR CANCER, V69, P962, DOI 10.1080/01635581.2017.1339094
   Campbell TC, 2017, NUTR CANCER, V69, P811, DOI 10.1080/01635581.2017.1317823
   Cavaleiro-Pinto M, 2011, CANCER CAUSE CONTROL, V22, P375, DOI 10.1007/s10552-010-9707-2
   Cavicchia PP, 2009, J NUTR, V139, P2365, DOI 10.3945/jn.109.114025
   Chan JM, 2013, NUTR CANCER, V65, P157, DOI 10.1080/01635581.2012.725502
   Chen YW, 2015, BMC CANCER, V15, P0, DOI 10.1186/s12885-015-1185-1
   Chiavarini M, 2017, NUTRIENTS, V9, P0, DOI 10.3390/nu9050514
   Chung LMY, 2014, EAT BEHAV, V15, P410, DOI 10.1016/j.eatbeh.2014.04.011
   Colman RJ, 2014, NAT COMMUN, V5, P0, DOI 10.1038/ncomms4557
   Colman RJ, 2009, SCIENCE, V325, P201, DOI 10.1126/science.1173635
   Correa P, 2012, J DIGEST DIS, V13, P2, DOI 10.1111/j.1751-2980.2011.00550.x
   Cox Paul Alan, 2017, CURR NUTR REP, V6, P24, DOI 10.1007/s13668-017-0191-0
   Dai Q, 2016, BRIT J NUTR, V115, P342, DOI 10.1017/S0007114515004444
   Dasgupta P, 2020, FRONT ONCOL, V10, P0, DOI 10.3389/fonc.2020.00171
   Dawsey SP, 2014, PLOS ONE, V9, P0, DOI 10.1371/journal.pone.0088774
   Dolara P, 2012, EUR J NUTR, V51, P769, DOI 10.1007/s00394-012-0389-2
   Du HD, 2017, INT J EPIDEMIOL, V46, P1444, DOI 10.1093/ije/dyx042
   Du SH, 2020, BRIT J NUTR, V123, P964, DOI 10.1017/S0007114519002976
   Du X, 2017, BIOSCIENCE REP, V37, P0, DOI 10.1042/BSR20160474
   Dulin PL, 2017, ADDICT RES THEORY, V25, P195, DOI 10.1080/16066359.2016.1239081
   Edderkaoui M, 1900, V289, V0, P0
   Ertel AE, 2016, CANCER TREAT RES, V168, P101, DOI 10.1007/978-3-319-34244-3_6
   Esposito K, 2012, DIABETES CARE, V35, P2402, DOI 10.2337/dc12-0336
   Ezekiel CN, 2014, ENVIRON INT, V66, P138, DOI 10.1016/j.envint.2014.02.003
   Fang XX, 2015, EUR J CANCER, V51, P2820, DOI 10.1016/j.ejca.2015.09.010
   Federico A, 2007, INT J CANCER, V121, P2381, DOI 10.1002/ijc.23192
   Ferlay J, 2018, CANC TODAY, V0, P0
   GBD 2017 Oesophageal Cancer Collaborators, 2020, LANCET GASTROENTEROL, V0, P0, DOI DOI 10.1016/S2468-1253(20)30007-8
   Godos J, 2017, NUTRIENTS, V9, P0, DOI 10.3390/nu9090950
   Golbidi S, 2017, CURR DIABETES REP, V17, P0, DOI 10.1007/s11892-017-0951-7
   González CA, 2006, JNCI-J NATL CANCER I, V98, P345, DOI 10.1093/jnci/djj071
   Gonzalez CA, 2010, EUR J CANCER, V46, P2555, DOI 10.1016/j.ejca.2010.07.025
   Guo XF, 2019, FOOD FUNCT, V10, P4478, DOI 10.1039/c9fo00804g
   Heinen MM, 2009, INT J CANCER, V125, P1118, DOI 10.1002/ijc.24387
   Henry CJK, 2005, PUBLIC HEALTH NUTR, V8, P1133, DOI 10.1079/PHN2005801
   Hua RY, 2020, MEDICINE, V99, P0, DOI 10.1097/MD.0000000000019879
   Hwangbo DS, 2020, NUTRIENTS, V12, P0, DOI 10.3390/nu12041194
   IARC Working Group on the Evaluation of Carcinogenic Risks to Humans, 2018, RED MEAT PROC MEAT, V0, P0
   Inoue-Choi M, 2011, CANCER EPIDEM BIOMAR, V20, P711, DOI 10.1158/1055-9965.EPI-11-0026
   Jayaprakash V, 2011, BEST PRACT RES CL GA, V25, P507, DOI 10.1016/j.bpg.2011.09.006
   Jayedi A, 2018, ADV NUTR, V9, P388, DOI 10.1093/advances/nmy015
   Jee SH, 2005, YONSEI MED J, V46, P449, DOI 10.3349/ymj.2005.46.4.449
   Jiang K, 2018, CANCER CONTROL, V25, P0, DOI 10.1177/1073274817744658
   Jiang W, 2019, PLOS ONE, V14, P0, DOI 10.1371/journal.pone.0222139
   Jin YY, 2019, J INT MED RES, V47, P4059, DOI 10.1177/0300060519865632
   Kamangar F, 2006, JNCI-J NATL CANCER I, V98, P1445, DOI 10.1093/jnci/djj393
   Kaplowitz N, 2000, CLIN LIVER DIS, V4, P1, DOI 10.1016/S1089-3261(05)70094-5
   Kaplowitz N, 2000, J HEPATOL, V32, P39, DOI 10.1016/S0168-8278(00)80414-6
   Kayamba V, 2020, JCO GLOB ONCOL, V6, P532, DOI 10.1200/GO.20.00002
   Kayamba V, 2017, MALAWI MED J, V29, P212, DOI 10.4314/mmj.v29i2.25
   Kayamba V, 2015, BMC GASTROENTEROL, V15, P0, DOI 10.1186/s12876-015-0353-8
   Keszei AP, 2012, ANN ONCOL, V23, P2319, DOI 10.1093/annonc/mdr615
   Kim J, 2017, NATURE, V541, P169, DOI 10.1038/nature20805
   Klaunig JE, 2018, CURR PHARM DESIGN, V24, P4771, DOI 10.2174/1381612825666190215121712
   Kliemann N, 2020, INT J CANCER, V147, P648, DOI 10.1002/ijc.32753
   Kumar S, 2006, J SURG ONCOL, V93, P633, DOI 10.1002/jso.20530
   Larsson SC, 2007, BRIT J CANCER, V96, P1457, DOI 10.1038/sj.bjc.6603703
   Larsson SC, 2006, INT J CANCER, V119, P915, DOI 10.1002/ijc.21925
   Larsson SC, 2017, JNCI-J NATL CANCER I, V109, P0, DOI 10.1093/jnci/djw237
   Larsson SC, 2016, JNCI-J NATL CANCER I, V108, P0, DOI 10.1093/jnci/djw125
   Lattimer JM, 2010, NUTRIENTS, V2, P1266, DOI 10.3390/nu2121266
   Lee CH, 2010, CANCER RES, V70, P1564, DOI 10.1158/0008-5472.CAN-09-3228
   Lee K, 2009, GLOB INST, V0, P1
   Lee S, 2017, ONCOTARGET, V8, P85452, DOI 10.18632/oncotarget.20008
   Li WQ, 2019, BMJ-BRIT MED J, V366, P0, DOI 10.1136/bmj.l5016
   Li YF, 2018, J ENVIRON PATHOL TOX, V37, P241, DOI 10.1615/JEnvironPatholToxicolOncol.2018026839
   Liguori I, 2018, CLIN INTERV AGING, V13, P757, DOI 10.2147/CIA.S158513
   Liu Y, 2012, EUR J CANCER, V48, P2125, DOI 10.1016/j.ejca.2012.02.009
   Lizárraga-Verdugo E, 2020, FRONT ONCOL, V10, P0, DOI 10.3389/fonc.2020.00413
   Longo VD, 2010, TRENDS PHARMACOL SCI, V31, P89, DOI 10.1016/j.tips.2009.11.004
   Lu YY, 2019, PHARMACOL RES, V141, P512, DOI 10.1016/j.phrs.2019.01.021
   Lu YX, 2016, EUR J NUTR, V55, P1683, DOI 10.1007/s00394-015-0987-x
   Luo GP, 2019, INT J MOL MED, V43, P647, DOI 10.3892/ijmm.2018.4004
   Sánchez-Sánchez ML, 2020, MATURITAS, V136, P25, DOI 10.1016/j.maturitas.2020.03.008
   Madeo F, 2019, CELL METAB, V29, P592, DOI 10.1016/j.cmet.2019.01.018
   Maiyoh GK, 2019, NUTR CANCER, V71, P531, DOI 10.1080/01635581.2018.1542010
   Makiuchi T, 2017, INT J CANCER, V140, P1009, DOI 10.1002/ijc.30492
   Makiuchi T, 2016, CANCER SCI, V107, P76, DOI 10.1111/cas.12843
   Mattison JA, 2017, NAT COMMUN, V8, P0, DOI 10.1038/ncomms14063
   McGlynn KA, 2011, CLIN LIVER DIS, V15, P223, DOI 10.1016/j.cld.2011.03.006
   Medzhitov R, 2008, NATURE, V454, P428, DOI 10.1038/nature07201
   Mekuria AN, 2020, BMC PHARMACOL TOXICO, V21, P0, DOI 10.1186/s40360-020-00420-7
   Menya D, 2019, INT J CANCER, V145, P99, DOI 10.1002/ijc.32086
   Han MA, 2019, ANN INTERN MED, V171, P711, DOI 10.7326/M19-0699
   Middleton DRS, 2019, INT J CANCER, V144, P2669, DOI 10.1002/ijc.32032
   Milajerdi A, 2019, NUTR CANCER, V71, P375, DOI 10.1080/01635581.2019.1578390
   Moazzen S, 2020, NUTRIENTS, V12, P0, DOI 10.3390/nu12061863
   Nieber K, 2017, PLANTA MED, V83, P1256, DOI 10.1055/s-0043-115007
   Nöthlings U, 2005, JNCI-J NATL CANCER I, V97, P1458, DOI 10.1093/jnci/dji292
   Nouraie M, 2005, CANCER EPIDEM BIOMAR, V14, P2087, DOI 10.1158/1055-9965.EPI-05-0038
   OBrien DM, 2015, ANNU REV NUTR, V35, P565, DOI 10.1146/annurev-nutr-071714-034511
   ODoherty MG, 2012, GUT, V61, P1261, DOI 10.1136/gutjnl-2011-300551
   OKeefe SJ, 2019, LANCET GASTROENTEROL, V4, P984, DOI 10.1016/S2468-1253(19)30257-2
   OKeefe SJD, 2016, NAT REV GASTRO HEPAT, V13, P691, DOI 10.1038/nrgastro.2016.165
   Obon-Santacana M, 2020, INT J CANCER, V146, P76, DOI 10.1002/ijc.32415
   Obuseh FA, 2011, J INT AIDS SOC, V14, P0, DOI 10.1186/1758-2652-14-53
   Odes EJ, 2016, S AFR J SCI, V112, P100, DOI 10.17159/sajs.2016/20150471
   Oliveira CPMS, 2003, WORLD J GASTROENTERO, V9, P446
   Park H, 2020, GUT LIVER, V14, P792, DOI 10.5009/gnl19163
   Pereira-Marques J, 2019, ADV EXP MED BIOL, V1149, P195, DOI 10.1007/5584_2019_366
   Perez-Vizcaino F, 2018, ARCH BIOCHEM BIOPHYS, V646, P107, DOI 10.1016/j.abb.2018.03.022
   Pizzino G, 2017, OXID MED CELL LONGEV, V2017, P0, DOI 10.1155/2017/8416763
   Plummer M, 2007, JNCI-J NATL CANCER I, V99, P137, DOI 10.1093/jnci/djk017
   Pourfarzi F, 2009, INT J CANCER, V125, P1953, DOI 10.1002/ijc.24499
   Pourshams A, 2019, LANCET GASTROENTEROL, V4, P934, DOI 10.1016/S2468-1253(19)30347-4
   QIAN GS, 1994, CANCER EPIDEM BIOMAR, V3, P3
   Raffaghello L, 2008, P NATL ACAD SCI USA, V105, P8215, DOI 10.1073/pnas.0708100105
   Rahmani J, 2020, LIVER CANCER, V9, P6, DOI 10.1159/000502478
   Rai Arundhati, 2004, INDIAN J CANCER, V41, P147
   Reuter S, 2010, FREE RADICAL BIO MED, V49, P1603, DOI 10.1016/j.freeradbiomed.2010.09.006
   Reynolds A, 2019, LANCET, V393, P434, DOI 10.1016/S0140-6736(18)31809-9
   Rustagi Tarun, 2012, J GASTROINTEST CANCER, V43, P137, DOI 10.1007/s12029-011-9284-y
   Ryan AM, 2011, CANCER EPIDEMIOL, V35, P309, DOI 10.1016/j.canep.2011.03.001
   Salem AA, 2018, NUTR RES, V52, P1, DOI 10.1016/j.nutres.2017.12.001
   Sang LX, 2013, BMC GASTROENTEROL, V13, P0, DOI 10.1186/1471-230X-13-34
   Alaejos MS, 2011, COMPR REV FOOD SCI F, V10, P52, DOI 10.1111/j.1541-4337.2010.00141.x
   Saran U, 2016, J HEPATOL, V64, P203, DOI 10.1016/j.jhep.2015.08.028
   Schetter AJ, 2010, CARCINOGENESIS, V31, P37, DOI 10.1093/carcin/bgp272
   Schulpen M, 2019, INT J CANCER, V144, P1550, DOI 10.1002/ijc.31872
   Schwingshackl L, 2015, CANCER MED-US, V4, P1933, DOI 10.1002/cam4.539
   Scott AJ, 2019, GUT, V68, P1624, DOI 10.1136/gutjnl-2019-318556
   Serafini M, 2010, P NUTR SOC, V69, P273, DOI 10.1017/S002966511000162X
   Shah SJC, 2020, BRIT J CANCER, V122, P1857, DOI 10.1038/s41416-020-0818-6
   Sheikh M, 1900, V156, V0, P0
   Shen XB, 2009, J TOXICOL ENV HEAL A, V72, P759, DOI 10.1080/15287390902841599
   Shimazu T, 2012, INT J CANCER, V130, P2645, DOI 10.1002/ijc.26255
   Shirima CP, 2013, MOL NUTR FOOD RES, V57, P1874, DOI 10.1002/mnfr.201300116
   Shivappa N, 2016, NUTR CANCER, V68, P1262, DOI 10.1080/01635581.2016.1224367
   Shivappa N, 2016, BRIT J NUTR, V115, P324, DOI 10.1017/S0007114515004419
   Shivappa N, 2015, CANCER CAUSE CONTROL, V26, P1439, DOI 10.1007/s10552-015-0636-y
   Shivappa N, 2015, BRIT J NUTR, V113, P292, DOI 10.1017/S0007114514003626
   Siewert JR, 2007, SEMIN RADIAT ONCOL, V17, P38, DOI 10.1016/j.semradonc.2006.09.007
   Silvera SAN, 2008, INT J CANCER, V123, P852, DOI 10.1002/ijc.23544
   Skeie G, 2016, EUR J EPIDEMIOL, V31, P405, DOI 10.1007/s10654-015-0057-y
   Slavin TP, 2019, TRANSL GASTROENT HEP, V4, P0, DOI 10.21037/tgh.2019.07.02
   Smyth EC, 2017, NAT REV DIS PRIMERS, V3, P0, DOI 10.1038/nrdp.2017.48
   Song P, 2014, J CANCER RES CLIN, V140, P979, DOI 10.1007/s00432-014-1637-z
   Sun CA, 2001, CARCINOGENESIS, V22, P1289, DOI 10.1093/carcin/22.8.1289
   Sun L, 2017, J NUTR, V147, P1729, DOI 10.3945/jn.117.251579
   Sun MG, 2010, J AM DIET ASSOC, V110, P45, DOI 10.1016/j.jada.2009.10.013
   Tanaka K, 2019, JPN J CLIN ONCOL, V49, P972, DOI 10.1093/jjco/hyz097
   Tang L, 2018, BRIT J NUTR, V119, P1068, DOI 10.1017/S0007114518000405
   Tang L, 2015, J HEALTH POPUL NUTR, V33, P0, DOI 10.1186/s41043-015-0019-8
   Tang L, 2013, CANCER EPIDEMIOL, V37, P893, DOI 10.1016/j.canep.2013.08.012
   Taunk P, 2016, INT J CANCER, V138, P2172, DOI 10.1002/ijc.29964
   Tramacere I, 2010, INT J CANCER, V126, P1474, DOI 10.1002/ijc.24936
   Tyagi S, 2011, J ADV PHARM TECHNOL, V2, P236, DOI 10.4103/2231-4040.90879
   Ungar PS, 2011, SCIENCE, V334, P190, DOI 10.1126/science.1207701
   Vahid Farhad, 2018, ASIAN PAC J CANCER PREV, V19, P1471, DOI 10.22034/APJCP.2018.19.6.1471
   Viggiano E, 2016, FRONT CELL NEUROSCI, V10, P0, DOI 10.3389/fncel.2016.00150
   Vingeliene S, 2017, ANN ONCOL, V28, P2409, DOI 10.1093/annonc/mdx338
   Wang AQ, 2015, MEDICINE, V94, P0, DOI 10.1097/MD.0000000000001390
   Wang LY, 1996, INT J CANCER, V67, P620, DOI 10.1002/(SICI)1097-0215(19960904)67:5<620::AID-IJC5>3.0.CO;2-W
   Wang XQ, 2012, J AM COLL NUTR, V31, P375, DOI 10.1080/07315724.2012.10720447
   Wang XY, 2018, FOOD FUNCT, V9, P5832, DOI 10.1039/c8fo01190g
   Watari J, 2014, WORLD J GASTROENTERO, V20, P5461, DOI 10.3748/wjg.v20.i18.5461
   Wernberg JA, 2014, SURG CLIN N AM, V94, P343, DOI 10.1016/j.suc.2014.01.009
   Wie GA, 2014, BRIT J NUTR, V112, P238, DOI 10.1017/S0007114514000683
   Willcox BJ, 2017, MECH AGEING DEV, V165, P75, DOI 10.1016/j.mad.2016.11.001
   Willcox DC, 2014, MECH AGEING DEV, V136, P148, DOI 10.1016/j.mad.2014.01.002
   Williams JH, 2004, AM J CLIN NUTR, V80, P1106, DOI 10.1093/ajcn/80.5.1106
   Woo HD, 2013, WORLD J GASTROENTERO, V19, P1011, DOI 10.3748/wjg.v19.i7.1011
   World Cancer Research Fund, 2018, DIET NUTR PHYS ACT C, V0, P0
   World Cancer Research Fund American Insitute for Cancer Research, 2018, CONTINUOUS UPDATE PROJECT EXPERT REPORT 2018. BODY FATNESS AND WEIGHT GAIN AND THE RISK OF CANCER, V0, P0
   World Cancer Research Fund International, 2018, 3 EXP REP, V0, P0
   Wu HC, 2009, CANCER EPIDEM BIOMAR, V18, P846, DOI 10.1158/1055-9965.EPI-08-0697
   Xie SH, 2018, BEST PRACT RES CL GA, V36-37, P3, DOI 10.1016/j.bpg.2018.11.008
   Yang C, 2020, NUTR CANCER, V72, P1085, DOI 10.1080/01635581.2019.1664602
   Yard EE, 2013, FOOD ADDIT CONTAM A, V30, P1322, DOI 10.1080/19440049.2013.789558
   Yoo JY, 2020, CANCERS, V12, P0, DOI 10.3390/cancers12040996
   You WC, 2006, JNCI-J NATL CANCER I, V98, P974, DOI 10.1093/jnci/djj264
   Zhang K, 2019, INT J CANCER, V144, P2099, DOI 10.1002/ijc.31959
   Zhao L, 2019, J INT MED RES, V47, P3841, DOI 10.1177/0300060519859729
   Zheng JL, 2019, CARCINOGENESIS, V40, P254, DOI 10.1093/carcin/bgy169
   Zheng JL, 2018, INT J CANCER, V142, P2461, DOI 10.1002/ijc.31271
   Zhou B, 2019, PANCREATOLOGY, V19, P941, DOI 10.1016/j.pan.2019.08.008
   Zhu HC, 2013, PLOS ONE, V8, P0, DOI 10.1371/journal.pone.0070955
NR 210
TC 11
Z9 12
U1 1
U2 26
PU ACADEMIC PRESS LTD- ELSEVIER SCIENCE LTD
PI LONDON
PA 24-28 OVAL RD, LONDON NW1 7DX, ENGLAND
SN 1044-579X
EI 1096-3650
J9 SEMIN CANCER BIOL
JI Semin. Cancer Biol.
PD AUG 15
PY 2022
VL 83
IS 
BP 605
EP 616
DI 10.1016/j.semcancer.2021.03.004
EA JUN 2022
PG 12
WC Oncology
SC Oncology
GA 2U6OK
UT WOS:000823277400009
PM 33713794
DA 2025-02-23
ER

PT J
AU Yin, D
   Yin, Y
   Li, SY
   Li, XF
   Chen, Y
AF Yin, Dong
   Yin, Yu
   Li, Siyao
   Li, Xufeng
   Chen, Yan
TI Dietary habits, nutrition and esophageal cancer: A case-control study on Kazakhs in Xinjiang
SO CANCER EPIDEMIOLOGY
LA English
DT Article
DE Esophageal cancer; Folic acid; VitB12; DNMT1; Kazakh nationality
ID dna methylation; molecular-mechanisms; folate; methyltransferases; china; risk
AB Objective: To explore associations between dietary habits and esophageal epithelial cell carcinoma (ESCC) and provide a potential direction for exploring how different dietary habits and nutrient intake might affect ESCC development.Methods: 198 ESCC cases and 200 controls on Kazakhs were recruited in Xinjiang from 2010 to 2019 for a group -matched case-control study. The case group were recruited from the First Affiliated Hospital of Xinjiang Medical University and Affiliated Cancer Hospital of Xinjiang Medical University. The control population were recruited from two parts: hospital-based control and population-based control. The diagnosis was confirmed by histo-logical examination. The food frequency questionnaire was used to investigate the dietary nutrients intake. Folic acid, vitamin B12, and DNA-methyltransferase 1(DNMT1) levels were measured in serum samples obtained from cases and controls.Results: The cholesterol intake of ESCC group was significantly higher than that of the control group while the intakes of protein, thiamin, riboflavin, folic acid, vitamin A, B6, C and E were significantly lower than the control group. Factors including lacking fresh vegetables and fruits, low educational level, low income, alcohol drinking, eating solid and dry food and smoked meat, dieting irregularly, salty taste preference, low serum folic acid level and high serum DNMT1 level were associated with increased risk of ESCC in Kazakhs. Conclusion: Dietary habits and nutrient intake were associated with increased risk of ESCC in Kazakhs that may provide a potential direction for further studies.
C1 [Chen, Yan] Jiaxing Univ, Med Coll, Jiaxing 314001, Peoples R China.
   [Yin, Yu; Li, Xufeng; Chen, Yan] Xinjiang Med Univ, Coll Publ Hlth, Urumqi 830054, Peoples R China.
   [Yin, Dong] Jiaxing Univ, Affiliated Hosp, Jiaxing 314001, Peoples R China.
   [Yin, Dong] Xinjiang Med Univ, Affiliated Canc Hosp, Urumqi 830011, Peoples R China.
   [Li, Siyao] Zhejiang Chinese Med Univ, Coll Publ Hlth, Hangzhou 310000, Peoples R China.
C3 Jiaxing University; Xinjiang Medical University; Jiaxing University; Xinjiang Medical University; Zhejiang Chinese Medical University
RP Chen, Y (corresponding author), Jiaxing Univ, Med Coll, Jiaxing 314001, Peoples R China.
EM ychen88@sina.com
FU Zhejiang Provincial Natural Science Foundation of China; National Natural Science Foundation of China;  [LY20H260006];  [81460502]
CR Bray Freddie, 2018, CA CANCER J CLIN, V68, P394, DOI 10.3322/caac.21609
   Bao Liuli, 2013, WEI SHENG YAN JIU, V42, P451
   Cao W, 2021, CHINESE MED J-PEKING, V134, P783, DOI 10.1097/CM9.0000000000001474
   Catala GN, 2019, MUTAT RES-GEN TOX EN, V843, P73, DOI 10.1016/j.mrgentox.2018.08.012
   Chen WQ, 2019, LANCET GLOB HEALTH, V7, PE257, DOI 10.1016/S2214-109X(18)30488-1
   Chen ZY, 2020, ANNU REV BIOCHEM, V89, P135, DOI 10.1146/annurev-biochem-103019-102815
   Chinese Nutrition Society, 2014, DIETARY REFERENCE IN, V0, P652
   Crider KS, 2012, ADV NUTR, V3, P21, DOI 10.3945/an.111.000992
   Daniel FI, 2011, CANCER-AM CANCER SOC, V117, P677, DOI 10.1002/cncr.25482
   Geng Xinyan, 2008, RELATIONSHIP SERUM F, V0, P0
   Guo LW, 2017, CHIN J CANCER, V36, P0, DOI 10.1186/s40880-017-0242-3
   Hao T, 2011, J XINJIANG MED U, V34, P429
   Hartnett L, 2012, CARCINOGENESIS, V33, P723, DOI 10.1093/carcin/bgs006
   Lyko F, 2018, NAT REV GENET, V19, P81, DOI 10.1038/nrg.2017.80
   Mansego ML, 2013, J NUTRIGENET NUTRIGE, V6, P83, DOI 10.1159/000350749
   Mayne ST, 2001, CANCER EPIDEM BIOMAR, V10, P1055
   Naderi N, 2018, ADV FOOD NUTR RES, V83, P195, DOI 10.1016/bs.afnr.2017.12.006
   Öhrvik V, 2018, EUR J NUTR, V57, P451, DOI 10.1007/s00394-016-1328-4
   Oze I, 2019, CANCER MED-US, V8, P6414, DOI 10.1002/cam4.2514
   PRASAD MPR, 1992, NUTR CANCER, V18, P85, DOI 10.1080/01635589209514208
   Saha SK, 2017, INT J MOL SCI, V18, P0, DOI 10.3390/ijms18071544
   Saravanaraman P, 2020, BIOCHIMIE, V176, P85, DOI 10.1016/j.biochi.2020.07.004
   Sheikh M, 2019, GASTROENTEROLOGY, V156, P1416, DOI 10.1053/j.gastro.2018.12.024
   Strickland KC, 2013, CLIN CHEM LAB MED, V51, P607, DOI 10.1515/cclm-2012-0561
   Takata Y, 2020, EUR J NUTR, V59, P671, DOI 10.1007/s00394-019-01934-5
   Uhlenhopp DJ, 2020, CLIN J GASTROENTEROL, V13, P1010, DOI 10.1007/s12328-020-01237-x
   Wang Xiumei, 2007, CHIN J PUBLIC HLTH, V23, P737
   Wang Y, 2009, STUDY RELATIONSHIP H, V0, P0
   Yang XR, 2021, BMC CANCER, V21, P0, DOI 10.1186/s12885-021-08053-7
   Zhang ZM, 2018, NATURE, V554, P387, DOI 10.1038/nature25477
NR 30
TC 1
Z9 1
U1 1
U2 12
PU ELSEVIER SCI LTD
PI London
PA 125 London Wall, London, ENGLAND
SN 1877-7821
EI 1877-783X
J9 CANCER EPIDEMIOL
JI Cancer Epidemiol.
PD DEC 15
PY 2022
VL 81
IS 
BP 
EP 
DI 10.1016/j.canep.2022.102280
EA OCT 2022
PG 6
WC Oncology; Public, Environmental & Occupational Health
SC Oncology; Public, Environmental & Occupational Health
GA 6A6LQ
UT WOS:000880765000001
PM 36327927
DA 2025-02-23
ER

PT J
AU Rock, CL
   Thomson, CA
   Sullivan, KR
   Howe, CL
   Kushi, LH
   Caan, BJ
   Neuhouser, ML
   Bandera, E
   Wang, Y
   Robien, K
   Basen-Engquist, KM
   Brown, JC
   Courneya, KS
   Crane, TE
   Garcia, DO
   Grant, BL
   Hamilton, KK
   Hartman, SJ
   Kenfield, SA
   Martinez, ME
   Meyerhardt, JA
   Nekhlyudov, L
   Overholser, L
   Patel, A
   Pinto, BM
   Platek, ME
   Rees-Punia, E
   Spees, CK
   Gapstur, SM
   McCullough, ML
AF Rock, Cheryl L.
   Thomson, Cynthia A.
   Sullivan, Kristen R.
   Howe, Carol L.
   Kushi, Lawrence H.
   Caan, Bette J.
   Neuhouser, Marian L.
   Bandera, Elisa, V
   Wang, Ying
   Robien, Kimberly
   Basen-Engquist, Karen M.
   Brown, Justin C.
   Courneya, Kerry S.
   Crane, Tracy E.
   Garcia, David O.
   Grant, Barbara L.
   Hamilton, Kathryn K.
   Hartman, Sheri J.
   Kenfield, Stacey A.
   Martinez, Maria Elena
   Meyerhardt, Jeffrey A.
   Nekhlyudov, Larissa
   Overholser, Linda
   Patel, Alpa, V
   Pinto, Bernardine M.
   Platek, Mary E.
   Rees-Punia, Erika
   Spees, Colleen K.
   Gapstur, Susan M.
   McCullough, Marjorie L.
TI American Cancer Society nutrition and physical activity guideline for cancer survivors
SO CA-A CANCER JOURNAL FOR CLINICIANS
LA English
DT Article
DE alcohol; cancer survivors; dietary patterns; nutrition; obesity; physical activity
ID body-mass index; quality-of-life; oncology position statement; long-term survivors; breast-cancer; exercise program; behavior-change; endometrial cancer; weight management; pooled analysis
AB The overall 5-year relative survival rate for all cancers combined is now 68%, and there are over 16.9 million survivors in the United States. Evidence from laboratory and observational studies suggests that factors such as diet, physical activity, and obesity may affect risk for recurrence and overall survival after a cancer diagnosis. The purpose of this American Cancer Society guideline is to provide evidence-based, cancer-specific recommendations for anthropometric parameters, physical activity, diet, and alcohol intake for reducing recurrence and cancer-specific and overall mortality. The audiences for this guideline are health care providers caring for cancer survivors as well as cancer survivors and their families. The guideline is intended to serve as a resource for informing American Cancer Society programs, health policy, and the media. Sources of evidence that form the basis of this guideline are systematic literature reviews, meta-analyses, pooled analyses of cohort studies, and large randomized clinical trials published since 2012. Recommendations for nutrition and physical activity during cancer treatment, informed by current practice, large cancer care organizations, and reviews of other expert bodies, are also presented. To provide additional context for the guidelines, the authors also include information on the relationship between health-related behaviors and comorbidities, long-term sequelae and patient-reported outcomes, and health disparities, with attention to enabling survivors' ability to adhere to recommendations. Approaches to meet survivors' needs are addressed as well as clinical care coordination and resources for nutrition and physical activity counseling after a cancer diagnosis.
C1 [Rock, Cheryl L.] Univ Calif San Diego, Sch Med, Dept Family Med, La Jolla, CA 92093 USA.
   [Thomson, Cynthia A.; Crane, Tracy E.; Garcia, David O.] Univ Arizona, Mel & Enid Zuckerman Coll Publ Hlth, Hlth Promot Sci, Tucson, AZ USA.
   [Sullivan, Kristen R.; Wang, Ying; Patel, Alpa, V; Rees-Punia, Erika; McCullough, Marjorie L.] Amer Canc Soc, Dept Populat Sci, Atlanta, GA 30329 USA.
   [Howe, Carol L.] Univ Arizona, Hlth Sci Lib, Dept Med, Tucson, AZ USA.
   [Howe, Carol L.] Univ Arizona, Dept Family & Community Med, Hlth Sci Lib, Tucson, AZ USA.
   [Kushi, Lawrence H.; Caan, Bette J.] Kaiser Permanente Northern Calif, Div Res, Oakland, CA USA.
   [Neuhouser, Marian L.] Fred Hutchinson Canc Res Ctr, Publ Hlth Sci Div, Canc Prevent Program, 1124 Columbia St, Seattle, WA 98104 USA.
   [Bandera, Elisa, V] Univ Med & Dent New Jersey, Rutgers Canc Inst New Jersey, Canc Epidemiol & Hlth Outcomes, New Brunswick, NJ USA.
   [Robien, Kimberly] George Washington Univ, Milken Inst, Dept Exercise & Nutr Sci, Sch Publ Hlth, Washington, DC USA.
   [Robien, Kimberly] George Washington Univ, Milken Inst, Dept Epidemiol, Sch Publ Hlth, Washington, DC USA.
   [Basen-Engquist, Karen M.] Univ Texas MD Anderson Canc Ctr, Div Canc Prevent & Populat Sci, Dept Behav Sci, Houston, TX 77030 USA.
   [Brown, Justin C.] Louisiana State Univ, Pennington Biomed Res Ctr, Baton Rouge, LA 70808 USA.
   [Courneya, Kerry S.] Univ Alberta, Kinesiol Sport & Recreat, Edmonton, AB, Canada.
   [Crane, Tracy E.] Univ Miami, Sylvester Comprehens Canc Ctr, Miller Sch Med, Coral Gables, FL 33124 USA.
   [Grant, Barbara L.] St Alphonsus Reg Med Ctr, Canc Care Ctr, Boise, ID USA.
   [Hamilton, Kathryn K.] Morristown Med Ctr, Carol G Simon Canc Ctr, Morristown, NJ USA.
   [Hartman, Sheri J.; Martinez, Maria Elena] Univ Calif San Diego, Herbert Wertheim Sch Publ Hlth & Human Longev Sci, La Jolla, CA 92093 USA.
   [Kenfield, Stacey A.] Univ Calif San Francisco, Dept Urol, San Francisco, CA USA.
   [Martinez, Maria Elena] Univ Calif San Diego, Moores Canc Ctr, La Jolla, CA 92093 USA.
   [Meyerhardt, Jeffrey A.] Harvard Med Sch, Dana Farber Canc Inst, Boston, MA 02115 USA.
   [Nekhlyudov, Larissa] Brigham & Womens Hosp, Harvard Med Sch, 75 Francis St, Boston, MA 02115 USA.
   [Overholser, Linda] Univ Colorado, Sch Med, Denver, CO USA.
   [Pinto, Bernardine M.] Univ South Carolina, Coll Nursing, Columbia, SC 29208 USA.
   [Platek, Mary E.] DYouville Coll, Sch Hlth Profess, Buffalo, NY USA.
   [Platek, Mary E.] Roswell Pk Comprehens Canc Ctr, Buffalo, NY USA.
   [Spees, Colleen K.] Ohio State Univ, Coll Med, Columbus, OH 43210 USA.
C3 University of California System; University of California San Diego; University of Arizona; American Cancer Society; University of Arizona; University of Arizona Health Sciences; University of Arizona Health Sciences; University of Arizona; Kaiser Permanente; Fred Hutchinson Cancer Center; Rutgers University System; Rutgers University New Brunswick; Rutgers University Biomedical & Health Sciences; Rutgers Cancer Institute of New Jersey; George Washington University; George Washington University; University of Texas System; UTMD Anderson Cancer Center; Louisiana State University System; Louisiana State University; Pennington Biomedical Research Center; University of Alberta; University of Miami; Saint Alphonsus Regional Medical Center; Atlantic Health System; University of California System; University of California San Diego; University of California System; University of California San Francisco; University of California System; University of California San Diego; Harvard University; Harvard University Medical Affiliates; Dana-Farber Cancer Institute; Harvard Medical School; Harvard University; Harvard University Medical Affiliates; Brigham & Women's Hospital; Harvard Medical School; University of Colorado System; University of Colorado Denver; University of Colorado Anschutz Medical Campus; University of South Carolina System; University of South Carolina Columbia; D'Youville University; Roswell Park Comprehensive Cancer Center; University System of Ohio; Ohio State University
RP Sullivan, KR (corresponding author), Amer Canc Soc Inc, Dept Populat Sci, 3380 Chastain Meadows Pkwy NW,Suite 200, Kennesaw, GA 30144 USA.
EM kristen.sullivan@cancer.org
CR Akdeniz D, 2020, CANCER CAUSE CONTROL, V31, P403, DOI 10.1007/s10552-020-01284-2
   Alfano Catherine M, 2007, J CANCER SURVIV, V1, P116, DOI 10.1007/s11764-007-0014-1
   Alfano CM, 2009, PSYCHO-ONCOL, V18, P128, DOI 10.1002/pon.1378
   American Cancer Society, 2019, CANC FACTS FIGURES 2, V0, P0
   An KY, 2021, BREAST CANCER RES TR, V188, P399, DOI 10.1007/s10549-021-06205-8
   [Anonymous], 2007, FOOD, V0, Physical activity
   [Anonymous], 2018, THIRD EXPERT REPORT. DIET, V0, P0
   [Anonymous], 2020, DIETARY GUIDELINES A, V0, P0
   Arem H, 2013, INT J OBESITY, V37, P634, DOI 10.1038/ijo.2012.94
   Arem H, 2021, CANCER EPIDEM BIOMAR, V30, P278, DOI 10.1158/1055-9965.EPI-20-1268
   Arends J, 2017, CLIN NUTR, V36, P1187, DOI 10.1016/j.clnu.2017.06.017
   Arends J, 2017, CLIN NUTR, V36, P11, DOI 10.1016/j.clnu.2016.07.015
   Armstrong GT, 2014, J CLIN ONCOL, V32, P1218, DOI 10.1200/JCO.2013.51.1055
   Arnett DK, 2019, CIRCULATION, V140, PE596, DOI 10.1161/CIR.0000000000000677
   Badger T, 2012, PSYCHO-ONCOLOGY, V21, P18, DOI 10.1002/pon.3101
   Banegas MP, 2019, J CANCER SURVIV, V13, P406, DOI 10.1007/s11764-019-00761-1
   Basch Ethan, 2018, AM SOC CLIN ONCOL EDUC BOOK, V38, P122, DOI 10.1200/EDBK_200383
   Basen-Engquist K, 2017, OBESITY, V25, PS9, DOI 10.1002/oby.22031
   Benke IN, 2018, ANN ONCOL, V29, P1154, DOI 10.1093/annonc/mdy073
   Bland KA, 2019, CRIT REV ONCOL HEMAT, V136, P79, DOI 10.1016/j.critrevonc.2019.02.005
   Bowen KJ, 2018, CURR ATHEROSCLER REP, V20, P0, DOI 10.1007/s11883-018-0704-3
   Bower JE, 2011, J CLIN ONCOL, V29, P3517, DOI 10.1200/JCO.2011.36.1154
   Boyd P, 2020, JNCI CANCER SPECT, V4, P0, DOI 10.1093/jncics/pkaa043
   Braveman P, 2017, WHAT IS HLTH EQUITY, V0, P0
   Bruno E, 2016, INT J CANCER, V138, P237, DOI 10.1002/ijc.29689
   Campbell KL, 2019, MED SCI SPORT EXER, V51, P2375, DOI 10.1249/MSS.0000000000002116
   Cantwell M, 2018, EUR J CANCER CARE, V27, P0, DOI 10.1111/ecc.12795
   Chan DSM, 2014, ANN ONCOL, V25, P1901, DOI 10.1093/annonc/mdu042
   Charkhchi P, 2018, J GEN INTERN MED, V33, P644, DOI 10.1007/s11606-017-4255-z
   Childrens Oncology Group, 2018, LONG TERM FOLL UP GU, V0, P0
   Cho MH, 2012, J PAIN SYMPTOM MANAG, V43, P842, DOI 10.1016/j.jpainsymman.2011.05.016
   Chou WYS, 2020, AM J PUBLIC HEALTH, V110, PS273, DOI 10.2105/AJPH.2020.305905
   Clark LH, 2016, INT J GYNECOL CANCER, V26, P318, DOI 10.1097/IGC.0000000000000596
   Demark-Wahnefried W, 2018, CA-CANCER J CLIN, V68, P64, DOI 10.3322/caac.21441
   Demark-Wahnefried W, 2015, CA-CANCER J CLIN, V65, P167, DOI 10.3322/caac.21265
   DeSantis CE, 2019, CA-CANCER J CLIN, V69, P452, DOI 10.3322/caac.21577
   Dieli-Conwright CM, 2016, CURR BREAST CANCER R, V8, P139, DOI 10.1007/s12609-016-0218-3
   Dossett LA, 2017, CA-CANCER J CLIN, V67, P156, DOI 10.3322/caac.21385
   Dougherty PM, 2004, PAIN, V109, P132, DOI 10.1016/j.pain.2004.01.021
   Doyle C, 2006, CA-CANCER J CLIN, V56, P323, DOI 10.3322/canjclin.56.6.323
   Dupont A, 2014, HEALTH PSYCHOL, V33, P155, DOI 10.1037/a0031131
   Eckel RH, 2014, CIRCULATION, V129, PS76, DOI 10.1016/j.jacc.2013.11.003
   Economic Research Service US Department of Agriculture, 2020, FOOD INS NUTR ASS, V0, P0
   Eden J, 2011, FINDING WHAT WORKS IN HEALTH CARE: STANDARDS FOR SYSTEMATIC REVIEWS, V0, P1
   Edwards BK, 2014, CANCER-AM CANCER SOC, V120, P1290, DOI 10.1002/cncr.28509
   Essue BM, 2020, PSYCHO-ONCOLOGY, V29, P1746, DOI 10.1002/pon.5516
   Faithfull S, 2019, EUR J CANCER CARE, V28, P0, DOI 10.1111/ecc.13023
   Fisher A, 2015, BMJ OPEN, V5, P0, DOI 10.1136/bmjopen-2014-006853
   Fitch MI, 2021, J PSYCHOSOC ONCOL, V39, P219, DOI 10.1080/07347332.2020.1848967
   Friedenreich CM, 2020, JNCI CANCER SPECT, V4, P0, DOI 10.1093/jncics/pkz080
   Fritz H, 2013, PLOS ONE, V8, P0, DOI 10.1371/journal.pone.0081968
   Fung Teresa T, 2005, AM J CLIN NUTR, V82, P163
   Gany F, 2015, J ONCOL PRACT, V11, P396, DOI 10.1200/JOP.2015.003962
   Ganz PA, 2004, JNCI-J NATL CANCER I, V96, P376, DOI 10.1093/jnci/djh060
   Gibson TM, 2018, LANCET ONCOL, V19, P1590, DOI 10.1016/S1470-2045(18)30537-0
   Gilchrist SC, 2019, CIRCULATION, V139, PE997, DOI 10.1161/CIR.0000000000000679
   Given CW, 2001, J PAIN SYMPTOM MANAG, V21, P456, DOI 10.1016/S0885-3924(01)00284-6
   Goode AD, 2015, J CANCER SURVIV, V9, P660, DOI 10.1007/s11764-015-0442-2
   Gordon BBE, 2017, ACTA ONCOL, V56, P166, DOI 10.1080/0284186X.2016.1268265
   Greenlee H, 2017, CANCER EPIDEM BIOMAR, V26, P21, DOI 10.1158/1055-9965.EPI-15-1336
   Griggs J, 2017, J CLIN ONCOL, V35, P2203, DOI 10.1200/JCO.2016.72.0441
   Haas BK, 2012, J ONCOL PRACT, V8, P320, DOI 10.1200/JOP.2012.000555
   Haggstrom DA, 2009, J GEN INTERN MED, V24, P472, DOI 10.1007/s11606-009-1017-6
   Han J, 2017, BIOMED RES INT, V2017, P0, DOI 10.1155/2017/1049602
   Hardcastle SJ, 2018, SUPPORT CARE CANCER, V26, P1289, DOI 10.1007/s00520-017-3952-9
   Hawkins NA, 2017, J CLIN ONCOL, V35, P78, DOI 10.1200/JCO.2016.67.7690
   Hawkins NA, 2010, J CANCER SURVIV, V4, P20, DOI 10.1007/s11764-009-0104-3
   Hebdon Megan, 2015, J ADV PRACT ONCOL, V6, P334
   Heston AH, 2015, CLIN J ONCOL NURS, V19, P213, DOI 10.1188/15.CJON.213-217
   Howard-Anderson J, 2012, JNCI-J NATL CANCER I, V104, P386, DOI 10.1093/jnci/djr541
   Hu FB, 2016, AM J PUBLIC HEALTH, V106, P1567, DOI 10.2105/AJPH.2016.303348
   Humpel N, 2007, SUPPORT CARE CANCER, V15, P621, DOI 10.1007/s00520-006-0207-6
   Hurtado-Barroso S, 2020, ADV NUTR, V11, P1569, DOI 10.1093/advances/nmaa082
   Iragorri N, 2021, CURR ONCOL, V28, P1216, DOI 10.3390/curroncol28020117
   Irwin ML, 2017, CANCER-AM CANCER SOC, V123, P1249, DOI 10.1002/cncr.30456
   Jackson I, 2020, AIMS PUBLIC HEALTH, V7, P363, DOI 10.3934/publichealth.2020031
   Jackson SE, 2017, PLOS ONE, V12, P0, DOI 10.1371/journal.pone.0169173
   Jochems SHJ, 2018, BMJ OPEN, V8, P0, DOI 10.1136/bmjopen-2016-014530
   Johnston EA, 2021, EUR J CANCER CARE, V30, P0, DOI 10.1111/ecc.13381
   Kang JH, 2013, J PAIN SYMPTOM MANAG, V46, P652, DOI 10.1016/j.jpainsymman.2012.11.009
   Keaver L, 2021, J ACAD NUTR DIET, V121, P233, DOI 10.1016/j.jand.2020.09.031
   Kenzik K, 2016, J CANCER SURVIV, V10, P271, DOI 10.1007/s11764-015-0473-8
   Kim Y, 2019, CANCER EPIDEM BIOMAR, V28, P1891, DOI 10.1158/1055-9965.EPI-19-0156
   Kirtane K, 2017, BLOOD, V130, P1699, DOI 10.1182/blood-2017-04-778225
   Koh D, 2019, NUTRIENTS, V11, P0, DOI 10.3390/nu11122924
   Krebs-Smith SM, 2018, J ACAD NUTR DIET, V118, P1591, DOI 10.1016/j.jand.2018.05.021
   Kronenfeld JP, 2021, ONCOLOGIST, V26, P443, DOI 10.1002/onco.13729
   Lee J, 2019, CANCER NURS, V42, P271, DOI 10.1097/NCC.0000000000000580
   Lee J, 2015, PLOS ONE, V10, P0, DOI 10.1371/journal.pone.0120706
   Ligibel JA, 2017, OBESITY, V25, PS34, DOI 10.1002/oby.21987
   Ligibel JA, 2014, J CLIN ONCOL, V32, P3568, DOI 10.1200/JCO.2014.58.4680
   Liposits G, 2021, JCO ONCOL PRACT, V17, P442, DOI 10.1200/OP.20.00704
   Liu YY, 2018, INT J CLIN EXP MED, V11, P12
   LoConte NK, 2018, J CLIN ONCOL, V36, P83, DOI 10.1200/JCO.2017.76.1155
   Makarem N, 2013, ANNU REV NUTR, V33, P319, DOI 10.1146/annurev-nutr-112912-095300
   Mercadante S, 2000, J PAIN SYMPTOM MANAG, V20, P104, DOI 10.1016/S0885-3924(00)00160-3
   Moher D, 2009, ANN INTERN MED, V151, P264, DOI 10.1371/journal.pmed.1000097
   Molina-Montes E, 2020, NUTRIENTS, V12, P0, DOI 10.3390/nu12072010
   Morishita S, 2020, INTEGR CANCER THER, V19, P0, DOI 10.1177/1534735420917462
   National Comprehensive Cancer Network (NCCN), 2020, SURVIVORSHIP CARE FOR HEALTHY LIVING, V0, P0
   Nechuta S, 2016, INT J CANCER, V138, P2088, DOI 10.1002/ijc.29940
   Nechuta SJ, 2012, AM J CLIN NUTR, V96, P123, DOI 10.3945/ajcn.112.035972
   Norat T, 2014, WORLD CANCER RESEARCH FUND INTERNATIONAL CONTINUOUS UPDATE PROJECT REPORT, V0, P0
   Nord M, 2005, HOUSEHOLD FOOD SECUR, V0, P0
   Oeffinger KC, 2006, NEW ENGL J MED, V355, P1572, DOI 10.1056/NEJMsa060185
   Owen JE, 2017, ANN BEHAV MED, V51, P661, DOI 10.1007/s12160-017-9890-4
   Parekh N, 2012, ANNU REV NUTR, V32, P311, DOI 10.1146/annurev-nutr-071811-150713
   Park SH, 2019, CANCER NURS, V42, P242, DOI 10.1097/NCC.0000000000000602
   Patel AV, 2019, MED SCI SPORT EXER, V51, P2391, DOI 10.1249/MSS.0000000000002117
   Patel MI, 2020, J CLIN ONCOL, V38, P3439, DOI 10.1200/JCO.20.00642
   Patnaik JL, 2011, BREAST CANCER RES, V13, P0, DOI 10.1186/bcr2901
   Patterson RE, 2003, J AM DIET ASSOC, V103, P323, DOI 10.1053/jada.2003.50045
   Petrelli F, 2021, JAMA NETW OPEN, V4, P0, DOI 10.1001/jamanetworkopen.2021.3520
   Piercy KL, 2018, CIRC-CARDIOVASC QUAL, V11, P0, DOI 10.1161/CIRCOUTCOMES.118.005263
   Qiu SM, 2020, EUR J CANCER PREV, V29, P15, DOI 10.1097/CEJ.0000000000000511
   Qiu SM, 2019, EUR J NUTR, V58, P3079, DOI 10.1007/s00394-018-1853-4
   Raber M, 2021, 45 ANN VIRT M AM SOC, V0, P0
   Renehan AG, 2008, LANCET, V371, P569, DOI 10.1016/S0140-6736(08)60269-X
   Rock CL, 2020, CA-CANCER J CLIN, V70, P245, DOI 10.3322/caac.21591
   Rock Cheryl L, 2012, CA CANCER J CLIN, V62, P243, DOI 10.3322/caac.21142
   Rodriguez-Abreu D, 2007, ANN ONCOL, V18, PI3, DOI 10.1093/annonc/mdl443
   Rubinstein EB, 2017, JAMA INTERN MED, V177, P1726, DOI 10.1001/jamainternmed.2017.4747
   Rudd RE, 2019, GERONTOLOGIST, V59, PS7, DOI 10.1093/geront/gnz032
   Ryan AM, 2016, P NUTR SOC, V75, P199, DOI 10.1017/S002966511500419X
   Schlesinger S, 2014, CANCER CAUSE CONTROL, V25, P1407, DOI 10.1007/s10552-014-0435-x
   Schmitz KH, 2019, CA-CANCER J CLIN, V69, P468, DOI 10.3322/caac.21579
   Schwedhelm C, 2016, NUTR REV, V74, P737, DOI 10.1093/nutrit/nuw045
   Scott JM, 2018, J CLIN ONCOL, V36, P2297, DOI 10.1200/JCO.2017.77.5809
   Secord AA, 2016, GYNECOL ONCOL, V140, P184, DOI 10.1016/j.ygyno.2015.10.020
   Sengupta R, 2020, CANCER EPIDEM BIOMAR, V29, P1843, DOI 10.1158/1055-9965.EPI-20-0269
   Sergentanis TN, 2018, LEUKEMIA LYMPHOMA, V59, P434, DOI 10.1080/10428194.2017.1339873
   Silver JK, 2013, AM J PHYS MED REHAB, V92, P715, DOI 10.1097/PHM.0b013e31829b4afe
   Simapivapan P, 2016, CANCER TREAT REV, V50, P155, DOI 10.1016/j.ctrv.2016.09.010
   Smith TG, 2019, J GEN INTERN MED, V34, P2091, DOI 10.1007/s11606-019-05189-y
   Solans M, 2020, ANN ONCOL, V31, P352, DOI 10.1016/j.annonc.2020.01.001
   Spei ME, 2019, BREAST, V44, P144, DOI 10.1016/j.breast.2019.02.001
   Stacey FG, 2015, J CANCER SURVIV, V9, P305, DOI 10.1007/s11764-014-0413-z
   Stanton AL, 2005, J CLIN ONCOL, V23, P6009, DOI 10.1200/JCO.2005.09.101
   Stout, 1900, DOI 10.1200/ADN.20.200353/FULL/, V0, P0
   Stout NL, 2021, CA-CANCER J CLIN, V71, P149, DOI 10.3322/caac.21639
   Stout NL, 2020, CANCER-AM CANCER SOC, V126, P2750, DOI 10.1002/cncr.32860
   Sullivan ES, 2021, CLIN NUTR ESPEN, V41, P331, DOI 10.1016/j.clnesp.2020.10.023
   Swain CTV, 2020, CANCER-AM CANCER SOC, V126, P861, DOI 10.1002/cncr.32578
   Swartz MC, 2017, ARCH PHYS MED REHAB, V98, P1652, DOI 10.1016/j.apmr.2017.03.017
   Terranova CO, 2018, NUTR CANCER, V70, P153, DOI 10.1080/01635581.2018.1412478
   Thompson KL, 2017, J ACAD NUTR DIET, V117, P297, DOI 10.1016/j.jand.2016.05.010
   Tollosa DN, 2019, J CANCER SURVIV, V13, P327, DOI 10.1007/s11764-019-00754-0
   Trujillo EB, 2019, J ONCOL, V2019, P0, DOI 10.1155/2019/7462940
   Underwood JM, 2012, MMWR SURVEILL SUMM, V61, P1
   Wang YH, 2019, EVID-BASED COMPL ALT, V2019, P0, DOI 10.1155/2019/1940903
   Weaver KE, 2013, J CANCER SURVIV, V7, P253, DOI 10.1007/s11764-013-0267-9
   Westfall JM, 2007, JAMA-J AM MED ASSOC, V297, P403, DOI 10.1001/jama.297.4.403
   Williams K, 2013, BRIT J CANCER, V108, P2407, DOI 10.1038/bjc.2013.254
   Wilner T, 2020, AM J PUBLIC HEALTH, V110, PS300, DOI 10.2105/AJPH.2020.305812
   Wong JN, 2018, INT J BEHAV NUTR PHY, V15, P0, DOI 10.1186/s12966-018-0680-6
   World Cancer Research Fund International, 2014, DIET NUTR PHYS ACT B, V0, P0
   Wu SH, 2019, NUTR CANCER, V71, P1254, DOI 10.1080/01635581.2019.1603315
   Wu Shenghui, 2016, AM J CANCER PREV, V4, P1, DOI 10.12691/ajcp-4-1-1
   Xiao J, 2018, EUR J CANCER CARE, V27, P0, DOI 10.1111/ecc.12611
   Yang L, 2021, CANCER RES, V81, P4889, DOI 10.1158/0008-5472.CAN-21-1258
   Yang W, 2014, J ONCOL PRACT, V10, P39, DOI 10.1200/JOP.2013.001319
   Yeganeh L, 2018, MATURITAS, V111, P82, DOI 10.1016/j.maturitas.2018.03.001
   Zahnd WE, 2021, INT J ENV RES PUB HE, V18, P0, DOI 10.3390/ijerph18041384
   Zebrack B, 2009, SUPPORT CARE CANCER, V17, P349, DOI 10.1007/s00520-008-0469-2
   Zuniga KB, 2020, BLADDER CANCER, V6, P9, DOI 10.3233/blc-190249
NR 171
TC 369
Z9 398
U1 28
U2 200
PU WILEY
PI HOBOKEN
PA 111 RIVER ST, HOBOKEN 07030-5774, NJ USA
SN 0007-9235
EI 1542-4863
J9 CA-CANCER J CLIN
JI CA-Cancer J. Clin.
PD MAY 15
PY 2022
VL 72
IS 3
BP 230
EP 262
DI 10.3322/caac.21719
EA MAR 2022
PG 33
WC Oncology
SC Oncology
GA 0Y3LU
UT WOS:000775703600001
PM 35294043
DA 2025-02-23
ER

PT J
AU Carr, RA
   Harrington, C
   Stella, C
   Glauner, D
   Kenny, E
   Russo, LM
   Garrity, MJ
   Bains, MS
   Sihag, S
   Jones, DR
   Molena, D
AF Carr, Rebecca A.
   Harrington, Caitlin
   Stella, Christina
   Glauner, Diana
   Kenny, Erin
   Russo, Lianne M.
   Garrity, Meghan J.
   Bains, Manjit S.
   Sihag, Smita
   Jones, David R.
   Molena, Daniela
TI Early implementation of a perioperative nutrition support pathway for patients undergoing esophagectomy for esophageal cancer
SO CANCER MEDICINE
LA English
DT Article; Proceedings Paper
DE cancer-associated malnutrition; esophageal cancer; esophagectomy; standardized nutritional pathway; undernutrition
ID quality-of-life; weight-loss; pyloric drainage; dietary-intake; complications; impact; surgery; malnutrition; metaanalysis; morbidity
AB Background Unintentional weight loss and malnutrition are associated with poorer prognosis in patients with cancer. Risk of cancer-associated malnutrition is highest among patients with esophageal cancer (EC) and has been repeatedly shown to be an independent risk factor for worse survival in these patients. Implementation of nutrition protocols may reduce postoperative weight loss and enhance recovery in these patients. Methods We retrospectively identified all patients who underwent Ivor Lewis esophagectomy for EC from January 2015 to August 2019 from a prospectively collected institutional database. Patients who underwent surgery after the implementation of this protocol (September 2017-August 2019) were compared with patients who underwent resection before protocol implementation (January 2015-July 2017). Patients undergoing surgery during the month of protocol initiation were excluded. Results Of the 404 patients included in our study, 217 were in the preprotocol group, and 187 were in the postprotocol group. Compared with the preprotocol group, there were significant reductions in length of hospital stay (p < 0.001), time to diet initiation (p < 0.001), time to feeding tube removal (p = 0.012), and postoperative weight loss (p = 0.002) in the postprotocol group. There was no significant difference in the incidence of postoperative complications, 30-day readmission, or mortality rates between groups. Conclusions Results of the present study suggest a standardized perioperative nutrition protocol may prevent unintentional weight loss and improve postoperative outcomes in patients with EC undergoing resection.
C1 [Carr, Rebecca A.; Harrington, Caitlin; Bains, Manjit S.; Sihag, Smita; Jones, David R.; Molena, Daniela] Mem Sloan Kettering Canc Ctr, Dept Surg, Thorac Serv, 1275 York Ave, New York, NY 10065 USA.
   [Stella, Christina; Glauner, Diana; Kenny, Erin; Russo, Lianne M.; Garrity, Meghan J.] Mem Sloan Kettering Canc Ctr, Dept Food & Nutr Serv, 1275 York Ave, New York, NY 10021 USA.
C3 Memorial Sloan Kettering Cancer Center; Memorial Sloan Kettering Cancer Center
RP Molena, D (corresponding author), Mem Sloan Kettering Canc Ctr, Dept Surg, Thorac Serv, 1275 York Ave, New York, NY 10065 USA.
EM molenad@mskcc.org
FU NIH/NCI Cancer Center Support Grant [P30 CA008748]
CR Ahmadi N, 2018, SURG ENDOSC, V32, P1892, DOI 10.1007/s00464-017-5881-6
   Amin MB, 2017, AJCC CANC STAGING MA, V0, P0, DOI DOI 10.1007/978-3-319-40618-3
   Anandavadivelan P, 2016, NAT REV CLIN ONCOL, V13, P185, DOI 10.1038/nrclinonc.2015.200
   Arya S, 2015, DIS ESOPHAGUS, V28, P326, DOI 10.1111/dote.12191
   Atkins BZ, 2004, ANN THORAC SURG, V78, P1170, DOI 10.1016/j.athoracsur.2004.02.034
   Awad S, 2012, CLIN NUTR, V31, P74, DOI 10.1016/j.clnu.2011.08.008
   Baker M, 2016, CLIN NUTR, V35, P987, DOI 10.1016/j.clnu.2015.08.010
   Baracos VE, 2018, EUR J CLIN NUTR, V72, P1255, DOI 10.1038/s41430-018-0245-4
   Benton K, 2018, SUPPORT CARE CANCER, V26, P2057, DOI 10.1007/s00520-017-4038-4
   Booka E, 2019, ASIAN J ENDOSC SURG, V12, P19, DOI 10.1111/ases.12681
   Bosaeus I, 2002, J NUTR, V132, P3465S, DOI 10.1093/jn/132.11.3465S
   Bozzetti F, 2009, SUPPORT CARE CANCER, V17, P279, DOI 10.1007/s00520-008-0476-3
   Caccialanza R, 2020, THER ADV MED ONCOL, V12, P0, DOI 10.1177/1758835919899852
   Clavien PA, 2009, ANN SURG, V250, P187, DOI 10.1097/SLA.0b013e3181b13ca2
   Deans DAC, 2009, BRIT J CANCER, V100, P63, DOI 10.1038/sj.bjc.6604828
   Fujita T, 2012, EUR SURG RES, V48, P79, DOI 10.1159/000336574
   Gottlieb-Vedi E, 2019, ANN SURG, V270, P1005, DOI 10.1097/SLA.0000000000003252
   Grace EM, 2018, J HUM NUTR DIET, V31, P785, DOI 10.1111/jhn.12588
   Hébuterne X, 2014, JPEN-PARENTER ENTER, V38, P196, DOI 10.1177/0148607113502674
   Huddy JR, 2018, DIS ESOPHAGUS, V31, P0, DOI 10.1093/dote/dox110
   Hynes O, 2017, EJSO-EUR J SURG ONC, V43, P1559, DOI 10.1016/j.ejso.2017.05.023
   Kauppila JH, 2017, BRIT J SURG, V104, P1131, DOI 10.1002/bjs.10577
   Ligthart-Melis GC, 2013, DIS ESOPHAGUS, V26, P587, DOI 10.1111/dote.12008
   Lv L, 2016, ONCOTARGETS THER, V9, P6751, DOI 10.2147/OTT.S112105
   Maas KW, 2015, WORLD J SURG, V39, P1986, DOI 10.1007/s00268-015-3100-y
   Mariette C, 2012, ANN SURG ONCOL, V19, P2128, DOI 10.1245/s10434-012-2225-6
   Mazaki T, 2008, J GASTROINTEST SURG, V12, P739, DOI 10.1007/s11605-007-0362-1
   Miller Keith R, 2012, CURR GASTROENTEROL REP, V14, P356, DOI 10.1007/s11894-012-0272-6
   Nagpal K, 2010, SURG ENDOSC, V24, P1621, DOI 10.1007/s00464-009-0822-7
   Nobel T, 2019, SURG ENDOSC, V33, P3218, DOI 10.1007/s00464-018-06607-8
   Palmes D, 2007, LANGENBECK ARCH SURG, V392, P135, DOI 10.1007/s00423-006-0119-4
   Pi-Sunyer FX, 1998, OBES RES, V6, P0
   Riccardi, 1999, CANCER CONTROL, V6, P64
   Sihag S, 2016, ANN THORAC SURG, V101, P1281, DOI 10.1016/j.athoracsur.2015.09.095
   Steenhagen E, 2017, EXPERT REV GASTROENT, V11, P663, DOI 10.1080/17474124.2017.1325320
   Straatman J, 2017, ANN SURG, V266, P232, DOI 10.1097/SLA.0000000000002171
   Taurchini Marco, 2017, J VIS SURG, V3, P125, DOI 10.21037/jovs.2017.08.23
   van der Schaaf MK, 2014, J THORAC CARDIOV SUR, V147, P490, DOI 10.1016/j.jtcvs.2013.07.072
   van der Sluis PC, 2019, ANN SURG, V269, P621, DOI 10.1097/SLA.0000000000003031
   Wang PY, 2019, THORAC CANCER, V10, P209, DOI 10.1111/1759-7714.12934
   WHO, 2000, TECHNICAL REPORT SERIES, V894, P253
   Yamasaki M, 2015, WORLD J SURG, V39, P433, DOI 10.1007/s00268-014-2819-1
   Yibulayin W, 2016, WORLD J SURG ONCOL, V14, P0, DOI 10.1186/s12957-016-1062-7
   Zhou C, 2015, PLOS ONE, V10, P0, DOI 10.1371/journal.pone.0132889
   Zingg U, 2011, ANN SURG ONCOL, V18, P1460, DOI 10.1245/s10434-010-1474-5
NR 45
TC 4
Z9 5
U1 0
U2 8
PU WILEY
PI HOBOKEN
PA 111 RIVER ST, HOBOKEN 07030-5774, NJ USA
SN 2045-7634
EI 
J9 CANCER MED-US
JI Cancer Med.
PD FEB 15
PY 2022
VL 11
IS 3
BP 592
EP 601
DI 10.1002/cam4.4360
EA DEC 2021
PG 10
WC Oncology
SC Oncology
GA YT3VZ
UT WOS:000732525200001
PM 34935304
DA 2025-02-23
ER

PT J
AU Ronco, AL
   Martínez-López, W
   Calderón, JM
   Storz, MA
AF Luis Ronco, Alvaro
   Martinez-Lopez, Wilner
   Calderon, Juan M.
   Storz, Maximilian Andreas
TI Dietary acid load and esophageal cancer risk: A case-control study
SO THORACIC CANCER
LA English
DT Article
DE cancer; dietary acid load; epidemiology; PRAL; esophagus; NEAP
ID squamous-cell carcinoma; mate drinking; consumption; fruit; association
AB Background A high dietary acid load (DAL) can produce metabolic acidosis, which is linked to cancer development through mechanisms of inflammation and cell transformation. There is limited epidemiological evidence linking DAL and cancer risk; however, none of the published studies focused on DAL and esophageal cancer (EC) risk in particular. Therefore, we sought to explore this association in the present study. Methods A case-control study was performed in 1295 male patients (185 squamous cell EC cases and 1110 age-frequency and urban/rural residence matched controls) through a multitopic inquiry, including a food frequency questionnaire. Food-derived nutrients were calculated from available databases. The DAL was calculated based on two validated measures: Potential renal acid load (PRAL) score and net endogenous acid production (NEAP) score. Odds ratios (OR) and their 95% confidence intervals (95% CI) were estimated by unconditional logistic regression, adjusting for confounders. Results We found direct, significant associations between dietary acid load and EC risk: (OR = 2.28, 95% CI: 1.44-3.61, ptrend <0.0001) and (OR = 2.17, 95% CI: 1.38-3.41, ptrend <0.0001) for highest PRAL and NEAP tertiles, respectively. Our data raise the possibility that a high DAL may contribute to EC development. Both acid load scores were directly associated with animal-based foods (mainly meat) and inversely associated with the intake of plant-based foods. Conclusion To the best of our knowledge, this is the first epidemiological case-control study analyzing associations of DAL and squamous cell EC risk. Further research is warranted to confirm our findings.
C1 [Luis Ronco, Alvaro] Pereira Rossell Womens Hosp, Unit Oncol & Radiotherapy, Montevideo, Uruguay.
   [Martinez-Lopez, Wilner] Univ Republica, Acad Unit Radiat Protect, Fac Med, Montevideo, Uruguay.
   [Calderon, Juan M.] Univ Montevideo, Biomed Sci Ctr, Montevideo, Uruguay.
   [Storz, Maximilian Andreas] Univ Freiburg Hosp, Dept Internal Med 2, Dept Internal Med, Freiburg, Germany.
C3 Universidad de la Republica, Uruguay; Universidad de Montevideo; University of Freiburg
RP Storz, MA (corresponding author), Univ Freiburg Hosp, Dept Internal Med 2, Dept Internal Med, Freiburg, Germany.
EM maximilian.storz@uniklinik-freiburg.de
FU Projekt DEAL
CR Bahrami A, 2022, EUR J CANCER PREV, V0, P0
   Castellsagué X, 2000, INT J CANCER, V88, P658, DOI 10.1002/1097-0215(20001115)88:4<658::AID-IJC22>3.0.CO;2-T
   Chen Q, 2012, J GASTROINTEST ONCOL, V3, P226, DOI 10.3978/j.issn.2078-6891.2012.026
   Choi YJ, 2017, PLOS ONE, V12, P0, DOI 10.1371/journal.pone.0185778
   Crowe FL, 2009, CANCER EPIDEM BIOMAR, V18, P1333, DOI 10.1158/1055-9965.EPI-08-0781
   Cunha P, 2019, NUTRIENTS, V11, P0, DOI 10.3390/nu11092255
   De Pergola G, 2013, J OBES, V2013, P0, DOI 10.1155/2013/291546
   De Stefani E, 2005, INT J CANCER, V116, P130, DOI 10.1002/ijc.20950
   De Stefani E, 1999, INT J CANCER, V82, P33, DOI 10.1002/(SICI)1097-0215(19990702)82:1<33::AID-IJC7>3.0.CO;2-7
   De Stefani E, 2003, BRIT J CANCER, V89, P1209, DOI 10.1038/sj.bjc.6601239
   De Stefani E, 2012, NUTR CANCER, V64, P294, DOI 10.1080/01635581.2012.648299
   DESTEFANI E, 1990, CANCER RES, V50, P426
   Doyle SL, 2012, AM J GASTROENTEROL, V107, P196, DOI 10.1038/ajg.2011.417
   DUPONT WD, 1988, BIOMETRICS, V44, P1157, DOI 10.2307/2531743
   Farhangi MA, 2019, PLOS ONE, V14, P0, DOI 10.1371/journal.pone.0216547
   Fatahi S, 2021, J CARDIOVASC THORAC, V13, P285, DOI 10.34172/jcvtr.2021.44
   Frassetto LA, 1998, AM J CLIN NUTR, V68, P576, DOI 10.1093/ajcn/68.3.576
   Freedman ND, 2007, INT J CANCER, V121, P2753, DOI 10.1002/ijc.22993
   Ghosh NR, 2022, NUTRITION, V95, P0, DOI 10.1016/j.nut.2021.111552
   Gillies RJ, 2019, BBA-REV CANCER, V1871, P273, DOI 10.1016/j.bbcan.2019.01.003
   Huang JJ, 2021, CANCERS, V13, P0, DOI 10.3390/cancers13010141
   Nasab SJ, 2021, PUBLIC HEALTH NUTR, V24, P4474, DOI 10.1017/S1368980020003420
   Jemal A, 2007, CA-CANCER J CLIN, V57, P43, DOI 10.3322/canjclin.57.1.43
   Jiang N, 2021, CANCER MANAG RES, V13, P3229, DOI 10.2147/CMAR.S300672
   Kambhampati S, 2020, SCI REP-UK, V10, P0, DOI 10.1038/s41598-020-61874-7
   Keramati M, 2022, FRONT NUTR, V9, P0, DOI 10.3389/fnut.2022.816797
   Liu J, 2013, INT J CANCER, V133, P473, DOI 10.1002/ijc.28024
   Lubin JH, 2014, CANCER EPIDEM BIOMAR, V23, P107, DOI 10.1158/1055-9965.EPI-13-0796
   Moellering RE, 2008, CLIN EXP METASTAS, V25, P411, DOI 10.1007/s10585-008-9145-7
   Moliterno P, 2021, NUTRIENTS, V13, P0, DOI 10.3390/nu13072213
   Müller A, 2021, INT J ENV RES PUB HE, V18, P0, DOI 10.3390/ijerph18199998
   Niu C, 2021, BMC CANCER, V21, P0, DOI 10.1186/s12885-021-08764-x
   Norat T, 2007, EUR J CLIN NUTR, V61, P91, DOI 10.1038/sj.ejcn.1602494
   Osuna-Padilla IA, 2019, NEFROLOGIA, V39, P343, DOI 10.1016/j.nefro.2018.10.005
   Park YMM, 2019, INT J CANCER, V144, P1834, DOI 10.1002/ijc.31889
   REMER T, 1994, AM J CLIN NUTR, V59, P1356, DOI 10.1093/ajcn/59.6.1356
   Robey IF, 2012, NUTR METAB, V9, P0, DOI 10.1186/1743-7075-9-72
   Ronco AL, 2022, MULTIDISCIPLINARY CA, V6, P1, DOI 10.30699/MCI.6.2.284-2
   Ronco AL, 2021, WORLD CANCER RES J, V8, Pe2119, DOI 10.32113/WCRJ_202111_2119
   Ronco AL, 2006, INT J CANCER, V119, P1672, DOI 10.1002/ijc.22021
   Ronco AL, 2023, ORAL SCI INT, V20, P78, DOI 10.1002/osi2.1150
   Ronco Alvaro L, 2021, SCIMEDICINE JOURNAL, V3, P166, DOI 10.28991/SciMedJ-2021-0302-8
   Ronco Alvaro L, 2021, CANCER TREAT RES COMMUN, V28, P100382, DOI 10.1016/j.ctarc.2021.100382
   Sakai M, 2022, ESOPHAGUS-TOKYO, V19, P27, DOI 10.1007/s10388-021-00882-6
   Schlottmann F, 2020, EXPERT REV GASTROENT, V14, P425, DOI 10.1080/17474124.2020.1764348
   Schüler R, 2021, EUR J NUTR, V60, P3499, DOI 10.1007/s00394-021-02518-y
   Sewram V, 2003, CANCER EPIDEM BIOMAR, V12, P508
   Shi LW, 2021, CANCER EPIDEM BIOMAR, V30, P1009, DOI 10.1158/1055-9965.EPI-20-1293
   Stabellini N, 2022, SCI REP-UK, V12, P0, DOI 10.1038/s41598-022-09193-x
   Storz MA, 2022, INT J ENV RES PUB HE, V19, P0, DOI 10.3390/ijerph19095748
   Sun CL, 2002, CARCINOGENESIS, V23, P1497, DOI 10.1093/carcin/23.9.1497
   Sun LP, 2020, BMC CANCER, V20, P0, DOI 10.1186/s12885-020-06767-8
   Sung H, 2021, CA-CANCER J CLIN, V71, P209, DOI 10.3322/caac.21660
   Tang L, 2014, DIS ESOPHAGUS, V27, P777, DOI 10.1111/dote.12157
   Uhlenhopp DJ, 2020, CLIN J GASTROENTEROL, V13, P1010, DOI 10.1007/s12328-020-01237-x
   VASSALLO A, 1985, JNCI-J NATL CANCER I, V75, P1005
   Wang QL, 2017, JNCI-J NATL CANCER I, V109, P0, DOI 10.1093/jnci/djx115
   Xu B, 2017, MEDICINE, V96, P0, DOI 10.1097/MD.0000000000007944
   Yang JJ, 2020, FRONT ONCOL, V10, P0, DOI 10.3389/fonc.2020.01727
   Yildirim A, 2009, JPN J CLIN ONCOL, V39, P92, DOI 10.1093/jjco/hyn143
   Zhao Y, 2017, ONCOTARGET, V8, P10458, DOI 10.18632/oncotarget.14432
NR 61
TC 9
Z9 9
U1 0
U2 7
PU WILEY
PI HOBOKEN
PA 111 RIVER ST, HOBOKEN 07030-5774, NJ USA
SN 1759-7706
EI 1759-7714
J9 THORAC CANCER
JI Thorac. Cancer
PD OCT 15
PY 2022
VL 13
IS 19
BP 2759
EP 2766
DI 10.1111/1759-7714.14612
EA AUG 2022
PG 8
WC Oncology; Respiratory System
SC Oncology; Respiratory System
GA 5J0OG
UT WOS:000842413000001
PM 36054595
DA 2025-02-23
ER

PT J
AU Liang, P
   Henning, SM
   Grogan, T
   Elashoff, D
   Ye, HH
   Cohen, P
   Aronson, WJ
AF Liang, Pei
   Henning, Susanne M.
   Grogan, Tristan
   Elashoff, David
   Ye, Huihui
   Cohen, Pinchas
   Aronson, William J.
TI Effects of dietary omega-3 fatty acids on orthotopic prostate cancer progression, tumor associated macrophages, angiogenesis and T-cell activation-dependence on GPR120
SO PROSTATE CANCER AND PROSTATIC DISEASES
LA English
DT Article
ID phospholipid fatty-acids; fish-oils; risk; expression; consumption; mouse; men
AB Background The antiprostate cancer effects of dietary omega-3 fatty acids (FAs) were previously found to be dependent on host G-protein coupled receptor 120 (GPR120). Using an orthotopic tumor model and an ex-vivo model of bone marrow derived M2-like macrophages, we sought to determine if omega-3 FAs inhibit angiogenesis and activate T-cells, and if these effects are dependent on GPR120. Methods Gausia luciferase labeled MycCaP prostate cancer cells (MycCaP-Gluc) were injected into the anterior prostate lobe of FVB mice. After established tumors were confirmed by blood luminescence, mice were fed an omega-3 or omega-6 diet. Five weeks after tumor injection, tumor weight, immune cell infiltration and markers of angiogenesis were determined. An ex-vivo co-culture model of bone marrow derived M2-like macrophages from wild-type or GPR120 knockout mice with MycCap prostate cancer cells was used to determine if docosahexanoic acid (DHA, omega-3 FA) inhibition of angiogenesis and T-cell activation is dependent on macrophage GPR120. Results Feeding an omega-3 diet significantly reduced orthotopic MycCaP-Gluc tumor growth relative to an omega-6 diet. Tumors from the omega-3 group had decreased M2-like macrophage infiltration and decreased expression of angiogenesis factors. DHA significantly inhibited M2 macrophage-induced endothelial tube formation and reversed M2 macrophage-induced T-cell suppression, and these DHA effects were mediated, in part, by M2 macrophage GPR120. Conclusion Omega-3 FAs delayed orthotopic tumor growth, inhibited M2-like macrophage tumor infiltration, and inhibited M2-like macrophage-induced angiogenesis and T-cell suppression. Given the central role of M2-like macrophages in prostate cancer progression, GPR120-dependent omega-3 FA inhibition of M2-like macrophages may play an important role in prostate cancer therapeutics.
C1 [Liang, Pei; Henning, Susanne M.; Aronson, William J.] Univ Calif Los Angeles, David Geffen Sch Med, Dept Urol, Los Angeles, CA 90095 USA.
   [Grogan, Tristan; Elashoff, David] Univ Calif Los Angeles, David Geffen Sch Med, Dept Med Stat Core, Los Angeles, CA 90095 USA.
   [Ye, Huihui] Univ Calif Los Angeles, David Geffen Sch Med, Dept Pathol, Los Angeles, CA 90095 USA.
   [Cohen, Pinchas] Univ Southern Calif, Leonard Davis Sch Gerontol, Los Angeles, CA 90007 USA.
   [Aronson, William J.] VA Med Ctr Greater Angeles Healthcare Syst, Los Angeles, CA 90073 USA.
C3 University of California System; University of California Los Angeles; University of California Los Angeles Medical Center; David Geffen School of Medicine at UCLA; University of California System; University of California Los Angeles; University of California Los Angeles Medical Center; David Geffen School of Medicine at UCLA; University of California System; University of California Los Angeles; University of California Los Angeles Medical Center; David Geffen School of Medicine at UCLA; University of Southern California
RP Aronson, WJ (corresponding author), Univ Calif Los Angeles, David Geffen Sch Med, Dept Urol, Los Angeles, CA 90095 USA.; Aronson, WJ (corresponding author), VA Med Ctr Greater Angeles Healthcare Syst, Los Angeles, CA 90073 USA.
EM waronson@ucla.edu
FU National Institute of Health [P50CA92131, RO1CA231219, P30CA016042]; Seafood Industy Research Fund; National Cancer Institute [P50CA092131, P30CA016042, R01CA231219] Funding Source: NIH RePORTER
CR Aronson WJ, 2011, CANCER PREV RES, V4, P2062, DOI 10.1158/1940-6207.CAPR-11-0298
   Augustsson K, 2003, CANCER EPIDEM BIOMAR, V12, P64
   Berquin IM, 2007, J CLIN INVEST, V117, P1866, DOI 10.1172/JCI31494
   Berquin IM, 2011, CANCER METAST REV, V30, P295, DOI 10.1007/s10555-011-9299-7
   Bilodeau JF, 2021, PROSTAG LEUKOTR ESS, V164, P0, DOI 10.1016/j.plefa.2020.102215
   Brasky TM, 2013, JNCI-J NATL CANCER I, V105, P1132, DOI 10.1093/jnci/djt174
   Brasky TM, 2011, AM J EPIDEMIOL, V173, P1429, DOI 10.1093/aje/kwr027
   Cassetta L, 2018, FRONT CELL DEV BIOL, V6, P0, DOI 10.3389/fcell.2018.00038
   Chung E, 2009, PLOS ONE, V4, P0, DOI 10.1371/journal.pone.0008316
   Cifuentes FF, 2015, ONCOL LETT, V10, P2142, DOI 10.3892/ol.2015.3522
   Erlandsson A, 2019, PROSTATE, V79, P363, DOI 10.1002/pros.23742
   Escamilla J, 2015, CANCER RES, V75, P950, DOI 10.1158/0008-5472.CAN-14-0992
   Fang LY, 2013, CANCER RES, V73, P5633, DOI 10.1158/0008-5472.CAN-12-3228
   Freitas RDS, 2019, NUTRIENTS, V11, P0, DOI 10.3390/nu11050945
   Galet C, 2014, CANCER PREV RES, V7, P97, DOI 10.1158/1940-6207.CAPR-13-0261
   Gao JJ, 2017, NAT MED, V23, P551, DOI 10.1038/nm.4308
   Gevariya N, 2021, MOL CANCER RES, V19, P516, DOI 10.1158/1541-7786.MCR-20-0316
   Gevariya N, 2019, PROSTATE, V79, P9, DOI 10.1002/pros.23706
   Graney PL, 2020, SCI ADV, V6, P0, DOI 10.1126/sciadv.aay6391
   Gu ZN, 2013, BIOMED RES INT, V2013, P0, DOI 10.1155/2013/824563
   Huber S, 2010, BLOOD, V116, P3311, DOI 10.1182/blood-2010-02-271981
   Ichimura A, 2012, NATURE, V483, P350, DOI 10.1038/nature10798
   Im DS, 2016, EUR J PHARMACOL, V785, P36, DOI 10.1016/j.ejphar.2015.03.094
   Jiang CH, 2017, IMMUNOBIOLOGY, V222, P651, DOI 10.1016/j.imbio.2016.12.002
   Kobayashi N, 2006, CLIN CANCER RES, V12, P4662, DOI 10.1158/1078-0432.CCR-06-0459
   Leitzmann MF, 2004, AM J CLIN NUTR, V80, P204
   Liang P, 2020, PROSTATE CANCER P D, V23, P127, DOI 10.1038/s41391-019-0168-8
   Liang P, 2019, JNCI-J NATL CANCER I, V111, P52, DOI 10.1093/jnci/djy125
   Liang P, 2016, PROSTATE, V76, P1293, DOI 10.1002/pros.23218
   Liang P, 2013, HAEMATOLOGICA, V98, P288, DOI 10.3324/haematol.2012.065607
   Lloyd JC, 2013, PROSTATE CANCER P D, V16, P285, DOI 10.1038/pcan.2013.19
   Lo CH, 2018, FRONT ENDOCRINOL, V9, P0, DOI 10.3389/fendo.2018.00247
   Lovegrove C, 2015, INT J CLIN PRACT, V69, P87, DOI 10.1111/ijcp.12514
   MacLean CH, 2006, JAMA-J AM MED ASSOC, V295, P403, DOI 10.1001/jama.295.4.403
   Maolake A, 2017, ONCOTARGET, V8, P9739, DOI 10.18632/oncotarget.14185
   Mi S, 2020, ONCOTARGETS THER, V13, P7719, DOI 10.2147/OTT.S257852
   Moreel X, 2014, CANCER PREV RES, V7, P766, DOI 10.1158/1940-6207.CAPR-13-0349
   Moussa H, 2019, NUTRIENTS, V11, P0, DOI 10.3390/nu11071616
   Norrish AE, 1999, BRIT J CANCER, V81, P1238, DOI 10.1038/sj.bjc.6690835
   Noy R, 2014, IMMUNITY, V41, P49, DOI 10.1016/j.immuni.2014.06.010
   Oh DY, 2010, CELL, V142, P687, DOI 10.1016/j.cell.2010.07.041
   Poirier JG, 2015, GENET EPIDEMIOL, V39, P197, DOI 10.1002/gepi.21882
   Ren ZP, 2019, J IMMUNOL, V202, P747, DOI 10.4049/jimmunol.1800637
   Saw CLL, 2011, ASIAN PAC J CANCER P, V12, P3331
   Spencer L, 2009, EUR J CANCER, V45, P2077, DOI 10.1016/j.ejca.2009.04.026
   Vinnakota K, 2017, J CELL PHYSIOL, V232, P3468, DOI 10.1002/jcp.25808
   Weischenfeldt Joachim, 2008, CSH PROTOC, V2008, P0, DOI 10.1101/pdb.prot5080
   Yuri P, 2020, PROSTATE INT, V8, P62, DOI 10.1016/j.prnil.2019.12.001
   Zhang WF, 2019, SCI REP-UK, V9, P0, DOI 10.1038/s41598-018-36538-2
   Zhang Y, 2016, J CELL BIOCHEM, V117, P2546, DOI 10.1002/jcb.25547
   Zhao ZG, 2016, PLOS ONE, V11, P0, DOI 10.1371/journal.pone.0166594
NR 51
TC 15
Z9 17
U1 0
U2 8
PU SPRINGERNATURE
PI LONDON
PA CAMPUS, 4 CRINAN ST, LONDON, N1 9XW, ENGLAND
SN 1365-7852
EI 1476-5608
J9 PROSTATE CANCER P D
JI Prostate Cancer Prostatic Dis.
PD SEP 15
PY 2022
VL 25
IS 3
BP 539
EP 546
DI 10.1038/s41391-021-00440-2
EA JAN 2022
PG 8
WC Oncology; Urology & Nephrology
SC Oncology; Urology & Nephrology
GA 3W1DX
UT WOS:000746294000002
PM 35075215
DA 2025-02-23
ER

PT J
AU Mathers, JC
   Elliott, F
   Macrae, F
   Mecklin, JP
   Möslein, G
   McRonald, FE
   Bertario, L
   Evans, DG
   Gerdes, AM
   Ho, JWC
   Lindblom, A
   Morrison, PJ
   Rashbass, J
   Ramesar, RS
   Seppälä, TT
   Thomas, HJW
   Sheth, HJ
   Pylvänäinen, K
   Reed, L
   Borthwick, GM
   Bishop, DT
   Burn, J
AF Mathers, John C.
   Elliott, Faye
   Macrae, Finlay
   Mecklin, Jukka-Pekka
   Moslein, Gabriela
   McRonald, Fiona E.
   Bertario, Lucio
   Evans, D. Gareth
   Gerdes, Anne-Marie
   Ho, Judy W. C.
   Lindblom, Annika
   Morrison, Patrick J.
   Rashbass, Jem
   Ramesar, Raj S.
   Seppala, Toni T.
   Thomas, Huw J. W.
   Sheth, Harsh J.
   Pylvanainen, Kirsi
   Reed, Lynn
   Borthwick, Gillian M.
   Bishop, D. Timothy
   Burn, John
TI Cancer Prevention with Resistant Starch in Lynch Syndrome Patients in the CAPP2-Randomized Placebo Controlled Trial: Planned 10-Year Follow-up
SO CANCER PREVENTION RESEARCH
LA English
DT Article
ID dietary fiber intake; colorectal-cancer; colon-cancer; risk; butyrate; aspirin; consumption; microbiome; cells; liver
AB The CAPP2 trial investigated the long-term effects of aspirin and resistant starch on cancer incidence in patients with Lynch syndrome (LS). Participants with LS were randomized double-blind to 30 g resistant starch (RS) daily or placebo for up to 4 years. We present long-term cancer outcomes based on the planned 10-year follow-up from recruitment, supplemented by National Cancer Registry data to 20 years in England, Wales, and Finland. Overall, 463 participants received RS and 455 participants received placebo. After up to 20 years follow-up, there was no difference in colorectal cancer incidence (n = 52 diagnosed with colorectal cancer among those randomized to RS against n = 53 on placebo) but fewer participants had non-colorectal LS cancers in those randomized to RS (n = 27) compared with placebo (n = 48); intention-to-treat (ITT) analysis [HR, 0.54; 95% confidence interval (CI), 0.33-0.86; P = 0.010]. In ITT analysis, allowing for multiple primary cancer diagnoses among participants by calculating incidence rate ratios (IRR) confirmed the protective effect of RS against non-colorectal cancer LS cancers (IRR, 0.52; 95% CI, 0.32-0.84; P= 0.0075). These effects are particularly pronounced for cancers of the upper GI tract; 5 diagnoses in those on RS versus 21 diagnoses on placebo. The reduction in non-colorectal cancer LS cancers was detectable in the first 10 years and continued in the next decade. For colorectal cancer, ITT analysis showed no effect of RS on colorectal cancer risk (HR, 0.92; 95% CI, 0.62-1.34; P = 0.63). There was no interaction between aspirin and RS treatments. In conclusion, 30 g daily RS appears to have a substantial protective effect against non-colorectal cancer cancers for patients with LS. Prevention Relevance: Regular bowel screening and aspirin reduce colorectal cancer among patients with LS but extracolonic cancers are difficult to detect and manage. This study suggests that RS reduces morbidity associated with extracolonic cancers.
C1 [Mathers, John C.] Newcastle Univ, Human Nutr Res Ctr, Populat Heath Sci Inst, Newcastle Upon Tyne, Tyne & Wear, England.
   [Elliott, Faye; Bishop, D. Timothy] Univ Leeds, Div Haematol & Immunol, Leeds Inst Med Res St Jamess, Leeds, W Yorkshire, England.
   [Macrae, Finlay] Royal Melbourne Hosp, Div Colorectal Med & Genet, Melbourne, Vic, Australia.
   [Mecklin, Jukka-Pekka; Pylvanainen, Kirsi] Jyvaskyla Cent Hosp, Dept Educ & Res, Jyvaskyla, Finland.
   [Mecklin, Jukka-Pekka] Univ Jyvaskyla, Sport & Hlth Sci, Jyvaskyla, Finland.
   [Moslein, Gabriela] Ev BEHESDA Khs Zu Duisburg GmbH, Ctr Hereditary Tumors, Duisburg, Germany.
   [McRonald, Fiona E.; Rashbass, Jem] Publ Hlth England, Natl Canc Registrat & Anal Serv, London, England.
   [Bertario, Lucio] Inst Nazl Studio & Cura Tumori, Milan, Italy.
   [Evans, D. Gareth] Univ Manchester, Div Evolut & Genom Med, St Marys Hosp, Manchester Univ Fdn Trust, Manchester, Lancs, England.
   [Gerdes, Anne-Marie] ICMM, Med Genet Clin, Copenhagen, Denmark.
   [Gerdes, Anne-Marie] Rigshosp, Clin Genet, Copenhagen, Denmark.
   [Ho, Judy W. C.] Queen Mary Hosp, Dept Surg, Hereditary GI Canc Registry, Hong Kong, Peoples R China.
   [Lindblom, Annika] Karolinska Inst, Dept Mol Med & Surg, Stockholm, Sweden.
   [Morrison, Patrick J.] Queens Univ Belfast, Belfast City Hosp HSC Trust, Dept Med Genet, Belfast, Antrim, North Ireland.
   [Ramesar, Raj S.] Univ Cape Town, Inst Infect Dis & Mol Med, MRC Genom & Precis Med Res Unit, Div Human Genet, Observatory, South Africa.
   [Seppala, Toni T.] Helsinki Univ Hosp, Dept Gastrointestinal Surg, Helsinki, Finland.
   [Thomas, Huw J. W.] St Marks Hosp, London, England.
   [Thomas, Huw J. W.] Imperial Coll London, Fac Med, London, England.
   [Sheth, Harsh J.; Reed, Lynn; Borthwick, Gillian M.; Burn, John] Newcastle Univ, Translat & Clin Res Inst, Newcastle Upon Tyne, Tyne & Wear, England.
C3 Newcastle University - UK; University of Leeds; Melbourne Health; Royal Melbourne Hospital; Central Finland Central Hospital; University of Jyvaskyla; Public Health England; Fondazione IRCCS Istituto Nazionale Tumori Milan; University of Manchester; Rigshospitalet; University of Copenhagen; University of Hong Kong; Karolinska Institutet; Queens University Belfast; Belfast City Hospital; University of Cape Town; University of Helsinki; Helsinki University Central Hospital; Imperial College London; Imperial College London; Newcastle University - UK
RP Mathers, JC (corresponding author), Newcastle Univ, Human Nutr Res Ctr, Ctr Healthier Lives, Populat Hlth Sci Inst, Newcastle Upon Tyne NE2 4HH, Tyne & Wear, England.
EM john.mathers@ncl.ac.uk
FU Cancer Research UK; European Commission; Medical Research Council; National Institute for Health Research; Bayer Pharma Ag; National Starch & Chemical Company; Barbour Foundation
CR Alberts DS, 2000, NEW ENGL J MED, V342, P1156, DOI 10.1056/NEJM200004203421602
   [Anonymous], 2020, COLORECTAL CANC NICE, V0, P0
   Bermudez-Brito M, 2015, MOL NUTR FOOD RES, V59, P1814, DOI 10.1002/mnfr.201500148
   Bindels LB, 2017, MICROBIOME, V5, P0, DOI 10.1186/s40168-017-0230-5
   Bordonaro M, 2008, CELL CYCLE, V7, P1178, DOI 10.4161/cc.7.9.5818
   BURKITT DP, 1972, LANCET, V1, P1408
   Burn J, 2020, LANCET, V395, P1855, DOI 10.1016/S0140-6736(20)30366-4
   Burn J, 2011, CANCER PREV RES, V4, P655, DOI 10.1158/1940-6207.CAPR-11-0106
   Burn J, 2008, NEW ENGL J MED, V359, P2567, DOI 10.1056/NEJMoa0801297
   Cerqueira FM, 2020, TRENDS MICROBIOL, V28, P95, DOI 10.1016/j.tim.2019.09.004
   DeMartino P, 2020, CURR OPIN BIOTECH, V61, P66, DOI 10.1016/j.copbio.2019.10.008
   Dobranowski PA, 2021, GUT MICROBES, V13, P0, DOI 10.1080/19490976.2021.1926842
   Dronamraju SS, 2009, GUT, V58, P413, DOI 10.1136/gut.2008.162933
   Dronamraju SS, 2010, NUTR CANCER, V62, P105, DOI 10.1080/01635580903191486
   Faïs T, 2018, TOXINS, V10, P0, DOI 10.3390/toxins10040151
   Farhana L, 2016, STEM CELL RES THER, V7, P0, DOI 10.1186/s13287-016-0439-4
   Fedirko V, 2013, ANN ONCOL, V24, P543, DOI 10.1093/annonc/mds434
   Grubben MJAL, 2001, DIGEST DIS SCI, V46, P750, DOI 10.1023/A:1010787931002
   Hylla S, 1998, AM J CLIN NUTR, V67, P136, DOI 10.1093/ajcn/67.1.136
   Kartal E, 2022, GUT, V71, P1359, DOI 10.1136/gutjnl-2021-324755
   Le Leu RK, 2015, BRIT J NUTR, V114, P220, DOI 10.1017/S0007114515001750
   Louis P, 2017, ENVIRON MICROBIOL, V19, P29, DOI 10.1111/1462-2920.13589
   Louis P, 2014, NAT REV MICROBIOL, V12, P661, DOI 10.1038/nrmicro3344
   Lunkka P, 2021, SCAND J GASTROENTERO, V56, P247, DOI 10.1080/00365521.2020.1867893
   Lynch SV, 2016, NEW ENGL J MED, V375, P2369, DOI 10.1056/NEJMra1600266
   Makiuchi T, 2017, INT J CANCER, V140, P1009, DOI 10.1002/ijc.30492
   Mathers JC, 2012, LANCET ONCOL, V13, P1242, DOI 10.1016/S1470-2045(12)70475-8
   Miketinas DC, 2020, J NUTR, V150, P2738, DOI 10.1093/jn/nxaa232
   Moller P, 2018, GUT, V67, P1306, DOI 10.1136/gutjnl-2017-314057
   OKeefe SJD, 1999, AM J GASTROENTEROL, V94, P1373, DOI 10.1111/j.1572-0241.1999.01089.x
   Panebianco C, 2017, NUTRIENTS, V9, P0, DOI 10.3390/nu9040331
   Park Y, 2005, JAMA-J AM MED ASSOC, V294, P2849, DOI 10.1001/jama.294.22.2849
   Pleguezuelos-Manzano C, 2020, NATURE, V580, P269, DOI 10.1038/s41586-020-2080-8
   Reynolds A, 2019, LANCET, V393, P434, DOI 10.1016/S0140-6736(18)31809-9
   Rothwell PM, 2012, LANCET, V379, P1591, DOI 10.1016/S0140-6736(12)60209-8
   Schatzkin A, 2000, NEW ENGL J MED, V342, P1149, DOI 10.1056/NEJM200004203421601
   Schramm C, 2018, NEW ENGL J MED, V379, P888, DOI 10.1056/NEJMcibr1807106
   Scott AJ, 2019, GUT, V68, P1624, DOI 10.1136/gutjnl-2019-318556
   Valdes AM, 2018, BMJ-BRIT MED J, V361, P0, DOI 10.1136/bmj.k2179
   van den Berg FF, 2021, GUT, V70, P915, DOI 10.1136/gutjnl-2019-320430
   Vasen HFA, 2007, J MED GENET, V44, P353, DOI 10.1136/jmg.2007.048991
   Wang CH, 2015, SCI REP-UK, V5, P0, DOI 10.1038/srep10834
   WCRF/AICR, 2018, 3 EXP REP CONT UPD P, V0, P0
   Williams EA, 2003, P NUTR SOC, V62, P107, DOI 10.1079/PNS2002230
   Yadav D, 2013, GASTROENTEROLOGY, V144, P1252, DOI 10.1053/j.gastro.2013.01.068
   Yang WS, 2019, JAMA ONCOL, V5, P879, DOI 10.1001/jamaoncol.2018.7159
   Yao YB, 2017, COCHRANE DB SYST REV, V0, P0, DOI DOI 10.1002/14651858.CD003430.pub2
   Zhang ZZ, 2013, GASTROENTEROLOGY, V145, P113, DOI 10.1053/j.gastro.2013.04.001
NR 50
TC 33
Z9 34
U1 1
U2 9
PU AMER ASSOC CANCER RESEARCH
PI PHILADELPHIA
PA 615 CHESTNUT ST, 17TH FLOOR, PHILADELPHIA, PA 19106-4404 USA
SN 1940-6207
EI 1940-6215
J9 CANCER PREV RES
JI Cancer Prev. Res.
PD SEP 15
PY 2022
VL 15
IS 9
BP 623
EP 634
DI 10.1158/1940-6207.CAPR-22-0044
PG 12
WC Oncology
SC Oncology
GA 4N9RL
UT WOS:000854349000001
PM 35878732
DA 2025-02-23
ER

PT J
AU Hosseini, F
   Shab-Bidar, S
   Ghanbari, M
   Majdi, M
   Sheikhhossein, F
   Imani, H
AF Hosseini, Fatemeh
   Shab-Bidar, Sakineh
   Ghanbari, Mahtab
   Majdi, Maryam
   Sheikhhossein, Fatemeh
   Imani, Hossein
TI Food Quality Score and Risk of Breast Cancer among Iranian Women: Findings from a Case Control Study
SO NUTRITION AND CANCER-AN INTERNATIONAL JOURNAL
LA English
DT Article
ID dietary-fat; igf-i; consumption; fiber; association; patterns; receptor; prevention; nutrition; survival
AB The quality of foods we consume may be an important risk factor for breast cancer (BrCa); however, relations between quality of food metrics and BrCa risk have not been systematically investigated. The purpose of this study was to examine the association between food quality score (FQS) by assessing the intake of healthy and unhealthy food and the odds of (BrCa) among Iranian women. This hospital-based case-control study was carried out on 150 women with pathologically confirmed breast cancer within the past three months and 150 healthy controls that were age-match from the Cancer Research Center, Imam Khomeini hospital, Iran. Participants were interviewed to obtain data relating to diet (using a 147-item validated FFQ) and BrCa risk factors. We found a significant association between adherence to the FQS and odds of breast cancer in the fully adjusted model (OR: 0.58; P = 0.04) and in premenopausal women in the fully adjusted model (OR: 0.45; P = 0.02); however, we did not observe any association between postmenopausal women in the adjusted model (OR: 0.76; P = 0.5). We also failed to observe any association between healthy (p = 0.3) and unhealthy subgroups (p = 0.3) of FQS. Our findings suggest that adherence to FQS may be associated with an increased risk of breast cancer in crude and adjusted models in overall and premenopausal women. However, we did not see any association between FQS and BrCa risk in postmenopausal women. Prospective cohort studies are needed to confirm these findings. Supplemental data for this article is available online at https://doi.org/10.1080/01635581.2021.1957136 .
C1 [Hosseini, Fatemeh; Sheikhhossein, Fatemeh; Imani, Hossein] Univ Tehran Med Sci, Sch Nutr Sci & Dietet, Dept Clin Nutr, 44,Hojjat Dost Alley,Naderi St,Keshavarz Blvd, Tehran, Iran.
   [Shab-Bidar, Sakineh; Ghanbari, Mahtab; Majdi, Maryam] Univ Tehran Med Sci, Sch Nutr Sci & Dietet, Dept Community Nutr, Tehran, Iran.
C3 Tehran University of Medical Sciences; Tehran University of Medical Sciences
RP Imani, H (corresponding author), Univ Tehran Med Sci, Sch Nutr Sci & Dietet, Dept Clin Nutr, 44,Hojjat Dost Alley,Naderi St,Keshavarz Blvd, Tehran, Iran.
EM Dr.imani20@gmail.com
CR Aune D, 2012, BREAST CANCER RES TR, V134, P479, DOI 10.1007/s10549-012-2118-1
   BARTSCH H, 1984, CARCINOGENESIS, V5, P1381, DOI 10.1093/carcin/5.11.1381
   Bertram JS, 2004, BIOCHEM SOC T, V32, P985, DOI 10.1042/BST0320985
   Blackburn GL, 2007, AM J CLIN NUTR, V86, P878S, DOI 10.1093/ajcn/86.3.878S
   Bradshaw PT, 2009, CANCER CAUSE CONTROL, V20, P1509, DOI 10.1007/s10552-009-9343-x
   Cade JE, 2007, INT J EPIDEMIOL, V36, P431, DOI 10.1093/ije/dyl295
   Christopoulos PF, 2015, MOL CANCER, V14, P0, DOI 10.1186/s12943-015-0291-7
   DataBank IV H, 1995, NUTRITIONIST 4 DIET, V0, P0
   Chuffa LGD, 2017, STEROIDS, V118, P93, DOI 10.1016/j.steroids.2016.12.011
   DOLL R, 1981, JNCI-J NATL CANCER I, V66, P1191, DOI 10.1093/jnci/66.6.1192
   Duchaine CS, 2014, BMC PUBLIC HEALTH, V14, P0, DOI 10.1186/1471-2458-14-554
   Farvid MS, 2018, INT J CANCER, V143, P2787, DOI 10.1002/ijc.31848
   Farvid MS, 2019, INT J CANCER, V144, P1496, DOI 10.1002/ijc.31653
   Farvid MS, 2014, BREAST CANCER RES TR, V145, P255, DOI 10.1007/s10549-014-2895-9
   Ferlay J, 2010, BREAST CANCER EPIDEMIOLOGY, V0, PP1, DOI 10.1007/978-1-4419-0685-4_1
   Fung TT, 2016, AM J CLIN NUTR, V104, P65, DOI 10.3945/ajcn.116.130393
   Fung TT, 2006, J NUTR, V136, P466, DOI 10.1093/jn/136.2.466
   Giles ED, 2012, CANCER RES, V72, P6490, DOI 10.1158/0008-5472.CAN-12-1653
   GOLDIN BR, 1994, CANCER-AM CANCER SOC, V74, P1125, DOI 10.1002/1097-0142(19940801)74:3+<1125::AID-CNCR2820741521>3.0.CO;2-5
   González CA, 2006, BRIT J NUTR, V96, PS87, DOI 10.1017/BJN20061868
   Haridass V, 2018, J NUTR, V148, P1830, DOI 10.1093/jn/nxy187
   Heer E, 2020, LANCET GLOB HEALTH, V8, P1027, DOI 10.1016/S2214-109X(20)30215-1
   IPAQ, 2005, GUIDELINES DATA PROC, V0, P0
   Izano MA, 2013, NUTR CANCER, V65, P820, DOI 10.1080/01635581.2013.804939
   Jazayeri SB, 2015, CANCER EPIDEMIOL, V39, P519, DOI 10.1016/j.canep.2015.04.016
   Kaaks R, 1996, CANCER CAUSE CONTROL, V7, P605, DOI 10.1007/BF00051703
   Kallianpur AR, 2008, BREAST CANCER RES TR, V107, P123, DOI 10.1007/s10549-007-9538-3
   Kim EHJ, 2011, NUTR CANCER, V63, P381, DOI 10.1080/01635581.2011.535963
   Kotepui M, 2016, WSPOLCZESNA ONKOL, V20, P13, DOI 10.5114/wo.2014.40560
   Kroenke CH, 2005, J CLIN ONCOL, V23, P9295, DOI 10.1200/JCO.2005.02.0198
   Kwan ML, 2009, J CLIN ONCOL, V27, P919, DOI 10.1200/JCO.2008.19.4035
   Lafranconi A, 2018, NUTRIENTS, V10, P0, DOI 10.3390/nu10020112
   Liu Y, 2014, BREAST CANCER RES TR, V145, P461, DOI 10.1007/s10549-014-2953-3
   Makarem N, 2013, ANNU REV NUTR, V33, P319, DOI 10.1146/annurev-nutr-112912-095300
   Mirmiran P, 2010, PUBLIC HEALTH NUTR, V13, P654, DOI 10.1017/S1368980009991698
   MIRVISH SS, 1995, CANCER LETT, V93, P17, DOI 10.1016/0304-3835(95)03786-V
   Mofrad MD, 2019, J CARDIOVASC THORAC, V11, P237, DOI 10.15171/jcvtr.2019.39
   Monteiro CA, 2018, PUBLIC HEALTH NUTR, V21, P5, DOI 10.1017/S1368980017000234
   Moorman PG, 2004, AM J CLIN NUTR, V80, P5
   Mourouti N, 2015, INT J FOOD SCI NUTR, V66, P1, DOI 10.3109/09637486.2014.950207
   Nagata C, 1998, NUTR CANCER, V30, P21, DOI 10.1080/01635589809514635
   Park Y, 2009, AM J CLIN NUTR, V90, P664, DOI 10.3945/ajcn.2009.27758
   Peterson LL, 2018, CURR ONCOL REP, V20, P0, DOI 10.1007/s11912-018-0702-1
   Porter P, 2008, NEW ENGL J MED, V358, P213, DOI 10.1056/NEJMp0708307
   Rohan TE, 2000, CANCER CAUSE CONTROL, V11, P239, DOI 10.1023/A:1008933824645
   Romanos-Nanclares A, 2019, EUR J NUTR, V58, P2875, DOI 10.1007/s00394-018-1839-2
   Romanos-Nanclares A, 2021, CLIN NUTR, V40, P137, DOI 10.1016/j.clnu.2020.04.037
   Sharif Y, 2021, NUTR CANCER, V73, P750, DOI 10.1080/01635581.2020.1773874
   Sieri S, 2008, AM J CLIN NUTR, V88, P1304, DOI 10.3945/ajcn.2008.26090
   Sinha R, 2000, JNCI-J NATL CANCER I, V92, P1352, DOI 10.1093/jnci/92.16.1352
   Sonestedt E, 2008, CARCINOGENESIS, V29, P2203, DOI 10.1093/carcin/bgn196
   Soriano-Hernandez AD, 2015, GYNECOL OBSTET INVES, V80, P89, DOI 10.1159/000369997
   Tavani A, 2006, ANN ONCOL, V17, P341, DOI 10.1093/annonc/mdj051
   Turner LB, 2011, AM J HUM BIOL, V23, P601, DOI 10.1002/ajhb.21176
   Velie EM, 2005, AM J CLIN NUTR, V82, P1308, DOI 10.1093/ajcn/82.6.1308
   Waijers PMCM, 2007, BRIT J NUTR, V97, P219, DOI 10.1017/S0007114507250421
   Ward M, 2005, AMERICAN CANCER SOCIETY: CANCER FACTS AND FIGURES, V0, P0
   Willcox JK, 2004, CRIT REV FOOD SCI, V44, P275, DOI 10.1080/10408690490468489
   Wu L, 2015, NUTR REV, V73, P409, DOI 10.1093/nutrit/nuv006
   Xie SP, 1997, J ENDOCRINOL, V154, P495, DOI 10.1677/joe.0.1540495
   Xie SP, 1999, EUR J CANCER, V35, P1717, DOI 10.1016/S0959-8049(99)00200-2
   Zang JJ, 2015, J BREAST CANCER, V18, P313, DOI 10.4048/jbc.2015.18.4.313
NR 62
TC 6
Z9 6
U1 0
U2 2
PU ROUTLEDGE JOURNALS, TAYLOR & FRANCIS LTD
PI ABINGDON
PA 2-4 PARK SQUARE, MILTON PARK, ABINGDON OX14 4RN, OXON, ENGLAND
SN 0163-5581
EI 1532-7914
J9 NUTR CANCER
JI Nutr. Cancer
PD MAY 28
PY 2022
VL 74
IS 5
BP 1660
EP 1669
DI 10.1080/01635581.2021.1957136
EA JUL 2021
PG 10
WC Oncology; Nutrition & Dietetics
SC Oncology; Nutrition & Dietetics
GA 1C2KV
UT WOS:000679256900001
PM 34323136
DA 2025-02-23
ER

PT J
AU Han, D
   Chung, M
   Park, Y
AF Han, Doyeon
   Chung, Minsung
   Park, Yongsoon
TI Association of Dietary Total Antioxidant Capacity with Cancer Recurrence and Mortality among Breast Cancer Survivors: A Prospective Cohort Study
SO NUTRITION AND CANCER-AN INTERNATIONAL JOURNAL
LA English
DT Article
ID plasma carotenoids; vegetable intake; risk; women; patterns; nutrition; diagnosis; database; fruits; us
AB Antioxidants decrease the risk of breast cancer by reducing oxidative stress, but the association between dietary total antioxidant capacity (DTAC) and cancer recurrence has not yet been investigated. The present study aimed to test the hypothesis that DTAC is inversely associated with cancer recurrence and mortality in breast cancer patients. Breast cancer patients (n = 603) who underwent breast cancer surgery and a dietary survey within 5 years after surgery were recruited. This study observed disease-free survival (DFS) and mortality in breast cancer patients according to DTAC calculated based on 24-hr dietary recall. Total DTAC was significantly lower in patients with cancer recurrence than in those without. DFS was positively associated with the total DTAC (p = 0.005) and DTAC of vegetables and legumes (p = 0.001 and p = 0.010), respectively. However, total DTAC was not associated with mortality. Cox proportional hazards regression analysis showed that total DTAC (HR: 0.44, 95% CI 0.26-0.94) and DTAC of vegetables (HR: 0.30, 95% CI 0.14-0.65) and legumes (HR: 0.38, 95% CI 0.18-0.73) were inversely associated with cancer recurrence after adjusting for confounding factors. This study was the first to indicate that total DTAC and DTAC of vegetables and legumes could be beneficial in decreasing breast cancer recurrence.
C1 [Han, Doyeon; Park, Yongsoon] Hanyang Univ, Dept Food & Nutr, Seoul, South Korea.
   [Chung, Minsung] Hanyang Univ Hosip, Dept Surg, Seoul, South Korea.
C3 Hanyang University
RP Park, Y (corresponding author), Hanyang Univ, Dept Food & Nutr, Seoul, South Korea.; Chung, M (corresponding author), Hanyang Univ Hosip, Dept Surg, Seoul, South Korea.
EM bovie@hanyang.ac.kr; yongsoon@hanyang.ac.kr
FU BK21 FOUR (Fostering Outstanding Universities for Research) project of the National Research Foundation of Korea Grant; National Research Foundation of Korea (NRF) - Korean government (MSIT) [NRF-2021R1A2B5B02002208]
CR Adjakly M, 2013, ANTICANCER RES, V33, P39
   Bray Freddie, 2018, CA CANCER J CLIN, V68, P394, DOI 10.3322/caac.21609
   Aune D, 2012, BREAST CANCER RES TR, V134, P479, DOI 10.1007/s10549-012-2118-1
   Bhagwat SeemaDavid B Haytowitz Joanne M Holden, 2008, USDA DATABASE ISOFLA, V0, P0
   Borek Carmia, 2004, INTEGR CANCER THER, V3, P333, DOI 10.1177/1534735404270578
   Boyages J, 1999, CANCER, V85, P616, DOI 10.1002/(SICI)1097-0142(19990201)85:3<616::AID-CNCR12>3.0.CO;2-7
   Chajès V, 2014, MATURITAS, V77, P7, DOI 10.1016/j.maturitas.2013.10.004
   Chang H, 2013, PLOS ONE, V8, P0, DOI 10.1371/journal.pone.0054318
   Clinton SK, 2020, J NUTR, V150, P663, DOI 10.1093/jn/nxz268
   Cohen LA, 2002, EXP BIOL MED, V227, P864, DOI 10.1177/153537020222701005
   De Cicco P, 2019, NUTRIENTS, V11, P0, DOI 10.3390/nu11071514
   Dong JY, 2011, BREAST CANCER RES TR, V125, P315, DOI 10.1007/s10549-010-1270-8
   Eliassen AH, 2015, AM J CLIN NUTR, V101, P1197, DOI 10.3945/ajcn.114.105080
   Farvid MS, 2016, BMJ-BRIT MED J, V353, P0, DOI 10.1136/bmj.i2343
   Fink BN, 2007, CANCER EPIDEM BIOMAR, V16, P2285, DOI 10.1158/1055-9965.EPI-07-0245
   Fleischauer AT, 2003, NUTR CANCER, V46, P15, DOI 10.1207/S15327914NC4601_02
   Floegel A, 2010, INT J FOOD SCI NUTR, V61, P600, DOI 10.3109/09637481003670816
   Grosso G, 2017, NUTR REV, V75, P405, DOI 10.1093/nutrit/nux012
   Haddad MA, 2020, J AOAC INT, V103, P930, DOI 10.1093/jaocint/qsz027
   Harris HR, 2014, EUR J CANCER, V50, P1223, DOI 10.1016/j.ejca.2014.02.013
   Haytowitz DB, 2018, USDA DATABASE FOR THE FLAVONOID CONTENT OF SELECTED FOODS RELEASE 3.3 PREPARED BY, V0, P0
   He JJ, 2018, CLIN BREAST CANCER, V18, PE1389, DOI 10.1016/j.clbc.2018.07.025
   He JJ, 2017, SCI REP-UK, V7, P0, DOI 10.1038/s41598-017-00635-5
   Hu FL, 2012, BREAST CANCER RES TR, V131, P239, DOI 10.1007/s10549-011-1723-8
   Inoue M, 2001, CANCER LETT, V167, P175, DOI 10.1016/S0304-3835(01)00486-4
   Isaacs C, 2001, SEMIN ONCOL, V28, P53, DOI 10.1053/sonc.2001.20742
   Izano MA, 2013, NUTR CANCER, V65, P820, DOI 10.1080/01635581.2013.804939
   Jang H, 2018, NUTRIENTS, V10, P0, DOI 10.3390/nu10081095
   Jonnalagadda SS, 2000, J AM DIET ASSOC, V100, P303, DOI 10.1016/S0002-8223(00)00095-X
   Jung S, 2013, JNCI-J NATL CANCER I, V105, P219, DOI 10.1093/jnci/djs635
   Kang XM, 2010, CAN MED ASSOC J, V182, P1857, DOI 10.1503/cmaj.091298
   Karimi Z, 2015, E MEDITERR HEALTH J, V21, P564, DOI 10.26719/2015.21.8.564
   Kim J, 2016, NONGSARO, V0, P0
   Kwan ML, 2009, J CLIN ONCOL, V27, P919, DOI 10.1200/JCO.2008.19.4035
   Lobo V, 2010, PHARMACOGN REV, V4, P118, DOI 10.4103/0973-7847.70902
   Malin AS, 2003, INT J CANCER, V105, P413, DOI 10.1002/ijc.11088
   McCullough ML, 2016, CANCER CAUSE CONTROL, V27, P1303, DOI 10.1007/s10552-016-0802-x
   Nechuta SJ, 2012, AM J CLIN NUTR, V96, P123, DOI 10.3945/ajcn.112.035972
   Pantavos A, 2015, INT J CANCER, V136, P2178, DOI 10.1002/ijc.29249
   Park SuHui Park SuHui, 2018, KOREAN JOURNAL OF COMMUNITY NUTRITION, V23, P352, DOI 10.5720/kjcn.2018.23.4.352
   Qiu SM, 2019, EUR J NUTR, V58, P3079, DOI 10.1007/s00394-018-1853-4
   Rock CL, 2009, CANCER EPIDEM BIOMAR, V18, P486, DOI 10.1158/1055-9965.EPI-08-0809
   Rock CL, 2005, J CLIN ONCOL, V23, P6631, DOI 10.1200/JCO.2005.19.505
   Safabakhsh M, 2020, BREAST CANCER-TOKYO, V27, P652, DOI 10.1007/s12282-020-01059-2
   Sakakibara H, 2003, J AGR FOOD CHEM, V51, P571, DOI 10.1021/jf020926l
   Sasanfar B, 2021, PUBLIC HEALTH NUTR, V24, P965, DOI 10.1017/S1368980019004397
   Saxe GA, 1999, BREAST CANCER RES TR, V53, P241, DOI 10.1023/A:1006190820231
   Serafini M, 2004, REDOX REP, V9, P145, DOI 10.1179/135100004225004814
   So FV, 1996, NUTR CANCER, V26, P167, DOI 10.1080/01635589609514473
   Thomson CA, 2011, BREAST CANCER RES TR, V125, P519, DOI 10.1007/s10549-010-1014-9
   Velentzis LS, 2008, EUR J CANCER, V44, P1799, DOI 10.1016/j.ejca.2008.05.019
   Vrieling A, 2013, BRIT J CANCER, V108, P188, DOI 10.1038/bjc.2012.521
   Wen P, 2019, TRENDS FOOD SCI TECH, V83, P138, DOI 10.1016/j.tifs.2018.11.017
   Woo HD, 2012, NUTR CANCER, V64, P198, DOI 10.1080/01635581.2012.635261
   Wu XL, 2004, J FOOD COMPOS ANAL, V17, P407, DOI 10.1016/j.jfca.2004.03.001
   Yang M, 2011, BRIT J NUTR, V106, P254, DOI 10.1017/S0007114511000109
NR 56
TC 5
Z9 5
U1 1
U2 4
PU ROUTLEDGE JOURNALS, TAYLOR & FRANCIS LTD
PI ABINGDON
PA 2-4 PARK SQUARE, MILTON PARK, ABINGDON OX14 4RN, OXON, ENGLAND
SN 0163-5581
EI 1532-7914
J9 NUTR CANCER
JI Nutr. Cancer
PD AUG 13
PY 2022
VL 74
IS 9
BP 3253
EP 3262
DI 10.1080/01635581.2022.2074061
EA MAY 2022
PG 10
WC Oncology; Nutrition & Dietetics
SC Oncology; Nutrition & Dietetics
GA 3U5ED
UT WOS:000793100800001
PM 35535682
DA 2025-02-23
ER

PT J
AU Wu, HK
   Weinstein, S
   Moore, LE
   Albanes, D
   Wilson, RT
AF Wu, Hongke
   Weinstein, Stephanie
   Moore, Lee E.
   Albanes, Demetrius
   Wilson, Robin Taylor
TI Coffee intake and trace element blood concentrations in association with renal cell cancer among smokers
SO CANCER CAUSES & CONTROL
LA English
DT Article
DE Renal cell cancer; Heavy metals; Coffee consumption; Epidemiology
ID lindau gene-mutations; cigarette-smoking; us adults; risk; consumption; carcinoma; dietary; caffeine; cadmium; lead
AB Purpose To determine whether higher coffee intake may reduce the risk of renal cell cancer (RCC) associated with lead (Pb) and other heavy metals with known renal toxicity. Methods: We conducted a nested case-control study of male smokers (136 RCC cases and 304 controls) within the Alpha-Tocopherol, Beta-Carotene Cancer Prevention Study. Cases diagnosed with RCC at 5 or more years following cohort enrollment were matched to controls on age (+/- 7 years) and whole blood draw date (+/- 30 days). Conditional logistic regression (using two-sided tests) was used to test for main effects and additive models of effect modification. Results: After a mean follow-up of 16.3 years, coffee consumption was not significantly associated with renal cell cancer risk, when adjusting for blood concentrations of Cd, Hg, and Pb and RCC risk factors (age, smoking, BMI, and systolic blood pressure) (p-trend, 0.134). The association with above median blood Pb and RCC (HR = 1.69, 95% CI 1.06, 2.85) appeared to be modified by coffee consumption, such that RCC risk among individuals with both increased coffee intake and higher blood lead concentration were more than threefold higher RCC risk (HR = 3.40, 95% CI 1.62, 7.13; p-trend, 0.003). Conclusion: Contrary to our initial hypothesis, this study suggests that heavy coffee consumption may increase the previously identified association between higher circulating lead (Pb) concentrations and increased RCC risk. Improved assessment of exposure, including potential trace element contaminants in coffee, is needed.
C1 [Wu, Hongke] Penn State Univ, Dept Publ Hlth Sci, Coll Med, Hershey, PA USA.
   [Weinstein, Stephanie; Moore, Lee E.; Albanes, Demetrius] NCI, Div Canc Epidemiol & Genet, Bethesda, MD 20892 USA.
   [Wilson, Robin Taylor] Temple Univ, Coll Publ Hlth, Dept Epidemiol & Biostat, Philadelphia, PA 19122 USA.
C3 Pennsylvania Commonwealth System of Higher Education (PCSHE); Pennsylvania State University; Penn State Health; National Institutes of Health (NIH) - USA; NIH National Cancer Institute (NCI); NIH National Cancer Institute- Division of Cancer Epidemiology & Genetics; Pennsylvania Commonwealth System of Higher Education (PCSHE); Temple University
RP Wilson, RT (corresponding author), Temple Univ, Coll Publ Hlth, Dept Epidemiol & Biostat, Philadelphia, PA 19122 USA.
EM robin.taylor.wilson@temple.edu
FU National Cancer Institute [ZIACP010195] Funding Source: NIH RePORTER
CR Al-Bayati O, 2019, UROL ONCOL-SEMIN ORI, V37, P359, DOI 10.1016/j.urolonc.2018.12.008
   [Anonymous], 1994, ANN EPIDEMIOL, V4, P1, DOI 10.1016/1047-2797(94)90036-1
   Antwi SO, 2017, CANCER CAUSE CONTROL, V28, P857, DOI 10.1007/s10552-017-0913-z
   Boffetta P, 2011, OCCUP ENVIRON MED, V68, P723, DOI 10.1136/oem.2010.056341
   Bosetti C, 2007, CANCER EPIDEM BIOMAR, V16, P98, DOI 10.1158/1055-9965.EPI-06-0769
   Brice CF, 2002, INT J FOOD SCI NUTR, V53, P55
   Chang YL, 2017, ONCOTARGET, V8, P101461, DOI 10.18632/oncotarget.21464
   Clague J, 2009, CARCINOGENESIS, V30, P706, DOI 10.1093/carcin/bgp045
   Dai ZW, 2019, NUTR METAB, V16, P0, DOI 10.1186/s12986-019-0390-3
   Pereira GVD, 2020, ADV FOOD NUTR RES, V91, P65, DOI 10.1016/bs.afnr.2019.10.002
   Elhadad MA, 2020, NUTRIENTS, V12, P0, DOI 10.3390/nu12051470
   Esposito F, 2020, FOOD CHEM, V319, P0, DOI 10.1016/j.foodchem.2020.126550
   Fukushima Y, 2014, J NUTR SCI, V3, P0, DOI 10.1017/jns.2014.19
   Ganguly K, 2018, EUR RESPIR REV, V27, P0, DOI 10.1183/16000617.0122-2017
   GOODMAN MT, 1986, AM J EPIDEMIOL, V124, P926, DOI 10.1093/oxfordjournals.aje.a114482
   Hashemian M, 2019, ANN EPIDEMIOL, V34, P33, DOI 10.1016/j.annepidem.2019.03.014
   Hemminki K, 2002, CARCINOGENESIS, V23, P809, DOI 10.1093/carcin/23.5.809
   Hewlett P, 2006, APPETITE, V46, P97, DOI 10.1016/j.appet.2005.10.004
   Hogervorst JG, 2008, AM J CLIN NUTR, V87, P1428, DOI 10.1093/ajcn/87.5.1428
   Huang QS, 2020, J ACAD NUTR DIET, V120, P1821, DOI 10.1016/j.jand.2020.06.016
   JACOBSEN BK, 1986, JNCI-J NATL CANCER I, V76, P823
   Jeszka-Skowron M, 2015, EUR FOOD RES TECHNOL, V240, P19, DOI 10.1007/s00217-014-2356-z
   Król K, 2020, EUR FOOD RES TECHNOL, V246, P33, DOI 10.1007/s00217-019-03388-9
   Lee JE, 2007, INT J CANCER, V121, P2246, DOI 10.1002/ijc.22909
   Levallois P, 2000, FOOD CHEM TOXICOL, V38, P1013, DOI 10.1016/S0278-6915(00)00089-2
   Leviton A, 2018, NUTRIENTS, V10, P0, DOI 10.3390/nu10091152
   Maher ER, 2011, EUR J HUM GENET, V19, P617, DOI 10.1038/ejhg.2010.175
   Manley BJ, 2016, CURR OPIN UROL, V26, P383, DOI 10.1097/MOU.0000000000000307
   McCullough ML, 2019, CANCER EPIDEM BIOMAR, V28, P616, DOI 10.1158/1055-9965.EPI-18-0909
   Moeenfard M, 2020, FOOD RES INT, V134, P0, DOI 10.1016/j.foodres.2020.109207
   Moeenfard M, 2016, J FOOD SCI TECH MYS, V53, P3916, DOI 10.1007/s13197-016-2378-6
   Mortensen ME, 2011, INT J HYG ENVIR HEAL, V214, P305, DOI 10.1016/j.ijheh.2011.03.004
   Nilsson LM, 2010, CANCER CAUSE CONTROL, V21, P1533, DOI 10.1007/s10552-010-9582-x
   Nkondjock A, 2009, CANCER LETT, V277, P121, DOI 10.1016/j.canlet.2008.08.022
   PARTANEN T, 1995, PREV MED, V24, P213, DOI 10.1006/pmed.1995.1035
   PIETINEN P, 1988, AM J EPIDEMIOL, V128, P667, DOI 10.1093/oxfordjournals.aje.a115014
   Pohl P, 2013, FOOD ANAL METHOD, V6, P598, DOI 10.1007/s12161-012-9467-6
   Poole R, 2017, BMJ-BRIT MED J, V359, P0, DOI 10.1136/bmj.j5024
   Priftis A, 2015, MOL MED REP, V12, P7293, DOI 10.3892/mmr.2015.4377
   Rajamani K, 2018, ENVIRON TOXICOL, V33, P1135, DOI 10.1002/tox.22619
   Reed, 2017, COFFEE COFFEE PRODUC, V0, P0
   Sa Isabel, 2016, PORTO BIOMED J, V1, P25, DOI 10.1016/j.pbj.2016.03.006
   Satarug S, 2018, TOXICS, V6, P0, DOI 10.3390/toxics6010015
   Schmidt LS, 2016, SEMIN ONCOL, V43, P566, DOI 10.1053/j.seminoncol.2016.09.001
   Shiao YH, 1998, JNCI-J NATL CANCER I, V90, P1720, DOI 10.1093/jnci/90.22.1720
   Southard EB, 2012, CANCER EPIDEM BIOMAR, V21, P191, DOI 10.1158/1055-9965.EPI-11-0670
   Tej GNVC, 2018, BIOMED PHARMACOTHER, V105, P312, DOI 10.1016/j.biopha.2018.05.144
   Temple JL, 2017, FRONT PSYCHIATRY, V8, P0, DOI 10.3389/fpsyt.2017.00080
   Tilastokeskus [Central Statistical Office of Finland], 1990, SUOMEN TILASTOLLINEN, V0, P0
   Treur JL, 2017, ADDICT BIOL, V22, P1090, DOI 10.1111/adb.12391
   van Dijk BAC, 2006, BRIT J CANCER, V95, P374, DOI 10.1038/sj.bjc.6603281
   Wang BX, 2020, TOXICOL LETT, V320, P103, DOI 10.1016/j.toxlet.2019.12.009
   Wennberg M, 2017, ENVIRON RES, V159, P111, DOI 10.1016/j.envres.2017.07.029
   Wijarnpreecha K, 2017, INTERN MED J, V47, P1422, DOI 10.1111/imj.13621
   Willson C, 2018, TOXICOL REP, V5, P1140, DOI 10.1016/j.toxrep.2018.11.002
   Wilson RT, 2009, AM J EPIDEMIOL, V170, P717, DOI 10.1093/aje/kwp178
   Wong MCS, 2017, SCI REP-UK, V7, P0, DOI 10.1038/s41598-017-15922-4
   YU MC, 1986, JNCI-J NATL CANCER I, V77, P351
NR 58
TC 2
Z9 2
U1 0
U2 10
PU SPRINGER
PI DORDRECHT
PA VAN GODEWIJCKSTRAAT 30, 3311 GZ DORDRECHT, NETHERLANDS
SN 0957-5243
EI 1573-7225
J9 CANCER CAUSE CONTROL
JI Cancer Causes Control
PD JAN 15
PY 2022
VL 33
IS 1
BP 91
EP 99
DI 10.1007/s10552-021-01505-2
EA OCT 2021
PG 9
WC Oncology; Public, Environmental & Occupational Health
SC Oncology; Public, Environmental & Occupational Health
GA YC8SF
UT WOS:000707524600001
PM 34652593
DA 2025-02-23
ER

PT J
AU Figueiredo, JC
   Guinter, MA
   Newton, CC
   McCullough, ML
   Um, CY
   Patel, A
   Campbell, PT
AF Figueiredo, Jane C.
   Guinter, Mark A.
   Newton, Christina C.
   McCullough, Marjorie L.
   Um, Caroline Y.
   Patel, Alpa, V
   Campbell, Peter T.
TI The Associations of Multivitamin and Antioxidant Use With Mortality Among Women and Men Diagnosed With Colorectal Cancer
SO JNCI CANCER SPECTRUM
LA English
DT Article
ID life-style; vitamin-d; physicians health; supplement use; prevention; survival; nutrition; chemotherapy; recurrence; time
AB Background: Colorectal cancer survivors often use multivitamins and other over-the-counter dietary supplements, but evidence is limited regarding their potential associations with mortality. Methods: This prospective analysis included women and men from the Cancer Prevention Study-II Nutrition Cohort who were cancer-free at baseline (1992 or 1993) and diagnosed with colorectal cancer through June 2015. Detailed information on multivitamin use, vitamin C supplements, and vitamin E supplements was self-reported on questionnaires at baseline, in 1997, and every 2 years thereafter. Pre- and postdiagnosis data were available for 3176 and 2006 colorectal cancer survivors, respectively, among whom 2116 (648 from colorectal cancer) and 1256 (242 from colorectal cancer) died. Multivariable-adjusted Cox proportional hazards regression models examined associations. All statistical tests were 2-sided. Results: Among colorectal cancer survivors, 49.7% and 58.5% reported multivitamin use before and after diagnosis, respectively (vitamin C use before and after diagnosis: 27.8% and 28.1%; vitamin E use before and after diagnosis: 27.5% and 29.4%, respectively). There were no statistically significant associations of pre- or postdiagnosis multivitamin use with all-cause, colorectal cancer-specific, or noncolorectal cancer mortality. Vitamin C was also not associated with any mortality outcomes. However, prediagnosis vitamin E use was associated with a non-statistically significant increased risk of all-cause mortality (multivariable adjusted hazard ratio = 1.08, 95% confidence intervals = 0.96 to 1.23) and all other noncolorectal cancer mortality (multivariable adjusted hazard ratio = 1.13, 95% confidence intervals = 0.97 to 1.31). Conclusions: These results suggest that multivitamin use before or after diagnosis is not associated with mortality in colorectal cancer survivors. However, vitamin E use may be associated with increased risk of mortality and merits further investigation.
C1 [Figueiredo, Jane C.] Cedars Sinai Med Ctr, Samuel Oschin Comprehens Canc Inst, Community & Populat Hlth Res, Los Angeles, CA 90048 USA.
   [Guinter, Mark A.] Flatiron Hlth, New York, NY USA.
   [Newton, Christina C.; McCullough, Marjorie L.; Um, Caroline Y.; Patel, Alpa, V; Campbell, Peter T.] Amer Canc Soc, Dept Populat Sci, Atlanta, GA 30329 USA.
   [Campbell, Peter T.] Albert Einstein Coll Med, Dept Epidemiol & Populat Hlth, 1300 Morris Pk Ave,Belfer Bldg,1308-C, Bronx, NY 10461 USA.
C3 Cedars Sinai Medical Center; American Cancer Society; Montefiore Medical Center; Albert Einstein College of Medicine; Yeshiva University
RP Campbell, PT (corresponding author), Albert Einstein Coll Med, Dept Epidemiol & Populat Hlth, 1300 Morris Pk Ave,Belfer Bldg,1308-C, Bronx, NY 10461 USA.
EM Peter.campbell@cinsteinmed.edu
FU American Cancer Society
CR [Anonymous], 2018, CONT UPD PROJ DIET N, V0, P0
   Beckjord Ellen Burke, 2008, J CANCER SURVIV, V2, P179, DOI 10.1007/s11764-008-0055-0
   Camargo CD, 2016, NUTR CANCER, V68, P70, DOI 10.1080/01635581.2016.1115097
   Campbell PT, 2013, J CLIN ONCOL, V31, P876, DOI 10.1200/JCO.2012.45.9735
   Campbell PT, 2012, J CLIN ONCOL, V30, P42, DOI 10.1200/JCO.2011.38.0287
   Cole BF, 2007, JAMA-J AM MED ASSOC, V297, P2351, DOI 10.1001/jama.297.21.2351
   Doyle C, 2006, CA-CANCER J CLIN, V56, P323, DOI 10.3322/canjclin.56.6.323
   Gaziano JM, 2012, JAMA-J AM MED ASSOC, V308, P1871, DOI 10.1001/jama.2012.14641
   Greenlee H, 2004, J ALTERN COMPLEM MED, V10, P660, DOI 10.1089/acm.2004.10.660
   Guinter MA, 2018, J CLIN ONCOL, V36, P3404, DOI 10.1200/JCO.18.00714
   Harvie Michelle, 2014, AM SOC CLIN ONCOL EDUC BOOK, V0, PPE478, DOI 10.14694/EdBook_AM.2014.34.e478
   Jacobs EJ, 2001, CANCER CAUSE CONTROL, V12, P927, DOI 10.1023/A:1013716323466
   Kotronoulas G, 2017, EUR J ONCOL NURS, V29, P60, DOI 10.1016/j.ejon.2017.05.004
   Lawenda BD, 2008, JNCI-J NATL CANCER I, V100, P773, DOI 10.1093/jnci/djn148
   Lawler M, 2018, GUT, V67, P179, DOI 10.1136/gutjnl-2017-315333
   Maalmi H, 2014, EUR J CANCER, V50, P1510, DOI 10.1016/j.ejca.2014.02.006
   Manson JE, 2019, NEW ENGL J MED, V380, P33, DOI 10.1056/NEJMoa1809944
   Manson JE, 2019, NEW ENGL J MED, V380, P23, DOI 10.1056/NEJMoa1811403
   McCullough ML, 2013, J CLIN ONCOL, V31, P2773, DOI 10.1200/JCO.2013.49.1126
   Miller KD, 2016, CA-CANCER J CLIN, V66, P271, DOI 10.3322/caac.21349
   Ng K, 2010, J CLIN ONCOL, V28, P4354, DOI 10.1200/JCO.2010.28.0362
   Sandler RS, 2001, CANCER, V91, P1040
   Satia JA, 2004, CANCER EPIDEM BIOMAR, V13, P1022
   Sesso HD, 2008, JAMA-J AM MED ASSOC, V300, P2123, DOI 10.1001/jama.2008.600
   Song MY, 2017, GUT, V66, P1790, DOI 10.1136/gutjnl-2016-311990
   van Zutphen M, 2017, CURR COLORECT CANC R, V13, P370, DOI 10.1007/s11888-017-0386-1
   Velicer CM, 2008, J CLIN ONCOL, V26, P665, DOI 10.1200/JCO.2007.13.5905
   Yang BY, 2015, J CLIN ONCOL, V33, P885, DOI 10.1200/JCO.2014.58.3831
   Yang BY, 2014, J CLIN ONCOL, V32, P2335, DOI 10.1200/JCO.2014.55.3024
   Yang L, 2017, ONCOTARGET, V8, P40214, DOI 10.18632/oncotarget.16597
   Yang WS, 2019, CLIN CANCER RES, V25, P1980, DOI 10.1158/1078-0432.CCR-18-2965
   Zgaga L, 2014, J CLIN ONCOL, V32, P2430, DOI 10.1200/JCO.2013.54.5947
NR 32
TC 2
Z9 2
U1 0
U2 2
PU OXFORD UNIV PRESS
PI OXFORD
PA GREAT CLARENDON ST, OXFORD OX2 6DP, ENGLAND
SN 
EI 2515-5091
J9 JNCI CANCER SPECT
JI JNCI Cancer Spectr.
PD JUL 1
PY 2022
VL 6
IS 4
BP 
EP 
DI 10.1093/jncics/pkac041
EA JUL 2022
PG 7
WC Oncology
SC Oncology
GA 2P2QJ
UT WOS:000819592300001
PM 35674364
DA 2025-02-23
ER

PT J
AU Heath, AK
   Muller, DC
   van den Brandt, PA
   Critselis, E
   Gunter, M
   Vineis, P
   Weiderpass, E
   Boeing, H
   Ferrari, P
   Merritt, MA
   Rostgaard-Hansen, AL
   Tjonneland, A
   Overvad, K
   Katzke, V
   Srour, B
   Masala, G
   Sacerdote, C
   Ricceri, F
   Pasanisi, F
   Bueno-de-Mesquita, B
   Downward, GS
   Skeie, G
   Sandanger, TM
   Crous-Bou, M
   Rodríguez-Barranco, M
   Amiano, P
   Huerta, JM
   Ardanaz, E
   Drake, I
   Johansson, M
   Johansson, I
   Key, T
   Papadimitriou, N
   Riboli, E
   Tzoulaki, I
   Tsilidis, KK
AF Heath, Alicia K.
   Muller, David C.
   van den Brandt, Piet A.
   Critselis, Elena
   Gunter, Marc
   Vineis, Paolo
   Weiderpass, Elisabete
   Boeing, Heiner
   Ferrari, Pietro
   Merritt, Melissa A.
   Rostgaard-Hansen, Agnetha L.
   Tjonneland, Anne
   Overvad, Kim
   Katzke, Verena
   Srour, Bernard
   Masala, Giovanna
   Sacerdote, Carlotta
   Ricceri, Fulvio
   Pasanisi, Fabrizio
   Bueno-de-Mesquita, Bas
   Downward, George S.
   Skeie, Guri
   Sandanger, Torkjel M.
   Crous-Bou, Marta
   Rodriguez-Barranco, Miguel
   Amiano, Pilar
   Huerta, Jose Maria
   Ardanaz, Eva
   Drake, Isabel
   Johansson, Mikael
   Johansson, Ingegerd
   Key, Tim
   Papadimitriou, Nikos
   Riboli, Elio
   Tzoulaki, Ioanna
   Tsilidis, Konstantinos K.
TI Diet-wide association study of 92 foods and nutrients and lung cancer risk in the European Prospective Investigation into Cancer and Nutrition study and the Netherlands Cohort Study
SO INTERNATIONAL JOURNAL OF CANCER
LA English
DT Article
DE cohort study; diet; foods; lung cancer; nutrients
ID dose-response metaanalysis; scale prospective cohort; beta-carotene; red meat; alcohol-consumption; questionnaire; smokers
AB It is unclear whether diet, and in particular certain foods or nutrients, are associated with lung cancer risk. We assessed associations of 92 dietary factors with lung cancer risk in 327 790 participants in the European Prospective Investigation into Cancer and Nutrition (EPIC). Cox regression yielded adjusted hazard ratios (HRs) and 95% confidence intervals (CIs) per SD higher intake/day of each food/nutrient. Correction for multiple comparisons was performed using the false discovery rate and identified associations were evaluated in the Netherlands Cohort Study (NLCS). In EPIC, 2420 incident lung cancer cases were identified during a median of 15 years of follow-up. Higher intakes of fibre (HR per 1 SD higher intake/day = 0.91, 95% CI 0.87-0.96), fruit (HR = 0.91, 95% CI 0.86-0.96) and vitamin C (HR = 0.91, 95% CI 0.86-0.96) were associated with a lower risk of lung cancer, whereas offal (HR = 1.08, 95% CI 1.03-1.14), retinol (HR = 1.06, 95% CI 1.03-1.10) and beer/cider (HR = 1.04, 95% CI 1.02-1.07) intakes were positively associated with lung cancer risk. Associations did not differ by sex and there was less evidence for associations among never smokers. None of the six associations with overall lung cancer risk identified in EPIC were replicated in the NLCS (2861 cases), however in analyses of histological subtypes, inverse associations of fruit and vitamin C with squamous cell carcinoma were replicated in the NLCS. Overall, there is little evidence that intakes of specific foods and nutrients play a major role in primary lung cancer risk, but fruit and vitamin C intakes seem to be inversely associated with squamous cell lung cancer.
C1 [Heath, Alicia K.; Muller, David C.; Vineis, Paolo; Riboli, Elio; Tzoulaki, Ioanna; Tsilidis, Konstantinos K.] Imperial Coll London, Sch Publ Hlth, Dept Epidemiol & Biostat, London, England.
   [van den Brandt, Piet A.] Maastricht Univ, Dept Epidemiol, Med Ctr, Maastricht, Netherlands.
   [Critselis, Elena] Acad Athens, Biomed Res Fdn, Athens, Greece.
   [Critselis, Elena] Harokopio Univ, Dept Nutr & Dietet, Athens, Greece.
   [Critselis, Elena] Univ Nicosia, Dept Primary Care & Populat Hlth, Med Sch, Nicosia, Cyprus.
   [Gunter, Marc; Weiderpass, Elisabete; Ferrari, Pietro] WHO, Int Agcy Res Canc, Lyon, France.
   [Boeing, Heiner] German Inst Human Nutr Potsdam Rehbrucke, Dept Epidemiol, Bergholz Rehbrucke, Germany.
   [Merritt, Melissa A.] Univ Hawaii Canc Ctr, Canc Epidemiol Program, Honolulu, HI USA.
   [Rostgaard-Hansen, Agnetha L.; Tjonneland, Anne] Danish Canc Soc Res Ctr, Copenhagen, Denmark.
   [Overvad, Kim] Aarhus Univ, Dept Publ Hlth, Aarhus, Denmark.
   [Katzke, Verena; Srour, Bernard] German Canc Res Ctr, Div Canc Epidemiol, Heidelberg, Germany.
   [Masala, Giovanna] Inst Canc Res Prevent & Clin Network ISPRO, Florence, Italy.
   [Sacerdote, Carlotta] Citta Salute & Sci Univ Hosp, Unit Canc Epidemiol, Turin, Italy.
   [Ricceri, Fulvio] Univ Turin, Dept Clin & Biol Sci, Turin, Italy.
   [Ricceri, Fulvio] Reg Hlth Serv ASL TO3, Unit Epidemiol, Grugliasco, Italy.
   [Pasanisi, Fabrizio] Univ Naples Federico II, Dipartimento Med Clin & Chirurg, Naples, Italy.
   [Bueno-de-Mesquita, Bas] Natl Inst Publ Hlth & Environm RIVM, Ctr Nutr Prevent & Hlth Serv, Bilthoven, Netherlands.
   [Downward, George S.] Univ Utrecht, Inst Risk Assessment Sci, Div Environm Epidemiol, Utrecht, Netherlands.
   [Downward, George S.] Univ Med Ctr Utrecht, Julius Ctr Hlth Sci & Primary Care, Utrecht, Netherlands.
   [Skeie, Guri; Sandanger, Torkjel M.] UiT Arctic Univ Norway, Fac Hlth Sci, Dept Community Med, Tromso, Norway.
   [Crous-Bou, Marta] Bellvitge Biomed Res Inst IDIBELL, Catalan Inst Oncol ICO, Unit Nutr & Canc, Canc Epidemiol Res Program, Barcelona, Spain.
   [Crous-Bou, Marta] Harvard TH Chan Sch Publ Hlth, Dept Epidemiol, Boston, MA USA.
   [Rodriguez-Barranco, Miguel] Escuela Andaluza Salud Publ EASP, Granada, Spain.
   [Rodriguez-Barranco, Miguel] Inst Invest Biosanitaria Ibs Granada, Granada, Spain.
   [Rodriguez-Barranco, Miguel; Huerta, Jose Maria; Ardanaz, Eva] Ctr Invest Biomed Red Epidemiol & Salud Publ CIBE, Madrid, Spain.
   [Amiano, Pilar] Basque Govt, Subdirectorate Publ Hlth & Addict Gipuzkoa, Minist Hlth, San Sebastian, Spain.
   [Amiano, Pilar] Biodonostia Hlth Res Inst, Epidemiol & Publ Hlth Area, San Sebastian, Spain.
   [Amiano, Pilar] Inst Salud Carlos III ISCIII, CIBER Epidemiol & Publ Hlth CIBERESP, Madrid, Spain.
   [Huerta, Jose Maria] Murcia Reg Hlth Council, Dept Epidemiol, IMIB Arrixaca, Murcia, Spain.
   [Ardanaz, Eva] Navarra Publ Hlth Inst, Pamplona, Spain.
   [Ardanaz, Eva] Navarra Inst Hlth Res, IdiSNA, Pamplona, Spain.
   [Drake, Isabel] Lund Univ, Dept Clin Sci Malmo, Malmo, Sweden.
   [Johansson, Mikael] Umea Univ, Dept Radiat Sci, Oncol, Umea, Sweden.
   [Johansson, Ingegerd] Umea Univ, Dept Odontol, Sect Cardiol, Umea, Sweden.
   [Key, Tim] Univ Oxford, Nuffield Dept Populat Hlth, Canc Epidemiol Unit, Oxford, England.
   [Papadimitriou, Nikos] Int Agcy Res Canc, Nutr & Metab Branch, Lyon, France.
   [Tzoulaki, Ioanna; Tsilidis, Konstantinos K.] Univ Ioannina, Dept Hyg & Epidemiol, Sch Med, Ioannina, Greece.
C3 Imperial College London; Maastricht University; Academy of Athens; Harokopio University Athens; University of Nicosia; World Health Organization; International Agency for Research on Cancer (IARC); Leibniz Association; Deutsches Institut fur Ernahrungsforschung Potsdam-Rehbrucke (DIfE); Cancer Research Center of Hawaii; Danish Cancer Society; Aarhus University; Helmholtz Association; German Cancer Research Center (DKFZ); A.O.U. Citta della Salute e della Scienza di Torino; University of Turin; University of Naples Federico II; Netherlands National Institute for Public Health & the Environment; Utrecht University; Utrecht University; Utrecht University Medical Center; UiT The Arctic University of Tromso; Institut d'Investigacio Biomedica de Bellvitge (IDIBELL); Institut Catala d'Oncologia; Harvard University; Harvard T.H. Chan School of Public Health; Escuela Andaluza de Salud Publica; Instituto de Investigacion Biosanitaria IBS Granada; CIBER - Centro de Investigacion Biomedica en Red; CIBERESP; Basque Government; Instituto de Investigacion Sanitaria Biogipuzkoa; CIBER - Centro de Investigacion Biomedica en Red; CIBERESP; Murcia Regional Health Council; Hospital Clinico Universitario Virgen de la Arrixaca; Public Health Institute of Navarra; Lund University; Umea University; Umea University; University of Oxford; World Health Organization; International Agency for Research on Cancer (IARC); University of Ioannina
RP Heath, AK (corresponding author), Imperial Coll London, Sch Publ Hlth, Dept Epidemiol & Biostat, London, England.
EM a.heath@imperial.ac.uk
FU Associazione Italiana per la Ricerca sul Cancro; Bundesministerium fur Bildung und Forschung; Cancer Research UK [14136, C8221/A29017]; Cancerfonden; Catalan Institute of Oncology-ICO; Centre International de Recherche sur le Cancer; County Council of Skane; Deutsche Krebshilfe; Dutch Prevention Funds; Health Research Fund (FIS)-Instituto de Salud Carlos III (ISCIII); Institut Gustave Roussy; Institut National de la Sante et de la Recherche Medicale; Kraeftens Bekaempelse; Ligue Contre le Cancer; Medical Research Council [1000143, MR/M012190/1]; Ministerie van Volksgezondheid; Mutuelle Generale de l'Education Nationale; NIHR Imperial Biomedical Research Centre; Vetenskapsradet; World Cancer Research Fund [WCRF 2014/1180]; Zorg Onderzoek Nederland; County Council of Vasterbotten; MRC [MR/N003284/1, MR/M012190/1] Funding Source: UKRI
CR Alavanja MCR, 2001, LUNG CANCER, V34, P37, DOI 10.1016/S0169-5002(01)00227-6
   [Anonymous], 1986, NEVO TABLE DUTCH FOO, V0, P0
   Bagnardi V, 2011, ANN ONCOL, V22, P2631, DOI 10.1093/annonc/mdr027
   BENJAMINI Y, 1995, J R STAT SOC B, V57, P289, DOI 10.1111/j.2517-6161.1995.tb02031.x
   Brenner DR, 2019, CANCER EPIDEMIOL, V58, P25, DOI 10.1016/j.canep.2018.10.006
   Chao C, 2007, CANCER EPIDEM BIOMAR, V16, P2436, DOI 10.1158/1055-9965.EPI-07-0386
   Gnagnarella P, 2013, ANN ONCOL, V24, P2606, DOI 10.1093/annonc/mdt302
   Gnagnarella P, 2018, NUTR CANCER, V70, P1, DOI 10.1080/01635581.2017.1374420
   GOLDBOHM RA, 1995, EUR J CLIN NUTR, V49, P420
   GOLDBOHM RA, 1994, EUR J CLIN NUTR, V48, P253
   Heath AK, 2020, BREAST CANCER RES, V22, P0, DOI 10.1186/s13058-019-1244-7
   Johansson M, 2010, JAMA-J AM MED ASSOC, V303, P2377, DOI 10.1001/jama.2010.808
   Khuder SA, 2001, LUNG CANCER, V31, P139, DOI 10.1016/S0169-5002(00)00181-1
   Malhotra J, 2016, EUR RESPIR J, V48, P889, DOI 10.1183/13993003.00359-2016
   Margetts BM, 1997, INT J EPIDEMIOL, V26, PS1, DOI 10.1093/ije/26.suppl_1.S1
   Merritt MA, 2016, AM J CLIN NUTR, V103, P161, DOI 10.3945/ajcn.115.118588
   Merritt MA, 2015, CANCER EPIDEM BIOMAR, V24, P466, DOI 10.1158/1055-9965.EPI-14-0970
   Omenn GS, 1996, NEW ENGL J MED, V334, P1150, DOI 10.1056/NEJM199605023341802
   Papadimitriou N, 2022, CLIN GASTROENTEROL H, V20, P864, DOI 10.1016/j.cgh.2021.04.028
   Papadimitriou N, 2020, EUR J NUTR, V59, P2929, DOI 10.1007/s00394-019-02132-z
   PRENTICE RL, 1986, BIOMETRIKA, V73, P1
   R Core Team, 2019, R LANG ENV STAT COMP, V0, P0
   Riboli E, 2002, PUBLIC HEALTH NUTR, V5, P1113, DOI 10.1079/PHN2002394
   Riboli E, 1997, INT J EPIDEMIOL, V26, PS6, DOI 10.1093/ije/26.suppl_1.S6
   Satia JA, 2009, AM J EPIDEMIOL, V169, P815, DOI 10.1093/aje/kwn409
   Sinha R, 1998, CANCER CAUSE CONTROL, V9, P621, DOI 10.1023/A:1008805525525
   Slimani N, 2007, EUR J CLIN NUTR, V61, P1037, DOI 10.1038/sj.ejcn.1602679
   Sung H, 2021, CA-CANCER J CLIN, V71, P209, DOI 10.3322/caac.21660
   Tu HK, 2016, SCI REP-UK, V6, P0, DOI 10.1038/srep26760
   Tzoulaki I, 2012, CIRCULATION, V126, P2456, DOI 10.1161/CIRCULATIONAHA.112.114058
   VANDENBRANDT PA, 1990, J CLIN EPIDEMIOL, V43, P285, DOI 10.1016/0895-4356(90)90009-E
   Vieira AR, 2016, ANN ONCOL, V27, P81, DOI 10.1093/annonc/mdv381
   Virtamo J, 2003, JAMA-J AM MED ASSOC, V290, P476, DOI 10.1001/jama.290.4.476
   Wang YP, 2015, LUNG CANCER, V88, P124, DOI 10.1016/j.lungcan.2015.02.015
   WILLETT W, 1986, AM J EPIDEMIOL, V124, P17, DOI 10.1093/oxfordjournals.aje.a114366
   Wirfält E, 2002, NUTR J, V1, P0, DOI 10.1186/1475-2891-1-3
   Xue XJ, 2014, INT J CLIN EXP MED, V7, P1542
NR 38
TC 7
Z9 8
U1 3
U2 12
PU WILEY
PI HOBOKEN
PA 111 RIVER ST, HOBOKEN 07030-5774, NJ USA
SN 0020-7136
EI 1097-0215
J9 INT J CANCER
JI Int. J. Cancer
PD DEC 1
PY 2022
VL 151
IS 11
BP 1935
EP 1946
DI 10.1002/ijc.34211
EA AUG 2022
PG 12
WC Oncology
SC Oncology
GA 5H4YT
UT WOS:000836006800001
PM 35830197
DA 2025-02-23
ER

PT J
AU Xu, JR
   Lin, ZS
   Chen, JN
   Zhang, J
   Li, WQ
   Zhang, R
   Xing, J
   Ye, ZH
   Liu, XP
   Gao, QM
   Chen, XT
   Zhai, JW
   Yao, HS
   Li, MM
   Wei, H
AF Xu, Jinrong
   Lin, Zeshuai
   Chen, Jiani
   Zhang, Jian
   Li, Wanqing
   Zhang, Rui
   Xing, Jin
   Ye, Zhihuan
   Liu, Xiaoping
   Gao, Qianmin
   Chen, Xintao
   Zhai, Jingwen
   Yao, Houshan
   Li, Mingming
   Wei, Hua
TI Milk and Egg Are Risk Factors for Adverse Effects of Capecitabine-Based Chemotherapy in Chinese Colorectal Cancer Patients
SO INTEGRATIVE CANCER THERAPIES
LA English
DT Article
DE anemia; bone marrow suppression; capecitabine; chemotherapy-induced adverse effects; chemotherapy-induced nausea and vomiting; colorectal cancer; food; nutrition factor; hand-foot syndrome
ID bone-marrow suppression; hand-foot syndrome; inflammation; neutropenia; predictors; markers; anemia; niche; model
AB Background: Chemotherapy-induced adverse effects (CIAEs) remain a challenging problem due to their high incidences and negative impacts on treatment in Chinese colorectal cancer (CRC) patients. We aimed to identify risk factors and predictive markers for CIAEs using food/nutrition data in CRC patients receiving post-operative capecitabine-based chemotherapy. Methods: Food/nutrition data from 130 Chinese CRC patients were analyzed. Univariate and multivariate analyses were used to identify CIAE-related food/nutrition factors. Prediction models were constructed based on the combination of these factors. The area under the receiver operating characteristic curve (AUROC) was used to evaluate the discrimination ability of models. Results: A total of 20 food/nutrition factors associated with CIAEs were identified in the univariate analysis after adjustments for total energy and potential confounding factors. Based on multivariate analysis, we found that, among these factors, dessert, eggs, poultry, and milk were associated with several CIAEs. Most importantly, poultry was an overall protective factor; milk and egg were risk factors for hand-foot syndrome (HFS) and bone marrow suppression (BMS), respectively. Developed multivariate models in predicting grade 1 to 3 CIAEs and grade 2/3 CIAEs both had good discrimination (AUROC values from 0.671 to 0.778, 0.750 to 0.946 respectively), which had potential clinical application value in the early prediction of CIAEs, especially for more severe CIAEs. Conclusions: Our findings suggest that patients with high milk and egg intakes should be clinically instructed to control their corresponding dietary intake to reduce the likelihood of developing HFS and BMS during capecitabine-based chemotherapy, respectively.
C1 [Xu, Jinrong] Taiyuan Inst Technol, Taiyuan, Shanxi, Peoples R China.
   [Lin, Zeshuai] Shanxi Med Univ, Taiyuan, Shanxi, Peoples R China.
   [Lin, Zeshuai; Chen, Jiani; Zhang, Jian; Gao, Qianmin; Chen, Xintao; Zhai, Jingwen; Yao, Houshan; Li, Mingming; Wei, Hua] Naval Med Univ, Affiliated Hosp 2, Shanghai, Peoples R China.
   [Li, Wanqing; Zhang, Rui] Chengdu Med Coll, Chengdu, Peoples R China.
   [Xing, Jin; Ye, Zhihuan; Liu, Xiaoping] Shanghai Univ Med & Hlth Sci, Shanghai, Peoples R China.
   [Wei, Hua] Naval Med Univ, Hosp PLA Navy 905, Shanghai, Peoples R China.
C3 Taiyuan Institute of Technology; Shanxi Medical University; Naval Medical University; Chengdu Medical College; Shanghai University of Medicine & Health Sciences; Naval Medical University
RP Yao, HS (corresponding author), Naval Med Univ, Dept Gen Surg, Affiliated Hosp 2, 415 Fengyang Rd, Shanghai 200003, Peoples R China.; Li, MM; Wei, H (corresponding author), Naval Med Univ, Dept Pharm, Affiliated Hosp 2, 415 Fengyang Rd, Shanghai 200003, Peoples R China.
EM Yao-hs@hotmail.com; limingming@smmu.edu.cn; weihua@smmu.edu.cn
FU Shanghai Science and Technology Commission Research Project of China [13DZ1930600]; International Scientific and Technological Cooperation Project of China [2015DFA31810]; Clinical Science and Technology Innovation Project of Shanghai Shenkang Hospital Development Center of China [SHDC12015120]; National Major Scientific and Technological Special Project for "Significant New Drugs Development" [2020ZX09101001]; National Natural Science Foundation of China [31771043]
CR Bray Freddie, 2018, CA CANCER J CLIN, V68, P394, DOI 10.3322/caac.21609
   Baumgartner S, 2013, NUTRITION, V29, P1237, DOI 10.1016/j.nut.2013.03.020
   Benmoussa A, 2019, SCI REP-UK, V9, P0, DOI 10.1038/s41598-019-51092-1
   Benson AB III, 2018, J NATL COMPR CANC NE, V16, P359, DOI 10.6004/jnccn.2018.0021
   BILLAH MM, 1990, BIOCHEM J, V269, P281, DOI 10.1042/bj2690281
   Bordoni A, 2017, CRIT REV FOOD SCI, V57, P2497, DOI 10.1080/10408398.2014.967385
   Bushel P, 2020, **DATA OBJECT**, V0, P0, DOI DOI 10.18129/B9.bioc.pvca
   Chan SL, 2018, ONCOLOGIST, V23, P1436, DOI 10.1634/theoncologist.2017-0637
   Chen MJ, 2016, BIOMED RES INT, V2016, P0, DOI 10.1155/2016/4125731
   [陈伟 Chen Wei], 2018, 肿瘤 TUMOR, V38, P1038
   Deng Y, 2020, J CANCER, V11, P6925, DOI 10.7150/jca.47631
   Dorninger F, 2015, CELL METAB, V21, P650, DOI 10.1016/j.cmet.2015.04.014
   Estrela GR, 2020, INT J MOL SCI, V21, P0, DOI 10.3390/ijms21145050
   Forbes CA, 2014, CLIN THER, V36, P594, DOI 10.1016/j.clinthera.2014.02.007
   Gao Jian Gao Jian, 2011, ACTA NUTRIMENTA SINICA, V33, P452
   Grimes CN, 2015, VET PATHOL, V52, P298, DOI 10.1177/0300985814529315
   Hannun YA, 2008, NAT REV MOL CELL BIO, V9, P139, DOI 10.1038/nrm2329
   He Y, 2004, CHIN J CLIN NUTR, V2004, P20
   Hu WY, 2016, CLIN CANCER RES, V22, P2000, DOI 10.1158/1078-0432.CCR-15-1421
   Isoardi KZ, 2018, CLIN TOXICOL, V56, P1204, DOI 10.1080/15563650.2018.1484128
   Kabarowski JHS, 2002, BIOCHEM PHARMACOL, V64, P161, DOI 10.1016/S0006-2952(02)01179-6
   Kim SH, 2019, NUTRIENTS, V11, P0, DOI 10.3390/nu11051145
   Kim SR, 2019, NUTRIENTS, V11, P0, DOI 10.3390/nu11040826
   Lam SW, 2016, CANCER TREAT REV, V50, P9, DOI 10.1016/j.ctrv.2016.08.001
   Lei B, 2015, J CLIN MED LIT, V2, P7378
   Lemos BS, 2018, NUTRIENTS, V10, P0, DOI 10.3390/nu10020258
   Li M, 2021, FRONT PHARMACOL, V12, P2267
   Li MM, 2021, TOXICOL APPL PHARM, V427, P0, DOI 10.1016/j.taap.2021.115657
   Li MM, 2021, SUPPORT CARE CANCER, V29, P7931, DOI 10.1007/s00520-021-06337-z
   Liu C, 2018, NAT COMMUN, V9, P0, DOI 10.1038/s41467-018-03775-y
   López-Pousa A, 2010, EUR J CANCER CARE, V19, P648, DOI 10.1111/j.1365-2354.2009.01121.x
   Marangoni F, 2015, FOOD NUTR RES, V59, P0, DOI 10.3402/fnr.v59.27606
   Marks PW, 2013, SEMIN HEMATOL, V50, P216, DOI 10.1053/j.seminhematol.2013.06.003
   Mendelson A, 2014, NAT MED, V20, P833, DOI 10.1038/nm.3647
   Millar CL, 2019, NUTRIENTS, V11, P0, DOI 10.3390/nu11051124
   Miller KK, 2014, J AM ACAD DERMATOL, V71, P787, DOI 10.1016/j.jaad.2014.03.019
   Moreau M, 2009, ANN ONCOL, V20, P513, DOI 10.1093/annonc/mdn655
   Newman NB, 2016, INT J RADIAT ONCOL, V94, P1052, DOI 10.1016/j.ijrobp.2015.12.374
[truncated: 1,331,043 more chars]
