# Supplementary material for: Global impact of dietary risks on cancers: burdens across regions from 1990 to 2021 and the projection to 2035
Source: Front Nutr. 2025 Jul 4;12:1585305. doi: 10.3389/fnut.2025.1585305 (PMC12271164; doi:10.3389/fnut.2025.1585305)
Supplement: Supplementary file 1 [file Data_Sheet_1.zip › Supplementary data/Fig 1/download2023u187.txt]

PT J
AU Sankar, V
   Parthasarathy, R
   Sivakumar, V
AF Sankar, Veintramuthu
   Parthasarathy, Rama
   Sivakumar, Veluswamy
TI Association of Dietary Factors and Physical Inactivity with Molecular Subtypes of Breast Cancer- Hospital Based Case-Control Study
SO NUTRITION AND CANCER-AN INTERNATIONAL JOURNAL
LA English
DT Article
AB Improper diet and physical inactivity are environmental risk factors for breast cancer (BC). This study evaluated the association of dietary risk factors and physical activities with different molecular subtypes of BC. We conducted a case-control study among 130 cases of BC and 150 age-matched controls. Demographic data and tissue marker status were obtained. Diet was assessed using Food Frequency Questionnaire and physical activity was determined using Physical Activity Questionnaire. The association between diet and physical activity with the cancer status was evaluated by Pearson's Correlation. Among the various dietary factors, refined oil displayed a weak albeit significant positive correlation (r = 0.344) to Luminal B subtype of BC. Consumption of all kinds of non-vegetarian food exhibited significant elevation in BC risk with OR > 1.9 (95% CI 0.825-2.707). A higher odds ratio (>1.66) was observed in individuals who had a limited intake of fruits. Furthermore, a strong association was found between low physical activity and breast cancer risk, with around 14.6% of cases being distinctly linked to this risk (OR = 3.33, 95% CI 1.158-9.403, p < 0.01). In essence, while dietary factors exhibited a negative correlation with breast cancer risk, the risk was heightened by physical inactivity.
C1 [Sankar, Veintramuthu] Tamil Nadu Dr M G R Med Univ, PSG Coll Pharm, Dept Pharmaceut, Coimbatore, India.
   [Parthasarathy, Rama; Sivakumar, Veluswamy] Tamilnadu Dr MGR Med Univ, PSG Coll Pharm, Dept Pharm Practice, Coimbatore, India.
   [Parthasarathy, Rama] PSG Inst Med Sci & Res, Dept Internal Med, Coimbatore, India.
RP Parthasarathy, R (corresponding author), Tamilnadu Dr MGR Med Univ, PSG Coll Pharm, Dept Pharm Practice, Coimbatore, India.; Parthasarathy, R (corresponding author), PSG Inst Med Sci & Res, Dept Internal Med, Coimbatore, India.
EM ramap@psgpharma.ac.in
FU We would like to thank the Department of Oncology, PSG Hospital, Coimbatore.; Department of Oncology, PSG Hospital, Coimbatore
CR BAECKE JAH, 1982, AM J CLIN NUTR, V36, P936
   Buja A, 2020, INT J ENV RES PUB HE, V17, P1
   Dandamudi A, 2018, ANTICANCER RES, V38, P3209, DOI 10.21873/anticanres.12586
   De Cicco P, 2019, NUTRIENTS, V11, P0, DOI 10.3390/nu11071514
   de Lorgeril M, 2020, TRANSL CANCER RES, V9, P3172, DOI 10.21037/tcr-2020-003
   Dieli-Conwright CM, 2022, BMC WOMENS HEALTH, V22, P0, DOI 10.1186/s12905-022-01614-3
   Ellingjord-Dale M, 2017, CANCER EPIDEM BIOMAR, V26, P1736, DOI 10.1158/1055-9965.EPI-17-0611
   Farvid MS, 2021, BRIT J CANCER, V125, P284, DOI 10.1038/s41416-021-01373-2
   Fiolet T, 2018, BMJ-BRIT MED J, V360, P0, DOI 10.1136/bmj.k322
   Ganesan K, 2020, FOOD CHEM TOXICOL, V144, P0, DOI 10.1016/j.fct.2020.111648
   Godos J, 2017, J HUM NUTR DIET, V30, P349, DOI 10.1111/jhn.12426
   Klotz K, 2017, DTSCH ARZTEBL INT, V114, P653, DOI 10.3238/arztebl.2017.0653
   Ligibel Jennifer A, 2019, AM SOC CLIN ONCOL EDUC BOOK, V39, Pe22, DOI 10.1200/EDBK_237423
   Lin J, 2022, ECOTOX ENVIRON SAFE, V231, P0, DOI 10.1016/j.ecoenv.2022.113189
   Majdalawieh AF, 2019, EUR J PHARMACOL, V855, P75, DOI 10.1016/j.ejphar.2019.05.008
   Mehrotra R, 2022, WORLD J CLIN ONCOL, V13, P209, DOI 10.5306/wjco.v13.i3.209
   Michalak J, 2020, MOLECULES, V25, P0, DOI 10.3390/molecules25184140
   Nindrea Ricvan Dana, 2019, ASIAN PAC J CANCER PREV, V20, P327, DOI 10.31557/APJCP.2019.20.2.327
   Pierozan P, 2018, ARCH TOXICOL, V92, P1729, DOI 10.1007/s00204-018-2181-4
   Schmidt T, 2018, J CANCER RES CLIN, V144, P579, DOI 10.1007/s00432-017-2573-5
   Shridhar K, 2018, INT J ENV RES PUB HE, V15, P0, DOI 10.3390/ijerph15091946
   Sonavane M, 2019, CRIT REV TOXICOL, V49, P371, DOI 10.1080/10408444.2019.1621263
   Vidal-García E, 2020, NUTR HOSP, V37, P589, DOI 10.20960/nh.02649
   Wang S, 2021, PUBLIC HEALTH NUTR, V24, P6377, DOI 10.1017/S1368980021000720
NR 25
TC 0
Z9 0
U1 4
U2 4
PU ROUTLEDGE JOURNALS, TAYLOR & FRANCIS LTD
PI ABINGDON
PA 2-4 PARK SQUARE, MILTON PARK, ABINGDON OX14 4RN, OXON, ENGLAND
SN 0163-5581
EI 1532-7914
J9 NUTR CANCER
JI Nutr. Cancer
PD NOV 26
PY 2023
VL 75
IS 10
BP 1883
EP 1891
DI 10.1080/01635581.2023.2261647
EA SEP 2023
PG 9
WC Oncology; Nutrition & Dietetics
SC Oncology; Nutrition & Dietetics
GA AH4D2
UT WOS:001075198300001
PM 37772358
DA 2025-02-23
ER

PT J
AU Wu, LC
   Zheng, ED
   Sun, HY
   Lin, XZ
   Pan, JY
   Lin, XX
AF Wu, Le-Can
   Zheng, En-Dian
   Sun, Hao-Yue
   Lin, Xi-Zhou
   Pan, Ju-Yi
   Lin, Xiao-Xiao
TI Observation of the application effect of low-volume polyethylene glycol electrolyte lavage solution (PEG-ELS) combined with ascorbic acid tablets in bowel preparation for colonoscopy in hospitalized patients
SO FRONTIERS IN ONCOLOGY
LA English
DT Article
DE polyethylene glycol; bowel preparation; colonoscopy; colorectal cancer; ascorbic acid
ID quality; trial
AB BackgroundThis study explored the effectiveness and safety of low-volume polyethylene glycol electrolyte lavage solution (PEG-ELS) combined with ascorbic acid tablets (PEG-ELS/Asc) in bowel preparation for a colonoscopy. MethodsA total of 240 hospitalized patients who underwent a colonoscopy in Wenzhou People's Hospital, Wenzhou Third Clinical College of Wenzhou Medical University from July 2020 to June 2022 were randomly divided into two groups, with 120 patients each. All of the participants were given a low-residue or residue-free diet one day before the examination and fasted after dinner (completed before 18:00) the day before the examination. The 2-L PEG-ELS/Asc group took 2-L PEG-ELS plus 10 g ascorbic acid tablets once orally, while the 3-L PEG-ELS group took 3-L PEG orally on several occasions. The primary endpoint was the achievement of preparation adequacy and an overall colon cleansing score of >= 6, both assessed by blinded investigators using the Boston Bowel Preparation Scale (BBPS). The bowel cleansing effect, polyp detection rate, adverse reaction rate, oral drug tolerance rate, renal function, and electrolyte level changes were also compared between the two patient groups. ResultsThere were no significant differences in the success rate of bowel preparation, the detection rate of polyps, or the adverse reaction rate between the two groups (P > 0.05). The tolerance rate of bowel preparation in the 2-L PEG-ELS/Asc group was significantly higher than that in the 3-L PEG-ELS group (93.3% vs. 80.23%) (P < 0.05). The levels of creatinine, serum potassium, serum sodium, and serum chlorine of the two groups before and after bowel preparation were within the normal range. In addition, the intestinal cleaning effect of the two preparation schemes for the hospitalized patients with diabetes and constipation is worse than that of those without these conditions (P < 0.05). ConclusionThe effectiveness and safety of using 2-L PEG-ELS/Asc in bowel preparation for a colonoscopy in hospitalized patients were not inferior to using 3-L PEG-ELS. For patients with diabetes and constipation, the cleansing effect of the two bowel preparation options was not very satisfactory, and further clinical research is needed in this regard.
C1 [Wu, Le-Can; Zheng, En-Dian; Sun, Hao-Yue; Lin, Xi-Zhou; Pan, Ju-Yi; Lin, Xiao-Xiao] Wenzhou Med Univ, Wenzhou Peoples Hosp, Wenzhou Clin Inst 3, Dept Gastroenterol, Wenzhou, Zhejiang, Peoples R China.
C3 Wenzhou Medical University
RP Lin, XX (corresponding author), Wenzhou Med Univ, Wenzhou Peoples Hosp, Wenzhou Clin Inst 3, Dept Gastroenterol, Wenzhou, Zhejiang, Peoples R China.
EM linxiaoxiaolxxn@126.com
FU Wenzhou Municipal Health Commission [Y2020294]
CR Cheng CL, 2017, DIGEST DIS SCI, V62, P345, DOI 10.1007/s10620-016-4343-7
   Clark BT, 2016, CLIN GASTROENTEROL H, V14, P1155, DOI 10.1016/j.cgh.2016.03.044
   Corporaal S, 2010, SCAND J GASTROENTERO, V45, P1380, DOI 10.3109/00365521003734158
   Fang J, 2017, GASTROINTEST ENDOSC, V86, P187, DOI 10.1016/j.gie.2016.05.051
   Gkolfakis P, 2019, GASTROENT RES PRACT, V2019, P0, DOI 10.1155/2019/5147208
   Hassan C, 2019, ENDOSCOPY, V51, P775, DOI 10.1055/a-0959-0505
   Hassan C, 2012, CLIN GASTROENTEROL H, V10, P501, DOI 10.1016/j.cgh.2011.12.037
   Heron Valerie, 2019, J CAN ASSOC GASTROENTEROL, V2, P57, DOI 10.1093/jcag/gwy027
   Johnson DA, 2014, GASTROENTEROLOGY, V147, P903, DOI 10.1053/j.gastro.2014.07.002
   Jung YS, 2016, DIGESTION, V94, P82, DOI 10.1159/000448887
   Lee JM, 2016, MEDICINE, V95, P0, DOI 10.1097/MD.0000000000004755
   Lee J, 2016, J CLIN NURS, V25, P518, DOI 10.1111/jocn.13086
   Lee SP, 2016, DIGEST DIS SCI, V61, P3207, DOI 10.1007/s10620-016-4297-9
   Moon CM, 2014, J GASTROEN HEPATOL, V29, P1223, DOI 10.1111/jgh.12521
   Müller Suzana, 2007, ARQ. GASTROENTEROL., V44, P244, DOI 10.1590/S0004-28032007000300013
   Nam JH, 2020, CLIN ENDOSC, V53, P568
   Pontone S, 2018, J DIGEST DIS, V19, P40, DOI 10.1111/1751-2980.12571
   Pontone S, 2011, WORLD J GASTROENTERO, V17, P4689, DOI 10.3748/wjg.v17.i42.4689
   Rex DK, 2019, GASTROINTEST ENDOSC, V89, P656, DOI 10.1016/j.gie.2018.11.009
   Sayilan AA, 2020, GASTROENTEROL NURS, V43, P448, DOI 10.1097/SGA.0000000000000497
   Sung H, 2021, CA-CANCER J CLIN, V71, P209, DOI 10.3322/caac.21660
   Tajika M, 2017, ENDOSC INT OPEN, V5, PE416, DOI 10.1055/s-0043-106185
   Tamaki H, 2019, WORLD J CLIN CASES, V7, P452, DOI 10.12998/wjcc.v7.i4.452
   Woo JH, 2022, MEDICINE, V101, P0, DOI 10.1097/MD.0000000000030355
   Yang D, 2014, BMJ OPEN GASTROENTER, V1, P0, DOI 10.1136/bmjgast-2014-000006
NR 25
TC 1
Z9 1
U1 0
U2 0
PU FRONTIERS MEDIA SA
PI LAUSANNE
PA AVENUE DU TRIBUNAL FEDERAL 34, LAUSANNE, CH-1015, SWITZERLAND
SN 2234-943X
EI 
J9 FRONT ONCOL
JI Front. Oncol.
PD APR 14
PY 2023
VL 13
IS 
BP 
EP 
DI 10.3389/fonc.2023.1038461
PG 8
WC Oncology
SC Oncology
GA E8YT3
UT WOS:000978339300001
PM 37124529
DA 2025-02-23
ER

PT J
AU Kim, YM
   Kim, HY
   Ha Thi, HT
   Kim, J
   Lee, YJ
   Kim, SJ
   Hong, ST
AF Kim, Young-Mi
   Kim, Hye-Youn
   Ha Thi, Huyen Trang
   Kim, Jooyoung
   Lee, Young Jae
   Kim, Seong-Jin
   Hong, Suntaek
TI Pellino 3 promotes the colitis-associated colorectal cancer through suppression of IRF4-mediated negative regulation of TLR4 signalling
SO MOLECULAR ONCOLOGY
LA English
DT Article
DE colitis-associated colorectal cancer; IRF4; Pellino 3; TLR4
ID toll-like receptors; aberrant crypt foci; nf-kappa-b; breast-cancer; colon inflammation; down-regulation; cells; irf4; degradation; progression
AB The incidence of colitis-associated colorectal cancer (CAC) has increased due to a high-nutrient diet, increased environmental stimuli and inherited gene mutations. To adequately treat CAC, drugs should be developed by identifying novel therapeutic targets. E3 ubiquitin-protein ligase pellino homolog 3 (pellino 3; Peli3) is a RING-type E3 ubiquitin ligase involved in inflammatory signalling; however, its role in the development and progression of CAC has not been elucidated. In this study, we studied Peli3-deficient mice in an azoxymethane/dextran sulphate sodium-induced CAC model. We observed that Peli3 promotes colorectal carcinogenesis with increased tumour burden and oncogenic signalling pathways. Ablation of Peli3 reduced inflammatory signalling activation at the early stage of carcinogenesis. Mechanistic studies indicate that Peli3 enhances toll-like receptor 4 (TLR4)-mediated inflammation through ubiquitination-dependent degradation of interferon regulatory factor 4, a negative regulator of TLR4 in macrophages. Our study suggests an important molecular link between Peli3 and colonic inflammation-mediated carcinogenesis. Furthermore, Peli3 can be a therapeutic target in the prevention and treatment of CAC.
C1 [Kim, Young-Mi; Kim, Hye-Youn; Ha Thi, Huyen Trang; Kim, Jooyoung; Lee, Young Jae; Hong, Suntaek] Gachon Univ, Lee Gil Ya Canc & Diabet Inst, Dept Biochem, Coll Med, Incheon 21999, South Korea.
   [Kim, Seong-Jin] GILO Fdn, GILO Inst, 92 Myeongdal Ro, Seoul 06668, South Korea.
   [Kim, Seong-Jin] Medpacto Inc, Seoul, South Korea.
C3 Gachon University
RP Hong, ST (corresponding author), Gachon Univ, Lee Gil Ya Canc & Diabet Inst, Dept Biochem, Coll Med, Incheon 21999, South Korea.; Kim, SJ (corresponding author), GILO Fdn, GILO Inst, 92 Myeongdal Ro, Seoul 06668, South Korea.
EM jasonsjkim@gilo.or.kr; sthong@gachon.ac.kr
FU National Research Foundation of Korea [2022R1I1A1A01069333, 2019R1F1A1057260]; Basic Science Research Capacity Enhancement Project through Korea Basic Science Institute [2021R1A6C101A432]
CR Alvisi G, 2020, J CLIN INVEST, V130, P3137, DOI 10.1172/JCI130426
   Baek MO, 2022, J CACHEXIA SARCOPENI, V13, P1277, DOI 10.1002/jcsm.12947
   Ben-Neriah Y, 2011, NAT IMMUNOL, V12, P715, DOI 10.1038/ni.2060
   Blees JS, 2012, PLOS ONE, V7, P0, DOI 10.1371/journal.pone.0046567
   Boddicker RL, 2015, BLOOD, V125, P3118, DOI 10.1182/blood-2014-05-578575
   Buhimschi AD, 2018, BIOCHEMISTRY-US, V57, P3564, DOI 10.1021/acs.biochem.8b00391
   Burgueño JF, 2021, GASTROENTEROLOGY, V160, P797, DOI 10.1053/j.gastro.2020.10.031
   Canavan C, 2006, ALIMENT PHARM THER, V23, P1097, DOI 10.1111/j.1365-2036.2006.02854.x
   Chang CS, 2021, CELL REP, V37, P0, DOI 10.1016/j.celrep.2021.110016
   Chang M, 2009, NAT IMMUNOL, V10, P1089, DOI 10.1038/ni.1777
   Chi JL, 2019, EBIOMEDICINE, V49, P40, DOI 10.1016/j.ebiom.2019.10.013
   Clapper ML, 2020, CANCER PREV RES, V13, P229, DOI 10.1158/1940-6207.CAPR-19-0316
   Denk D, 2022, TRENDS CANCER, V8, P901, DOI 10.1016/j.trecan.2022.07.002
   Diakos CI, 2014, LANCET ONCOL, V15, PE493, DOI 10.1016/S1470-2045(14)70263-3
   Divanovic S, 2005, NAT IMMUNOL, V6, P571, DOI 10.1038/ni1198
   Earl TM, 2009, ANN SURG ONCOL, V16, P1043, DOI 10.1245/s10434-009-0325-8
   Eyking A, 2011, GASTROENTEROLOGY, V141, P2154, DOI 10.1053/j.gastro.2011.08.043
   Fitzgerald KA, 2020, CELL, V180, P1044, DOI 10.1016/j.cell.2020.02.041
   Fujita T, 2008, AM J PATHOL, V173, P217, DOI 10.2353/ajpath.2008.070957
   Fukata M, 2007, GASTROENTEROLOGY, V133, P1869, DOI 10.1053/j.gastro.2007.09.008
   Fukata M, 2011, INFLAMM BOWEL DIS, V17, P1464, DOI 10.1002/ibd.21527
   Giegerich AK, 2014, AUTOPHAGY, V10, P1937, DOI 10.4161/auto.32178
   Grivennikov S, 2009, CANCER CELL, V15, P103, DOI 10.1016/j.ccr.2009.01.001
   Honma K, 2005, P NATL ACAD SCI USA, V102, P16001, DOI 10.1073/pnas.0504226102
   Ibrahim A, 2019, INT J CANCER, V144, P3086, DOI 10.1002/ijc.32037
   Issaeva N, 2004, NAT MED, V10, P1321, DOI 10.1038/nm1146
   Jang J, 2023, INFLAMM RES, V72, P769, DOI 10.1007/s00011-023-01707-1
   Jeon YK, 2017, CELL DEATH DIFFER, V24, P469, DOI 10.1038/cdd.2016.143
   Jiang JH, 2011, BIOCHEM BIOPH RES CO, V415, P325, DOI 10.1016/j.bbrc.2011.10.055
   Kawai T, 2011, IMMUNITY, V34, P637, DOI 10.1016/j.immuni.2011.05.006
   Kim HY, 2021, CELL DEATH DIS, V12, P0, DOI 10.1038/s41419-021-03757-x
   Kim TW, 2012, J BIOL CHEM, V287, P25686, DOI 10.1074/jbc.M112.352625
   Korphaisarn K, 2017, ONCOTARGET, V8, P39268, DOI 10.18632/oncotarget.16848
   Lee J, 2020, INT J MOL SCI, V22, P131
   Lee J, 2020, ELIFE, V9, P0, DOI 10.7554/eLife.49416
   Lee YS, 2015, EMBO MOL MED, V7, P577, DOI 10.15252/emmm.201404653
   Lee YS, 2011, NAT COMMUN, V2, P0, DOI 10.1038/ncomms1469
   Liu SS, 2020, SIGNAL TRANSDUCT TAR, V5, P0, DOI 10.1038/s41392-020-00255-y
   Luo HL, 2020, PLOS PATHOG, V16, P0, DOI 10.1371/journal.ppat.1008538
   Marecki S, 1999, J IMMUNOL, V163, P2713
   Marecki S, 2001, J IMMUNOL, V166, P6829, DOI 10.4049/jimmunol.166.11.6829
   Masaki S, 2022, CLIN EXP IMMUNOL, V207, P340, DOI 10.1093/cei/uxac005
   Moynagh PN, 2014, NAT REV IMMUNOL, V14, P122, DOI 10.1038/nri3599
   Murphy M, 2015, J BIOL CHEM, V290, P19218, DOI 10.1074/jbc.M115.640128
   Murphy MB, 2015, J LEUKOCYTE BIOL, V98, P963, DOI 10.1189/jlb.2VMA0515-229RR
   Nadeem MS, 2020, SEMIN CANCER BIOL, V64, P51, DOI 10.1016/j.semcancer.2019.05.001
   Nam S, 2016, ARCH PHARM RES, V39, P1548, DOI 10.1007/s12272-016-0854-1
   Ougolkov A, 2004, JNCI-J NATL CANCER I, V96, P1161, DOI 10.1093/jnci/djh219
   Pathak S, 2011, PLOS ONE, V6, P0, DOI 10.1371/journal.pone.0022628
   Rakoff-Nahoum S, 2004, CELL, V118, P229, DOI 10.1016/j.cell.2004.07.002
   Ru Y, 2016, SCI REP-UK, V6, P0, DOI 10.1038/srep28352
   Seo H, 2021, NAT IMMUNOL, V22, P983, DOI 10.1038/s41590-021-00964-8
   Shembade N, 2010, SCIENCE, V327, P1135, DOI 10.1126/science.1182364
   Siednienko J, 2012, NAT IMMUNOL, V13, P1055, DOI 10.1038/ni.2429
   Siegel RL, 2020, CA-CANCER J CLIN, V70, P145, DOI 10.3322/caac.21601
   Slattery ML, 2012, INT J CANCER, V130, P2974, DOI 10.1002/ijc.26314
   Song JH, 2018, CANCER LETT, V433, P65, DOI 10.1016/j.canlet.2018.06.036
   Takayama T, 1998, NEW ENGL J MED, V339, P1277, DOI 10.1056/NEJM199810293391803
   Tawaratsumida K, 2022, SCI ADV, V8, P0, DOI 10.1126/sciadv.abq0084
   Tzieply N, 2012, CELL SIGNAL, V24, P1141, DOI 10.1016/j.cellsig.2012.01.021
   Udden SMN, 2017, CELL REP, V19, P2756, DOI 10.1016/j.celrep.2017.05.084
   Vassilev LT, 2004, SCIENCE, V303, P844, DOI 10.1126/science.1092472
   Voronov E, 2015, CANCER MICROENVIRON, V8, P187, DOI 10.1007/s12307-015-0177-7
   Wang JW, 2022, BBA-MOL CELL RES, V1869, P0, DOI 10.1016/j.bbamcr.2021.119162
   Wang JW, 2021, CANCER CELL INT, V21, P0, DOI 10.1186/s12935-021-01766-6
   Wang LJ, 2020, J NEUROINFLAMM, V17, P0, DOI 10.1186/s12974-020-01754-z
   Wang TY, 2019, ONCOGENE, V38, P4932, DOI 10.1038/s41388-019-0763-0
   Watanabe T, 2014, MUCOSAL IMMUNOL, V7, P1312, DOI 10.1038/mi.2014.19
   Wu WJ, 2013, J TRANSL MED, V11, P0, DOI 10.1186/1479-5876-11-142
   Yang S, 2013, NAT IMMUNOL, V14, P927, DOI 10.1038/ni.2669
   Yuk JM, 2011, NAT IMMUNOL, V12, P742, DOI 10.1038/ni.2064
   Zaki MH, 2011, CANCER CELL, V20, P649, DOI 10.1016/j.ccr.2011.10.022
   Zeng X, 2010, CANCER CELL, V18, P382, DOI 10.1016/j.ccr.2010.08.010
NR 73
TC 5
Z9 5
U1 1
U2 3
PU WILEY
PI HOBOKEN
PA 111 RIVER ST, HOBOKEN 07030-5774, NJ USA
SN 1574-7891
EI 1878-0261
J9 MOL ONCOL
JI Mol. Oncol.
PD NOV 15
PY 2023
VL 17
IS 11
BP 2380
EP 2395
DI 10.1002/1878-0261.13475
EA JUN 2023
PG 16
WC Oncology
SC Oncology
GA X2KM7
UT WOS:001020458100001
PM 37341064
DA 2025-02-23
ER

PT J
AU Dai, YX
   Chen, Y
   Pu, YF
   Jiang, R
AF Dai, Yuxuan
   Chen, Yu
   Pu, Yifu
   Jiang, Rui
TI Circulating vitamin D concentration and risk of 14 cancers: a bidirectional Mendelian randomization study
SO JOURNAL OF CANCER RESEARCH AND CLINICAL ONCOLOGY
LA English
DT Article
DE Cancer; Vitamin D; Melanoma skin cancer; Colorectal cancer; Mendelian randomization
ID nonmelanoma skin-cancer; inverse association; 25-hydroxyvitamin d; d-receptor; calcitriol; carcinoma; melanoma; pathway; dietary; breast
AB BackgroundObservational studies have revealed relationships between circulating vitamin D concentrations and the risk of different types of cancer, although the potential causal relationship remains controversial. This study aims to investigate the presence of a causal relationship between circulating vitamin D concentrations and the risk of different types of cancer.MethodsSummary statistics from corresponding genome-wide association studies (GWASs) were used to investigate the causal relationship between circulating vitamin D concentrations and the risk of 14 cancers. A two-sample Mendelian randomization (MR) analysis using inverse-variance weighting (IVW) as the primary method was performed. Additionally, the results were verified using four other methods, including MR-Egger, weighted median, weighted mode, and simple mode. Multiple sensitivity analyses were conducted to ensure the robustness of our MR findings.ResultsThe MR analysis showed no causal relationship between circulating vitamin D concentrations and most types of cancer, except for a causal relationship with melanoma skin cancer (MSC) (odds ratio [OR]IVW = 1.003, 95% confidence intervals [CI] 1.001-1.005, P = 0.004). Conversely, reverse MR revealed a causal relationship between circulating vitamin D concentration and colorectal cancer (ORIVW = 0.398, 95% CI 0.195-0.813, P = 0.01; ORweighted median = 0.352, 95% CI 0.135-0.917, P = 0.03).ConclusionsOur findings provide support for a causal relationship between circulating vitamin D concentration and risk of MSC. Additionally, we found a causal relationship between circulating vitamin D concentration and risk of colorectal cancer in reverse-MR analysis. This evidence indicate that vitamin D is of great significance in the prevention and treatment of MSC and the prognosis of colorectal cancer.
C1 [Dai, Yuxuan] Jilin Univ, Dept Plast Surg, Bethune Hosp 3, Changchun 130000, Peoples R China.
   [Chen, Yu] Zhejiang Univ, Affiliated Hosp 1, Sch Med, Dept Surg Oncol, Hangzhou 310000, Peoples R China.
   [Pu, Yifu] Sichuan Univ, West China Hosp 2, Lab Genet Metab Dis & Perinatal Med, Key Lab Birth Defects & Related Dis Women & Childr, Chengdu, Peoples R China.
   [Jiang, Rui] Jilin Univ, Dept Orthoped, Bethune Hosp 3, 126 Xiantai St, Changchun 130000, Jilin, Peoples R China.
C3 Jilin University; Zhejiang University; Sichuan University; Jilin University
RP Jiang, R (corresponding author), Jilin Univ, Dept Orthoped, Bethune Hosp 3, 126 Xiantai St, Changchun 130000, Jilin, Peoples R China.
EM jr123@jlu.edu.cn
FU This work was made possible by the generous sharing of GWAS summary statistics. The authors would like to thank the participants, researchers, and staff associated with the many other studies from which we used data for this report. The authors would also; generous sharing of GWAS summary statistics
CR Asgari MM, 2010, J INVEST DERMATOL, V130, P1438, DOI 10.1038/jid.2009.402
   Asgari MM, 2009, J INVEST DERMATOL, V129, P1675, DOI 10.1038/jid.2008.451
   Bauer SR, 2013, MEDICINE, V92, P123, DOI 10.1097/MD.0b013e3182943bc2
   Ben-Shoshan M, 2007, MOL CANCER THER, V6, P1433, DOI 10.1158/1535-7163.MCT-06-0677
   Bowden J, 2016, GENET EPIDEMIOL, V40, P304, DOI 10.1002/gepi.21965
   Bowden J, 2015, INT J EPIDEMIOL, V44, P512, DOI 10.1093/ije/dyv080
   Burgess S, 2020, NAT COMMUN, V11, P0, DOI 10.1038/s41467-019-14156-4
   Burgess S, 2018, ANNU REV GENOM HUM G, V19, P303, DOI 10.1146/annurev-genom-083117-021731
   Burgess S, 2017, EUR J EPIDEMIOL, V32, P377, DOI 10.1007/s10654-017-0255-x
   Burgess S, 2011, STAT MED, V30, P1312, DOI 10.1002/sim.4197
   Cho M, 2013, J TRANSL MED, V11, P0, DOI 10.1186/1479-5876-11-206
   Chung I, 2009, CANCER RES, V69, P967, DOI 10.1158/0008-5472.CAN-08-2307
   Díaz GD, 2000, CANCER RES, V60, P2304
   Dimitrakopoulou VI, 2017, BMJ-BRIT MED J, V359, P0, DOI 10.1136/bmj.j4761
   Emdin CA, 2017, JAMA-J AM MED ASSOC, V318, P1925, DOI 10.1001/jama.2017.17219
   Feldman D, 2014, NAT REV CANCER, V14, P342, DOI 10.1038/nrc3691
   Feskanich D, 2004, CANCER EPIDEM BIOMAR, V13, P1502
   Field S, 2011, MOL ONCOL, V5, P197, DOI 10.1016/j.molonc.2011.01.007
   Folkersen L, 2020, NAT METAB, V2, P1135, DOI 10.1038/s42255-020-00287-2
   Gandini S, 2011, INT J CANCER, V128, P1414, DOI 10.1002/ijc.25439
   Giammanco M, 2015, PHARM BIOL, V53, P1399, DOI 10.3109/13880209.2014.988274
   Hektoen HH, 2021, CANCER MED-US, V10, P4107, DOI 10.1002/cam4.3960
   Hemani G, 2018, ELIFE, V7, P0, DOI 10.7554/eLife.34408
   Hiraki LT, 2013, CANCER EPIDEM BIOMAR, V22, P2037, DOI 10.1158/1055-9965.EPI-13-0209
   Jenab Mazda, 2010, BMJ, V340, Pb5500, DOI 10.1136/bmj.b5500
   Jeon SM, 2018, EXP MOL MED, V50, P0, DOI 10.1038/s12276-018-0038-9
   Liang GY, 2012, PLOS ONE, V7, P0, DOI 10.1371/journal.pone.0035211
   Liyanage UE, 2020, BRIT J DERMATOL, V182, P97, DOI 10.1111/bjd.18238
   McCullough ML, 2019, JNCI-J NATL CANCER I, V111, P158, DOI 10.1093/jnci/djy087
   Mezawa H, 2010, BMC CANCER, V10, P0, DOI 10.1186/1471-2407-10-347
   Mondul AM, 2013, CANCER EPIDEM BIOMAR, V22, P688, DOI 10.1158/1055-9965.EPI-13-0007-T
   Newton-Bishop JA, 2009, J CLIN ONCOL, V27, P5439, DOI 10.1200/JCO.2009.22.1135
   Palanca A, 2022, NUTRIENTS, V14, P0, DOI 10.3390/nu14132593
   Pálmer HG, 2004, NAT MED, V10, P917, DOI 10.1038/nm1095
   Reichrath J, 2007, EXP DERMATOL, V16, P618, DOI 10.1111/j.1600-0625.2007.00570.x
   Revez JA, 2020, NAT COMMUN, V11, P0, DOI 10.1038/s41467-020-15421-7
   Skrivankova VW, 2021, JAMA-J AM MED ASSOC, V326, P1614, DOI 10.1001/jama.2021.18236
   Soares AM, 2018, EUR J DERMATOL, V28, P649, DOI 10.1684/ejd.2018.3401
   Tang JY, 2010, CANCER CAUSE CONTROL, V21, P387, DOI 10.1007/s10552-009-9470-4
   van der Pols JC, 2013, J INVEST DERMATOL, V133, P637, DOI 10.1038/jid.2012.346
   Verbanck M, 2018, NAT GENET, V50, P693, DOI 10.1038/s41588-018-0099-7
   Vinceti M, 2011, NUTR CANCER, V63, P506, DOI 10.1080/01635581.2011.539314
   Wactawski-Wende J, 2006, NEW ENGL J MED, V354, P684, DOI 10.1056/NEJMoa055222
   Wei H, 2018, MEDICINE, V97, P0, DOI 10.1097/MD.0000000000012282
   Winslow UC, 2018, BRIT J DERMATOL, V178, P1388, DOI 10.1111/bjd.16127
   Wu J, 2021, INT BRAZ J UROL, V47, P733, DOI 10.1590/s1677-5538.ibju.2020.0417
   Xin Y, 2017, INFLAMM BOWEL DIS, V23, P1535, DOI 10.1097/MIB.0000000000001209
   Zgaga L, 2016, CANCER EPIDEM BIOMAR, V25, P877, DOI 10.1158/1055-9965.EPI-15-1162
   Zhang R, 2010, NUTR J, V9, P0, DOI 10.1186/1475-2891-9-65
NR 49
TC 2
Z9 3
U1 3
U2 6
PU SPRINGER
PI NEW YORK
PA ONE NEW YORK PLAZA, SUITE 4600, NEW YORK, NY, UNITED STATES
SN 0171-5216
EI 1432-1335
J9 J CANCER RES CLIN
JI J. Cancer Res. Clin. Oncol.
PD NOV 15
PY 2023
VL 149
IS 17
BP 15457
EP 15467
DI 10.1007/s00432-023-05322-9
EA AUG 2023
PG 11
WC Oncology
SC Oncology
GA W2SE4
UT WOS:001063901400003
PM 37642723
DA 2025-02-23
ER

PT J
AU Pan, Z
   Huang, JF
   Huang, MK
   Yao, ZY
   Huang, JQ
   Chen, JS
   Yu, XL
   Wang, RC
AF Pan, Zhe
   Huang, Junfeng
   Huang, Mingkai
   Yao, Zhiyuan
   Huang, Jiongqiang
   Chen, Jingsong
   Yu, Xiaoli
   Wang, Rongchang
TI Risk factors for early-onset colorectal cancer: A large-scale Chinese cohort study
SO JOURNAL OF THE NATIONAL CANCER CENTER
LA English
DT Article
DE Early-onset colorectal cancer; Epidemiology; Screening; China Kadoorie Biobank
ID disease; association; kadoorie; burden
AB Background: The incidence of early-onset colorectal cancer (EOCRC) has increased globally since the early 1990s. Comprehensively examining the risk factors would be helpful for risk stratification and the development of personalized colorectal cancer screening strategies. Methods: We performed a prospective study of the Chinese population aged 30-50 years to identify potential risk factors during a median follow-up of 9.1 years. We compared the distribution of demographic characteristics, lifestyle factors, dietary habits, and medical history among 222 EOCRC cases and 87,833 normal controls. Multivariate adjusted Cox hazard models were used for estimating EOCRC risks of each risk factor. Results: Our final analyses indicated that participants with a higher body mass index (HR, 1.04; 95% CI:1.00,1.08), regular alcohol consumption (HR, 1.69; 95% CI: 1.12, 2.91), higher intake of fish (HR, 1.64; 95% CI: 1.01, 2.67), hypertension (HR, 1.99; 95% CI: 1.04, 3.81), diabetes (HR, 2.20; 95% CI: 1.08, 4.49), and first-degree relatives with cancer (HR, 1.70; 95% CI: 1.23, 2.36) were at higher risk of EOCRC. Conclusion: We identified several modifiable as well as nonmodifiable risk factors, such as higher BMI, alcohol and fish consumption, hypertension, and diabetes, were associated with EOCRC.
C1 [Pan, Zhe; Yu, Xiaoli] Fudan Univ, Shanghai Canc Ctr, Dept Radiat Oncol, Shanghai, Peoples R China.
   [Pan, Zhe; Yu, Xiaoli] Fudan Univ, Shanghai Med Coll, Dept Oncol, Shanghai, Peoples R China.
   [Pan, Zhe; Yu, Xiaoli] Shanghai Key Lab Radiat Oncol, Shanghai, Peoples R China.
   [Huang, Junfeng] Guangzhou Med Univ, Affiliated Hosp 1, Guangzhou Inst Resp Hlth, State Key Lab Resp Dis,Natl Clin Res Ctr Resp Dis, Guangzhou, Peoples R China.
   [Huang, Mingkai] Huazhong Univ Sci & Technol, Union Hosp, Tongji Med Coll, Dept Cardiol, Wuhan, Peoples R China.
   [Huang, Mingkai] Key Lab Biol Targeted Therapy, Educ Minist & Hubei Prov, Wuhan, Peoples R China.
   [Yao, Zhiyuan] Peoples Liberat Army Gen Hosp, Dept Hepatobiliary & Pancreat Surg, Beijing, Peoples R China.
   [Huang, Jiongqiang; Chen, Jingsong; Wang, Rongchang] Guangzhou Med Univ, Dept Gastrointestinal Surg, Affiliated Hosp 1, Guangzhou, Peoples R China.
C3 Fudan University; Fudan University; Guangzhou Medical University; State Key Laboratory of Respiratory Disease; Huazhong University of Science & Technology; Chinese People's Liberation Army General Hospital; Guangzhou Medical University
RP Yu, XL (corresponding author), Fudan Univ, Shanghai Canc Ctr, Dept Radiat Oncol, Shanghai, Peoples R China.; Yu, XL (corresponding author), Fudan Univ, Shanghai Med Coll, Dept Oncol, Shanghai, Peoples R China.; Yu, XL (corresponding author), Shanghai Key Lab Radiat Oncol, Shanghai, Peoples R China.; Wang, RC (corresponding author), Guangzhou Med Univ, Dept Gastrointestinal Surg, Affiliated Hosp 1, Guangzhou, Peoples R China.
EM stephanieyxl@hotmail.com; wangrch6@gzhmu.edu.cn
FU Guangdong Basic and Applied Basic Research Foundation [DAR-2020-00106]; Guangzhou Municipal Science & Technology Planning [2020A1515110056];  [202102010172]
CR Akter S, 2021, INT J CANCER, V148, P654, DOI 10.1002/ijc.33248
   Arif AA, 2021, CANCER EPIDEM BIOMAR, V30, P1785, DOI 10.1158/1055-9965.EPI-21-0507
   Botteri E, 2020, AM J GASTROENTEROL, V115, P1940, DOI 10.14309/ajg.0000000000000803
   Brenner DR, 2019, JAMA NETW OPEN, V2, P0, DOI 10.1001/jamanetworkopen.2019.8090
   Chang VC, 2021, CANCER CAUSE CONTROL, V32, P1063, DOI 10.1007/s10552-021-01456-8
   Chen XC, 2021, CLIN TRANSL GASTROEN, V12, P0, DOI 10.14309/ctg.0000000000000317
   Chen ZM, 2011, INT J EPIDEMIOL, V40, P1652, DOI 10.1093/ije/dyr120
   Chen ZM, 2005, INT J EPIDEMIOL, V34, P1243, DOI 10.1093/ije/dyi174
   Demb J, 2021, GUT, V70, P1529, DOI 10.1136/gutjnl-2020-321849
   Edwards BK, 2005, JNCI-J NATL CANCER I, V97, P1407, DOI 10.1093/jnci/dji289
   Gausman V, 2022, GASTROENTEROLOGY, V162, P981, DOI 10.1053/j.gastro.2021.11.023
   Gausman V, 2020, CLIN GASTROENTEROL H, V18, P2752, DOI 10.1016/j.cgh.2019.10.009
   He YN, 2009, DIABETES CARE, V32, P1972, DOI 10.2337/dc09-0714
   Hur J, 2021, GUT, V70, P2330, DOI 10.1136/gutjnl-2020-323450
   Ladabaum U, 2020, GASTROENTEROLOGY, V158, P418, DOI 10.1053/j.gastro.2019.06.043
   Li HJ, 2022, GASTROENTEROLOGY, V162, P1088, DOI 10.1053/j.gastro.2021.12.239
   Li HJ, 2021, AM J GASTROENTEROL, V116, P2173, DOI 10.14309/ajg.0000000000001393
   Li Li-ming, 2012, ZHONGHUA LIU XING BING XUE ZA ZHI, V33, P249
   Li N, 2021, CANCER LETT, V522, P255, DOI 10.1016/j.canlet.2021.09.034
   Liu PH, 2019, JAMA ONCOL, V5, P37, DOI 10.1001/jamaoncol.2018.4280
   Low EE, 2020, GASTROENTEROLOGY, V159, P492, DOI 10.1053/j.gastro.2020.01.004
   Lumsdaine CT, 2020, AM J CANCER RES, V10, P1888
   McNabb S, 2020, INT J CANCER, V146, P861, DOI 10.1002/ijc.32377
   Miller KD, 2020, CA-CANCER J CLIN, V70, P443, DOI 10.3322/caac.21637
   Millwood IY, 2019, LANCET, V393, P1831, DOI 10.1016/S0140-6736(18)31772-0
   Nguyen LH, 2018, JNCI CANCER SPECT, V2, P0, DOI 10.1093/jncics/pky073
   OSullivan DE, 2022, CLIN GASTROENTEROL H, V20, P1229, DOI 10.1016/j.cgh.2021.01.037
   Pang YJ, 2018, BRIT J CANCER, V119, P248, DOI 10.1038/s41416-018-0124-8
   Puzzono M, 2022, DIGEST DIS, V40, P710, DOI 10.1159/000521932
   Rosato V, 2013, CANCER CAUSE CONTROL, V24, P335, DOI 10.1007/s10552-012-0119-3
   Sharma R, 2022, LANCET GASTROENTEROL, V7, P627, DOI 10.1016/S2468-1253(22)00044-9
   Shen J, 2021, FRONT ONCOL, V11, P0, DOI 10.3389/fonc.2021.702322
   Siegel RL, 2022, CA-CANCER J CLIN, V72, P7, DOI 10.3322/caac.21708
   Siegel RL, 2019, GUT, V68, P2179, DOI 10.1136/gutjnl-2019-319511
   Siegel RL, 2017, JNCI-J NATL CANCER I, V109, P0, DOI 10.1093/jnci/djw322
   Song MY, 2021, BMJ-BRIT MED J, V373, P0, DOI 10.1136/bmj.n877
   Sung H, 2021, CA-CANCER J CLIN, V71, P209, DOI 10.3322/caac.21660
   Sung JJY, 2019, AM J GASTROENTEROL, V114, P322, DOI 10.14309/ajg.0000000000000133
   van de Wall S, 2020, TRENDS IMMUNOL, V41, P274, DOI 10.1016/j.it.2020.02.001
   Vieira AR, 2017, ANN ONCOL, V28, P1788, DOI 10.1093/annonc/mdx171
   Vos T, 2020, LANCET, V396, P1562
   Vuik FER, 2019, GUT, V68, P1820, DOI 10.1136/gutjnl-2018-317592
   Wang WB, 2019, CLIN RES HEPATOL GAS, V43, P208, DOI 10.1016/j.clinre.2018.09.003
   [吴春晓 Wu Chunxiao], 2020, 中国癌症杂志 CHINA ONCOLOGY, V30, P241
   Wu Y, 2021, GASTROENTEROLOGY, V161, P1830, DOI 10.1053/j.gastro.2021.08.006
   Yeung SLA, 2019, DIABETOLOGIA, V62, P1638, DOI 10.1007/s00125-019-4913-2
   Yin J, 2019, CHINESE J CANCER RES, V31, P489, DOI 10.21147/j.issn.1000-9604.2019.03.11
   Yue Y, 2021, ANN ONCOL, V32, P778, DOI 10.1016/j.annonc.2021.03.200
NR 48
TC 2
Z9 2
U1 6
U2 12
PU ELSEVIER
PI AMSTERDAM
PA RADARWEG 29, 1043 NX AMSTERDAM, NETHERLANDS
SN 2667-0054
EI 
J9 J NATL CANCER CTR
JI J. Natl. Cancer Cent.
PD MAR 15
PY 2023
VL 3
IS 1
BP 28
EP 34
DI 10.1016/j.jncc.2023.01.001
EA MAR 2023
PG 7
WC Oncology
SC Oncology
GA X7IE7
UT WOS:001100135400001
PM 39036307
DA 2025-02-23
ER

PT J
AU de Leeuw, SP
   Pruis, MA
   Sikkema, BJ
   Mohseni, M
   Veerman, GDM
   Paats, MS
   Dumoulin, DW
   Smit, EF
   Schols, AMWJ
   Mathijssen, RHJ
   van Rossum, EFC
   Dingemans, AMC
AF de Leeuw, Simon P.
   Pruis, Melinda A.
   Sikkema, Barend J.
   Mohseni, Mostafa
   Veerman, G. D. Marijn
   Paats, Marthe S.
   Dumoulin, Daphne W.
   Smit, Egbert F.
   Schols, Annemie M. W. J.
   Mathijssen, Ron H. J.
   van Rossum, Elisabeth F. C.
   Dingemans, Anne-Marie C.
TI Analysis of Serious Weight Gain in Patients Using Alectinib for <i>ALK</i>-Positive Lung Cancer
SO JOURNAL OF THORACIC ONCOLOGY
LA English
DT Article
DE Alectinib; Weight; Body composition; Obesity; Non-small cell lung cancer
ID body-mass index; sarcopenic obesity; metabolic syndrome; abdominal obesity; adipose-tissue; open-label; j-alex; crizotinib; risk; duration
AB Introduction: Alectinib is a standard-of-care treatment for metastatic ALK+ NSCLC. Weight gain is an unexplored side effect reported in approximately 10%. To prevent or intervene alectinib-induced weight gain, more insight in its extent and etiology is needed. Methods: Change in body composition was analyzed in a prospective series of 46 patients with ALK+ NSCLC, treated with alectinib. Waist circumference, visceral adipose tissue (VAT), subcutaneous adipose tissue (SAT), and skeletal muscle were quantified using sliceOmatic software on computed tomography images at baseline, 3 months (3M), and 1 year (1Y). To investigate an exposure-toxicity relationship, alectinib plasma concentrations were quantified. Four patients with more than 10 kg weight gain were referred to Erasmus MC Obesity Center CGG for in-depth analysis (e.g., assessments of appetite, dietary habits, other lifestyle, medical and psycho social factors, and extensive metabolic and endocrine assessments, including resting energy expenditure).Results: Mean increase in waist circumference was 9 cm (9.7%, p < 0.001) in 1Y with a 40% increase in abdominal obesity (p = 0.014). VAT increased to 10.8 cm2 (15.0%, p = 0.003) in 3M and 35.7 cm2 (39.0%, p < 0.001) in 1Y. SAT increased to 18.8 cm2 (12.4%, p < 0.001) in 3M and 45.4 cm2 (33.3%, p < 0.001) in 1Y. The incidence of sarcopenic obesity increased from 23.7% to 47.4% during 1Y of treatment. Baseline waist circumference was a positive predictor of increase in VAT (p = 0.037). No exposure toxicity relationship was found. In-depth analysis (n = 4) revealed increased appetite in two patients and metabolic syndrome in all four patients.Conclusions: Alectinib may cause relevant increased sarcopenic abdominal obesity, with increases of both VAT and SAT, quickly after initiation. This may lead to many serious metabolic, physical, and mental disturbances in long surviving patients.& COPY; 2023 Published by Elsevier Inc. on behalf of International Association for the Study of Lung Cancer.
C1 [de Leeuw, Simon P.; Pruis, Melinda A.; Paats, Marthe S.; Dumoulin, Daphne W.; Dingemans, Anne-Marie C.] Univ Med Ctr Rotterdam, Erasmus MC Canc Inst, Dept Pulm Med, Rotterdam, Netherlands.
   [de Leeuw, Simon P.; Pruis, Melinda A.; Sikkema, Barend J.; Veerman, G. D. Marijn; Mathijssen, Ron H. J.] Univ Med Ctr Rotterdam, Erasmus MC Canc Inst, Dept Med Oncol, Rotterdam, Netherlands.
   [Mohseni, Mostafa; van Rossum, Elisabeth F. C.] Univ Med Ctr Rotterdam, Erasmus MC, Dept Internal Med, Div Endocrinol, Rotterdam, Netherlands.
   [Mohseni, Mostafa; van Rossum, Elisabeth F. C.] Univ Med Ctr Rotterdam, Erasmus MC, Obes Ctr CGG, Rotterdam, Netherlands.
   [Smit, Egbert F.] Leiden Univ, Dept Pulm Med, Med Ctr, Leiden, Netherlands.
   [Schols, Annemie M. W. J.] Maastricht Univ, Sch Nutr & Translat Res Metab, Med Ctr, Maastricht, Netherlands.
   [Dingemans, Anne-Marie C.] Erasmus MC, Dept Pulm Med, dr Molewaterpl 40, NL-3015 GD Rotterdam, Netherlands.
C3 Erasmus University Rotterdam; Erasmus MC; Erasmus MC Cancer Institute; Erasmus University Rotterdam; Erasmus MC; Erasmus MC Cancer Institute; Erasmus University Rotterdam; Erasmus MC; Erasmus University Rotterdam; Erasmus MC; Leiden University - Excl LUMC; Leiden University; Leiden University Medical Center (LUMC); Maastricht University; Erasmus University Rotterdam; Erasmus MC
RP Dingemans, AMC (corresponding author), Erasmus MC, Dept Pulm Med, dr Molewaterpl 40, NL-3015 GD Rotterdam, Netherlands.
EM a.dingemans@erasmusmc.nl
CR Abdullah A, 2011, INT J EPIDEMIOL, V40, P985, DOI 10.1093/ije/dyr018
   Abdullah A, 2011, PUBLIC HEALTH NUTR, V14, P119, DOI 10.1017/S1368980010001813
   Agema BC, 2022, THER ADV MED ONCOL, V14, P0, DOI 10.1177/17588359221103212
   Alberti KGMM, 2009, CIRCULATION, V120, P1640, DOI 10.1161/CIRCULATIONAHA.109.192644
   Antuna-Puente B, 2011, DIABETES METAB, V37, P179, DOI 10.1016/j.diabet.2011.01.002
   Bauer TM, 2019, ONCOLOGIST, V24, P1103, DOI 10.1634/theoncologist.2018-0380
   Benjamin JS, 2019, J CLIN ONCOL, V37, P0
   Calle EE, 2003, NEW ENGL J MED, V348, P1625, DOI 10.1056/NEJMoa021423
   Camidge DR, 2018, NEW ENGL J MED, V379, P2027, DOI 10.1056/NEJMoa1810171
   Chen J, 2021, CLIN PHARMACOL THER, V110, P1273, DOI 10.1002/cpt.2228
   Cho Y, 2015, NUTR RES, V35, P384, DOI 10.1016/j.nutres.2015.04.002
   Conti C, 2022, J SURG RES, V279, P398, DOI 10.1016/j.jss.2022.06.029
   Drìlon A, 2020, NEW ENGL J MED, V383, P813, DOI 10.1056/NEJMoa2005653
   Feigelson HS, 2021, JNCI-J NATL CANCER I, V113, P1156, DOI 10.1093/jnci/djab053
   Felip E, 2022, LUNG CANCER, V172, P94, DOI 10.1016/j.lungcan.2022.08.008
   Franssen FME, 2014, J AM MED DIR ASSOC, V15, P0, DOI 10.1016/j.jamda.2014.03.012
   Gacci M, 2014, SCAND J UROL, V48, P138, DOI 10.3109/21681805.2013.803151
   Gayoso-Diz P, 2013, BMC ENDOCR DISORD, V13, P0, DOI 10.1186/1472-6823-13-47
   Gomez-Perez SL, 2022, SENSORS-BASEL, V22, P0, DOI 10.3390/s22093357
   Gomez-Perez SL, 2016, JPEN-PARENTER ENTER, V40, P308, DOI 10.1177/0148607115604149
   Groenland SL, 2021, CLIN PHARMACOL THER, V109, P394, DOI 10.1002/cpt.1989
   Grundy SM, 2005, CIRCULATION, V112, P2735, DOI 10.1161/CIRCULATIONAHA.105.169404
   Harris JA, 1918, P NATL ACAD SCI USA, V4, P370, DOI 10.1073/pnas.4.12.370
   Hendriks LE, 2023, ANN ONCOL, V34, P339, DOI 10.1016/j.annonc.2022.12.009
   Hida T, 2017, LANCET, V390, P29, DOI 10.1016/S0140-6736(17)30565-2
   Jackson SE, 2016, OBESITY, V24, P2515, DOI 10.1002/oby.21657
   James WPT, 2008, INT J OBESITY, V32, PS120, DOI 10.1038/ijo.2008.247
   Jastreboff AM, 2019, OBESITY, V27, P7, DOI 10.1002/oby.22378
   Krakauer NY, 2018, METAB SYNDR RELAT D, V16, P160, DOI 10.1089/met.2017.0166
   Kwon HW, 2017, OBES RES CLIN PRACT, V11, P133, DOI 10.1016/j.orcp.2016.12.007
   Lanser D, 2022, ANN ONCOL, V33, P0
   Mahato AK, 2020, INT J MOL SCI, V21, P0, DOI 10.3390/ijms21197108
   Mao Z, 2018, INT J MOL SCI, V19, P0, DOI 10.3390/ijms19072043
   Meertens M, 2023, FRONT ONCOL, V13, P0, DOI 10.3389/fonc.2023.1136221
   Melinda AP, 2023, JACC CARDIO ONCOL, V5, P102
   Meyerhardt JA, 2004, J CLIN ONCOL, V22, P648, DOI 10.1200/JCO.2004.07.121
   Milaneschi Y, 2019, MOL PSYCHIATR, V24, P18, DOI 10.1038/s41380-018-0017-5
   Mok T, 2020, ANN ONCOL, V31, P1056, DOI 10.1016/j.annonc.2020.04.478
   Mourtzakis M, 2008, APPL PHYSIOL NUTR ME, V33, P997, DOI 10.1139/H08-075
   Nakagawa K, 2020, LUNG CANCER, V139, P195, DOI 10.1016/j.lungcan.2019.11.025
   Novello S, 2018, ANN ONCOL, V29, P1409, DOI 10.1093/annonc/mdy121
   Orthofer M, 2020, CELL, V181, P1246, DOI 10.1016/j.cell.2020.04.034
   Paskett ED, 2012, J CLIN ONCOL, V30, P3726, DOI 10.1200/JCO.2012.41.8574
   Peters S, 2017, NEW ENGL J MED, V377, P829, DOI 10.1056/NEJMoa1704795
   Philippens N, 2021, INT J ENV RES PUB HE, V18, P0, DOI 10.3390/ijerph182211861
   Prado CMM, 2008, LANCET ONCOL, V9, P629, DOI 10.1016/S1470-2045(08)70153-0
   Reis JP, 2013, JAMA-J AM MED ASSOC, V310, P280, DOI 10.1001/jama.2013.7833
   Schmitz KH, 2013, JNCI-J NATL CANCER I, V105, P1344, DOI 10.1093/jnci/djt223
   Schutz Y, 2002, INT J OBESITY, V26, P953, DOI 10.1038/sj.ijo.0802037
   Shaw AT, 2020, NEW ENGL J MED, V383, P2018, DOI 10.1056/NEJMoa2027187
   Son JW, 2020, DIABETES METAB J, V44, P802, DOI 10.4093/dmj.2020.0258
   Soria JC, 2017, LANCET, V389, P917, DOI 10.1016/S0140-6736(17)30123-X
   Sung H, 2020, JAMA-J AM MED ASSOC, V324, P2521, DOI 10.1001/jama.2020.23130
   Tan AC, 2022, J CLIN ONCOL, V40, P611, DOI 10.1200/JCO.21.01626
   Teras LR, 2014, BRIT J HAEMATOL, V166, P667, DOI 10.1111/bjh.12935
   Thanarajasingam G, 2015, JNCI-J NATL CANCER I, V107, P0, DOI 10.1093/jnci/djv216
   Tu AW, 2017, DIABETES METAB SYND, V11, PS957, DOI 10.1016/j.dsx.2017.07.022
   van der Valk ES, 2019, OBES REV, V20, P795, DOI 10.1111/obr.12836
   Veerman GDM, 2019, J CHROMATOGR B, V1113, P37, DOI 10.1016/j.jchromb.2019.03.011
   Verhaegen AA, 2000, ENDOTEXT, V0, P0
   Vermeulen A, 1999, J CLIN ENDOCR METAB, V84, P3666, DOI 10.1210/jc.84.10.3666
   Wannamethee SG, 1999, DIABETES CARE, V22, P1266, DOI 10.2337/diacare.22.8.1266
   Yan J, 2019, J DIABETES RES, V2019, P0, DOI 10.1155/2019/8469739
   Yang JCH, 2017, J THORAC ONCOL, V12, P1552, DOI 10.1016/j.jtho.2017.06.070
   Yerevanian A, 2019, CURR OBES REP, V8, P156, DOI 10.1007/s13679-019-00335-3
   Yumuk V, 2015, OBESITY FACTS, V8, P402, DOI 10.1159/000442721
   Zhou CC, 2019, LANCET RESP MED, V7, P437, DOI 10.1016/S2213-2600(19)30053-0
NR 67
TC 10
Z9 10
U1 1
U2 2
PU ELSEVIER SCIENCE INC
PI NEW YORK
PA STE 800, 230 PARK AVE, NEW YORK, NY 10169 USA
SN 1556-0864
EI 1556-1380
J9 J THORAC ONCOL
JI J. Thorac. Oncol.
PD AUG 15
PY 2023
VL 18
IS 8
BP 1017
EP 1030
DI 10.1016/j.jtho.2023.03.020
EA JUL 2023
PG 14
WC Oncology; Respiratory System
SC Oncology; Respiratory System
GA O9MV1
UT WOS:001046996200001
PM 37001858
DA 2025-02-23
ER

PT J
AU Gersekowski, K
   Ibiebele, TI
   Doherty, JA
   Harris, HR
   Goodman, MT
   Terry, KL
   Wu, AH
   Bandera, EV
   Qin, B
   Ong, JS
   Tyrer, JP
   Dixon-Suen, SC
   Modugno, F
   Risch, HA
   Webb, PM
AF Gersekowski, Kate
   Ibiebele, Torukiri I.
   Doherty, Jennifer A.
   Harris, Holly R.
   Goodman, Marc T.
   Terry, Kathryn L.
   Wu, Anna H.
   Bandera, Elisa V.
   Qin, Bo
   Ong, Jue-Sheng
   Tyrer, Jonathan P.
   Dixon-Suen, Suzanne C.
   Modugno, Francesmary
   Risch, Harvey A.
   Webb, Penelope M.
TI Folate Intake and Ovarian Cancer Risk among Women with Endometriosis: A Case-Control Study from the Ovarian Cancer Association Consortium
SO CANCER EPIDEMIOLOGY BIOMARKERS & PREVENTION
LA English
DT Article
ID mendelian randomization; food; reproducibility; inflammation; validity; diet
AB Background: Although folate intake has not been associated with an increased risk of ovarian cancer overall, studies of other cancer types have suggested that high folate intake may promote carcinogenesis in precancerous lesions. Women with endometriosis (a potential precancerous lesion) have an increased risk of developing ovarian cancer; however, whether high folate intake increases risk in this group is unknown. Methods: We conducted a pooled analysis of six case-control studies from the Ovarian Cancer Association Consortium to investigate the association between folate intake and risk of ovarian cancer among women with and without self-reported endometriosis. We included 570 cases/558 controls with and 5,171/7,559 without endometriosis. We used logistic regression to estimate odds ratios (OR) and 95% confidence intervals for the association between folate intake (dietary, supplemental, and total) and ovarian cancer risk. Finally, we used Mendelian randomization (MR) to evaluate our results using genetic markers as a proxy for folate status. Results: Higher dietary folate intake was associated with an increased risk of ovarian cancer for women with endometriosis [OR, 1.37 (1.01-1.86)] but not for women without endometriosis. There was no association between supplemental folate intake and ovarian cancer risk for women with or without endometriosis. A similar pattern was seen using MR. Conclusions: High dietary folate intake may be associated with an increased risk of ovarian cancer among women with endometriosis. Impact: Women with endometriosis with high folate diets may be at increased risk of ovarian cancer. Further research is needed on the potential cancer-promoting effects of folate in this group.
C1 [Gersekowski, Kate; Ibiebele, Torukiri I.] QIMR Berghofer Med Res Inst, Gynaecol Canc Grp, Populat Hlth Program, Brisbane, Qld, Australia.
   [Doherty, Jennifer A.] Univ Utah, Huntsman Canc Inst, Dept Populat Hlth Sci, Salt Lake City, UT USA.
   [Harris, Holly R.] Fred Hutchinson Canc Ctr, Div Publ Hlth Sci, Program Epidemiol, Seattle, WA USA.
   [Harris, Holly R.] Univ Washington, Sch Publ Hlth, Dept Epidemiol, Seattle, WA USA.
   [Goodman, Marc T.] Cedars Sinai Med Ctr, Samuel Oschin Comprehens Canc Inst, Canc Prevent & Control Program, Los Angeles, CA USA.
   [Goodman, Marc T.] Cedars Sinai Med Ctr, Community & Populat Hlth Res Inst, Dept Biomed Sci, Los Angeles, CA USA.
   [Terry, Kathryn L.] Brigham & Womens Hosp, Obstet & Gynecol Epidemiol Ctr, Boston, MA USA.
   [Terry, Kathryn L.] Harvard Med Sch, Boston, MA USA.
   [Terry, Kathryn L.] Harvard TH Chan Sch Publ Hlth, Boston, MA USA.
   [Wu, Anna H.] Univ Southern Calif, Keck Sch Med, Dept Populat & Publ Hlth, Los Angeles, CA USA.
   [Bandera, Elisa V.; Qin, Bo] Rutgers Canc Inst New Jersey, Canc Epidemiol & Hlth Outcomes, New Brunswick, NJ USA.
   [Ong, Jue-Sheng] QIMR Berghofer Med Res Inst, Stat Genet Lab, Brisbane, Qld, Australia.
   [Tyrer, Jonathan P.] Univ Cambridge, Dept Oncol, Cambridge, England.
   [Dixon-Suen, Suzanne C.] Deakin Univ, Sch Exercise & Nutr Sci, Inst Phys Activ & Nutr, Geelong, Vic, Australia.
   [Dixon-Suen, Suzanne C.] Canc Council Victoria, Canc Epidemiol Div, Melbourne, Vic, Australia.
   [Modugno, Francesmary] Univ Pittsburgh, Grad Sch Publ Hlth, Dept Epidemiol, Pittsburgh, PA USA.
   [Modugno, Francesmary] Univ Pittsburgh, Dept Obstet Gynecol & Reprod Sci, Div Gynecol Oncol, Sch Med, Pittsburgh, PA USA.
   [Modugno, Francesmary] Magee Womens Res Inst, Canc Res Ctr, Pittsburgh, PA USA.
   [Modugno, Francesmary] Hillman Canc Ctr, Pittsburgh, PA USA.
   [Risch, Harvey A.] Yale Sch Publ Hlth, Chron Dis Epidemiol, New Haven, CT USA.
   [Webb, Penelope M.] Univ Queensland, Sch Publ Hlth, Brisbane, Qld, Australia.
C3 QIMR Berghofer Medical Research Institute; Utah System of Higher Education; University of Utah; Huntsman Cancer Institute; Fred Hutchinson Cancer Center; University of Washington; University of Washington Seattle; Cedars Sinai Medical Center; Cedars Sinai Medical Center; Harvard University; Harvard University Medical Affiliates; Brigham & Women's Hospital; Harvard University; Harvard Medical School; Harvard University; Harvard T.H. Chan School of Public Health; University of Southern California; Rutgers University System; Rutgers University New Brunswick; Rutgers University Biomedical & Health Sciences; Rutgers Cancer Institute of New Jersey; QIMR Berghofer Medical Research Institute; University of Cambridge; Deakin University; Cancer Council Victoria; Pennsylvania Commonwealth System of Higher Education (PCSHE); University of Pittsburgh; Pennsylvania Commonwealth System of Higher Education (PCSHE); University of Pittsburgh; Pennsylvania Commonwealth System of Higher Education (PCSHE); University of Pittsburgh; Magee-Womens Research Institute; Yale University; University of Queensland
RP Gersekowski, K (corresponding author), Royal Brisbane Hosp, QIMR Berghofer Med Res Inst, Populat Hlth Program, Locked Bag 2000, Herston, Qld 4029, Australia.
EM kate.gersekowski@qimrberghofer.edu.au
FU Ovarian Cancer Research Fund (OCRF); Ovarian Cancer Association Consortium; NIH [01HG007491-01, U19-CA148112, R01-CA149429, R01-CA058598, R01-CA112523, R01-CA87538, R01-CA58598, N01-CN-55424, N01-PC-67001, P01CA17054, P30CA14089, N01PC67010, N01CN025403, R01CA61132, R03CA113148, R03CA115195]; Canadian Institutes of Health Research [MOP-86727]; OCRF; European Commission [223175-HEALTH-F2-2009-223175]; U.S. National Cancer Institute GAME-ON Post-GWAS Initiative [U19-CA148112]; Wellcome Trust [076113]; U.S. ArmyMedical Research and Materiel Command [DAMD17-01-1-0729]; National Health and Medical Research Council of Australia [199600, 400413, 400281, 1173346]; University of Pittsburgh School of Medicine Dean's Faculty Advancement Award; Department of Defense [DAMD17-02-1-0669, DAMD17-02-1-0666]; NCI [K07-CA080668, R01-CA95023, P50-CA159981, MO1-RR000056, R01-CA126841]; California Cancer Research Program [00-01389V-20170, 2II0200]; National Institutes of Health [R01-CA122443, P30-CA15083, P50-CA136393, R01-CA76016, R01-CA54419, P50-CA105009, NIH-K07 CA095666, R01-CA83918, NIH-K22-CA138563, P30-CA072720, R01-CA106414-A2]; Mayo Foundation; Minnesota Ovarian Cancer Alliance; Fred C. and Katherine B. Andersen Foundation; Fraternal Order of Eagles; Celma Mastry Ovarian Cancer Foundation; Lon V Smith Foundation [LVS-39420]; Eve Appeal (The Oak Foundation); MRC [MC_UU_00004/01]; Department of Defense Congressionally Directed Medical Research Programs [W81XSH-16-2-0010]; National Science Foundation [DGE-2217399]; Ovarian Cancer Australia; Peter MacCallum Foundation; MRC [MC_UU_00004/01] Funding Source: UKRI
CR Agarwal SK, 2019, AM J OBSTET GYNECOL, V220, P0, DOI 10.1016/j.ajog.2018.12.039
   Bandera EV, 2011, BMC WOMENS HEALTH, V11, P0, DOI 10.1186/1472-6874-11-40
   Bodelon C, 2012, CANCER CAUSE CONTROL, V23, P1985, DOI 10.1007/s10552-012-0076-x
   Bowden J, 2016, GENET EPIDEMIOL, V40, P304, DOI 10.1002/gepi.21965
   Bowden J, 2015, INT J EPIDEMIOL, V44, P512, DOI 10.1093/ije/dyv080
   Buniello A, 2019, NUCLEIC ACIDS RES, V47, PD1005, DOI 10.1093/nar/gky1120
   Burgess S, 2013, GENET EPIDEMIOL, V37, P658, DOI 10.1002/gepi.21758
   Calle EE, 2004, NAT REV CANCER, V4, P579, DOI 10.1038/nrc1408
   Cowan AE, 2018, NUTRIENTS, V10, P0, DOI 10.3390/nu10081114
   Giovannucci E, 2002, J NUTR, V132, P2350S, DOI 10.1093/jn/132.8.2350S
   Grarup N, 2013, PLOS GENET, V9, P0, DOI 10.1371/journal.pgen.1003530
   HANKIN JH, 1991, AM J EPIDEMIOL, V133, P616, DOI 10.1093/oxfordjournals.aje.a115934
   Harris HR, 2012, INT J CANCER, V131, PE518, DOI 10.1002/ijc.26455
   Ibiebele TI, 2009, PUBLIC HEALTH NUTR, V12, P2359, DOI 10.1017/S1368980009005023
   JACQUES PF, 1993, AM J CLIN NUTR, V57, P182, DOI 10.1093/ajcn/57.2.182
   Jones P, 2019, JOURNAL OF NUTRITION & INTERMEDIARY METABOLISM, V18, P100104, DOI 10.1016/j.jnim.2019.100104
   Kajiyama H, 2019, FREE RADICAL BIO MED, V133, P186, DOI 10.1016/j.freeradbiomed.2018.12.015
   Kamat MA, 2019, BIOINFORMATICS, V35, P4851, DOI 10.1093/bioinformatics/btz469
   Kelemen LE, 2004, CANCER CAUSE CONTROL, V15, P1085, DOI 10.1007/s10552-004-1546-6
   Kim HS, 2014, BRIT J CANCER, V110, P1878, DOI 10.1038/bjc.2014.29
   Kim YI, 2004, AM J CLIN NUTR, V80, P1123, DOI 10.1093/ajcn/80.5.1123
   Kim YI, 2016, CURR PHARMACOL REP, V2, P21, DOI 10.1007/s40495-016-0046-1
   Koushik A, 2015, CANCER CAUSE CONTROL, V26, P1315, DOI 10.1007/s10552-015-0626-0
   Lurie G, 2008, EPIDEMIOLOGY, V19, P237, DOI 10.1097/EDE.0b013e31816334c5
   Merritt MA, 2013, HUM REPROD, V28, P1406, DOI 10.1093/humrep/des466
   Merritt MA, 2008, INT J CANCER, V122, P170, DOI 10.1002/ijc.23017
   Nagle CM, 2011, ANN ONCOL, V22, P1332, DOI 10.1093/annonc/mdq595
   Silvera SAN, 2006, EUR J CANCER PREV, V15, P511, DOI 10.1097/01.cej.0000220627.54986.bf
   Patterson RE, 1999, ANN EPIDEMIOL, V9, P178, DOI 10.1016/S1047-2797(98)00055-6
   Pearce CL, 2012, LANCET ONCOL, V13, P385, DOI 10.1016/S1470-2045(11)70404-1
   Phelan CM, 2017, NAT GENET, V49, P680, DOI 10.1038/ng.3826
   Pieroth Renee, 2018, CURR NUTR REP, V7, P70, DOI 10.1007/s13668-018-0237-y
   Pitkin RM, 2007, AM J CLIN NUTR, V85, P285S, DOI 10.1093/ajcn/85.1.285S
   Reid BM, 2017, CANCER BIOL MED, V14, P9, DOI 10.20892/j.issn.2095-3941.2016.0084
   Shafrir AL, 2021, HUM REPROD, V36, P1268, DOI 10.1093/humrep/deab012
   Smith-Warner SA, 2006, AM J EPIDEMIOL, V163, P1053, DOI 10.1093/aje/kwj127
   Staley JR, 2016, BIOINFORMATICS, V32, P3207, DOI 10.1093/bioinformatics/btw373
   Suitor CW, 2000, J AM DIET ASSOC, V100, P88, DOI 10.1016/S0002-8223(00)00027-4
   Trabert B, 2014, JNCI-J NATL CANCER I, V106, P0, DOI 10.1093/jnci/djt431
   Verbanck M, 2018, NAT GENET, V50, P693, DOI 10.1038/s41588-018-0099-7
   Wang KN, 2021, MEDICINE, V100, P0, DOI 10.1097/MD.0000000000022605
   Webb PM, 2011, EUR J CLIN NUTR, V65, P1133, DOI 10.1038/ejcn.2011.99
   WILLETT WC, 1985, AM J EPIDEMIOL, V122, P51, DOI 10.1093/oxfordjournals.aje.a114086
   Willett WC, 2013, NUTR EPIDEMIOLOGY, V0, P274
   Wu AH, 2009, INT J CANCER, V124, P1409, DOI 10.1002/ijc.24091
   Yavorska OO, 2017, INT J EPIDEMIOL, V46, P1734, DOI 10.1093/ije/dyx034
   Zondervan KT, 2020, NEW ENGL J MED, V382, P1244, DOI 10.1056/NEJMra1810764
NR 47
TC 4
Z9 4
U1 3
U2 5
PU AMER ASSOC CANCER RESEARCH
PI PHILADELPHIA
PA 615 CHESTNUT ST, 17TH FLOOR, PHILADELPHIA, PA 19106-4404 USA
SN 1055-9965
EI 1538-7755
J9 CANCER EPIDEM BIOMAR
JI Cancer Epidemiol. Biomarkers Prev.
PD AUG 15
PY 2023
VL 32
IS 8
BP 1087
EP 1096
DI 10.1158/1055-9965.EPI-23-0121
PG 10
WC Oncology; Public, Environmental & Occupational Health
SC Oncology; Public, Environmental & Occupational Health
GA O8QS9
UT WOS:001046411700001
PM 37220873
DA 2025-02-23
ER

PT J
AU Amato, S
   Ramsey, J
   Ahern, TP
   Rovnak, J
   Barlow, J
   Weaver, D
   Eyasu, L
   Singh, R
   Cintolo-Gonzalez, J
AF Amato, Stas
   Ramsey, Jon
   Ahern, Thomas P.
   Rovnak, Joel
   Barlow, John
   Weaver, Donald
   Eyasu, Lud
   Singh, Rohit
   Cintolo-Gonzalez, Jessica
TI Exploring the presence of bovine leukemia virus among breast cancer tumors in a rural state
SO BREAST CANCER RESEARCH AND TREATMENT
LA English
DT Article
DE Bovine leukemia virus; Oncogenic viruses; Oncogenesis; Breast cancer
ID red meat intake; fat intake; growth-factors; cooked meat; dietary-fat; igf-i; risk; milk; dna; mortality
AB PurposeThe bovine leukemia virus (BLV) is a deltaretrovirus that causes malignant lymphoma and lymphosarcomas in cattle globally and has high prevalence among large scale U.S. dairy herds. Associations between presence of BLV DNA in human mammary tissue and human breast cancer incidence have been reported. We sought to estimate the prevalence of BLV DNA in breast cancer tissue samples in a rural state with an active dairy industry.MethodsWe purified genomic DNA from 56 fresh-frozen breast cancer tissue samples (51 tumor samples, 5 samples representing adjacent normal breast tissue) banked between 2016 and 2019. Using nested PCR assays, multiple BLV tax sequence primers and primers for the long terminal repeat (LTR) were used to detect BLV DNA in tissue samples and known positive control samples, including the permanently infected fetal lamb kidney cell line (FLK-BLV) and blood from BLV positive cattle.ResultsThe median age of patients from which samples were obtained at the time of treatment was 60 (40-93) and all were female. Ninety percent of patients had invasive ductal carcinoma. The majority were poorly differentiated (60%). On PCR assay, none of the tumor samples tested positive for BLV DNA, despite having consistent signals in positive controls.ConclusionWe did not find BLV DNA in fresh-frozen breast cancer tumors from patients presenting to a hospital in Vermont. Our findings suggest a low prevalence of BLV in our patient population and a need to reevaluate the association between BLV and human breast cancer.
C1 [Amato, Stas; Cintolo-Gonzalez, Jessica] Univ Vermont, Med Ctr, Dept Gen Surg, Burlington, VT 05405 USA.
   [Ramsey, Jon] Univ Vermont, Dept Biochem, Burlington, VT USA.
   [Amato, Stas; Ahern, Thomas P.; Eyasu, Lud; Cintolo-Gonzalez, Jessica] Univ Vermont, Larner Coll Med, Dept Surg, 89 Beaumont Ave, B227, Burlington, VT 05405 USA.
   [Rovnak, Joel] Colorado State Univ, Dept Microbiol Immunol & Pathol, Ft Collins, CO USA.
   [Barlow, John] Univ Vermont, Dept Anim & Vet Sci, Burlington, VT USA.
   [Weaver, Donald] Univ Vermont, Med Ctr, Dept Pathol, Burlington, VT USA.
   [Singh, Rohit] Univ Vermont, Med Ctr, Dept Med, Div Hematol Oncol, Burlington, VT USA.
C3 University of Vermont Medical Center; University of Vermont; University of Vermont; University of Vermont; Colorado State University; University of Vermont; University of Vermont; University of Vermont Medical Center; University of Vermont Medical Center; University of Vermont
RP Cintolo-Gonzalez, J (corresponding author), Univ Vermont, Med Ctr, Dept Gen Surg, Burlington, VT 05405 USA.; Cintolo-Gonzalez, J (corresponding author), Univ Vermont, Larner Coll Med, Dept Surg, 89 Beaumont Ave, B227, Burlington, VT 05405 USA.
EM jessica.cintolo-gonzalez@uvmhealth.org
FU Northern New England Clinical Oncology Society (NNECOS)
CR Adekanmbi F, 2021, MICROB PATHOGENESIS, V161, P0, DOI 10.1016/j.micpath.2021.105238
   Akbache A, 2009, J MEMBRANE SCI, V326, P435, DOI 10.1016/j.memsci.2008.10.026
   Andoh K, 2020, ARCH VIROL, V165, P2869, DOI 10.1007/s00705-020-04837-7
   [Anonymous], 1900, V2, V0, PP189, DOI [10.1146/annurev-animal-022513-114117, DOI 10.1146/ANNUREV-ANIMAL-022513-114117]
   Antonsson A, 2012, PLOS ONE, V7, P0, DOI 10.1371/journal.pone.0039842
   Bacanli M, 2019, FOOD CHEM TOXICOL, V125, P462, DOI 10.1016/j.fct.2019.01.033
   Baltzell KA, 2018, CANCER-AM CANCER SOC, V124, P1342, DOI 10.1002/cncr.31169
   Bauermann FV, 2017, J VET DIAGN INVEST, V29, P704, DOI 10.1177/1040638717702183
   Boso G, 2020, MICROORGANISMS, V8, P0, DOI 10.3390/microorganisms8121965
   Brennan SF, 2017, CRIT REV FOOD SCI, V57, P1999, DOI 10.1080/10408398.2012.724481
   Buehring GC, 2017, PLOS ONE, V12, P0, DOI 10.1371/journal.pone.0179367
   Buehring GC, 2015, PLOS ONE, V10, P0, DOI 10.1371/journal.pone.0134304
   Buehring GC, 2014, EMERG INFECT DIS, V20, P772, DOI 10.3201/eid2005.131298
   BURNY A, 1987, CANCER SURV, V6, P139
   Charnley G, 2005, FOOD CHEM TOXICOL, V43, P671, DOI 10.1016/j.fct.2005.01.006
   CHEN ML, 1991, MODERN PATHOL, V4, P555
   Chlebowski RT, 2017, J CLIN ONCOL, V35, P2919, DOI 10.1200/JCO.2016.72.0326
   Cho E-Y, 2003, INT J HUM ECOL, V4, P101
   Cho EY, 2006, ARCH INTERN MED, V166, P2253, DOI 10.1001/archinte.166.20.2253
   Cho EY, 2003, JNCI-J NATL CANCER I, V95, P1079, DOI 10.1093/jnci/95.14.1079
   COLLIER RJ, 1991, J DAIRY SCI, V74, P2905, DOI 10.3168/jds.S0022-0302(91)78473-7
   Davison F, 1996, J CLIN PATHOL, V49, P425, DOI 10.1136/jcp.49.5.425
   DeStefani E, 1997, CANCER EPIDEM BIOMAR, V6, P573
   DONOVAN SM, 1994, ANNU REV NUTR, V14, P147, DOI 10.1146/annurev.nu.14.070194.001051
   Farlow DW, 2009, J CHROMATOGR B, V877, P1327, DOI 10.1016/j.jchromb.2009.01.032
   Farvid MS, 2021, EUR J EPIDEMIOL, V36, P937, DOI 10.1007/s10654-021-00741-9
   Farvid MS, 2015, INT J CANCER, V136, P1909, DOI 10.1002/ijc.29218
   Fu ZM, 2011, BREAST CANCER RES TR, V129, P919, DOI 10.1007/s10549-011-1538-7
   Ganmaa D, 2005, MED HYPOTHESES, V65, P1028, DOI 10.1016/j.mehy.2005.06.026
   Gauthier SF, 2006, LAIT, V86, P99, DOI 10.1051/lait:2005048
   Gillet N, 2007, RETROVIROLOGY, V4, P0, DOI 10.1186/1742-4690-4-18
   Gillet NA, 2016, RETROVIROLOGY, V13, P0, DOI 10.1186/s12977-016-0308-3
   Guimont C, 1997, CRIT REV FOOD SCI, V37, P393, DOI 10.1080/10408399709527780
   Guo JY, 2015, BREAST CANCER RES TR, V151, P191, DOI 10.1007/s10549-015-3380-9
   Holland RD, 2005, CHEM RES TOXICOL, V18, P579, DOI 10.1021/tx049675w
   Ishimoto Hiroko, 1994, TOKUSHIMA JOURNAL OF EXPERIMENTAL MEDICINE, V41, P103
   Ji J, 2015, BRIT J CANCER, V112, P149, DOI 10.1038/bjc.2014.544
   Jiang Y, 2014, SCIENCE, V344, P1168, DOI 10.1126/science.1252806
   Kakkoura M, 2021, CURR DEV NUTR, V5, P1046, DOI 10.1093/cdn/nzab053_039
   Kaluza J, 2021, CLIN NUTR, V40, P1966, DOI 10.1016/j.clnu.2020.09.013
   Kamihira S, 2005, CLIN LAB HAEMATOL, V27, P235, DOI 10.1111/j.1365-2257.2005.00698.x
   Khalilian M, 2019, MICROB PATHOGENESIS, V135, P0, DOI 10.1016/j.micpath.2019.103566
   Khatami A, 2020, INFECT AGENTS CANCER, V15, P0, DOI 10.1186/s13027-020-00314-7
   Khodarahmi M, 2014, INT J PREVENTIVE MED, V5, P6
   Kroenke CH, 2013, JNCI-J NATL CANCER I, V105, P616, DOI 10.1093/jnci/djt027
   LaDronka Rebecca M, 2018, VET MED INT, V2018, P5831278, DOI 10.1155/2018/5831278
   Lauber SN, 2011, TOXICOLOGY, V279, P139, DOI 10.1016/j.tox.2010.10.004
   Lauber SN, 2004, CARCINOGENESIS, V25, P2509, DOI 10.1093/carcin/bgh268
   LE MG, 1986, J NATL CANCER I, V77, P633, DOI 10.1093/jnci/77.3.633
   Madeira F, 2019, NUCLEIC ACIDS RES, V47, PW636, DOI 10.1093/nar/gkz268
   MAMOUN RZ, 1990, J VIROL, V64, P4180, DOI 10.1128/JVI.64.9.4180-4188.1990
   McCarthy WP, 2018, COMPR REV FOOD SCI F, V17, P1561, DOI 10.1111/1541-4337.12393
   McGirr KM, 2006, VIRUS GENES, V32, P229, DOI 10.1007/s11262-005-6907-z
   Nachman Keeve E, 2015, CURR ENVIRON HEALTH REP, V2, P1, DOI 10.1007/s40572-014-0042-8
   Nekoei S, 2015, POL J VET SCI, V18, P703, DOI 10.1515/pjvs-2015-0091
   Olaya-Galan N, 2021, ARCH VIROL, V11, P1
   Olson C, 1987, ENZOOTIC BOVINE LEUKOSIS AND BOVINE LEUKEMIA VIRUS, V0, P3
   Outwater JL, 1997, MED HYPOTHESES, V48, P453, DOI 10.1016/S0306-9877(97)90110-9
   Peretti A, 2015, J GEN VIROL, V96, P833, DOI 10.1099/vir.0.000033
   Philpott SM, 1999, J NATL CANCER I, V91, P933, DOI 10.1093/jnci/91.11.933
   Pluta A, 2020, PATHOGENS, V9, P0, DOI 10.3390/pathogens9100836
   Polat M, 2016, RETROVIROLOGY, V13, P0, DOI 10.1186/s12977-016-0239-z
   Purup S, 2007, J DAIRY RES, V74, P58, DOI 10.1017/S0022029906002093
   Reddy GK, 2005, CLIN BREAST CANCER, V6, P112, DOI 10.1016/S1526-8209(11)70708-X
   RICHARDSON S, 1991, INT J CANCER, V48, P1
   Rogers I, 2006, PUBLIC HEALTH NUTR, V9, P359, DOI 10.1079/PHN2006853
   Rohrmann S, 2009, MUTAGENESIS, V24, P127, DOI 10.1093/mutage/gen058
   ROSE DP, 1986, CANCER SURV, V5, P671
   ROSE DP, 1986, CANCER-AM CANCER SOC, V58, P2363, DOI 10.1002/1097-0142(19861201)58:11<2363::AID-CNCR2820581102>3.0.CO;2-#
   SASAKI S, 1993, PREV MED, V22, P187, DOI 10.1006/pmed.1993.1016
   Schams D, 1994, ENDOCR REGUL, V28, P3
   SCHWARTZ I, 1994, J VIROL, V68, P4589, DOI 10.1128/JVI.68.7.4589-4596.1994
   Selim A, 2020, TROP ANIM HEALTH PRO, V52, P1207, DOI 10.1007/s11250-019-02105-8
   Sinha R, 2000, JNCI-J NATL CANCER I, V92, P1352, DOI 10.1093/jnci/92.16.1352
   Steck SE, 2007, EPIDEMIOLOGY, V18, P373, DOI 10.1097/01.ede.0000259968.11151.06
   Taylor EF, 2007, BRIT J CANCER, V96, P1139, DOI 10.1038/sj.bjc.6603689
   Taylor VH, 2009, BREAST CANCER RES TR, V117, P1, DOI 10.1007/s10549-009-0441-y
   Turner LB, 2011, AM J HUM BIOL, V23, P601, DOI 10.1002/ajhb.21176
   USDepartment of Agriculture (USDA) Animal and Plant Health Inspection Service (APHIS), 1999, BOV LEUK VIR BLV US, V0, P0
   USDepartment of Agriculture (USDA) Animal and Plant Health Inspection Service (APHIS), 2008, BOV LEUK VIR BLV US, V0, P0
   Van Der Maaten M J, 1975, BIBL HAEMATOL, V0, P360
   VANDENBROEKE A, 1988, P NATL ACAD SCI USA, V85, P9263, DOI 10.1073/pnas.85.23.9263
   Vermont Department of Health, 2017, BREAST CANC DAT BRIE, V0, P0
   WILLEMS L, 1995, VIROLOGY, V206, P769, DOI 10.1016/S0042-6822(95)80007-7
   Yager JD, 2006, NEW ENGL J MED, V354, P270, DOI 10.1056/NEJMra050776
   Zhang R, 2016, BREAST CANCER RES, V18, P0, DOI 10.1186/s13058-016-0763-8
   Zhang W, 2014, VIROLOGY, V468, P303, DOI 10.1016/j.virol.2014.08.025
   Zhang XN, 2013, ARCH VIROL, V158, P1433, DOI 10.1007/s00705-013-1623-9
   zur Hausen H, 2001, LANCET, V357, P381, DOI 10.1016/S0140-6736(00)03652-7
   zur Hausen H, 2015, INT J CANCER, V137, P959, DOI 10.1002/ijc.29466
   zur Hausen H, 2009, VIROLOGY, V392, P1, DOI 10.1016/j.virol.2009.06.001
NR 92
TC 6
Z9 6
U1 0
U2 4
PU SPRINGER
PI NEW YORK
PA ONE NEW YORK PLAZA, SUITE 4600, NEW YORK, NY, UNITED STATES
SN 0167-6806
EI 1573-7217
J9 BREAST CANCER RES TR
JI Breast Cancer Res. Treat.
PD NOV 15
PY 2023
VL 202
IS 2
BP 325
EP 334
DI 10.1007/s10549-023-07061-4
EA JUL 2023
PG 10
WC Oncology
SC Oncology
GA S1XB2
UT WOS:001039340100002
PM 37517027
DA 2025-02-23
ER

PT J
AU Paunescu, AC
   Préau, M
   Jacob, G
   Pannard, M
   Delrieu, L
   Delpierre, C
   Kvaskoff, M
AF Paunescu, Alexandra-Cristina
   Preau, Marie
   Jacob, Guillemette
   Pannard, Myriam
   Delrieu, Lidia
   Delpierre, Cyrille
   Kvaskoff, Marina
TI Health behaviour changes in female cancer survivors: The Seintinelles study
SO BULLETIN DU CANCER
LA English
DT Article
DE Seintinelles; Cancer survivors; Knowledge; Modifiable risk factors; Behaviour change; Prevention
ID breast-cancer; physical-activity; life-style; smoking-cessation; dietary-changes; diagnosis; risk; metaanalysis; women
AB Introduction > The number of cancer survivors increases and their risks of recurrence, second cancer, morbidity and death is high; measures to prevent these risks are thus critical. Knowing the factors that lead cancer survivor to adopt or not healthy behaviours is crucial for designing effective prevention campaigns and better support them in after-cancer. Our study attempts to provide additional knowledge in this direction. Methods > This retrospective study was conducted via the Seintinelles collaborative research platform in a community of women with cancer volunteering to take online questionnaires. We collected data on sociodemographic factors and health, knowledge of cancer risk factors, and possible behaviour changes (tobacco/alcohol use, diet, physical activity) after cancer diagnosis. Results > The study involved 1180 women aged between 26 and 79 years. Several cancer-related factors (cancer other than breast cancer, longer time since diagnosis, taking drug treatment for cancer, sequelae, negative evolution of the cancer) favoured certain positive changes in behaviour. Sociodemographic factors (age, habitat environment, currently employed, living status, depen-dent children) or factors related to health (general condition, presence of comorbidities, neuro-logical problems, hospitalizations, body mass index) favoured or not certain changes in behaviour. Lack of knowledge about modifiable risk factors for cancer was associated with not adopting healthy behaviours after cancer.
C1 [Paunescu, Alexandra-Cristina; Kvaskoff, Marina] Gustave Roussy, Inserm, CESP U1018, 114 Rue Edouard Vaillant, F-94805 Villejuif, France.
   [Preau, Marie; Pannard, Myriam] Univ Lumiere Lyon 2, Inst Psychol, UR GRePS, Bron, France.
   [Jacob, Guillemette; Delrieu, Lidia] Assoc Seintinelles Canc, Tous Volontaires, 40 Rue Remy Dumoncel, F-75014 Paris, France.
   [Delrieu, Lidia] Paris Univ, Inst Curie, Residual Tumor & Response Treatment Lab, Translat Res Dept,RT2Lab,Inserm,U932 Immun & Canc, Paris, France.
   [Delpierre, Cyrille] Univ Toulouse, CERPOP, Inserm, UPS,UMR1295, Toulouse, France.
C3 UNICANCER; Gustave Roussy; Institut National de la Sante et de la Recherche Medicale (Inserm); Universite Paris Saclay; Universite Lyon 2; Universite Paris Cite; Institut National de la Sante et de la Recherche Medicale (Inserm); UNICANCER; Universite PSL; Institut Curie; Universite de Toulouse; Universite Toulouse III - Paul Sabatier; Institut National de la Sante et de la Recherche Medicale (Inserm)
RP Paunescu, AC (corresponding author), Gustave Roussy, Ctr Res Epidemiol & Populat Hlth CESP, Exposome Hered Canc & Hlth Team, Inserm,U1018, 114 Rue Edouard Vaillant, F-94805 Villejuif, France.
EM alexandra-cristina.paunescu@gustaveroussy.fr
FU ARC Foundation for Cancer Research [PREV201601258]; National Cancer Institute (INCa) [PREV201601258]
CR Aldossari A, 2023, J HUM NUTR DIET, V36, P566, DOI 10.1111/jhn.13001
   [Anonymous], 2017, DIET, V0, P0
   Blanchard CM, 2008, J CLIN ONCOL, V26, P2198, DOI 10.1200/JCO.2007.14.6217
   Bluethmann SM, 2015, PSYCHO-ONCOLOGY, V24, P1250, DOI 10.1002/pon.3857
   Caprara G, 2021, FRONT ONCOL, V11, P0, DOI 10.3389/fonc.2021.705927
   Chan DSM, 2014, ANN ONCOL, V25, P1901, DOI 10.1093/annonc/mdu042
   Chlebowski RT, 2018, JAMA ONCOL, V4, P0, DOI 10.1001/jamaoncol.2018.1212
   Dartois L, 2014, CANCER PREV RES, V7, P516, DOI 10.1158/1940-6207.CAPR-13-0325
   Delamaire C, 1900, A LACTIVITE PHYSIQUE ET A LA SEDENTARITE POUR LES ADULTES, V0, P0
   Demark-Wahnefried W, 2008, HEMATOL ONCOL CLIN N, V22, P319, DOI 10.1016/j.hoc.2008.01.012
   Ee C, 2020, BMC WOMENS HEALTH, V20, P0, DOI 10.1186/s12905-020-01002-9
   Eng L, 2018, SUPPORT CARE CANCER, V26, P3755, DOI 10.1007/s00520-018-4239-5
   Estaquio C, 2018, BAROMETRE CANC 2015, V0, P0
   Ghelfi F, 2018, FOOD RES INT, V104, P59, DOI 10.1016/j.foodres.2017.10.021
   Giza DE, 2017, CURR ONCOL REP, V19, P0, DOI 10.1007/s11912-017-0601-x
   Golcic M, 2021, CLINICS PRACT, V11, P509, DOI 10.3390/clinpract11030067
   Gonzalez CA, 2010, EUR J CANCER, V46, P2555, DOI 10.1016/j.ejca.2010.07.025
   Institut national du cancer (INCa), 2021, PAN CANC FRANC, V0, P0
   Institut national du cancer (INCa), 2015, EST RISQ 2 CANC FRAN, V0, P0
   Keating NL, 2005, J AM GERIATR SOC, V53, P2145, DOI 10.1111/j.1532-5415.2005.00507.x
   Keaver L, 2021, J ACAD NUTR DIET, V121, P233, DOI 10.1016/j.jand.2020.09.031
   Lagerlund M, 2015, BMC PUBLIC HEALTH, V15, P0, DOI 10.1186/s12889-015-2512-9
   Lahart IM, 2015, ACTA ONCOL, V54, P635, DOI 10.3109/0284186X.2014.998275
   Lei YY, 2018, CANCER MANAG RES, V10, P4073, DOI 10.2147/CMAR.S168562
   Matias M, 2019, CANCER MED-US, V8, P2535, DOI 10.1002/cam4.2060
   Maunsell E, 2002, J CLIN ONCOL, V20, P1017, DOI 10.1200/JCO.20.4.1017
   Molina-Montes E, 2021, NUTRIENTS, V13, P0, DOI 10.3390/nu13124293
   Niedzwiedz CL, 2019, BMC CANCER, V19, P0, DOI 10.1186/s12885-019-6181-4
   Paepke D, 2021, BMC WOMENS HEALTH, V21, P0, DOI 10.1186/s12905-021-01391-5
   Pannard M, 2020, B CANCER, V107, P333, DOI 10.1016/j.bulcan.2019.11.012
   López VAQ, 2018, NUTR HOSP, V35, P979, DOI 10.20960/nh.1680
   Rey D, 2021, BREAST, V59, P248, DOI 10.1016/j.breast.2021.07.012
   Salminen E, 2002, BREAST, V11, P516, DOI 10.1054/brst.2002.0476
   Shaharudin SH, 2013, CANCER NURS, V36, P131, DOI 10.1097/NCC.0b013e31824062d1
   Sitas F, 2014, J CLIN ONCOL, V32, P3593, DOI 10.1200/JCO.2014.55.9666
   Skeie G, 2009, CANCER CAUSE CONTROL, V20, P1955, DOI 10.1007/s10552-009-9390-3
   Thomson CA, 2002, J AM DIET ASSOC, V102, P801, DOI 10.1016/S0002-8223(02)90180-X
   Velentzis LS, 2011, BREAST CANCER RES TR, V128, P473, DOI 10.1007/s10549-010-1238-8
   Wang Z, 2015, BRIT J CANCER, V112, P572, DOI 10.1038/bjc.2014.598
   Yaw YH, 2014, ASIAN PAC J CANCER P, V15, P39, DOI 10.7314/APJCP.2014.15.1.39
NR 40
TC 1
Z9 1
U1 0
U2 3
PU ELSEVIER MASSON, CORP OFF
PI PARIS
PA 65 CAMILLE DESMOULINS CS50083 ISSY-LES-MOULINEAUX, 92442 PARIS, FRANCE
SN 0007-4551
EI 1769-6917
J9 B CANCER
JI Bull. Cancer
PD MAY 15
PY 2023
VL 110
IS 5
BP 496
EP 511
DI 10.1016/j.bulcan.2023.02.008
EA MAY 2023
PG 16
WC Oncology
SC Oncology
GA J0HI6
UT WOS:001006497300001
PM 36922320
DA 2025-02-23
ER

PT J
AU Wang, YY
   Jia, ZH
   Wang, QJ
   Zhu, ZT
AF Wang, Yuanyuan
   Jia, Zhihan
   Wang, Qingjun
   Zhu, Zhitu
TI Amino acids and risk of colon adenocarcinoma: a Mendelian randomization study
SO BMC CANCER
LA English
DT Article
DE Alanine; Colon adenocarcinoma; Protective factors; Prognosis
ID arginine; cancer
AB BackgroundThe existence of amino acid metabolic reprogramming in tumor cells is well established. However, the potential correlation between blood amino acids and the risk of colon adenocarcinoma remains largely unexplored.MethodsWe utilized Mendelian randomization (MR) analysis to examine the association between 20 amino acids in the blood and the risk of colon adenocarcinoma. Additionally, reverse MR analysis was employed to identify the presence of reverse causality. A two-step MR analysis was conducted to ascertain the potential mediating effect. Lastly, the alanine detection data from colon adenocarcinoma patients in our hospital were utilized to investigate the differences in alanine levels among healthy individuals and patients with colon cancer, as well as among patients with different stages and locations of colon cancer. Furthermore, a Kaplan-Meier curve was employed to examine the correlation between alanine and overall survival, followed by the implementation of COX univariate analysis.ResultsThe results of our study indicate that there is an inverse correlation between alanine and the risk of colon adenocarcinoma. Additionally, we found no significant evidence to support a causal relationship between colon adenocarcinoma and alanine. Furthermore, our analysis revealed that alanine aminotransferase (ALT) and blood glucose do not act as mediators in this causal pathway. Moreover, individuals diagnosed with colon adenocarcinoma exhibited a significant decrease in alanine levels, particularly in cases of stage IV colon adenocarcinoma with distant metastasis. Additionally, elevated alanine levels were associated with improved overall survival rates among colon adenocarcinoma patients.ConclusionsThe results of this study indicate that alanine exhibits protective characteristics against the onset of colon adenocarcinoma and may play a role in promoting a more favorable disease prognosis. Consequently, dietary interventions aimed at increasing alanine intake may serve as a potential strategy for the prevention and treatment of colon adenocarcinoma.
C1 [Wang, Yuanyuan; Wang, Qingjun] Jinzhou Med Univ, Affiliated Hosp 1, Canc Clin Res Ward, Jinzhou 121000, Peoples R China.
   [Jia, Zhihan] Jinzhou Med Univ, Affiliated Hosp 1, Dept Oncol, Jinzhou 121000, Peoples R China.
   [Zhu, Zhitu] Jinzhou Med Univ, Affiliated Hosp 1, Inst Clin Bioinformat, Canc Ctr,Liaoning Prov Key Lab Clin Oncol Metabon, Jinzhou 121000, Peoples R China.
C3 Jinzhou Medical University; Jinzhou Medical University; Jinzhou Medical University
RP Zhu, ZT (corresponding author), Jinzhou Med Univ, Affiliated Hosp 1, Inst Clin Bioinformat, Canc Ctr,Liaoning Prov Key Lab Clin Oncol Metabon, Jinzhou 121000, Peoples R China.
EM zhuzhitu@jzmu.edu.cn
CR Bray Freddie, 2018, CA CANCER J CLIN, V68, P394, DOI 10.3322/caac.21609
   Barberini L, 2019, ANN TRANSL MED, V7, P0, DOI 10.21037/atm.2019.12.34
   Chen DX, 2021, NAT COMMUN, V12, P0, DOI 10.1038/s41467-020-20429-0
   Davies NM, 2018, BMJ-BRIT MED J, V362, P0, DOI 10.1136/bmj.k601
   Elia I, 2019, NATURE, V568, P117, DOI 10.1038/s41586-019-0977-x
   Faubert B, 2020, SCIENCE, V368, P152, DOI 10.1126/science.aaw5473
   Hu L, 2016, IUBMB LIFE, V68, P817, DOI 10.1002/iub.1557
   Jing FY, 2018, IUBMB LIFE, V70, P553, DOI 10.1002/iub.1748
   Jing Y, 2017, IUBMB LIFE, V69, P347, DOI 10.1002/iub.1617
   Jubouri M, 2021, J EXP BIOL, V224, P0, DOI 10.1242/jeb.232918
   Kajantie E, 2005, INT J EPIDEMIOL, V34, P655, DOI 10.1093/ije/dyi048
   Katagiri R, 2020, CANCER PREV RES, V13, P65, DOI 10.1158/1940-6207.CAPR-19-0297
   Lieu EL, 2020, EXP MOL MED, V52, P15, DOI 10.1038/s12276-020-0375-3
   Long L, 2021, INT J CANCER, V148, P2471, DOI 10.1002/ijc.33449
   Muthusamy T, 2020, NATURE, V586, P790, DOI 10.1038/s41586-020-2609-x
   Peng H, 2020, ONCOGENE, V39, P6747, DOI 10.1038/s41388-020-01480-z
   Petersen KF, 2019, J CLIN INVEST, V129, P4671, DOI 10.1172/JCI129913
   Prochownik EV, 2021, CELLS-BASEL, V10, P0, DOI 10.3390/cells10040762
   Röder K, 2022, PHYS CHEM CHEM PHYS, V24, P1610, DOI 10.1039/d1cp04775b
   Shi LY, 2021, TRANSL CANCER RES, V10, P2451, DOI 10.21037/tcr-21-794
   Treanor D, 2007, CLIN ONCOL-UK, V19, P769, DOI 10.1016/j.clon.2007.08.012
   Wishart AL, 2020, SCI ADV, V6, P0, DOI 10.1126/sciadv.abc3175
   Xia LZ, 2021, MOL CANCER, V20, P0, DOI 10.1186/s12943-021-01316-8
   Yang SX, 2022, CLIN EPIDEMIOL, V14, P1255, DOI 10.2147/CLEP.S382116
NR 24
TC 2
Z9 3
U1 1
U2 5
PU BMC
PI LONDON
PA CAMPUS, 4 CRINAN ST, LONDON N1 9XW, ENGLAND
SN 
EI 1471-2407
J9 BMC CANCER
JI BMC Cancer
PD OCT 28
PY 2023
VL 23
IS 1
BP 
EP 
DI 10.1186/s12885-023-11514-w
PG 10
WC Oncology
SC Oncology
GA W7OK8
UT WOS:001093481000001
PM 37898769
DA 2025-02-23
ER

PT J
AU Dhillon, VS
   Deo, P
   Fenech, M
AF Dhillon, Varinderpal S.
   Deo, Permal
   Fenech, Michael
TI Effect of Selenium and Lycopene on Radiation Sensitivity in Prostate Cancer Patients Relative to Controls
SO CANCERS
LA English
DT Article
DE micronutrients; micronuclei; radiation sensitivity; prostate cancer (PC); DNA damage biomarkers
ID micronucleus assay; radiotherapy; risk; lymphocytes; radiosensitivity; supplementation; antioxidants; riboflavin; dietary; folate
AB Simple Summary Prostate cancer (PC) is the most common cancer in elderly men, but its prevention by appropriate dietary interventions remains elusive. In this study, we show that the white blood cells of PC patients presented more DNA damage than those of healthy controls and were more prone to DNA damage induced by ionising radiation. Furthermore, our results indicate that this excess of DNA damage can be explained by low levels of lycopene (a carotenoid found in some red fruits such as tomatoes) and selenium (a mineral found in protein-rich foods such as beef and Brazil nuts). The results of this study suggest that a higher intake of foods rich in lycopene and selenium may help reduce the risk of prostate cancer and DNA damage caused by ionising radiation and/or oxidative stress. Almost half of prostate cancer (PC) patients receive radiation therapy as primary curative treatment. In spite of advances in our understanding of both nutrition and the genomics of prostate cancer, studies on the effects of nutrients on the radiation sensitivity of PC patients are lacking. We tested the hypothesis that low plasma levels of selenium and lycopene have detrimental effects on ionising radiation-induced DNA damage in prostate cancer patients relative to healthy individuals. The present study was performed in 106 PC patients and 132 age-matched controls. We found that the radiation-induced micronucleus (MN) and nuclear buds (NBuds) frequencies were significantly higher in PC patients with low selenium (p = 0.008 and p = 0.0006 respectively) or low lycopene (p = 0.007 and p = 0.0006 respectively) levels compared to the controls. The frequency of NBuds was significantly higher (p < 0.0001) in PC patients who had low levels of both selenium and lycopene compared to (i) controls with low levels of both selenium and lycopene and (ii) PC patients with high levels of both selenium and lycopene (p = 0.0001). Our results support the hypothesis that low selenium and lycopene levels increase the sensitivity to radiation-induced DNA damage and suggest that nutrition-based treatment strategies are important to minimise the DNA-damaging effects in PC patients receiving radiotherapy.
C1 [Dhillon, Varinderpal S.; Deo, Permal; Fenech, Michael] Univ South Australia, Hlth & Biomed Innovat Clin & Hlth Sci, Adelaide 5000, Australia.
   [Fenech, Michael] Genome Hlth Fdn, North Brighton 5048, Australia.
C3 University of South Australia
RP Dhillon, VS; Fenech, M (corresponding author), Univ South Australia, Hlth & Biomed Innovat Clin & Hlth Sci, Adelaide 5000, Australia.; Fenech, M (corresponding author), Genome Hlth Fdn, North Brighton 5048, Australia.
EM varinderpal.dhillon@unisa.edu.au; michael.fenech@unisa.edu.au
CR Abuetabh Y, 2022, EXP MOL MED, V54, P1658, DOI 10.1038/s12276-022-00863-4
   Allen NE, 2016, JNCI-J NATL CANCER I, V108, P0, DOI 10.1093/jnci/djw153
   Ansari MS, 2002, INTERNATIONAL UROLOGY AND NEPHROLOGY, V34, P207, DOI 10.1023/A:1023297725004
   Bonassi S, 2000, CANCER RES, V60, P1619
   Burgaz S, 2011, MUTAGENESIS, V26, P351, DOI 10.1093/mutage/geq101
   Chen CB, 2018, DIABETIC MED, V35, P107, DOI 10.1111/dme.13536
   Costa-Rodrigues J, 2018, FOOD CHEM, V245, P1148, DOI 10.1016/j.foodchem.2017.11.055
   Culp MB, 2020, EUR UROL, V77, P38, DOI 10.1016/j.eururo.2019.08.005
   Datta M, 2013, J MED FOOD, V16, P1131, DOI 10.1089/jmf.2012.0223
   Dhillon VS, 2018, ENVIRON MOL MUTAGEN, V59, P813, DOI 10.1002/em.22240
   El-Zein RA, 2006, CANCER RES, V66, P6449, DOI 10.1158/0008-5472.CAN-06-0326
   Fenech M, 2005, METH MOLEC MED, V111, P3
   Fenech M, 2005, CARCINOGENESIS, V26, P991, DOI 10.1093/carcin/bgi042
   Fenech M, 2007, NAT PROTOC, V2, P1084, DOI 10.1038/nprot.2007.77
   Fenech M, 2020, MUTAT RES-REV MUTAT, V786, P0, DOI 10.1016/j.mrrev.2020.108342
   Friedman M, 2013, J AGR FOOD CHEM, V61, P9534, DOI 10.1021/jf402654e
   Geybels MS, 2013, JNCI-J NATL CANCER I, V105, P1394, DOI 10.1093/jnci/djt186
   GLEASON DONALD F, 1966, CANCER CHEMO THERAP REP, V50, P125
   Grundmark B, 2011, BMC CANCER, V11, P0, DOI 10.1186/1471-2407-11-431
   Hariharan S, 2020, INFLAMMOPHARMACOLOGY, V28, P667, DOI 10.1007/s10787-020-00690-x
   Heaven CJ, 2022, MUTAGENESIS, V37, P3, DOI 10.1093/mutage/geac001
   Helzlsouer KJ, 2000, J NATL CANCER I, V92, P2018, DOI 10.1093/jnci/92.24.2018
   Herskind C, 2016, CANCER LETT, V382, P95, DOI 10.1016/j.canlet.2016.02.035
   Iarmarcovai G, 2008, MUTAT RES-REV MUTAT, V658, P215, DOI 10.1016/j.mrrev.2007.10.001
   Kaiser A, 2019, CURR OPIN ONCOL, V31, P222, DOI 10.1097/CCO.0000000000000519
   Kawashima A, 2007, ASIA PAC J CLIN NUTR, V16, P411
   Kimura M, 2004, J NUTR, V134, P48, DOI 10.1093/jn/134.1.48
   Krupina K, 2021, CURR OPIN CELL BIOL, V70, P91, DOI 10.1016/j.ceb.2021.01.004
   Kucuk O, 2001, CANCER EPIDEM BIOMAR, V10, P861
   Lee TK, 2003, INT J RADIAT ONCOL, V57, P222, DOI 10.1016/S0360-3016(03)00411-5
   Levenson AS, 2022, SEMIN CANCER BIOL, V80, P107, DOI 10.1016/j.semcancer.2020.02.012
   Li T, 2018, J EXP MED, V215, P1287, DOI 10.1084/jem.20180139
   McBride WH, 2020, J PATHOL, V250, P647, DOI 10.1002/path.5389
   Meade AD, 2018, INT J RADIAT BIOL, V95, P44, DOI 10.1080/09553002.2018.1451006
   Mirahmadi M, 2020, BIOMED PHARMACOTHER, V129, P0, DOI 10.1016/j.biopha.2020.110459
   Mladenova V, 2022, MOLECULES, V27, P0, DOI 10.3390/molecules27051540
   Mokbel K, 2019, ANTICANCER RES, V39, P5231, DOI 10.21873/anticanres.13720
   Müller L, 2016, CRIT REV FOOD SCI, V56, P1868, DOI 10.1080/10408398.2013.801827
   Ono Misaki, 2015, ENZYMES, V37, P139, DOI 10.1016/bs.enz.2015.06.002
   Outzen M, 2021, INT J CANCER, V148, P876, DOI 10.1002/ijc.33267
   Peters U, 2007, AM J CLIN NUTR, V85, P209, DOI 10.1093/ajcn/85.1.209
   Pinkawa M, 2016, FUTURE ONCOL, V12, P617, DOI 10.2217/fon.15.334
   Podrimaj-Bytyqi A, 2018, SCI REP-UK, V8, P0, DOI 10.1038/s41598-018-35903-5
   Rebbeck TR, 2017, SEMIN RADIAT ONCOL, V27, P3, DOI 10.1016/j.semradonc.2016.08.002
   Rode A, 2016, INT J CANCER, V138, P2322, DOI 10.1002/ijc.29888
   Rudolf E, 2008, CELL BIOL TOXICOL, V24, P123, DOI 10.1007/s10565-007-9022-1
   Saini RK, 2020, PHARMACOL RES, V155, P0, DOI 10.1016/j.phrs.2020.104730
   Schaue D, 2010, RADIAT RES, V173, P406, DOI 10.1667/RR1931.1
   Shoshani O, 2021, NATURE, V591, P137, DOI 10.1038/s41586-020-03064-z
   Tabassum A, 2010, CANCER TREAT REV, V36, P230, DOI 10.1016/j.ctrv.2009.12.008
   Vasconcelos AG, 2017, FOOD RES INT, V99, P959, DOI 10.1016/j.foodres.2017.01.017
   Vral A, 2011, MUTAGENESIS, V26, P11, DOI 10.1093/mutage/geq078
   Wang L, 2022, FRONT PUBLIC HEALTH, V10, P0, DOI 10.3389/fpubh.2022.811044
   Wang XD, 2012, AM J CLIN NUTR, V96, P1214S, DOI 10.3945/ajcn.111.032359
   Yeoh EK, 2016, ACTA ONCOL, V55, P604, DOI 10.3109/0284186X.2015.1118658
   Zu K, 2014, JNCI-J NATL CANCER I, V106, P0, DOI 10.1093/jnci/djt430
NR 56
TC 6
Z9 6
U1 1
U2 9
PU MDPI
PI BASEL
PA ST ALBAN-ANLAGE 66, CH-4052 BASEL, SWITZERLAND
SN 
EI 2072-6694
J9 CANCERS
JI Cancers
PD FEB 15
PY 2023
VL 15
IS 3
BP 
EP 
DI 10.3390/cancers15030979
PG 12
WC Oncology
SC Oncology
GA 8T4ME
UT WOS:000929237400001
PM 36765936
DA 2025-02-23
ER

PT J
AU Maraud, J
   Bedhomme, S
   Pereira, B
   Trevis, S
   Jary, M
   Balayssac, D
AF Maraud, Julie
   Bedhomme, Sabrina
   Pereira, Bruno
   Trevis, Sophie
   Jary, Marine
   Balayssac, David
TI Self-Medication during and after Cancer: A French Nation-Wide Cross-Sectional Study
SO CANCERS
LA English
DT Article
DE cancer; self-medication; health-related quality of life; symptoms
ID alternative medicine use; complementary; pain
AB Simple Summary Self-medication by patients is an underassessed topic in the field of cancer. This French observational study aimed to assessed self-medication practices, perceived risks, and the relation with symptoms and quality of life in cancer patients and survivors. Half of the patients declared practicing self-medication. Dietary supplements and pain medications were the main products used for self-medication. Self-medication was practiced in order to manage the adverse effects of anticancer therapies by two-thirds of patients, and by half of them to improve the efficacy of anticancer therapies. Most patients were very confident with the safety of self-medication. Self-medication practices were associated with altered social functioning, pain, insomnia, and financial difficulties. Finally, in these cancer patients and survivors, self-medication practices could evidence the undermanagement of cancer and treatment-related adverse effects. (1) Background: Little data are available in Western countries regarding self-medication practices in the context of cancer. The aim of this study was to describe the prevalence of self-medication practices during (cancer patients) and after cancer (cancer survivors). (2) Methods: This multicenter, cross-sectional, and online study was designed to assess self-medication prevalence. Other objectives were explored, notably the medication types, the perceived risks, and the relation with symptoms and quality of life. (3) Results: Among the 518 patients analyzed, 56.4% declared they practiced self-medication. Dietary supplements and pain medications were used by more than half of the patients. Self-medication was practiced in order to manage the adverse effects of anticancer therapies (63.8%), for which pain was the leading indication (39%), and to improve the efficacy of anticancer therapies (43.8%, cancer patients). Patients believed that self-medication could not lead to drug interactions with anticancer therapies (84.9%, cancer patients), or to adverse effects (84.6%, cancer patients and survivors). Self-medication practices were associated with altered social functioning, pain, insomnia, and financial difficulties. (4) Conclusions: Self-medication was performed by more than half of the responders (ongoing or past cancer) and could be a marker of the undermanagement of cancer and treatment-related adverse effects.
C1 [Maraud, Julie] Univ Clermont Auvergne, UFR Pharm, F-63000 Clermont Ferrand, France.
   [Bedhomme, Sabrina] Univ Clermont Auvergne, UR ACCePPT, F-63000 Clermont Ferrand, France.
   [Pereira, Bruno] CHU Clermont Ferrand, Direct Rech Clin & Innovat, F-63000 Clermont Ferrand, France.
   [Trevis, Sophie] CHU Clermont Ferrand, Pharmacie, F-63000 Clermont Ferrand, France.
   [Jary, Marine] CHU Clermont Ferrand, Chirurg & Oncol Digest, F-63000 Clermont Ferrand, France.
   [Balayssac, David] Univ Clermont Auvergne, CHU Clermont Ferrand, NEURO DOL, INSERM,UMR1107,Direct Rech Clin & Innovat, F-63000 Clermont Ferrand, France.
C3 Universite Clermont Auvergne (UCA); Universite Clermont Auvergne (UCA); CHU Clermont Ferrand; CHU Clermont Ferrand; CHU Clermont Ferrand; CHU Clermont Ferrand; Institut National de la Sante et de la Recherche Medicale (Inserm); Universite Clermont Auvergne (UCA)
RP Balayssac, D (corresponding author), Univ Clermont Auvergne, CHU Clermont Ferrand, NEURO DOL, INSERM,UMR1107,Direct Rech Clin & Innovat, F-63000 Clermont Ferrand, France.
EM julie.maraud@etu.uca.fr; sabrina.bedhomme@uca.fr; bpereira@chu-clermontferrand.fr; strevis@chu-clermontferrand.fr; mjary@chu-clermontferrand.fr; dbalayssac@chu-clermontferrand.fr
CR AARONSON NK, 1993, J NATL CANCER I, V85, P365, DOI 10.1093/jnci/85.5.365
   Bray Freddie, 2018, CA CANCER J CLIN, V68, P394, DOI 10.3322/caac.21609
   Assurance Maladie, 2021, SE SOIGN SEUL AV AUT, V0, P0
   Attal N, 2011, PAIN, V152, P2836, DOI 10.1016/j.pain.2011.09.014
   Balneaves LG, 2022, JNCI-J NATL CANCER I, V114, P25, DOI 10.1093/jnci/djab048
   Baracaldo-Santamaría D, 2022, THER ADV DRUG SAF, V13, P0, DOI 10.1177/20420986221127501
   Baracaldo-Santamaría D, 2022, THER ADV DRUG SAF, V13, P0, DOI 10.1177/20420986221094141
   Bavunoglu I, 2016, BALK MED J, V33, P559, DOI 10.5152/balkanmedj.2016.150307
   Ben Kridis W, 2021, J CANCER RES CLIN, V147, P3401, DOI 10.1007/s00432-021-03600-y
   Boveldt NT, 2013, PAIN PHYSICIAN, V16, P379
   Brandao GR, 2020, ARCH GERONTOL GERIAT, V91, P0, DOI 10.1016/j.archger.2020.104189
   Calamusa A, 2012, PATIENT EDUC COUNS, V87, P395, DOI 10.1016/j.pec.2011.10.003
   Cohen J, 1988, STAT POWER ANAL BEHA, V0, P0
   Damery S, 2011, BRIT J CANCER, V104, P927, DOI 10.1038/bjc.2011.47
   Dapkeviciute A, 2019, MEDICINA-LITHUANIA, V55, P0, DOI 10.3390/medicina55060238
   Dehghani M, 2021, CLIN CASE REP, V9, P0, DOI 10.1002/ccr3.4661
   Dulal S, 2020, JCO GLOB ONCOL, V6, P1258, DOI 10.1200/GO.20.00202
   Everdingen MHJVDBV, 2007, ANN ONCOL, V18, P1437, DOI 10.1093/annonc/mdm056
   Fasinu PS, 2019, FRONT ONCOL, V9, P0, DOI 10.3389/fonc.2019.01356
   Feise Ronald J, 2002, BMC MED RES METHODOL, V2, P8, DOI 10.1186/1471-2288-2-8
   Fereidouni Z, 2019, DARU, V27, P83, DOI 10.1007/s40199-019-00244-9
   Gazibara T, 2013, GERIATR NURS, V34, P486, DOI 10.1016/j.gerinurse.2013.08.002
   Ghasemyani S, 2022, ANN PUBLIC HLTH, V1, P585, DOI 10.55085/aph.2022.585
   Hainer MI, 2000, ANN INTERN MED, V133, P877, DOI 10.7326/0003-4819-133-11-200012050-00011
   Harris PA, 2009, J BIOMED INFORM, V42, P377, DOI 10.1016/j.jbi.2008.08.010
   INCA, 2022, PANORAMA DES CANCERS EN FRANCE EDITION 2022, V0, P0
   International Agency for Research on Cancer, 2022, CANCER TODAY, V0, P0
   Judson PL, 2017, INTEGR CANCER THER, V16, P96, DOI 10.1177/1534735416660384
   Kanimozhi T, 2021, J CANCER RES THER, V17, P136, DOI 10.4103/jcrt.JCRT_612_18
   Laroche ML, 2023, BRIT J CLIN PHARMACO, V89, P390, DOI 10.1111/bcp.15510
   Lee HW, 2021, J ALTERN COMPLEM MED, V27, P813, DOI 10.1089/acm.2020.0315
   Carmona-Torres JM, 2018, J CLIN NURS, V27, P2942, DOI 10.1111/jocn.14371
   Mao JJ, 2011, J CANCER SURVIV, V5, P8, DOI 10.1007/s11764-010-0153-7
   Mathie RT, 2017, SYST REV-LONDON, V6, P0, DOI 10.1186/s13643-017-0445-3
   Michalczyk K, 2021, INT J ENV RES PUB HE, V18, P0, DOI 10.3390/ijerph18010356
   Ministere des Solidarites de Lautomonie et des Personnes Handicapees, 2022, CIRC DISTR MED FRANC, V0, P0
   Molassiotis A, 2005, ANN ONCOL, V16, P655, DOI 10.1093/annonc/mdi110
   Noone J, 2018, J MED ECON, V21, P201, DOI 10.1080/13696998.2017.1390473
   Nuzzo R, 2014, NATURE, V506, P150, DOI 10.1038/506150a
   Robinson A, 2004, COMPLEMENT THER MED, V12, P90, DOI 10.1016/j.ctim.2004.09.006
   Rothman K J, 1990, EPIDEMIOLOGY, V1, P43, DOI 10.1097/00001648-199001000-00010
   Tata M D, 2013, MED J MALAYSIA, V68, P275
   Theuser AK, 2021, GEBURTSH FRAUENHEILK, V81, P699, DOI 10.1055/a-1487-6284
   Tran ATQ, 2022, BMC GERIATR, V22, P0, DOI 10.1186/s12877-022-03289-9
   von Elm E, 2007, LANCET, V370, P1453, DOI 10.1016/S0140-6736(07)61602-X
   Wang T, 2018, BMC PALLIAT CARE, V17, P0, DOI 10.1186/s12904-018-0346-9
   Westerlund T, 2017, PHARM PRACT-GRANADA, V15, P0, DOI 10.18549/PharmPract.2017.01.894
   World Health Organization, 2000, GUIDELINES FOR THE REGULATORY ASSESSMENT OF MEDICINAL PRODUCTS FOR USE IN SELF-MEDICATION, V0, P0
   Yabroff KR, 2021, JNCI-J NATL CANCER I, V113, P1670, DOI 10.1093/jnci/djab192
NR 49
TC 2
Z9 2
U1 0
U2 0
PU MDPI
PI BASEL
PA ST ALBAN-ANLAGE 66, CH-4052 BASEL, SWITZERLAND
SN 
EI 2072-6694
J9 CANCERS
JI Cancers
PD JUN 15
PY 2023
VL 15
IS 12
BP 
EP 
DI 10.3390/cancers15123190
PG 17
WC Oncology
SC Oncology
GA K1OQ1
UT WOS:001014211900001
PM 37370800
DA 2025-02-23
ER

PT J
AU Liu, Y
   He, J
   Cai, LJ
   Leng, AM
AF Liu, Yuan
   He, Jian
   Cai, Longjiao
   Leng, Aimin
TI The Effects of Fatty Acids on Primary Liver Cancer: A Two-Sample Mendelian Randomization Study
SO NUTRITION AND CANCER-AN INTERNATIONAL JOURNAL
LA English
DT Article
ID hepatocellular-carcinoma; causal inference; dietary-fat; risk; association; instruments; metabolism; omega-3-fatty-acids; consumption; growth
AB Currently, it is unknown whether fatty acids (FAs) and primary liver cancer (PLC) are associated. The cause-effect association was established using a two-sample Mendelian randomization (MR) study. Eligible single nucleotide polymorphisms were selected as instrumental variables from six FAs genome-wide association studies. The outcome involved a total of 260,428 subjects and was a summary of genetic data on PLC from FinnGen biobanks. The principal method inverse variance weighted (IVW) and several other analytical approaches (MR-Egger, Weighted Median, and Maximum likelihood) were tested to determine the causal relationship between different FAs and PLC. Furthermore, sensitivity analyses were performed to determine the stability of the results. The two-sample MR analysis revealed a negative causal relationship between omega-3 FAs and PLC. It was discovered that an increase in each standard deviation (0.53 mmol/L; SD: 0.22) in the genetic levels of omega-3 FAs reduced the risk of PLC by 62.1% through the IVW method [odd ratio: 0.379; 95% confidence interval (0.176, 0.816)]. Nevertheless, other FAs were not statistically correlated with PLC. Additionally, no pleiotropy was found between the two. According to the MR study, consuming omega-3 FAs may help prevent PLC.
C1 [Liu, Yuan; Cai, Longjiao; Leng, Aimin] Cent South Univ, Dept Gastroenterol, Changsha, Peoples R China.
   [He, Jian] Nanfang Hosp, Dept Gastroenterol, Guangzhou, Peoples R China.
   [Leng, Aimin] Xiangya Hosp, Dept Gastroenterol, 88 Xiangya Rd, Changsha 410000, Hunan, Peoples R China.
C3 Central South University; Southern Medical University - China; Central South University
RP Leng, AM (corresponding author), Xiangya Hosp, Dept Gastroenterol, 88 Xiangya Rd, Changsha 410000, Hunan, Peoples R China.
EM 1253959512@qq.com
CR Borges MC, 2022, BMC MED, V20, P0, DOI 10.1186/s12916-022-02399-w
   Bowden J, 2016, GENET EPIDEMIOL, V40, P304, DOI 10.1002/gepi.21965
   Bowden J, 2015, INT J EPIDEMIOL, V44, P512, DOI 10.1093/ije/dyv080
   Bray F, 2018, CA-CANCER J CLIN, V68, P394, DOI 10.3322/caac.21492
   Burgess Stephen, 2019, WELLCOME OPEN RES, V4, P186, DOI 10.12688/wellcomeopenres.15555.1
   Bycroft C, 2018, NATURE, V562, P203, DOI 10.1038/s41586-018-0579-z
   Calder PC, 2015, JPEN-PARENTER ENTER, V39, P18S, DOI 10.1177/0148607115595980
   Calder PC, 2010, NUTRIENTS, V2, P355, DOI 10.3390/nu2030355
   Darwish NM, 2022, MOLECULES, V27, P0, DOI 10.3390/molecules27093032
   Davey Smith G, 2014, HUM MOL GENET, V23, PR89, DOI 10.1093/hmg/ddu328
   Davies NM, 2018, BMJ-BRIT MED J, V362, P0, DOI 10.1136/bmj.k601
   Del Greco MF, 2015, STAT MED, V34, P2926, DOI 10.1002/sim.6522
   Duarte-Salles T, 2015, INT J CANCER, V137, P2715, DOI 10.1002/ijc.29643
   Freedman ND, 2010, J NATL CANCER I, V102, P1354, DOI 10.1093/jnci/djq301
   Gao M, 2015, CANCER CAUSE CONTROL, V26, P367, DOI 10.1007/s10552-014-0512-1
   Gleissman H, 2010, EXP CELL RES, V316, P1365, DOI 10.1016/j.yexcr.2010.02.039
   Goodpaster BH, 2017, CELL METAB, V25, P1027, DOI 10.1016/j.cmet.2017.04.015
   Hemani G, 2018, ELIFE, V7, P0, DOI 10.7554/eLife.34408
   Hemani G, 2018, HUM MOL GENET, V27, PR195, DOI 10.1093/hmg/ddy163
   Huang RX, 2015, PLOS ONE, V10, P0, DOI 10.1371/journal.pone.0096102
   Ioannou GN, 2009, HEPATOLOGY, V50, P175, DOI 10.1002/hep.22941
   Jiang W, 2021, FRONT NUTR, V8, P0, DOI 10.3389/fnut.2021.771984
   Kamat MA, 2019, BIOINFORMATICS, V35, P4851, DOI 10.1093/bioinformatics/btz469
   Kang JX, 2004, NATURE, V427, P504, DOI 10.1038/427504a
   Koh WP, 2016, LIVER INT, V36, P893, DOI 10.1111/liv.12978
   Kurki MI, 2022, MEDRXIV, V2022, P0, DOI 10.1101/
   Larsson SC, 2021, CURR OPIN LIPIDOL, V32, P1, DOI 10.1097/MOL.0000000000000721
   Lavelle A, 2020, NAT REV GASTRO HEPAT, V17, P223, DOI 10.1038/s41575-019-0258-z
   Lawlor DA, 2008, STAT MED, V27, P1133, DOI 10.1002/sim.3034
   Lee Cue Hyunkyu, 2016, GENOMICS & INFORMATICS, V14, P173, DOI 10.5808/GI.2016.14.4.173
   Li CX, 2023, J HEPATOL, V78, PE144, DOI 10.1016/j.jhep.2022.12.002
   Li J, 2022, BMC GASTROENTEROL, V22, P0, DOI 10.1186/s12876-022-02354-2
   Li YJ, 2022, FRONT NUTR, V9, P0, DOI 10.3389/fnut.2022.962787
   Lim K, 2009, MOL CANCER THER, V8, P3046, DOI 10.1158/1535-7163.MCT-09-0551
   Liu XX, 2023, J MED VIROL, V95, P0, DOI 10.1002/jmv.28455
   Locke AE, 2019, NATURE, V572, P323, DOI 10.1038/s41586-019-1457-z
   Milligan BG, 2003, GENETICS, V163, P1153
   Mohammadzadeh F, 2014, J BREAST CANCER, V17, P136, DOI 10.4048/jbc.2014.17.2.136
   Pierce BL, 2013, AM J EPIDEMIOL, V178, P1177, DOI 10.1093/aje/kwt084
   Pierce BL, 2011, INT J EPIDEMIOL, V40, P740, DOI 10.1093/ije/dyq151
   Ratnayake WMN, 2009, ANN NUTR METAB, V55, P8, DOI 10.1159/000228994
   Sawada N, 2012, GASTROENTEROLOGY, V142, P1468, DOI 10.1053/j.gastro.2012.02.018
   Skrivankova VW, 2021, JAMA-J AM MED ASSOC, V326, P1614, DOI 10.1001/jama.2021.18236
   Stockwell BR, 2017, CELL, V171, P273, DOI 10.1016/j.cell.2017.09.021
   Thiébaut ACM, 2009, JNCI-J NATL CANCER I, V101, P1001, DOI 10.1093/jnci/djp168
   Tian T, 2021, ANN TRANSL MED, V9, P0, DOI 10.21037/atm-21-4608
   Vila IK, 2022, CELL METAB, V34, P125, DOI 10.1016/j.cmet.2021.12.007
   Wang XY, 2022, NEOPLASIA, V24, P86, DOI 10.1016/j.neo.2021.11.004
   Wu M, 2005, INT J CANCER, V117, P340, DOI 10.1002/ijc.21238
   Xu HL, 2022, FRONT IMMUNOL, V13, P0, DOI 10.3389/fimmu.2022.1055953
   Yang JJ, 2017, J CLIN ONCOL, V35, P3055, DOI 10.1200/JCO.2017.73.3329
   Yang JD, 2019, NAT REV GASTRO HEPAT, V16, P589, DOI 10.1038/s41575-019-0186-y
   Yang WS, 2020, CLIN GASTROENTEROL H, V18, P2775, DOI 10.1016/j.cgh.2020.01.003
   Yuan S, 2022, NUTRIENTS, V14, P0, DOI 10.3390/nu14163354
   Zárate R, 2017, CLIN TRANSL MED, V6, P0, DOI 10.1186/s40169-017-0153-6
   Zeng LS, 2022, FRONT NUTR, V9, P0, DOI 10.3389/fnut.2022.1010476
   Zhao LG, 2021, CANCERS, V13, P0, DOI 10.3390/cancers13071580
NR 57
TC 2
Z9 2
U1 6
U2 15
PU ROUTLEDGE JOURNALS, TAYLOR & FRANCIS LTD
PI ABINGDON
PA 2-4 PARK SQUARE, MILTON PARK, ABINGDON OX14 4RN, OXON, ENGLAND
SN 0163-5581
EI 1532-7914
J9 NUTR CANCER
JI Nutr. Cancer
PD AUG 9
PY 2023
VL 75
IS 7
BP 1560
EP 1570
DI 10.1080/01635581.2023.2216914
EA MAY 2023
PG 11
WC Oncology; Nutrition & Dietetics
SC Oncology; Nutrition & Dietetics
GA J8MP7
UT WOS:001002587500001
PM 37289106
DA 2025-02-23
ER

PT J
AU Shrestha, G
   Chang, CP
   Pun, CB
   Gautam, DK
   Siwakoti, B
   Sapkota, A
   Hashibe, M
AF Shrestha, Gambhir
   Chang, Chun-Pin
   Pun, Chin Bahadur
   Gautam, Dej Kumar
   Siwakoti, Bhola
   Sapkota, Amir
   Hashibe, Mia
TI Differences in risk factors for head and neck cancer among men and women in Nepal: A case-control study
SO CANCER EPIDEMIOLOGY
LA English
DT Article
DE Head and neck cancer; Nepal; Tobacco smoking; Chewing; Alcohol drinking
ID oral-cancer; gender-differences; alcohol; smoking; tobacco
AB Background: Head and neck cancer (HNC) is a major cause of cancer morbidity and mortality in Nepal. The study aims to investigate differences in risk factors for head and neck cancer by sex in Nepal. Methods: A hospital-based case-control study was conducted at the B.P. Koirala Memorial Cancer Hospital in Nepal from 2016 to 2018. A semi-structured questionnaire consisting of socio-demographic characteristics, dietary habits, reproductive factors, household air pollution, tobacco use (smoking and chewing), alcohol consumption, and second-hand smoking was used to collect the data. Odds ratios (OR) and 95 % confidence intervals (CI) were estimated using unconditional logistic regression adjusting for potential confounders. Results: A total of 549 HNC cases (438 men and 111 women) and 601 age-matched healthy controls (479 men and 122 women) were recruited in this study. An increased risk of HNC for low education level and family income were observed among men (adjusted odds ratio (AOR) for 3rd grade and less= 1.58, 95 % CI= 1.14-2.18; AOR for family monthly income < 5000 Rupees = 1.64, 95 % CI 1.20-2.24). The AORs among women were higher than the men for known risk factors (AOR for smoking 1.34 (95 % CI 0.96-1.86) for men, 2.94 (95 % CI 1.31-6.69) for women; AOR for tobacco chewing 1.76 (95 % CI 1.27-2.46) for men, 10.22 (95 % CI 4.53-23.03) for women). Conclusion: Our results point to an effect modification by sex for HNC risk factors with high AORs observed among women.
C1 [Shrestha, Gambhir] Tribhuvan Univ, Inst Med, Dept Community Med, Maharajgunj Med Campus, Kathmandu, Nepal.
   [Chang, Chun-Pin; Hashibe, Mia] Univ Utah, Div Publ Hlth, Dept Family & Prevent Med, Sch Med, Salt Lake City, UT USA.
   [Chang, Chun-Pin; Hashibe, Mia] Huntsman Canc Inst, Salt Lake City, UT USA.
   [Pun, Chin Bahadur] BP Koirala Mem Canc Hosp, Dept Pathol, Bharatpur, Nepal.
   [Gautam, Dej Kumar] BP Koirala Mem Canc Hosp, Dept Surg Oncol, Bharatpur, Nepal.
   [Siwakoti, Bhola] BP Koirala Mem Canc Hosp, Dept Canc Prevent Control & Res, Bharatpur, Nepal.
   [Sapkota, Amir] Univ Maryland, Maryland Inst Appl Environm Hlth, Sch Publ Hlth, College Pk, MD USA.
   [Chang, Chun-Pin] Univ Utah, Div Publ Hlth, Dept Family & Prevent Med, Huntsman Canc Inst, 2000 Circle Hope, Salt Lake City, UT 84112 USA.
C3 Tribhuvan University; Institute of Medicine (IoM) - Nepal; Utah System of Higher Education; University of Utah; Utah System of Higher Education; University of Utah; Huntsman Cancer Institute; University System of Maryland; University of Maryland College Park; Utah System of Higher Education; University of Utah; Huntsman Cancer Institute
RP Chang, CP (corresponding author), Univ Utah, Div Publ Hlth, Dept Family & Prevent Med, Huntsman Canc Inst, 2000 Circle Hope, Salt Lake City, UT 84112 USA.
EM esther.chang@utah.edu
FU National Institutes of Health, United States;  [3P30 CA042014-26S6]
CR Bosetti C, 2000, BRIT J CANCER, V82, P204, DOI 10.1054/bjoc.1999.0900
   Chang CP, 2020, INT J CANCER, V147, P866, DOI 10.1002/ijc.32823
   Chen F, 2018, J CANCER, V9, P2543, DOI 10.7150/jca.24431
   Cook MB, 2009, CANCER EPIDEM BIOMAR, V18, P1174, DOI 10.1158/1055-9965.EPI-08-1118
   Dorak MTevfik, 2012, FRONTIERS IN GENETICS, V3, P268, DOI 10.3389/fgene.2012.00268
   Freedman ND, 2007, BRIT J CANCER, V96, P1469, DOI 10.1038/sj.bjc.6603713
   Freedman ND, 2007, CANCER, V110, P1593, DOI 10.1002/cncr.22957
   Gajurel R, 2020, CLIN EXP DENT RES, V6, P356, DOI 10.1002/cre2.278
   GLOBOCAN, 2020, LIP OR CAV GLOB CANC, V0, P0
   Hashim D, 2017, CANCER MED-US, V6, P1998, DOI 10.1002/cam4.1136
   Hernán MA, 2002, AM J EPIDEMIOL, V155, P176, DOI 10.1093/aje/155.2.176
   International Agency for Research on Cancer, 2021, GLOBAL CANC OBSERVAT, V0, P0
   Kim AS, 2018, INT J ENV RES PUB HE, V15, P0, DOI 10.3390/ijerph15091981
   Kim HI, 2018, BIOMOL THER, V26, P335, DOI 10.4062/biomolther.2018.103
   Langevin SM, 2011, CANCER LETT, V310, P216, DOI 10.1016/j.canlet.2011.07.007
   Lin NC, 2020, INT J ENV RES PUB HE, V17, P0, DOI 10.3390/ijerph17113978
   MACFARLANE GJ, 1995, ORAL ONCOL, V31B, P181
   Ministry of Health and Population Nepal and World Health Organization, 2019, NONC DIS RISK FACT S, V0, P0
   Mourad M, 2017, J ORAL MAXIL SURG, V75, P2562, DOI 10.1016/j.joms.2017.05.008
   Muscat JE, 1996, CANCER RES, V56, P5192
   Muwonge R, 2008, ORAL ONCOL, V44, P446, DOI 10.1016/j.oraloncology.2007.06.002
   Rubin JB, 2020, BIOL SEX DIFFER, V11, P0, DOI 10.1186/s13293-020-00291-x
   Shrestha G, 2020, ASIAN PACIFIC JOURNAL OF CANCER CARE, V5, P145, DOI 10.31557/apjcc.2020.5.3.145-150
   Sung H, 2021, CA-CANCER J CLIN, V71, P209, DOI 10.3322/caac.21660
   Yamasaki-Nakagawa M, 2001, INT J TUBERC LUNG D, V5, P24
NR 25
TC 3
Z9 3
U1 0
U2 0
PU ELSEVIER SCI LTD
PI London
PA 125 London Wall, London, ENGLAND
SN 1877-7821
EI 1877-783X
J9 CANCER EPIDEMIOL
JI Cancer Epidemiol.
PD FEB 15
PY 2023
VL 82
IS 
BP 
EP 
DI 10.1016/j.canep.2022.102319
EA DEC 2022
PG 5
WC Oncology; Public, Environmental & Occupational Health
SC Oncology; Public, Environmental & Occupational Health
GA 7U0NQ
UT WOS:000911835600001
PM 36566578
DA 2025-02-23
ER

PT J
AU Boi-Dsane, NAA
   Amarh, V
   Tsatsu, SE
   Bachelle, SV
   Bediako-Bowan, AAA
   Koney, NKK
   Dzudzor, B
AF Boi-Dsane, Naa Adzoa Adzeley
   Amarh, Vincent
   Tsatsu, Sandra Enyonam
   Bachelle, Sarah Vuunipuo
   Bediako-Bowan, Antoinette Afua Asiedua
   Koney, Nii Koney-kwaku
   Dzudzor, Bartholomew
TI Cross-Sectional Study for Investigation of the Association Between Modifiable Risk Factors and Gastrointestinal Cancers at a Tertiary Hospital in Ghana
SO CANCER CONTROL
LA English
DT Article
DE gastrointestinal cancers; cancer therapy; modifiable risk factors; red meat consumption; Ghana
ID colorectal-cancer; pancreatic-cancer; metaanalysis; smoking
AB BackgroundMalignancies affecting the gastrointestinal tract are among the principal threats to global public health. In Ghana, these cancers are responsible for a significant number of hospitalizations and mortalities at major health facilities across the country. The increasing incidence of these malignancies necessitates an investigation of the association between lifestyle (modifiable risk factors) and these disorders.Main ObjectiveTo determine the association between lifestyle and gastrointestinal cancers of patients attending the Korle Bu Teaching Hospital (KBTH).Study DesignThis was a cross-sectional prospective study where demographic data were obtained from consenting patients diagnosed with gastrointestinal cancer at the oncology and surgical clinics of the KBTH. Diagnostic investigations, gastrointestinal cancer phenotype, year of diagnosis and treatment(s) received were also obtained from the participants. Information on smoking status, alcohol consumption, sources of dietary proteins, daily intake of water, and frequency of fruit intake were also obtained from the participants. Odds ratio and P-values were determined to ascertain whether there might be a significant association between gastrointestinal cancers and specified lifestyle.ResultsColorectal cancers were the most prevalent form of gastrointestinal cancers among the participants. Alcohol consumption or smoking habits were not significantly associated with onset of gastrointestinal cancers among the study participants. There was a significant association but weak correlation between red meat consumption and the colorectal cancer.ConclusionThis study shows consumption of red meat to be a modifiable risk factor that is associated with lower gastrointestinal cancers in the study participants. Further longitudinal studies using large number of participants is needed for confirming the observations from this current study.
C1 [Boi-Dsane, Naa Adzoa Adzeley; Amarh, Vincent; Tsatsu, Sandra Enyonam; Bachelle, Sarah Vuunipuo; Dzudzor, Bartholomew] Univ Ghana, Med Sch, Korle Bu, Dept Med Biochem, Accra, Ghana.
   [Tsatsu, Sandra Enyonam; Bediako-Bowan, Antoinette Afua Asiedua] Univ Ghana, Med Sch, Dept Surg, Korle Bu, Accra, Ghana.
   [Tsatsu, Sandra Enyonam; Bediako-Bowan, Antoinette Afua Asiedua] Korle Bu Teaching Hosp, Dept Surg, Korle Bu, Accra, Ghana.
   [Koney, Nii Koney-kwaku] Univ Ghana, Med Sch, Korle Bu, Dept Anat, Accra, Ghana.
   [Dzudzor, Bartholomew] Univ Ghana, Med Sch, Dept Med Biochem, Accra, Ghana.
C3 University of Ghana; University of Ghana; University of Ghana; University of Ghana
RP Dzudzor, B (corresponding author), Univ Ghana, Med Sch, Dept Med Biochem, Accra, Ghana.
EM bdzudzor@ug.edu.gh
CR Boland CR, 2010, GASTROENTEROLOGY, V138, P2073, DOI 10.1053/j.gastro.2009.12.064
   Bouvard V, 2015, LANCET ONCOL, V16, P1599, DOI 10.1016/S1470-2045(15)00444-1
   Calys-Tagoe Benedict N L, 2014, BMC RES NOTES, V7, P577, DOI 10.1186/1756-0500-7-577
   Choi YJ, 2016, KOREAN J INTERN MED, V31, P1042, DOI 10.3904/kjim.2016.147
   Fedirko V, 2011, ANN ONCOL, V22, P1958, DOI 10.1093/annonc/mdq653
   Jacob Louis, 2018, ONCOTARGET, V9, P17420, DOI 10.18632/oncotarget.24724
   Johnson CM, 2013, CANCER CAUSE CONTROL, V24, P1207, DOI 10.1007/s10552-013-0201-5
   Larsson SC, 2006, INT J CANCER, V119, P2657, DOI 10.1002/ijc.22170
   Lewandowska A, 2022, CANCER CONTROL, V29, P0, DOI 10.1177/10732748211056692
   Liang PS, 2009, INT J CANCER, V124, P2406, DOI 10.1002/ijc.24191
   Lu LL, 2021, CANCER COMMUN, V41, P1137, DOI 10.1002/cac2.12220
   Michaud DS, 2001, JAMA-J AM MED ASSOC, V286, P921, DOI 10.1001/jama.286.8.921
   Midha S, 2016, CANCER LETT, V381, P269, DOI 10.1016/j.canlet.2016.07.022
   Nilsen TIL, 2000, CANCER CAUSE CONTROL, V11, P645, DOI 10.1023/A:1008916123357
   Observatory TGC, 2020, GLOBOCAN 2020- MALAWI FACT SHEET, V0, P0
   Renehan AG, 2008, LANCET, V371, P569, DOI 10.1016/S0140-6736(08)60269-X
   Rosinger Asher, 2016, NCHS DATA BRIEF, V0, P1
   Sung H, 2021, CA-CANCER J CLIN, V71, P209, DOI 10.3322/caac.21660
   Vogel A, 2019, ANN ONCOL, V30, P871, DOI 10.1093/annonc/mdy510
   von Elm E, 2007, ANN INTERN MED, V147, P573, DOI 10.7326/0003-4819-147-8-200710160-00010
   Walter V, 2014, ANN ONCOL, V25, P1517, DOI 10.1093/annonc/mdu040
   Wang F, 2014, CANCER LETT, V345, P196, DOI 10.1016/j.canlet.2013.08.016
   Wang XF, 2020, CHEST, V158, PS65, DOI 10.1016/j.chest.2020.03.012
   Wang XL, 2019, BMJ OPEN GASTROENTER, V6, P0, DOI 10.1136/bmjgast-2019-000339
NR 25
TC 3
Z9 3
U1 0
U2 3
PU SAGE PUBLICATIONS INC
PI THOUSAND OAKS
PA 2455 TELLER RD, THOUSAND OAKS, CA 91320 USA
SN 1073-2748
EI 1526-2359
J9 CANCER CONTROL
JI Cancer Control
PD JAN 15
PY 2023
VL 30
IS 
BP 
EP 
DI 10.1177/10732748231155702
PG 10
WC Oncology
SC Oncology
GA 9R5PH
UT WOS:000945704300001
PM 37129188
DA 2025-02-23
ER

PT J
AU Li, HF
   Sheng, DS
   Jin, CD
   Zhao, GP
   Zhang, L
AF Li, Hongfeng
   Sheng, Dashuang
   Jin, Chuandi
   Zhao, Guoping
   Zhang, Lei
TI Identifying and ranking causal microbial biomarkers for colorectal cancer at different cancer subsites and stages: a Mendelian randomization study
SO FRONTIERS IN ONCOLOGY
LA English
DT Article
DE colorectal cancer; gut microbiota; Mendelian randomization analysis; dietary habit; causal microbial biomarkers
ID genetic-variants; gut microbiome; colon; expression; cells; tumor
AB IntroductionThe gut microbiome is directly involved in colorectal carcinogenesis, but much of the epidemiological evidence for the effect of the gut microbiome on colorectal cancer (CRC) risk comes from observational studies, and it is unclear whether identified microbial alterations are the cause or consequence of CRC development. MethodsUnivariate Mendelian randomization (MR) analysis and multivariate MR analysis based on Bayesian model averaging were performed to comprehensively explore the microbial risk factors associated with CRC. The Network Module Structure Shift method was used to identify microbial biomarkers associated with CRC. Mediation analysis was used to explore the dietary habits-microbiota-CRC pathway. ResultsThe results of the four methods showed that 9 bacteria had a robust causal relationship with the development of CRC. Among them, Streptococcus thermophilus reduced the risk of CRC; Eubacterium ventriosum and Streptococcus were beneficial bacteria of malignant tumors of colon (CC); Erysipelotrichaceae was a protective factor for malignant tumors of rectal (CR); Bacteroides ovatus was a risk factor for benign tumors. Finally, the mediation analysis revealed 10 pathways by which dietary regulation bacteria affected the risk of CRC, including alcohol consumption increased the risk of CC by reducing the abundance of Eubacterium ventriosum (mediated proportion: 43.044%), and the mediated proportion of other pathways was 7.026%-34.22%. DiscussionThese findings will contribute to the understanding of the different carcinogenic mechanisms of intestinal flora in the colon and rectum and the risk of tumor transformation, thereby aiding CRC prevention, early screening, and the development of future strategies to reduce CRC risk.
C1 [Li, Hongfeng; Sheng, Dashuang; Jin, Chuandi; Zhao, Guoping; Zhang, Lei] Shandong Univ, Cheeloo Coll Med, Sch Publ Hlth, Dept Biostat, Jinan, Peoples R China.
   [Li, Hongfeng; Sheng, Dashuang; Jin, Chuandi; Zhao, Guoping; Zhang, Lei] Shandong Univ, Natl Inst Hlth Data Sci China, Cheeloo Coll Med, Microbiome X, Jinan, Peoples R China.
   [Zhao, Guoping; Zhang, Lei] Shandong Univ, State Key Lab Microbial Technol, Qingdao, Peoples R China.
   [Zhao, Guoping] Chinese Acad Sci, Univ Chinese Acad Sci, Shanghai Inst Nutr & Hlth, Biomed Big Data Ctr,CAS Key Lab Computat Biol, Shanghai, Peoples R China.
   [Zhang, Lei] Shandong Univ, Shandong Childrens Microbiome Ctr, Childrens Hosp, Jinan, Peoples R China.
C3 Shandong University; Shandong University; Shandong University; Chinese Academy of Sciences; Shanghai Institute of Nutrition & Health, CAS; University of Chinese Academy of Sciences, CAS; Shandong University
RP Zhao, GP; Zhang, L (corresponding author), Shandong Univ, Cheeloo Coll Med, Sch Publ Hlth, Dept Biostat, Jinan, Peoples R China.; Zhao, GP; Zhang, L (corresponding author), Shandong Univ, Natl Inst Hlth Data Sci China, Cheeloo Coll Med, Microbiome X, Jinan, Peoples R China.; Zhao, GP; Zhang, L (corresponding author), Shandong Univ, State Key Lab Microbial Technol, Qingdao, Peoples R China.; Zhao, GP (corresponding author), Chinese Acad Sci, Univ Chinese Acad Sci, Shanghai Inst Nutr & Hlth, Biomed Big Data Ctr,CAS Key Lab Computat Biol, Shanghai, Peoples R China.; Zhang, L (corresponding author), Shandong Univ, Shandong Childrens Microbiome Ctr, Childrens Hosp, Jinan, Peoples R China.
EM guopingzhao@yeah.net; zhanglei7@sdu.edu.cn
FU National Natural Science Foundation of China [82172320]; TaiShan Industrial Experts Program [tscy20190612]; TaiShan Scholars Program of Shandong Province [tshw20120206]; Shandong University Outstanding Young Scholars Program
CR Allali I, 2015, GUT MICROBES, V6, P161, DOI 10.1080/19490976.2015.1039223
   Atarashi K, 2011, SCIENCE, V331, P337, DOI 10.1126/science.1198469
   Bowden J, 2015, INT J EPIDEMIOL, V44, P512, DOI 10.1093/ije/dyv080
   Brenner H, 2007, GUT, V56, P1585, DOI 10.1136/gut.2007.122739
   Burgess S, 2015, AM J EPIDEMIOL, V181, P251, DOI 10.1093/aje/kwu283
   Burgess S, 2013, GENET EPIDEMIOL, V37, P658, DOI 10.1002/gepi.21758
   Chen HM, 2013, AM J CLIN NUTR, V97, P1044, DOI 10.3945/ajcn.112.046607
   Chen WG, 2012, PLOS ONE, V7, P0, DOI 10.1371/journal.pone.0039743
   Coker OO, 2018, GUT, V67, P1024, DOI 10.1136/gutjnl-2017-314281
   Dai ZW, 2018, MICROBIOME, V6, P0, DOI 10.1186/s40168-018-0451-2
   Davidson KW, 2021, JAMA-J AM MED ASSOC, V325, P1965, DOI 10.1001/jama.2021.6238
   Dejea CM, 2018, SCIENCE, V359, P592, DOI 10.1126/science.aah3648
   Elsworth BL, 2020, BIORXIV, V0, P0, DOI DOI 10.1101/2020.08.10.244293
   Feng Q, 2015, NAT COMMUN, V6, P0, DOI 10.1038/ncomms7528
   Flemer B, 2017, GUT, V66, P633, DOI 10.1136/gutjnl-2015-309595
   Giambartolomei C, 2014, PLOS GENET, V10, P0, DOI 10.1371/journal.pgen.1004383
   Hamady ZZR, 2010, GUT, V59, P461, DOI 10.1136/gut.2008.176131
   Han SW, 2020, CANCER MANAG RES, V12, P8703, DOI 10.2147/CMAR.S268943
   Ihekweazu FD, 2021, AM J PATHOL, V191, P704, DOI 10.1016/j.ajpath.2021.01.009
   Kalady MF, 2009, DIS COLON RECTUM, V52, P1039, DOI 10.1007/DCR.0b013e31819edbd4
   Kamat MA, 2019, BIOINFORMATICS, V35, P4851, DOI 10.1093/bioinformatics/btz469
   Kurki MI, 2022, MEDRXIV, V0, P0, DOI DOI 10.1101/2022.03.03.22271360
   Li Q, 2021, GASTROENTEROLOGY, V160, P1179, DOI 10.1053/j.gastro.2020.09.003
   Li Y, 2022, CELL MOL IMMUNOL, V19, P791, DOI 10.1038/s41423-022-00871-4
   Long YW, 2023, BMC MED, V21, P0, DOI 10.1186/s12916-023-02761-6
   Lopera-Maya EA, 2022, NAT GENET, V54, P143, DOI 10.1038/s41588-021-00992-y
   MacKinnon DP, 2004, MULTIVAR BEHAV RES, V39, P99, DOI 10.1207/s15327906mbr3901_4
   Ni JJ, 2022, BMC CANCER, V22, P0, DOI 10.1186/s12885-022-10483-w
   Oke S, 2017, THER ADV GASTROENTER, V10, P417, DOI 10.1177/1756283X17694832
   Paternoster L, 2017, PLOS GENET, V13, P0, DOI 10.1371/journal.pgen.1006944
   Pierce BL, 2013, AM J EPIDEMIOL, V178, P1177, DOI 10.1093/aje/kwt084
   Rühlemann MC, 2021, NAT GENET, V53, P147, DOI 10.1038/s41588-020-00747-1
   Salesse L, 2021, CANCERS, V13, P0, DOI 10.3390/cancers13092060
   Sanna S, 2019, NAT GENET, V51, P600, DOI 10.1038/s41588-019-0350-x
   Skrivankova VW, 2021, BMJ-BRIT MED J, V375, P0, DOI 10.1136/bmj.n2233
   Skrivankova VW, 2021, JAMA-J AM MED ASSOC, V326, P1614, DOI 10.1001/jama.2021.18236
   Song M, 2019, CLIN GASTROENTEROL H, V17, P275, DOI 10.1016/j.cgh.2018.07.012
   Tajima Y, 2022, SCI REP-UK, V12, P0, DOI 10.1038/s41598-022-21928-4
   Tarrah A, 2018, FRONT MICROBIOL, V9, P0, DOI 10.3389/fmicb.2018.02214
   Touchefeu Y, 2021, EUR J GASTROEN HEPAT, V33, P149, DOI 10.1097/MEG.0000000000001842
   Tsuruya A, 2016, SCI REP-UK, V6, P0, DOI 10.1038/srep27923
   VanderWeele TJ, 2016, ANNU REV PUBL HEALTH, V37, P17, DOI 10.1146/annurev-publhealth-032315-021402
   Veiga P, 2014, SCI REP-UK, V4, P0, DOI 10.1038/srep06328
   Vogel JD, 2017, DIS COLON RECTUM, V60, P999, DOI 10.1097/DCR.0000000000000926
   Wald A, 1940, ANN MATH STAT, V11, P284, DOI 10.1214/aoms/1177731868
   Wu SG, 2003, GASTROENTEROLOGY, V124, P392, DOI 10.1053/gast.2003.50047
   Xi Y, 2021, TRANSL ONCOL, V14, P0, DOI 10.1016/j.tranon.2021.101174
   Xiao LW, 2022, NAT COMPUT SCI, V2, P307, DOI 10.1038/s43588-022-00247-8
   Yang YH, 2019, INT J CANCER, V144, P2381, DOI 10.1002/ijc.31941
   Yang YZ, 2017, GASTROENTEROLOGY, V152, P851, DOI 10.1053/j.gastro.2016.11.018
   Yazici C, 2017, GUT, V66, P1983, DOI 10.1136/gutjnl-2016-313321
   Yu TC, 2017, CELL, V170, P548, DOI 10.1016/j.cell.2017.07.008
   Zeller G, 2014, MOL SYST BIOL, V10, P0, DOI 10.15252/msb.20145645
   Zhu QC, 2014, PLOS ONE, V9, P0, DOI 10.1371/journal.pone.0090849
   Zuber V, 2020, NAT COMMUN, V11, P0, DOI 10.1038/s41467-019-13870-3
NR 55
TC 3
Z9 3
U1 8
U2 33
PU FRONTIERS MEDIA SA
PI LAUSANNE
PA AVENUE DU TRIBUNAL FEDERAL 34, LAUSANNE, CH-1015, SWITZERLAND
SN 2234-943X
EI 
J9 FRONT ONCOL
JI Front. Oncol.
PD JUL 19
PY 2023
VL 13
IS 
BP 
EP 
DI 10.3389/fonc.2023.1224705
PG 13
WC Oncology
SC Oncology
GA O1DG8
UT WOS:001041288600001
PM 37538123
DA 2025-02-23
ER

PT J
AU Navarro-Bielsa, A
   Gracia-Cazaña, T
   Almagro, M
   de la Fuente-meira, S
   Flórez, A
   Yélamos, O
   Montero-Vilchez, T
   González-Cruz, C
   Diago, A
   Abadías-Granado, I
   Fuentelsaz, V
   Colmenero, M
   Bañuls, J
   Arias-Santiago, S
   Buendía-Eisman, A
   Almenara-Blasco, M
   Gil-Pallares, P
   Gilaberte, Y
AF Navarro-Bielsa, Alba
   Gracia-Cazana, Tamara
   Almagro, Manuel
   de la Fuente-meira, Sonia
   Florez, Angeles
   Yelamos, Oriol
   Montero-Vilchez, Trinidad
   Gonzalez-Cruz, Carlos
   Diago, Adrian
   Abadias-Granado, Isabel
   Fuentelsaz, Victoria
   Colmenero, Maria
   Banuls, Jose
   Arias-Santiago, Salvador
   Buendia-Eisman, Agustin
   Almenara-Blasco, Manuel
   Gil-Pallares, Pedro
   Gilaberte, Yolanda
TI The Influence of the Exposome in the Cutaneous Squamous Cell Carcinoma, a Multicenter Case-Control Study
SO CANCERS
LA English
DT Article
DE exposome; squamous cell carcinoma; diet; environmental exposure
ID nonmelanoma skin-cancer; ultraviolet-a; exposure; risk; omega-3-fatty-acids; smoking; stress
AB Introduction: The concept of exposome refers to the total of harmful and beneficial environmental exposures that can help predict the organism's biological responses over time. Ultraviolet radiation (UVR) from sun exposure has been recognized as the main etiological agent of skin cancer, and squamous cell carcinoma (SCC) is one most commonly associated with chronic exposure. However, in recent years, evidence suggests that lifestyle, environmental pollution, and contaminants in water and food can have an influence. Objectives: To study the relationship between SCC and sun exposure, pollution, stress, and lifestyle in a Spanish cohort. Materials and Method: A multicenter case-control study was carried out in which 13 dermatologists from different regions of Spain recruited cases and controls between April 2020 and August 2022. The group of cases were patients diagnosed with SCC and, as a control group, people who attended Dermatology consultations as companions with no history of skin cancer. Results: A total of 62 patients with SCC and 126 controls were included (62.9% males, median age 76.46 (10.1) and 33.3%, median age 55.7 (15), respectively). The SCC group had experienced more outside work than the controls (75% vs. 22.4%, p < 0.001), less recreational exposure (sunbathing, p = 0.05, and outdoor sports, p = 0.01), and a lower annual income (p = 0.01), with an increase in tobacco exposure (p < 0.001), without differences in other carcinogens, such as ionizing radiation or chemical exposure. The control group had a higher daily screentime use (p < 0.001) and practiced more relaxation activities (p = 0.03). A higher linolenic acid intake and lower coffee consumption were the only dietary variables associated with SCC (p < 0.05). Some chronic medications (anxiolytics, antidepressants, beta-blockers, statins, hydrochlorothiazide, ACE inhibitors, metformin, and omeprazole) were also statistically associated with SCC. Statistical significance for all aforementioned variables was maintained in the multivariate analysis (p < 0.05). Conclusions: The study found a significant association between SCC and multiple exposome-related factors in addition to chronic sun exposure in the Spanish population. Primary prevention strategies should target specific populations, such as outdoor workers promoting sun-safe behaviors and stress-reducing activities, in addition to adequate skin photoprotection in patients under certain medications associated with SCC.
C1 [Navarro-Bielsa, Alba; Gracia-Cazana, Tamara; Diago, Adrian; Almenara-Blasco, Manuel; Gilaberte, Yolanda] Univ Zaragoza, Miguel Servet Univ Hosp, Dept Dermatol, IIS Aragon, Zaragoza 50009, Spain.
   [Almagro, Manuel] Complejo Hosp Univ Coruna, Dept Dermatol, La Coruna 15006, Spain.
   [de la Fuente-meira, Sonia] Hosp Clin Lozano Blesa, Dept Dermatol, Zaragoza 50009, Spain.
   [Florez, Angeles] Univ Hosp Pontevedra, Dept Dermatol, Pontevedra 36162, Spain.
   [Yelamos, Oriol] Univ Autonoma Barcelona, Hosp Santa Creu i Santa Pau, Dept Dermatol, IIB SANT PAU, Barcelona 08193, Spain.
   [Montero-Vilchez, Trinidad; Arias-Santiago, Salvador] Hosp Univ Virgen Nieves, Inst Invest IBS, Dept Dermatol, Granada 18012, Spain.
   [Gonzalez-Cruz, Carlos] Hosp Univ Vall dHebron, Dept Dermatol, Barcelona 08035, Spain.
   [Abadias-Granado, Isabel] Hosp Barbastro, Dept Dermatol, Huesca 22300, Spain.
   [Fuentelsaz, Victoria] Hosp Royo Villanova, Dept Dermatol, Zaragoza 50015, Spain.
   [Colmenero, Maria] Hosp Costa Sol, Dept Dermatol, Marbella 29603, Spain.
   [Banuls, Jose] Hosp Gen Univ Alicante, Dept Dermatol, ISABIAL, Alicante 03010, Spain.
   [Buendia-Eisman, Agustin] Univ Granada, Fac Med, Granada 18071, Spain.
   [Gil-Pallares, Pedro] Univ Santiago Compostela, Complejo Hosp Univ Ferrol, Dept Dermatol, La Coruna 15705, Spain.
C3 Miguel Servet University Hospital; University of Zaragoza; Complejo Hospitalario Universitario A Coruna; Lozano Blesa University Clinical Hospital; Complexo Hospitalario Universitario de Pontevedra; Autonomous University of Barcelona; Hospital Universitario Virgen de las Nieves; Instituto de Investigacion Biosanitaria IBS Granada; Hospital Universitari Vall d'Hebron; General University Hospital of Alicante; Universidad Miguel Hernandez de Elche; Universitat d'Alacant; Instituto de Investigacion Sanitaria y Biomedica de Alicante (ISABIAL); University of Granada; Complejo Hospitalario Universitario de Ferrol; Universidade de Santiago de Compostela
RP Navarro-Bielsa, A (corresponding author), Univ Zaragoza, Miguel Servet Univ Hosp, Dept Dermatol, IIS Aragon, Zaragoza 50009, Spain.; Gil-Pallares, P (corresponding author), Univ Santiago Compostela, Complejo Hosp Univ Ferrol, Dept Dermatol, La Coruna 15705, Spain.
EM anavarrobi@salud.aragon.es; pedro.gil.pallares@rai.usc.es
FU Vichy laboratories
CR Alrashidi A, 2020, PHOTODERMATOL PHOTO, V36, P441, DOI 10.1111/phpp.12583
   [Anonymous], 1992, IARC MONOGR EVAL CARCINOG RISKS HUM, V55, P1
   Armstrong BK, 2001, J PHOTOCH PHOTOBIO B, V63, P8, DOI 10.1016/S1011-1344(01)00198-1
   Augustin J, 2018, J EUR ACAD DERMATOL, V32, P1906, DOI 10.1111/jdv.14990
   Backes C, 2018, PHOTODERMATOL PHOTO, V34, P330, DOI 10.1111/phpp.12388
   Batalla-Covello J, 2022, FASEB BIOADV, V4, P225, DOI 10.1096/fba.2021-00097
   Black HS, 2006, CANCER DETECT PREV, V30, P224, DOI 10.1016/j.cdp.2006.04.008
   Black HS, 2016, J CLIN MED, V5, P0, DOI 10.3390/jcm5020023
   Blakely KM, 2019, DRUG SAFETY, V42, P827, DOI 10.1007/s40264-019-00806-5
   Chang MS, 2021, CANCER PREV RES, V14, P77, DOI 10.1158/1940-6207.CAPR-20-0376
   COHEN S, 1983, J HEALTH SOC BEHAV, V24, P385, DOI 10.2307/2136404
   Crist M, 2022, J IMMUNOTHER CANCER, V10, P0, DOI 10.1136/jitc-2022-005632
   Curtin GM, 2004, TOXICOL SCI, V81, P14, DOI 10.1093/toxsci/kfh172
   de Troya-Martín M, 2009, ACTAS DERMO-SIFILOGR, V100, P586, DOI 10.1016/S0001-7310(09)71906-4
   Dhabhar FS, 2013, CLIN DERMATOL, V31, P18, DOI 10.1016/j.clindermatol.2011.11.003
   Dou YL, 2014, TUMOR BIOL, V35, P7499, DOI 10.1007/s13277-014-1991-0
   Dozier S, 1997, SOUTHERN MED J, V90, P55, DOI 10.1097/00007611-199701000-00012
   Elmets CA, 2014, J INVEST DERMATOL, V134, P2497, DOI 10.1038/jid.2014.192
   Fan F, 2022, FRONT ORAL HEALTH, V3, P0, DOI 10.3389/froh.2022.1017543
   Gilaberte Y, 2020, J SKIN CANCER, V2020, P0, DOI 10.1155/2020/8128717
   Götzinger F, 2022, EUR HEART J-CARD PHA, V8, P420, DOI 10.1093/ehjcvp/pvac017
   Goldstein MR, 2009, INT J CARDIOL, V135, P128, DOI 10.1016/j.ijcard.2008.01.023
   Haisma MS, 2023, ACTA DERM-VENEREOL, V103, P0, DOI 10.2340/actadv.v103.3933
   Holterhues C, 2010, J INVEST DERMATOL, V130, P1807, DOI 10.1038/jid.2010.58
   KELFKENS G, 1991, CARCINOGENESIS, V12, P1377, DOI 10.1093/carcin/12.8.1377
   Kinjo T, 2010, INT J MOL MED, V25, P861, DOI 10.3892/ijmm_00000415
   Kubatka P, 2014, CRIT REV ONCOL HEMAT, V92, P296, DOI 10.1016/j.critrevonc.2014.08.002
   Leonardi-Bee J, 2012, ARCH DERMATOL, V148, P939, DOI 10.1001/archdermatol.2012.1374
   Mehlan J, 2022, GRAEF ARCH CLIN EXP, V260, P2745, DOI 10.1007/s00417-022-05576-y
   Garrido PM, 2020, REV PORT CARDIOL, V39, P163, DOI 10.1016/j.repc.2019.07.008
   Moan J, 2015, PHOTODERMATOL PHOTO, V31, P26, DOI 10.1111/phpp.12139
   Moehrie M, 2008, CLIN DERMATOL, V26, P12, DOI 10.1016/j.clindermatol.2007.10.001
   Noel SE, 2014, INT J CANCER, V135, P149, DOI 10.1002/ijc.28630
   Ofenloch RF, 2019, ACTA DERM-VENEREOL, V99, P309, DOI 10.2340/00015555-3082
   Oh CC, 2019, J AM ACAD DERMATOL, V81, P395, DOI 10.1016/j.jaad.2019.01.084
   Pandeya N, 2019, BRIT J DERMATOL, V181, P749, DOI 10.1111/bjd.17938
   Pavlou P, 2009, TOXICOL IND HEALTH, V25, P231, DOI 10.1177/0748233709103209
   Qasem A, 2020, ANTI-CANCER AGENT ME, V20, P245, DOI 10.2174/1871520619666191029151545
   Remor E, 2006, SPAN J PSYCHOL, V9, P86, DOI 10.1017/S1138741600006004
   Rigel DS, 2008, J AM ACAD DERMATOL, V58, PS129, DOI 10.1016/j.jaad.2007.04.034
   Ruiz-Canela M, 2015, BRIT J NUTR, V113, P984, DOI 10.1017/S0007114514004401
   Sauvaigo S, 2007, BRIT J DERMATOL, V157, P26, DOI 10.1111/j.1365-2133.2007.07890.x
   Shibuya CM, 2022, ARCH ORAL BIOL, V136, P0, DOI 10.1016/j.archoralbio.2022.105383
   Shyong EQ, 2003, TOXICOL APPL PHARM, V188, P104, DOI 10.1016/S0041-008X(03)00018-8
   Slominski AT, 2018, ENDOCRINOLOGY, V159, P1992, DOI 10.1210/en.2017-03230
   Tejera-Vaquerizo A, 2016, ACTAS DERMO-SIFILOGR, V107, P318, DOI 10.1016/j.ad.2015.12.008
   Tokez S, 2020, JAMA DERMATOL, V156, P973, DOI 10.1001/jamadermatol.2020.1988
   van der Leest RJT, 2012, BRIT J DERMATOL, V167, P1321, DOI 10.1111/j.1365-2133.2012.11123.x
   Vineis P, 2017, INT J HYG ENVIR HEAL, V220, P142, DOI 10.1016/j.ijheh.2016.08.001
   Waldman A, 2019, HEMATOL ONCOL CLIN N, V33, P1, DOI 10.1016/j.hoc.2018.08.001
   Wild CP, 2005, CANCER EPIDEM BIOMAR, V14, P1847, DOI 10.1158/1055-9965.EPI-05-0456
   Yang KM, 2017, ONCOTARGET, V8, P75411, DOI 10.18632/oncotarget.20034
   Yoshinaga S, 2005, INT J CANCER, V115, P828, DOI 10.1002/ijc.20939
   Yu M, 2016, PLOS ONE, V11, P0, DOI 10.1371/journal.pone.0160939
   Zhao C, 2022, ECOTOX ENVIRON SAFE, V244, P0, DOI 10.1016/j.ecoenv.2022.114071
   Zink A, 2018, J EUR ACAD DERMATOL, V32, P1695, DOI 10.1111/jdv.15052
NR 56
TC 1
Z9 1
U1 2
U2 9
PU MDPI
PI BASEL
PA ST ALBAN-ANLAGE 66, CH-4052 BASEL, SWITZERLAND
SN 
EI 2072-6694
J9 CANCERS
JI Cancers
PD NOV 15
PY 2023
VL 15
IS 22
BP 
EP 
DI 10.3390/cancers15225376
PG 16
WC Oncology
SC Oncology
GA Z0YK4
UT WOS:001109422300001
PM 38001636
DA 2025-02-23
ER

PT J
AU Pourkerman, M
   Hajjar, M
   Naja, F
   Yunus, F
   Rashidkhani, B
AF Pourkerman, Marzieh
   Hajjar, Melika
   Naja, Farah
   Yunus, Faisel
   Rashidkhani, Bahram
TI Nutrient Patterns and Bladder Cancer: A Case-Control Study in Iran
SO NUTRITION AND CANCER-AN INTERNATIONAL JOURNAL
LA English
DT Article
ID dietary fiber intake; vitamin-c; risk; metaanalysis; folate; reliability; carotenoids; statistics
AB To examine the association between nutrient patterns (NP) and the risk of bladder cancer (BC) in the Iranian population, this Hospital-based case-control study was conducted with 306 participants (106 cases and 200 controls). The cases were newly diagnosed with BC (transitional cell carcinoma). Participants' past year's dietary intake was obtained via a valid 168-item Food Frequency Questionnaire (FFQ). Principal Component Analysis was applied to derive NPs considering the intake of the nutrients. Logistic regression models were used to estimate the odds ratio (ORs) and 95%CIs. Two main NPs were obtained - Mineral Dominant (NP1) and Fat Dominant (NP2). NP1 was characterized by a high loading of folate, total carbohydrate, iron, phosphorus, fiber, total protein, magnesium, potassium, and calcium. NP2 had high loadings of trans-fatty acid (TFA), poly-unsaturated fatty acid (PUFA), total fat, saturated fatty acid (SFA), sodium, and cholesterol. Higher adherence to NP1 pattern significantly decreased the odds of BC (OR = 0.24, 95%CI: 0.09-0.67). In contrast, high adherence to NP2 resulted in almost a five-fold increase in the odds of BC (OR = 5.41, 95%CI: 2.26, 12.95). Variability in nutrient patterns has significant associations with the risk of BC, further highlighting the need to study patterns of nutrient intake rather than single nutrients.
C1 [Pourkerman, Marzieh; Hajjar, Melika; Rashidkhani, Bahram] Shahid Beheshti Univ Med Sci, Natl Nutr & Food Technol Res Inst, Fac Nutr Sci & Food Technol, Dept Community Nutr, Tehran, Iran.
   [Naja, Farah] Univ Sharjah, Coll Hlth Sci, Dept Clin Nutr & Dietet, Sharjah, U Arab Emirates.
   [Yunus, Faisel] Shalamar Med & Dent Coll, Dept Community Med, Lahore, Pakistan.
   [Rashidkhani, Bahram] Shahid Beheshti Univ Med Sci, Natl Nutr & Food technol Res Inst, Fac Nutr Sci & Food Technol, Dept Community Nutr, 7 Shahid Hafezi Arghavan e Gharbi St,Shahid Farahz, Tehran 19857174, Iran.
C3 Shahid Beheshti University Medical Sciences; University of Sharjah; Shahid Beheshti University Medical Sciences
RP Rashidkhani, B (corresponding author), Shahid Beheshti Univ Med Sci, Natl Nutr & Food technol Res Inst, Fac Nutr Sci & Food Technol, Dept Community Nutr, 7 Shahid Hafezi Arghavan e Gharbi St,Shahid Farahz, Tehran 19857174, Iran.
EM rashidkhani@yahoo.com
CR Bojková B, 2020, INT J MOL SCI, V21, P0, DOI 10.3390/ijms21114114
   Bravi F, 2015, CANCER EPIDEMIOL, V39, P66, DOI 10.1016/j.canep.2014.12.003
   Brinkman MT, 2011, BRIT J NUTR, V106, P1070, DOI 10.1017/S0007114511001346
   Brinkman MT, 2011, EUR J CANCER, V47, P436, DOI 10.1016/j.ejca.2010.09.027
   Brinkman MT, 2011, CANCER CAUSE CONTROL, V22, P469, DOI 10.1007/s10552-010-9718-z
   Chen FQ, 2015, SCI REP-UK, V5, P0, DOI 10.1038/srep09599
   Craig CL, 2003, MED SCI SPORT EXER, V35, P1381, DOI 10.1249/01.MSS.0000078924.61453.FB
   Edefonti V, 2015, BRIT J CANCER, V112, P446, DOI 10.1038/bjc.2014.611
   Edefonti V, 2020, NUTRIENTS, V12, P0, DOI 10.3390/nu12061584
   Edefonti V, 2010, ORAL ONCOL, V46, P343, DOI 10.1016/j.oraloncology.2009.11.017
   Edefonti V, 2010, CANCER EPIDEM BIOMAR, V19, P18, DOI 10.1158/1055-9965.EPI-09-0900
   Farmanfarma KK, 2020, RES REP UROL, V12, P91, DOI 10.2147/RRU.S232417
   Ghaemmaghamia J, 2012, NUTR FOOD SCI, V42, P442, DOI 10.1108/00346651211277708
   He HD, 2014, INT J FOOD SCI NUTR, V65, P286, DOI 10.3109/09637486.2013.866641
   Holick CN, 2005, CANCER CAUSE CONTROL, V16, P1135, DOI 10.1007/s10552-005-0337-z
   Hu J, 2012, ANN ONCOL, V23, P491, DOI 10.1093/annonc/mdr155
   Jakszyn P, 2011, CANCER EPIDEM BIOMAR, V20, P555, DOI 10.1158/1055-9965.EPI-10-0971
   Keszei AP, 2010, AM J EPIDEMIOL, V171, P436, DOI 10.1093/aje/kwp399
   Luo JD, 2020, CARCINOGENESIS, V41, P478, DOI 10.1093/carcin/bgz187
   Mazdak H, 2010, INT UROL NEPHROL, V42, P89, DOI 10.1007/s11255-009-9583-4
   McRae MP, 2018, J CHIROPR MED, V17, P90, DOI 10.1016/j.jcm.2017.12.001
   Michaud DS, 2000, AM J EPIDEMIOL, V152, P1145, DOI 10.1093/aje/152.12.1145
   Mirmiran P, 2010, PUBLIC HEALTH NUTR, V13, P654, DOI 10.1017/S1368980009991698
   Mondul AM, 2010, CANCER RES, V70, P9218, DOI 10.1158/0008-5472.CAN-10-0985
   Pelucchi C, 2006, NAT CLIN PRACT UROL, V3, P327, DOI 10.1038/ncpuro0510
   Piyathilake C, 2016, INVESTIG CLIN UROL, V57, PS14, DOI 10.4111/icu.2016.57.S1.S14
   Radosavljevic V, 2005, INTERNATIONAL UROLOGY AND NEPHROLOGY, V37, P283, DOI 10.1007/s11255-004-4710-8
   RIBOLI E, 1991, INT J CANCER, V49, P214, DOI 10.1002/ijc.2910490212
   Richters A, 2020, WORLD J UROL, V38, P1895, DOI 10.1007/s00345-019-02984-4
   Rosato V, 2014, CANCER CAUSE CONTROL, V25, P525, DOI 10.1007/s10552-014-0356-8
   Siegel RL, 2018, CA-CANCER J CLIN, V68, P7, DOI 10.3322/caac.21442
   Sobhani SR, 2017, J NUTR SCI DIET, V0, P31
   Steinmaus CM, 2000, AM J EPIDEMIOL, V151, P693, DOI 10.1093/oxfordjournals.aje.a010264
   Sung H, 2021, CA-CANCER J CLIN, V71, P209, DOI 10.3322/caac.21660
   Tang J-e, 2014, WORLD J SURG ONCOL, V12, P1
   Turati F, 2011, EUR J CANCER PREV, V20, P456, DOI 10.1097/CEJ.0b013e328348fc0f
   VENA JE, 1992, NUTR CANCER, V18, P255, DOI 10.1080/01635589209514226
   Veronese N, 2018, AM J CLIN NUTR, V107, P436, DOI 10.1093/ajcn/nqx082
   Wang J, 2019, CELL MOL BIOL, V65, P5, DOI 10.14715/cmb/2019.65.7.2
   Yu EYW, 2020, AM J CLIN NUTR, V112, P1252, DOI 10.1093/ajcn/nqaa215
   Zeegers MPA, 2001, BRIT J CANCER, V85, P977, DOI 10.1054/bjoc.2001.1968
   Zhu HJ, 2020, FRONT ONCOL, V10, P0, DOI 10.3389/fonc.2020.530382
NR 42
TC 1
Z9 1
U1 0
U2 0
PU ROUTLEDGE JOURNALS, TAYLOR & FRANCIS LTD
PI ABINGDON
PA 2-4 PARK SQUARE, MILTON PARK, ABINGDON OX14 4RN, OXON, ENGLAND
SN 0163-5581
EI 1532-7914
J9 NUTR CANCER
JI Nutr. Cancer
PD MAY 28
PY 2023
VL 75
IS 5
BP 1323
EP 1329
DI 10.1080/01635581.2023.2191383
EA MAR 2023
PG 7
WC Oncology; Nutrition & Dietetics
SC Oncology; Nutrition & Dietetics
GA G3FR2
UT WOS:000961206300001
PM 36999896
DA 2025-02-23
ER

PT J
AU Zhu, ZY
   Peng, LL
   Zhou, H
   Gu, HT
   Tang, YH
   Zhou, ZH
   Xiang, L
   Wang, YX
AF Zhu, Zhiyong
   Peng, Linglong
   Zhou, He
   Gu, Haitao
   Tang, Yunhao
   Zhou, Zhihang
   Xiang, Ling
   Wang, Yaxu
TI Low-fat dairy consumption and the risk of lung cancer: A large prospective cohort study
SO CANCER MEDICINE
LA English
DT Article
DE Cox regression analysis; low-fat dairy; lung cancer; PLCO trial
ID prostate-cancer; pancreatic-cancer; vitamin-d; metaanalysis; calcium; disease; glucose; diet; men
AB Background: Despite the possible contribution of dairy products to the development or prevention of cancers, there is a lack of epidemiological evidence linking low-fat dairy consumption to the risk of developing lung cancer. This research was conducted to fill this knowledge gap.Methods: The data for this research were collected from the Prostate, Lung, Colorectal, and Ovarian (PLCO) Cancer Screening Trial. The Cox proportional risk model was employed to evaluate the link between low-fat dairy consumption and the risk of developing lung cancer. Hazard ratios (HRs) and 95% confidence intervals (CIs) were measured in both unadjusted and adjusted models. A series of predefined subgroup analyses were performed to identify potential effect modifiers, and several sensitivity analyses were conducted to assess the stability of the findings.Results: The study included data from 98,459 individuals. During a total of 869,807.9 follow-up person-years, 1642 cases of lung cancer were observed, with an incidence of 0.189 cases for every 100 person-years. In the fully adjusted model, participants in the highest quartile of low-fat dairy consumption had a significantly decreased risk of lung cancer compared to the ones in the lowest quartile (HRquartile 4 vs. 1: 0.769, 95% CI: 0.664, 0.891, p(trend) = 0.005). The restricted cubic spline plot revealed an inverse nonlinear dose-response relationship between low-fat dairy consumption and lung cancer risk (p(nonlinearity) = 0.008). Subgroup analyses demonstrated that the inverse association was stronger among participants with higher daily caloric intake (p(interaction) = 0.031). Various sensitivity analyses produced consistent results.Conclusion: Consuming more low-fat dairy products is significantly linked to a reduced risk of developing lung cancer, indicating that an appropriate increase in the use of low-fat dairy products may help prevent lung cancer.
C1 [Zhu, Zhiyong; Peng, Linglong; Gu, Haitao; Tang, Yunhao; Wang, Yaxu] Chongqing Med Univ, Dept Gastrointestinal Surg, Affiliated Hosp 2, Chongqing, Peoples R China.
   [Zhou, He] Univ Oxford, Lab Canc Biol, Dept Oncol, Oxford, England.
   [Zhou, He] North Sichuan Med Coll, Dept Gastrointestinal Surg 2, Affiliated Hosp, Nanchong, Peoples R China.
   [Zhou, Zhihang] Chongqing Med Univ, Dept Gastroenterol, Affiliated Hosp 2, Chongqing, Peoples R China.
   [Xiang, Ling] Chongqing Med Univ, Dept Clin Nutr, Affiliated Hosp 2, Chongqing, Peoples R China.
C3 Chongqing Medical University; University of Oxford; North Sichuan Medical University; Chongqing Medical University; Chongqing Medical University
RP Wang, YX (corresponding author), Chongqing Med Univ, Dept Gastrointestinal Surg, Affiliated Hosp 2, Chongqing, Peoples R China.
EM 300897@hospital.cqmu.edu.cn
FU Chongqing Science and Technology Commission [CSTB2022NSCQ-MSX1005, cstc2021jcyj-msxmX0112, cstc2021jcyj-msxmX0153]
CR Abbosh C, 2017, NATURE, V545, P446, DOI 10.1038/nature22364
   Aguilera-Buenosvinos I, 2021, NUTRIENTS, V13, P0, DOI 10.3390/nu13020687
   Argirion I, 2017, CANCER EPIDEM BIOMAR, V26, P1519, DOI 10.1158/1055-9965.EPI-17-0293
   Aune D, 2015, AM J CLIN NUTR, V101, P87, DOI 10.3945/ajcn.113.067157
   Barrubés L, 2018, INT J CANCER, V143, P1356, DOI 10.1002/ijc.31540
   Bocca C, 2010, CHEM-BIOL INTERACT, V183, P187, DOI 10.1016/j.cbi.2009.09.022
   Buys SS, 2011, JAMA-J AM MED ASSOC, V305, P2295, DOI 10.1001/jama.2011.766
   Cai HL, 2022, INT J EPIDEMIOL, V51, P1142, DOI 10.1093/ije/dyac054
   Dasari S, 2017, CLIN NUTR, V36, P1465, DOI 10.1016/j.clnu.2016.11.017
   Foster KR, 2017, NATURE, V548, P43, DOI 10.1038/nature23292
   Fraser GE, 2020, INT J EPIDEMIOL, V49, P1526, DOI 10.1093/ije/dyaa007
   Huang Y, 2021, CLIN NUTR, V40, P5595, DOI 10.1016/j.clnu.2021.09.037
   Hughes KC, 2017, NEUROLOGY, V89, P46, DOI 10.1212/WNL.0000000000004057
   Jansen RJ, 2014, INT J CANCER, V134, P1935, DOI 10.1002/ijc.28525
   Jin CC, 2019, CELL, V176, P998, DOI 10.1016/j.cell.2018.12.040
   Jin HY, 2020, J CANCER, V11, P4091, DOI 10.7150/jca.43561
   Kim JW, 2019, NAT MED, V25, P1783, DOI 10.1038/s41591-019-0612-2
   Kishton RJ, 2017, CELL METAB, V26, P94, DOI 10.1016/j.cmet.2017.06.016
   Kitada Y, 2018, SCI ADV, V4, P0, DOI 10.1126/sciadv.aat0062
   Lam TK, 2009, CANCER RES, V69, P932, DOI 10.1158/0008-5472.CAN-08-3162
   López-Plaza B, 2019, ADV NUTR, V10, PS212, DOI 10.1093/advances/nmz014
   Lumsden AL, 2023, CLIN NUTR, V42, P1, DOI 10.1016/j.clnu.2022.11.006
   Orlich MJ, 2022, AM J CLIN NUTR, V116, P314, DOI 10.1093/ajcn/nqac093
   Papadimitriou N, 2021, NAT COMMUN, V12, P0, DOI 10.1038/s41467-021-24861-8
   Park SY, 2007, AM J EPIDEMIOL, V166, P1259, DOI 10.1093/aje/kwm269
   Perakakis N, 2017, NAT REV ENDOCRINOL, V13, P324, DOI 10.1038/nrendo.2016.221
   Pettersson A, 2012, CANCER EPIDEM BIOMAR, V21, P428, DOI 10.1158/1055-9965.EPI-11-1004
   Rideout TC, 2013, NUTR J, V12, P0, DOI 10.1186/1475-2891-12-56
   Satija A, 2017, J AM COLL CARDIOL, V70, P411, DOI 10.1016/j.jacc.2017.05.047
   Shi YY, 2020, J EXP MED, V217, P0, DOI 10.1084/jem.20192282
   Srour B, 2019, BMJ-BRIT MED J, V365, P0, DOI 10.1136/bmj.l1451
   Subar AF, 2001, AM J EPIDEMIOL, V154, P1089, DOI 10.1093/aje/154.12.1089
   Sung H, 2021, CA-CANCER J CLIN, V71, P209, DOI 10.3322/caac.21660
   Tavera-Mendoza LE, 2017, P NATL ACAD SCI USA, V114, PE2186, DOI 10.1073/pnas.1615015114
   Trompette A, 2014, NAT MED, V20, P159, DOI 10.1038/nm.3444
   Tucker LA, 2019, OXID MED CELL LONGEV, V2019, P0, DOI 10.1155/2019/1574021
   Vieira AR, 2016, ANN ONCOL, V27, P81, DOI 10.1093/annonc/mdv381
   Wang TT, 2022, FRONT NUTR, V9, P0, DOI 10.3389/fnut.2022.1015062
   Wu DY, 2019, FRONT IMMUNOL, V9, P0, DOI 10.3389/fimmu.2018.03160
   Yakoob MY, 2016, CIRCULATION, V133, P1645, DOI 10.1161/CIRCULATIONAHA.115.018410
   Yang JJ, 2020, JAMA ONCOL, V6, P0, DOI 10.1001/jamaoncol.2019.4107
   Yu Y, 2016, ONCOTARGETS THER, V9, P111, DOI 10.2147/OTT.S95714
   Zhang J, 2020, NUTRIENTS, V12, P0, DOI 10.3390/nu12113263
   Zhang Y, 2022, FRONT ONCOL, V12, P0, DOI 10.3389/fonc.2022.855101
NR 44
TC 3
Z9 3
U1 1
U2 7
PU WILEY
PI HOBOKEN
PA 111 RIVER ST, HOBOKEN 07030-5774, NJ USA
SN 2045-7634
EI 
J9 CANCER MED-US
JI Cancer Med.
PD AUG 15
PY 2023
VL 12
IS 15
BP 16558
EP 16569
DI 10.1002/cam4.6249
EA JUN 2023
PG 12
WC Oncology
SC Oncology
GA GN8O9
UT WOS:001012679800001
PM 37329182
DA 2025-02-23
ER

PT J
AU Melo, BD
   Vieira, DCA
   de Oliveira, GC
   Valente, J
   Sanchez, Z
   Ferrari, G
   Magalhaes, LP
   Rezende, LFM
AF Melo, Bruna de Lima
   Amaro Vieira, Dayara Cristina
   de Oliveira, Gabriela Coelho
   Valente, Juliana
   Sanchez, Zila
   Ferrari, Gerson
   Magalhaes, Lidiane Pereira
   Rezende, Leandro F. M.
TI Adherence to healthy lifestyle recommendations in Brazilian cancer survivors
SO JOURNAL OF CANCER SURVIVORSHIP
LA English
DT Article
DE Healthy lifestyle; Cancer survivors; Cancer; Disease
ID behaviors; quality; diet
AB Purpose We aimed to describe the adherence to healthy lifestyle recommendations (regular consumption of fruits, vegetables, and salad greens; limit the consumption of red and processed meat, fast food, sugary and alcoholic beverages; keeping a healthy body weight, being physically activity, and not smoking) of 2314 cancer survivors and 86,517 adults without cancer diagnosis (general population) from the Brazilian National Health Survey, 2019. Methods We developed a score including eight healthy lifestyle recommendations proposed by the World Cancer Research Fund (i.e., the score ranged from 0 to 8; being 0 did not follow any recommendation and 8 followed all recommendations). Results Cancer survivors had higher healthy lifestyle score than the general population. In contrast, they presented similar adherence to the recommendations of physical activity, healthy body weight, and quitting smoking. Among cancer survivors, women (OR 1.52; 95%CI 1.12 to 2.06) and widows (OR 1.49; 95%CI 1.02 to 2.18) had greater odds of adherence to healthy lifestyle recommendations, adjusted for other sociodemographic characteristics. However, cancer survivors with complete primary education (OR 0.64; 95%CI 0.44 to 0.94) and higher education (OR 0.58; 95%CI 0.40 to 0.83) had lower adherence to the recommendations. Conclusion Our findings may be useful to support counseling and interventions aimed at promoting healthy lifestyles for Brazilian cancer survivors. Implications for Cancer Survivors Healthy lifestyle may reduce mortality and cancer recurrence, and improve quality of life in cancer survivors. Identifying factors associated with the adherence to healthy lifestyle in cancer survivors may be useful to support actions and interventions.
C1 [Melo, Bruna de Lima; Amaro Vieira, Dayara Cristina; de Oliveira, Gabriela Coelho] Univ Fed Sao Paulo, Dept Clin & Expt Oncol, Escola Paulista Med, Multiprofess Internship Program Oncol, Sao Paulo, Brazil.
   [Valente, Juliana] Univ Fed Sao Paulo, Dept Psychiat, Escola Paulista Med, Sao Paulo, Brazil.
   [Sanchez, Zila; Rezende, Leandro F. M.] Univ Fed Sao Paulo, Dept Prevent Med, Escola Paulista Med, Sao Paulo, Brazil.
   [Ferrari, Gerson] Univ Santiago Chile USACH, Escuela Ciencias Actividad Fis Deporte & Salud, Santiago, Chile.
   [Ferrari, Gerson] Univ Catolica Maule, Lab Rendimiento Humano, Grp Estudio Educ Actividad Fis & Salud GEEAFyS, Talca, Chile.
   [Magalhaes, Lidiane Pereira] Univ Fed Sao Paulo, Dept Clin & Expt Oncol, Escola Paulista Med, Sao Paulo, Brazil.
C3 Universidade Federal de Sao Paulo (UNIFESP); Universidade Federal de Sao Paulo (UNIFESP); Universidade Federal de Sao Paulo (UNIFESP); Universidad de Santiago de Chile; Universidad Catolica del Maule; Universidade Federal de Sao Paulo (UNIFESP)
RP Rezende, LFM (corresponding author), Univ Fed Sao Paulo, Dept Prevent Med, Escola Paulista Med, Sao Paulo, Brazil.
EM leandro.rezende@unifesp.br
CR Silva GAE, 2016, CIENC SAUDE COLETIVA, V21, P379, DOI 10.1590/1413-81232015211.24722015
   Cadet T, 2016, HEALTHCARE-BASEL, V4, P0, DOI 10.3390/healthcare4040088
   Chung J, 2020, BJU INT, V125, P836, DOI 10.1111/bju.15007
   Demark-Wahnefried W, 2008, HEMATOL ONCOL CLIN N, V22, P319, DOI 10.1016/j.hoc.2008.01.012
   Duffy Sonia A, 2012, COMMUNITY ONCOL, V9, P344
   Ferlay J, 2021, INT J CANCER, V149, P778, DOI 10.1002/ijc.33588
   Gu QQ, 2019, NUTRIENTS, V11, P0, DOI 10.3390/nu11123027
   Hoang T, 2019, J CANCER PREV, V24, P208, DOI 10.15430/JCP.2019.24.4.208
   *IBGE, 2015, PESQ NAC SAUD 2013 A, V0, P0
   INCA-Instituto Nacional do Cancer, 2019, DIETA, V0, P0
   Jassem J, 2019, TRANSL LUNG CANCER R, V8, PS50, DOI 10.21037/tlcr.2019.04.01
   Jochems SHJ, 2018, BMJ OPEN, V8, P0, DOI 10.1136/bmjopen-2016-014530
   Jurdana M, 2021, RADIOL ONCOL, V55, P7, DOI 10.2478/raon-2020-0063
   Khan N, 2010, CANCER LETT, V293, P133, DOI 10.1016/j.canlet.2009.12.013
   Ligibel J, 2012, J CLIN ONCOL, V30, P3697, DOI 10.1200/JCO.2012.42.0638
   Little MA, 2018, J CANCER SURVIV, V12, P828, DOI 10.1007/s11764-018-0720-x
   Low CA, 2014, J PSYCHOSOC ONCOL, V32, P678, DOI 10.1080/07347332.2014.955243
   de Rezende LFM, 2019, CANCER EPIDEMIOL, V59, P148, DOI 10.1016/j.canep.2019.01.021
   McDougall JA, 2020, JCO ONCOL PRACT, V16, PE922, DOI 10.1200/JOP.19.00736
   Nascimento W, 2021, INT J BEHAV NUTR PHY, V18, P0, DOI 10.1186/s12966-021-01142-7
   Nordgren M, 2006, HEAD NECK-J SCI SPEC, V28, P339, DOI 10.1002/hed.20334
   Schwedhelm C, 2016, NUTR REV, V74, P737, DOI 10.1093/nutrit/nuw045
   Spring B, 2015, AM PSYCHOL, V70, P75, DOI 10.1037/a0038806
   Taberna M, 2020, FRONT ONCOL, V10, P0, DOI 10.3389/fonc.2020.00085
   Tsay SL, 2017, J NURS RES, V25, P328, DOI 10.1097/JNR.0000000000000178
   World Cancer Research Fund/American Institute for Cancer Research, 2018, DIET NUTR PHYS ACT C, V0, P0
   Zhang FF, 2015, CANCER-AM CANCER SOC, V121, P4212, DOI 10.1002/cncr.29488
NR 27
TC 2
Z9 2
U1 1
U2 5
PU SPRINGER
PI NEW YORK
PA ONE NEW YORK PLAZA, SUITE 4600, NEW YORK, NY, UNITED STATES
SN 1932-2259
EI 1932-2267
J9 J CANCER SURVIV
JI J. Cancer Surviv.-Res. Pract.
PD DEC 15
PY 2023
VL 17
IS 6
BP 1751
EP 1759
DI 10.1007/s11764-022-01228-6
EA JUN 2022
PG 9
WC Oncology; Social Sciences, Biomedical
SC Oncology; Biomedical Social Sciences
GA T0FL5
UT WOS:000814977400001
PM 35739376
DA 2025-02-23
ER

PT J
AU Xiao, Y
   Peng, LL
   Xu, ZQ
   Tang, YH
   He, HM
   Gu, HT
   Wang, YX
   Xiang, L
AF Xiao, Yi
   Peng, Linglong
   Xu, Zhiquan
   Tang, Yunhao
   He, Hongmei
   Gu, Haitao
   Wang, Yaxu
   Xiang, Ling
TI Association between adherence to Eat-Lancet diet and incidence and mortality of lung cancer: A prospective cohort study
SO CANCER SCIENCE
LA English
DT Article
DE cancer prevention; dietary pattern; Eat-Lancet diet; epidemiology; lung cancer
ID risk; epidemiology; disease
AB Previous research has shown that adhering to the Eat-Lancet diet (ELD) is associated with a lower risk of chronic diseases and mortality. However, the associations between ELD and lung cancer incidence and mortality are unclear. To address this gap, we conducted a prospective cohort study involving 101,755 adults from the Prostate, Lung, Colorectal, and Ovarian (PLCO) trial in the USA. The ELD score was utilized to assess compliance with the ELD, with higher scores indicating greater compliance. We employed Cox regression analyses to calculate hazard ratios (HRs) and 95% confidence intervals (CIs) of ELD score with the incidence and mortality of lung cancer and its subtypes. In addition, sensitivity analyses were performed to ensure the robustness of our findings. In total, 1706 cases of lung cancer and 1217 lung cancer-associated deaths were recorded during the study period. Our analysis revealed that higher ELD scores were significantly associated with a reduced incidence (HRQuartile 4 vs. Quartile (1): 0.73; 95% CI: 0.60, 0.89; p(trend) = 0.001) and mortality (HRQuartile 4 vs. Quartile (1): 0.74; 95% CI: 0.59, 0.93; p(trend) = 0.005) of lung cancer in a dose-response manner (all p(nonlinearity) > 0.05). The reliability of these results was supported by sensitivity analyses. Notably, these associations were primarily observed in non-small-cell lung cancer. In conclusion, our findings suggest that adherence to the ELD may be associated with a reduced risk of lung cancer incidence and mortality.
C1 [Xiao, Yi; Peng, Linglong; Xu, Zhiquan; Tang, Yunhao; He, Hongmei; Gu, Haitao; Wang, Yaxu] Chongqing Med Univ, Affiliated Hosp 2, Dept Gastrointestinal Surg, 288 Tianwen Ave, Chongqing 400010, Peoples R China.
   [Xiang, Ling] Chongqing Med Univ, Affiliated Hosp 2, Dept Clin Nutr, 288 Tianwen Ave, Chongqing 400010, Peoples R China.
C3 Chongqing Medical University; Chongqing Medical University
RP Wang, YX (corresponding author), Chongqing Med Univ, Affiliated Hosp 2, Dept Gastrointestinal Surg, 288 Tianwen Ave, Chongqing 400010, Peoples R China.; Xiang, L (corresponding author), Chongqing Med Univ, Affiliated Hosp 2, Dept Clin Nutr, 288 Tianwen Ave, Chongqing 400010, Peoples R China.
EM 300897@hospital.cqmu.edu.cn; 306359@hospital.cqmu.edu.cn
FU Chongqing Science and Technology Commission [CSTB2022NSCQ-MSX1005, cstc2021jcyj-msxmX0112, cstc2021jcyj-msxmX0153]; Kuanren Talents Project of the Second Affiliated Hospital of Chongqing Medical University [kryc-yq-2110]
CR Abdel-Rahman O, 2019, EXPERT REV RESP MED, V13, P1029, DOI 10.1080/17476348.2019.1656532
   Anand S, 2018, FRONT MICROBIOL, V9, P0, DOI 10.3389/fmicb.2018.02147
   Ang L, 2021, CARCINOGENESIS, V42, P1461, DOI 10.1093/carcin/bgab082
   [Anonymous], 2019, LANCET, V394, P1880, DOI 10.1016/S0140-6736(19)32795-3
   Bade BC, 2020, CLIN CHEST MED, V41, P1, DOI 10.1016/j.ccm.2019.10.001
   Berthy F, 2022, AM J CLIN NUTR, V116, P980, DOI 10.1093/ajcn/nqac208
   Bouvard V, 2015, LANCET ONCOL, V16, P1599, DOI 10.1016/S1470-2045(15)00444-1
   Desquilbet L, 2010, STAT MED, V29, P1037, DOI 10.1002/sim.3841
   Dinu M, 2017, CRIT REV FOOD SCI, V57, P3640, DOI 10.1080/10408398.2016.1138447
   Heath AK, 2022, INT J CANCER, V151, P1935, DOI 10.1002/ijc.34211
   Hu FB, 1999, AM J EPIDEMIOL, V149, P531, DOI 10.1093/oxfordjournals.aje.a009849
   Ibsen DB, 2022, STROKE, V53, P154, DOI 10.1161/STROKEAHA.121.036738
   Kesse-Guyot E, 2021, J CLEAN PROD, V296, P0, DOI 10.1016/j.jclepro.2021.126555
   Kim J, 2020, CLIN LUNG CANCER, V21, PE551, DOI 10.1016/j.cllc.2020.04.001
   Knuppel A, 2019, LANCET, V394, P213, DOI 10.1016/S0140-6736(19)31236-X
   Lattimer JM, 2010, NUTRIENTS, V2, P1266, DOI 10.3390/nu2121266
   Mainzer R, 2021, STAT MED, V40, P4660, DOI 10.1002/sim.9088
   Malhotra J, 2016, EUR RESPIR J, V48, P889, DOI 10.1183/13993003.00359-2016
   Mentella MC, 2019, NUTRIENTS, V11, P0, DOI 10.3390/nu11092059
   Park SY, 2021, NUTRIENTS, V13, P0, DOI 10.3390/nu13051614
   Prorok PC, 2000, CONTROL CLIN TRIALS, V21, P273S, DOI 10.1016/S0197-2456(00)00098-2
   Schwartz AG, 2016, ADV EXP MED BIOL, V893, P21, DOI 10.1007/978-3-319-24223-1_2
   Shan ZL, 2023, JAMA INTERN MED, V183, P142, DOI 10.1001/jamainternmed.2022.6117
   Siegel RL, 2023, CA-CANCER J CLIN, V73, P17, DOI 10.3322/caac.21763
   Srour B, 2019, BMJ-BRIT MED J, V365, P0, DOI 10.1136/bmj.l1451
   Stubbendorff A, 2022, AM J CLIN NUTR, V115, P705, DOI 10.1093/ajcn/nqab369
   Subar AF, 2001, AM J EPIDEMIOL, V154, P1089, DOI 10.1093/aje/154.12.1089
   Tang NP, 2009, JPN J CLIN ONCOL, V39, P352, DOI 10.1093/jjco/hyp028
   Tao J, 2021, LUNG CANCER, V155, P87, DOI 10.1016/j.lungcan.2021.03.009
   Vieira AR, 2016, ANN ONCOL, V27, P81, DOI 10.1093/annonc/mdv381
   Wei XX, 2021, AM J CLIN NUTR, V114, P2043, DOI 10.1093/ajcn/nqab298
   Willett W, 2019, LANCET, V393, P447, DOI 10.1016/S0140-6736(18)31788-4
   Woo Hae Dong, 2013, PLOS ONE, V8, Pe75604, DOI 10.1371/journal.pone.0075604
   Yi ZH, 2020, EUR J CLIN INVEST, V50, P0, DOI 10.1111/eci.13332
   You DF, 2022, BMC MED, V20, P0, DOI 10.1186/s12916-022-02400-6
   Zagmutt FJ, 2020, J NUTR, V150, P985, DOI 10.1093/jn/nxaa020
   Zhang SM, 2023, AM J CLIN NUTR, V117, P903, DOI 10.1016/j.ajcnut.2023.02.018
   Zhang SM, 2023, METABOLISM, V141, P0, DOI 10.1016/j.metabol.2023.155401
NR 38
TC 6
Z9 6
U1 2
U2 11
PU WILEY
PI HOBOKEN
PA 111 RIVER ST, HOBOKEN 07030-5774, NJ USA
SN 1347-9032
EI 1349-7006
J9 CANCER SCI
JI Cancer Sci.
PD NOV 15
PY 2023
VL 114
IS 11
BP 4433
EP 4444
DI 10.1111/cas.15941
EA AUG 2023
PG 12
WC Oncology
SC Oncology
GA AE7L8
UT WOS:001065109700001
PM 37654016
DA 2025-02-23
ER

PT J
AU Esposito, G
   Turati, F
   Parazzini, F
   Augustin, LSA
   Serraino, D
   Negri, E
   La Vecchia, C
AF Esposito, Giovanna
   Turati, Federica
   Parazzini, Fabio
   Augustin, Livia S. A.
   Serraino, Diego
   Negri, Eva
   La Vecchia, Carlo
TI Diabetes risk reduction diet and ovarian cancer risk: an Italian case-control study
SO CANCER CAUSES & CONTROL
LA English
DT Article
DE Ovarian cancer; Case-control study; Diabetes; Diet; Glycemic index
ID food-frequency questionnaire; growth-factor system; glycemic index; vegetable consumption; carbohydrate intake; inflammatory index; prevention diet; load; breast; fruit
AB PurposeTo investigate the relation between a diabetes risk reduction diet (DRRD) and ovarian cancer.MethodsWe used data from a multicentric case-control study conducted in Italy, including 1031 incident ovarian cancer cases and 2411 controls admitted to hospital centres for acute non-malignant disease. Subjects' diet prior to hospital admission was collected using a validated food frequency questionnaire. Adherence to the DRRD was measured using a score based on 8 dietary components, giving higher scores for greater intakes of cereal fiber, coffee, fruit, nuts, higher polyunsaturated to saturated fatty acids ratio, lower glycemic index of diet, and lower intakes of red/processed meat, and sweetened beverages/and fruit juices. Higher scores indicated greater adherence to the DRRD. Multiple logistic regression models were fitted to calculate the odds ratios (OR) of ovarian cancer and the corresponding 95% confidence intervals (CI) for approximate quartiles of the DRRD score.ResultsThe DRRD score was inversely related to ovarian cancer, with an OR of 0.76 (95%CI: 0.60-0.95) for the highest versus the lowest quartile of the score (p for trend = 0.022). The exclusion of women with diabetes did not change the results (OR = 0.75, 95%CI: 0.59-0.95). Inverse associations were observed in strata of age, education, parity, menopausal status, and family history of ovarian/breast cancer.ConclusionHigher adherence to a diet aimed at reducing the risk of diabetes was inversely associated with ovarian cancer. Further evidence from prospective investigations will be useful to support our findings.
C1 [Esposito, Giovanna; Turati, Federica; Parazzini, Fabio; Augustin, Livia S. A.; La Vecchia, Carlo] Univ Milan, Dept Clin Sci & Community Hlth, Via Giovanni Celoria 22, I-20133 Milan, Italy.
   [Augustin, Livia S. A.] IRCCS Fdn G Pascale, Ist Nazl Tumori, Epidemiol & Biostat Unit, Naples, Italy.
   [Serraino, Diego] IRCCS, Ctr Riferimento Oncol CRO, Unit Canc Epidemiol, Aviano, Italy.
   [Negri, Eva] Univ Bologna, Dept Med & Surg Sci, Bologna, Italy.
C3 University of Milan; IRCCS Fondazione Pascale; Fondazione IRCCS Istituto Nazionale Tumori Milan; IRCCS Aviano (CRO); University of Bologna
RP Esposito, G (corresponding author), Univ Milan, Dept Clin Sci & Community Hlth, Via Giovanni Celoria 22, I-20133 Milan, Italy.
EM giovanna.esposito@unimi.it
FU Universita degli Studi di Milano
CR Arthur RS, 2021, CANCER EPIDEMIOL, V70, P0, DOI 10.1016/j.canep.2020.101855
   Augustin LSA, 2015, NUTR METAB CARDIOVAS, V25, P795, DOI 10.1016/j.numecd.2015.05.005
   Augustin LSA, 2003, ANN ONCOL, V14, P78, DOI 10.1093/annonc/dkg022
   Bosetti C, 2001, INT J CANCER, V93, P911, DOI 10.1002/ijc.1422
   Brand-Miller JC, 2005, AM J CLIN NUTR, V82, P350, DOI 10.1093/ajcn/82.2.350
   Brighenti F, 1992, G ITAL NUTR CLIN PREV, V1, P79
   Chang SC, 2016, CRIT REV ONCOL HEMAT, V108, P146, DOI 10.1016/j.critrevonc.2016.11.003
   Ciucci A, 2016, ONCOTARGET, V7, P8155, DOI 10.18632/oncotarget.6943
   Crane TE, 2014, CANCER EPIDEM BIOMAR, V23, P255, DOI 10.1158/1055-9965.EPI-13-0515
   Dal Maso L, 2004, ONCOLOGY-BASEL, V67, P225, DOI 10.1159/000081322
   Decarli A, 1996, ANN EPIDEMIOL, V6, P110, DOI 10.1016/1047-2797(95)00129-8
   Mousavi SE, 2022, FRONT NUTR, V9, P0, DOI 10.3389/fnut.2022.744500
   Esposito G, 2021, NUTRIENTS, V13, P0, DOI 10.3390/nu13082630
   FOSTERPOWELL K, 1995, AM J CLIN NUTR, V62, P871S, DOI 10.1093/ajcn/62.4.871S
   FRANCESCHI S, 1993, EUR J CANCER, V29A, P2298, DOI 10.1016/0959-8049(93)90225-5
   Franceschi Silvia, 1995, ANNALS OF EPIDEMIOLOGY, V5, P69, DOI 10.1016/1047-2797(95)92893-D
   Gallo D, 2012, CURR PHARM DESIGN, V18, P2734, DOI 10.2174/138161212800626139
   George SM, 2009, AM J EPIDEMIOL, V169, P462, DOI 10.1093/aje/kwn347
   Gnagnarella P, 2004, J FOOD COMPOS ANAL, V17, P509, DOI 10.1016/j.jfca.2004.02.009
   Hedelin M, 2011, CANCER EPIDEM BIOMAR, V20, P308, DOI 10.1158/1055-9965.EPI-10-0752
   Hu J, 2013, ANN ONCOL, V24, P245, DOI 10.1093/annonc/mds235
   Huang Y, 2021, CLIN NUTR, V40, P5595, DOI 10.1016/j.clnu.2021.09.037
   Kang JH, 2020, AM J CLIN NUTR, V112, P1492, DOI 10.1093/ajcn/nqaa268
   Kellenberger L D, 2010, J ONCOL, V2010, P514310, DOI 10.1155/2010/514310
   Khodavandi A, 2021, EUR J NUTR, V60, P1707, DOI 10.1007/s00394-020-02332-y
   King MG, 2013, BMC CANCER, V13, P0, DOI 10.1186/1471-2407-13-94
   Kolahdooz F, 2010, AM J CLIN NUTR, V91, P1752, DOI 10.3945/ajcn.2009.28415
   Koushik A, 2005, CANCER EPIDEM BIOMAR, V14, P2160, DOI 10.1158/1055-9965.EPI-05-0218
   Larsson SC, 2004, BRIT J CANCER, V90, P2167, DOI 10.1038/sj.bjc.6601872
   LeRoith D, 2003, CANCER LETT, V195, P127, DOI 10.1016/S0304-3835(03)00159-9
   Leung ACY, 2016, CANCER EPIDEMIOL, V45, P119, DOI 10.1016/j.canep.2016.10.010
   Livesey G, 2019, NUTRIENTS, V11, P0, DOI 10.3390/nu11061436
   Lukanova A, 2005, CANCER EPIDEM BIOMAR, V14, P98
   Luo X, 2019, AM J GASTROENTEROL, V114, P1870, DOI 10.14309/ajg.0000000000000450
   Mommers M, 2005, CANCER-AM CANCER SOC, V104, P1512, DOI 10.1002/cncr.21332
   Mongiovi JM, 2021, J NUTR, V151, P1597, DOI 10.1093/jn/nxab011
   Nagle CM, 2019, EUR J NUTR, V58, P1747, DOI 10.1007/s00394-018-1779-x
   Nagle CM, 2011, ANN ONCOL, V22, P1332, DOI 10.1093/annonc/mdq595
   Peres LC, 2017, INT J CANCER, V140, P535, DOI 10.1002/ijc.30467
   Qin B, 2016, BRIT J NUTR, V115, P694, DOI 10.1017/S0007114515004882
   Qiu WL, 2016, ONCOTARGET, V7, P37390, DOI 10.18632/oncotarget.8940
   Rhee JJ, 2015, DIABETES CARE, V38, P596, DOI 10.2337/dc14-1986
   Ribeiro JR, 2014, J STEROID BIOCHEM, V143, P160, DOI 10.1016/j.jsbmb.2014.02.010
   Rice MS, 2020, INT J CANCER, V146, P2756, DOI 10.1002/ijc.32635
   Rock CL, 2004, J CLIN ONCOL, V22, P2379, DOI 10.1200/JCO.2004.09.025
   Sadeghi A, 2019, NUTR CANCER, V71, P939, DOI 10.1080/01635581.2019.1595049
   Salari-Moghaddam A, 2019, J CLIN ENDOCR METAB, V104, P5346, DOI 10.1210/jc.2019-00637
   Schulz M, 2005, CANCER EPIDEM BIOMAR, V14, P2531, DOI 10.1158/1055-9965.EPI-05-0159
   Shafiei F, 2019, INT J GYNECOL CANCER, V29, P579, DOI 10.1136/ijgc-2018-000102
   Shivappa N, 2016, CANCER CAUSE CONTROL, V27, P897, DOI 10.1007/s10552-016-0767-9
   Sieri S, 2017, SCI REP-UK, V7, P0, DOI 10.1038/s41598-017-09498-2
   Silvera SAN, 2007, PUBLIC HEALTH NUTR, V10, P1076, DOI 10.1017/S1368980007696360
   Slavin JL, 2005, NUTRITION, V21, P411, DOI 10.1016/j.nut.2004.08.018
   Sun H, 2021, CLIN NUTR, V40, P1682, DOI 10.1016/j.clnu.2020.11.032
   Tang L, 2014, GYNECOL ONCOL, V132, P241, DOI 10.1016/j.ygyno.2013.10.020
   Turati F, 2022, EUR J CANCER PREV, V31, P339, DOI 10.1097/CEJ.0000000000000709
   Turati F, 2022, EUR J NUTR, V61, P309, DOI 10.1007/s00394-021-02646-5
   Turati F, 2019, NUTRIENTS, V11, P0, DOI 10.3390/nu11102342
   TZONOU A, 1993, INT J CANCER, V55, P411, DOI 10.1002/ijc.2910550314
   Wallin A, 2011, BRIT J CANCER, V104, P1196, DOI 10.1038/bjc.2011.49
   Wang CR, 2022, AM J EPIDEMIOL, V191, P472, DOI 10.1093/aje/kwab265
   Wang LH, 2020, BMJ OPEN, V10, P0, DOI 10.1136/bmjopen-2020-040137
   Xu H, 2018, NUTR RES, V57, P1, DOI 10.1016/j.nutres.2018.04.011
   Yu H, 2000, JNCI-J NATL CANCER I, V92, P1472, DOI 10.1093/jnci/92.18.1472
   Zahid M, 2014, INT J CANCER, V134, P2414, DOI 10.1002/ijc.28565
   Zhang M, 2002, BRIT J CANCER, V86, P712, DOI 10.1038/sj.bjc.6600085
NR 66
TC 4
Z9 4
U1 0
U2 3
PU SPRINGER
PI DORDRECHT
PA VAN GODEWIJCKSTRAAT 30, 3311 GZ DORDRECHT, NETHERLANDS
SN 0957-5243
EI 1573-7225
J9 CANCER CAUSE CONTROL
JI Cancer Causes Control
PD SEP 15
PY 2023
VL 34
IS 9
BP 769
EP 776
DI 10.1007/s10552-023-01722-x
EA MAY 2023
PG 8
WC Oncology; Public, Environmental & Occupational Health
SC Oncology; Public, Environmental & Occupational Health
GA HL2Z8
UT WOS:000993356400001
PM 37221355
DA 2025-02-23
ER

PT J
AU Ma, YH
   Huangfu, YC
   Deng, L
   Wang, P
   Shen, LS
   Zhou, YL
AF Ma, Yanhui
   Huangfu, Yuchan
   Deng, Lin
   Wang, Ping
   Shen, Lisong
   Zhou, Yunlan
TI High serum riboflavin is associated with the risk of sporadic colorectal cancer
SO CANCER EPIDEMIOLOGY
LA English
DT Article
DE Circulating riboflavin; Vitamin B2; Sporadic colorectal cancer; Risk factor; Nutrition
ID dietary-intake; b-vitamins; genetic polymorphisms; folate; methionine; statins; health; micronutrients; population
AB Background: Experimental results indicate that riboflavin is involved in tumorigenesis. Data regarding the rela-tionship between riboflavin and colorectal cancer (CRC) are limited, and findings vary between observational studies.Design: This was a case-control retrospective study.Objective: This study aimed to evaluate the associations between serum riboflavin level and sporadic CRC risk.Methods: In total, 389 participants were enrolled in this study - including 83 CRC patients without family history and 306 healthy controls - between January 2020 and March 2021 at the Department of Colorectal Surgery and Endoscope Center at Xinhua Hospital, Shanghai Jiao Tong University School of Medicine. Age, sex, body mass index, history of polyps, disease conditions (e.g., diabetes), medications, and eight other vitamins were used as confounding factors. Adjusted smoothing spline plots, subgroup analysis, and multivariate logistic regression analysis were conducted to estimate the relative risk between serum riboflavin levels and sporadic CRC risk. After fully adjusting for the confounding factors, an increased risk of colorectal cancer was suggested for in-dividuals with higher levels of serum riboflavin (OR = 1.08 (1.01, 1.15), p = 0.03) in a dose-response relationship.Conclusions: Our results support the hypothesis that higher levels of riboflavin may play a role in facilitating colorectal carcinogenesis. The finding of high levels of circulating riboflavin in patients with CRC warrants further investigation.
C1 [Ma, Yanhui; Huangfu, Yuchan; Deng, Lin; Wang, Ping; Shen, Lisong; Zhou, Yunlan] Shanghai Jiao Tong Univ, Xinhua Hosp, Dept Lab Med, Sch Med, Shanghai 200092, Peoples R China.
   [Ma, Yanhui; Shen, Lisong] Shanghai Jiao Tong Univ, Coll Hlth Sci & Technol, Fac Med Lab Sci, Sch Med, Shanghai 200092, Peoples R China.
   [Ma, Yanhui; Shen, Lisong] Shanghai Acad Expt Med, Inst Artificial Intelligence Med, Shanghai 200092, Peoples R China.
C3 Shanghai Jiao Tong University; Shanghai Jiao Tong University
RP Shen, LS; Zhou, YL (corresponding author), Shanghai Jiao Tong Univ, Xinhua Hosp, Dept Lab Med, Sch Med, Shanghai 200092, Peoples R China.
EM lisongshen@hotmail.com; cloudsgrace@hotmail.com
FU program for Shanghai Rising Stars of Youth Medical Talents - Clinical Laboratory Practitioner Program [[2021] 99]; program for Shanghai key clinical specialty [shslczdzk03304]
CR Bartmann L, 2019, FRONT PHARMACOL, V10, P0, DOI 10.3389/fphar.2019.00079
   Bassett JK, 2012, EUR J CLIN NUTR, V66, P182, DOI 10.1038/ejcn.2011.157
   Bassett JK, 2013, NUTR CANCER, V65, P659, DOI 10.1080/01635581.2013.789114
   Benson AB, 2021, J NATL COMPR CANC NE, V19, P329, DOI 10.6004/JNCCN.2021.0012
   Bull CJ, 2020, BMC MED, V18, P0, DOI 10.1186/s12916-020-01855-9
   Chen HD, 2019, GUT, V68, P1450, DOI 10.1136/gutjnl-2018-317124
   Dale KM, 2006, JAMA-J AM MED ASSOC, V295, P74, DOI 10.1001/jama.295.1.74
   Darguzyte M, 2020, CANCERS, V12, P0, DOI 10.3390/cancers12020295
   de Castro JV, 2021, CANCERS, V13, P0, DOI 10.3390/cancers13040828
   de Vogel S, 2008, J NUTR, V138, P2372, DOI 10.3945/jn.108.091157
   de Vogel S, 2008, CARCINOGENESIS, V29, P1765, DOI 10.1093/carcin/bgn074
   Donovan MG, 2017, FRONT NUTR, V4, P0, DOI 10.3389/fnut.2017.00059
   Giovannucci E, 2010, CA-CANCER J CLIN, V60, P207, DOI 10.3322/caac.20078
   Hachem C, 2009, AM J GASTROENTEROL, V104, P1241, DOI 10.1038/ajg.2009.64
   Johansson M, 2010, JAMA-J AM MED ASSOC, V303, P2377, DOI 10.1001/jama.2010.808
   Kabat GC, 2008, BRIT J CANCER, V99, P816, DOI 10.1038/sj.bjc.6604540
   Katona BW, 2020, GASTROENTEROLOGY, V158, P368, DOI 10.1053/j.gastro.2019.06.047
   Key TJ, 2012, INT J CANCER, V131, PE320, DOI 10.1002/ijc.27386
   Levit R, 2019, APPL MICROBIOL BIOT, V103, P8937, DOI 10.1007/s00253-019-10133-5
   Levit R, 2018, NUTRITION, V54, P165, DOI 10.1016/j.nut.2018.03.056
   Li KL, 2016, NUTRIENTS, V8, P0, DOI 10.3390/nu8110741
   Li SS, 2022, NUTRIENTS, V14, P0, DOI 10.3390/nu14235179
   Liu Y, 2015, MED ONCOL, V32, P0, DOI 10.1007/s12032-014-0434-5
   Macheroux P, 2011, FEBS J, V278, P2625, DOI 10.1111/j.1742-4658.2011.08202.x
   Mansoorabadi SO, 2007, J ORG CHEM, V72, P6329, DOI 10.1021/jo0703092
   Marchand LL, 2002, CANCER CAUSE CONTROL, V13, P239, DOI 10.1023/A:1015057614870
   Miranda-Lorenzo I, 2014, NAT METHODS, V11, P1161, DOI 10.1038/NMETH.3112
   Morita M, 2013, ASIAN PAC J CANCER P, V14, P6249, DOI 10.7314/APJCP.2013.14.11.6249
   Murtaugh MA, 2007, CANCER CAUSE CONTROL, V18, P153, DOI 10.1007/s10552-006-0099-2
   Otani T, 2005, NUTR CANCER, V53, P42, DOI 10.1207/s15327914nc5301_5
   Ozsvari B, 2017, AGING-US, V9, P2610, DOI 10.18632/aging.101351
   Pan F, 2020, EUR J CLIN NUTR, V74, P1149, DOI 10.1038/s41430-020-0585-8
   Papadimitriou N, 2022, CLIN GASTROENTEROL H, V20, P864, DOI 10.1016/j.cgh.2021.04.028
   Poynter JN, 2005, NEW ENGL J MED, V352, P2184, DOI 10.1056/NEJMoa043792
   Rao PN, 1999, CANCER EPIDEM BIOMAR, V8, P985
   Recalde M, 2021, BMC MED, V19, P0, DOI 10.1186/s12916-020-01877-3
   RIVLIN RS, 1973, CANCER RES, V33, P1977
   Ross ACatharine, 2012, MODERN NUTRITION IN HEALTH AND DISEASE, V11th, P0
   Rutter MD, 2020, GUT, V69, P201, DOI 10.1136/gutjnl-2019-319858
   Saedisomeolia A, 2018, ADV FOOD NUTR RES, V83, P57, DOI 10.1016/bs.afnr.2017.11.002
   Sharp L, 2008, BRIT J NUTR, V99, P379, DOI 10.1017/S0007114507801073
   Shi YK, 2014, LANCET, V383, P1947, DOI 10.1016/S0140-6736(14)60886-2
   Shin A, 2006, INT J CANCER, V119, P2938, DOI 10.1002/ijc.22196
   Shrubsole MJ, 2009, CANCER EPIDEM BIOMAR, V18, P1003, DOI 10.1158/1055-9965.EPI-08-1200
   Siegel RL, 2020, CA-CANCER J CLIN, V70, P145, DOI 10.3322/caac.21601
   Song MY, 2021, BMJ-BRIT MED J, V373, P0, DOI 10.1136/bmj.n877
   Song MY, 2020, GASTROENTEROLOGY, V158, P322, DOI 10.1053/j.gastro.2019.06.048
   Sun ZY, 2012, ANTICANCER RES, V32, P687
   van Lee L, 2011, ANN EPIDEMIOL, V21, P170, DOI 10.1016/j.annepidem.2010.10.005
   Vernia F, 2021, NUTRIENTS, V13, P0, DOI 10.3390/nu13010143
   Walsh CT, 2013, NAT PROD REP, V30, P175, DOI 10.1039/c2np20069d
   Wong SH, 2019, NAT REV GASTRO HEPAT, V16, P690, DOI 10.1038/s41575-019-0209-8
   Yang HT, 2013, J FOOD SCI, V78, PH343, DOI 10.1111/1750-3841.12012
   Yang WS, 2019, CLIN CANCER RES, V25, P1980, DOI 10.1158/1078-0432.CCR-18-2965
   Zhang CC, 2020, CHEMBIOCHEM, V21, P2297, DOI 10.1002/cbic.202000071
   Zschäbitz S, 2013, AM J CLIN NUTR, V97, P332, DOI 10.3945/ajcn.112.034736
NR 56
TC 6
Z9 7
U1 0
U2 8
PU ELSEVIER SCI LTD
PI London
PA 125 London Wall, London, ENGLAND
SN 1877-7821
EI 1877-783X
J9 CANCER EPIDEMIOL
JI Cancer Epidemiol.
PD APR 15
PY 2023
VL 83
IS 
BP 
EP 
DI 10.1016/j.canep.2023.102342
EA FEB 2023
PG 7
WC Oncology; Public, Environmental & Occupational Health
SC Oncology; Public, Environmental & Occupational Health
GA G8WJ8
UT WOS:000991891700001
PM 36863217
DA 2025-02-23
ER

PT J
AU Takahashi, M
   Sobue, T
   Zha, L
   Kitamura, T
   Iwasaki, M
   Inoue, M
   Yamaji, T
   Tsugane, S
   Sawada, N
AF Takahashi, Michiko
   Sobue, Tomotaka
   Zha, Ling
   Kitamura, Tetsuhisa
   Iwasaki, Motoki
   Inoue, Manami
   Yamaji, Taiki
   Tsugane, Shoichiro
   Sawada, Norie
TI Dietary Fish and n-3 Polyunsaturated Fatty Acid Consumption, and Renal Cell Carcinoma Risk in Japan: The Japan Public Health Center-Based Prospective Study
SO CANCER EPIDEMIOLOGY BIOMARKERS & PREVENTION
LA English
DT Article
ID follow-up survey; lipid-peroxidation; cancer-risk; cohort-i; validity; growth; jphc; level
AB Background: Previous epidemiologic studies found inconsistent associations between fish consumption and renal cell carcinoma (RCC). Although the consumption of n-3 polyunsaturated fatty acids (PUFA) was reported to protect against the development of some types of cancer, little is known regarding its association with RCC.Methods: We investigated the association between fish and n-3 PUFA consumption and RCC risk using the Japan Public Health Center-based Prospective Study. We examined data from 84,063 eligible Japanese participants aged 45 to 74 years who responded to a validated food frequency questionnaire for Cohort I in 1995 and Cohort II in 1998. The participants were followed-up until 2013. HRs and 95% confidence intervals (CI) were estimated using a multivariable-adjusted Cox proportional hazard model, and the exposure level was categorized into quartiles.Results: Among the 1,272,298 person-years of follow-up, 262 cases of newly diagnosed RCC were identified. The multivariate-adjusted HRs for the highest vs. lowest quartile of fish, including shellfish, were (HR = 1.43; 95% CI, 0.98-2.07) and the individual marine n-3 PUFAs were (HR = 1.56; 95% CI, 1.07-2.28; Ptrend = 0.09) for eicosapentenoic acid, (HR = 1.81; 95% CI, 1.27-2.59; Ptrend = 0.01) for docosapentaenoic acid, and (HR = 1.56; 95% CI, 1.07-2.27; Ptrend = 0.09) for docosahexaenoic acid. RCC were further categorized on the basis of diagnosis methods and cancer stage, and the positive correlation did not change substantially.Conclusions: We demonstrated that high consumption of n-3 PUFA is associated with RCC risk.Impact: The positive association between n-3 PUFA and RCC risk was observed in Japanese who consume higher amounts of fish than Western populations.
C1 [Takahashi, Michiko; Sobue, Tomotaka; Zha, Ling; Kitamura, Tetsuhisa] Osaka Univ, Grad Sch Med, Dept Social & Environm Med, Suita, Osaka, Japan.
   [Iwasaki, Motoki; Inoue, Manami; Yamaji, Taiki; Tsugane, Shoichiro; Sawada, Norie] Natl Canc Ctr, Inst Canc Control, Epidemiol & Prevent Grp, Chuo Ku, Tokyo, Japan.
   [Tsugane, Shoichiro] Natl Inst Biomed Innovat Hlth & Nutr, Natl Inst Hlth & Nutr, Tokyo, Japan.
   [Sobue, Tomotaka] Osaka Univ, Grad Sch Med, Dept Environm Med & Populat Sci, 2-2 Yamadaoka, Suita, Osaka 5650871, Japan.
C3 Osaka University; National Cancer Center - Japan; National Institute of Health & Nutrition - Japan; Osaka University
RP Sobue, T (corresponding author), Osaka Univ, Grad Sch Med, Dept Environm Med & Populat Sci, 2-2 Yamadaoka, Suita, Osaka 5650871, Japan.
EM tsobue@envi.med.osaka-u.ac.jp
FU Food Safety Commission, Cabinet Office, Government of Japan [1503]; National Cancer Center Research and Development Fund; Ministry of Health, Labor, and Welfare of Japan
CR Abdullah A, 2010, DIABETES RES CLIN PR, V89, P309, DOI 10.1016/j.diabres.2010.04.012
   Agency SaT, 1990, FATTY ACIDS, V0, P0
   Bai HW, 2013, PLOS ONE, V8, P0, DOI 10.1371/journal.pone.0081939
   Cohen HT, 2005, NEW ENGL J MED, V353, P2477, DOI 10.1056/NEJMra043172
   EFSA Panel on Dietetic Products NaAN, 2012, EFSA JOURNAL, V2815, P0
   Gago-Dominguez M, 2002, CANCER CAUSE CONTROL, V13, P287, DOI 10.1023/A:1015044518505
   Gago-Dominguez M, 2006, FREE RADICAL BIO MED, V40, P721, DOI 10.1016/j.freeradbiomed.2005.09.026
   Hidaka A, 2015, AM J CLIN NUTR, V102, P1490, DOI 10.3945/ajcn.115.113597
   Inoue M, 2008, AM J EPIDEMIOL, V168, P391, DOI 10.1093/aje/kwn146
   Ishihara J, 2006, J EPIDEMIOL, V16, P107, DOI 10.2188/jea.16.107
   Kabaria R, 2016, INT J NEPHROL RENOV, V9, P45, DOI 10.2147/IJNRD.S75916
   Kim H, 2015, CELL REP, V13, P495, DOI 10.1016/j.celrep.2015.09.010
   Kobayashi M, 2003, J EPIDEMIOL, V13, P0
   Labochka D, 2016, INT J MOL MED, V38, P1887, DOI 10.3892/ijmm.2016.2776
   Lalia AZ, 2016, NUTRIENTS, V8, P0, DOI 10.3390/nu8060329
   Organization WH., 1900, V3RD ED., V0, P0
   Ramachandran A, 2012, DIABETES-METAB RES, V28, P47, DOI 10.1002/dmrr.2353
   Reynolds SL, 2008, J EPIDEMIOL, V18, P280, DOI 10.2188/jea.JE2008012
   Rogers KR, 2010, CARCINOGENESIS, V31, P1523, DOI 10.1093/carcin/bgq111
   Rohrmann S, 2015, INT J CANCER, V136, PE423, DOI 10.1002/ijc.29236
   Rosiello G, 2021, WORLD J UROL, V39, P2821, DOI 10.1007/s00345-021-03798-z
   Rossi SH, 2018, WORLD J UROL, V36, P1341, DOI 10.1007/s00345-018-2286-7
   Saini RK, 2018, LIFE SCI, V203, P255, DOI 10.1016/j.lfs.2018.04.049
   Sasaki S, 2003, J EPIDEMIOL, V13, P0
   Sasaki S, 1999, J EPIDEMIOL, V9, P190
   Sasazuki S, 2011, INT J CANCER, V129, P1718, DOI 10.1002/ijc.25802
   Sawada N, 2012, GASTROENTEROLOGY, V142, P1468, DOI 10.1053/j.gastro.2012.02.018
   Sung H, 2021, CA-CANCER J CLIN, V71, P209, DOI 10.3322/caac.21660
   Suzuki R, 2010, INT J CANCER, V127, P685, DOI 10.1002/ijc.25079
   Tasaki S, 2016, MOL CLIN ONCOL, V5, P69, DOI 10.3892/mco.2016.890
   Tasaki S, 2017, EXP THER MED, V14, P1146, DOI 10.3892/etm.2017.4616
   Tsugane S, 2014, JPN J CLIN ONCOL, V44, P777, DOI 10.1093/jjco/hyu096
   Vaughan VC, 2013, BRIT J CANCER, V108, P486, DOI 10.1038/bjc.2012.586
   Wall R, 2010, NUTR REV, V68, P280, DOI 10.1111/j.1753-4887.2010.00287.x
   WILLETT W, 1986, AM J EPIDEMIOL, V124, P17, DOI 10.1093/oxfordjournals.aje.a114366
   Wolk A, 2006, JAMA-J AM MED ASSOC, V296, P1371, DOI 10.1001/jama.296.11.1371
NR 36
TC 1
Z9 1
U1 0
U2 0
PU AMER ASSOC CANCER RESEARCH
PI PHILADELPHIA
PA 615 CHESTNUT ST, 17TH FLOOR, PHILADELPHIA, PA 19106-4404 USA
SN 1055-9965
EI 1538-7755
J9 CANCER EPIDEM BIOMAR
JI Cancer Epidemiol. Biomarkers Prev.
PD OCT 2
PY 2023
VL 32
IS 10
BP 1365
EP 1372
DI 10.1158/1055-9965.EPI-23-0269
PG 8
WC Oncology; Public, Environmental & Occupational Health
SC Oncology; Public, Environmental & Occupational Health
GA U2CZ5
UT WOS:001082949400011
PM 37530751
DA 2025-02-23
ER

PT J
AU Chang, WCL
   Ghosh, J
   Cooper, HS
   Vanderveer, L
   Schultz, B
   Zhou, Y
   Harvey, KN
   Kaunga, E
   Devarajan, K
   Li, YS
   Jelinek, J
   Fragoso, MF
   Sapienza, C
   Clapper, ML
AF Chang, Wen-Chi L.
   Ghosh, Jayashri
   Cooper, Harry S.
   Vanderveer, Lisa
   Schultz, Bryant
   Zhou, Yan
   Harvey, Kristen N.
   Kaunga, Esther
   Devarajan, Karthik
   Li, Yuesheng
   Jelinek, Jaroslav
   Fragoso, Mariana F.
   Sapienza, Carmen
   Clapper, Margie L.
TI Folic Acid Supplementation Promotes Hypomethylation in Both the Inflamed Colonic Mucosa and Colitis-Associated Dysplasia
SO CANCERS
LA English
DT Article
DE folic acid; colitis; methylation; colon; tumorigenesis
ID colorectal-cancer; dietary-folate; dna methylation; up-regulation; risk; gene; tumorigenesis; inflammation; prevention; target
AB Ulcerative colitis, a form of inflammatory bowel disease, is a major risk factor for developing colorectal cancer. Patients with ulcerative colitis often present with low serum folate levels due to the adverse effect of maintenance therapies and/or intestinal malabsorption and require folic acid supplementation. While folic acid supplementation confers protection against sporadic colorectal cancer when given prior to colon tumor formation, it can promote cancer formation when administered to mice with early colonic lesions. Few studies have focused on the impact of folic acid on colorectal cancer risk in patients with ulcerative colitis. In this study, folic acid supplementation created a hypomethylated field within the inflamed non-neoplastic colonic mucosa of mice with colitis and promoted the formation of colitis-associated tumors. These data suggest that caution should be taken when recommending folic acid supplements to patients with ulcerative colitis who are at high risk of colorectal cancer. Purpose: The purpose of this study was to assess the effect of folic acid (FA) supplementation on colitis-associated colorectal cancer (CRC) using the azoxymethane/dextran sulfate sodium (AOM/DSS) model. Methods: Mice were fed a chow containing 2 mg/kg FA at baseline and randomized after the first DSS treatment to receive 0, 2, or 8 mg/kg FA chow for 16 weeks. Colon tissue was collected for histopathological evaluation, genome-wide methylation analyses (Digital Restriction Enzyme Assay of Methylation), and gene expression profiling (RNA-Seq). Results: A dose-dependent increase in the multiplicity of colonic dysplasias was observed, with the multiplicity of total and polypoid dysplasias higher (64% and 225%, respectively) in the 8 mg FA vs. the 0 mg FA group (p < 0.001). Polypoid dysplasias were hypomethylated, as compared to the non-neoplastic colonic mucosa (p < 0.05), irrespective of FA treatment. The colonic mucosa of the 8 mg FA group was markedly hypomethylated as compared to the 0 mg FA group. Differential methylation of genes involved in Wnt/ fi-catenin and MAPK signaling resulted in corresponding alterations in gene expression within the colonic mucosa. Conclusions: High-dose FA created an altered epigenetic field effect within the non-neoplastic colonic mucosa. The observed decrease in site-specific DNA methylation altered oncogenic pathways and promoted colitis-associated CRC.
C1 [Chang, Wen-Chi L.; Cooper, Harry S.; Vanderveer, Lisa; Harvey, Kristen N.; Kaunga, Esther; Fragoso, Mariana F.; Clapper, Margie L.] Fox Chase Canc Ctr, Canc Prevent & Control Program, 333 Cottman Ave, Philadelphia, PA 19111 USA.
   [Ghosh, Jayashri; Schultz, Bryant; Jelinek, Jaroslav; Sapienza, Carmen] Temple Univ, Fels Canc Inst Personalized Med, Lewis Katz Sch Med, 3500 N Broad St, Philadelphia, PA 19140 USA.
   [Cooper, Harry S.] Fox Chase Canc Ctr, Dept Pathol, 333 Cottman Ave, Philadelphia, PA 19111 USA.
   [Zhou, Yan; Devarajan, Karthik] Fox Chase Canc Ctr, Biostat & Bioinformat Facil, 333 Cottman Ave, Philadelphia, PA 19111 USA.
   [Li, Yuesheng] NHLBI, DNA Sequencing & Genom Core Facil, NIH, 10 Ctr Dr, Bethesda, MD 20892 USA.
C3 Fox Chase Cancer Center; Pennsylvania Commonwealth System of Higher Education (PCSHE); Temple University; Fox Chase Cancer Center; Fox Chase Cancer Center; National Institutes of Health (NIH) - USA; NIH National Heart Lung & Blood Institute (NHLBI)
RP Clapper, ML (corresponding author), Fox Chase Canc Ctr, Canc Prevent & Control Program, 333 Cottman Ave, Philadelphia, PA 19111 USA.
EM jayashri.ghosh@temple.edu; lisa.vanderveer@fccc.edu; bryant.schultz@fccc.edu; ek2941@cumc.columbia.edu; margie.clapper@fccc.edu
FU Timothy and Aurora Hughes Colon Cancer Research Fund;  [CA176345];  [CA183301];  [CA006927];  [CA0221705]
CR Akbulut S, 2010, WORLD J GASTROENTERO, V16, P2411, DOI 10.3748/wjg.v16.i19.2411
   Alkim C, 2012, LIBYAN J MED, V7, P0, DOI 10.3402/ljm.v7i0.8942
   Anders S, 2010, GENOME BIOL, V11, P0, DOI 10.1186/gb-2010-11-10-r106
   Anders S, 2015, BIOINFORMATICS, V31, P166, DOI 10.1093/bioinformatics/btu638
   Arnold SJ, 2000, MECH DEVELOP, V91, P249, DOI 10.1016/S0925-4773(99)00309-3
   Auslander N, 2017, MOL SYST BIOL, V13, P0, DOI 10.15252/msb.20177739
   BENJAMINI Y, 1995, J R STAT SOC B, V57, P289, DOI 10.1111/j.2517-6161.1995.tb02031.x
   Clapper ML, 2008, INFLAMM BOWEL DIS, V14, P1341, DOI 10.1002/ibd.20489
   Cole BF, 2007, JAMA-J AM MED ASSOC, V297, P2351, DOI 10.1001/jama.297.21.2351
   Figueiredo JC, 2010, CANCER CAUSE CONTROL, V21, P597, DOI 10.1007/s10552-009-9489-6
   Fujita M, 2001, CANCER RES, V61, P7722
   Gröschl B, 2013, INT J CANCER, V132, P1537, DOI 10.1002/ijc.27834
   Hamaoka Y, 2016, CELL SIGNAL, V28, P937, DOI 10.1016/j.cellsig.2016.04.009
   Hardy RG, 2000, BRIT MED J, V321, P886, DOI 10.1136/bmj.321.7265.886
   Hartnett L, 2012, CARCINOGENESIS, V33, P723, DOI 10.1093/carcin/bgs006
   Heyman MB, 2009, AM J CLIN NUTR, V89, P545, DOI 10.3945/ajcn.2008.26576
   Hubner RA, 2009, BRIT J CANCER, V100, P233, DOI 10.1038/sj.bjc.6604823
   Jelinek J, 2012, EPIGENETICS-US, V7, P1368, DOI 10.4161/epi.22552
   Kao L, 2020, AM J PHYSIOL-CELL PH, V318, PC392, DOI 10.1152/ajpcell.00425.2019
   Kilic N, 2011, EUR J CANCER, V47, P1080, DOI 10.1016/j.ejca.2010.11.015
   Kim DH, 2010, CANCER CAUSE CONTROL, V21, P1919, DOI 10.1007/s10552-010-9620-8
   Kim YI, 2004, ENVIRON MOL MUTAGEN, V44, P10, DOI 10.1002/em.20025
   Kumar A, 2016, MOL CELL BIOL, V36, P1793, DOI 10.1128/MCB.01010-15
   Langmead B, 2009, GENOME BIOL, V10, P0, DOI 10.1186/gb-2009-10-3-r25
   LASHNER BA, 1993, J CANCER RES CLIN, V119, P549, DOI 10.1007/BF01686465
   Lashner BA, 1997, GASTROENTEROLOGY, V112, P29, DOI 10.1016/S0016-5085(97)70215-4
   LASHNER BA, 1989, GASTROENTEROLOGY, V97, P255, DOI 10.1016/0016-5085(89)90058-9
   Liao YC, 2009, CANCER RES, V69, P4563, DOI 10.1158/0008-5472.CAN-09-0117
   Lindzon GM, 2009, CARCINOGENESIS, V30, P1536, DOI 10.1093/carcin/bgp152
   Liu J, 2012, INVEST OPHTH VIS SCI, V53, P3270, DOI 10.1167/iovs.11-8724
   Logan RFA, 2008, GASTROENTEROLOGY, V134, P29, DOI 10.1053/j.gastro.2007.10.014
   Ly A, 2012, ANTIOXID REDOX SIGN, V17, P302, DOI 10.1089/ars.2012.4554
   MacFarlane AJ, 2013, BRIT J NUTR, V109, P630, DOI 10.1017/S0007114512001857
   Mahajan A, 2019, SCI REP-UK, V9, P0, DOI 10.1038/s41598-019-54070-9
   Martini G, 2019, MOL CANCER THER, V18, P845, DOI 10.1158/1535-7163.MCT-18-0539
   Mason JB, 2009, NUTR REV, V67, P206, DOI 10.1111/j.1753-4887.2009.00190.x
   Menyhart O, 2019, CANCERS, V11, P0, DOI 10.3390/cancers11070983
   Miyoshi N, 2010, ONCOL REP, V23, P505, DOI 10.3892/or_00000662
   Mullin GE, 2012, NUTR CLIN PRACT, V27, P136, DOI 10.1177/0884533611433436
   Noah TK, 2010, EXP CELL RES, V316, P452, DOI 10.1016/j.yexcr.2009.09.020
   Pieroth Renee, 2018, CURR NUTR REP, V7, P70, DOI 10.1007/s13668-018-0237-y
   Protiva P, 2011, CANCER PREV RES, V4, P530, DOI 10.1158/1940-6207.CAPR-10-0143
   Pufulete M, 2003, GASTROENTEROLOGY, V124, P1240, DOI 10.1016/S0016-5085(03)00279-8
   R Development Core Team, 2019, R LANG ENV STAT COMP, V0, P0
   RIDDELL RH, 1983, HUM PATHOL, V14, P931, DOI 10.1016/S0046-8177(83)80175-0
   Rutter MD, 2006, GASTROENTEROLOGY, V130, P1030, DOI 10.1053/j.gastro.2005.12.035
   Slattery ML, 2013, NUTR CANCER, V65, P729, DOI 10.1080/01635581.2013.795599
   Song J, 2000, CANCER RES, V60, P5434
   Song J, 2000, CANCER RES, V60, P3191
   Sundaram P, 2011, CANCER RES, V71, P7490, DOI 10.1158/0008-5472.CAN-11-1124
   Trapnell C, 2013, NAT BIOTECHNOL, V31, P46, DOI 10.1038/nbt.2450
   Trapnell C, 2010, NAT BIOTECHNOL, V28, P511, DOI 10.1038/nbt.1621
   Trapnell C, 2009, BIOINFORMATICS, V25, P1105, DOI 10.1093/bioinformatics/btp120
   Uriu Y, 2010, J BIOL CHEM, V285, P21750, DOI 10.1074/jbc.M110.101311
   van de Vlekkert D, 2019, SCI ADV, V5, P0, DOI 10.1126/sciadv.aav3270
   Van Guelpen B, 2006, GUT, V55, P0, DOI 10.1136/gut.2005.085480
   Vecchione A, 2007, CELL DIV, V2, P0, DOI 10.1186/1747-1028-2-24
   Wang XJ, 2019, BMC CANCER, V19, P0, DOI 10.1186/s12885-019-6484-5
   Williams EA, 2012, P NUTR SOC, V71, P592, DOI 10.1017/S0029665112000717
   Yakut M, 2010, EUR J INTERN MED, V21, P320, DOI 10.1016/j.ejim.2010.05.007
   Zhou W, 2015, CANCER LETT, V360, P68, DOI 10.1016/j.canlet.2015.02.004
   Zhu ZZ, 2011, CANCER CAUSE CONTROL, V22, P437, DOI 10.1007/s10552-010-9715-2
NR 62
TC 2
Z9 2
U1 0
U2 4
PU MDPI
PI BASEL
PA ST ALBAN-ANLAGE 66, CH-4052 BASEL, SWITZERLAND
SN 
EI 2072-6694
J9 CANCERS
JI Cancers
PD MAY 27
PY 2023
VL 15
IS 11
BP 
EP 
DI 10.3390/cancers15112949
PG 18
WC Oncology
SC Oncology
GA I7RE6
UT WOS:001004714100001
PM 37296911
DA 2025-02-23
ER

PT J
AU Palomar-Cros, A
   Straif, K
   Romaguera, D
   Aragonés, N
   Castaño-Vinyals, G
   Martin, V
   Moreno, V
   Gómez-Acebo, I
   Guevara, M
   Aizpurua, A
   Molina-Barceló, A
   Jiménez-Moleón, JJ
   Tardón, A
   Contreras-Llanes, M
   Marcos-Gragera, R
   Huerta, JM
   Pérez-Gómez, B
   Espinosa, A
   Hernández-Segura, N
   Obón-Santacana, M
   Alonso-Molero, J
   Burgui, R
   Amiano, P
   Pinto-Carbó, M
   Olmedo-Requena, R
   Fernández-Tardón, G
   Santos-Sánchez, V
   Fernández de Larrea-Baz, N
   Fernández-Villa, T
   Casabonne, D
   Dierssen-Sotos, T
   Ardanaz, E
   Dorronsoro, A
   Pollán, M
   Kogevinas, M
   Lassale, C
AF Palomar-Cros, Anna
   Straif, Kurt
   Romaguera, Dora
   Aragones, Nuria
   Castano-Vinyals, Gemma
   Martin, Vicente
   Moreno, Victor
   Gomez-Acebo, Ines
   Guevara, Marcela
   Aizpurua, Amaia
   Molina-Barcelo, Ana
   Jimenez-Moleon, Jose-Juan
   Tardon, Adonina
   Contreras-Llanes, Manuel
   Marcos-Gragera, Rafael
   Huerta, Jose M.
   Perez-Gomez, Beatriz
   Espinosa, Ana
   Hernandez-Segura, Natalia
   Obon-Santacana, Mireia
   Alonso-Molero, Jessica
   Burgui, Rosana
   Amiano, Pilar
   Pinto-Carbo, Marina
   Olmedo-Requena, Rocio
   Fernandez-Tardon, Guillermo
   Santos-Sanchez, Vanessa
   Fernandez de Larrea-Baz, Nerea
   Fernandez-Villa, Tania
   Casabonne, Delphine
   Dierssen-Sotos, Trinidad
   Ardanaz, Eva
   Dorronsoro, Ane
   Pollan, Marina
   Kogevinas, Manolis
   Lassale, Camille
TI Consumption of aspartame and other artificial sweeteners and risk of cancer in the Spanish multicase-control study (MCC-Spain)
SO INTERNATIONAL JOURNAL OF CANCER
LA English
DT Article
DE artificial sweeteners; aspartame; cancer risk; case-control
ID life-span; metaanalysis; beverages; prostate; dietary; cohort; adults; breast; tumors; feed
AB Use of artificial sweeteners (AS) such as aspartame, cyclamate, saccharin and sucralose is widespread. We evaluated the association of use of aspartame and other AS with cancer. In total 1881 colorectal, 1510 breast, 972 prostate and 351 stomach cancer and 109 chronic lymphocytic leukaemia (CLL) cases and 3629 population controls from the Spanish Multicase-Control (MCC-Spain) study were recruited (2008-2013). The consumption of AS, from table-top sweeteners and artificially sweetened beverages, was assessed through a self-administered and validated food frequency questionnaire (FFQ). Sex-specific quartiles among controls were determined to compare moderate consumers (<third quartile) and high consumers (<greater than or equal to> third quartile) vs non consumers (reference category), distinguishing aspartame-containing products and other AS. Unconditional logistic regression models were used to estimate adjusted OR and 95%CI, and results were stratified by diabetes status. Overall, we found no associations between the consumption of aspartame or other AS and cancer. Among participants with diabetes, high consumption of other AS was associated with colorectal cancer (OR=1.58, 95% CI 1.05-2.41, P trend=.03) and stomach cancer (OR=2.27 [0.99-5.44], P trend=.06). High consumption of aspartame, was associated with stomach cancer (OR=2.04 [0.7-5.4], P trend=.05), while a lower risk was observed for breast cancer (OR=0.28 [0.08-0.83], P trend=.03). In some cancers, the number of cases in participants with diabetes were small and results should be interpreted cautiously. We did not find associations between use of AS and cancer, but found associations between high consumption of aspartame and other AS and different cancer types among participants with diabetes.
C1 [Palomar-Cros, Anna; Straif, Kurt; Romaguera, Dora; Castano-Vinyals, Gemma; Espinosa, Ana; Lassale, Camille] Barcelona Inst Global Hlth ISGlobal, Barcelona, Spain.
   [Palomar-Cros, Anna; Castano-Vinyals, Gemma; Lassale, Camille] Univ Pompeu Fabra UPF, Barcelona, Spain.
   [Palomar-Cros, Anna; Aragones, Nuria; Castano-Vinyals, Gemma; Martin, Vicente; Moreno, Victor; Gomez-Acebo, Ines; Guevara, Marcela; Jimenez-Moleon, Jose-Juan; Tardon, Adonina; Marcos-Gragera, Rafael; Huerta, Jose M.; Perez-Gomez, Beatriz; Espinosa, Ana; Obon-Santacana, Mireia; Alonso-Molero, Jessica; Burgui, Rosana; Amiano, Pilar; Olmedo-Requena, Rocio; Fernandez-Tardon, Guillermo; Fernandez de Larrea-Baz, Nerea; Fernandez-Villa, Tania; Casabonne, Delphine; Dierssen-Sotos, Trinidad; Ardanaz, Eva; Pollan, Marina; Kogevinas, Manolis] CIBER Epidemiol & Publ Hlth CIBERESP ISCIII, Madrid, Spain.
   [Straif, Kurt] Boston Coll, Boston, MA USA.
   [Romaguera, Dora] Hlth Res Inst, Balear Islands IdISBa, Palma De Mallorca, Spain.
   [Romaguera, Dora; Lassale, Camille] CIBER Physiopathol Obes & Nutr CIBEROBN, Madrid, Spain.
   [Aragones, Nuria] Dept Hlth, Publ Hlth Div, Madrid, Spain.
   [Castano-Vinyals, Gemma; Espinosa, Ana; Kogevinas, Manolis; Lassale, Camille] IMIM Hosp Mar Med Res Inst, Barcelona, Spain.
   [Martin, Vicente; Hernandez-Segura, Natalia; Fernandez-Villa, Tania] Univ Leon, Res Grp Gene Environm & Hlth Interact GIIGAS, Inst Biomed IBIOMED, Leon, Spain.
   [Moreno, Victor; Obon-Santacana, Mireia; Casabonne, Delphine] Bellvitge Biomed Res Inst IDIBELL, Canc Epidemiol Res Program, Lhospitalet De Llobregat, Barcelona, Spain.
   [Moreno, Victor; Obon-Santacana, Mireia; Casabonne, Delphine] Catalan Inst Oncol, Lhospitalet De Llobregat, Barcelona, Spain.
   [Moreno, Victor; Obon-Santacana, Mireia] Univ Barcelona, Dept Clin Sci, Fac Med, Barcelona, Spain.
   [Gomez-Acebo, Ines; Alonso-Molero, Jessica; Dierssen-Sotos, Trinidad] Univ Cantabria, Fac Med, Santander, Spain.
   [Gomez-Acebo, Ines; Alonso-Molero, Jessica; Dierssen-Sotos, Trinidad] IDIVAL Inst Invest Sanitaria Valdecilla, Santander, Spain.
   [Guevara, Marcela; Burgui, Rosana; Ardanaz, Eva] Inst Publ & Occupat Hlth Navarre ISPLN, Pamplona, Spain.
   [Guevara, Marcela; Burgui, Rosana; Ardanaz, Eva] Navarra Inst Hlth Res, IdiSNA, Pamplona, Spain.
   [Aizpurua, Amaia; Amiano, Pilar; Dorronsoro, Ane] Minist Hlth, Basque Govt, Sub Directorate Publ Hlth & Addict Gipuzkoa, San Sebastian, Spain.
   [Aizpurua, Amaia; Amiano, Pilar; Dorronsoro, Ane] Biodonostia Hlth Res Inst, Epidemiol Chron & Communicable Dis Grp, San Sebastian, Spain.
   [Molina-Barcelo, Ana; Pinto-Carbo, Marina] Fdn Promot Hlth & Biomed Res FISABIO Publ Hlth, Canc & Publ Hlth Res Unit, Valencia, Spain.
   [Jimenez-Moleon, Jose-Juan; Olmedo-Requena, Rocio] Univ Granada, Complejo Hosp Univ Granada, Inst Invest Biosanitaria ibs GRANADA, Granada, Spain.
   [Jimenez-Moleon, Jose-Juan; Olmedo-Requena, Rocio] Univ Granada, Dept Med Prevent & Salud Publ, Granada, Spain.
   [Tardon, Adonina; Fernandez-Tardon, Guillermo] Univ Oviedo, Hlth Res Inst Asturias ISPA, Asturias, Spain.
   [Contreras-Llanes, Manuel; Santos-Sanchez, Vanessa] Univ Huelva, Ctr Invest Recursos Nat Salud & Medio Ambiente RE, Huelva, Spain.
   [Contreras-Llanes, Manuel] Univ Huelva, Dept Sociol, Grp Invest Epidemiol Clin Ambiental & Transformac, Huelva, Spain.
   [Marcos-Gragera, Rafael] Girona Biomed Res Inst IdiBGi, Catalan Inst Oncol ICO, Dept Hlth,Oncol Coordinat Plan,Autonomous Govt Ca, Epidemiol Unit & Girona Canc Registry, Girona, Spain.
   [Huerta, Jose M.] Murcia Reg Hlth Council IMIB, Dept Epidemiol, Murcia, Spain.
   [Perez-Gomez, Beatriz; Fernandez de Larrea-Baz, Nerea; Pollan, Marina] Carlos III Inst Hlth, Natl Ctr Epidemiol, Madrid, Spain.
C3 ISGlobal; Pompeu Fabra University; CIBER - Centro de Investigacion Biomedica en Red; CIBERESP; Boston College; CIBER - Centro de Investigacion Biomedica en Red; CIBEROBN; Hospital del Mar Research Institute; Universidad de Leon; Institut d'Investigacio Biomedica de Bellvitge (IDIBELL); Institut Catala d'Oncologia; University of Barcelona; Universidad de Cantabria; Hospital Universitario Marques de Valdecilla (HUMV); Basque Government; Instituto de Investigacion Sanitaria Biogipuzkoa; University of Granada; Instituto de Investigacion Biosanitaria IBS Granada; University of Granada; University of Oviedo; Universidad de Huelva; Universidad de Huelva; Institut Catala d'Oncologia; Universitat de Girona; Girona University Hospital Dr. Josep Trueta; Institut d'Investigacio Biomedica de Girona (IDIBGI); Instituto de Salud Carlos III
RP Palomar-Cros, A; Lassale, C (corresponding author), Barcelona Inst Global Hlth ISGlobal, Barcelona, Spain.
EM anna.palomar@isglobal.org; camille.lassale@isglobal.org
CR Akbar N, 2022, HLTH SCI REV, V2, P100010, DOI 10.1016/j.hsr.2021.100010
   Andreeva VA, 2015, J EPIDEMIOL COMMUN H, V69, P893, DOI 10.1136/jech-2014-205263
   [Anonymous], 2023, ARTIFICIAL SWEETENER, V0, P0
   Aune D, 2015, AM J CLIN NUTR, V101, P87, DOI 10.3945/ajcn.113.067157
   Barrubés L, 2019, ADV NUTR, V10, PS190, DOI 10.1093/advances/nmy114
   Basson AR, 2021, FRONT NUTR, V8, P668
   Borghoff SJ, 2023, FOOD CHEM TOXICOL, V172, P0, DOI 10.1016/j.fct.2022.113549
   Castaño-Vinyals G, 2018, GAC SANIT, V32, P501, DOI 10.1016/j.gaceta.2018.04.004
   Castaño-Vinyals G, 2015, GAC SANIT, V29, P308, DOI 10.1016/j.gaceta.2014.12.003
   Chazelas E, 2019, BMJ-BRIT MED J, V366, P0, DOI 10.1136/bmj.l2408
   Samaniego-Vaesken MD, 2018, NUTRIENTS, V10, P0, DOI 10.3390/nu10091265
   Debras C, 2022, BMJ-BRIT MED J, V378, P0, DOI 10.1136/bmj-2022-071204
   Debras C, 2022, PLOS MED, V19, P0, DOI 10.1371/journal.pmed.1003950
   Drouin-Chartier JP, 2019, DIABETES CARE, V42, P2181, DOI 10.2337/dc19-0734
   Gallus S, 2007, ANN ONCOL, V18, P40, DOI 10.1093/annonc/mdl346
   García-Closas R, 2007, EUR J CANCER, V43, P1731, DOI 10.1016/j.ejca.2007.05.007
   Gardener H, 2018, CURR DEV NUTR, V2, P0, DOI 10.1093/cdn/nzy008
   Heer E, 2020, LANCET GLOB HEALTH, V8, P1027, DOI 10.1016/S2214-109X(20)30215-1
   Iizuka K, 2022, NUTRIENTS, V14, P0, DOI 10.3390/nu14214446
   Ruiz-Ojeda FJ, 2019, ADV NUTR, V10, PS31, DOI 10.1093/advances/nmy037
   Jones GS, 2022, CANCER EPIDEMIOL, V79, P0, DOI 10.1016/j.canep.2022.102201
   Marques MM, 2019, LANCET ONCOL, V20, P763, DOI 10.1016/S1470-2045(19)30246-3
   Mathur K, 2020, J FAM MED PRIM CARE, V9, P69, DOI 10.4103/jfmpc.jfmpc_329_19
   McCullough Marjorie L, 2022, CANCER EPIDEMIOL BIOMARKERS PREV, V31, P1907, DOI 10.1158/1055-9965.EPI-22-0392
   Meng YT, 2021, NUTRIENTS, V13, P0, DOI 10.3390/nu13082636
   Miles FL, 2018, BRIT J NUTR, V120, P703, DOI 10.1017/S0007114518001812
   Moreiras OCA, 2007, TABLAS DE COMPOSICION DE ALIMENTOS, V11th, P0
   Mozaffarian D, 2016, CIRCULATION, V133, P187, DOI 10.1161/CIRCULATIONAHA.115.018585
   openfoodfacts, 2023, OPEN FOOD FACTS LA C, V0, P0
   Pearlman Michelle, 2017, CURR GASTROENTEROL REP, V19, P64, DOI 10.1007/s11894-017-0602-9
   PRICE JM, 1970, SCIENCE, V167, P1131, DOI 10.1126/science.167.3921.1131
   Redruello-Requejo M, 2021, NUTRIENTS, V13, P0, DOI 10.3390/nu13061845
   Romaguera D, 2013, DIABETOLOGIA, V56, P1520, DOI 10.1007/s00125-013-2899-8
   Romaguera D, 2017, INT J CANCER, V141, P83, DOI 10.1002/ijc.30722
   Romanos-Nanclares A, 2021, J NUTR, V151, P2768, DOI 10.1093/jn/nxab172
   Schwingshackl L, 2020, AM J CLIN NUTR, V111, P187, DOI 10.1093/ajcn/nqz273
   Soffritti M, 2006, ENVIRON HEALTH PERSP, V114, P379, DOI 10.1289/ehp.8711
   Soffritti M, 2007, ENVIRON HEALTH PERSP, V115, P1293, DOI 10.1289/ehp.10271
   Soffritti M, 2010, AM J IND MED, V53, P1197, DOI 10.1002/ajim.20896
   Straif K, 2007, LANCET ONCOL, V8, P1065, DOI 10.1016/S1470-2045(07)70373-X
   Suez J, 2014, NATURE, V514, P181, DOI 10.1038/nature13793
   Te Morenga LA, 2014, AM J CLIN NUTR, V100, P65, DOI 10.3945/ajcn.113.081521
   Tepler A, 2021, NUTR RES, V93, P87, DOI 10.1016/j.nutres.2021.07.007
   WHO, 2023, HLTH EFF US NONS SWE, V0, P0
NR 44
TC 10
Z9 11
U1 11
U2 52
PU WILEY
PI HOBOKEN
PA 111 RIVER ST, HOBOKEN 07030-5774, NJ USA
SN 0020-7136
EI 1097-0215
J9 INT J CANCER
JI Int. J. Cancer
PD SEP 1
PY 2023
VL 153
IS 5
BP 979
EP 993
DI 10.1002/ijc.34577
EA JUN 2023
PG 15
WC Oncology
SC Oncology
GA M0KM2
UT WOS:001021495500001
PM 37323037
DA 2025-02-23
ER

PT J
AU Nemati, S
   Mohebbi, E
   Toorang, F
   Hadji, M
   Hosseini, B
   Saeedi, E
   Abdi, S
   Nahvijou, A
   Kamangar, F
   Roshandel, G
   Motlagh, AG
   Pourshams, A
   Poustchi, H
   Haghdoost, AA
   Najafi, F
   Sheikh, M
   Malekzadeh, R
   Zendehdel, K
AF Nemati, Saeed
   Mohebbi, Elham
   Toorang, Fatemeh
   Hadji, Maryam
   Hosseini, Bayan
   Saeedi, Elnaz
   Abdi, Sepideh
   Nahvijou, Azin
   Kamangar, Farin
   Roshandel, Gholamreza
   Motlagh, Ali Ghanbari
   Pourshams, Akram
   Poustchi, Hossein
   Haghdoost, Ali Akbar
   Najafi, Farid
   Sheikh, Mahdi
   Malekzadeh, Reza
   Zendehdel, Kazem
TI Population attributable proportion and number of cancer cases attributed to potentially modifiable risk factors in Iran in 2020
SO INTERNATIONAL JOURNAL OF CANCER
LA English
DT Article
DE neoplasms; population attributable fraction; prevention; risk factor
ID major dietary patterns; cervical-cancer; opium use; epidemiology; rationale; infection; obesity; design; burden; women
AB In the current study, we aimed to calculate the fraction of cancer attributable to modifiable risk factors in Iran in 2020. Population attributable fractions (PAFs) were calculated for established cancer risk factors using three data sources: the national cancer incidence reports, relative risks extracted from global and national meta-analyses, and exposure prevalence from national/subnational population-based surveys. In addition to overall cancers, the PAFs were estimated separately for each cancer site among men and women. Overall, 32.6% of cancers in 2020 in Iran were attributable to known risk factors. The PAF in men (40.2%) was twice as high as in women (21.1%). Cigarette smoking (15.4%), being overweight (5.0%), opium use (3.9%) and H. pylori infection (3.8%) were the leading causes of cancers. For men, the highest PAFs belonged to cigarette smoking (26.3%), opium use (6.8%) and being overweight (3.1%), while for women, the highest PAFs belonged to being overweight (7.2%), H. pylori infection (2.7%) and cigarette smoking (2.7%). Among Iranian men and women, the PAFs of waterpipe smoking were 2% and 0.9%, respectively. A third of incident cancers in Iran are due to modifiable exposures, mainly cigarette smoking, being overweight, and H. pylori infection. Opium consumption and waterpipe smoking collectively accounted for 8.8% of cancer occurrence in men and 1.3% in women in Iran. These emerging risk factors should be taken into consideration in future PAF studies.
C1 [Nemati, Saeed; Toorang, Fatemeh; Abdi, Sepideh; Nahvijou, Azin; Zendehdel, Kazem] Univ Tehran Med Sci, Canc Inst, Canc Res Ctr, Tehran, Iran.
   [Mohebbi, Elham] Georgetown Univ, Lombardi Comprehens Canc Ctr, Dept Oncol, Washington, DC USA.
   [Hadji, Maryam] Tampere Univ, Sch Publ Hlth, Dept Publ Hlth, Tampere, Finland.
   [Hosseini, Bayan] WHO, Int Agcy Res Canc IARC, Lyon, France.
   [Saeedi, Elnaz] Univ Leicester, Dept Hlth Sci, Biostat Res Grp, Leicester, England.
   [Kamangar, Farin] Morgan State Univ, Sch Comp Math & Nat Sci, Dept Biol, Baltimore, MD USA.
   [Roshandel, Gholamreza] Golestan Univ Med Sci, Golestan Res Ctr Gastroenterol & Hepatol, Gorgan, Iran.
   [Motlagh, Ali Ghanbari] Shahid Beheshti Univ Med Sci, Canc Res Ctr, Tehran, Iran.
   [Motlagh, Ali Ghanbari] Shahid Beheshti Med Univ, Imam Hossein Hosp, Dept Radiat Oncol, Tehran, Iran.
   [Pourshams, Akram; Poustchi, Hossein] Univ Tehran Med Sci, Digest Dis Res Inst, Digest Dis Res Ctr, Tehran, Iran.
   [Haghdoost, Ali Akbar] Kerman Univ Med Sci, Inst Futures Studies Hlth, Res Ctr Modeling Hlth, Kerman, Iran.
   [Najafi, Farid] Kermanshah Univ Med Sci, Dept Epidemiol & Biostat, Kermanshah, Iran.
   [Sheikh, Mahdi] WHO, Int Agcy Res Canc IARC, Genom Epidemiol Branch, Lyon, France.
   [Malekzadeh, Reza] Univ Tehran Med Sci, Digest Dis Res Inst, Digest Oncol Res Ctr, Tehran, Iran.
   [Zendehdel, Kazem] Univ Bologna, Dept Med & Surg Sci, Bologna, Italy.
C3 Tehran University of Medical Sciences; Georgetown University; Tampere University; World Health Organization; International Agency for Research on Cancer (IARC); University of Leicester; Morgan State University; Golestan University of Medical Sciences; Shahid Beheshti University Medical Sciences; Shahid Beheshti University Medical Sciences; Tehran University of Medical Sciences; Kerman University of Medical Sciences; Kermanshah University of Medical Sciences; World Health Organization; International Agency for Research on Cancer (IARC); Tehran University of Medical Sciences; University of Bologna
RP Zendehdel, K (corresponding author), Univ Tehran Med Sci, Canc Inst, Canc Res Ctr, Tehran, Iran.
EM kzendeh@tums.ac.ir
FU Cancer Research Center, Cancer Institute, Tehran University of Medical Sciences, Tehran, Iran [96-02-51-35381]
CR [Anonymous], 2023, DIET ACTIVITY CANC C, V0, P0
   [Anonymous], 2023, AGE STANDARDIZED EST, V0, P0
   [Anonymous], 2022, GEN POPULATION HOUSI, V0, P0
   Aune D, 2015, ANN ONCOL, V26, P1635, DOI 10.1093/annonc/mdv142
   Silva GAE, 2016, PLOS ONE, V11, P0, DOI 10.1371/journal.pone.0148761
   Boffetta P, 2009, ANN ONCOL, V20, P550, DOI 10.1093/annonc/mdn597
   Brenner DR, 2014, PREV MED, V66, P131, DOI 10.1016/j.ypmed.2014.06.018
   Cancer IAfRo, 2010, AG CLASS IARC MON, V0, P0
   Charafeddine MA, 2017, BMC CANCER, V17, P0, DOI 10.1186/s12885-017-3304-7
   Christensen JanneBjerre, 2011, DRUGS DEVIANCY DEMOC, V0, P0
   Crime UNOoDa, 2021, WORLD DRUG REPORT 20, V0, P0
   de Martel C, 2020, LANCET GLOB HEALTH, V8, PE180, DOI 10.1016/S2214-109X(19)30488-7
   Djalalinia S, 2017, ARCH IRAN MED, V20, P608, DOI 0172009/AIM.009
   Ekpenyong C, 2013, EUR J PREV MED, V1, P20
   Esmaillzadeh A, 2008, J NUTR, V138, P358, DOI 10.1093/jn/138.2.358
   Greenland S, 2004, INT J EPIDEMIOL, V33, P1389, DOI 10.1093/ije/dyh276
   Hadji M, 2021, ARCH IRAN MED, V24, P167, DOI 10.34172/aim.2021.27
   Hirayama T, 1992, J NATL CANCER INST MONOGR, V0, P65
   Inoue M, 2012, ANN ONCOL, V23, P1362, DOI 10.1093/annonc/mdr437
   Iran Census, 2016, STAT CTR IR 2022, V0, P0
   Islami F, 2018, CA-CANCER J CLIN, V68, P31, DOI 10.3322/caac.21440
   Kafeshani O, 2015, ARYA ATHEROSCLER, V11, P61
   Kamangar F, 2014, LANCET ONCOL, V15, PE69, DOI 10.1016/S1470-2045(13)70550-3
   Tran KB, 2022, LANCET, V400, P563, DOI 10.1016/S0140-6736(22)01438-6
   Khodakarami N, 2012, INT J CANCER, V131, PE156, DOI 10.1002/ijc.26488
   Khorasanizadeh F, 2013, GYNECOL ONCOL, V128, P277, DOI 10.1016/j.ygyno.2012.11.032
   Kulhanova I, 2020, INT J CANCER, V146, P646, DOI 10.1002/ijc.32284
   LEVIN M L, 1953, ACTA UNIO INT CONTRA CANCRUM, V9, P531
   Malekzadeh R, 2009, ARCH IRAN MED, V12, P576
   Mamtani R, 2017, INT J PUBLIC HEALTH, V62, P73, DOI 10.1007/s00038-016-0856-2
   Mannucci Pier Mannuccio, 2017, INT J ENVIRON RES PUBLIC HEALTH, V14, P0, DOI 10.3390/ijerph14091048
   Maziak W, 2019, EXPERT REV RESP MED, V13, P1109, DOI 10.1080/17476348.2019.1668271
   MIETTINEOS, 1974, AM J EPIDEMIOL, V99, P325, DOI 10.1093/oxfordjournals.aje.a121617
   Mohammadi N, 2021, PLOS ONE, V16, P0, DOI 10.1371/journal.pone.0246004
   Mohebbi E, 2021, INT J CANCER, V148, P1066, DOI 10.1002/ijc.33289
   Nemati S, 2019, BASIC CLIN CANC RES, V11, P156
   Nemati S, 2023, NICOTINE TOB RES, V25, P12, DOI 10.1093/ntr/ntac179
   Nemati S, 2017, ARCH IRAN MED, V20, P295, DOI 0172005/AIM.007
   Organization WH, 2013, GLOB HLTH OBS OV OB, V0, P0
   Parkin DM, 2011, J EPIDEMIOL COMMUN H, V65, PA143, DOI 10.1136/jech.2011.142976e.69
   Picon-Ruiz M, 2017, CA-CANCER J CLIN, V67, P379, DOI 10.3322/caac.21405
   Popkin BM, 2012, NUTR REV, V70, P3, DOI 10.1111/j.1753-4887.2011.00456.x
   Poustchi H, 2018, AM J EPIDEMIOL, V187, P647, DOI 10.1093/aje/kwx314
   Roshandel G, 2021, INT J CANCER, V149, P594, DOI 10.1002/ijc.33574
   Schmidhuber J, 2005, ACTA AGRICULTURA SCANDINAVICA. SECTION C, V0, P0
   Sheikh M, 2020, ARCH IRAN MED, V23, P757, DOI 10.34172/aim.2020.95
   Sheikh M, 2020, LANCET GLOB HEALTH, V8, PE649, DOI 10.1016/S2214-109X(20)30059-0
   Sung H, 2021, CA-CANCER J CLIN, V71, P209, DOI 10.3322/caac.21660
   Tybjerg AJ, 2022, SCI REP-UK, V12, P0, DOI 10.1038/s41598-021-04564-2
   Tyczynski JE, 2003, LANCET ONCOL, V4, P45, DOI 10.1016/S1470-2045(03)00960-4
   Warnakulasuriya S, 2020, LANCET ONCOL, V21, P1407, DOI 10.1016/S1470-2045(20)30611-2
   Whiteman DC, 2015, AUST NZ J PUBL HEAL, V39, P477, DOI 10.1111/1753-6405.12471
   World Health Organization, 2007, CANC CONTR KNOWL ACT, V0, P0
   Zarghami M, 2015, IRAN J PSYCHIATR BEH, V9, P0, DOI 10.17795/ijpbs2074
   Ziaaddini H, 2005, J APPL SCI, V5, P380, DOI 10.3923/JAS.2005.380.382
NR 56
TC 7
Z9 7
U1 0
U2 0
PU WILEY
PI HOBOKEN
PA 111 RIVER ST, HOBOKEN 07030-5774, NJ USA
SN 0020-7136
EI 1097-0215
J9 INT J CANCER
JI Int. J. Cancer
PD NOV 15
PY 2023
VL 153
IS 10
BP 1758
EP 1765
DI 10.1002/ijc.34659
EA AUG 2023
PG 8
WC Oncology
SC Oncology
GA S0FX0
UT WOS:001043669200001
PM 37548110
DA 2025-02-23
ER

PT J
AU Aglago, EK
   Cross, AJ
   Riboli, E
   Fedirko, V
   Hughes, DJ
   Fournier, A
   Jakszyn, P
   Freisling, H
   Gunter, MJ
   Dahm, CC
   Overvad, K
   Tjonneland, A
   Kyro, C
   Boutron-Ruault, MC
   Rothwell, JA
   Severi, G
   Katzke, V
   Srour, B
   Schulze, MB
   Wittenbecher, C
   Palli, D
   Sieri, S
   Pasanisi, F
   Tumino, R
   Ricceri, F
   Bueno-de-Mesquita, B
   Derksen, JWG
   Skeie, G
   Jensen, TE
   Lukic, M
   Sánchez, MJ
   Amiano, P
   Colorado-Yohar, S
   Barricarte, A
   Ericson, U
   van Guelpen, B
   Papier, K
   Knuppel, A
   Casagrande, C
   Huybrechts, I
   Heath, AK
   Tsilidis, KK
   Jenab, M
AF Aglago, Elom K.
   Cross, Amanda J.
   Riboli, Elio
   Fedirko, Veronika
   Hughes, David J.
   Fournier, Agnes
   Jakszyn, Paula
   Freisling, Heinz
   Gunter, Marc J.
   Dahm, Christina C.
   Overvad, Kim
   Tjonneland, Anne
   Kyro, Cecilie
   Boutron-Ruault, Marie-Christine
   Rothwell, Joseph A.
   Severi, Gianluca
   Katzke, Verena
   Srour, Bernard
   Schulze, Matthias B.
   Wittenbecher, Clemens
   Palli, Domenico
   Sieri, Sabina
   Pasanisi, Fabrizio
   Tumino, Rosario
   Ricceri, Fulvio
   Bueno-de-Mesquita, Bas
   Derksen, Jeroen W. G.
   Skeie, Guri
   Jensen, Torill Enget
   Lukic, Marko
   Sanchez, Maria-Jose
   Amiano, Pilar
   Colorado-Yohar, Sandra
   Barricarte, Aurelio
   Ericson, Ulrika
   van Guelpen, Bethany
   Papier, Keren
   Knuppel, Anika
   Casagrande, Corinne
   Huybrechts, Inge
   Heath, Alicia K.
   Tsilidis, Konstantinos K.
   Jenab, Mazda
TI Dietary intake of total, heme and non-heme iron and the risk of colorectal cancer in a European prospective cohort study
SO BRITISH JOURNAL OF CANCER
LA English
DT Article
ID red meat; alcohol-consumption; processed meat; colon-cancer; dna-damage; zinc; absorption; men; metaanalysis; adducts
AB BACKGROUND: Iron is an essential micronutrient with differing intake patterns and metabolism between men and women. Epidemiologic evidence on the association of dietary iron and its heme and non-heme components with colorectal cancer (CRC) development is inconclusive. METHODS: We examined baseline dietary questionnaire-assessed intakes of total, heme, and non-heme iron and CRC risk in the EPIC cohort. Sex-specific multivariable-adjusted hazard ratios (HRs) and 95% confidence intervals (CIs) were computed using Cox regression. We modelled substitution of a 1 mg/day of heme iron intake with non-heme iron using the leave one-out method. RESULTS: Of 450,105 participants (318,680 women) followed for 14.2 +/- 4.0 years, 6162 (3511 women) developed CRC. In men, total iron intake was not associated with CRC risk (highest vs. lowest quintile, HRQ5vs.Q1:0.88; 95%CI:0.73, 1.06). An inverse association was observed for non-heme iron (HRQ5vs.Q1:0.80, 95%CI:0.67, 0.96) whereas heme iron showed a non-significant association (HRQ5vs.Q1:1.10; 95%CI:0.96, 1.27). In women, CRC risk was not associated with intakes of total (HRQ5vs.Q1:1.11, 95%CI:0.94, 1.31), heme (HRQ5vs.Q1:0.95; 95%CI:0.84, 1.07) or non-heme iron (HRQ5vs.Q1:1.03, 95%CI:0.88, 1.20). Substitution of heme with non-heme iron demonstrated lower CRC risk in men (HR:0.94; 95%CI: 0.89, 0.99). CONCLUSIONS: Our findings suggest potential sex-specific CRC risk associations for higher iron consumption that may differ by dietary sources.
C1 [Aglago, Elom K.; Gunter, Marc J.; Casagrande, Corinne; Huybrechts, Inge; Jenab, Mazda] Int Agcy Res Canc, Nutr & Metab Branch, Lyon, France.
   [Aglago, Elom K.; Cross, Amanda J.; Riboli, Elio; Heath, Alicia K.; Tsilidis, Konstantinos K.] Imperial Coll London, Sch Publ Hlth, Dept Epidemiol & Biostat, London, England.
   [Fedirko, Veronika] Univ Texas MD Anderson Canc Ctr, Dept Epidemiol, Houston, TX 77030 USA.
   [Fedirko, Veronika] Emory Univ, Rollins Sch Publ Hlth, Dept Epidemiol, Atlanta, GA 30322 USA.
   [Fournier, Agnes] Univ Coll Dublin, Conway Inst, Sch Biomol & Biomed Sci SBBS, Canc Biol & Therapeut Grp CBT, Dublin, Ireland.
   [Fournier, Agnes; Boutron-Ruault, Marie-Christine; Rothwell, Joseph A.; Severi, Gianluca] Univ Paris Saclay, Univ Paris Sud, Ctr Rech Epidemiol & Sante Populat, UVSQ, Villejuif, France.
   [Fournier, Agnes; Boutron-Ruault, Marie-Christine; Rothwell, Joseph A.; Severi, Gianluca] Inst Gustave Roussy, Villejuif, France.
   [Jakszyn, Paula] Catalan Inst Oncol ICO IDIBELL, Unit Nutr & Canc, Canc Epidemiol Res Programme, Barcelona, Spain.
   [Jakszyn, Paula] Ramon Llull Univ, Blanquerna Sch Hlth Sci, Barcelona, Spain.
   [Dahm, Christina C.; Overvad, Kim] Aarhus Univ, Dept Publ Hlth, Aarhus, Denmark.
   [Overvad, Kim] Aalborg Univ Hosp, Dept Cardiol, Aalborg, Denmark.
   [Tjonneland, Anne; Kyro, Cecilie] Danish Canc Soc Res Ctr, Copenhagen, Denmark.
   [Tjonneland, Anne] Univ Copenhagen, Fac Hlth & Med Sci, Sect Environm Hlth, Dept Publ Hlth, Copenhagen, Denmark.
   [Severi, Gianluca] Univ Florence, Dept Stat Comp Sci Applicat G Parenti, Florence, Italy.
   [Katzke, Verena; Srour, Bernard] German Canc Res Ctr, Div Canc Epidemiol, Heidelberg, Germany.
   [Schulze, Matthias B.; Wittenbecher, Clemens] German Inst Human Nutr Potsdam Rehbrucke, Dept Mol Epidemiol, Nuthetal, Germany.
   [Schulze, Matthias B.] Univ Potsdam, Inst Nutrit Sci, Potsdam, Germany.
   [Wittenbecher, Clemens] Harvard TH Chan Sch Publ Hlth, Dept Nutr, Boston, MA USA.
   [Wittenbecher, Clemens] German Ctr Diabet Res DZD, Neuherberg, Germany.
   [Palli, Domenico] ISPRO, Inst Canc Res Prevent & Clin Network, Canc Risk Factors & Life Style Epidemiol Unit, Florence, Italy.
   [Sieri, Sabina] Fdn IRCCS Ist Nazl Tumori Milano, Epidemiol & Prevent Unit, Via Venezian, I-120133 Milan, Italy.
   [Pasanisi, Fabrizio] Federico II Univ Hosp, Dept Clin Med & Surg, Internal Med & Clin Nutr Unit, Naples, Italy.
   [Tumino, Rosario] AIRE ONLUS, Hyblean Assoc Epidemiol Res, I-97100 Ragusa, Italy.
   [Ricceri, Fulvio] Univ Turin, Dept Clin & Biol Sci, Turin, Italy.
   [Ricceri, Fulvio] ASL TO3 Grugliasco, Reg Hlth Serv, Unit Epidemiol, Grugliasco, Italy.
   [Bueno-de-Mesquita, Bas] Natl Inst Publ Hlth & Environm RIVM, Dept Determinants Chron Dis DCD, POB 1, NL-3720 BA Bilthoven, Netherlands.
   [Derksen, Jeroen W. G.] Univ Utrecht, Univ Med Ctr Utrecht, Julius Ctr Hlth Sci & Primary Care, Utrecht, Netherlands.
   [Skeie, Guri; Jensen, Torill Enget; Lukic, Marko] Arctic Univ Norway, Univ Tromso, Fac Hlth Sci, Dept Community Med, Tromso, Norway.
   [Sanchez, Maria-Jose] Escuela Andaluza Salud Publ EASP, Granada, Spain.
   [Sanchez, Maria-Jose] Inst Invest Biosanitaria ibs GRANADA, Granada, Spain.
   [Sanchez, Maria-Jose] Univ Granada, Dept Prevent Med & Publ Hlth, Granada, Spain.
   [Sanchez, Maria-Jose; Amiano, Pilar; Colorado-Yohar, Sandra; Barricarte, Aurelio] Ctr Invest Biomed Red Epidemiol & Salud Publ CIBE, Madrid, Spain.
   [Amiano, Pilar; Colorado-Yohar, Sandra] Minist Hlth Basque Govt, Sub Directorate Publ Hlth & Addict Gipuzkoa, San Sebastian, Spain.
   [Amiano, Pilar] Biodonostia Hlth Res Inst, Epidemiol & Publ Hlth Area, San Sebastian, Spain.
   [Colorado-Yohar, Sandra] IMIB Arrixaca, Murcia Reg Hlth Council, Dept Epidemiol, Murcia, Spain.
   [Colorado-Yohar, Sandra] Univ Antioquia, Natl Fac Publ Hlth, Res Grp Demog & Hlth, Medellin, Colombia.
   [Barricarte, Aurelio] Navarra Publ Hlth Inst, Pamplona, Spain.
   [Barricarte, Aurelio] Navarra Inst Hlth Res IdiSNA, Pamplona, Spain.
   [Ericson, Ulrika] Lund Univ, Dept Clin Sci Malmo, Malmo, Sweden.
   [van Guelpen, Bethany] Umea Univ, Wallenberg Ctr Mol Med, Dept Radiat Sci, Umea, Sweden.
   [Papier, Keren; Knuppel, Anika] Univ Oxford, Nuffield Dept Populat Hlth, Canc Epidemiol Unit, Oxford, England.
C3 World Health Organization; International Agency for Research on Cancer (IARC); Imperial College London; University of Texas System; UTMD Anderson Cancer Center; Emory University; Rollins School Public Health; University College Dublin; Institut National de la Sante et de la Recherche Medicale (Inserm); Universite Paris Saclay; UNICANCER; Gustave Roussy; Institut d'Investigacio Biomedica de Bellvitge (IDIBELL); Institut Catala d'Oncologia; Universitat Ramon Llull; Aarhus University; Aalborg University; Aalborg University Hospital; Danish Cancer Society; University of Copenhagen; University of Florence; Helmholtz Association; German Cancer Research Center (DKFZ); Leibniz Association; Deutsches Institut fur Ernahrungsforschung Potsdam-Rehbrucke (DIfE); University of Potsdam; Harvard University; Harvard T.H. Chan School of Public Health; University of Naples Federico II; University of Turin; Netherlands National Institute for Public Health & the Environment; Utrecht University; Utrecht University Medical Center; UiT The Arctic University of Tromso; Escuela Andaluza de Salud Publica; Instituto de Investigacion Biosanitaria IBS Granada; University of Granada; CIBER - Centro de Investigacion Biomedica en Red; CIBERESP; Basque Government; Instituto de Investigacion Sanitaria Biogipuzkoa; Hospital Clinico Universitario Virgen de la Arrixaca; Murcia Regional Health Council; Universidad de Antioquia; Public Health Institute of Navarra; Lund University; Umea University; University of Oxford
RP Jenab, M (corresponding author), Int Agcy Res Canc, Nutr & Metab Branch, Lyon, France.
EM jenabm@iarc.who.int
FU IARC
CR Abbaspour N, 2014, J RES MED SCI, V19, P164
   Aisen P, 2001, INT J BIOCHEM CELL B, V33, P940, DOI 10.1016/S1357-2725(01)00063-2
   Alferink LJM, 2019, GUT, V68, P1088, DOI 10.1136/gutjnl-2017-315940
   [Anonymous], 2017, DIET, V0, P0
   [Anonymous], 2020, GLOBAL CANCER OBSERVATORY: CANCER TODAY, V0, P0
   Balder HF, 2006, CANCER EPIDEM BIOMAR, V15, P717, DOI 10.1158/1055-9965.EPI-05-0772
   Bastide NM, 2011, CANCER PREV RES, V4, P177, DOI 10.1158/1940-6207.CAPR-10-0113
   BENJAMINI Y, 1995, J R STAT SOC B, V57, P289, DOI 10.1111/j.2517-6161.1995.tb02031.x
   Biagi E, 2010, PLOS ONE, V5, P0, DOI 10.1371/journal.pone.0010667
   Bouvard V, 2015, LANCET ONCOL, V16, P1599, DOI 10.1016/S1470-2045(15)00444-1
   Cross AJ, 2003, CANCER RES, V63, P2358
   Cross Amanda J, 2012, FOOD NUTR SCI, V3, P905
   Cross AJ, 2010, CANCER RES, V70, P2406, DOI 10.1158/0008-5472.CAN-09-3929
   Etemadi A, 2018, INT J CANCER, V143, P2261, DOI 10.1002/ijc.31612
   Fairweather-Tait SJ, 2017, AM J CLIN NUTR, V105, P1408, DOI 10.3945/ajcn.116.147389
   Fonseca-Nunes A, 2014, CANCER EPIDEM BIOMAR, V23, P12, DOI 10.1158/1055-9965.EPI-13-0733
   Glei M, 2006, MUTAT RES-FUND MOL M, V594, P162, DOI 10.1016/j.mrfmmm.2005.08.006
   Gonzalez CA, 2006, PUBLIC HEALTH NUTR, V9, P124, DOI 10.1079/PHN2005934
   Hallberg L, 1997, AM J CLIN NUTR, V66, P347, DOI 10.1093/ajcn/66.2.347
   Hara A, 2012, AM J CLIN NUTR, V96, P864, DOI 10.3945/ajcn.112.041202
   Harrell Frank E Jr, 2024, CRAN, V0, P0
   HESS KR, 1995, STAT MED, V14, P1707, DOI 10.1002/sim.4780141510
   Hunt JR, 2009, AM J CLIN NUTR, V89, P1792, DOI 10.3945/ajcn.2009.27439
   Ibsen DB, 2021, AM J CLIN NUTR, V113, P294, DOI 10.1093/ajcn/nqaa315
   Ishikawa S, 2010, MOL NUTR FOOD RES, V54, P1182, DOI 10.1002/mnfr.200900348
   Jakszyn P, 2012, INT J CANCER, V130, P2654, DOI 10.1002/ijc.26263
   Johnston KL, 2006, EUR J CLIN INVEST, V36, P35, DOI 10.1111/j.1365-2362.2006.01585.x
   Kabat GC, 2007, BRIT J CANCER, V97, P118, DOI 10.1038/sj.bjc.6603837
   Kamphuis JBJ, 2017, SCI REP-UK, V7, P0, DOI 10.1038/s41598-017-08938-3
   Kleinbaum D, 2005, SURVIVAL ANAL SELF L, V1, P700
   Larsson SC, 2005, J NATL CANCER I, V97, P232, DOI 10.1093/jnci/dji032
   Le Leu RK, 2015, BRIT J NUTR, V114, P220, DOI 10.1017/S0007114515001750
   Lee DH, 2005, INT J CANCER, V117, P643, DOI 10.1002/ijc.21215
   Lee DH, 2004, JNCI-J NATL CANCER I, V96, P403, DOI 10.1093/jnci/djh047
   Lunn JC, 2007, CARCINOGENESIS, V28, P685, DOI 10.1093/carcin/bgl192
   Luo H, 2019, BRIT J NUTR, V121, P735, DOI 10.1017/s0007114519000023
   Parmanand BA, 2019, J NUTR BIOCHEM, V67, P20, DOI 10.1016/j.jnutbio.2019.01.010
   Qiao L, 2013, CANCER CAUSE CONTROL, V24, P1175, DOI 10.1007/s10552-013-0197-x
   Riboli E, 2002, PUBLIC HEALTH NUTR, V5, P1113, DOI 10.1079/PHN2002394
   Ronco AL, 2019, JOURNAL OF CANCER SCIENCE AND TREATMENT, V2, P93
   Scrucca L, 2007, BONE MARROW TRANSPL, V40, P381, DOI 10.1038/sj.bmt.1705727
   Sesink ALA, 1999, CANCER RES, V59, P5704
   Skeie G, 2009, EUR J CLIN NUTR, V63, PS226, DOI 10.1038/ejcn.2009.83
   Song MY, 2018, EUR J EPIDEMIOL, V33, P137, DOI 10.1007/s10654-018-0371-2
   Takeuchi K, 2005, SCAND J GASTROENTERO, V40, P169, DOI 10.1080/00365520510011489
   Tomova GD, 2022, AM J CLIN NUTR, V116, P1379, DOI 10.1093/ajcn/nqac188
   Trichopoulou A, 2003, NEW ENGL J MED, V348, P2599, DOI 10.1056/NEJMoa025039
   van den Brandt PA, 2019, EUR J EPIDEMIOL, V34, P351, DOI 10.1007/s10654-019-00483-9
   Van Puyvelde H, 2020, NUTRIENTS, V12, P0, DOI 10.3390/nu12102906
   Wang ML, 2016, STAT MED, V35, P782, DOI 10.1002/sim.6793
   Watling CZ, 2022, BMC MED, V20, P0, DOI 10.1186/s12916-022-02256-w
   Winter J, 2011, CANCER PREV RES, V4, P1920, DOI 10.1158/1940-6207.CAPR-11-0176
   WOODHEAD JC, 1991, PEDIATR RES, V29, P435, DOI 10.1203/00006450-199105010-00005
   Zhang XH, 2011, CANCER CAUSE CONTROL, V22, P1627, DOI 10.1007/s10552-011-9839-z
NR 54
TC 14
Z9 14
U1 2
U2 10
PU SPRINGERNATURE
PI LONDON
PA CAMPUS, 4 CRINAN ST, LONDON, N1 9XW, ENGLAND
SN 0007-0920
EI 1532-1827
J9 BRIT J CANCER
JI Br. J. Cancer
PD APR 12
PY 2023
VL 128
IS 8
BP 1529
EP 1540
DI 10.1038/s41416-023-02164-7
EA FEB 2023
PG 12
WC Oncology
SC Oncology
GA HD7L7
UT WOS:000962948100002
PM 36759722
DA 2025-02-23
ER

PT J
AU Nazari, E
   Hasanzadeh, M
   Rezvani, R
   Rejali, M
   Badpeyma, M
   Delaram, Z
   Mousavi-Seresht, L
   Akbari, M
   Khazaei, M
   Ferns, GA
   Avan, A
AF Nazari, Elham
   Hasanzadeh, Malihe
   Rezvani, Reza
   Rejali, Marzieh
   Badpeyma, Mohaddeseh
   Delaram, Zeinab
   Mousavi-Seresht, Leila
   Akbari, Mahdieh
   Khazaei, Majid
   Ferns, Gordon A.
   Avan, Amir
TI Association of dietary intake and cervical cancer: a prevention strategy
SO INFECTIOUS AGENTS AND CANCER
LA English
DT Article
DE Cervix cancer; HPV; Nutrition; Dietary; Vitamin; Factor affecting; Machine learning; Correlation; Prevention
ID human-papillomavirus infection; natural-history; risk; vitamin; breast
AB IntroductionCervical cancer is one of lethal cancers in women. As a global concern, identifying important factors of cancer is a useful strategy for prevention. Due to the role of diet/nutrition factors for cancer, the purpose of our study was to determine the impact of 150 nutrition/vitamin factors and 50 non-nutritional factor in cervical cancer and phase.MethodsPopulation samples of 2088 healthy subjects and patients with cervical cancer were investigated. 200 factors such as vitamin E, B1, B6, fruits, HPV, and age were gathered. Deep learning, Decision tree, and correlation matrix were used for modeling and identifying important factors. SPSS 26, R4.0.3, and Rapid miner were utilized for implementation.ResultsOur findings indicated that zinc, Iron, Niacin, Potassium, Phosphorous, and Cooper have a beneficial impact in reducing the risk of cervical cancer and progression of phase in Iranian women, as well as Salt, snacks and milk Were identified as high-risk food factors (P value < 0.05 and coefficient correlation > 0.6). Also, alcohol, and sex patient with two groups, HPV positive have an impact on cervical cancer incidence. Phosphorus and selenium in the Micronutrients category (R-2 = 0.85, AUC = 0.993) and polyunsaturated fatty acid and salt in the Macronutrients category and other categories of nutrients were identified as the most effective factors in cervical cancer using deep learning (R-2 = 0.93, AUC = 0.999).ConclusionsA diet and rich nutrition can be helpful for the prevention of cervix cancer and may reduce the risk of disease. Additional research is necessary for different countries.
C1 [Nazari, Elham; Rezvani, Reza; Khazaei, Majid; Avan, Amir] Mashhad Univ Med Sci, Metab Syndrome Res Ctr, Mashhad, Iran.
   [Avan, Amir] Univ Warith Al Anbiyaa, Coll Med, Karbala, Iraq.
   [Hasanzadeh, Malihe; Rejali, Marzieh; Mousavi-Seresht, Leila; Akbari, Mahdieh] Mashhad Univ Med Sci, Fac Med, Woman Hlth Res Ctr, Dept Gynecol Oncol, Mashhad, Iran.
   [Rezvani, Reza] Mashhad Univ Med Sci, Fac Med, Dept Med Nutr, Mashhad, Iran.
   [Badpeyma, Mohaddeseh] Tabriz Univ Med Sci, Student Res Comm, Nutr Res Ctr, Sch Nutr & Food Sci,Dept Clin Nutr, Tabriz, Iran.
   [Delaram, Zeinab] Univ Texas Dallas, Dept Comp Sci, Richardson, TX USA.
   [Ferns, Gordon A.] Brighton & Sussex Med Sch, Div Med Educ, Falmer, Brighton, Sussex, England.
   [Avan, Amir] Queensland Univ Technol, Fac Hlth, Sch Biomed Sci, Brisbane, Australia.
C3 Mashhad University of Medical Sciences; University of Warith Alanbiyaa; Mashhad University of Medical Sciences; Mashhad University of Medical Sciences; Tabriz University of Medical Science; University of Texas System; University of Texas Dallas; University of Brighton; University of Sussex; Queensland University of Technology (QUT)
RP Avan, A (corresponding author), Mashhad Univ Med Sci, Metab Syndrome Res Ctr, Mashhad, Iran.; Avan, A (corresponding author), Univ Warith Al Anbiyaa, Coll Med, Karbala, Iraq.; Avan, A (corresponding author), Queensland Univ Technol, Fac Hlth, Sch Biomed Sci, Brisbane, Australia.
EM avana@mums.ac.ir
FU Mashhad University of Medical Sciences
CR Ansari F, 2016, INT J ENG APPL SCI, V3, P2577
   Barchitta M, 2018, NUTRIENTS, V10, P0, DOI 10.3390/nu10040469
   Cao D, 2016, NUTR CANCER, V68, P48, DOI 10.1080/01635581.2016.1115101
   Chih HJ, 2013, NUTR CANCER, V65, P317, DOI 10.1080/01635581.2013.757630
   Cox BA, 2012, OSTEOPATH FAM PHYS, V4, P81, DOI 10.1016/j.osfp.2011.09.003
   Crosbie EJ, 2013, LANCET, V382, P889, DOI 10.1016/S0140-6736(13)60022-7
   Feng CY, 2011, ARCH GYNECOL OBSTET, V284, P973, DOI 10.1007/s00404-010-1743-3
   Gaffney DK, 2018, GYNECOL ONCOL, V151, P547, DOI 10.1016/j.ygyno.2018.10.004
   Giuliano AR, 2015, INT J CANCER, V136, P2752, DOI 10.1002/ijc.29082
   Giuliano AR, 2003, J INFECT DIS, V188, P1508, DOI 10.1086/379197
   González CA, 2011, INT J CANCER, V129, P449, DOI 10.1002/ijc.25679
   Guo LY, 2015, SCI REP-UK, V5, P0, DOI 10.1038/srep13607
   Hosono S, 2010, EUR J CLIN NUTR, V64, P400, DOI 10.1038/ejcn.2010.28
   Huh W K, 2015, USE OF PRIMARY HIGH-RISK HUMAN PAPILLOMAVIRUS TESTING FOR CERVICAL CANCER SCREENING: INTERIM CLINICAL GUIDANCE, V0, P0
   Husaiyin S, 2018, BMC CANCER, V18, P0, DOI 10.1186/s12885-018-5083-1
   Hwang JH, 2010, CANCER CAUSE CONTROL, V21, P51, DOI 10.1007/s10552-009-9433-9
   Jia Y, 2012, ASIAN PAC J CANCER P, V13, P5299, DOI 10.7314/APJCP.2012.13.10.5299
   Koshiyama M, 2019, HEALTHCARE-BASEL, V7, P0, DOI 10.3390/healthcare7030088
   LeCun Y, 2015, NATURE, V521, P436, DOI 10.1038/nature14539
   Manju V, 2002, CLIN BIOCHEM, V35, P621, DOI 10.1016/S0009-9120(02)00376-4
   Mohaghegh F, 2015, J. ARAK UNIV. MED. SCI, V18, P65
   Momenimovahed Z, 2018, BIOMEDICINE-TAIWAN, V8, P37, DOI 10.1051/bmdcn/2018080318
   Myung SK, 2011, BJOG-INT J OBSTET GY, V118, P1285, DOI 10.1111/j.1471-0528.2011.03032.x
   Nojomi M, 2007, RJMS, V14, P189
   Ono A, 2020, MEDICINA-LITHUANIA, V56, P0, DOI 10.3390/medicina56110604
   Piyathilake CJ, 2004, CANCER RES, V64, P8788, DOI 10.1158/0008-5472.CAN-04-2402
   Rossi RE, 2014, ANTICANCER RES, V34, P6861
   Sawaya GF, 2019, JAMA-J AM MED ASSOC, V321, P2018, DOI 10.1001/jama.2019.4595
   Sedjo RL, 2002, CANCER EPIDEM BIOMAR, V11, P876
   Siegel EM, 2010, GYNECOL ONCOL, V118, P289, DOI 10.1016/j.ygyno.2010.05.022
   Siegel RL, 2017, CA-CANCER J CLIN, V67, P7, DOI 10.3322/caac.21387
   Song Yan-Yan, 2015, SHANGHAI ARCH PSYCHIATRY, V27, P130, DOI 10.11919/j.issn.1002-0829.215044
   Stebbing J, 2011, LANCET ONCOL, V12, P996, DOI 10.1016/S1470-2045(11)70282-0
   Tadesse SK, 2015, BMC WOMENS HEALTH, V15, P0, DOI 10.1186/s12905-015-0231-0
   Taherian A, 2001, STUDY EFFECTIVE FACT, V0, P0
   Vaisy A, 2013, J ARDABIL U MED SCI, V13, P327
   Wee LE, 2012, PREV MED, V55, P61, DOI 10.1016/j.ypmed.2012.04.011
   World Health Organization, 2006, REPRODUCTIVE HEALTH, V0, P0
NR 38
TC 3
Z9 3
U1 3
U2 5
PU BMC
PI LONDON
PA CAMPUS, 4 CRINAN ST, LONDON N1 9XW, ENGLAND
SN 1750-9378
EI 
J9 INFECT AGENTS CANCER
JI Infect. Agents Cancer
PD JUL 6
PY 2023
VL 18
IS 1
BP 
EP 
DI 10.1186/s13027-023-00517-8
PG 13
WC Oncology; Immunology
SC Oncology; Immunology
GA L7HW0
UT WOS:001024942300001
PM 37415218
DA 2025-02-23
ER

PT J
AU Li, ZY
   Tan, YT
   Liu, DK
   Gao, LF
   Li, HL
   Xiang, YB
AF Li, Zhuo-Ying
   Tan, Yu-Ting
   Liu, Da-Ke
   Gao, Li-Feng
   Li, Hong-Lan
   Xiang, Yong-Bing
TI Cumulative consumption of tea is associated with lower risk of liver cancer: Updated results from the Shanghai Women's Health Study
SO INTERNATIONAL JOURNAL OF CANCER
LA English
DT Article
DE cohort study; dietary habits; green tea; primary liver cancer; protective factor
ID prospective cohort; drinking; coffee; reproducibility; prevention; validity
AB Prospective epidemiological studies have provided limited evidence for an association between tea consumption and liver cancer risk. Based on a population-based prospective cohort study in middle-aged Chinese women, we investigated the association between tea consumption and the risk of primary liver cancer. Detailed information on tea drinking habits and other potential confounders was obtained at the baseline interview. Incident liver cancer cases were identified through record linkage with the population-based cancer registry and verified through home visits and review of medical charts by medical experts. Multiple aspects of tea drinking habits including starting age, duration, intensity and cumulative consumption of any type of tea and green tea were considered. Multivariable-adjusted hazard ratios (aHRs) and their 95% confidence intervals (CIs) were derived from the Cox regression models. After a median follow-up time of 18.12 (interquartile range = 1.59) years, 253 incident liver cancer cases were identified from 71 841 cohort members. Compared with never tea drinkers, the risk of liver cancer for participants who have consumed over 30 kg of dried tea leaves cumulatively was 0.56 (95% CI: 0.32-0.97). For those who drank green tea only, the aHR was 0.54 (95% CI: 0.30-0.98). This updated study suggested an inverse association between cumulative consumption of tea, especially green tea and the risk of primary liver cancer.
C1 [Li, Zhuo-Ying; Xiang, Yong-Bing] Fudan Univ, Sch Publ Hlth, Shanghai, Peoples R China.
   [Li, Zhuo-Ying; Tan, Yu-Ting; Liu, Da-Ke; Gao, Li-Feng; Li, Hong-Lan; Xiang, Yong-Bing] Shanghai Jiao Tong Univ, Renji Hosp, Shanghai Canc Inst, Sch Med,State Key Lab Oncogene & Related Genes, 25,Lane 2200,Xie Tu Rd, Shanghai 200032, Peoples R China.
   [Li, Zhuo-Ying; Tan, Yu-Ting; Liu, Da-Ke; Gao, Li-Feng; Li, Hong-Lan; Xiang, Yong-Bing] Shanghai Jiao Tong Univ, Renji Hosp, Shanghai Canc Inst, Sch Med,Dept Epidemiol, 25,Lane 2200,Xie Tu Rd, Shanghai 200032, Peoples R China.
C3 Fudan University; Shanghai Jiao Tong University; Shanghai Jiao Tong University
RP Xiang, YB (corresponding author), Shanghai Jiao Tong Univ, Renji Hosp, Shanghai Canc Inst, Sch Med,State Key Lab Oncogene & Related Genes, 25,Lane 2200,Xie Tu Rd, Shanghai 200032, Peoples R China.; Xiang, YB (corresponding author), Shanghai Jiao Tong Univ, Renji Hosp, Shanghai Canc Inst, Sch Med,Dept Epidemiol, 25,Lane 2200,Xie Tu Rd, Shanghai 200032, Peoples R China.
EM ybxiang@shsci.org
FU National Key Project of Research and Development Program of China [2021YFC2500404, 2021YFC2500400, 2016YFC1302503]; US National Institutes of Health [UM1 CA182910]
CR Bamia C, 2015, INT J CANCER, V136, P1899, DOI 10.1002/ijc.29214
   COX DR, 1972, J R STAT SOC B, V34, P187
   Dai Q, 2010, ANN EPIDEMIOL, V20, P74, DOI 10.1016/j.annepidem.2009.09.005
   Harrell FE, 2015, SPRINGER SER STAT, V0, P0, DOI DOI 10.1007/978-3-319-19425-7
   Inoue M, 2009, CANCER EPIDEM BIOMAR, V18, P1746, DOI 10.1158/1055-9965.EPI-08-0923
   JEMAL A, 2011, CA-CANCER J CLIN, V61, P69, DOI 10.3322/CAAC.20107
   Kim TL, 2020, ADV NUTR, V11, P1437, DOI 10.1093/advances/nmaa077
   Korn EL, 1997, AM J EPIDEMIOL, V145, P72
   Li XY, 2019, EUR J EPIDEMIOL, V34, P753, DOI 10.1007/s10654-019-00530-5
   Matthews CE, 2003, AM J EPIDEMIOL, V158, P1114, DOI 10.1093/aje/kwg255
   Nagano J, 2001, CANCER CAUSE CONTROL, V12, P501, DOI 10.1023/A:1011297326696
   Nechuta S, 2012, AM J CLIN NUTR, V96, P1056, DOI 10.3945/ajcn.111.031419
   Rao C, 2007, INT J EPIDEMIOL, V36, P642, DOI 10.1093/ije/dym003
   SCHOENFELD D, 1982, BIOMETRIKA, V69, P239, DOI 10.1093/biomet/69.1.239
   Shimazu T, 2005, INT J CANCER, V116, P150, DOI 10.1002/ijc.20989
   Shimizu M, 2015, INT J MOL SCI, V16, P6124, DOI 10.3390/ijms16036124
   Shu XO, 2004, EUR J CLIN NUTR, V58, P17, DOI 10.1038/sj.ejcn.1601738
   Sing MF, 2011, EUR J CANCER PREV, V20, P157, DOI 10.1097/CEJ.0b013e3283447497
   Tamura T, 2018, NUTR CANCER, V70, P1210, DOI 10.1080/01635581.2018.1512638
   Ui A, 2009, CANCER CAUSE CONTROL, V20, P1939, DOI 10.1007/s10552-009-9388-x
   Willett W, 2013, NUTRITIONAL EPIDEMIOLOGY, VThird, P529
   World Cancer Research Fund American Insitute for Cancer Research, 2018, CONTINUOUS UPDATE PROJECT EXPERT REPORT 2018. BODY FATNESS AND WEIGHT GAIN AND THE RISK OF CANCER, V0, P0
   World Health Organization, 1975, INT STAT CLASS DIS I, V2, P0
   Yang CS, 2009, NAT REV CANCER, V9, P429, DOI 10.1038/nrc2641
   Yang WS, 2020, BRIT J NUTR, V124, P330, DOI 10.1017/S0007114520001208
   Yu FF, 2014, BMC CANCER, V14, P0, DOI 10.1186/1471-2407-14-197
   Yuan JM, 2013, AM J CLIN NUTR, V98, P1676S, DOI 10.3945/ajcn.113.058271
   Zhao LG, 2021, ADV NUTR, V12, P402, DOI 10.1093/advances/nmaa117
   Zheng W, 2005, AM J EPIDEMIOL, V162, P1123, DOI 10.1093/aje/kwi322
NR 29
TC 2
Z9 4
U1 2
U2 17
PU WILEY
PI HOBOKEN
PA 111 RIVER ST, HOBOKEN 07030-5774, NJ USA
SN 0020-7136
EI 1097-0215
J9 INT J CANCER
JI Int. J. Cancer
PD MAR 15
PY 2023
VL 152
IS 6
BP 1115
EP 1123
DI 10.1002/ijc.34310
EA OCT 2022
PG 9
WC Oncology
SC Oncology
GA 8C1XU
UT WOS:000867781000001
PM 36196488
DA 2025-02-23
ER

PT J
AU Hu, CY
   Wang, ML
   Hu, M
   Ma, SS
   Yang, BM
   Xiao, W
   Zhou, Q
   Zhou, M
   Li, Z
AF Hu, Chunyan
   Wang, Manli
   Hu, Miao
   Ma, Shanshan
   Yang, Bingmo
   Xiao, Wei
   Zhou, Qian
   Zhou, Ming
   Li, Zhong
TI Genistein induces endocrine resistance in human breast cancer by suppressing H3K27 trimethylation
SO ENDOCRINE-RELATED CANCER
LA English
DT Article
DE genistein; breast cancer; endocrine resistance; phospho-EZH2; HER2
ID nf-kappa-b; histone methyltransferase ezh2; activated protein-kinase; estrogen-receptor-alpha; tamoxifen resistance; hormonal-therapy; bisphenol-a; growth; cells; expression
AB Genistein (GE), the most important phytoestrogen in diet, is known to behave as a partial agonist of estrogen receptor alpha and shows a proliferative effect on the growth of breast cancer cell lines. Recent research has reported that long-term consumption of low doses of GE results in hormone-independent growth phenotypes of MCF-7 tumors, with increased HER2. Overexpression of HER2 has been associated with endocrine resistance in human breast cancer, but whether long-term low-level GE-induced HER2 expression is the cause of endocrine resistance remains to be determined. Short-term and long-term treatments with GE may have different effects on HER2 expression. We found that low doses of GE had estrogen-like effects and inhibited HER2 expression after short-term exposure in estrogen receptor-positive breast cancers cells. However, in contrast to short-term exposure, long-term exposure induced an increase in HER2 expression, which led to endocrine resistance. During long-term low-level exposure, the continuous activation of ERK1/2-phosphorylated EZH2 at Ser21 resulted in a decrease of lysine 27 trimethylation. As H3K27me3 levels decreased, the expression of interleukin-6 (IL-6) and IL-8 increased, and HER2 levels gradually increased, forming a feedback loop of ERK1/2/EZH2/IL-6 and IL-8/HER2. We identified a novel pathway by which EZH2 phosphorylation contributed to long-term low-level GE-induced HER2 overexpression and provided new insight for long-term low-level GE-induced acquired endocrine resistance. For breast cancer patients, long-term low-level use of soy supplements has potential health risks, and monitoring dietary exposure to GE is advisable when patients are treated with tamoxifen.
C1 [Hu, Chunyan; Wang, Manli; Hu, Miao; Ma, Shanshan; Yang, Bingmo; Xiao, Wei; Zhou, Qian; Zhou, Ming; Li, Zhong] Nanjing Med Univ, Sch Publ Hlth, Key Lab Modern Toxicol Minist Educ, Nanjing, Peoples R China.
C3 Nanjing Medical University
RP Li, Z (corresponding author), Nanjing Med Univ, Sch Publ Hlth, Key Lab Modern Toxicol Minist Educ, Nanjing, Peoples R China.
EM lz-ny@njmu.edu.cn
FU Natural Science Foundation of China [81573183, 81673205]; Center for Global Health, School of Public Health, Nanjing Medical University; Priority Academic Program Development of Jiangsu Higher Education Institutions (PAPD)
CR Abe O, 2005, LANCET, V365, P1687, DOI 10.1016/s0140-6736(05)66544-0
   Adlercreutz H, 2002, J STEROID BIOCHEM, V83, P113, DOI 10.1016/S0960-0760(02)00273-X
   Allred CD, 2001, CANCER RES, V61, P5045
   Andrade JE, 2015, MOL NUTR FOOD RES, V59, P413, DOI 10.1002/mnfr.201300780
   Arpino G, 2008, ENDOCR REV, V29, P217, DOI 10.1210/er.2006-0045
   Bates NP, 1997, ONCOGENE, V15, P473, DOI 10.1038/sj.onc.1201368
   Baumgarten SC, 2012, MOL ENDOCRINOL, V26, P360, DOI 10.1210/me.2011-1302
   Bhan A, 2014, J MOL BIOL, V426, P3426, DOI 10.1016/j.jmb.2014.07.025
   Bunone G, 1996, EMBO J, V15, P2174, DOI 10.1002/j.1460-2075.1996.tb00571.x
   Cao R, 2002, SCIENCE, V298, P1039, DOI 10.1126/science.1076997
   Cha TL, 2005, SCIENCE, V310, P306, DOI 10.1126/science.1118947
   Choi EJ, 2013, MOL MED REP, V7, P781, DOI 10.3892/mmr.2013.1283
   Doherty Leo F, 2010, HORMONES & CANCER, V1, P146, DOI 10.1007/s12672-010-0015-9
   Dowsett M, 2001, ENDOCR-RELAT CANCER, V8, P191, DOI 10.1677/erc.0.0080191
   Drury SC, 2011, ENDOCR-RELAT CANCER, V18, P565, DOI 10.1530/ERC-10-0046
   Du ZR, 2018, PHYTOMEDICINE, V43, P11, DOI 10.1016/j.phymed.2018.03.039
   Ellis AJ, 2015, EXPERT OPIN DRUG SAF, V14, P921, DOI 10.1517/14740338.2015.1014799
   Ganai AA, 2015, TOXICOL APPL PHARM, V283, P139, DOI 10.1016/j.taap.2015.01.012
   Gee JM, 2005, ENDOCR-RELAT CANCER, V12, PS99, DOI 10.1677/erc.1.01005
   Gee JMW, 2001, INT J CANCER, V95, P247, DOI 10.1002/1097-0215(20010720)95:4<247::AID-IJC1042>3.0.CO;2-S
   Greathouse KL, 2012, MOL CANCER RES, V10, P546, DOI 10.1158/1541-7786.MCR-11-0605
   Holm K, 2012, MOL ONCOL, V6, P494, DOI 10.1016/j.molonc.2012.06.002
   Hu CY, 2019, CELL BIOL TOXICOL, V35, P445, DOI 10.1007/s10565-019-09471-x
   JANES PW, 1994, ONCOGENE, V9, P3601
   Jansen MPHM, 2013, CANCER RES, V73, P6632, DOI 10.1158/0008-5472.CAN-13-0704
   Jimi E, 2005, IMMUNOL REV, V208, P80, DOI 10.1111/j.0105-2896.2005.00329.x
   Johnston SRD, 2003, CLIN CANCER RES, V9, P0
   Ju YH, 2002, CANCER RES, V62, P2474
   KATO S, 1995, SCIENCE, V270, P1491, DOI 10.1126/science.270.5241.1491
   Kirmizis A, 2004, GENE DEV, V18, P1592, DOI 10.1101/gad.1200204
   Kitajima S, 2017, ONCOGENE, V36, P5145, DOI 10.1038/onc.2017.124
   Kleer CG, 2003, P NATL ACAD SCI USA, V100, P11606, DOI 10.1073/pnas.1933744100
   Knowlden JM, 2003, ENDOCRINOLOGY, V144, P1032, DOI 10.1210/en.2002-220620
   Kurokawa H, 2000, CANCER RES, V60, P5887
   Kuzmichev A, 2002, GENE DEV, V16, P2893, DOI 10.1101/gad.1035902
   Lee ST, 2011, MOL CELL, V43, P798, DOI 10.1016/j.molcel.2011.08.011
   Li JC, 2014, DRUG DES DEV THER, V8, P315, DOI 10.2147/DDDT.S52354
   Liu B, 2005, CANCER RES, V65, P879, DOI 10.1158/0008-5472.CAN-04-3714
   Liu HQ, 2010, J NUTR BIOCHEM, V21, P390, DOI 10.1016/j.jnutbio.2009.01.016
   Margeat E, 2003, J MOL BIOL, V326, P77, DOI 10.1016/S0022-2836(02)01355-4
   Massarweh S, 2008, CANCER RES, V68, P826, DOI 10.1158/0008-5472.CAN-07-2707
   MESSINA MJ, 1994, NUTR CANCER, V21, P113, DOI 10.1080/01635589409514310
   Miodini P, 1999, BRIT J CANCER, V80, P1150, DOI 10.1038/sj.bjc.6690479
   Nadal-Serrano M, 2013, INT J BIOCHEM CELL B, V45, P2045, DOI 10.1016/j.biocel.2013.07.002
   Nakshatri H, 1997, MOL CELL BIOL, V17, P3629, DOI 10.1128/MCB.17.7.3629
   Nechuta SJ, 2012, AM J CLIN NUTR, V96, P123, DOI 10.3945/ajcn.112.035972
   Nettles KW, 2008, MOL ENDOCRINOL, V22, P263, DOI 10.1210/me.2007-0324
   Nguyen VTM, 2015, NAT COMMUN, V6, P0, DOI 10.1038/ncomms10044
   Nicholson RI, 2005, J STEROID BIOCHEM, V93, P257, DOI 10.1016/j.jsbmb.2004.12.006
   Pedrero JMG, 2002, MOL ENDOCRINOL, V16, P947
   Pratt MAC, 2003, MOL CELL BIOL, V23, P6887, DOI 10.1128/MCB.23.19.6887-6900.2003
   Qiu SM, 2019, EUR J NUTR, V58, P3079, DOI 10.1007/s00394-018-1853-4
   Rajah TT, 2009, PHARMACOLOGY, V84, P68, DOI 10.1159/000226123
   Rondón-Lagos M, 2016, INT J MOL SCI, V17, P0, DOI 10.3390/ijms17081357
   RUSSELL KS, 1992, CANCER RES, V52, P6624
   Sakla MS, 2007, ENDOCRINE, V32, P69, DOI 10.1007/s12020-007-9006-1
   Sauvageau M, 2010, CELL STEM CELL, V7, P299, DOI 10.1016/j.stem.2010.08.002
   Schiff R, 2005, CANCER CHEMOTH PHARM, V56, PS10, DOI 10.1007/s00280-005-0108-2
   Schwartz JA, 1998, BIOCHEM BIOPH RES CO, V253, P38, DOI 10.1006/bbrc.1998.9751
   Shah N, 2013, CANCER RES, V73, P5449, DOI 10.1158/0008-5472.CAN-13-1178
   Shi Z, 2012, BREAST CANCER RES TR, V135, P737, DOI 10.1007/s10549-012-2196-0
   Stone A, 2013, EPIGENOMICS-UK, V5, P595, DOI 10.2217/epi.13.70
   Ström A, 2004, P NATL ACAD SCI USA, V101, P1566, DOI 10.1073/pnas.0308319100
   Sun F, 2009, MOL CANCER THER, V8, P3191, DOI 10.1158/1535-7163.MCT-09-0479
   Wang Y, 2014, MOL CELL ENDOCRINOL, V382, P791, DOI 10.1016/j.mce.2013.10.029
   Yang XH, 2010, CARCINOGENESIS, V31, P695, DOI 10.1093/carcin/bgq007
NR 66
TC 7
Z9 7
U1 3
U2 8
PU BIOSCIENTIFICA LTD
PI BRISTOL
PA STARLING HOUSE, 1600 BRISTOL PARKWAY N, BRISTOL, ENGLAND
SN 1351-0088
EI 1479-6821
J9 ENDOCR-RELAT CANCER
JI Endocr.-Relat. Cancer
PD FEB 1
PY 2023
VL 30
IS 2
BP 
EP 
DI 10.1530/ERC-22-0191
PG 13
WC Oncology; Endocrinology & Metabolism
SC Oncology; Endocrinology & Metabolism
GA 9L3SW
UT WOS:000941473100004
PM 36356296
DA 2025-02-23
ER

PT J
AU Wei, BA
   Tan, WY
   Wang, SS
   Guo, ZL
   Gan, S
AF Wei, Baian
   Tan, Wenyue
   Wang, Shusheng
   Guo, Zhenlang
   Gan, Shu
TI Interaction between smoking status and dietary selenium intake affects PSA: A cross-sectional study
SO UROLOGIC ONCOLOGY-SEMINARS AND ORIGINAL INVESTIGATIONS
LA English
DT Article
DE Selenium; Prostate -specific antigen (PSA); NHANES; Prostate cancer; Diet
ID prostate-specific antigen; alpha-tocopherol; cancer prevention; gamma-tocopherol; subsequent risk; plasma selenium; vitamin-e; supplementation; diagnosis; mortality
AB Background: Conflicting results regarding the impact of selenium on reducing prostate cancer have been reported. The current analysis aimed to understand whether there are potential factors affecting the relationship between selenium and prostate cancer. Objective: To clarify the relationship between dietary selenium intake and prostate cancer, we evaluated the correlation between dietary selenium intake and prostate-specific antigen (PSA) based on the National Health and Nutrition Examination Survey (NHANES) database. Methods: After screening the NHANES survey data from 2005 to 2010, data for 3,614 of 31,034 participants were considered suitable to include in our study. Dietary selenium intake was the independent variable of our study, while PSA was the dependent variable. We stratified participants into current, former, and never smokers and performed an interaction test on the relationship between selenium intake and PSA using multivariable logistic regression for each smoking-status subgroup. Results: For our subgroup analysis, we grouped participants based on smoking status and investigated the association between dietary selenium intake and PSA levels. Among the 242 participants with a PSA level of 4 or higher, the mean age was 58.5 years (</n>12.1). After adjusting for covariates, we did not find a significant association between dietary selenium and the odds of having a high PSA level. How-ever, we observed a significant interaction between smoking status and dietary selenium in relation to PSA levels (P = .007). Specifically, smokers had lower odds of having high PSA levels, while nonsmokers had higher odds. This suggests that smoking status may modify the effect of dietary selenium on PSA levels. Conclusion: Our findings suggest that smoking status affects the relationship between dietary selenium intake and PSA and that smokers are at lower odds of having a high PSA level. (c) 2023 The Authors. Published by Elsevier Inc. This is an open access article under the CC BY-NC-ND license (http://creativecommons.org/licenses/by-nc-nd/4.0/)
C1 [Wei, Baian; Tan, Wenyue] Guangzhou Univ Chinese Med, Sch Clin Med Sci 2, Guangzhou, Peoples R China.
   [Wang, Shusheng; Guo, Zhenlang; Gan, Shu] Guangzhou Univ Chinese Med, Guangdong Prov Hosp Chinese Med, Affiliated Hosp 2, Guangzhou, Peoples R China.
C3 Guangzhou University of Chinese Medicine; Guangzhou University of Chinese Medicine
RP Gan, S (corresponding author), Guangzhou Univ Chinese Med, Guangdong Prov Hosp Chinese Med, Affiliated Hosp 2, Guangzhou, Peoples R China.
EM rain11125@163.com
CR Abrahamsson PA, 1997, UROL CLIN N AM, V24, P353, DOI 10.1016/S0094-0143(05)70382-7
   Brooks JD, 2001, J UROLOGY, V166, P2034, DOI 10.1016/S0022-5347(05)65500-0
   CATALONA WJ, 1995, JAMA-J AM MED ASSOC, V274, P1214
   Center MM, 2012, EUR UROL, V61, P1079, DOI 10.1016/j.eururo.2012.02.054
   Chan JM, 2016, CANCER EPIDEM BIOMAR, V25, P1050, DOI 10.1158/1055-9965.EPI-16-0104
   Chan JM, 2009, J CLIN ONCOL, V27, P3577, DOI 10.1200/JCO.2008.18.8938
   Clark LC, 1996, JAMA-J AM MED ASSOC, V276, P1957, DOI 10.1001/jama.276.24.1957
   Culp MB, 2020, EUR UROL, V77, P38, DOI 10.1016/j.eururo.2019.08.005
   Heinonen OP, 1998, J NATL CANCER I, V90, P440, DOI 10.1093/jnci/90.6.440
   Helzlsouer KJ, 2000, J NATL CANCER I, V92, P2018, DOI 10.1093/jnci/92.24.2018
   Hurst R, 2012, AM J CLIN NUTR, V96, P111, DOI 10.3945/ajcn.111.033373
   Karunasinghe N, 2020, NUTRIENTS, V12, P0, DOI 10.3390/nu12010002
   Kenfield SA, 2015, JNCI-J NATL CANCER I, V107, P0, DOI 10.1093/jnci/dju360
   Kok DEG, 2017, ONCOTARGET, V8, P10565, DOI 10.18632/oncotarget.14551
   Kristal AR, 2014, JNCI-J NATL CANCER I, V106, P0, DOI 10.1093/jnci/djt456
   Lippman SM, 2009, JAMA-J AM MED ASSOC, V301, P39, DOI 10.1001/jama.2008.864
   Liu ZC, 2021, BIOMED RES INT-UK, V2021, P0, DOI 10.1155/2021/4140767
   Marshall JR, 2011, CANCER PREV RES, V4, P1761, DOI 10.1158/1940-6207.CAPR-10-0343
   Nomura AMY, 2000, CANCER EPIDEM BIOMAR, V9, P883
   Peskoe SB, 2015, PROSTATE, V75, P1167, DOI 10.1002/pros.22998
   Plym A, 2023, EUR UROL, V83, P343, DOI 10.1016/j.eururo.2022.05.008
   Prasad SM, 2012, JAMA-J AM MED ASSOC, V307, P1692, DOI 10.1001/jama.2012.534
   Qaseem A, 2013, ANN INTERN MED, V158, P761, DOI 10.7326/0003-4819-158-10-201305210-00633
   Rayman MP, 2012, LANCET, V379, P1256, DOI 10.1016/S0140-6736(11)61452-9
   Rayman MP, 2000, LANCET, V356, P233, DOI 10.1016/S0140-6736(00)02490-9
   Richie JP, 2014, CANCER PREV RES, V7, P796, DOI 10.1158/1940-6207.CAPR-14-0042
   Song JK, 2020, LIPIDS HEALTH DIS, V19, P0, DOI 10.1186/s12944-020-01234-6
   Torre LA, 2015, CA-CANCER J CLIN, V65, P87, DOI 10.3322/caac.21262
   van den Brandt PA, 2003, CANCER EPIDEM BIOMAR, V12, P866
   Watters JL, 2009, CANCER EPIDEM BIOMAR, V18, P2427, DOI 10.1158/1055-9965.EPI-09-0252
   Weinstein SJ, 2005, JNCI-J NATL CANCER I, V97, P396, DOI 10.1093/jnci/dji045
   Yoshizawa K, 1998, JNCI-J NATL CANCER I, V90, P1219, DOI 10.1093/jnci/90.16.1219
   Zipf George, 2013, VITAL HEALTH STAT 1, V0, P1
NR 36
TC 2
Z9 2
U1 0
U2 4
PU ELSEVIER SCIENCE INC
PI NEW YORK
PA STE 800, 230 PARK AVE, NEW YORK, NY 10169 USA
SN 1078-1439
EI 1873-2496
J9 UROL ONCOL-SEMIN ORI
JI Urol. Oncol.-Semin. Orig. Investig.
PD DEC 15
PY 2023
VL 41
IS 12
BP 
EP 
DI 10.1016/j.urolonc.2023.07.009
EA DEC 2023
PG 9
WC Oncology; Urology & Nephrology
SC Oncology; Urology & Nephrology
GA HC7U1
UT WOS:001157365800001
PM 37940471
DA 2025-02-23
ER

PT J
AU Greenberg, AL
   Tolstykh, I
   Van Loon, K
   Laffan, A
   Stanfield, D
   Steiding, P
   Kenfield, SA
   Chan, JM
   Atreya, CE
   Piawah, S
   Kidder, W
   Venook, AP
   Van Blarigan, EL
   Varma, MG
AF Greenberg, Anya L.
   Tolstykh, Irina, V
   Van Loon, Katherine
   Laffan, Angela
   Stanfield, Dalila
   Steiding, Paige
   Kenfield, Stacey A.
   Chan, June M.
   Atreya, Chloe E.
   Piawah, Sorbarikor
   Kidder, Wesley
   Venook, Alan P.
   Van Blarigan, Erin L.
   Varma, Madhulika G.
TI Association between adherence to the American Cancer Society Nutrition and Physical Activity Guidelines and stool frequency among colon cancer survivors: a cohort study
SO JOURNAL OF CANCER SURVIVORSHIP
LA English
DT Article
DE Nutrition; Physical activity; Health behavior; Cancer survivors; Bowel function
ID quality-of-life; low anterior resection; breast-cancer; prevention guidelines; risk; reproducibility; validity; mortality; recommendations; questionnaire
AB Purpose We sought to determine whether adherence to the American Cancer Society (ACS) Nutrition and Physical Activity Guidelines was associated with better bowel function among colon cancer survivors. Methods This prospective cohort study included patients surgically treated for stage I-IV colon cancer enrolled in the Lifestyle and Outcomes after Gastrointestinal Cancer (LOGIC) study between February 2017 and May 2021. Participants were assigned an ACS score (0-6 points) at enrollment. Stool frequency (SF) was assessed every 6 months using the EORTC QLQ-CR29. Higher SF is an indication of bowel function impairment. ACS score at enrollment was examined in relation to SF at enrollment and over a 3-year period. Secondarily, we examined associations between the ACS score components (body mass index, dietary factors, and physical activity) and SF. Multivariable models were adjusted for demographic and surgical characteristics. Results A total of 112 people with colon cancer (59% women, mean age 59.5 years) were included. Cross-sectionally, for every point increase in ACS score at enrollment, the odds of having frequent stools at enrollment decreased by 43% (CI 0.42-0.79; p < 0.01). Findings were similar when we examined SF as an ordinal variable and change in SF over a 3-year period. Lower consumption of red/processed meats and consuming a higher number of unique fruits and vegetables were associated with lower SF (better bowel function) at enrollment. Conclusions Colon cancer survivors who more closely followed the ACS nutrition and physical activity guidelines had lower SF, an indication of better bowel function. Implications for Cancer Survivors Implications for Cancer Survivors Our findings highlight the value of interventions that support health behavior modification as part of survivorship care for long-term colon cancer survivors.
C1 [Greenberg, Anya L.; Varma, Madhulika G.] Univ Calif San Francisco, Dept Surg, San Francisco, CA 94110 USA.
   [Tolstykh, Irina, V; Kenfield, Stacey A.; Chan, June M.; Van Blarigan, Erin L.] Univ Calif San Francisco, Dept Epidemiol & Biostat, San Francisco, CA USA.
   [Van Loon, Katherine; Atreya, Chloe E.; Piawah, Sorbarikor; Kidder, Wesley; Venook, Alan P.] Univ Calif San Francisco, Dept Med, Div Hematol Oncol, San Francisco, CA 94143 USA.
   [Van Loon, Katherine; Laffan, Angela; Stanfield, Dalila; Steiding, Paige; Atreya, Chloe E.; Piawah, Sorbarikor; Kidder, Wesley; Venook, Alan P.] Univ Calif San Francisco, Helen Diller Family Comprehens Canc Ctr, San Francisco, CA 94143 USA.
   [Kenfield, Stacey A.; Chan, June M.; Van Blarigan, Erin L.] Univ Calif San Francisco, Dept Urol, San Francisco, CA USA.
C3 University of California System; University of California San Francisco; University of California System; University of California San Francisco; University of California System; University of California San Francisco; University of California System; University of California San Francisco; UCSF Medical Center; UCSF Helen Diller Family Comprehensive Cancer Center; University of California System; University of California San Francisco
RP Varma, MG (corresponding author), Univ Calif San Francisco, Dept Surg, San Francisco, CA 94110 USA.
EM mika.varma@ucsf.edu
FU Mount Zion Health Fund [20211220]; National Cancer Institute [K07CA197077]
CR Ainsworth BE, 2011, MED SCI SPORT EXER, V43, P1575, DOI 10.1249/MSS.0b013e31821ece12
   Arbab-Zadeh A, 2015, J AM COLL CARDIOL, V65, P846, DOI 10.1016/j.jacc.2014.11.041
   Benhabib J, 2005, GAME ECON BEHAV, V52, P460, DOI 10.1016/j.geb.2004.10.004
   Bjork JM, 2009, BIOL PSYCHIAT, V65, P710, DOI 10.1016/j.biopsych.2008.11.023
   Blanchard CM, 2008, J CLIN ONCOL, V26, P2198, DOI 10.1200/JCO.2007.14.6217
   Brouwer NPM, 2018, INT J CANCER, V143, P2758, DOI 10.1002/ijc.31785
   Campbell IW, 2001, PRACTICAL DIABETES I, V18, P187, DOI 10.1002/PDI.230
   ChasanTaber S, 1996, EPIDEMIOLOGY, V7, P81, DOI 10.1097/00001648-199601000-00014
   Cui JF, 2019, COMPR REV FOOD SCI F, V18, P1514, DOI 10.1111/1541-4337.12489
   Dawwas GK, 2021, CROHNS COLITIS 360, V3, P0, DOI 10.1093/crocol/otab046
   Denlinger CS, 2014, J NATL COMPR CANC NE, V12, P34, DOI 10.6004/jnccn.2014.0005
   DeSantis CE, 2014, CA-CANCER J CLIN, V64, P252, DOI 10.3322/caac.21235
   Doyle C, 2006, CA-CANCER J CLIN, V56, P323, DOI 10.3322/canjclin.56.6.323
   Dukas L, 2003, AM J GASTROENTEROL, V98, P1790, DOI 10.1111/j.1572-0241.2003.07591.x
   Dulskas A, 2020, J CLIN MED, V9, P0, DOI 10.3390/jcm9124038
   Eid N, 2014, NUTRITION AND AGING, V2, P45
   Emmertsen KJ, 2012, ANN SURG, V255, P922, DOI 10.1097/SLA.0b013e31824f1c21
   Evert AB, 2013, DIABETES CARE, V36, P3821, DOI 10.2337/dc14-S120
   FESKANICH D, 1993, J AM DIET ASSOC, V93, P790, DOI 10.1016/0002-8223(93)91754-E
   Franklin BA, 2020, J CARDIOPULM REHABIL, V40, P138, DOI 10.1097/HCR.0000000000000496
   Gray NM, 2011, BRIT J CANCER, V104, P1697, DOI 10.1038/bjc.2011.155
   Gschwandtner A, 2022, J HAPPINESS STUD, V23, P1043, DOI 10.1007/s10902-021-00440-y
   Guinter MA, 2018, J CLIN ONCOL, V36, P3404, DOI 10.1200/JCO.18.00714
   Hallgren M, 2020, PREV MED, V133, P0, DOI 10.1016/j.ypmed.2020.106021
   Jimenez-Gomez Luis Miguel, 2017, COLORECTAL DIS, V0, P0, DOI DOI 10.1111/codi.13901
   Kalehoff JP, 2020, CURR HYPERTENS REP, V22, P0, DOI 10.1007/s11906-020-01077-7
   Kistler BM, 2021, J RENAL NUTR, V31, P116, DOI 10.1053/j.jrn.2020.05.002
   Koerdt S, 2014, INT J COLORECTAL DIS, V29, P545, DOI 10.1007/s00384-013-1814-6
   Kupsch J, 2019, INT J COLORECTAL DIS, V34, P747, DOI 10.1007/s00384-019-03249-7
   Kupsch J, 2018, INT J COLORECTAL DIS, V33, P787, DOI 10.1007/s00384-018-3006-x
   Lahart IM, 2015, ACTA ONCOL, V54, P635, DOI 10.3109/0284186X.2014.998275
   Loewenstein G, 1996, ORGAN BEHAV HUM DEC, V65, P272, DOI 10.1006/obhd.1996.0028
   Marley AR, 2016, INT J MOL EPIDEMIOL, V7, P105
   McClure SM, 2007, J NEUROSCI, V27, P5796, DOI 10.1523/JNEUROSCI.4246-06.2007
   McCullough ML, 2013, J CLIN ONCOL, V31, P2773, DOI 10.1200/JCO.2013.49.1126
   McCullough ML, 2011, CANCER EPIDEM BIOMAR, V20, P1089, DOI 10.1158/1055-9965.EPI-10-1173
   Mishra SI, 2012, COCHRANE DB SYST REV, V0, P0, DOI DOI 10.1002/14651858.CD008465.pub2
   Mörkl S, 2020, NEUROPSYCHOBIOLOGY, V79, P80, DOI 10.1159/000492834
   Ozemek C, 2018, CURR OPIN CARDIOL, V33, P388, DOI 10.1097/HCO.0000000000000532
   Phillips SM, 2016, CANCER CAUSE CONTROL, V27, P787, DOI 10.1007/s10552-016-0756-z
   Pieniowski EHA, 2020, BJS OPEN, V4, P935, DOI 10.1002/bjs5.50312
   Pieniowski EHA, 2019, DIS COLON RECTUM, V62, P14, DOI 10.1097/DCR.0000000000001228
   Pinheiro MB, 2020, INT J BEHAV NUTR PHY, V17, P0, DOI 10.1186/s12966-020-01040-4
   RIMM EB, 1992, AM J EPIDEMIOL, V135, P1114, DOI 10.1093/oxfordjournals.aje.a116211
   Rock CL, 2020, CA-CANCER J CLIN, V70, P245, DOI 10.3322/caac.21591
   Rock Cheryl L, 2012, CA CANCER J CLIN, V62, P243, DOI 10.3322/caac.21142
   Romagnolo Donato F, 2017, NUTR TODAY, V52, P208, DOI 10.1097/NT.0000000000000228
   Saad RJ, 2010, AM J GASTROENTEROL, V105, P403, DOI 10.1038/ajg.2009.612
   Sato K, 2003, HEPATO-GASTROENTEROL, V50, P1381
   Schmid D, 2014, ANN ONCOL, V25, P1293, DOI 10.1093/annonc/mdu012
   Siegel RL, 2020, CA-CANCER J CLIN, V70, P7, DOI 10.3322/caac.21590
   Song BK, 2012, J NEUROGASTROENTEROL, V18, P64, DOI 10.5056/jnm.2012.18.1.64
   Strid H, 2011, SCAND J GASTROENTERO, V46, P673, DOI 10.3109/00365521.2011.558110
   Sun WP, 2019, ANN SURG ONCOL, V26, P746, DOI 10.1245/s10434-018-07096-8
   Thomson CA, 2014, CANCER PREV RES, V7, P42, DOI 10.1158/1940-6207.CAPR-13-0258
   Turner ND, 2017, EXP BIOL MED, V242, P813, DOI 10.1177/1535370217693117
   Vader K, 2020, PAIN MED, V21, P625, DOI 10.1093/pm/pnz246
   Van Blarigan EL, 2018, JAMA ONCOL, V4, P783, DOI 10.1001/jamaoncol.2018.0126
   van der Hout A, 2019, SUPPORT CARE CANCER, V27, P2395, DOI 10.1007/s00520-019-04764-7
   van Heinsbergen M, 2020, COLORECTAL DIS, V22, P136, DOI 10.1111/codi.14818
   van Roekel Eline H, 2016, PREV MED REP, V4, P262, DOI 10.1016/j.pmedr.2016.06.022
   van Zutphen M, 2021, AM J CLIN NUTR, V113, P1447, DOI 10.1093/ajcn/nqaa394
   Verkuijl SJ, 2021, EJSO-EUR J SURG ONC, V47, P960, DOI 10.1016/j.ejso.2020.11.136
   Vonk-Klaassen SM, 2016, QUAL LIFE RES, V25, P125, DOI 10.1007/s11136-015-1050-3
   WOLF AM, 1994, INT J EPIDEMIOL, V23, P991, DOI 10.1093/ije/23.5.991
   Yuan CZ, 2018, AM J EPIDEMIOL, V187, P1051, DOI 10.1093/aje/kwx328
NR 68
TC 5
Z9 5
U1 1
U2 5
PU SPRINGER
PI NEW YORK
PA ONE NEW YORK PLAZA, SUITE 4600, NEW YORK, NY, UNITED STATES
SN 1932-2259
EI 1932-2267
J9 J CANCER SURVIV
JI J. Cancer Surviv.-Res. Pract.
PD JUN 15
PY 2023
VL 17
IS 3
BP 836
EP 847
DI 10.1007/s11764-022-01288-8
EA NOV 2022
PG 12
WC Oncology; Social Sciences, Biomedical
SC Oncology; Biomedical Social Sciences
GA H3ZM1
UT WOS:000879133300001
PM 36335220
DA 2025-02-23
ER

PT J
AU Chen, JJ
   Zhang, IL
   Terry, MB
   Yang, W
AF Chen, Jianjiu
   Zhang, Isabella L.
   Terry, Mary Beth
   Yang, Wan
TI Dietary Factors and Early-Onset Colorectal Cancer in the United States-an Ecologic Analysis
SO CANCER EPIDEMIOLOGY BIOMARKERS & PREVENTION
LA English
DT Article
ID vegetable intake; fruit; age; metaanalysis; trends; risk
AB Background: Incidence of early-onset colorectal cancer (EOCRC; e.g., diagnosed before age 50) in the United States has increased substantially since the 1990s but the underlying reasons remain unclear.Methods: We examined the ecologic associations between die-tary factors and EOCRC incidence in adults aged 25-49 during 1977-2016 in the United States, using negative binomial regression models, accounting for age, period, and race. The models also incorporated an age-mean centering (AMC) approach to address potential confounding by age. We stratified the analysis by sex and computed incidence rate ratio (IRR) for each study factor. Study factor data (for 18 variables) came from repeated national surveys; EOCRC incidence data came from the Surveillance Epidemiology, and End Results Program.Results: Results suggest that confounding by age on the association with EOCRC likely existed for certain study factors (e.g., calcium intake), and that AMC can alleviate the confounding. EOCRC incidence was positively associated with smoking [IRR (95% confi- dence interval (CI): 1.17 (1.10-1.24) for men; 1.15 (1.09-1.21) for women] and alcohol consumption [IRR (95% CI), 1.08 (1.04-1.12) for men; 1.08 (1.04-1.11) for women]. No strong associations were found for most other study factors (e.g., fiber and calcium).Conclusions: Alcohol consumption was positively associated with EOCRC and has increased among young adults since the 1980s, which may have contributed to the EOCRC incidence increases since the 1990s. The AMC approach may help alleviate age confounding in similar ecologic analyses.Impact: Increases in alcohol consumption may have contributed to the recent increases in colorectal cancer incidence among young adults.See related commentary by Ni et al., p. 164
C1 [Chen, Jianjiu; Zhang, Isabella L.; Terry, Mary Beth; Yang, Wan] Columbia Univ, Mailman Sch Publ Hlth, Dept Epidemiol, New York, NY USA.
   [Terry, Mary Beth; Yang, Wan] Columbia Univ, Med Ctr, Herbert Irving Comprehens Canc Ctr, New York, NY USA.
   [Chen, Jianjiu; Yang, Wan] Columbia Univ, Mailman Sch Publ Hlth, 722 West 168th St,Room 517, New York, NY 10032 USA.
C3 Columbia University; Columbia University; Columbia University
RP Chen, JJ; Yang, W (corresponding author), Columbia Univ, Mailman Sch Publ Hlth, 722 West 168th St,Room 517, New York, NY 10032 USA.
EM jc5586@cumc.columbia.edu; wy2202@cumc.columbia.edu
FU Data Science Institute; Irving Institute for Cancer Dynamics Seed Funds Program at Columbia University; NCI [R01CA257971]
CR Aune D, 2012, CANCER CAUSE CONTROL, V23, P521, DOI 10.1007/s10552-012-9918-9
   Aune D, 2011, GASTROENTEROLOGY, V141, P106, DOI 10.1053/j.gastro.2011.04.013
   Baan R, 2007, LANCET ONCOL, V8, P292, DOI 10.1016/S1470-2045(07)70099-2
   Bailey CE, 2015, JAMA SURG, V150, P17, DOI 10.1001/jamasurg.2014.1756
   Beyaz S, 2016, NATURE, V531, P53, DOI 10.1038/nature17173
   Blewett L, 2019, IPUMS HLTH SURVEYS N, V0, P0
   Bollheimer LC, 2005, CRIT REV ONCOL HEMAT, V55, P13, DOI 10.1016/j.critrevonc.2004.12.008
   Branum AM, 2014, PUBLIC HEALTH NUTR, V17, P2053, DOI 10.1017/S1368980013002164
   Brenner H, 2014, LANCET, V383, P1490, DOI 10.1016/S0140-6736(13)61649-9
   Cho EY, 2004, ANN INTERN MED, V140, P603, DOI 10.7326/0003-4819-140-8-200404200-00007
   Cui WQ, 2020, WORLD J GASTRO ONCOL, V12, P0, DOI 10.4251/wjgo.v12.i2.149
   Curran PJ, 2011, ANNU REV PSYCHOL, V62, P583, DOI 10.1146/annurev.psych.093008.100356
   Duggan MA, 2016, AM J SURG PATHOL, V40, PE94, DOI 10.1097/PAS.0000000000000749
   Hofseth LJ, 2020, NAT REV GASTRO HEPAT, V17, P352, DOI 10.1038/s41575-019-0253-4
   HOLFORD TR, 1991, ANNU REV PUBL HEALTH, V12, P425, DOI 10.1146/annurev.pu.12.050191.002233
   Kehm RD, 2021, GASTROENTEROLOGY, V161, P1060, DOI 10.1053/j.gastro.2021.05.050
   Kehm RD, 2019, JNCI CANCER SPECT, V3, P0, DOI 10.1093/jncics/pkz038
   Korn EL, 1999, ANAL HLTH SURVEYS, V0, P0
   Liu Y, 2015, MED ONCOL, V32, P0, DOI 10.1007/s12032-014-0434-5
   PATTERSON BH, 1990, AM J PUBLIC HEALTH, V80, P1443, DOI 10.2105/AJPH.80.12.1443
   Pfeiffer RM, 2018, CANCER EPIDEM BIOMAR, V27, P1214, DOI 10.1158/1055-9965.EPI-18-0098
   Raftery AE, 1995, SOCIOL METHODOL, V25, P111, DOI 10.2307/271063
   Siegel RL, 2017, JNCI-J NATL CANCER I, V109, P0, DOI 10.1093/jnci/djw322
   Song MY, 2015, GASTROENTEROLOGY, V148, P1244, DOI 10.1053/j.gastro.2014.12.035
   STEINMETZ KA, 1991, CANCER CAUSE CONTROL, V2, P427, DOI 10.1007/BF00054304
   Stoffel EM, 2020, GASTROENTEROLOGY, V158, P341, DOI 10.1053/j.gastro.2019.07.055
   Sun ZY, 2012, NUTR J, V11, P0, DOI 10.1186/1475-2891-11-18
   United States Surgeon General, 2014, THE HEALTH CONSEQUENCES OF SMOKING-50 YEARS OF PROGRESS: A REPORT OF THE SURGEON GENERAL: (510072014-001) AMERICAN PSYCHOLOGICAL ASSOCIATION, V0, P0, DOI DOI 10.1037/e510072014-001
   US Department of Agriculture and US Department of Health and Human Services, 2020, DIET GUID AM 2020 20, V0, P0
   Veettil SK, 2021, JAMA NETW OPEN, V4, P0, DOI 10.1001/jamanetworkopen.2020.37341
   Yang W, 2020, EPIDEMIOLOGY, V31, P595, DOI 10.1097/EDE.0000000000001192
   Yang W, 2020, STAT MED, V39, P1011, DOI 10.1002/sim.8458
   Yetley EA, 2011, AM J CLIN NUTR, V94, P0, DOI 10.3945/ajcn.111.013300
NR 39
TC 11
Z9 11
U1 0
U2 6
PU AMER ASSOC CANCER RESEARCH
PI PHILADELPHIA
PA 615 CHESTNUT ST, 17TH FLOOR, PHILADELPHIA, PA 19106-4404 USA
SN 1055-9965
EI 1538-7755
J9 CANCER EPIDEM BIOMAR
JI Cancer Epidemiol. Biomarkers Prev.
PD FEB 15
PY 2023
VL 32
IS 2
BP 217
EP 225
DI 10.1158/1055-9965.EPI-22-0442
PG 9
WC Oncology; Public, Environmental & Occupational Health
SC Oncology; Public, Environmental & Occupational Health
GA C8PG3
UT WOS:000964467100001
PM 36129804
DA 2025-02-23
ER

PT J
AU Narii, N
   Kito, K
   Sobue, T
   Zha, L
   Kitamura, T
   Matsui, Y
   Matsuda, T
   Kotemori, A
   Nakadate, M
   Iwasaki, M
   Inoue, M
   Yamaji, T
   Tsugane, S
   Ishihara, J
   Sawada, N
AF Narii, Nobuhiro
   Kito, Kumiko
   Sobue, Tomotaka
   Zha, Ling
   Kitamura, Tetsuhisa
   Matsui, Yasuto
   Matsuda, Tomonari
   Kotemori, Ayaka
   Nakadate, Misako
   Iwasaki, Motoki
   Inoue, Manami
   Yamaji, Taiki
   Tsugane, Shoichiro
   Ishihara, Junko
   Sawada, Norie
TI Acrylamide and Glycidamide Hemoglobin Adduct Levels and Breast Cancer Risk in Japanese Women: A Nested Case-Control Study in the JPHC
SO CANCER EPIDEMIOLOGY BIOMARKERS & PREVENTION
LA English
DT Article
ID nonsmoking postmenopausal women; dietary acrylamide; ovarian-cancer; polymorphisms; associations; exposure; food
AB Background: Acrylamide (AA) is classified as "probably carci-nogenic to humans (class 2A)" by the International Agency for Research on Cancer. AA causes cancer owing to its mutagenic and genotoxic metabolite, glycidamide (GA), and its effects on sex hormones. Both AA and GA can interact with hemoglobin to hemoglobin adducts (HbAA and HbGA, respectively), which are considered appropriate biomarkers of internal exposure of AA. However, few epidemiologic studies reported an association of HbAA and HbGA with breast cancer.Methods: We conducted a nested case-control study within the Japan Public Health Center-based Prospective Study cohort (125 cases and 250 controls). Cases and controls were categorized into tertiles (lowest, middle, and highest) using the distribution of HbAA or HbGA levels in the control group and estimated ORs and 95% confidence intervals (CI) using conditional logistic regression, adjusting for potential confounders.Results: No association was observed between HbAA (ORHighest vs. Lowest, 1.34; 95% CI, 0.69-2.59), HbGA (ORHighest vs. Lowest, 1.46; 95% CI, 0.79-2.69), their sum HbAA+HbGA (ORHighest vs. Lowest, 1.36; 95% CI, 0.72-2.58) and breast cancer; however, some evidence of positive association was observed between their ratio, HbGA/ HbAA, and breast cancer (ORHighest vs. Lowest, 2.19; 95% CI, 1.11-4.31).Conclusions: There was no association between biomarkers of AA and breast cancer.Impact: It is unlikely that AA increases breast cancer risk; however, the association of AA with breast cancer may need to be evaluated, with a focus not only on the absolute amount of HbAA or HbGA but also on HbGA/HbAA and the activity of metabolic genes.
C1 [Narii, Nobuhiro; Sobue, Tomotaka; Zha, Ling; Kitamura, Tetsuhisa] Osaka Univ, Grad Sch Med, Dept Social & Environm Med, Osaka, Japan.
   [Kito, Kumiko; Kotemori, Ayaka; Nakadate, Misako; Ishihara, Junko] Azabu Univ, Sch Life & Environm Sci, Sagamihara, Kanagawa, Japan.
   [Kito, Kumiko; Iwasaki, Motoki; Inoue, Manami; Tsugane, Shoichiro; Sawada, Norie] Natl Canc Ctr Inst Canc Control, Div Cohort Res, Tokyo, Japan.
   [Matsui, Yasuto; Matsuda, Tomonari] Kyoto Univ, Grad Sch Engn, Kyoto, Japan.
   [Iwasaki, Motoki; Yamaji, Taiki] Natl Canc Ctr Inst Canc Control, Div Epidemiol, Tokyo, Japan.
   [Inoue, Manami] Natl Canc Ctr Inst Canc Control, Div Prevent, Tokyo, Japan.
   [Tsugane, Shoichiro] Natl Inst Biomed Innovat Hlth & Nutr, Natl Inst Hlth & Nutr, Tokyo, Japan.
   [Sobue, Tomotaka] Osaka Univ, Grad Sch Med, 2-2 Yamadaoka, Suita, Osaka 5650871, Japan.
C3 Osaka University; Azabu University; Kyoto University; National Institute of Health & Nutrition - Japan; Osaka University
RP Sobue, T (corresponding author), Osaka Univ, Grad Sch Med, 2-2 Yamadaoka, Suita, Osaka 5650871, Japan.
EM tsobue@envi.med.osaka-u.ac.jp
FU Food Safety Commission, Cabinet Office, Government of Japan [1904]; National Cancer Center Research and Development Fund; Ministry of Health, Labor, and Welfare of Japan
CR Adani G, 2020, CANCER EPIDEM BIOMAR, V29, P1095, DOI 10.1158/1055-9965.EPI-19-1628
   Althuis MD, 2004, CANCER EPIDEM BIOMAR, V13, P1558
   Autrup H, 2000, MUTAT RES-GEN TOX EN, V464, P65, DOI 10.1016/S1383-5718(99)00167-9
   Benford D, 2015, EFSA J, V13, P0, DOI 10.2903/j.efsa.2015.4002
   Duale N, 2009, TOXICOL SCI, V108, P90, DOI 10.1093/toxsci/kfn269
   Hogervorst JG, 2013, CANCER EPIDEM BIOMAR, V22, P2024, DOI 10.1158/1055-9965.EPI-13-0509
   Hogervorst JGF, 2010, CRIT REV TOXICOL, V40, P485, DOI 10.3109/10408440903524254
   International Agency for Research on Cancer, 1994, SOM IND CHEM IARC MO, V0, P0
   Konishi M, 2001, J EPIDEMIOL, V11, P0
   Kotemori A, 2018, CANCER SCI, V109, P843, DOI 10.1111/cas.13496
   Nagata C, 2015, CANCER EPIDEM BIOMAR, V24, P249, DOI 10.1158/1055-9965.EPI-14-0935
   Obón-Santacana M, 2016, INT J CANCER, V138, P1129, DOI 10.1002/ijc.29853
   Obón-Santacana M, 2016, CANCER EPIDEM BIOMAR, V25, P127, DOI 10.1158/1055-9965.EPI-15-0822
   Olesen PT, 2008, INT J CANCER, V122, P2094, DOI 10.1002/ijc.23359
   Pedersen M, 2022, FOOD CHEM TOXICOL, V161, P0, DOI 10.1016/j.fct.2021.112799
   Pelucchi C, 2015, INT J CANCER, V136, P2912, DOI 10.1002/ijc.29339
   Timmermann CAG, 2021, TOXICS, V9, P0, DOI 10.3390/toxics9070155
   Törnqvist M, 2005, ADV EXP MED BIOL, V561, P1
   Tsugane S, 2014, JPN J CLIN ONCOL, V44, P777, DOI 10.1093/jjco/hyu096
   Vesper HW, 2010, ENVIRON HEALTH PERSP, V118, P278, DOI 10.1289/ehp.0901021
   Wilson KM, 2009, CANCER CAUSE CONTROL, V20, P269, DOI 10.1007/s10552-008-9241-7
   Xie J, 2013, CANCER EPIDEM BIOMAR, V22, P653, DOI 10.1158/1055-9965.EPI-12-1387
   Yamamoto J, 2020, NUTRIENTS, V12, P0, DOI 10.3390/nu12123863
NR 23
TC 1
Z9 1
U1 0
U2 0
PU AMER ASSOC CANCER RESEARCH
PI PHILADELPHIA
PA 615 CHESTNUT ST, 17TH FLOOR, PHILADELPHIA, PA 19106-4404 USA
SN 1055-9965
EI 1538-7755
J9 CANCER EPIDEM BIOMAR
JI Cancer Epidemiol. Biomarkers Prev.
PD MAR 15
PY 2023
VL 32
IS 3
BP 415
EP 421
DI 10.1158/1055-9965.EPI-22-0904
PG 7
WC Oncology; Public, Environmental & Occupational Health
SC Oncology; Public, Environmental & Occupational Health
GA E1FF3
UT WOS:000973071400001
PM 36535654
DA 2025-02-23
ER

PT J
AU Cava, E
   Spadaccini, D
   Aimaretti, G
   Marzullo, P
   Cavigiolo, B
   Farinelli, D
   Gennari, A
   Saggia, C
   Carbonelli, MG
   Riso, S
   Prodam, F
AF Cava, Edda
   Spadaccini, Daniele
   Aimaretti, Gianluca
   Marzullo, Paolo
   Cavigiolo, Beatrice
   Farinelli, Deborah
   Gennari, Alessandra
   Saggia, Chiara
   Carbonelli, Maria Grazia
   Riso, Sergio
   Prodam, Flavia
TI Weight Management Effectiveness and Predictors of Dropout in Breast Cancer Survivors: A Retrospective Study
SO CANCERS
LA English
DT Article
DE breast cancer; prevention; Mediterranean diet; breast cancer survivors; weight management
ID body-mass index; mediterranean diet; metabolic syndrome; risk; obesity; metaanalysis; patterns; overweight; program; health
AB Background: Reducing obesity and weight gain, which often occurs during breast cancer treatment, may represent an efficient secondary or tertiary prevention against cancer. Purpose: This retrospective observational cohort study aimed to assess the impact of a Mediterranean diet on weight and anthropometric changes in women completing active breast cancer treatment. Additionally, we sought to identify factors associated with study dropout within one year. Methods: A total of 182 female patients (20 normal weight, 59 overweight, 103 obese) received personalized Mediterranean diet interventions and underwent monthly outpatient visits. Results: Dropout rates were 42.3% at 6 months and 64.1% at 12 months. Among the obese subgroup, BMI (p < 0.001) and fat mass (p < 0.05) decreased after 6 months. At 12 months, the obese subgroup showed a borderline significant further reduction in BMI (p = 0.062). BMI or weight loss did not predict dropout at any time point. However, age (OR = 0.91) and diastolic blood pressure (OR = 1.07) were significant predictors of dropout at 12 months. Conclusion: Implementing a Mediterranean diet can lead to weight and anthropometric improvements in breast cancer survivors. Further research is necessary to explore the long-term effects of weight loss on these individuals, identify effective dietary approaches, and consider specific predictors of dropout.
C1 [Cava, Edda; Carbonelli, Maria Grazia] San Camillo Forlanini Hosp, Unit Dietet & Clin Nutr, I-00149 Rome, Italy.
   [Spadaccini, Daniele; Aimaretti, Gianluca; Marzullo, Paolo; Prodam, Flavia] Univ Piemonte Orientale, Dept Hlth Sci, Via Solaroli 17, I-28100 Novara, Italy.
   [Aimaretti, Gianluca; Marzullo, Paolo; Cavigiolo, Beatrice; Prodam, Flavia] Univ Piemonte Orientale, Univ Hosp Maggiore Della Carita, Dept Translat Med, SCDU Endocrinol, Via Solaroli 17, I-28100 Novara, Italy.
   [Farinelli, Deborah; Riso, Sergio] Univ Hosp Maggiore Della Carita, Unit Dietet & Clin Nutr, I-28100 Novara, Italy.
   [Gennari, Alessandra; Saggia, Chiara] Univ Piemonte Orientale, Univ Hosp Maggiore Della Carita, Dept Translat Med, Div Oncol, Via Solaroli 17, I-28100 Novara, Italy.
C3 Azienda Ospedaliera San Camillo-Forlanini; University of Eastern Piedmont Amedeo Avogadro; University of Eastern Piedmont Amedeo Avogadro; University of Eastern Piedmont Amedeo Avogadro; University of Eastern Piedmont Amedeo Avogadro
RP Prodam, F (corresponding author), Univ Piemonte Orientale, Dept Hlth Sci, Via Solaroli 17, I-28100 Novara, Italy.; Prodam, F (corresponding author), Univ Piemonte Orientale, Univ Hosp Maggiore Della Carita, Dept Translat Med, SCDU Endocrinol, Via Solaroli 17, I-28100 Novara, Italy.
EM ecava@scamilloforlanini.rm.it; daniele.spadaccini@uniupo.it; gianluca.aimaretti@med.uniupo.it; paolo.marzullo@med.uniupo.it; 20009566@studenti.uniupo.it; deborah.farinelli@maggioreosp.novara.it; alessandra.gennari@uniupo.it; mcarbonelli@scamilloforlanini.rm.it; sergio.riso@maggioreosp.novara.it; flavia.prodam@med.uniupo.it
FU We acknowledge Fulvia Protta and Tatiana Marcodini for the help in recruiting the patients and for the follow-up visits.
CR Agnoli C, 2010, NUTR METAB CARDIOVAS, V20, P41, DOI 10.1016/j.numecd.2009.02.006
   Berrino F, 2014, BREAST CANCER RES TR, V147, P159, DOI 10.1007/s10549-014-3076-6
   Caesar R, 2015, CELL METAB, V22, P658, DOI 10.1016/j.cmet.2015.07.026
   Campbell KL, 2012, J ACAD NUTR DIET, V112, P559, DOI 10.1016/j.jada.2011.10.022
   Capasso I, 2010, CANCER BIOL THER, V10, P1240, DOI 10.4161/cbt.10.12.13473
   Caputo M, 2023, CRIT REV FOOD SCI, V63, P11449, DOI 10.1080/10408398.2022.2087593
   Cava E, 2022, NUTRIENTS, V14, P0, DOI 10.3390/nu14030476
   Chan DSM, 2014, ANN ONCOL, V25, P1901, DOI 10.1093/annonc/mdu042
   Chen G, 2023, NUTRIENTS, V15, P0, DOI 10.3390/nu15092099
   Dalle Grave R, 2015, OBESITY FACTS, V8, P311, DOI 10.1159/000441366
   Dalle Grave R, 2014, BEHAV RES THER, V63, P157, DOI 10.1016/j.brat.2014.10.004
   Dandamudi A, 2018, ANTICANCER RES, V38, P3209, DOI 10.21873/anticanres.12586
   Ecker BL, 2019, BREAST CANCER RES, V21, P0, DOI 10.1186/s13058-018-1087-7
   Esposito K, 2011, METAB SYNDR RELAT D, V9, P1, DOI 10.1089/met.2010.0031
   Finocchiaro C, 2016, CLIN NUTR, V35, P864, DOI 10.1016/j.clnu.2015.05.018
   Gill RS, 2012, CAN J SURG, V55, P239, DOI 10.1503/cjs.035710
   Grosso G, 2017, NUTR REV, V75, P405, DOI 10.1093/nutrit/nux012
   Gunter MJ, 2015, CANCER RES, V75, P270, DOI 10.1158/0008-5472.CAN-14-2317
   Gurunathan U, 2016, BRIT J ANAESTH, V116, P319, DOI 10.1093/bja/aev541
   Hadziabdic MO, 2015, J HUM NUTR DIET, V28, P24, DOI 10.1111/jhn.12270
   James FR, 2015, EUR J CANCER, V51, P705, DOI 10.1016/j.ejca.2015.01.057
   Khandekar MJ, 2011, NAT REV CANCER, V11, P886, DOI 10.1038/nrc3174
   Leung AY, 2017, INT J ENV RES PUB HE, V14, P0, DOI 10.3390/ijerph14080922
   Ligibel JA, 2014, J CLIN ONCOL, V32, P3568, DOI 10.1200/JCO.2014.58.4680
   Miller BML, 2015, OBES RES CLIN PRACT, V9, P187, DOI 10.1016/j.orcp.2014.08.007
   Moroshko I, 2011, OBES REV, V12, P912, DOI 10.1111/j.1467-789X.2011.00915.x
   Nimptsch K, 2016, RECENT RESULTS CANC, V208, P199, DOI 10.1007/978-3-319-42542-9_11
   Rock CL, 2015, J CLIN ONCOL, V33, P3169, DOI 10.1200/JCO.2015.61.1095
   Rothberg Amy E, 2015, BMC OBES, V2, P11, DOI 10.1186/s40608-015-0041-9
   Serra-Majem L, 2020, INT J ENV RES PUB HE, V17, P0, DOI 10.3390/ijerph17238758
   Shaikh H, 2020, COCHRANE DB SYST REV, V0, P0, DOI DOI 10.1002/14651858.CD012110.pub2
   Steck SE, 2020, NAT REV CANCER, V20, P125, DOI 10.1038/s41568-019-0227-4
   Tosti V, 2018, J GERONTOL A-BIOL, V73, P318, DOI 10.1093/gerona/glx227
   van den Brandt PA, 2017, INT J CANCER, V140, P2220, DOI 10.1002/ijc.30654
   Weigl J, 2018, BREAST CARE, V13, P86, DOI 10.1159/000488718
   Wong AL, 2014, BREAST CANCER RES TR, V144, P143, DOI 10.1007/s10549-014-2843-8
   Wurz A, 2015, SUPPORT CARE CANCER, V23, P2407, DOI 10.1007/s00520-014-2596-2
   Yang JQ, 2017, BREAST CANCER-TOKYO, V24, P220, DOI 10.1007/s12282-016-0734-z
   Zuniga KE, 2019, BREAST CANCER RES TR, V173, P145, DOI 10.1007/s10549-018-4982-9
NR 39
TC 2
Z9 2
U1 0
U2 4
PU MDPI
PI BASEL
PA ST ALBAN-ANLAGE 66, CH-4052 BASEL, SWITZERLAND
SN 
EI 2072-6694
J9 CANCERS
JI Cancers
PD SEP 15
PY 2023
VL 15
IS 17
BP 
EP 
DI 10.3390/cancers15174401
PG 14
WC Oncology
SC Oncology
GA R4LQ0
UT WOS:001064081000001
PM 37686676
DA 2025-02-23
ER

PT J
AU Langlais, CS
   Graff, RE
   Van Blarigan, EL
   Neuhaus, JM
   Cowan, JE
   Broering, JM
   Carroll, P
   Kenfield, SA
   Chan, JM
AF Langlais, Crystal S. S.
   Graff, Rebecca E. E.
   Van Blarigan, Erin L. L.
   Neuhaus, John M. M.
   Cowan, Janet E. E.
   Broering, Jeanette M. M.
   Carroll, Peter
   Kenfield, Stacey A. A.
   Chan, June M. M.
TI Post-diagnostic health behaviour scores and risk of prostate cancer progression and mortality
SO BRITISH JOURNAL OF CANCER
LA English
DT Article
ID body-mass index; radical prostatectomy; physical-activity; biochemical recurrence; cigarette-smoking; radiation-therapy; dietary patterns; alcohol intake; obesity; men
AB BackgroundIndividual behaviours are associated with prostate cancer (PC) progression. Behavioural scores, comprised of multiple risk factors, allow assessment of the combined impact of multiple behaviours.MethodsWe examined the association between six a priori scores and risk of PC progression and mortality among 2156 men with PC in the Cancer of the Prostate Strategic Urologic Research Endeavor (CaPSURE) cohort: two scores developed based on the PC survivorship literature ('2021 Score [+ Diet]'); a score developed based on pre-diagnostic PC literature ('2015 Score'); and three scores based on US recommendations for cancer prevention ('WCRF/AICR Score') and survival ('ACS Score [+ Alcohol]'). Hazard ratios (HRs) and 95% confidence intervals (CIs) were estimated for progression and PC mortality via parametric survival models (interval censoring) and Cox models, respectively.ResultsOver a median (IQR) of 6.4 (1.3, 13.7) years, we observed 192 progression and 73 PC mortality events. Higher (i.e., healthier) 2021 Score + Diet and WCRF/AICR Scores were inversely associated with risk of PC progression (2021 + Diet: HRcontinuous = 0.76, 95% CI: 0.63-0.90. WCRF/AICR: HRcontinuous = 0.83, 95% CI: 0.67-1.02) and mortality (2021 + Diet: HRcontinuous = 0.65, 95% CI: 0.45-0.93. WCRF/AICR: HRcontinuous = 0.71; 95% CI: 0.57-0.89). The ACS Score + Alcohol was only associated with progression (HRcontinuous = 0.89, 95% CI: 0.81-0.98) while the 2021 Score was only associated with PC mortality (HRcontinuous = 0.62, 95% CI: 0.45-0.85). The 2015 was not associated with PC progression or mortality.ConclusionFindings strengthen the evidence that behavioural modifications following a prostate cancer diagnosis may improve clinical outcomes.
C1 [Langlais, Crystal S. S.; Graff, Rebecca E. E.; Van Blarigan, Erin L. L.; Neuhaus, John M. M.; Kenfield, Stacey A. A.; Chan, June M. M.] Univ Calif San Francisco, Dept Epidemiol & Biostat, San Francisco, CA 94118 USA.
   [Graff, Rebecca E. E.; Van Blarigan, Erin L. L.; Carroll, Peter; Kenfield, Stacey A. A.; Chan, June M. M.] Univ Calif San Francisco, Helen Diller Family Comprehens Canc Ctr, San Francisco, CA USA.
   [Van Blarigan, Erin L. L.; Cowan, Janet E. E.; Broering, Jeanette M. M.; Carroll, Peter; Kenfield, Stacey A. A.; Chan, June M. M.] Univ Calif San Francisco, Dept Urol, San Francisco, CA USA.
   [Langlais, Crystal S. S.] IQVIA, Durham, NC 27703 USA.
C3 University of California System; University of California San Francisco; University of California System; University of California San Francisco; UCSF Medical Center; UCSF Helen Diller Family Comprehensive Cancer Center; University of California System; University of California San Francisco; IQVIA
RP Langlais, CS (corresponding author), Univ Calif San Francisco, Dept Epidemiol & Biostat, San Francisco, CA 94118 USA.; Langlais, CS (corresponding author), IQVIA, Durham, NC 27703 USA.
EM crystal.langlais@ucsf.edu
FU National Cancer Institute [F31CA247093] Funding Source: NIH RePORTER
CR American Cancer Society, 2019, CANC FACTS FIGURES 2, V0, P0
   [Anonymous], 2021, NAT DEATH IND, V0, P0
   Bhindi B, 2014, EUR UROL, V66, P841, DOI 10.1016/j.eururo.2014.06.005
   Bonn SE, 2015, CANCER EPIDEM BIOMAR, V24, P57, DOI 10.1158/1055-9965.EPI-14-0707
   ChasanTaber S, 1996, EPIDEMIOLOGY, V7, P81, DOI 10.1097/00001648-199601000-00014
   Downer MK, 2019, J CLIN ONCOL, V37, P1499, DOI 10.1200/JCO.18.02462
   Efstathiou JA, 2007, CANCER-AM CANCER SOC, V109, P1493, DOI 10.1002/cncr.22564
   Epstein MM, 2012, AM J EPIDEMIOL, V176, P240, DOI 10.1093/aje/kwr520
   Farris MS, 2018, INT J CANCER, V143, P253, DOI 10.1002/ijc.31307
   FESKANICH D, 1993, J AM DIET ASSOC, V93, P790, DOI 10.1016/0002-8223(93)91754-E
   Freedland SJ, 2005, J UROLOGY, V174, P919, DOI 10.1097/01.ju.0000169459.78982.d7
   Freedland SJ, 2005, CLIN CANCER RES, V11, P2883, DOI 10.1158/1078-0432.CCR-04-2257
   Freedland SJ, 2008, BJU INT, V102, P969, DOI 10.1111/j.1464-410X.2008.07934.x
   Friedenreich CM, 2016, EUR UROL, V70, P576, DOI 10.1016/j.eururo.2015.12.032
   Giovannucci E, 2007, INT J CANCER, V121, P1571, DOI 10.1002/ijc.22788
   Gong ZH, 2008, CANCER CAUSE CONTROL, V19, P25, DOI 10.1007/s10552-007-9066-9
   Greenland S, 1999, EPIDEMIOLOGY, V10, P37, DOI 10.1097/00001648-199901000-00008
   Harel O, 2018, AM J EPIDEMIOL, V187, P576, DOI 10.1093/aje/kwx349
   Hisasue S, 2008, JPN J CLIN ONCOL, V38, P129, DOI 10.1093/jjco/hym162
   Ho T, 2012, EUR UROL, V62, P910, DOI 10.1016/j.eururo.2012.08.015
   Howards PP, 2012, AM J EPIDEMIOL, V176, P506, DOI 10.1093/aje/kws127
   Hu FB, 1999, AM J CLIN NUTR, V69, P243
   Hu FB, 2002, CURR OPIN LIPIDOL, V13, P3, DOI 10.1097/00041433-200202000-00002
   Hu FB, 2018, JAMA-J AM MED ASSOC, V320, P2073, DOI 10.1001/jama.2018.16166
   Joshu CE, 2011, JNCI-J NATL CANCER I, V103, P835, DOI 10.1093/jnci/djr124
   Kane CJ, 2010, UROLOGY, V76, P695, DOI 10.1016/j.urology.2009.12.073
   Kenfield SA, 2011, J CLIN ONCOL, V29, P726, DOI 10.1200/JCO.2010.31.5226
   Kenfield SA, 2016, JNCI-J NATL CANCER I, V108, P0, DOI 10.1093/jnci/djw056
   Kensler KH, 2020, CANCER EPIDEM BIOMAR, V29, P267, DOI 10.1158/1055-9965.EPI-19-0412
   Keto CJ, 2012, BJU INT, V110, P492, DOI 10.1111/j.1464-410X.2011.10754.x
   Klein JP, 2003, SURVIVAL ANAL TECHNI, V0, P0, DOI DOI 10.1007/b97377
   Langlais CS, 2021, CANCER CAUSE CONTROL, V32, P635, DOI 10.1007/s10552-021-01417-1
   Langlais CS, 2021, CURR ONCOL REP, V23, P0, DOI 10.1007/s11912-021-01017-x
   Langlais CS, 2019, CANCER EPIDEM BIOMAR, V28, P1917, DOI 10.1158/1055-9965.EPI-19-0488
   Lubeck DP, 1996, UROLOGY, V48, P773, DOI 10.1016/S0090-4295(96)00226-9
   Magheli A, 2008, UROLOGY, V72, P1246, DOI 10.1016/j.urology.2008.01.052
   McCullough ML, 2011, CANCER EPIDEM BIOMAR, V20, P1089, DOI 10.1158/1055-9965.EPI-10-1173
   Meyer F, 1999, CANCER CAUSE CONTROL, V10, P245, DOI 10.1023/A:1008913307947
   Moreira DM, 2014, CANCER-AM CANCER SOC, V120, P197, DOI 10.1002/cncr.28423
   Negoita S, 2018, CANCER-AM CANCER SOC, V124, P2801, DOI 10.1002/cncr.31549
   Negrón R, 2010, ETHNIC DIS, V20, P168
   Ngo TC, 2013, UROL ONCOL-SEMIN ORI, V31, P749, DOI 10.1016/j.urolonc.2011.06.013
   Oefelein MG, 2004, J UROLOGY, V171, P2281, DOI 10.1097/01.ju.0000125123.46733.93
   Oh JJ, 2012, INT UROL NEPHROL, V44, P119, DOI 10.1007/s11255-011-9964-3
   Pantarotto J, 2007, BJU INT, V99, P564, DOI 10.1111/j.1464-410X.2006.06656.x
   Pettersson A, 2012, CANCER EPIDEM BIOMAR, V21, P428, DOI 10.1158/1055-9965.EPI-11-1004
   Pickles T, 2004, J UROLOGY, V171, P1543, DOI 10.1097/01.ju.0000118292.25214.a4
   Richman EL, 2011, CANCER PREV RES, V4, P2110, DOI 10.1158/1940-6207.CAPR-11-0354
   Richman EL, 2011, CANCER RES, V71, P3889, DOI 10.1158/0008-5472.CAN-10-3932
   Rieken M, 2015, EUR UROL, V68, P949, DOI 10.1016/j.eururo.2015.05.038
   RIMM EB, 1992, AM J EPIDEMIOL, V135, P1114, DOI 10.1093/oxfordjournals.aje.a116211
   Rock Cheryl L, 2012, CA CANCER J CLIN, V62, P243, DOI 10.3322/caac.21142
   RUBIN DB, 1976, BIOMETRIKA, V63, P581, DOI 10.2307/2335739
   Shams-White MM, 2020, CANCER EPIDEM BIOMAR, V29, P889, DOI 10.1158/1055-9965.EPI-19-1444
   Shams-White MM, 2019, NUTRIENTS, V11, P0, DOI 10.3390/nu11071572
   Siegel RL, 2021, CA-CANCER J CLIN, V71, P7, DOI 10.3322/caac.21654
   Spangler E, 2007, J UROLOGY, V178, P1939, DOI 10.1016/j.juro.2007.07.021
   Steinberger E, 2015, BJU INT, V116, P596, DOI 10.1111/bju.12969
   Strom SS, 2006, CANCER-AM CANCER SOC, V107, P631, DOI 10.1002/cncr.22025
   Strom SS, 2005, CLIN CANCER RES, V11, P6889, DOI 10.1158/1078-0432.CCR-04-1977
   Stroup SP, 2007, CANCER, V110, P1003, DOI 10.1002/cncr.22873
   Tat D, 2018, PROSTATE, V78, P32, DOI 10.1002/pros.23441
   Torre LA, 2016, CANCER EPIDEM BIOMAR, V25, P16, DOI 10.1158/1055-9965.EPI-15-0578
   US Department of Agriculture Agricultural Research Service, 2019, FOODDATA CTR, V0, P0
   Van Blarigan EL, 2018, JAMA ONCOL, V4, P783, DOI 10.1001/jamaoncol.2018.0126
   Van Blarigan EL, 2015, CANCER CAUSE CONTROL, V26, P1117, DOI 10.1007/s10552-015-0606-4
   Wang LS, 2015, CANCER-AM CANCER SOC, V121, P3010, DOI 10.1002/cncr.29472
   Wang Y, 2017, EUR UROL, V72, P931, DOI 10.1016/j.eururo.2017.06.037
   Willett W, 2013, NUTR EPIDEMIOLOGY, V0, P0
   Yang M, 2015, CANCER PREV RES, V8, P545, DOI 10.1158/1940-6207.CAPR-14-0442
NR 71
TC 2
Z9 2
U1 1
U2 2
PU SPRINGERNATURE
PI LONDON
PA CAMPUS, 4 CRINAN ST, LONDON, N1 9XW, ENGLAND
SN 0007-0920
EI 1532-1827
J9 BRIT J CANCER
JI Br. J. Cancer
PD AUG 10
PY 2023
VL 129
IS 2
BP 346
EP 355
DI 10.1038/s41416-023-02283-1
EA MAY 2023
PG 10
WC Oncology
SC Oncology
GA L4VJ0
UT WOS:000991308900001
PM 37217583
DA 2025-02-23
ER

PT J
AU Yan, HX
   He, F
   Wei, JJ
   Zhang, QX
   Guo, CG
   Ni, J
   Yang, FY
   Chen, YT
AF Yan, Hongxia
   He, Fang
   Wei, Jianjian
   Zhang, Qiuxiang
   Guo, Chunguang
   Ni, Jinnv
   Yang, Fangyu
   Chen, Yingtai
TI Effects of individualized dietary counseling on nutritional status and quality of life in post-discharge patients after surgery for gastric cancer: A randomized clinical trial
SO FRONTIERS IN ONCOLOGY
LA English
DT Article
DE gastrectomy; dietary counseling; calorie intake; BMI loss; QOL
ID body-weight loss; gastrectomy; supplements; impact; risk
AB BackgroundCurrently, the supporting evidence for dietary counseling is insufficient. The aim of this study is to evaluate the impact of individualized dietary counseling on nutritional outcomes and quality of life (QOL) in patients undergoing surgery for gastric cancer. MethodsThis study was a prospective, single-center, randomized controlled trial. The patients after surgery for gastric cancer were randomly assigned (1:1) to the intervention group and the control group. In the intervention group, patients receive individualized dietary counseling based on individual calorie needs and symptom assessment at 24 h before discharge, 14, 21, 30, and 60 days postoperatively. Patients in the control group received routine dietary counseling. The primary endpoint was body mass index (BMI) loss at 30, 60, and 90 days after surgery; the secondary endpoints were calorie and protein intake at 30 and 60 days after surgery, blood parameters, the 90-day readmission rate, and QOL at 90 days after surgery. ResultsOne hundred thirty patients were enrolled; 67 patients were assigned to the intervention group and 63 patients to the control group. Compared with the control group, patients in the intervention group were significantly less BMI loss at 30 days (-0.84 +/- 0.65 vs. -1.29 +/- 0.83), 60 days (-1.29 +/- 0.92 vs. -1.77 +/- 1.13), and 90 days (-1.37 +/- 1.05 vs. -1.92 +/- 1.66) after surgery (all P< 0.05). Subgroups analysis by surgery type showed that the intervention could significantly reduce BMI loss in patients undergoing total and proximal gastrectomy at 30 days (-0.75 +/- 0.47 vs. -1.55 +/- 1.10), 60 days (-1.59 +/- 1.02 vs. -2.55 +/- 1.16), and 90 days (-1.44 +/- 1.19 vs. -3.26 +/- 1.46) after surgery (all P< 0.05). At 60 days after surgery, calorie goals were reached in 35 patients (77.8%) in the intervention group and 14 patients (40.0%) in the control group (P = 0.001), and protein goals were reached in 40 patients (88.9%) in the intervention group and 17 patients (48.6%) in the control group (P< 0.001). Regarding the QOL at 90 days after surgery, the patients in the intervention group had a significantly lower level of fatigue, shortness of breath and stomach pain, better physical function, and cognitive function (P< 0.05). ConclusionsPost-discharge individualized dietary counseling is an effective intervention to reduce post-gastrectomy patient weight loss and to elevate calorie intake, protein intake, and QOL.
C1 [Yan, Hongxia; He, Fang; Wei, Jianjian; Guo, Chunguang; Ni, Jinnv; Chen, Yingtai] Chinese Acad Med Sci & Peking Union Med Coll, Canc Hosp, Natl Canc Ctr, Natl Clin Res Ctr Canc,Dept Pancreat & Gastr Surg, Beijing, Peoples R China.
   [Zhang, Qiuxiang] Peking Univ Third Hosp, Dept Clin Nutr, Beijing, Peoples R China.
   [Yang, Fangyu] Capital Med Univ, Sch Nursing, Beijing, Peoples R China.
C3 Chinese Academy of Medical Sciences - Peking Union Medical College; Peking Union Medical College; Cancer Institute & Hospital - CAMS; Capital Medical University
RP Chen, YT (corresponding author), Chinese Acad Med Sci & Peking Union Med Coll, Canc Hosp, Natl Canc Ctr, Natl Clin Res Ctr Canc,Dept Pancreat & Gastr Surg, Beijing, Peoples R China.; Yang, FY (corresponding author), Capital Med Univ, Sch Nursing, Beijing, Peoples R China.
EM yfykk@163.com; yingtaichen@126.com
CR Bray Freddie, 2018, CA CANCER J CLIN, V68, P394, DOI 10.3322/caac.21609
   Aoyama T, 2019, ANTICANCER RES, V39, P1073, DOI 10.21873/anticanres.13215
   Arends J, 2017, CLIN NUTR, V36, P11, DOI 10.1016/j.clnu.2016.07.015
   Asaoka R, 2019, GASTRIC CANCER, V22, P413, DOI 10.1007/s10120-018-0856-4
   Coburn N, 2018, CANCER TREAT REV, V63, P104, DOI 10.1016/j.ctrv.2017.12.006
   Davis JL, 2017, SURG CLIN N AM, V97, P277, DOI 10.1016/j.suc.2016.11.005
   Frankenfield D, 2005, J AM DIET ASSOC, V105, P775, DOI 10.1016/j.jada.2005.02.005
   Fujiya K, 2018, ANN SURG ONCOL, V25, P974, DOI 10.1245/s10434-018-6342-8
   Gharagozlian S, 2020, CLIN NUTR ESPEN, V37, P195, DOI 10.1016/j.clnesp.2020.03.001
   Gomes F, 2018, CLIN NUTR, V37, P336, DOI 10.1016/j.clnu.2017.06.025
   Hatao F, 2017, LANGENBECK ARCH SURG, V402, P203, DOI 10.1007/s00423-016-1527-8
   Kim H, 2014, CANCER NURS, V37, PE10, DOI 10.1097/NCC.0b013e31829193c8
   Kim TH, 2019, MEDICINE, V98, P0, DOI 10.1097/MD.0000000000017543
   Kimura Y, 2019, ANN GASTROENT SURG, V3, P648, DOI 10.1002/ags3.12290
   Kinami S, 2020, MOL CLIN ONCOL, V13, P133, DOI 10.3892/mco.2020.2061
   Kobayashi D, 2017, GASTRIC CANCER, V20, P718, DOI 10.1007/s10120-016-0668-3
   Kobayashi D, 2011, WORLD J SURG, V35, P357, DOI 10.1007/s00268-010-0860-2
   Kubo H, 2016, ANTICANCER RES, V36, P807
   Kubota T, 2020, ANN GASTROENT SURG, V4, P360, DOI 10.1002/ags3.12351
   Lee HO, 2016, ANN SURG TREAT RES, V90, P79, DOI 10.4174/astr.2016.90.2.79
   Li X, 2022, J PERS MED, V12, P0, DOI 10.3390/jpm12040533
   Lim HS, 2020, NUTRIENTS, V12, P0, DOI 10.3390/nu12071905
   Meng QY, 2021, CLIN NUTR, V40, P40, DOI 10.1016/j.clnu.2020.04.043
   Park KB, 2020, ANN SURG TREAT RES, V98, P262, DOI 10.4174/astr.2020.98.5.262
   Park YS, 2018, CANCER EPIDEM BIOMAR, V27, P955, DOI 10.1158/1055-9965.EPI-18-0122
   Reece L, 2020, SUPPORT CARE CANCER, V28, P5673, DOI 10.1007/s00520-020-05673-w
   Rinninella E, 2020, CLIN NUTR ESPEN, V38, P28, DOI 10.1016/j.clnesp.2020.05.007
   Ryu KW, 2021, PLOS ONE, V16, P0, DOI 10.1371/journal.pone.0252168
   Schuetz P, 2019, LANCET, V393, P2312, DOI 10.1016/S0140-6736(18)32776-4
   Segami K, 2018, ASIAN J SURG, V41, P349, DOI 10.1016/j.asjsur.2017.02.005
   Stevens AJ, 2018, NUTR NEUROSCI, V21, P602, DOI 10.1080/1028415X.2017.1331524
   Sun V, 2015, EUR J ONCOL NURS, V19, P343, DOI 10.1016/j.ejon.2015.01.008
   Tanabe K, 2017, WORLD J GASTROENTERO, V23, P4823, DOI 10.3748/wjg.v23.i26.4823
   Tian QJ, 2020, PEERJ, V8, P0, DOI 10.7717/peerj.9390
   Wan GY, 2021, BMJ OPEN, V11, P0, DOI 10.1136/bmjopen-2020-044308
   Wang N, 2020, INT J MED SCI, V17, P2276, DOI 10.7150/ijms.46530
   Wang XS, 2004, CANCER-AM CANCER SOC, V101, P1890, DOI 10.1002/cncr.20448
   Yang Y, 2018, PREVENTION N F N CHI, V6th, P0
   Zhang YB, 2022, FRONT NUTR, V9, P0, DOI 10.3389/fnut.2022.741630
NR 39
TC 5
Z9 5
U1 8
U2 14
PU FRONTIERS MEDIA SA
PI LAUSANNE
PA AVENUE DU TRIBUNAL FEDERAL 34, LAUSANNE, CH-1015, SWITZERLAND
SN 2234-943X
EI 
J9 FRONT ONCOL
JI Front. Oncol.
PD FEB 27
PY 2023
VL 13
IS 
BP 
EP 
DI 10.3389/fonc.2023.1058187
PG 12
WC Oncology
SC Oncology
GA 9T0AG
UT WOS:000946697100001
PM 36923419
DA 2025-02-23
ER

PT J
AU Zhang, WS
   Zhang, K
AF Zhang, Wensheng
   Zhang, Kun
TI Quantifying the Contributions of Environmental Factors to Prostate Cancer and Detecting Risk-Related Diet Metrics and Racial Disparities
SO CANCER INFORMATICS
LA English
DT Article
DE Environmental factors; prostate cancer; racial disparities; diet metrics; nutrition
ID nih-aarp diet; african-american; alcohol-consumption; diabetes-mellitus; association; meat; epidemiology; products; patterns; calcium
AB The relevance of nongenetic factors to prostate cancer (PCa) has been elusive. We aimed to quantify the contributions of environmental factors to PCa and identify risk-related diet metrics and relevant racial disparities. We performed a unique analysis of the Diet History Questionnaire data of 41 830 European Americans (EAs) and 1282 African Americans (AAs) in the PLCO project. The independent variables in the regression models consisted of age at trial entry, race, family history of prostate cancer (PCa-fh), diabetes history, body mass index (BMI), lifestyle (smoking and coffee consumption), marital status, and a specific nutrient/food factor (X). P < .05 and a 95% confidence interval excluding zero were adopted as the criteria for determining a significant difference (effect). We established a priority ranking among PCa risk-related genetic and environmental factors according to the deviances explained by them in the multivariate Cox-PH regression analysis: age > PCa-fh > diabetes > race > lifestyle > marital-status > BMI > X. We confirmed previous studies showing that (1) high protein and saturated fat levels in diet were related to increased PCa risk, (2) high-level supplementary selenium intake was harmful rather than beneficial for preventing PCa, and (3) supplementary vitamin B6 was beneficial for preventing benign PCa. We obtained the following novel findings: high-level organ meat intake was an independent predictor for increased aggressive PCa risk; supplementary iron, copper and magnesium increased benign PCa risk; and the AA diet was "healthy" in terms of the relatively lower protein and fat levels and was "unhealthy" in that it more commonly contained organ meat. In conclusion, we established a priority ranking among the contributing factors for PCa and identified several risk-related diet metrics and the racial disparities. Our findings suggested some new approaches to prevent PCa such as restriction of organ meat intake and supplementary microminerals.
C1 [Zhang, Wensheng; Zhang, Kun] Xavier Univ Louisiana, Bioinformat Core Xavier NIH RCMI Ctr Canc Res, New Orleans, LA USA.
   [Zhang, Kun] Xavier Univ Louisiana, Dept Comp Sci, New Orleans, LA USA.
   [Zhang, Kun] Xavier Univ Louisiana, Bioinformat Core Xavier NIH RCMI Ctr Canc Res, 1 Drexel Dr, New Orleans, LA 70125 USA.
C3 Xavier University of Louisiana; Xavier University of Louisiana; Xavier University of Louisiana
RP Zhang, K (corresponding author), Xavier Univ Louisiana, Bioinformat Core Xavier NIH RCMI Ctr Canc Res, 1 Drexel Dr, New Orleans, LA 70125 USA.
EM kzhang@xula.edu
FU National Institutes of Health (NIH) [2U54MD007595, U19AG055373]
CR Allen NE, 2008, BRIT J CANCER, V98, P1574, DOI 10.1038/sj.bjc.6604331
   Allott EH, 2017, PROSTATE CANCER P D, V20, P48, DOI 10.1038/pcan.2016.39
   Altman N, 2017, NAT METHODS, V14, P3, DOI 10.1038/nmeth.4120
   Aronson WJ, 2010, J UROLOGY, V183, P345, DOI 10.1016/j.juro.2009.08.104
   Barrington WE, 2015, JAMA ONCOL, V1, P342, DOI 10.1001/jamaoncol.2015.0513
   Calton BA, 2007, CANCER CAUSE CONTROL, V18, P493, DOI 10.1007/s10552-007-0126-y
   Chen X, 2021, BMJ OPEN, V11, P0
   Cross AJ, 2005, CANCER RES, V65, P11779, DOI 10.1158/0008-5472.CAN-05-2191
   Demoury C, 2016, CANCER EPIDEMIOL, V45, P11, DOI 10.1016/j.canep.2016.09.004
   Freedman ML, 2006, P NATL ACAD SCI USA, V103, P14068, DOI 10.1073/pnas.0605832103
   Gohagan JK, 2000, CONTROL. CLIN. TRIALS, V21, P0
   Hori SS, 2011, SCI TRANSL MED, V3, P0, DOI 10.1126/scitranslmed.3003110
   Joniau S, 2007, UROLOGY, V69, P1102, DOI 10.1016/j.urology.2007.02.063
   Kimura T, 2012, CHIN J CANCER, V31, P421, DOI 10.5732/cjc.011.10324
   Koh KA, 2006, BRIT J CANCER, V95, P1582, DOI 10.1038/sj.bjc.6603475
   Kristal AR, 2014, JNCI-J NATL CANCER I, V106, P0, DOI 10.1093/jnci/djt456
   Lewis SJ, 2010, PLOS ONE, V5, P0, DOI 10.1371/journal.pone.0013485
   Machiela MJ, 2012, AM J EPIDEMIOL, V176, P1121, DOI 10.1093/aje/kws191
   Major JM, 2011, CANCER CAUSE CONTROL, V22, P1691, DOI 10.1007/s10552-011-9845-1
   Mancuso N, 2016, NAT GENET, V48, P30, DOI 10.1038/ng.3446
   Meyer TE, 2010, CANCER EPIDEM BIOMAR, V19, P558, DOI 10.1158/1055-9965.EPI-09-0902
   Mocellin S, 2017, JNCI-J NATL CANCER I, V109, P0, DOI 10.1093/jnci/djw230
   Nicolosi P, 2019, JAMA ONCOL, V5, P523, DOI 10.1001/jamaoncol.2018.6760
   Noone AM, 2018, SEER CANC STAT REV 1, V0, P0
   Ohwaki K, 2012, UROL INT, V89, P270, DOI 10.1159/000339601
   Paris PL, 1999, CANCER EPIDEM BIOMAR, V8, P901
   Pelser C, 2013, CANCER EPIDEM BIOMAR, V22, P697, DOI 10.1158/1055-9965.EPI-12-1196-T
   Rawla P, 2019, WORLD J ONCOL, V10, P63, DOI 10.14740/wjon1191
   Richman EL, 2011, CANCER PREV RES, V4, P2110, DOI 10.1158/1940-6207.CAPR-11-0354
   Rider JR, 2016, EUR UROL, V70, P974, DOI 10.1016/j.eururo.2016.03.027
   Robbins CM, 2011, PLOS ONE, V6, P0, DOI 10.1371/journal.pone.0019494
   Rodriguez C, 2007, CANCER EPIDEM BIOMAR, V16, P63, DOI 10.1158/1055-9965.EPI-06-0754
   Rohrmann S, 2007, CANCER CAUSE CONTROL, V18, P41, DOI 10.1007/s10552-006-0082-y
   Salmon C, 2021, EUR J EPIDEMIOL, V36, P913, DOI 10.1007/s10654-021-00781-1
   Sesso HD, 2001, INT J EPIDEMIOL, V30, P749, DOI 10.1093/ije/30.4.749
   Shikany JM, 2011, CANCER CAUSE CONTROL, V22, P995, DOI 10.1007/s10552-011-9772-1
   Sinha R, 1998, FOOD CHEM TOXICOL, V36, P289, DOI 10.1016/S0278-6915(97)00159-2
   Song JK, 2020, LIPIDS HEALTH DIS, V19, P0, DOI 10.1186/s12944-020-01234-6
   Tsilidis KK, 2015, INT J CANCER, V136, P372, DOI 10.1002/ijc.28989
   Walker M, 2005, INT J CANCER, V116, P592, DOI 10.1002/ijc.21112
   Watters JL, 2009, CANCER EPIDEM BIOMAR, V18, P2427, DOI 10.1158/1055-9965.EPI-09-0252
   Weinstein SJ, 2006, AM J CLIN NUTR, V84, P929, DOI 10.1093/ajcn/84.4.929
   Zhang WS, 2022, CANCER PREV RES, V15, P161, DOI 10.1158/1940-6207.CAPR-21-0406
   Zhang WS, 2021, CANCER PREV RES, V14, P741, DOI 10.1158/1940-6207.CAPR-20-0534
NR 44
TC 4
Z9 4
U1 0
U2 0
PU SAGE PUBLICATIONS LTD
PI LONDON
PA 1 OLIVERS YARD, 55 CITY ROAD, LONDON EC1Y 1SP, ENGLAND
SN 
EI 1176-9351
J9 CANCER INFORM
JI Cancer Inform.
PD JUN 15
PY 2023
VL 22
IS 
BP 
EP 
DI 10.1177/11769351231168006
PG 12
WC Oncology; Mathematical & Computational Biology
SC Oncology; Mathematical & Computational Biology
GA E5FL0
UT WOS:000975795200001
PM 37139178
DA 2025-02-23
ER

PT J
AU Godínez-Martínez, E
   Santillán, R
   Sámano, R
   Chico-Barba, G
   Tolentino, MC
   Hernández-Pineda, J
AF Godinez-Martinez, Estela
   Santillan, Rene
   Samano, Reyna
   Chico-Barba, Gabriela
   Tolentino, Mari Cruz
   Hernandez-Pineda, Jessica
TI Effectiveness of 3,3′-Diindolylmethane Supplements on Favoring the Benign Estrogen Metabolism Pathway and Decreasing Body Fat in Premenopausal Women
SO NUTRITION AND CANCER-AN INTERNATIONAL JOURNAL
LA English
DT Article
ID breast-cancer; dietary indole-3-carbinol; estradiol metabolism; risk; pharmacokinetics; ratio; 2-hydroxylation; polymorphisms; tolerability; population
AB The Estrogen Metabolites (2-hydroxyestrogens: 16 alpha-hydroxyestrone) Urine Ratio (EMUR) has been negatively associated with breast cancer; Mexican women have a lower EMUR than other populations. We evaluated the effectiveness of 3,3 '-diindolylmethane (DIM) supplementation on increasing EMUR in premenopausal women. A randomized, double-blind clinical trial (NCT02525159 at ClinicalTrial.gov) was carried out on 60 women with an EMUR below 0.9. Patients were assigned randomly to receive a placebo or 75 mg of DIM a day (administered as 300 mg of DIM-BR (R)) for 30 day. Urine samples were obtained at baseline, at 30 day of supplementation, and 30 day after finishing supplementation. A Mann-Whitney U test was used to compare the EMUR; an ANOVA was used to analyze differences in body composition. EMUR was analyzed using ESTRAMET (TM) kits. While DIM-treated subjects did not increase their EMUR at 30 day of supplementation (p > 0.05), there was a non-significant positive trend 30 day once supplementation ended (p = 0.06). The DIM group saw a more significant decrease in body fat percentage than the placebo group (p = 0.04). In premenopausal Mexican women, 75 mg of the daily DIM supplement was ineffective in increasing EMUR; further studies are needed to evaluate the effective dosage, time frames, and effect on body fat.
C1 [Godinez-Martinez, Estela; Samano, Reyna; Chico-Barba, Gabriela; Tolentino, Mari Cruz] Inst Nacl Perinatol Isidro Espinosa Reyes, Subdirecc Intervenc Comunitarias, Coordinac Nutr & Bioprogramac, Montes Urales 800, Mexico City 11000, DF, Mexico.
   [Santillan, Rene] Secretaria Salud Mexico, Direcc Gen Calidad & Educ Salud, Mexico City, DF, Mexico.
   [Hernandez-Pineda, Jessica] Inst Nacl Perinatol Isidro Espinosa Reyes, Dept Infectol & Inmunol, Subdirecc Invest Clin, Mexico City, DF, Mexico.
RP Godínez-Martínez, E (corresponding author), Inst Nacl Perinatol Isidro Espinosa Reyes, Subdirecc Intervenc Comunitarias, Coordinac Nutr & Bioprogramac, Montes Urales 800, Mexico City 11000, DF, Mexico.
EM ssmr0119@yahoo.com.mx
FU Instituto Nacional de Perinatologia [212250-49491]
CR Anderton MJ, 2004, DRUG METAB DISPOS, V32, P632, DOI 10.1124/dmd.32.6.632
   [Anonymous], 2008, BIORESPONSE NUTR, V0, P0
   [Anonymous], 2018, CAR DEF REG MEX DUR, V0, P0
   [Anonymous], 2007, ESTRAMET 216 KIT, V0, P0
   BRADLOW HL, 1994, CANCER EPIDEM BIOMAR, V3, P591
   Campisi I, 2009, ANN NY ACAD SCI, V1155, P237, DOI 10.1111/j.1749-6632.2008.03694.x
   Chan EK, 2006, OTOLARYNG HEAD NECK, V134, P893, DOI 10.1016/j.otohns.2006.01.020
   Clemons M, 2001, NEW ENGL J MED, V344, P276, DOI 10.1056/NEJM200101253440407
   Dalessandri KM, 2004, NUTR CANCER, V50, P161, DOI 10.1207/s15327914nc5002_5
   Dallal C, 2010, MUTAT RES-REV MUTAT, V705, P154, DOI 10.1016/j.mrrev.2010.06.004
   Dallal CM, 2013, INT J BIOL MARKER, V28, P3, DOI 10.5301/JBM.2012.9353
   Dawson, 2002, BIOSTAD STICA M DICA, V0, P170
   DEKRUIF CA, 1991, CHEM-BIOL INTERACT, V80, P303, DOI 10.1016/0009-2797(91)90090-T
   Fowke JH, 2003, STEROIDS, V68, P65, DOI 10.1016/S0039-128X(02)00116-2
   Martínez EYG, 2015, NUTR HOSP, V31, P835, DOI 10.3305/nh.2015.31.2.8172
   Ho GH, 1998, ANNALS ACADEMY OF MEDICINE SINGAPORE, V27, P294
   Im A, 2009, CARCINOGENESIS, V30, P1532, DOI 10.1093/carcin/bgp139
   Institute of Medicine, 2012, BREAST CANCER AND THE ENVIRONMENT: A LIFE COURSE APPROACH, V0, P0
   Kabat GC, 2006, EPIDEMIOLOGY, V17, P80, DOI 10.1097/01.ede.0000190543.40801.75
   Khan WA, 2020, J OBSTET GYNAECOL RE, V46, P2115, DOI 10.1111/jog.14413
   Kushi LH, 2012, CA-CANCER J CLIN, V62, P30, DOI 10.3322/caac.20140
   Lohman TG, 1998, ANTHROPOMETRIC STAND, V0, P39
   Michnovicz JJ, 1998, INT J OBESITY, V22, P227, DOI 10.1038/sj.ijo.0800573
   Michnovicz JJ, 1997, JNCI-J NATL CANCER I, V89, P718, DOI 10.1093/jnci/89.10.718
   MICHNOVICZ JJ, 1990, JNCI-J NATL CANCER I, V82, P947, DOI 10.1093/jnci/82.11.947
   Muti P, 2000, EPIDEMIOLOGY, V11, P635, DOI 10.1097/00001648-200011000-00004
   Muti P, 2002, CANCER CAUSE CONTROL, V13, P947, DOI 10.1023/A:1021986811425
   Napoli N, 2012, MATURITAS, V72, P66, DOI 10.1016/j.maturitas.2012.02.002
   Naranjo MEG, 2018, OMICS, V22, P575, DOI 10.1089/omi.2018.0114
   Nikitina D, 2015, FAM CANCER, V14, P281, DOI 10.1007/s10689-015-9783-2
   Oganesian A, 1999, CARCINOGENESIS, V20, P453, DOI 10.1093/carcin/20.3.453
   Paltsev M, 2013, EPMA J, V4, P0, DOI 10.1186/1878-5085-4-25
   Paracchini V, 2005, CLIN CHEM LAB MED, V43, P702, DOI 10.1515/CCLM.2005.119
   Reed GA, 2005, CANCER EPIDEM BIOMAR, V14, P1953, DOI 10.1158/1055-9965.EPI-05-0121
   Reed GA, 2008, CANCER EPIDEM BIOMAR, V17, P2619, DOI 10.1158/1055-9965.EPI-08-0520
   Reed GA, 2006, CANCER EPIDEM BIOMAR, V15, P2477, DOI 10.1158/1055-9965.EPI-06-0396
   Salazar-Flores J, 2012, GENET TEST MOL BIOMA, V16, P1098, DOI 10.1089/gtmb.2012.0055
   Sawicka E, 2020, MOLECULES, V25, P0, DOI 10.3390/molecules25215214
   Sowers MR, 2006, J NUTR, V136, P1588, DOI 10.1093/jn/136.6.1588
   Taioli E, 1999, CANCER DETECT PREV, V23, P232, DOI 10.1046/j.1525-1500.1999.09912.x
   Thomson CA, 2017, BREAST CANCER RES TR, V165, P97, DOI 10.1007/s10549-017-4292-7
   Thomson CA, 2016, NUTR REV, V74, P432, DOI 10.1093/nutrit/nuw010
   Wong GYC, 1997, J CELL BIOCHEM, V0, P111
   Yang H, 2017, MOL NUTR FOOD RES, V61, P0, DOI 10.1002/mnfr.201700119
NR 44
TC 1
Z9 1
U1 1
U2 8
PU ROUTLEDGE JOURNALS, TAYLOR & FRANCIS LTD
PI ABINGDON
PA 2-4 PARK SQUARE, MILTON PARK, ABINGDON OX14 4RN, OXON, ENGLAND
SN 0163-5581
EI 1532-7914
J9 NUTR CANCER
JI Nutr. Cancer
PD FEB 7
PY 2023
VL 75
IS 2
BP 510
EP 519
DI 10.1080/01635581.2022.2123535
EA SEP 2022
PG 10
WC Oncology; Nutrition & Dietetics
SC Oncology; Nutrition & Dietetics
GA G5BK2
UT WOS:000854474300001
PM 36111381
DA 2025-02-23
ER

PT J
AU Butryn, ML
   Hagerman, CJ
   Crane, NT
   Ehmann, MM
   Forman, EM
   Milliron, BJ
   Simone, NL
AF Butryn, Meghan L.
   Hagerman, Charlotte J.
   Crane, Nicole T.
   Ehmann, Marny M.
   Forman, Evan M.
   Milliron, Brandy-Joe
   Simone, Nicole L.
TI A Proof-of-Concept Pilot Test of a Behavioral Intervention to Improve Adherence to Dietary Recommendations for Cancer Prevention
SO CANCER CONTROL
LA English
DT Article
DE cancer prevention; diet quality; dietary improvements; mHealth; self-regulation
ID multiphase optimization strategy; home food environments; eating behaviors; smartphone app; perceived risk; consumption; overweight; questions; beverages; obesity
AB Objectives: Prevention programs that can help adults improve the quality of their diets to reduce cancer risk are needed. This Phase IIa study prospectively tested a mHealth intervention designed to improve adherence to dietary quality guidelines for cancer prevention.Methods: All participants (N = 62) received nutrition education and a self-regulation skills curriculum, with a primary target of changing grocery shopping behavior. Using a randomized, factorial design, the study varied whether each of the following 4 components were added to the 20-week intervention: (1) location-triggered app messaging, delivered when individuals arrived at grocery stores, (2) reflections on benefits of change, delivered with extra coaching time and tailored app messages, (3) coach monitoring, in which food purchases were digitally monitored by a coach, and (4) involvement of a household member in the intervention.Results: Benchmarks were successfully met for recruitment, retention, and treatment acceptability. Across conditions, there were significant reductions in highly processed food intake (P < .001, eta(2) = .48), red and processed meat intake (P < .001, eta(2) = .20), and sugar-sweetened beverage intake (P = .008, eta(2) = .13) from pre-to post-treatment. Analyses examining whether each intervention component influenced change across time found that participants who received coach monitoring increased their intake of fruits, vegetables, and fiber, whereas those with no coach monitoring had less improvement (P = .01, eta(2) = .14). The improvement in red and processed meat was stronger among participants with household support ON, at a marginally significant level, than those with household support OFF (P = .056, eta(2) = .07).Conclusion: This study showed feasibility, acceptability, and preliminary signals of efficacy of a remotely delivered intervention to facilitate adherence to dietary guidelines for cancer prevention and that coach monitoring and household support may be especially effective strategies. A fully powered clinical trial is warranted to test an optimized version of the intervention that includes nutrition education, self-regulation skills training, coach monitoring, and household member involvement.
C1 [Butryn, Meghan L.; Hagerman, Charlotte J.; Crane, Nicole T.; Ehmann, Marny M.; Forman, Evan M.] Drexel Univ, Ctr Weight Eating & Lifestyle Sci, Dept Psychol & Brain Sci, 3141 Chestnut St Stratton Hall,Room 119, Philadelphia, PA 19104 USA.
   [Milliron, Brandy-Joe] Drexel Univ, Coll Nursing & Hlth Profess, Dept Nutr Sci, Philadelphia, PA 19104 USA.
   [Simone, Nicole L.] Thomas Jefferson Univ Hosp, Sidney Kimmel Canc Ctr, Dept Radiat Oncol, Philadelphia, PA USA.
C3 Drexel University; Drexel University; Thomas Jefferson University
RP Butryn, ML (corresponding author), Drexel Univ, Ctr Weight Eating & Lifestyle Sci, Dept Psychol & Brain Sci, 3141 Chestnut St Stratton Hall,Room 119, Philadelphia, PA 19104 USA.
EM mlb34@drexel.edu
FU National Cancer Institute [R21CA252933]
CR [Anonymous], 2018, DIET NUTR PHYS ACTIV, V0, P0
   [Anonymous], 2020, SCIENTIFIC REPORT OF THE 2020 DIETARY GUIDELINES ADVISORY COMMITTEE: ADVISORY REPORT TO THE SECRETARY OF AGRICULTURE AND SECRETARY OF HEALTH AND HUMAN SERVICES, V0, P0, DOI DOI 10.52570/DGAC2020
   Anzman-Frasca S, 2023, OBESITY, V31, P62, DOI 10.1002/oby.23588
   Appelhans BM, 2016, APPETITE, V96, P268, DOI 10.1016/j.appet.2015.09.035
   ASA24 Evaluation and Validation, 2017, DIVISION OF CANCER CONTROL POPULATION SCIENCES, V0, P0
   Automated Self-Administered 24-Hour (ASA24) Dietary Assessment Tool, 1900, NATIONAL CANCER INSTITUTE, V0, P0
   Ball K, 2016, AM J CLIN NUTR, V104, P436, DOI 10.3945/ajcn.116.133173
   Bangia D, 2017, J NUTR EDUC BEHAV, V49, P475, DOI 10.1016/j.jneb.2017.02.008
   Bangia D, 2014, J NUTR EDUC BEHAV, V46, P616, DOI 10.1016/j.jneb.2014.06.007
   Buman MP, 2016, TRANSL BEHAV MED, V6, P438, DOI 10.1007/s13142-015-0359-3
   Carey RN, 2019, ANN BEHAV MED, V53, P693, DOI 10.1093/abm/kay078
   Clinton SK, 2020, J NUTR, V150, P663, DOI 10.1093/jn/nxz268
   Cobb NK, 2014, BMJ OPEN, V4, P0, DOI 10.1136/bmjopen-2013-004089
   Cohen DA, 2012, OBES REV, V13, P766, DOI 10.1111/j.1467-789X.2012.01001.x
   Cohen DA, 2008, DIABETES, V57, P1768, DOI 10.2337/db08-0163
   Collins LM, 2007, AM J PREV MED, V32, PS112, DOI 10.1016/j.amepre.2007.01.022
   Coumans JMJ, 2022, INTERNET INTERV, V28, P0, DOI 10.1016/j.invent.2022.100537
   Czajkowski SM, 2015, HEALTH PSYCHOL, V34, P971, DOI 10.1037/hea0000161
   Diet History Questionnaire III (DHQ III), 2021, DHQ III DATABASE METHODS, V0, P0
   Diet History Questionnaire III (DHQ III), 2021, DIVISION OF CANCER CONTROL & POPULATION SCIENCES, V0, P0
   Dillard AJ, 2010, MED DECIS MAKING, V30, P96S, DOI 10.1177/0272989X10377660
   Drewnowski A, 2013, NUTR J, V12, P0, DOI 10.1186/1475-2891-12-59
   Food and Nutrient Database for Dietary Studies (FNDDS), 2014, U.S. DEPARTMENT OF AGRICULTURE, V0, P0
   Food and Nutrition Service, 2022, HEALTHY EATING INDEX SCORES FOR AMERICANS, V0, P0
   Forman EM, 2013, EAT BEHAV, V14, P64, DOI 10.1016/j.eatbeh.2012.10.016
   Garnett C, 2016, BMC PUBLIC HEALTH, V16, P0, DOI 10.1186/s12889-016-3140-8
   Gearhardt AN, 2021, ANNU REV NUTR, V41, P387, DOI 10.1146/annurev-nutr-110420-111710
   Gollwitzer PM, 2020, ENCY BEHAV MED, V0, PP1159, DOI 10.1007/978-3-030-39903-01710
   Gustafson A, 2022, INT J ENV RES PUB HE, V19, P0, DOI 10.3390/ijerph19020871
   Harkin B, 2016, PSYCHOL BULL, V142, P198, DOI 10.1037/bul0000025
   Hartmann-Boyce J, 2018, AM J CLIN NUTR, V107, P1004, DOI 10.1093/ajcn/nqy045
   Hollywood LE, 2013, APPETITE, V70, P119, DOI 10.1016/j.appet.2013.06.090
   HUNSLEY J, 1993, J COUNS PSYCHOL, V40, P139
   Jacobs MA, 2016, CURR OPIN PSYCHOL, V9, P33, DOI 10.1016/j.copsyc.2015.09.001
   Katapodi MC, 2004, PREV MED, V38, P388, DOI 10.1016/j.ypmed.2003.11.012
   Kegler MC, 2014, J NUTR EDUC BEHAV, V46, P188, DOI 10.1016/j.jneb.2014.01.001
   Khaylis A, 2010, TELEMED J E-HEALTH, V16, P931, DOI 10.1089/tmj.2010.0065
   Kit BK, 2013, AM J CLIN NUTR, V98, P180, DOI 10.3945/ajcn.112.057943
   Kremers SPJ, 2006, INT J BEHAV NUTR PHY, V3, P0, DOI 10.1186/1479-5868-3-9
   Latham EALGP, 2012, MOTIVATION: THEORY AND RESEARCH, V0, P0
   Lewis M, 2021, PILOT FEASIBILITY ST, V7, P0, DOI 10.1186/s40814-021-00770-x
   Lutter M, 2009, J NUTR, V139, P629, DOI 10.3945/jn.108.097618
   Mair JL, 2023, PREPRINT, V0, P0
   Martin C, 2019, CURRENT DEVELOPMENTS IN NUTRITION, V3, P0
   Masala G, 2021, INT J ENV RES PUB HE, V18, P0, DOI 10.3390/ijerph182312287
   McClure JB, 2012, CONTEMP CLIN TRIALS, V33, P1094, DOI 10.1016/j.cct.2012.06.009
   Michaelsen MM, 2021, BRAIN RES, V1757, P0, DOI 10.1016/j.brainres.2021.147309
   Mohr DC, 2011, J MED INTERNET RES, V13, P0, DOI 10.2196/jmir.1602
   Monteiro CA, 2010, CAD SAUDE PUBLICA, V26, P2039, DOI 10.1590/S0102-311X2010001100005
   Moran AJ, 2019, J NUTR EDUC BEHAV, V51, P400, DOI 10.1016/j.jneb.2019.01.012
   Moshfegh AJ, 2008, AM J CLIN NUTR, V88, P324
   Mullan B, 2015, PREDICTING AND CHANGING HEALTH BEHAVIOUR: RESEARCH AND PRACTICE WITH SOCIAL COGNITION MODELS, V0, P0
   Nyer PU, 2010, PSYCHOL MARKET, V27, P1, DOI 10.1002/mar.20316
   ONeill J, 2016, EAT BEHAV, V20, P9, DOI 10.1016/j.eatbeh.2015.10.002
   Pearson ES, 2012, PATIENT EDUC COUNS, V87, P32, DOI 10.1016/j.pec.2011.07.018
   Pfammatter AF, 2020, JMIR FORM RES, V4, P0, DOI 10.2196/16297
   Piernas C, 2020, PLOS MED, V17, P0, DOI 10.1371/journal.pmed.1003385
   Raskind IG, 2017, APPETITE, V113, P124, DOI 10.1016/j.appet.2017.02.027
   Rehm CD, 2016, JAMA-J AM MED ASSOC, V315, P2542, DOI 10.1001/jama.2016.7491
   Rock CL, 2020, CA-CANCER J CLIN, V70, P245, DOI 10.3322/caac.21591
   Ryan K, 2019, DIGIT HEALTH, V5, P0, DOI 10.1177/2055207619826685
   Schulz KF, 2010, BMJ-BRIT MED J, V340, P0, DOI 10.1136/bmj.c332
   Sheeran P, 2016, SOC PERSONAL PSYCHOL, V10, P503, DOI 10.1111/spc3.12265
   Spees CK, 2017, J NUTR EDUC BEHAV, V49, P667, DOI 10.1016/j.jneb.2017.01.009
   Steele EM, 2016, BMJ OPEN, V6, P0, DOI 10.1136/bmjopen-2015-009892
   Strecher VJ, 2008, AM J PREV MED, V34, P373, DOI 10.1016/j.amepre.2007.12.024
   Tomlinson M, 2013, PLOS MED, V10, P0, DOI 10.1371/journal.pmed.1001382
   Turati F, 2020, NUTRIENTS, V12, P0, DOI 10.3390/nu12030607
   Vargas-Garcia EJ, 2017, OBES REV, V18, P1350, DOI 10.1111/obr.12580
   Wyrick DL, 2014, TRANSL BEHAV MED, V4, P252, DOI 10.1007/s13142-013-0247-7
   Zheng H, 2009, INT J OBESITY, V33, PS8, DOI 10.1038/ijo.2009.65
NR 71
TC 2
Z9 2
U1 1
U2 4
PU SAGE PUBLICATIONS INC
PI THOUSAND OAKS
PA 2455 TELLER RD, THOUSAND OAKS, CA 91320 USA
SN 1073-2748
EI 1526-2359
J9 CANCER CONTROL
JI Cancer Control
PD NOV 15
PY 2023
VL 30
IS 
BP 
EP 
DI 10.1177/10732748231214122
PG 15
WC Oncology
SC Oncology
GA Y2VN7
UT WOS:001103895700001
PM 37950612
DA 2025-02-23
ER

PT J
AU Wang, PP
   Soh, KL
   Ying, YP
   Liao, JL
   Huang, XL
   Zhao, HH
   Pan, X
   Deng, L
   Yu, XX
AF Wang, Pengpeng
   Soh, Kim Lam
   Ying, Yanping
   Liao, Jinlian
   Huang, Xueling
   Zhao, Huihan
   Pan, Xiao
   Deng, Lan
   Yu, Xiaoxia
TI Risk factors for malnutrition in patients with nasopharyngeal carcinoma
SO SUPPORTIVE CARE IN CANCER
LA English
DT Article
DE Nutrition; Malnutrition; Risk factors; Nasopharyngeal carcinoma; GLIM; Assessment
ID comprehensive nutritional index; cancer-patients; neck-cancer; weight-loss; screening tools; dietary-intake; head; radiation; radiotherapy; prealbumin
AB Background Malnutrition is a common complication in patients with nasopharyngeal carcinoma (NPC). However, there are few studies on risk factors for malnutrition in NPC patients. Our aims were to identify the risk factors for malnutrition in NPC patients.Methods NPC patients were recruited in this cross-sectional study, and they were divided into well-nourished and malnourished groups according to the Global Leadership Initiative on Malnutrition (GLIM). Potential risk factors were initially screened using univariate analysis (p < 0.1), and the selected ones were analyzed by logistic regression analysis (p < 0.05) to identify the risk factors for malnutrition in NPC patients.Results In total, 305 NPC patients meeting eligibility criteria were enrolled. Multivariate logistic regression analysis revealed that low body mass index (BMI) (OR = 0.596, 95% CI 0.520-0.683, p < 0.001), the high total radiation dose received (OR = 1.046, 95% CI 1.023-1.069, p < 0.001), appetite loss (OR = 2.839, 95% CI 1.269-6.353, p = 0.011), and low PA (OR = 0.993, 95% CI 0.988-0.998, p = 0.008) were risk factors for malnutrition in NPC patients.Conclusions The low BMI, the high total radiation dose received, appetite loss, and low prealbumin were risk factors for malnutrition in NPC patients.
C1 [Wang, Pengpeng; Soh, Kim Lam] Univ Putra Malaysia, Dept Nursing, Serdang, Selangor, Malaysia.
   [Wang, Pengpeng] Guangxi Med Univ, Nursing Coll, Nanning, Guangxi, Peoples R China.
   [Ying, Yanping; Liao, Jinlian; Huang, Xueling; Zhao, Huihan] Guangxi Med Univ, Dept Nursing, Affiliated Hosp 1, Nanning, Guangxi, Peoples R China.
   [Pan, Xiao; Deng, Lan] Guangxi Med Univ, Dept Nursing, Affiliated Hosp 2, Nanning, Guangxi, Peoples R China.
   [Yu, Xiaoxia] Univ Malaya, Fac Languages & Linguist, Kuala Lumpur, Wilayah Perseku, Malaysia.
C3 Universiti Putra Malaysia; Guangxi Medical University; Guangxi Medical University; Guangxi Medical University; Universiti Malaya
RP Soh, KL (corresponding author), Univ Putra Malaysia, Dept Nursing, Serdang, Selangor, Malaysia.
EM sklam@upm.edu.my
FU Intramural Research Program of the Eunice Kennedy Shriver National Institute of Child Health and Human Development, National Institutes of Health
CR Baek MH, 2015, NUTR RES PRACT, V9, P637, DOI 10.4162/nrp.2015.9.6.637
   Galindo DEB, 2017, APPETITE, V114, P23, DOI 10.1016/j.appet.2017.03.020
   Bernstein L, 1996, NUTRITION, V12, P255, DOI 10.1016/S0899-9007(96)90852-7
   BERNSTEIN LH, 1989, CLIN CHEM, V35, P271
   Bernstein LH, 2002, CLIN CHEM LAB MED, V40, P1344, DOI 10.1515/CCLM.2002.232
   Borner T, 2017, J CACHEXIA SARCOPENI, V8, P417, DOI 10.1002/jcsm.12169
   Bossola M, 2004, NEPHRON CLIN PRACT, V97, P76, DOI 10.1159/000078634
   Brantley JN, 2015, ADV WOUND CARE, V4, P545, DOI 10.1089/wound.2015.0634
   Campillo B, 2004, CLIN NUTR, V23, P551, DOI 10.1016/j.clnu.2003.10.003
   Cao JJ, 2021, CURR PROB CANCER, V45, P0, DOI 10.1016/j.currproblcancer.2020.100638
   Cederholm T, 2019, CLIN NUTR, V38, P1480, DOI 10.1016/j.clnu.2018.08.002
   Cederholm T, 2015, CLIN NUTR, V34, P335, DOI 10.1016/j.clnu.2015.03.001
   Chen YJ, 2016, EUR J CANCER CARE, V25, P440, DOI 10.1111/ecc.12270
   Chen YP, 2019, LANCET, V394, P64, DOI 10.1016/S0140-6736(19)30956-0
   Chua MLK, 2016, LANCET, V387, P1012, DOI 10.1016/S0140-6736(15)00055-0
   Colasanto JM, 2005, ONCOLOGY-NY, V19, P371
   Correia MITD, 2017, CLIN NUTR, V36, P958, DOI 10.1016/j.clnu.2016.06.025
   Dawed A, 2022, BMC GERIATR, V22, P0, DOI 10.1186/s12877-022-03467-9
   Deng J, 2019, ORAL ONCOL, V98, P62, DOI 10.1016/j.oraloncology.2019.09.014
   Devoto G, 2006, CLIN CHEM, V52, P2281, DOI 10.1373/clinchem.2006.080366
   Ehrsson YT, 2010, SUPPORT CARE CANCER, V18, P1385, DOI 10.1007/s00520-009-0758-4
   Einarsson S, 2020, CLIN NUTR ESPEN, V40, P149, DOI 10.1016/j.clnesp.2020.09.174
   Fanetti G, 2021, NUTRIENTS, V13, P0, DOI 10.3390/nu13041277
   Gaillard D, 2019, SCI REP-UK, V9, P0, DOI 10.1038/s41598-019-54216-9
   Guadagni M, 2009, CURR OPIN CLIN NUTR, V12, P617, DOI 10.1097/MCO.0b013e32833193bd
   Hanisah R, 2012, J NUTR HEALTH AGING, V16, P660, DOI 10.1007/s12603-012-0056-6
   He Y, 2017, NUTR CANCER, V69, P436, DOI 10.1080/01635581.2017.1283422
   Hong JS, 2016, NUTR CANCER, V68, P63, DOI 10.1080/01635581.2016.1115099
   I T, 2014, J DENT RES, V93, P813, DOI 10.1177/0022034514541124
   Irungu CW, 2015, CLIN MED INSIGHTS: EAR, V0, P0
   Jager-Wittenaar H, 2011, HEAD NECK-J SCI SPEC, V33, P863, DOI 10.1002/hed.21546
   Ji J, 2021, NURS OPEN, V8, P3261, DOI 10.1002/nop2.1039
   Jiang L, 2018, SCI REP-UK, V8, P0, DOI 10.1038/s41598-018-34803-y
   Keller H, 2020, JPEN-PARENTER ENTER, V44, P992, DOI 10.1002/jpen.1806
   Kim JH, 2019, KOREAN J ANESTHESIOL, V72, P558, DOI 10.4097/kja.19087
   Kobylinska M, 2022, OBESITY FACTS, V15, P19, DOI 10.1159/000519503
   Kondrup J, 2003, CLIN NUTR, V22, P321, DOI 10.1016/S0261-5614(02)00214-5
   Larsson M, 2005, CANCER NURS, V28, P425, DOI 10.1097/00002820-200511000-00004
   Laurell G, 2003, CANCER, V97, P1693, DOI 10.1002/cncr.11236
   Lee HM, 2019, ADV EXP MED BIOL, V1164, P11, DOI 10.1007/978-3-030-22254-3_2
   Li G, 2017, J CANCER, V8, P832, DOI 10.7150/jca.17458
   Li PJ, 2020, FRONT ONCOL, V10, P0, DOI 10.3389/fonc.2020.596822
   Li S, 2018, CELL COMMUN SIGNAL, V16, P0, DOI 10.1186/s12964-018-0240-3
   Mahdavi R, 2007, SAUDI MED J, V28, P435
   Mijac DD, 2010, EUR J INTERN MED, V21, P315, DOI 10.1016/j.ejim.2010.04.012
   Ng WL, 2019, CLIN NUTR, V38, P2417, DOI 10.1016/j.clnu.2018.10.025
   Nho JH, 2014, SUPPORT CARE CANCER, V22, P3081, DOI 10.1007/s00520-014-2340-y
   Pan X, 2021, FRONT NUTR, V8, P0, DOI 10.3389/fnut.2021.567085
   Pan XX, 2020, CANCER MANAG RES, V12, P8221, DOI 10.2147/CMAR.S261945
   Reber E, 2019, J CLIN MED, V8, P0, DOI 10.3390/jcm8071065
   Rhoten BA, 2018, HEAD NECK-J SCI SPEC, V40, P1443, DOI 10.1002/hed.25129
   Santarpia L, 2011, J CACHEXIA SARCOPENI, V2, P27, DOI 10.1007/s13539-011-0022-x
   Savicka L, 2022, J REHABIL MED, V54, P0, DOI 10.2340/jrm.v54.2447
   Shu ZK, 2020, FRONT ONCOL, V10, P0, DOI 10.3389/fonc.2020.594687
   Skeie E, 2020, CLIN NUTR, V39, P1593, DOI 10.1016/j.clnu.2019.07.003
   SPIEKERMAN AM, 1993, CLIN LAB MED, V13, P353, DOI 10.1016/S0272-2712(18)30443-8
   Stone HB, 2003, LANCET ONCOL, V4, P529, DOI 10.1016/S1470-2045(03)01191-4
   Suzana S, 2013, MALAYS J NUTR, V19, P65
   Unsal D, 2006, AM J CLIN ONCOL-CANC, V29, P183, DOI 10.1097/01.coc.0000198745.94757.ee
   van Tonder E, 2019, S AFR J CLIN NUTR, V32, P1, DOI 10.1080/16070658.2017.1410003
   Vellas B, 1999, NUTRITION, V15, P116, DOI 10.1016/S0899-9007(98)00171-3
   von Elm E, 2007, PLOS MED, V4, P1623, DOI 10.1371/journal.pmed.0040296
   Vyas Purvi, 2010, AYU, V31, P417, DOI 10.4103/0974-8520.82029
   Wan M, 2022, NUTR CANCER, V74, P2920, DOI 10.1080/01635581.2022.2044059
   Wang X, 2021, FRONT ONCOL, V11, P0, DOI 10.3389/fonc.2021.766398
   Wright D, 2019, STRATEGIES TO REDUCE HOSPITAL MORTALITY IN LOWER AND MIDDLE INCOME COUNTRIES (LMICS) AND RESOURCE-LIMITED SETTINGS, V0, P0
   Zhang J, 2020, FRONT GENET, V11, P0, DOI 10.3389/fgene.2020.00052
   Zhang M, 2022, SUPPORT CARE CANCER, V30, P8333, DOI 10.1007/s00520-022-07242-9
   Zhang X, 2021, CLIN NUTR, V40, P1224, DOI 10.1016/j.clnu.2020.08.004
   Zhang XM, 2019, J RADIAT RES, V60, P318, DOI 10.1093/jrr/rrz003
   Zhang XL, 2022, SUPPORT CARE CANCER, V30, P7983, DOI 10.1007/s00520-022-07240-x
   Zhang XT, 2019, J GERIATR ONCOL, V10, P763, DOI 10.1016/j.jgo.2019.01.021
   Zhou N, 2017, ONCOTARGET, V8, P70226, DOI 10.18632/oncotarget.19602
NR 73
TC 3
Z9 3
U1 1
U2 5
PU SPRINGER
PI NEW YORK
PA ONE NEW YORK PLAZA, SUITE 4600, NEW YORK, NY, UNITED STATES
SN 0941-4355
EI 1433-7339
J9 SUPPORT CARE CANCER
JI Support. Care Cancer
PD DEC 15
PY 2023
VL 31
IS 12
BP 
EP 
DI 10.1007/s00520-023-08166-8
PG 9
WC Oncology; Health Care Sciences & Services; Rehabilitation
SC Oncology; Health Care Sciences & Services; Rehabilitation
GA Y8ZT4
UT WOS:001108095800001
PM 38008866
DA 2025-02-23
ER

PT J
AU Lai, XL
   Lu, SY
   Jiang, J
   Zhang, HQ
   Yang, QL
   Liu, YC
   Li, LB
   Li, SM
   Dai, S
   Chen, YP
   Chen, Y
   Liu, J
   Li, Y
AF Lai, Xiaolian
   Lu, Shuoyan
   Jiang, Jia
   Zhang, Hanqun
   Yang, Qinglin
   Liu, Yuncong
   Li, Libo
   Li, Sanming
   Dai, Si
   Chen, Yanping
   Chen, Yan
   Liu, Jun
   Li, Yong
TI Association of polymorphisms of calcium reabsorption genes <i>SLC12A1</i>, <i>KCNJ1</i> and <i>SLC8A1</i> with colorectal adenoma
SO JOURNAL OF CANCER RESEARCH AND CLINICAL ONCOLOGY
LA English
DT Article
DE SNPs; KCNJ1; Colorectal adenomas
ID sensing receptor; risk; cancer; cotransporter; transporter; magnesium; duration; dietary; nkcc2; colon
AB BackgroundIn recent years, morbidity and mortality from colorectal cancer have increased. Colorectal adenoma is the main precancerous lesion. Understanding the pathogenesis of colorectal adenoma will help to improve the early diagnosis rate of colorectal cancer.MethodsIn this case-control study, we focused on three single nucleotide polymorphisms (SNPs) in genes SLC8A1 (rs4952490), KCNJ1 (rs2855798), and SLC12A1 (rs1531916). We analyzed 207 colorectal adenoma patients (112 high-risk cases and 95 low-risk cases) and 212 control subjects by Sanger sequencing. A food frequency questionnaire (FFQ) was used to survey demographic characteristics and dietary nutrition.ResultsIn the overall analysis, the results suggested that the AA+AG and AG genotype carriers of rs4952490 had a 73.1% and 78% lower risk of colorectal adenoma compared to GG genotype carriers, respectively. However rs2855798 and rs1531916 were not associated with the incidence of colorectal adenoma. Additionally, stratified analysis showed that rs4952490 AA+AG and AG genotypes had a protective effect against low-risk colorectal adenoma in patients aged <= 60 years old who were non-smokers. We also observed that when calcium intake was higher than 616 mg/d and patients carried at least one gene with variant alleles there was a protective effect against low-risk colorectal adenoma.ConclusionsInteractions between dietary calcium intake and calcium reabsorption genes may affect the occurrence and development of colorectal adenoma.
C1 [Lai, Xiaolian; Lu, Shuoyan; Li, Sanming; Dai, Si] Peoples Hosp Songtao Miao Autonomous Cty, Dept Gastroenterol, Tongren, Peoples R China.
   [Jiang, Jia] Guizhou Univ Tradit Chinese Med, Guiyang, Peoples R China.
   [Zhang, Hanqun; Liu, Yuncong; Li, Libo; Chen, Yanping; Li, Yong] Guizhou Prov Peoples Hosp, Dept Oncol, Guiyang, Peoples R China.
   [Yang, Qinglin; Liu, Jun] Zunyi Med Univ, Dept Prevent Med, Sch Publ Hlth, Zunyi, Peoples R China.
   [Chen, Yan] Peoples Hosp Fenggang Cty, Zunyi, Peoples R China.
C3 Guizhou University of Traditional Chinese Medicine; Zunyi Medical University
RP Li, Y (corresponding author), Guizhou Prov Peoples Hosp, Dept Oncol, Guiyang, Peoples R China.; Liu, J (corresponding author), Zunyi Med Univ, Dept Prevent Med, Sch Publ Hlth, Zunyi, Peoples R China.
EM liujun_zmc@sina.com; liyong7229771@163.com
FU National Natural Science Foundation of China [81960587]; Guizhou Science and Technology Plan Project [[2021] general 067]; Guizhou Provincial Clinical Key Specialty Construction Project; National Clinical Key Specialty Construction Projects of China
CR Belsky J, 2009, MOL PSYCHIATR, V14, P746, DOI 10.1038/mp.2009.44
   Besserer GM, 2007, P NATL ACAD SCI USA, V104, P18467, DOI 10.1073/pnas.0707417104
   Chang TJ, 2011, PHARMACOGENET GENOM, V21, P829, DOI 10.1097/FPC.0b013e32834bfff1
   Dai Q, 2007, AM J CLIN NUTR, V86, P743, DOI 10.1093/ajcn/86.3.743
   Gamba G, 2009, PFLUG ARCH EUR J PHY, V458, P61, DOI 10.1007/s00424-008-0607-1
   Gao Y, 2011, CARCINOGENESIS, V32, P882, DOI 10.1093/carcin/bgr071
   Hafver TL, 2017, PROTEOMICS, V17, P0, DOI 10.1002/pmic.201600417
   Harinarayan C, 2015, J CLIN SCI RES, V4, P143, DOI 10.15380/2277-5706.JCSR.15.003
   Hong KW, 2014, HUM MOL GENET, V23, P6659, DOI 10.1093/hmg/ddu374
   Huang FF, 2018, PLOS ONE, V13, P0, DOI 10.1371/journal.pone.0205045
   Karnes JH, 2013, PHARMACOGENOMICS J, V13, P430, DOI 10.1038/tpj.2012.34
   Kim JW, 2012, AM J HUM GENET, V91, P180, DOI 10.1016/j.ajhg.2012.05.019
   Li D, 2016, J CLIN ENDOCR METAB, V101, P2196, DOI 10.1210/jc.2016-1211
   Liu AiDong Liu AiDong, 2012, ACTA NUTRIMENTA SINICA, V34, P10
   Liu TY, 2020, J CELL MOL MED, V24, P2648, DOI 10.1111/jcmm.14984
   Miller EA, 2007, CANCER-AM CANCER SOC, V109, P510, DOI 10.1002/cncr.22453
   Mitchell C, 2011, P NATL ACAD SCI USA, V108, P8189, DOI 10.1073/pnas.1014129108
   Rogers AC, 2012, CLIN COLORECTAL CANC, V11, P24, DOI 10.1016/j.clcc.2011.04.003
   Saito T, 2018, VET PATHOL, V55, P654, DOI 10.1177/0300985818777798
   Schulz MD, 2014, NATURE, V514, P508, DOI 10.1038/nature13398
   Sharif R, 2022, NUTR CANCER, V74, P2757, DOI 10.1080/01635581.2021.2022167
   Sharma A, 2011, CLIN EXP NEPHROL, V15, P572, DOI 10.1007/s10157-011-0431-3
   Siegel RL, 2022, CA-CANCER J CLIN, V72, P7, DOI 10.3322/caac.21708
   Siskova A, 2020, INT J MOL SCI, V21, P0, DOI 10.3390/ijms21093260
   Slattery ML, 2004, CANCER CAUSE CONTROL, V15, P863, DOI 10.1007/s10552-004-1048-6
   Slattery ML, 2004, INT J CANCER, V111, P750, DOI 10.1002/ijc.20330
   Srivastava S, 2013, PHYSIOL REP, V1, P0, DOI 10.1002/phy2.160
   Sung H, 2021, CA-CANCER J CLIN, V71, P209, DOI 10.3322/caac.21660
   Welch AA, 2009, EUR J CLIN NUTR, V63, PS101, DOI 10.1038/ejcn.2009.77
   Wieszczy P, 2021, GASTROENTEROLOGY, V160, P1067, DOI 10.1053/j.gastro.2020.10.009
   Yang J H, 2022, ZHONGHUA LIU XING BING XUE ZA ZHI, V43, P1282, DOI 10.3760/cma.j.cn112338-20211220-01002
   Yang YX, 2004, CHINA FOOD COMPOSITION, V0, P0
   Ying RB, 2020, BIOSCIENCE REP, V40, P0, DOI 10.1042/BSR20192429
   Zhang CX, 2009, ASIA PAC J CLIN NUTR, V18, P240
   Zhang Ji, 2012, ZHONGHUA LIU XING BING XUE ZA ZHI, V33, P1119
   Zhao J, 2017, MOL CARCINOGEN, V56, P2258, DOI 10.1002/mc.22678
   Zhou Haiping, 2018, ZHONGHUA WEI CHANG WAI KE ZA ZHI, V21, P678
   Zhu XZ, 2014, J NUTR, V144, P1734, DOI 10.3945/jn.114.196709
NR 38
TC 2
Z9 2
U1 4
U2 7
PU SPRINGER
PI NEW YORK
PA ONE NEW YORK PLAZA, SUITE 4600, NEW YORK, NY, UNITED STATES
SN 0171-5216
EI 1432-1335
J9 J CANCER RES CLIN
JI J. Cancer Res. Clin. Oncol.
PD SEP 15
PY 2023
VL 149
IS 11
BP 8335
EP 8344
DI 10.1007/s00432-023-04773-4
EA APR 2023
PG 10
WC Oncology
SC Oncology
GA M9VT4
UT WOS:000972338500001
PM 37074453
DA 2025-02-23
ER

PT J
AU Smajdor, J
   Jedlinska, K
   Porada, R
   Górska-Ratusznik, A
   Policht, A
   Sróttek, M
   Wiecek, G
   Bas, B
   Strus, M
AF Smajdor, Joanna
   Jedlinska, Katarzyna
   Porada, Radoslaw
   Gorska-Ratusznik, Anna
   Policht, Aleksandra
   Srottek, Malgorzata
   Wiecek, Grazyna
   Bas, Boguslaw
   Strus, Magdalena
TI The impact of gut bacteria producing long chain homologs of vitamin K<sub>2</sub> on colorectal carcinogenesis
SO CANCER CELL INTERNATIONAL
LA English
DT Article
DE Colorectal cancer; Carcinogenesis; Microbiome; Vitamin K-2; K-2-MK7
ID cancer cell-line; microbiota; interleukin-8; biosynthesis; growth; supplementation; phylloquinone; death; risk; food
AB Colorectal cancer (CRC) is one of the foremost causes of cancer-related deaths. Lately, a close connection between the course of CRC and the intestinal microbiota has been revealed. Vitamin K-2 (VK2) is a bacterially derived compound that plays a crucial role in the human body. Its significant anti-cancer properties may result, inter alia, from a quinone ring possessing a specific chemical structure found in many chemotherapeutics. VK2 can be supplied to our body exogenously, i.e., through dietary supplements or fermented food (e.g., yellow cheese, fermented soybeans -Natto), and endogenously, i.e., through the production of bacteria that constantly colonize the human microbiome of the large intestine.This paper focuses on endogenous K-2 synthesized by the most active members of the human gut microbiome. This analysis tested 86 intestinally derived bacterial strains, among which the largest VK2 producers (Lactobacillus, Bifidobacterium, Bacillus) were selected. Moreover, based on the chosen VK2-MK4 homolog, the potential of VK2 penetration into Caco-2 cells in an aqueous environment without the coexistence of fats, pancreatic enzymes, or bile salts has been displayed. The influence of three VK2 homologs: VK2-MK4, VK2-MK7 and VK2-MK9 on apoptosis and necrosis of Caco-2 cells was tested proving the lack of their harmful effects on the tested cells. Moreover, the unique role of long-chain homologs (VK2-MK9 and VK2-MK7) in inhibiting the secretion of pro-inflammatory cytokines such as IL-8 (for Caco-2 tissue) and IL-6 and TNF alpha (for RAW 264.7) has been documented.
C1 [Smajdor, Joanna; Jedlinska, Katarzyna; Bas, Boguslaw] AGH Univ Sci & Technol, Fac Mat Sci & Ceram, Dept Analyt Chem & Biochem, Al Mickiewicza, PL-30059 Krakow, Poland.
   [Porada, Radoslaw] Jagiellonian Univ, Fac Chem, Dept Analyt Chem, Gronostajowa 2, PL-30387 Krakow, Poland.
   [Gorska-Ratusznik, Anna] Siec Badawcza Lukasiewicz Krakowski Inst Technol, Ul Zakopnska 73, PL-30418 Krakow, Poland.
   [Policht, Aleksandra; Srottek, Malgorzata; Wiecek, Grazyna; Strus, Magdalena] Jagiellonian Univ Med Coll, Chair Microbiol, Czysta 18, PL-31121 Krakow, Poland.
C3 AGH University of Krakow; Jagiellonian University; Jagiellonian University; Collegium Medicum Jagiellonian University
RP Strus, M (corresponding author), Jagiellonian Univ Med Coll, Chair Microbiol, Czysta 18, PL-31121 Krakow, Poland.
EM magdalena.strus@uj.edu.pl
FU This work was supported by the National Science Centre, Poland (Project No. 2018/31/B/NZ6/02472). [2018/31/B/NZ6/02472]; National Science Centre, Poland
CR Ahn J, 2013, JNCI-J NATL CANCER I, V105, P1907, DOI 10.1093/jnci/djt300
   Bald D, 2017, MBIO, V8, P0, DOI 10.1128/mBio.00272-17
   Bar A, 2019, VASC PHARMACOL, V122, P0, DOI 10.1016/j.vph.2019.106581
   Beulens JWJ, 2013, BRIT J NUTR, V110, P1357, DOI 10.1017/S0007114513001013
   Brudzynski K, 2019, FOOD CHEM X, V1, P0, DOI 10.1016/j.fochx.2019.100008
   Cacev T, 2008, CARCINOGENESIS, V29, P1572, DOI 10.1093/carcin/bgn164
   Chatake T, 2018, J FOOD BIOCHEM, V42, P0, DOI 10.1111/jfbc.12630
   COLLINS MD, 1981, MICROBIOL REV, V45, P316, DOI 10.1128/MMBR.45.2.316-354.1981
   CONLY J, 1994, CLIN INVEST MED, V17, P531
   Daisley BA, 2020, NAT COMMUN, V11, P0, DOI 10.1038/s41467-020-18649-5
   Dasari S, 2018, FOOD CHEM TOXICOL, V115, P218, DOI 10.1016/j.fct.2018.02.018
   Dharmaraj K, 2020, EUR BIOPHYS J BIOPHY, V49, P279, DOI 10.1007/s00249-020-01433-0
   Ellis JL, 2021, GUT MICROBES, V13, P0, DOI 10.1080/19490976.2021.1887721
   Emaus N, 2010, OSTEOPOROSIS INT, V21, P1731, DOI 10.1007/s00198-009-1126-4
   Gao ZG, 2015, FRONT MICROBIOL, V6, P0, DOI 10.3389/fmicb.2015.00020
   Gini A, 2020, EUR J CANCER, V127, P224, DOI 10.1016/j.ejca.2019.12.014
   LeBlanc JG, 2013, CURR OPIN BIOTECH, V24, P160, DOI 10.1016/j.copbio.2012.08.005
   Hold GL, 2015, NAT REV GASTRO HEPAT, V12, P128, DOI 10.1038/nrgastro.2015.25
   IKEDA H, 1990, EUR J BIOCHEM, V192, P219, DOI 10.1111/j.1432-1033.1990.tb19218.x
   Ishida Yoichiro, 2008, CLIN CALCIUM, V18, P1476, DOI CliCa081014761482
   Jedlinska K, 2018, ELECTROCHIM ACTA, V265, P355, DOI 10.1016/j.electacta.2018.01.204
   Johnson CM, 2013, CANCER CAUSE CONTROL, V24, P1207, DOI 10.1007/s10552-013-0201-5
   Kaneki M, 2001, NUTRITION, V17, P315, DOI 10.1016/S0899-9007(00)00554-2
   Kawakita H, 2009, INT J MOL MED, V23, P709, DOI 10.3892/ijmm_00000184
   Kieronska-Rudek A, 2021, CELLS, V10, P0
   Konstantinov SR, 2013, NAT REV GASTRO HEPAT, V10, P741, DOI 10.1038/nrgastro.2013.178
   Kristensen M, 2008, EUR J NUTR, V47, P375, DOI 10.1007/s00394-008-0737-4
   Kurosu M, 2010, MOLECULES, V15, P1531, DOI 10.3390/molecules15031531
   Kwon O, 1996, J BACTERIOL, V178, P6778, DOI 10.1128/jb.178.23.6778-6781.1996
   Lee YS, 2012, BRIT J CANCER, V106, P1833, DOI 10.1038/bjc.2012.177
   Liu XL, 2021, J MOL LIQ, V330, P0, DOI 10.1016/j.molliq.2021.115707
   Maihöfner C, 2003, CARCINOGENESIS, V24, P665, DOI 10.1093/carcin/bgg006
   Marchesi JR, 2011, PLOS ONE, V6, P0, DOI 10.1371/journal.pone.0020447
   Marley AR, 2016, INT J MOL EPIDEMIOL, V7, P105
   Mattiuzzi C, 2019, ANN TRANSL MED, V7, P0, DOI 10.21037/atm.2019.07.91
   Ning Y, 2011, INT J CANCER, V128, P2038, DOI 10.1002/ijc.25562
   Nowicka B, 2010, BBA-BIOENERGETICS, V1797, P1587, DOI 10.1016/j.bbabio.2010.06.007
   Ogawa M, 2007, INT J ONCOL, V31, P323
   Oikonomaki T, 2019, INT UROL NEPHROL, V51, P2037, DOI 10.1007/s11255-019-02275-2
   Rowland I, 2018, EUR J NUTR, V57, P1, DOI 10.1007/s00394-017-1445-8
   Samykutty A, 2013, EVID-BASED COMPL ALT, V2013, P0, DOI 10.1155/2013/287358
   Sato T, 2001, J BIOSCI BIOENG, V91, P16, DOI 10.1263/jbb.91.16
   Saus E, 2019, MOL ASPECTS MED, V69, P93, DOI 10.1016/j.mam.2019.05.001
   Schneider MR, 2000, CANCER LETT, V151, P31, DOI 10.1016/S0304-3835(99)00401-2
   Shearer MJ, 1975, STUDIES ON THE ABSORPTION AND METABOLISM OF PHYLLOQUINONE (VITAMIN K1) IN MAN, V0, P513
   Smajdor J, 2023, J APPL ELECTROCHEM, V53, P1755, DOI 10.1007/s10800-023-01886-z
   Sommer P, 1967, PHYSICOCHEMICAL PROPERTIES AND METHODS OF ANALYSIS OF PHYLLOQUINONES, V0, P349
   Song MY, 2020, GASTROENTEROLOGY, V158, P322, DOI 10.1053/j.gastro.2019.06.048
   Steinert RE, 2020, TRENDS MOL MED, V26, P137, DOI 10.1016/j.molmed.2019.11.005
   Tsuchida A, 2011, HEPATO-GASTROENTEROL, V58, P290
   Uebanso T, 2020, MOL NUTR FOOD RES, V0, P0, DOI DOI 10.1002/mnfr.202000426
   Wagatsuma K, 2019, NUTRIENTS, V11, P0, DOI 10.3390/nu11071541
   WEISER H, 1983, INT J VITAM NUTR RES, V53, P143
   Westenfeld R, 2012, AM J KIDNEY DIS, V59, P186, DOI 10.1053/j.ajkd.2011.10.041
   Yanagisawa Y, 2005, J FOOD BIOCHEM, V29, P267, DOI 10.1111/j.1745-4514.2005.00016.x
   Zhang YF, 2020, CALCIFIED TISSUE INT, V106, P476, DOI 10.1007/s00223-020-00669-4
NR 56
TC 4
Z9 4
U1 1
U2 6
PU BMC
PI LONDON
PA CAMPUS, 4 CRINAN ST, LONDON N1 9XW, ENGLAND
SN 
EI 1475-2867
J9 CANCER CELL INT
JI Cancer Cell Int.
PD NOV 10
PY 2023
VL 23
IS 1
BP 
EP 
DI 10.1186/s12935-023-03114-2
PG 14
WC Oncology
SC Oncology
GA Y2DO8
UT WOS:001103427400001
PM 37950262
DA 2025-02-23
ER

PT J
AU De Santi, M
   Annibalini, G
   Marano, G
   Biganzoli, G
   Venturelli, E
   Pellegrini, M
   Lucertini, F
   Brandi, G
   Biganzoli, E
   Barbieri, E
   Villarini, A
AF De Santi, Mauro
   Annibalini, Giosue
   Marano, Giuseppe
   Biganzoli, Giacomo
   Venturelli, Elisabetta
   Pellegrini, Massimo
   Lucertini, Francesco
   Brandi, Giorgio
   Biganzoli, Elia
   Barbieri, Elena
   Villarini, Anna
TI Association between metabolic syndrome, insulin resistance, and IGF-1 in breast cancer survivors of DIANA-5 study
SO JOURNAL OF CANCER RESEARCH AND CLINICAL ONCOLOGY
LA English
DT Article
DE IGF-1; Metabolic syndrome; Breast cancer survivors; Tertiary cancer prevention
ID growth-factor-i; life-style; serum igf-1; risk; glucose; obesity; determinants; sensitivity; population; features
AB PurposeCirculating insulin-like growth factor-1 (IGF-1) is positively associated with the risk of BC recurrence, and is more frequently dysregulated in older people, especially in those with metabolic syndrome (MetS) and obesity. This study aimed to analyze the association between IGF-1 levels and indices of MetS and insulin resistance in BC survivors.MethodsBaseline data of 563 BC survivors enrolled in the DIet and ANdrogen-5 (DIANA-5; NCT05019989) study were analyzed.ResultsLower circulating IGF-1 levels in subjects with MetS than in those without MetS were found. After stratification of the patients according to the diagnosis of MetS, we highlighted that the insulin was the main predictor of elevated IGF-1 levels only in subjects without MetS. Moreover, we found an interaction between high-density lipoprotein cholesterol (HDL-C), glycemia, and IGF-1 levels, showing a positive correlation between HDL-C and IGF-1, especially in subjects with higher values of glycemia and without a diagnosis of MetS.ConclusionsWhile IGF-1 levels appear to be much more impaired in subjects diagnosed with MetS, in non-MetS subjects, IGF-1 levels may respond better to metabolic parameters and lifestyle changes. Further studies are needed to analyze the role of physical activity and/or dietary intervention in modulating IGF-1 concentrations in BC survivors.Implications for cancer survivorsThese results could have important clinical implications for planning customized strategies aimed at modulating IGF-1 levels in BC survivors. In fact, while the IGF-1 system seems to be much more compromised in subjects with a diagnosis of MetS, in noMetS subjects, IGF-1 levels could better respond to lifestyle changes.
C1 [De Santi, Mauro; Brandi, Giorgio] Univ Urbino Carlo Bo, Dept Biomol Sci, Unit Hyg, Urbino, Italy.
   [Annibalini, Giosue; Lucertini, Francesco; Barbieri, Elena] Univ Urbino Carlo Bo, Dept Biomol Sci, Div Exercise & Hlth Sci, Urbino, Italy.
   [Marano, Giuseppe; Biganzoli, Giacomo; Biganzoli, Elia] Univ Milan, Dept Clin Sci & Community Hlth, Milan, Italy.
   [Marano, Giuseppe; Biganzoli, Giacomo; Biganzoli, Elia] Univ Milan, DSRC, Milan, Italy.
   [Venturelli, Elisabetta] Fdn IRCCS Ist Nazl Tumori Milano, Dept Res, Epidemiol & Prevent Unit, Milan, Italy.
   [Pellegrini, Massimo] Univ Modena & Reggio Emilia, Dept Biomed Metab & Neural Sci, Modena, Italy.
   [Villarini, Anna] Univ Perugia, Dept Med & Surg, Hyg & Publ Hlth, Perugia, Italy.
C3 University of Urbino; University of Urbino; University of Milan; University of Milan; Fondazione IRCCS Istituto Nazionale Tumori Milan; Universita di Modena e Reggio Emilia; University of Perugia
RP Barbieri, E (corresponding author), Univ Urbino Carlo Bo, Dept Biomol Sci, Div Exercise & Hlth Sci, Urbino, Italy.
EM elena.barbieri@uniurb.it
FU Universita degli Studi di Urbino Carlo Bo within the CRUI-CARE Agreement; project "IGF-1 isoforms and breast cancer," Ministry of Health [RF-2009-1532789]
CR Agnoli C, 2010, NUTR METAB CARDIOVAS, V20, P41, DOI 10.1016/j.numecd.2009.02.006
   Andò S, 2019, CANCERS, V11, P0, DOI 10.3390/cancers11010062
   Annibalini G, 2018, SCI REP-UK, V8, P0, DOI 10.1038/s41598-018-27233-3
   Annibalini G, 2016, BBA-GENE REGUL MECH, V1859, P757, DOI 10.1016/j.bbagrm.2016.03.014
   Berrino F, 2014, BREAST CANCER RES TR, V147, P159, DOI 10.1007/s10549-014-3076-6
   Berthold MR, 2021, ACM SIGKDD EXPLOR NE, V11, P26
   Biganzoli E, 2017, EUR J CANCER, V87, P10, DOI 10.1016/j.ejca.2017.10.007
   Braun S, 2011, INT J BIOL SCI, V7, P1003, DOI 10.7150/ijbs.7.1003
   Brugts MP, 2010, DIABETES, V59, P505, DOI 10.2337/db09-0583
   Calori G, 2011, DIABETES CARE, V34, P210, DOI 10.2337/dc10-0665
   Capasso I, 2013, J EXP CLIN CANC RES, V32, P0, DOI 10.1186/1756-9966-32-14
   Carey AL, 2013, PLOS ONE, V8, P0, DOI 10.1371/journal.pone.0056601
   Cedó L, 2019, J CLIN MED, V8, P0, DOI 10.3390/jcm8060853
   Cevenini A, 2018, INT J MOL SCI, V19, P0, DOI 10.3390/ijms19082411
   CRAN, 2022, PACKAGE RMS, V0, P0
   De Santi M, 2016, CELL ONCOL, V39, P149, DOI 10.1007/s13402-015-0263-3
   Devericks EN, 2022, CANCER METAST REV, V41, P607, DOI 10.1007/s10555-022-10043-5
   Dong SW, 2021, FRONT ONCOL, V11, P0, DOI 10.3389/fonc.2021.629666
   Doyle SL, 2012, P NUTR SOC, V71, P181, DOI 10.1017/S002966511100320X
   Drew BG, 2012, NAT REV ENDOCRINOL, V8, P237, DOI 10.1038/nrendo.2011.235
   Duggan C, 2011, J CLIN ONCOL, V29, P32, DOI 10.1200/JCO.2009.26.4473
   Eckel RH, 2005, LANCET, V365, P1415, DOI 10.1016/S0140-6736(05)66378-7
   Elad B, 2022, LIFE-BASEL, V12, P0, DOI 10.3390/life12071006
   Esposito K, 2012, DIABETES CARE, V35, P2402, DOI 10.2337/dc12-0336
   Friedrich N, 2012, DIABETES CARE, V35, P768, DOI 10.2337/dc11-1833
   Giovannucci E, 2010, DIABETES CARE, V33, P1674, DOI 10.2337/dc10-0666
   Goodwin PJ, 2002, J CLIN ONCOL, V20, P42, DOI 10.1200/JCO.20.1.42
   Gram IT, 2006, INT J OBESITY, V30, P1623, DOI 10.1038/sj.ijo.0803324
   Hankinson SE, 1998, LANCET, V351, P1393, DOI 10.1016/S0140-6736(97)10384-1
   Harrell FE, 2015, SPRINGER SER STAT, V0, P0, DOI DOI 10.1007/978-3-319-19425-7
   Healy LA, 2010, CLIN ONCOL-UK, V22, P281, DOI 10.1016/j.clon.2010.02.001
   Hwang KT, 2020, CANCER EPIDEM BIOMAR, V29, P2038, DOI 10.1158/1055-9965.EPI-20-0300
   Jones LW, 2012, J CLIN ONCOL, V30, P2530, DOI 10.1200/JCO.2011.39.9014
   Kaaks R, 2001, GYNECOL OBSTET FERTIL, V29, P185
   Kang CF, 2018, ENDOCRINOLOGY, V159, P3801, DOI 10.1210/en.2018-00574
   Key TJ, 2010, LANCET ONCOL, V11, P530, DOI 10.1016/S1470-2045(10)70095-4
   Law JH, 2008, CANCER RES, V68, P10238, DOI 10.1158/0008-5472.CAN-08-2755
   Lukanova A, 2001, EUR J CANCER PREV, V10, P443, DOI 10.1097/00008469-200110000-00008
   März W, 2017, CLIN RES CARDIOL, V106, P663, DOI 10.1007/s00392-017-1106-1
   Mandalà M, 2001, ANTICANCER RES, V21, P585
   Matsumoto R, 2018, GROWTH HORM IGF RES, V40, P55, DOI 10.1016/j.ghir.2018.01.003
   MATTHEWS DR, 1985, DIABETOLOGIA, V28, P412, DOI 10.1007/BF00280883
   Murphy N, 2020, ANN ONCOL, V31, P641, DOI 10.1016/j.annonc.2020.01.066
   Muti P, 2002, CANCER EPIDEM BIOMAR, V11, P1361
   Nelson RA, 2010, METAB SYNDR RELAT D, V8, P1, DOI 10.1089/met.2009.0068
   Oh J, 2012, CLIN CHIM ACTA, V413, P506, DOI 10.1016/j.cca.2011.11.015
   Parekh N, 2010, ANN EPIDEMIOL, V20, P182, DOI 10.1016/j.annepidem.2009.11.008
   Pasanisi P, 2008, CANCER EPIDEM BIOMAR, V17, P1719, DOI 10.1158/1055-9965.EPI-07-0654
   Philippou A, 2014, MOL MED, V20, P202, DOI 10.2119/molmed.2014.00011
   Pollak M, 2008, NAT REV CANCER, V8, P915, DOI 10.1038/nrc2536
   R Core Team, 2020, EUR ENV AG, V0, P0
   Roberts DL, 2010, ANNU REV MED, V61, P301, DOI 10.1146/annurev.med.080708.082713
   Sandhu MS, 2004, CANCER EPIDEM BIOMAR, V13, P166, DOI 10.1158/1055-9965.EPI-130-3
   Sesti G, 2005, DIABETES CARE, V28, P120, DOI 10.2337/diacare.28.1.120
   Sherlala RA, 2021, J GERONTOL A-BIOL, V76, P1303, DOI 10.1093/gerona/glaa282
   Siebel AL, 2015, FRONT PHARMACOL, V6, P0, DOI 10.3389/fphar.2015.00258
   Slattery ML, 2005, CANCER CAUSE CONTROL, V16, P1147, DOI 10.1007/s10552-005-0318-2
   Sokka T, 2008, CLIN EXP RHEUMATOL, V26, PS35, DOI 10.1161/CIRCULATIONAHA.109.192644
   Song XF, 2016, DIABETES RES CLIN PR, V118, P44, DOI 10.1016/j.diabres.2016.04.056
   Strohmaier S, 2013, PLOS ONE, V8, P0, DOI 10.1371/journal.pone.0054242
   Succurro E, 2009, NUTR METAB CARDIOVAS, V19, P713, DOI 10.1016/j.numecd.2008.12.011
   Sweeney C, 2006, JNCI-J NATL CANCER I, V98, P521, DOI 10.1093/jnci/djj130
   Tong YW, 2020, FRONT ONCOL, V10, P0, DOI 10.3389/fonc.2020.00550
   Vigneri P, 2009, ENDOCR-RELAT CANCER, V16, P1103, DOI 10.1677/ERC-09-0087
   Villarini A, 2012, TUMORI J, V98, P1, DOI 10.1700/1053.11494
   Wood N, 2006, GEN ADDITIVE MODELS, V0, P0, DOI DOI 10.1201/9781315370279
   Zhang WB, 2021, AGING CELL, V20, P0, DOI 10.1111/acel.13443
NR 67
TC 8
Z9 8
U1 1
U2 5
PU SPRINGER
PI NEW YORK
PA ONE NEW YORK PLAZA, SUITE 4600, NEW YORK, NY, UNITED STATES
SN 0171-5216
EI 1432-1335
J9 J CANCER RES CLIN
JI J. Cancer Res. Clin. Oncol.
PD SEP 15
PY 2023
VL 149
IS 11
BP 8639
EP 8648
DI 10.1007/s00432-023-04755-6
EA APR 2023
PG 10
WC Oncology
SC Oncology
GA M9VT4
UT WOS:000977272900001
PM 37106164
DA 2025-02-23
ER

PT J
AU Pinar, AA
   Yildiz, E
   Altundag, K
AF Pinar, Aylin Acikgoz
   Yildiz, Emine
   Altundag, Kadri
TI Dietary Phytochemical Index and the Risk of Breast Cancer: A Case-Control Study
SO NUTRITION AND CANCER-AN INTERNATIONAL JOURNAL
LA English
DT Article
ID association
AB High intakes of phytochemical-rich foods might have beneficial effects on reducing breast cancer risk. In this study, we assessed the association between the dietary phytochemical index (PI) and breast cancer risk in a sample of premenopausal Turkish women. This case-control study was conducted on 70 newly diagnosed breast cancer cases and matched 70 healthy controls. Dietary intake was assessed using a validated food frequency questionnaire and dietary phytochemical indexes were calculated with two different methods. The mean PI score of participants was 19.9 +/- 9.52 and 23.0 +/- 8.95 in cases and controls, respectively (p = 0.046). After adjusting for energy intake, the risk of breast cancer significantly increased by 29.5% in the third quartile as compared to the fourth quartile of dietary PI (OR = 0.295, 95%CI = 0.106-0.822). Higher dietary PI was negatively associated with breast cancer risk; therefore, dietary PI may be suggested as an important contributor to dietary intake for breast cancer.
C1 [Pinar, Aylin Acikgoz] Hacettepe Univ, Dept Nutr & Dietet, Ankara, Turkey.
   [Yildiz, Emine] Eastern Mediterranean Univ, Dept Nutr & Dietet, Famagusta, North Cyprus, Turkey.
   [Altundag, Kadri] MKA Breast Canc Clin, Ankara, Turkey.
C3 Hacettepe University; Eastern Mediterranean University
RP Pinar, AA (corresponding author), Hacettepe Univ, Fac Hlth Sci, Dept Nutr & Dietet, TR-06100 Ankara, Turkey.
EM aylinn@hacettepe.edu.tr
FU Hacettepe University Scientific Research Projects Coordination Unit
CR Abshirini M, 2018, INT J PREVENTIVE MED, V9, P0, DOI 10.4103/ijpvm.IJPVM_145_18
   Aghababayan S, 2020, NUTR CANCER, V72, P1067, DOI 10.1080/01635581.2019.1658795
   Asgari E, 2021, J FUNCT FOODS, V83, P0, DOI 10.1016/j.jff.2021.104546
   Bahadoran Z, 2013, J HUM NUTR DIET, V26, P145, DOI 10.1111/jhn.12048
   Bahadoran Z, 2013, ASIAN PAC J CANCER P, V14, P2747, DOI 10.7314/APJCP.2013.14.5.2747
   BeBis EJ, 2004, GERMAN FOOD CODE NUT, V0, P0
   Bishop KS, 2015, NUTRIENTS, V7, P922, DOI 10.3390/nu7020922
   Brawer R, 2009, PRIMARY CARE, V36, P509, DOI 10.1016/j.pop.2009.04.005
   Carnauba RA, 2017, INT J FOOD SCI NUTR, V68, P158, DOI 10.1080/09637486.2016.1229761
   DOLL R, 1981, JNCI-J NATL CANCER I, V66, P1191, DOI 10.1093/jnci/66.6.1192
   Ghoreishy SM, 2021, BREAST CANCER-TOKYO, V28, P1283, DOI 10.1007/s12282-021-01265-6
   Gunes FE, 2015, J PAK MED ASSOC, V65, P756
   Ham SL, 2015, INTEGR BIOL-UK, V7, P792, DOI 10.1039/c5ib00121h
   Holmes MD, 2004, BREAST CANCER RES, V6, P170, DOI 10.1186/bcr909
   Im J, 2020, NUTRIENTS, V12, P0, DOI 10.3390/nu12082312
   Kapinova A, 2018, ENVIRON HEALTH PREV, V23, P0, DOI 10.1186/s12199-018-0724-1
   Kim M, 2020, NUTR RES PRACT, V14, P252, DOI 10.4162/nrp.2020.14.3.252
   McCarty MF, 2004, MED HYPOTHESES, V63, P813, DOI 10.1016/j.mehy.2002.11.004
   Michels KB, 2007, CANCER-AM CANCER SOC, V109, P2712, DOI 10.1002/cncr.22654
   Mirmiran P, 2012, NUTR METAB, V9, P0, DOI 10.1186/1743-7075-9-108
   Rigi S, 2022, NUTR NEUROSCI, V25, P2239, DOI 10.1080/1028415X.2021.1954291
   Rossi RE, 2014, ANTICANCER RES, V34, P6861
   Sung H, 2021, CA-CANCER J CLIN, V71, P209, DOI 10.3322/caac.21660
   Vincent HK, 2010, J HUM NUTR DIET, V23, P20, DOI 10.1111/j.1365-277X.2009.00987.x
   WHO Consultation, 2000, WHO TECH REP SER, V894, P1
   Ziaei Samira, 2017, MEDICINES (BASEL), V4, P0, DOI 10.3390/medicines4020018
NR 26
TC 1
Z9 1
U1 4
U2 13
PU ROUTLEDGE JOURNALS, TAYLOR & FRANCIS LTD
PI ABINGDON
PA 2-4 PARK SQUARE, MILTON PARK, ABINGDON OX14 4RN, OXON, ENGLAND
SN 0163-5581
EI 1532-7914
J9 NUTR CANCER
JI Nutr. Cancer
PD FEB 7
PY 2023
VL 75
IS 2
BP 482
EP 487
DI 10.1080/01635581.2022.2122518
EA SEP 2022
PG 6
WC Oncology; Nutrition & Dietetics
SC Oncology; Nutrition & Dietetics
GA G5BK2
UT WOS:000854785300001
PM 36104945
DA 2025-02-23
ER

PT J
AU Afshar, N
   Hodge, AM
   Shivappa, N
   Hébert, JR
   Giles, GG
   English, DR
   Milne, RL
AF Afshar, Nina
   Hodge, Allison M.
   Shivappa, Nitin
   Hebert, James R.
   Giles, Graham G.
   English, Dallas R.
   Milne, Roger L.
TI Dietary Inflammatory Index, Alternative Healthy Eating Index-2010 Mediterranean Diet Score and the risk of pancreatic cancer
SO CANCER EPIDEMIOLOGY
LA English
DT Article
DE Diet; Inflammation; Pancreatic cancer; Prospective cohort; Epidemiology
ID patterns
AB Background: Previous studies of dietary patterns and pancreatic cancer risk have been inconclusive; we aimed to investigate the association of Mediterranean Diet Score (MDS), Alternative Healthy Eating Index-2010 (AHEI-2010), and Dietary Inflammatory Index (DII (R)) with risk of pancreatic cancer. Methods: We used data from the Melbourne Collaborative Cohort Study including 33,690 men and women aged 40-69 years at recruitment in 1990-1994. A total of 258 incident cases of pancreatic cancer was identified over an average of 23.7 years of follow-up. Hazard ratios (HR) were estimated using Cox regression, with age as the underlying time metric, adjusting for potential confounders including sex, height, country of birth, education, socio-economic position, physical activity, energy intake, smoking status, pack-years smoking, years since quitting smoking, and alcohol intake. Results: A healthier diet as assessed by the AHEI-2010 was associated with a lower risk of pancreatic cancer [HRQuartile4 vs Quartile1 = 0.58; 95%CI 0.40 - 0.85; p for trend 0.003]. Weaker but consistent evidence was observed for the other indexes [DII (R) HRQuartile4 vs Quartile1 = 1.30; 95%CI 0.82 - 2.06; p for trend 0.1], [MDS HRCategory3 vs Category1 = 0.79; 95%CI 0.49 - 1.26; p for trend 0.06]. Conclusion: Adherence to a healthier diet, as assessed by the AHEI-2010, may reduce the risk of pancreatic cancer.
C1 [Afshar, Nina; Hodge, Allison M.; Giles, Graham G.; English, Dallas R.; Milne, Roger L.] Canc Council Victoria, Canc Epidemiol Div, 615 St Kilda Rd, Melbourne, Vic 3004, Australia.
   [Afshar, Nina; Hodge, Allison M.; Giles, Graham G.; English, Dallas R.; Milne, Roger L.] Univ Melbourne, Melbourne Sch Populat & Global Hlth, Ctr Epidemiol & Biostat, 207 Bouverie St, Carlton, Vic 3010, Australia.
   [Shivappa, Nitin] Univ South Carolina, Canc Prevent & Control Program, 915 Greene St, Columbia, SC 29208 USA.
   [Shivappa, Nitin] Connecting Hlth Innovat LLC, Dept Nutr, 1417 Gregg St, Columbia, SC 29201 USA.
   [Giles, Graham G.; Milne, Roger L.] Monash Univ, Sch Clin Sci, Precis Med, Monash Hlth, 246 Clayton Rd, Clayton, Vic 3168, Australia.
C3 Cancer Council Victoria; University of Melbourne; University of South Carolina System; University of South Carolina Columbia; Connecting Health Innovations LLC; Monash University; Monash Health
RP Afshar, N (corresponding author), Canc Council Victoria, Canc Epidemiol Div, 615 St Kilda Rd, Melbourne, Vic 3004, Australia.
EM Nina.Afshar@cancervic.org.au
FU Australian National Health and Medical Research Council [209057, 396414, 1074383]; Cancer Council Victoria
CR Australian Bureau of Statistics, 2013, CENS POP HOUS SOC EC, V0, P0
   Baghurst K, 2000, AUSTRALIAN JOURNAL OF NUTRITION AND DIETETICS, V57, P0
   Chiuve SE, 2012, J NUTR, V142, P1009, DOI 10.3945/jn.111.157222
   Coussens LM, 2002, NATURE, V420, P860, DOI 10.1038/nature01322
   Garcea G, 2005, PANCREATOLOGY, V5, P514, DOI 10.1159/000087493
   Hart MJ, 2021, NUTR J, V20, P0, DOI 10.1186/s12937-021-00674-9
   Hodge AM, 2016, CANCER CAUSE CONTROL, V27, P907, DOI 10.1007/s10552-016-0770-1
   Hodge AM, 2007, NUTR METAB CARDIOVAS, V17, P415, DOI 10.1016/j.numecd.2006.04.005
   Hodge AM, 2021, NUTRIENTS, V13, P0, DOI 10.3390/nu13114162
   Hodge AM, 2021, PUBLIC HEALTH NUTR, V24, P6157, DOI 10.1017/S1368980021001713
   Hodge AM, 2009, PUBLIC HEALTH NUTR, V12, P2438, DOI 10.1017/S1368980009005539
   Hodge AM, 2004, DIABETES CARE, V27, P2701, DOI 10.2337/diacare.27.11.2701
   Holland B, 1991, MCCANCE WIDDOWSONS C, V5th, P0
   Hu JX, 2021, WORLD J GASTROENTERO, V27, P4298, DOI 10.3748/wjg.v27.i27.4298
   Ireland P, 1994, ASIA PAC J CLIN NUTR, V3, P19
   Julián-Serrano S, 2022, AM J EPIDEMIOL, V191, P1584, DOI 10.1093/aje/kwac082
   Kirkwood BR, 2003, ESSENTIAL MED STAT, V0, P0
   Lewis J, 1995, NUTTAB95: NUTRIENT DATA TABLE FOR USE IN AUSTRALIA, V0, P0
   Li SX, 2021, J NUTR, V151, P2908, DOI 10.1093/jn/nxab231
   Liu SM, 2002, AM J CLIN NUTR, V75, P492, DOI 10.1093/ajcn/75.3.492
   Lu PY, 2017, NUTRIENTS, V9, P0, DOI 10.3390/nu9010038
   MacInnis RJ, 2004, CANCER EPIDEM BIOMAR, V13, P553
   Milne RL, 2017, INT J EPIDEMIOL, V46, P1757, DOI 10.1093/ije/dyx085
   Neustadt J, 2011, INTEGRATIVE MED CLIN, V10, P50
   Royal Melbourne Institute of Technology University Lipid Research Group, 2001, FATT AC COMP DAT BAS, V0, P0
   Schwingshackl L, 2014, NUTR METAB CARDIOVAS, V24, P929, DOI 10.1016/j.numecd.2014.03.003
   Shivappa N, 2014, PUBLIC HEALTH NUTR, V17, P1689, DOI 10.1017/S1368980013002115
   Steck SE, 2020, NAT REV CANCER, V20, P125, DOI 10.1038/s41568-019-0227-4
   Sung H, 2021, CA-CANCER J CLIN, V71, P209, DOI 10.3322/caac.21660
   Trichopoulou A, 2003, NEW ENGL J MED, V348, P2599, DOI 10.1056/NEJMoa025039
   US Department of Agriculture Agricultural Research Service Nutrient Data Laboratory, 2003, USDA NCC CAR DAT US, V0, P0
   Willett WC, 1997, AM J CLIN NUTR, V65, P1220, DOI 10.1093/ajcn/65.4.1220S
   World Cancer Research Fund American Insitute for Cancer Research, 2018, CONTINUOUS UPDATE PROJECT EXPERT REPORT 2018. BODY FATNESS AND WEIGHT GAIN AND THE RISK OF CANCER, V0, P0
   Zheng JL, 2017, NUTR REV, V75, P883, DOI 10.1093/nutrit/nux038
NR 35
TC 5
Z9 6
U1 1
U2 7
PU ELSEVIER SCI LTD
PI London
PA 125 London Wall, London, ENGLAND
SN 1877-7821
EI 1877-783X
J9 CANCER EPIDEMIOL
JI Cancer Epidemiol.
PD FEB 15
PY 2023
VL 82
IS 
BP 
EP 
DI 10.1016/j.canep.2022.102295
EA NOV 2022
PG 8
WC Oncology; Public, Environmental & Occupational Health
SC Oncology; Public, Environmental & Occupational Health
GA 7Z0XC
UT WOS:000915288900004
PM 36395705
DA 2025-02-23
ER

PT J
AU Imaoka, T
   Nishimura, M
   Daino, K
   Kakinuma, S
AF Imaoka, Tatsuhiko
   Nishimura, Mayumi
   Daino, Kazuhiro
   Kakinuma, Shizuko
TI Modifiers of radiation effects on breast cancer incidence revealed by a reanalysis of archival data of rat experiments
SO JOURNAL OF RADIATION RESEARCH
LA English
DT Article
DE animal experiment; effect modifiers; individual response; interaction; risk model; data archive
ID atomic-bomb survivors; carbon ion radiation; mammary-carcinoma; h-ras; risk; induction; exposure; obesity; age; epidemiology
AB Cancer risk after exposure to ionizing radiation can vary between individuals and populations, but the impact of factors governing those variations is not well understood. We previously conducted a series of carcinogenesis experiments using a rat model of breast cancer, in which 1654 rats born in 2002-2012 were exposed to gamma rays at various doses and ages with or without non-radiation factors including high-fat diet, parity and chemical carcinogens. We herein reanalyze the incidence data from these archival experiments to clarify the effect of age at exposure, attained age, radiation dose and non-radiation factors (i.e. fat, parity, chemicals and birth cohorts) on radiation-related mammary cancer incidence. The analysis used excess relative risk (ERR) and excess absolute risk (EAR) models as well as generalized interaction models. Age-at-exposure dependence displayed a peak of susceptibility at puberty in both the ERR and EAR models. Attained age decreased ERR and increased EAR per unit radiation dose. The dose response was concordant with a linear model. Dietary fat exhibited a supra-multiplicative interaction, chemicals represented a multiplicative interaction, and parity and birth cohorts displayed interactions that did not significantly depart from additivity or multiplicativity. Treated as one entity, the four non-radiation factors gave a multiplicative interaction, but separation of the four factors significantly improved the fit of the model. Thus, the present study supports age and dose dependence observed in epidemiology, indicates heterogenous interactions between radiation and various non-radiation factors, and suggests the potential use of more flexible interaction modeling in radiological protection.
C1 [Imaoka, Tatsuhiko; Nishimura, Mayumi; Daino, Kazuhiro; Kakinuma, Shizuko] Natl Inst Quantum Sci & Technol, Natl Inst Radiol Sci, Dept Radiat Effects Res, Chiba 2638555, Japan.
   [Imaoka, Tatsuhiko] Natl Inst Quantum Sci andTechnol, Natl Inst Radiol Sci, Dept Radiat Effects Res, 491 Anagawa,Inage ku, Chiba 2638555, Japan.
C3 National Institutes for Quantum Science & Technology; National Institutes for Quantum Science & Technology
RP Imaoka, T (corresponding author), Natl Inst Quantum Sci andTechnol, Natl Inst Radiol Sci, Dept Radiat Effects Res, 491 Anagawa,Inage ku, Chiba 2638555, Japan.
EM imaoka.tatsuhiko@qst.go.jp
FU Japan Society for the Promotion of Science via KAKENHI [JP21H03601]; Grants-in-Aid for Scientific Research [23K21752, 21H03601] Funding Source: KAKEN
CR Applegate KE, 2020, RADIAT ENVIRON BIOPH, V59, P185, DOI 10.1007/s00411-020-00837-y
   Belardi V, 2013, J MAMMARY GLAND BIOL, V18, P277, DOI 10.1007/s10911-013-9303-7
   Brenner AV, 2018, RADIAT RES, V190, P433, DOI 10.1667/RR15015.1
   Clement C, 2021, J RADIOL PROT, V41, P1390, DOI 10.1088/1361-6498/ac1611
   Ford NA, 2013, J MAMMARY GLAND BIOL, V18, P267, DOI 10.1007/s10911-013-9301-9
   Haley BM, 2015, PLOS ONE, V10, P0, DOI 10.1371/journal.pone.0140989
   ICRP, 2007, ANN ICRP, V37, P1, DOI 10.1016/j.icrp.2007.10.003
   Iizuka D, 2010, RADIAT RES, V174, P206, DOI 10.1667/RR2006.1
   Imaoka T, 2005, INT J CANCER, V115, P187, DOI 10.1002/ijc.20904
   Imaoka T, 2007, INT J RADIAT ONCOL, V69, P194, DOI 10.1016/j.ijrobp.2007.05.026
   Imaoka T, 2019, RADIAT RES, V191, P245, DOI 10.1667/RR15094.1
   Imaoka T, 2017, RADIAT RES, V188, P419, DOI 10.1667/RR14829.1
   Imaoka T, 2016, INT J RADIAT BIOL, V92, P289, DOI 10.3109/09553002.2016.1152413
   Imaoka T, 2016, RADIAT RES, V185, P505, DOI 10.1667/RR14309.1
   Imaoka T, 2014, INT J CANCER, V134, P1529, DOI 10.1002/ijc.28480
   Imaoka T, 2013, INT J RADIAT ONCOL, V85, P1134, DOI 10.1016/j.ijrobp.2012.08.035
   Imaoka T, 2011, MOL CARCINOGEN, V50, P539, DOI 10.1002/mc.20746
   Kakinuma S, 2012, MUTAT RES-FUND MOL M, V737, P43, DOI 10.1016/j.mrfmmm.2012.06.001
   Kawaguchi I, 2006, J THEOR BIOL, V243, P143, DOI 10.1016/j.jtbi.2006.05.027
   KODELL RL, 1991, RISK ANAL, V11, P483, DOI 10.1111/j.1539-6924.1991.tb00633.x
   Laurier D, 2021, RADIAT ENVIRON BIOPH, V60, P519, DOI 10.1007/s00411-021-00947-1
   Mauderly JL, 2010, RADIAT RES, V173, P665, DOI 10.1667/RR1907.1
   Mohr U, 1993, INT CLASSIFICATION R, V0, P0
   Morioka T, 2019, INT J RADIAT BIOL, V95, P1372, DOI 10.1080/09553002.2019.1625458
   Moriyama H, 2021, ANTICANCER RES, V41, P55, DOI 10.21873/anticanres.14751
   Moriyama H, 2019, ANTICANCER RES, V39, P1135, DOI 10.21873/anticanres.13222
   Nakamura Y, 2022, CANCER SCI, V113, P3362, DOI 10.1111/cas.15485
   Nishimura M, 2021, PLOS ONE, V16, P0, DOI 10.1371/journal.pone.0255968
   Peto J, 2001, NATURE, V411, P390, DOI 10.1038/35077256
   Preston DL, 2007, RADIAT RES, V168, P1, DOI 10.1667/RR0763.1
   Preston DL, 2002, RADIAT RES, V158, P220, DOI 10.1667/0033-7587(2002)158[0220:REOBCR]2.0.CO;2
   R Core Team, 2022, R LANG ENV STAT COMP, V0, P0
   RUSSO J, 1980, CANCER RES, V40, P2677
   Schofield PN, 2019, INT J RADIAT BIOL, V95, P861, DOI 10.1080/09553002.2019.1589026
   Takabatake M, 2018, SCI REP-UK, V8, P0, DOI 10.1038/s41598-018-32406-1
   Tamimi RM, 2016, AM J EPIDEMIOL, V184, P884, DOI 10.1093/aje/kww145
   Tran V, 2017, RADIAT ENVIRON BIOPH, V56, P299, DOI 10.1007/s00411-017-0707-4
   Yamauchi K, 2008, MUTAT RES-FUND MOL M, V640, P27, DOI 10.1016/j.mrfmmm.2007.12.001
   Zhang W, 2020, INT J RADIAT BIOL, V96, P596, DOI 10.1080/09553002.2020.1708499
   Zielinski J, 2001, J EPIDEMIOL BIOSTAT, V6, P219
NR 40
TC 7
Z9 7
U1 1
U2 5
PU OXFORD UNIV PRESS
PI OXFORD
PA GREAT CLARENDON ST, OXFORD OX2 6DP, ENGLAND
SN 0449-3060
EI 1349-9157
J9 J RADIAT RES
JI J. Radiat. Res.
PD MAR 23
PY 2023
VL 64
IS 2
BP 273
EP 283
DI 10.1093/jrr/rrac090
EA JAN 2023
PG 11
WC Biology; Oncology; Radiology, Nuclear Medicine & Medical Imaging
SC Life Sciences & Biomedicine - Other Topics; Oncology; Radiology, Nuclear Medicine & Medical Imaging
GA C9BB5
UT WOS:000910553800001
PM 36621884
DA 2025-02-23
ER

PT J
AU Krisanits, BA
   Schuster, R
   Randise, J
   Nogueira, LM
   Lane, JT
   Panguluri, GA
   Li, H
   Helke, K
   Cuitino, MC
   Koivisto, C
   Spruill, L
   Ostrowski, MC
   Anderson, SM
   Turner, DP
   Findlay, VJ
AF Krisanits, Bradley A.
   Schuster, Reid
   Randise, Jaime
   Nogueira, Lourdes M.
   Lane, Jackson T.
   Panguluri, Gowtami A.
   Li, Hong
   Helke, Kristi
   Cuitino, Maria C.
   Koivisto, Christopher
   Spruill, Laura
   Ostrowski, Michael C.
   Anderson, Steven M.
   Turner, David P.
   Findlay, Victoria J.
TI Pubertal exposure to dietary advanced glycation end products disrupts ductal morphogenesis and induces atypical hyperplasia in the mammary gland
SO BREAST CANCER RESEARCH
LA English
DT Article
DE Advanced glycation end products; RAGE; Mammary gland development; Puberty; Diet; Microenvironment
ID gene-expression; breast; risk; receptor; models; guide; life; age
AB BackgroundAdvanced glycation end products (AGEs) are reactive metabolites intrinsically linked with modern dietary patterns. Processed foods, and those high in sugar, protein and fat, often contain high levels of AGEs. Increased AGE levels are associated with increased breast cancer risk, however their significance has been largely overlooked due to a lack of direct cause-and-effect relationship.MethodsTo address this knowledge gap, FVB/n mice were fed regular, low AGE, and high AGE diets from 3 weeks of age and mammary glands harvested during puberty (7 weeks) or adulthood (12 weeks and 7 months) to determine the effects upon mammary gland development. At endpoint mammary glands were harvested and assessed histologically (n >= 4). Immunohistochemistry and immunofluorescence were used to assess cellular proliferation and stromal fibroblast and macrophage recruitment. The Kruskal-Wallis test were used to compare continuous outcomes among groups. Mammary epithelial cell migration and invasion in response to AGE-mediated fibroblast activation was determined in two-compartment co-culture models. In vitro experiments were performed in triplicate. The nonparametric Wilcoxon rank sum test was used to compare differences between groups.ResultsHistological analysis revealed the high AGE diet delayed ductal elongation, increased primary branching, as well as increased terminal end bud number and size. The high AGE diet also led to increased recruitment and proliferation of stromal cells to abnormal structures that persisted into adulthood. Atypical hyperplasia was observed in the high AGE fed mice. Ex vivo fibroblasts from mice fed dietary-AGEs retain an activated phenotype and promoted epithelial migration and invasion of non-transformed immortalized and tumor-derived mammary epithelial cells. Mechanistically, we found that the receptor for AGE (RAGE) is required for AGE-mediated increases in epithelial cell migration and invasion.ConclusionsWe observed a disruption in mammary gland development when mice were fed a diet high in AGEs. Further, both epithelial and stromal cell populations were impacted by the high AGE diet in the mammary gland. Educational, interventional, and pharmacological strategies to reduce AGEs associated with diet may be viewed as novel disease preventive and/or therapeutic initiatives during puberty.
C1 [Krisanits, Bradley A.; Schuster, Reid; Randise, Jaime; Nogueira, Lourdes M.; Helke, Kristi; Spruill, Laura; Turner, David P.; Findlay, Victoria J.] Med Univ South Carolina, Dept Pathol & Lab Med, Charleston, SC 29425 USA.
   [Li, Hong] Med Univ South Carolina, Dept Publ Hlth Sci, Charleston, SC USA.
   [Helke, Kristi] Med Univ South Carolina, Dept Comparat Med, Charleston, SC USA.
   [Cuitino, Maria C.; Koivisto, Christopher; Ostrowski, Michael C.] Med Univ South Carolina, Dept Biochem & Mol Biol, Charleston, SC USA.
   [Anderson, Steven M.] Univ Colorado Anschutz Med Campus, Dept Pathol, Aurora, CO USA.
   [Lane, Jackson T.; Panguluri, Gowtami A.; Turner, David P.; Findlay, Victoria J.] Virginia Commonwealth Univ, Dept Surg, Richmond, VA 23284 USA.
   [Lane, Jackson T.; Panguluri, Gowtami A.; Turner, David P.; Findlay, Victoria J.] Virginia Commonwealth Univ, Massey Canc Ctr, Richmond, VA 23284 USA.
   [Li, Hong] Univ Calif Davis, Dept Publ Hlth Sci, Davis, CA USA.
   [Cuitino, Maria C.] Ohio State Univ, Coll Hlth Sci, Comprehens Canc Ctr, Columbus, OH USA.
C3 Medical University of South Carolina; Medical University of South Carolina; Medical University of South Carolina; Medical University of South Carolina; University of Colorado System; University of Colorado Anschutz Medical Campus; Virginia Commonwealth University; Virginia Commonwealth University; University of California System; University of California Davis; James Cancer Hospital & Solove Research Institute; University System of Ohio; Ohio State University
RP Turner, DP; Findlay, VJ (corresponding author), Med Univ South Carolina, Dept Pathol & Lab Med, Charleston, SC 29425 USA.; Turner, DP; Findlay, VJ (corresponding author), Virginia Commonwealth Univ, Dept Surg, Richmond, VA 23284 USA.; Turner, DP; Findlay, VJ (corresponding author), Virginia Commonwealth Univ, Massey Canc Ctr, Richmond, VA 23284 USA.
EM david.turner1@vcuhealth.org; victoria.findlay@vcuhealth.org
FU We thank Dr Steven Sizemore (Ohio State University) for his assistance with Oncomine. We thank the Human Immune Monitoring Shared Resource (RRID:SCR_021985) within the University of Colorado Human Immunology and Immunotherapy Initiative and the University [RRID:SCR_021985]; University of Colorado Human Immunology and Immunotherapy Initiative [P30CA046934]
CR [Anonymous], 2001, HEALTH AND BEHAVIOR: THE INTERPLAY OF BIOLOGICAL, V0, P0
   Aupperlee MD, 2015, BREAST CANCER RES, V17, P0, DOI 10.1186/s13058-015-0646-4
   BALL RK, 1988, EMBO J, V7, P2089, DOI 10.1002/j.1460-2075.1988.tb03048.x
   Borowsky AD, 2005, CLIN EXP METASTAS, V22, P47, DOI 10.1007/s10585-005-2908-5
   Bradley Krisanits JFR, 2020, ADV CAN RES., V0, P0
   Chaudhuri J, 2018, CELL METAB, V28, P337, DOI 10.1016/j.cmet.2018.08.014
   Cho SJ, 2007, CURR MED CHEM, V14, P1653, DOI 10.2174/092986707780830989
   COLDITZ GA, 1995, CANCER EPIDEM BIOMAR, V4, P567
   Das JK, 2016, J ADOLESCENT HEALTH, V59, PS61, DOI 10.1016/j.jadohealth.2016.06.021
   Finak G, 2008, NAT MED, V14, P518, DOI 10.1038/nm1764
   Fishman SL, 2018, MOL MED, V24, P0, DOI 10.1186/s10020-018-0060-3
   Guo Qi J, 2013, BREAST CANCER RES, V15, P0
   Han CC, 2020, BIOMARK RES, V8, P0, DOI 10.1186/s40364-020-00245-w
   Hartmann LC, 2015, NEW ENGL J MED, V372, P78, DOI 10.1056/NEJMsr1407164
   Hilakivi-Clarke L, 2006, J NUTR, V136, P2697S, DOI 10.1093/jn/136.10.2697S
   Joseph NT, 2021, CULT DIVERS ETHN MIN, V27, P234, DOI 10.1037/cdp0000337
   Kelly-Weeder Susan, 2011, PATIENT INTELL, V2011, P29
   Krisanits BA, 2022, TRANSL ONCOL, V17, P0, DOI 10.1016/j.tranon.2022.101350
   Lanigan F, 2007, CELL MOL LIFE SCI, V64, P3161, DOI 10.1007/s00018-007-7386-2
   Liang Z, 2019, CRIT REV FOOD SCI NUTRIT, V0, P1
   Liliensiek B, 2004, J CLIN INVEST, V113, P1641, DOI 10.1172/JCI200418704
   Macias H, 2012, WIRES DEV BIOL, V1, P533, DOI 10.1002/wdev.35
   Miranda ER, 2019, NUTRIENTS, V11, P0
   NEEPER M, 1992, J BIOL CHEM, V267, P14998
   Omofuma O TD, 2020, CANCER PREVENT RES, V0, P0
   Omofuma OO, 2021, CANCER EPIDEM BIOMAR, V30, P2217, DOI 10.1158/1055-9965.EPI-21-0610
   Omofuma OO, 2020, CANCER PREV RES, V13, P601, DOI 10.1158/1940-6207.CAPR-19-0457
   Paine IS, 2017, J MAMMARY GLAND BIOL, V22, P93, DOI 10.1007/s10911-017-9372-0
   Patel R, 2012, PLOS ONE, V7, P0, DOI 10.1371/journal.pone.0035143
   Paulsson J, 2014, SEMIN CANCER BIOL, V25, P61, DOI 10.1016/j.semcancer.2014.02.006
   Peppa M, 2003, DIABETES, V52, P2805, DOI 10.2337/diabetes.52.11.2805
   Peppa M, 2003, DIABETES, V52, P1441, DOI 10.2337/diabetes.52.6.1441
   Peterson LL, 2020, CANCER-AM CANCER SOC, V126, P2648, DOI 10.1002/cncr.32798
   PIKE MC, 1983, NATURE, V303, P767, DOI 10.1038/303767a0
   Radisky DC, 2009, J MAMMARY GLAND BIOL, V14, P181, DOI 10.1007/s10911-009-9123-y
   Rhodes DR, 2004, NEOPLASIA, V6, P1, DOI 10.1016/S1476-5586(04)80047-2
   Richert MM, 2000, J MAMMARY GLAND BIOL, V5, P227, DOI 10.1023/A:1026499523505
   Rippe JM, 2016, NUTRIENTS, V8, P0, DOI 10.3390/nu8110697
   Senatus LM, 2017, FRONT GENET, V8, P0, DOI 10.3389/fgene.2017.00187
   Sharma C, 2015, J FOOD SCI TECH MYS, V52, P7561, DOI 10.1007/s13197-015-1851-y
   Sproesser G, 2019, BMC PUBLIC HEALTH, V19, P0, DOI 10.1186/s12889-019-7844-4
   Sundaram Sneha, 2013, J CARCINOG, V12, P19, DOI 10.4103/1477-3163.119606
   Turner DP, 2017, ADV CANCER RES, V133, P1, DOI 10.1016/bs.acr.2016.08.001
   Turner DP, 2015, CANCER RES, V75, P1925, DOI 10.1158/0008-5472.CAN-15-0169
   Uribarri J, 2005, ANN NY ACAD SCI, V1043, P461, DOI 10.1196/annals.1333.052
   Uribarri J, 2010, J AM DIET ASSOC, V110, P911, DOI 10.1016/j.jada.2010.03.018
   Vani KR, 2013, J CLIN DIAGN RES, V7, P2537, DOI 10.7860/JCDR/2013/6464.3603
   Villamor E, 2016, ANNU REV PUBL HEALTH, V37, P33, DOI 10.1146/annurev-publhealth-031914-122606
   Villegas E, 2014, DEVELOPMENT, V141, P1562, DOI 10.1242/dev.108258
   Walter KR, 2019, BREAST CANCER RES TR, V173, P559, DOI 10.1007/s10549-018-4992-7
   Westwood FR, 2008, TOXICOL PATHOL, V36, P375, DOI 10.1177/0192623308315665
   Xue J, 2014, BIOCHEMISTRY-US, V53, P3327, DOI 10.1021/bi500046t
   Yue F, 2014, NATURE, V515, P355, DOI 10.1038/nature13992
   Zhang QZ, 2020, COMPR REV FOOD SCI F, V19, P2559, DOI 10.1111/1541-4337.12593
   Zhu YD, 2018, J AGR FOOD CHEM, V66, P1325, DOI 10.1021/acs.jafc.7b05955
NR 55
TC 4
Z9 4
U1 0
U2 2
PU BMC
PI LONDON
PA CAMPUS, 4 CRINAN ST, LONDON N1 9XW, ENGLAND
SN 1465-5411
EI 1465-542X
J9 BREAST CANCER RES
JI Breast Cancer Res.
PD OCT 6
PY 2023
VL 25
IS 1
BP 
EP 
DI 10.1186/s13058-023-01714-4
PG 17
WC Oncology
SC Oncology
GA T6TY1
UT WOS:001079301500001
PM 37803429
DA 2025-02-23
ER

PT J
AU Yang, GY
   Jena, PK
   Hu, Y
   Sheng, LL
   Chen, SY
   Slupsky, CM
   Davis, R
   Tepper, CG
   Wan, YJY
AF Yang, Guiyan
   Jena, Prasant K. K.
   Hu, Ying
   Sheng, Lili
   Chen, Shin-Yu
   Slupsky, Carolyn M. M.
   Davis, Ryan
   Tepper, Clifford G. G.
   Wan, Yu-Jui Yvonne
TI The essential roles of FXR in diet and age influenced metabolic changes and liver disease development: a multi-omics study
SO BIOMARKER RESEARCH
LA English
DT Article
DE Liver; Metabolic disease; Nonalcoholic fatty liver disease; Nonalcoholic steatohepatitis; Hepatocellular carcinoma; Bile acid; Bile acid receptor; Gut microbiota
ID hepatocellular-carcinoma; hepatic inflammation; down-regulation; bile-acid; metabonomics; expression; biomarker
AB BackgroundAging and diet are risks for metabolic diseases. Bile acid receptor farnesoid X receptor (FXR) knockout (KO) mice develop metabolic liver diseases that progress into cancer as they age, which is accelerated by Western diet (WD) intake. The current study uncovers the molecular signatures for diet and age-linked metabolic liver disease development in an FXR-dependent manner.MethodsWild-type (WT) and FXR KO male mice, either on a healthy control diet (CD) or a WD, were euthanized at the ages of 5, 10, or 15 months. Hepatic transcriptomics, liver, serum, and urine metabolomics as well as microbiota were profiled.ResultsWD intake facilitated hepatic aging in WT mice. In an FXR-dependent manner, increased inflammation and reduced oxidative phosphorylation were the primary pathways affected by WD and aging. FXR has a role in modulating inflammation and B cell-mediated humoral immunity which was enhanced by aging. Moreover, FXR dictated neuron differentiation, muscle contraction, and cytoskeleton organization in addition to metabolism. There were 654 transcripts commonly altered by diets, ages, and FXR KO, and 76 of them were differentially expressed in human hepatocellular carcinoma (HCC) and healthy livers. Urine metabolites differentiated dietary effects in both genotypes, and serum metabolites clearly separated ages irrespective of diets. Aging and FXR KO commonly affected amino acid metabolism and TCA cycle. Moreover, FXR is essential for colonization of age-related gut microbes. Integrated analyses uncovered metabolites and bacteria linked with hepatic transcripts affected by WD intake, aging, and FXR KO as well as related to HCC patient survival.ConclusionFXR is a target to prevent diet or age-associated metabolic disease. The uncovered metabolites and microbes can be diagnostic markers for metabolic disease.
C1 [Yang, Guiyan; Jena, Prasant K. K.; Hu, Ying; Sheng, Lili; Davis, Ryan; Wan, Yu-Jui Yvonne] Univ Calif Davis Hlth, Dept Pathol & Lab Med, Room 3400B, Res Bldg 3, 4645 2nd Ave, Sacramento, CA 95817 USA.
   [Chen, Shin-Yu; Slupsky, Carolyn M. M.] Univ Calif Davis, Dept Nutr, Davis, CA USA.
   [Tepper, Clifford G. G.] Univ Calif Davis, Dept Biochem & Mol Med, Sacramento, CA USA.
C3 University of California System; University of California Davis; University of California System; University of California Davis
RP Wan, YJY (corresponding author), Univ Calif Davis Hlth, Dept Pathol & Lab Med, Room 3400B, Res Bldg 3, 4645 2nd Ave, Sacramento, CA 95817 USA.
EM yjywan@ucdavis.edu
CR ASANO K, 1988, CLIN CHIM ACTA, V173, P305, DOI 10.1016/0009-8981(88)90018-6
   Bournat Juan C, 2010, CURR OPIN ENDOCRINOL DIABETES OBES, V17, P446, DOI 10.1097/MED.0b013e32833c3026
   Chhetri DR, 2019, FRONT PHARMACOL, V10, P0, DOI 10.3389/fphar.2019.01172
   Croze ML, 2013, BIOCHIMIE, V95, P1811, DOI 10.1016/j.biochi.2013.05.011
   Ding L, 2020, EUR J LIPID SCI TECH, V122, P0, DOI 10.1002/ejlt.202000179
   Dubois-Chevalier J, 2017, GENOME RES, V27, P985, DOI 10.1101/gr.217075.116
   Ferrarini A, 2019, J PROTEOME RES, V18, P3067, DOI 10.1021/acs.jproteome.9b00185
   Guasch-Ferré M, 2020, AM J CLIN NUTR, V111, P835, DOI 10.1093/ajcn/nqaa016
   Guo HL, 2021, EVID-BASED COMPL ALT, V2021, P0, DOI 10.1155/2021/5970085
   Hasegawa Y, 2020, SCI REP-UK, V10, P0, DOI 10.1038/s41598-020-71592-9
   Huang XF, 2015, ACTA PHARMACOL SIN, V36, P37, DOI 10.1038/aps.2014.117
   Ioannou GN, 2021, J HEPATOL, V75, P1476, DOI 10.1016/j.jhep.2021.08.012
   Jena PK, 2017, AM J PATHOL, V187, P1800, DOI 10.1016/j.ajpath.2017.04.019
   Jena PK, 2020, BIOMARK RES, V8, P0, DOI 10.1186/s40364-020-00239-8
   Jena PK, 2020, HEPATOBIL SURG NUTR, V9, P170, DOI 10.21037/hbsn.2019.09.07
   Juanola O, 2021, INT J ENV RES PUB HE, V18, P0, DOI 10.3390/ijerph18105227
   Khatamianfar V, 2012, BMJ OPEN, V2, P0, DOI 10.1136/bmjopen-2012-001410
   Kim DJ, 2019, METABOLOMICS, V15, P0, DOI 10.1007/s11306-019-1494-5
   Kim I, 2007, CARCINOGENESIS, V28, P940, DOI 10.1093/carcin/bgl249
   Kim JA, 2008, CIRC RES, V102, P401, DOI 10.1161/CIRCRESAHA.107.165472
   Le HH, 2022, CELL HOST MICROBE, V30, P798, DOI 10.1016/j.chom.2022.05.002
   Lefebvre P, 2014, J HEPATOL, V60, P689, DOI 10.1016/j.jhep.2014.01.001
   Li L, 2017, ONCOL REP, V38, P2607, DOI 10.3892/or.2017.5946
   Li MX, 2021, CELL ONCOL, V44, P541, DOI 10.1007/s13402-021-00599-9
   Lou-Bonafonte JM, 2018, MOL NUTR FOOD RES, V62, P0, DOI 10.1002/mnfr.201800136
   Lv Y, 2017, J CANCER, V8, P1205, DOI 10.7150/jca.18255
   Lynch CJ, 2014, NAT REV ENDOCRINOL, V10, P723, DOI 10.1038/nrendo.2014.171
   Machado MV, 2015, PLOS ONE, V10, P0, DOI 10.1371/journal.pone.0127991
   Michels N, 2022, OBES REV, V23, P0, DOI 10.1111/obr.13409
   Miyanishi K, 2019, FREE RADICAL BIO MED, V133, P200, DOI 10.1016/j.freeradbiomed.2018.07.006
   Neumayer G, 2014, CELL MOL LIFE SCI, V71, P3027, DOI 10.1007/s00018-014-1582-7
   Ni Y, 2014, J PROTEOME RES, V13, P3857, DOI 10.1021/pr500443c
   Parekh PJ, 2015, CLIN GERIATR MED, V31, P529, DOI 10.1016/j.cld.2015.05.002
   Patro R, 2017, NAT METHODS, V14, P417, DOI 10.1038/nmeth.4197
   Qi SW, 2017, CLIN CHIM ACTA, V473, P89, DOI 10.1016/j.cca.2017.08.022
   Ribas V, 2016, CLIN TRANSL MED, V5, P0, DOI 10.1186/s40169-016-0106-5
   Sheng LL, 2021, HEPATOBIL SURG NUTR, V10, P31, DOI 10.21037/hbsn-20-671
   Sheng LL, 2017, J PATHOL, V243, P431, DOI 10.1002/path.4983
   Sheng LL, 2017, SCI REP-UK, V7, P0, DOI 10.1038/s41598-017-01576-9
   Sinal CJ, 2000, CELL, V102, P731, DOI 10.1016/S0092-8674(00)00062-3
   Soneson Charlotte, 2015, F1000RES, V4, P1521, DOI 10.12688/f1000research.7563.2
   Sookoian S, 2012, WORLD J GASTROENTERO, V18, P3775, DOI 10.3748/wjg.v18.i29.3775
   Su HY, 2012, AM J PHYSIOL-GASTR L, V303, PG1245, DOI 10.1152/ajpgi.00439.2011
   Subramanian A, 2005, P NATL ACAD SCI USA, V102, P15545, DOI 10.1073/pnas.0506580102
   Tan XY, 2019, MOL NUTR FOOD RES, V63, P0, DOI 10.1002/mnfr.201900257
   Tang YF, 2018, CELL PHYSIOL BIOCHEM, V47, P344, DOI 10.1159/000489811
   Veskovic M, 2019, EUR J PHARMACOL, V848, P39, DOI 10.1016/j.ejphar.2019.01.043
   Wang T, 2022, J CANCER, V13, P589, DOI 10.7150/jca.64017
   Winter H, 2019, CANCERS, V11, P0, DOI 10.3390/cancers11121895
   Wu LW, 2021, BIOMED PHARMACOTHER, V133, P0, DOI 10.1016/j.biopha.2020.111036
   Xia L, 2021, FRONT ONCOL, V11, P0, DOI 10.3389/fonc.2021.769196
   Xie XW, 2021, FRONT ONCOL, V11, P0, DOI 10.3389/fonc.2021.621373
   Xiong XL, 2014, J HEPATOL, V60, P847, DOI 10.1016/j.jhep.2013.12.003
   Xu DF, 2021, CELL DEATH DIS, V12, P0, DOI 10.1038/s41419-021-03450-z
   Yang B, 2020, J CELL PHYSIOL, V235, P6507, DOI 10.1002/jcp.29444
   Zhang HF, 2021, FEBS OPEN BIO, V11, P2784, DOI 10.1002/2211-5463.13278
   Zhang X, 2021, GUT, V70, P761, DOI 10.1136/gutjnl-2019-319664
   Zheng NN, 2020, J PHARM ANAL, V10, P560, DOI 10.1016/j.jpha.2019.11.003
   Zhu AQ, 2019, BIOINFORMATICS, V35, P2084, DOI 10.1093/bioinformatics/bty895
NR 59
TC 10
Z9 10
U1 5
U2 29
PU BMC
PI LONDON
PA CAMPUS, 4 CRINAN ST, LONDON N1 9XW, ENGLAND
SN 
EI 2050-7771
J9 BIOMARK RES
JI Biomark. Res.
PD FEB 18
PY 2023
VL 11
IS 1
BP 
EP 
DI 10.1186/s40364-023-00458-9
PG 19
WC Oncology; Medicine, Research & Experimental
SC Oncology; Research & Experimental Medicine
GA 9B1JM
UT WOS:000934500800001
PM 36803569
DA 2025-02-23
ER

PT J
AU Schmidt, JA
   Huybrechts, I
   Overvad, K
   Eriksen, AK
   Tjonneland, A
   Kaaks, R
   Katzke, V
   Schulze, MB
   Pala, V
   Sacerdote, C
   Tumino, R
   Bueno-de-Mesquita, B
   Sánchez, MJ
   Huerta, JM
   Barricarte, A
   Amiano, P
   Agudo, A
   Bjartell, A
   Stocks, T
   Thysell, E
   Wennberg, M
   Weiderpass, E
   Travis, RC
   Key, TJ
   Perez-Cornago, A
AF Schmidt, Julie A.
   Huybrechts, Inge
   Overvad, Kim
   Eriksen, Anne Kirstine
   Tjonneland, Anne
   Kaaks, Rudolf
   Katzke, Verena
   Schulze, Matthias B.
   Pala, Valeria
   Sacerdote, Carlotta
   Tumino, Rosario
   Bueno-de-Mesquita, Bas
   Sanchez, Maria-Jose
   Huerta, Jose M.
   Barricarte, Aurelio
   Amiano, Pilar
   Agudo, Antonio
   Bjartell, Anders
   Stocks, Tanja
   Thysell, Elin
   Wennberg, Maria
   Weiderpass, Elisabete
   Travis, Ruth C.
   Key, Timothy J.
   Perez-Cornago, Aurora
TI Protein and amino acid intakes in relation to prostate cancer risk and mortality-A prospective study in the European Prospective Investigation into Cancer and Nutrition
SO CANCER MEDICINE
LA English
DT Article
DE dietary amino acid intakes; dietary protein intakes; prostate cancer incidence; prostate cancer mortality; tumour subtypes
ID growth-factor-i; cross-sectional analysis; one-carbon metabolism; igf-i; dietary questionnaires; meat-eaters; egg intake; association; metaanalysis; restriction
AB Background The association between protein intake and prostate cancer risk remains unclear. Aims To prospectively investigate the associations of dietary intakes of total protein, protein from different dietary sources, and amino acids with prostate cancer risk and mortality. Methods In 131,425 men from the European Prospective Investigation into Cancer and Nutrition, protein and amino acid intakes were estimated using validated dietary questionnaires. Multivariable-adjusted Cox regression models were used to estimate hazard ratios (HRs) and 95% confidence intervals (CIs). Results During a mean follow-up of 14.2 years, 6939 men were diagnosed with prostate cancer and 914 died of the disease. Dairy protein was positively associated with overall prostate cancer risk in the three highest fifths compared to the lowest (HRQ3=1.14 (95% CI 1.05-1.23); HR(Q)4=1.09 (1.01-1.18); HRQ5=1.10 (1.02-1.19)); similar results were observed for yogurt protein (HRQ3=1.14 (1.05-1.24); HRQ4=1.09 (1.01-1.18); HRQ5=1.12 (1.04-1.21)). For egg protein intake and prostate cancer mortality, no association was observed by fifths, but there was suggestive evidence of a positive association in the analysis per standard deviation increment. There was no strong evidence of associations with different tumour subtypes. Discussion Considering the weak associations and many tests, the results must be interpreted with caution. Conclusion This study does not provide strong evidence for an association of intakes of total protein, protein from different dietary sources or amino acids with prostate cancer risk or mortality. However, our results may suggest some weak positive associations, which need to be confirmed in large-scale, pooled analyses of prospective data.
C1 [Schmidt, Julie A.; Travis, Ruth C.; Key, Timothy J.; Perez-Cornago, Aurora] Univ Oxford, Nuffield Dept Populat Hlth, Canc Epidemiol Unit, Oxford, England.
   [Schmidt, Julie A.] Aarhus Univ Hosp, Dept Clin Epidemiol, Dept Clin Med, Olof Alle Palmes 43-45, DK-8200 Aarhus N, Denmark.
   [Schmidt, Julie A.] Aarhus Univ, Olof Alle Palmes 43-45, DK-8200 Aarhus N, Denmark.
   [Huybrechts, Inge] Int Agcy Res Canc, Lyon, France.
   [Overvad, Kim] Aarhus Univ, Dept Publ Hlth, Aarhus, Denmark.
   [Eriksen, Anne Kirstine; Tjonneland, Anne] Danish Canc Soc Res Ctr, Copenhagen, Denmark.
   [Tjonneland, Anne] Univ Copenhagen, Dept Publ Hlth, Copenhagen, Denmark.
   [Kaaks, Rudolf] German Canc Res Ctr, Div Canc Epidemiol, Heidelberg, Germany.
   [Katzke, Verena; Schulze, Matthias B.] German Inst Human Nutr Potsdam Rehbrucke, Dept Mol Epidemiol, Nuthetal, Germany.
   [Schulze, Matthias B.] Univ Potsdam, Inst Nutr Sci, Potsdam, Germany.
   [Pala, Valeria] Fdn IRCCS Ist Nazl Tumori Milano, Epidemiol & Prevent Unit, Milan, Italy.
   [Sacerdote, Carlotta] Citta Salute & Sci Univ Hosp, Unit Canc Epidemiol, Turin, Italy.
   [Tumino, Rosario] AIRE ONLUS, Hyblean Assoc Epidemiol Res, Ragusa, Italy.
   [Bueno-de-Mesquita, Bas] Natl Inst Publ Hlth & Environm RIVM, Ctr Nutr Prevent & Hlth Serv, Bilthoven, Netherlands.
   [Sanchez, Maria-Jose] Escuela Andaluza Salud Publ EASP, Granada, Spain.
   [Sanchez, Maria-Jose] Inst Invest Biosanitaria Ibs GRANADA, Granada, Spain.
   [Sanchez, Maria-Jose; Huerta, Jose M.; Amiano, Pilar] Ctr Invest Biomed Red Epidemiol & Salud Publ CIBE, Madrid, Spain.
   [Sanchez, Maria-Jose] Univ Granada, Dept Prevent Med & Publ Hlth, Granada, Spain.
   [Huerta, Jose M.] Murcia Reg Hlth Council, Dept Epidemiol, IMIB Arrixaca, Murcia, Spain.
   [Barricarte, Aurelio] Inst Salud Publ Navarra, Pamplona, Spain.
   [Amiano, Pilar] Minist Hlth Basque Govt, Sub Directorate Publ Hlth & Addict Gipuzkoa, San Sebastian, Spain.
   [Amiano, Pilar] Biodonostia Hlth Res Inst, Epidemiol Chron & Communicable Dis Grp, San Sebastian, Spain.
   [Agudo, Antonio] Catalan Inst Oncol ICO, Unit Nutr & Canc, Lhospitalet De Llobregat, Spain.
   [Agudo, Antonio] Epidemiol Publ Hlth Canc Prevent & Palliat Care P, Nutr & Canc Grp, Lhospitalet De Llobregat, Spain.
   [Agudo, Antonio] Bellvitge Biomed Res Inst IDIBELL, Lhospitalet De Llobregat, Spain.
   [Bjartell, Anders] Lund Univ, Med Fac, Dept Translat Med, Malmo, Sweden.
   [Stocks, Tanja] Lund Univ, Dept Clin Sci Lund, Lund, Sweden.
   [Thysell, Elin] Umea Univ, Dept Med Biosci, Pathol, Umea, Sweden.
   [Wennberg, Maria] Umea Univ, Dept Publ & Lealth & Clin Med, Sect Sustainable Hlth, Umea, Sweden.
   [Weiderpass, Elisabete] WHO, Int Agcy Res Canc, Lyon, France.
C3 University of Oxford; Aarhus University; Aarhus University; World Health Organization; International Agency for Research on Cancer (IARC); Aarhus University; Danish Cancer Society; University of Copenhagen; Helmholtz Association; German Cancer Research Center (DKFZ); Leibniz Association; Deutsches Institut fur Ernahrungsforschung Potsdam-Rehbrucke (DIfE); University of Potsdam; Fondazione IRCCS Istituto Nazionale Tumori Milan; A.O.U. Citta della Salute e della Scienza di Torino; Netherlands National Institute for Public Health & the Environment; Escuela Andaluza de Salud Publica; Instituto de Investigacion Biosanitaria IBS Granada; CIBER - Centro de Investigacion Biomedica en Red; CIBERESP; University of Granada; Murcia Regional Health Council; Hospital Clinico Universitario Virgen de la Arrixaca; Public Health Institute of Navarra; Basque Government; Instituto de Investigacion Sanitaria Biogipuzkoa; Institut Catala d'Oncologia; Institut d'Investigacio Biomedica de Bellvitge (IDIBELL); Lund University; Lund University; Umea University; Umea University; World Health Organization; International Agency for Research on Cancer (IARC)
RP Schmidt, JA (corresponding author), Aarhus Univ Hosp, Dept Clin Epidemiol, Dept Clin Med, Olof Alle Palmes 43-45, DK-8200 Aarhus N, Denmark.; Schmidt, JA (corresponding author), Aarhus Univ, Olof Alle Palmes 43-45, DK-8200 Aarhus N, Denmark.
EM js@clin.au.dk
FU Cancer Research UK [C8221/A29017]; MRC [MR/M012190/1] Funding Source: UKRI
CR Adams CD, 2019, CANCER EPIDEM BIOMAR, V28, P208, DOI 10.1158/1055-9965.EPI-18-0079
   Allen NE, 2008, BRIT J CANCER, V98, P1574, DOI 10.1038/sj.bjc.6604331
   Allen NE, 2002, CANCER EPIDEM BIOMAR, V11, P1441
   [Anonymous], 2014, ASS FOOD NUTR PHYS A, V0, P0
   Bassett JK, 2012, CANCER CAUSE CONTROL, V23, P855, DOI 10.1007/s10552-012-9954-5
   Bradbury KE, 2015, GROWTH HORM IGF RES, V25, P90, DOI 10.1016/j.ghir.2015.01.001
   Crowe FL, 2009, CANCER EPIDEM BIOMAR, V18, P1333, DOI 10.1158/1055-9965.EPI-08-0781
   Dai C, 2017, CSH PERSPECT MED, V7, P0, DOI 10.1101/cshperspect.a030452
   Ferrari P, 2002, PUBLIC HEALTH NUTR, V5, P1329, DOI 10.1079/PHN2002409
   Ferrari P, 2008, INT J EPIDEMIOL, V37, P368, DOI 10.1093/ije/dym242
   Gao XY, 2008, GENET EPIDEMIOL, V32, P361, DOI 10.1002/gepi.20310
   Giovannucci E, 2003, CANCER EPIDEM BIOMAR, V12, P84
   Han PJ, 2019, CANCER CAUSE CONTROL, V30, P343, DOI 10.1007/s10552-019-01148-4
   Heaney RP, 1999, J AM DIET ASSOC, V99, P1228, DOI 10.1016/S0002-8223(99)00302-8
   Holmes MD, 2002, CANCER EPIDEM BIOMAR, V11, P852
   Iguacel I, 2022, NUTR METAB CARDIOVAS, V32, P80, DOI 10.1016/j.numecd.2021.09.012
   Kasperzyk JL, 2009, AM J CLIN NUTR, V90, P561, DOI 10.3945/ajcn.2009.27645
   Keum N, 2015, BRIT J NUTR, V114, P1099, DOI 10.1017/S0007114515002135
   Larsson SC, 2005, AM J CLIN NUTR, V81, P1163
   Lima AR, 2018, METABOLOMICS, V14, P0, DOI 10.1007/s11306-018-1384-2
   López-Plaza B, 2019, ADV NUTR, V10, PS212, DOI 10.1093/advances/nmz014
   Margetts BM, 1997, INT J EPIDEMIOL, V26, PS1, DOI 10.1093/ije/26.suppl_1.S1
   McNamara DJ, 2015, NUTRIENTS, V7, P8716, DOI 10.3390/nu7105429
   Melnik BC, 2012, NUTR METAB, V9, P0, DOI 10.1186/1743-7075-9-74
   Nie CX, 2018, INT J MOL SCI, V19, P0, DOI 10.3390/ijms19040954
   Norat T, 2007, EUR J CLIN NUTR, V61, P91, DOI 10.1038/sj.ejcn.1602494
   Oczkowski M, 2021, NUTRIENTS, V13, P0, DOI 10.3390/nu13020496
   Pourabbas M, 2021, NUTRIENTS, V13, P0, DOI 10.3390/nu13030948
   Riboli E, 2002, PUBLIC HEALTH NUTR, V5, P1113, DOI 10.1079/PHN2002394
   Richman EL, 2011, CANCER PREV RES, V4, P2110, DOI 10.1158/1940-6207.CAPR-11-0354
   Schmidt JA, 2016, EUR J CLIN NUTR, V70, P306, DOI 10.1038/ejcn.2015.144
   Sinha R, 2014, PROSTATE, V74, P1663, DOI 10.1002/pros.22884
   Slimani N, 2007, EUR J CLIN NUTR, V61, P1037, DOI 10.1038/sj.ejcn.1602679
   Slimani N, 2002, PUBLIC HEALTH NUTR, V5, P1125, DOI 10.1079/PHN2002395
   Slimani N, 2003, CANCER EPIDEM BIOMAR, V12, P784
   Strmiska V, 2019, BBA-REV CANCER, V1871, P248, DOI 10.1016/j.bbcan.2019.01.001
   Sung H, 2021, CA-CANCER J CLIN, V71, P209, DOI 10.3322/caac.21660
   Takenaka A, 2000, J NUTR, V130, P2910, DOI 10.1093/jn/130.12.2910
   Travis RC, 2016, CANCER RES, V76, P2288, DOI 10.1158/0008-5472.CAN-15-1551
   Tsilidis KK, 2013, INT J CANCER, V133, P495, DOI 10.1002/ijc.28042
   Van Puyvelde H, 2020, NUTRIENTS, V12, P0, DOI 10.3390/nu12102906
   Wareham NJ, 2003, PUBLIC HEALTH NUTR, V6, P407, DOI 10.1079/PHN2002439
   Watling CZ, 2021, CLIN NUTR, V40, P4685, DOI 10.1016/j.clnu.2021.04.021
   Watts EL, 2021, INT J CANCER, V148, P2274, DOI 10.1002/ijc.33416
   Weinstein SJ, 2006, AM J CLIN NUTR, V84, P929, DOI 10.1093/ajcn/84.4.929
   World Cancer Research Fund, 2018, DIET, V0, P0
   Wu K, 2016, INT J CANCER, V138, P2368, DOI 10.1002/ijc.29973
   Young NJ, 2012, CANCER CAUSE CONTROL, V23, P907, DOI 10.1007/s10552-012-9961-6
NR 48
TC 2
Z9 2
U1 7
U2 17
PU WILEY
PI HOBOKEN
PA 111 RIVER ST, HOBOKEN 07030-5774, NJ USA
SN 2045-7634
EI 
J9 CANCER MED-US
JI Cancer Med.
PD FEB 15
PY 2023
VL 12
IS 4
BP 4725
EP 4738
DI 10.1002/cam4.5289
EA SEP 2022
PG 14
WC Oncology
SC Oncology
GA 9K9QR
UT WOS:000858927500001
PM 36148781
DA 2025-02-23
ER

PT J
AU Kumar, A
   Chinnathambi, S
   Kumar, M
   Pandian, GN
AF Kumar, Akshaya
   Chinnathambi, Shanmugavel
   Kumar, Magi
   Pandian, Ganesh N.
TI Food Intake and Colorectal Cancer
SO NUTRITION AND CANCER-AN INTERNATIONAL JOURNAL
LA English
DT Article
ID dose-response metaanalysis; whole-grain consumption; fructose corn syrup; aberrant crypt foci; chain fatty-acids; dietary vitamin-d; colon-cancer; vegetable intake; magnesium intake; dairy-products
AB Colorectal cancer (CRC) accounts for considerable mortalities worldwide. Several modifiable risk factors, including a high intake of certain foods and beverages can cause CRC. This review summarized the latest findings on the intake of various foods, nutrients, ingredients, and beverages on CRC development, with the objective of classifying them as a risk or protective factor. High-risk food items include red meat, processed meat, eggs, high alcohol consumption, sugar-sweetened beverages, and chocolate candy. Food items that are protective include milk, cheese and other dairy products, fruits, vegetables (particularly cruciferous), whole grains, legumes (particularly soy beans), fish, tea (particularly green tea), coffee (particularly among Asians), chocolate, and moderate alcohol consumption (particularly wine). High-risk nutrients/ingredients include dietary fat from animal sources and industrial trans-fatty acids (semisolid/solid hydrogenated oils), synthetic food coloring, monosodium glutamate, titanium dioxide, and high-fructose corn sirup. Nutrients/ingredients that are protective include dietary fiber (particularly from cereals), fatty acids (medium-chain and odd-chain saturated fatty acids and highly unsaturated fatty acids, including omega-3 polyunsaturated fatty acids), calcium, polyphenols, curcumin, selenium, zinc, magnesium, and vitamins A, C, D, E, and B (particularly B-6, B-9, and B-2). A combination of micronutrients and multi-vitamins also appears to be beneficial in reducing recurrent adenoma incidence.
C1 [Kumar, Akshaya; Chinnathambi, Shanmugavel; Pandian, Ganesh N.] Kyoto Univ, Inst Integrated Cell Mat Sci WPI ICeMS, Inst Adv Study, Kyoto, Japan.
   [Kumar, Magi] Propharm Grp, Tokyo, Japan.
   [Kumar, Magi] Kyoto Univ, Inst Integrated Cell Mat Sci WPi iCeMS, Inst Adv Study, Enago Life Sci,Med Writing, Kyoto, Japan.
C3 Kyoto University; Kyoto University
RP Kumar, M (corresponding author), Kyoto Univ, Inst Integrated Cell Mat Sci WPi iCeMS, Inst Adv Study, Enago Life Sci,Med Writing, Kyoto, Japan.
EM magianand@yahoo.co.uk
FU Grants-in-Aid for Scientific Research [22K15249] Funding Source: KAKEN
CR Abdulamir AS, 2011, J EXP CLIN CANC RES, V30, P0, DOI 10.1186/1756-9966-30-11
   Abdullah MMH, 2021, NUTRIENTS, V13, P0, DOI 10.3390/nu13092982
   Abu Mweis SS, 2015, EUR J CANCER PREV, V24, P313, DOI 10.1097/CEJ.0000000000000089
   Aglago EK, 2020, CLIN GASTROENTEROL H, V18, P654, DOI 10.1016/j.cgh.2019.06.031
   Akhter M, 2008, CANCER EPIDEM BIOMAR, V17, P2128, DOI 10.1158/1055-9965.EPI-08-0182
   Akimoto N, 2021, NAT REV CLIN ONCOL, V18, P230, DOI 10.1038/s41571-020-00445-1
   Al Hargan A, 2023, BRAZ. J. BIOL., V83, Pe246970, DOI 10.1590/1519-6984.246970
   Alegria-Lertxundi I, 2022, NUTRIENTS, V14, P0, DOI 10.3390/nu14163430
   Alhinai EA, 2019, INT J MOL SCI, V20, P0, DOI 10.3390/ijms20215295
   Annema N, 2011, J AM DIET ASSOC, V111, P1479, DOI 10.1016/j.jada.2011.07.008
   Araújo JR, 2011, NUTR RES, V31, P77, DOI 10.1016/j.nutres.2011.01.006
   Aune D, 2013, CANCER CAUSE CONTROL, V24, P611, DOI 10.1007/s10552-012-0139-z
   Aune D, 2011, GASTROENTEROLOGY, V141, P106, DOI 10.1053/j.gastro.2011.04.013
   Bailie L, 2017, GASTROENTEROLOGY, V152, P92, DOI 10.1053/j.gastro.2016.09.003
   Baranowska-Wójcik E, 2020, BIOL TRACE ELEM RES, V193, P118, DOI 10.1007/s12011-019-01706-6
   Baron JA, 2003, JNCI-J NATL CANCER I, V95, P717, DOI 10.1093/jnci/95.10.717
   Barrubés L, 2019, ADV NUTR, V10, PS190, DOI 10.1093/advances/nmy114
   Bastaki M, 2017, FOOD CHEM TOXICOL, V105, P308, DOI 10.1016/j.fct.2017.04.037
   Bastide NM, 2011, CANCER PREV RES, V4, P177, DOI 10.1158/1940-6207.CAPR-10-0113
   Ben S, 2019, EUR J NUTR, V58, P1591, DOI 10.1007/s00394-018-1702-5
   Bentley RA, 2020, ECON HUM BIOL, V36, P0, DOI 10.1016/j.ehb.2019.100818
   Bernstein AM, 2015, PLOS ONE, V10, P0, DOI 10.1371/journal.pone.0135959
   Bettini S, 2017, SCI REP-UK, V7, P0, DOI 10.1038/srep40373
   Bingham SA, 2003, LANCET, V361, P1496, DOI 10.1016/S0140-6736(03)13174-1
   Bonelli L, 2013, J GASTROENTEROL, V48, P698, DOI 10.1007/s00535-012-0691-z
   Bongaerts BWC, 2008, INT J CANCER, V123, P2411, DOI 10.1002/ijc.23774
   Borgas P, 2021, WORLD J CLIN ONCOL, V12, P482, DOI 10.5306/wjco.v12.i6.482
   BOSTICK RM, 1993, CANCER RES, V53, P4230
   Bourdeau-Julien I, 2023, MICROBIOME, V11, P0, DOI 10.1186/s40168-023-01469-2
   Bouvard V, 2015, LANCET ONCOL, V16, P1599, DOI 10.1016/S1470-2045(15)00444-1
   Bray GA, 2004, AM J CLIN NUTR, V79, P537
   Buda A, 2003, GUT, V52, P729, DOI 10.1136/gut.52.5.729
   Budhathoki S, 2011, SCAND J GASTROENTERO, V46, P165, DOI 10.3109/00365521.2010.522720
   Burr NE, 2017, J CLIN GASTROENTEROL, V51, P247, DOI 10.1097/MCG.0000000000000498
   Cai SW, 2014, ECOTOXICOLOGY, V23, P76, DOI 10.1007/s10646-013-1153-y
   Caini S, 2022, CANCERS, V14, P0, DOI 10.3390/cancers14030640
   Carroll RE, 2011, CANCER PREV RES, V4, P354, DOI 10.1158/1940-6207.CAPR-10-0098
   Cascella M, 2018, INFECT AGENTS CANCER, V13, P0, DOI 10.1186/s13027-018-0174-9
   Chang H, 2018, NUTRIENTS, V10, P0, DOI 10.3390/nu10070950
   Chang PV, 2014, P NATL ACAD SCI USA, V111, P2247, DOI 10.1073/pnas.1322269111
   Chen C, 2014, GENET TEST MOL BIOMA, V18, P187, DOI 10.1089/gtmb.2013.0425
   Chen GC, 2012, EUR J CLIN NUTR, V66, P1182, DOI 10.1038/ejcn.2012.135
   Chen YT, 2017, ONCOTARGET, V8, P37367, DOI 10.18632/oncotarget.16959
   Cheng YW, 2020, FRONT IMMUNOL, V11, P0, DOI 10.3389/fimmu.2020.615056
   Cho E, 2004, JNCI-J NATL CANCER I, V96, P1015, DOI 10.1093/jnci/djh185
   Cho E, 2012, AM J CLIN NUTR, V95, P413, DOI 10.3945/ajcn.111.022145
   Choi YJ, 2018, CANCER RES TREAT, V50, P474, DOI 10.4143/crt.2017.094
   Chung L, 2018, CELL HOST MICROBE, V23, P203, DOI 10.1016/j.chom.2018.01.007
[truncated: 1,141,212 more chars]
