# Supplementary material for: Global impact of dietary risks on cancers: burdens across regions from 1990 to 2021 and the projection to 2035
Source: Front Nutr. 2025 Jul 4;12:1585305. doi: 10.3389/fnut.2025.1585305 (PMC12271164; doi:10.3389/fnut.2025.1585305)
Supplement: Supplementary file 1 [file Data_Sheet_1.zip › Supplementary data/Fig 1/download2024u202.txt]

PT J
AU Dhawan, D
   McCloud, R
   Pinnamaneni, R
   Arora, G
   Kadam, R
   Dutt, A
   Biswas-Ramchandran, N
   Viswanath, K
AF Dhawan, Dhriti
   McCloud, Rachel
   Pinnamaneni, Ramya
   Arora, Gaurav
   Kadam, Rajashree
   Dutt, Anamika
   Biswas-Ramchandran, Nandina
   Viswanath, K.
TI Communication and Social Determinants of Cancer Preventive Behaviors in Adolescents From Low Socio-Economic Backgrounds in India: A Cross-Sectional Study
SO CANCER CONTROL
LA English
DT Article
DE adolescent health; health communication; cancer prevention; tobacco; areca nut; well-being; physical activity; media exposure
ID physical-activity; patterns; covid-19; health; vegetables; fruit; nut
AB PurposePromoting cancer preventive behaviors among adolescents, especially those from lower socioeconomic backgrounds, is crucial due to the significant impact of health behaviors in adolescence on disease risk in adulthood. With India witnessing a rise in cancer incidence and mortality, adolescence becomes a pivotal stage for establishing healthy habits, emphasizing the need for early cancer prevention efforts.MethodsThis cross-sectional study used survey data from 2242 adolescents attending public schools of Mumbai, India. Multiple logistic regression was conducted to determine the associations between cancer preventive behaviors and: (1) the individual and social determinants of health, and (2) media exposure.FindingsMerely 21.5% of the adolescents ate fruits and vegetables daily, 50% of the adolescents exercised 3 or more times a week, and 20% of the adolescents admitted having used tobacco and/or supari. Girls were found to have lower odds of exercising, as well as using tobacco and/or supari. Wealth and father's education were positively associated with all 3 cancer preventive behaviors. Media exposure was negatively associated, with television exposure linked to reduced fruits and vegetables consumption, while movies and social media exposure were associated with increased tobacco and/or supari use.InterpretationOur findings suggest that individual and social determinants of health and media exposure can influence cancer preventive health behaviors in low socio-economic status (SES) adolescents. Efforts to increase awareness to promote cancer preventive behaviors among the adolescents, particularly low SES adolescents, a population more vulnerable to poor health outcomes, is critical. This study investigates factors that can influence cancer preventive behaviors among low socioeconomic status (SES) adolescents, focusing on dietary habits, physical activity, and avoidance of tobacco and areca nut. Our study gathered data from an underrepresented population of India, which is more vulnerable to poor health outcomes and have less access to health care. Our findings can alert public health officials, policy makers and non-governmental organizations to target this population and customize their intervention strategies to promote health and prevent cancer.
C1 [Dhawan, Dhriti; McCloud, Rachel; Viswanath, K.] Dana Farber Canc Inst, 450 Brookline Ave,LW 601, Boston, MA 02215 USA.
   [Pinnamaneni, Ramya; Viswanath, K.] Harvard TH Chan Sch Publ Hlth, Boston, MA USA.
   [Arora, Gaurav; Kadam, Rajashree; Dutt, Anamika; Biswas-Ramchandran, Nandina] Salaam Bombay Fdn, Mumbai, India.
C3 Harvard University; Harvard University Medical Affiliates; Dana-Farber Cancer Institute; Harvard University; Harvard T.H. Chan School of Public Health
RP Dhawan, D (corresponding author), Dana Farber Canc Inst, 450 Brookline Ave,LW 601, Boston, MA 02215 USA.
EM dhriti_dhawan@dfci.harvard.edu
FU Lee Kum Sheung Center for Health and Happiness, Harvard T.H. Chan School of Public Health
CR Alberts B, 2002, THE PREVENTABLE CAUSES OF CANCER, V0, P0
   Allen M, 2017, MEDIAN SPLIT OF SAMPLE IN: THE SAGE ENCYCLOPEDIA OF COMMUNICATION RESEARCH METHODS, V0, P0, DOI DOI 10.4135/9781483381411
   [Anonymous], 2021, NATIONAL FAMILY HEALTH SURVEY (NFHS-5), V0, P0
   Fard NA, 2021, EPJ DATA SCI, V10, P0, DOI 10.1140/epjds/s13688-021-00273-y
   Barua A, 2020, REPROD HEALTH, V17, P0, DOI 10.1186/s12978-020-00929-4
   Bekalu MA, 2021, HEALTH EDUC RES, V36, P178, DOI 10.1093/her/cyab002
   Ben-Shlomo Y, 1997, A LIFE COURSE APPROACH TO CHRONIC DISEASE EPIDEMIOLOGY, V0, P0
   BLOCK G, 1992, NUTR CANCER, V18, P1, DOI 10.1080/01635589209514201
   Boynton-Jarrett R, 2003, PEDIATRICS, V112, P1321, DOI 10.1542/peds.112.6.1321
   Ricardo LIC, 2022, J SPORT HEALTH SCI, V11, P509, DOI 10.1016/j.jshs.2022.01.007
   Curry S, 2003, FULFILLING POTENTIAL, V0, P0
   Dar SA, 2022, INTERNATIONAL JOURNAL OF ENGLISH LITERATURE AND SOCIAL SCIENCES, V7, P048, DOI 10.22161/ijels
   Dhawan D, 2021, J HEALTH COMMUN, V26, P799, DOI 10.1080/10810730.2021.2010841
   Dhawan D, 2020, BMJ OPEN, V10, P0, DOI 10.1136/bmjopen-2020-042839
   Due P, 2011, SCAND J PUBLIC HEALT, V39, P62, DOI 10.1177/1403494810395989
   Elo IT, 2009, ANNU REV SOCIOL, V35, P553, DOI 10.1146/annurev-soc-070308-115929
   Gautam N, 2023, FRONT PUBLIC HEALTH, V11, P0, DOI 10.3389/fpubh.2023.1228632
   Gordon-Larsen P, 2000, PEDIATRICS, V105, P0, DOI 10.1542/peds.105.6.e83
   Graham H, 2006, J EPIDEMIOL COMMUN H, V60, P7, DOI 10.1136/jech.2005.045583
   Gupte HA, 2023, INDIAN J COMMUN MED, V48, P183, DOI 10.4103/ijcm.ijcm_432_22
   Inchley JC, 2005, EUR J PUBLIC HEALTH, V15, P386, DOI 10.1093/eurpub/cki084
   indiatodayin, 1900, PREPARES TO PROSECUTE 19 CASES-INDIA TODAY, V0, P0
   International Agency for Research on Cancer, 2011, INTERNATIONAL AGENCY FOR RESEARCH ON CANCER WHO, V14, P1, DOI 10.1128/EC.4.12.2029
   International Institute for Population Sciences (IIPS) and ICF, 2017, NATIONAL FAMILY HEALTH SURVEY (NFHS-4), V0, P0, DOI 10.1093/AJE/KWM120
   Jonassaint CR, 2011, INT J BEHAV MED, V18, P13, DOI 10.1007/s12529-009-9069-x
   Kantomaa MT, 2007, PREV MED, V44, P410, DOI 10.1016/j.ypmed.2007.01.008
   Kaushal N, 2017, JOURNAL OF CHILDHOOD OBESITY, V4, P17, DOI 10.21767/2572-5394.100039
   Liu Y, 2017, J SPORT HEALTH SCI, V6, P410, DOI 10.1016/j.jshs.2017.09.008
   McCloud RF, 2017, AM J PREV MED, V53, PS63, DOI 10.1016/j.amepre.2017.03.025
   McTiernan A, 2019, MED SCI SPORT EXER, V51, P1252, DOI 10.1249/MSS.0000000000001937
   Minocha S, 2018, EUR J CLIN NUTR, V72, P603, DOI 10.1038/s41430-018-0094-1
   Nargis N, 2019, PLOS ONE, V14, P0, DOI 10.1371/journal.pone.0220223
   Nelson BS, 1999, ANN EMERG MED, V34, P238, DOI 10.1016/S0196-0644(99)70239-8
   Owen MB, 2017, PREV MED, V105, P237, DOI 10.1016/j.ypmed.2017.09.018
   Pedron S, 2021, SOC SCI RES, V95, P0, DOI 10.1016/j.ssresearch.2020.102521
   Pramesh CS, 2021, NAT CANCER, V2, P1257, DOI 10.1038/s43018-021-00290-w
   Rasmussen M, 2006, INT J BEHAV NUTR PHY, V3, P0, DOI 10.1186/1479-5868-3-22
   Sathishkumar K, 2022, INDIAN J MED RES, V156, P598, DOI 10.4103/ijmr.ijmr_1821_22
   Sharma M, 2020, BMC PUBLIC HEALTH, V20, P0, DOI 10.1186/s12889-020-08951-8
   Singh A, 2014, PLOS ONE, V9, P0, DOI 10.1371/journal.pone.0114073
   Singh PK, 2021, BMJ OPEN, V11, P0, DOI 10.1136/bmjopen-2020-043987
   Swaminathan S, 2011, INDIAN J MED RES, V134, P174
   UNICEF India, 2021, ADOLESCENT DEVELOPMENT AND PARTICIPATION. UNITED NATIONS CHILDRENS FUND, V0, P0
   Viner RM, 2012, LANCET, V379, P1641, DOI 10.1016/S0140-6736(12)60149-4
   Viswanath K, 2021, BMC PUBLIC HEALTH, V21, P0, DOI 10.1186/s12889-021-10862-1
   Viswanath K, 2010, PLOS ONE, V5, P0, DOI 10.1371/journal.pone.0011365
   Vital strategies, 2022, HIDDEN IN PLAIN SIGHT: SURROGATE MARKETING OF TOBACCO PRODUCTS ON SOCIAL MEDIA IN INDIA, V0, P0
   von Elm E, 2007, ANN INTERN MED, V147, P573, DOI 10.7326/0003-4819-147-8-200710160-00010
   WHO, 2021, INDIA LOSES 1% OF ITS GDP TO DISEASES AND EARLY DEATHS FROM TOBACCO USE, V0, P0
   WHO, 2023, PHYSICAL ACTIVITY INDIA 2022 COUNTRY PROFILE, V0, P0
   Willett W, 2019, LANCET, V393, P447, DOI 10.1016/S0140-6736(18)31788-4
   Yadav A, 2021, BMJ GLOB HEALTH, V6, P0, DOI 10.1136/bmjgh-2020-003639
   Yadav JS, 2002, INTERNATIONAL JOURNAL OF HUMAN GENETICS, V2, P107
   Yusuf S, 2020, LANCET, V395, P795, DOI 10.1016/S0140-6736(19)32008-2
NR 59
TC 1
Z9 1
U1 3
U2 5
PU SAGE PUBLICATIONS INC
PI THOUSAND OAKS
PA 2455 TELLER RD, THOUSAND OAKS, CA 91320 USA
SN 1073-2748
EI 1526-2359
J9 CANCER CONTROL
JI Cancer Control
PD MAY 15
PY 2024
VL 31
IS 
BP 
EP 
DI 10.1177/10732748241255538
PG 11
WC Oncology
SC Oncology
GA QF8Y0
UT WOS:001219567100001
PM 38736171
DA 2025-02-23
ER

PT J
AU Chen, P
   Yang, L
   Xiu, M
   Chen, MG
   Deng, LH
   Li, Y
AF Chen, Peng
   Yang, Lei
   Xiu, Min
   Chen, Mei-gui
   Deng, Li-hua
   Li, Yi
TI Effect of individualized nutritional intervention on head and neck cancer patients receiving radiotherapy
SO SUPPORTIVE CARE IN CANCER
LA English
DT Article
DE Head and neck cancer; Radiotherapy; Quality of life; Individualized nutritional intervention
ID european-organization; risk; chemoradiotherapy
AB Objective To explore the effect of individualized nutritional interventions on head and neck cancer (HNC) patients receiving radiotherapy and provide a basis for improving the quality of life for those patients.Methods A convenience sampling method was adopted to select HNC patients as the study objects. The Nutritional Risk Screening 2002 scale (NRS2002) was used to screen the nutritional risk in 108 HNC patients receiving radiotherapy, and the patients were randomly divided into control group and observation group. Routine dietary guidance was conducted in the control group, and individualized nutritional intervention was applied in the observation group.Results Six months after the intervention, the albumin levels (37.40 +/- 4.03 g/L), hemoglobin levels (128.70 +/- 15.22 g/L), and body mass index scores (BMI) (23.96 +/- 3.23 kg/m(2)) of the observation group were all better than to those of control group (t = 2.370, 2.216, and 3.135, respectively, and P < 0.05 in all). Six months after the intervention, the anxiety and depression scores in observation group (27.6 +/- 7.2 points, 27.3 +/- 2.2 points) were lower than those in control group (38.6 +/- 9.6 points, 37.9 +/- 3.3 points). The quality-of-life score in the observation group was higher than that in control group. The nursing satisfaction in the observation group (96.43%) was higher than that in the control group (75.00%).Conclusion The implementation of individualized nutritional intervention has promoted the improvement of laboratory indicators, weight, and BMI of head and neck cancer patients, reduced the risk of malnutrition of head and neck cancer patients, improved their quality of life, reduced the occurrence of adverse reactions during radiotherapy, and promoted long-term efficacy.
C1 [Chen, Peng; Chen, Mei-gui; Deng, Li-hua; Li, Yi] Qingdao Municipal Hosp, Dept Oncol, 5 Donghaizhong Rd, Qingdao 266003, Shandong, Peoples R China.
   [Yang, Lei; Xiu, Min] Qingdao Municipal Hosp, Dept Hlth Care 1, 5 Donghaizhong Rd, Qingdao 266003, Shandong, Peoples R China.
C3 Qingdao Municipal Hospital; Qingdao Municipal Hospital
RP Deng, LH; Li, Y (corresponding author), Qingdao Municipal Hosp, Dept Oncol, 5 Donghaizhong Rd, Qingdao 266003, Shandong, Peoples R China.
EM denglihua_lh88@163.com; li2364456yi@21cn.com
FU The 2020 Qingdao Medical and Health Scientific Research Plan Project [2020-WJZD027]; The 2021 Qingdao Medical and Health Scientific Research Plan Project [2021-WJZD028]
CR AARONSON NK, 1993, J NATL CANCER I, V85, P365, DOI 10.1093/jnci/85.5.365
   Bechtel AS, 2019, J PEDIAT HEMATOL ONC, V41, PE247, DOI 10.1097/MPH.0000000000001364
   Bo YC, 2016, PLOS ONE, V11, P0, DOI 10.1371/journal.pone.0155903
   Britton B, 2017, EUR J CANCER CARE, V26, P0, DOI 10.1111/ecc.12502
   Bullock AF, 2020, EUR J CLIN NUTR, V74, P1519, DOI 10.1038/s41430-020-0629-0
   Chen YJ, 2016, EUR J CANCER CARE, V25, P440, DOI 10.1111/ecc.12270
   Cox S, 2016, BRIT J CANCER, V115, P172, DOI 10.1038/bjc.2016.129
   Ehrsson YT, 2021, NUTRIENTS, V13, P0, DOI 10.3390/nu13041167
   Einarsson S, 2019, EUR J CANCER CARE, V28, P0, DOI 10.1111/ecc.12964
   Gao J, 2017, JOURNAL OF NURSES TRAINING, V32, P1274
   HJERMSTAD MJ, 1995, J CLIN ONCOL, V13, P1249, DOI 10.1200/JCO.1995.13.5.1249
   Hong JS, 2016, NUTR CANCER, V68, P63, DOI 10.1080/01635581.2016.1115099
   Illa P, 2015, J AM COLL NUTR, V34, P425, DOI 10.1080/07315724.2014.938789
   Isenring EA, 2004, BRIT J CANCER, V91, P447, DOI 10.1038/sj.bjc.6601962
   Ji CY, 2013, BIOMED ENVIRON SCI, V26, P1, DOI 10.3967/0895-3988.2013.01.001
   Kono T, 2017, CLIN NUTR, V36, P1681, DOI 10.1016/j.clnu.2016.10.021
   Kristensen MB, 2020, NUTRIENTS, V12, P0, DOI 10.3390/nu12072117
   Liu WX, 2019, ASIA PAC J CLIN NUTR, V28, P223, DOI 10.6133/apjcn.201906_28(2).0003
   Mattioli F, 2015, ACTA OTORHINOLARYNGO, V35, P243
   Morelli I, 2023, RADIOL MED, V128, P1571, DOI 10.1007/s11547-023-01707-5
   Ottosson S, 2013, J CLIN NURS, V22, P1034, DOI 10.1111/jocn.12151
   Qin N, 2018, ELECTRONIC J METAB NUTR CANCER, V5, P117
   Rietveld SCM, 2018, NUTR CANCER, V70, P229, DOI 10.1080/01635581.2018.1412481
   Sagaonkar PS, 2021, WORLD J TRAD CHINESE, V7, P427, DOI 10.4103/wjtcm.wjtcm_15_21
   Sanz-Paris A, 2019, NUTRIENTS, V11, P0, DOI 10.3390/nu11081888
   Serralde-Zúñiga A, 2018, REV INVEST CLIN, V70, P117, DOI 10.24875/ric.18002523
   Sharp L, 2023, CANCERS, V15, P0, DOI 10.3390/cancers15194864
   Singer S, 2023, THYROID, V33, P1078, DOI 10.1089/thy.2023.0221
   Wang J, 2018, NUTR CANCER, V70, P879, DOI 10.1080/01635581.2018.1470656
   Zhao Q, 2018, NUTR CANCER, V70, P895, DOI 10.1080/01635581.2018.1490780
   Zheng HY, 2018, NURSING J CHINESE PEOPLES LIBERATION ARMY, V35, P36
   Zietarska M, 2017, NUTRIENTS, V9, P0, DOI 10.3390/nu9101108
NR 32
TC 1
Z9 1
U1 2
U2 8
PU SPRINGER
PI NEW YORK
PA ONE NEW YORK PLAZA, SUITE 4600, NEW YORK, NY, UNITED STATES
SN 0941-4355
EI 1433-7339
J9 SUPPORT CARE CANCER
JI Support. Care Cancer
PD FEB 15
PY 2024
VL 32
IS 2
BP 
EP 
DI 10.1007/s00520-023-08290-5
PG 8
WC Oncology; Health Care Sciences & Services; Rehabilitation
SC Oncology; Health Care Sciences & Services; Rehabilitation
GA EK1G1
UT WOS:001138721400004
PM 38193938
DA 2025-02-23
ER

PT J
AU Li, H
   Li, WH
   Gao, YJ
   Li, JQ
   Zeng, XL
   Lin, JM
   Xie, XY
   Ling, TY
AF Li, Huan
   Li, Wenhui
   Gao, Yijun
   Li, Junqi
   Zeng, Xiliang
   Lin, Jiaming
   Xie, Xiaoyan
   Ling, Tianyou
TI DNA Image Cytometry for Screening the Carcinogenetic Risk of Oral Potential Malignant Disorders
SO JOURNAL OF CANCER
LA English
DT Article
DE DNA-Image Cytometry; DNA aneuploidy; Oral submucosal fibrosis; Oral Leukoplakia; oral potentially malignant disorder; epithelial dysplasia
ID brush biopsy; epithelial dysplasia; submucous fibrosis; diagnostic-aid; aneuploidy; cytology; lesions; cancer; identification; leukoplakia
AB Background: Oral Submucosal Fibrosis (OSF) and Oral Leukoplakia (OLK) are well-known oral potentially malignant disorders, and cases of Oral Submucosal Fibrosis concomitant Oral Leukoplakia (OSF+OLK) are now being reported clinically. DNA image cytometry is an objective and non-invasive method for monitoring the risk of precancerous lesions in the oral cavity. Methods: A total of 111 patients with clinically characterized oral mucosal lesions underwent simultaneous and independent histopathological and DNA imaging cytometry assessments. Clinical data were also collected for each patient. Results: The frequency of DNA content abnormality was higher in the tongue than in other oral sites (P = 0.003) for OLK. The frequency of DNA content abnormality was higher in the tongue than in other oral sites (P = 0.035) for OSF+OLK. The differences of DNA content abnormality in age, sex, dietary habit, smoking, and alcohol intake were not observed in OLK and OSF+OLK. The study indicates an association between DNA content abnormality and pathological examination in OSF+OLK ( chi 2 test, P = 0.007). OLK showed higher sensitivity and specificity than OSF, while the sensitivity and specificity of OSF+OLK are higher than OLK only and OSF only. Conclusion: DNA image cytometry can be utilized as an adjunctive device for the initial detection of oral potentially malignant disorders that require further clinical management.
C1 [Li, Huan; Li, Wenhui; Gao, Yijun; Lin, Jiaming; Xie, Xiaoyan; Ling, Tianyou] Cent South Univ, Xiangya Hosp 2, Dept Stomatol, 139 Renmin Middle Rd, Changsha 410011, Peoples R China.
   [Li, Junqi; Zeng, Xiliang] Changsha JianLu Med Lab Co, 18 Luyun Rd, Changsha 410006, Peoples R China.
C3 Central South University
RP Xie, XY; Ling, TY (corresponding author), Cent South Univ, Xiangya Hosp 2, Dept Stomatol, 139 Renmin Middle Rd, Changsha 410011, Peoples R China.
EM xyxie@csu.edu.cn; 772660166@qq.com
FU Key Research and Development Program of Hunan Province [2019SK2124]
CR Acha-Sagredo A, 2011, CYTOPATHOLOGY, V22, P106, DOI 10.1111/j.1365-2303.2010.00763.x
   Aguirre-Urizar JM, 2021, ORAL DIS, V27, P1881, DOI 10.1111/odi.13810
   Attallah AM, 1999, CANCER LETT, V142, P65, DOI 10.1016/S0304-3835(99)00165-2
   Bhatt Pooja, 2019, NATL J MAXILLOFAC SURG, V10, P27, DOI 10.4103/njms.NJMS_15_18
   Brennan M, 2007, ORAL SURG ORAL MED O, V103, PS19, DOI 10.1016/j.tripleo.2006.10.015
   Cai XJ, 2023, J ORAL PATHOL MED, V52, P666, DOI 10.1111/jop.13434
   Casparis S, 2014, J CLIN DIAGN RES, V8, P222, DOI 10.7860/JCDR/2014/7659.4065
   Cheng JX, 2016, CLIN EXP OBSTET GYN, V43, P592, DOI 10.12891/ceog3100.2016
   Choma D, 2001, BRIT J CANCER, V85, P14, DOI 10.1054/bjoc.2001.1892
   Datta M, 2019, ORAL ONCOL, V96, P51, DOI 10.1016/j.oraloncology.2019.07.006
   Dionne KR, 2015, INT J CANCER, V136, P503, DOI 10.1002/ijc.28754
   Haroske G, 2001, ANAL CELL PATHOL, V23, P89, DOI 10.1155/2001/657642
   Hellquist H, 2022, VIRCHOWS ARCH, V480, P951, DOI 10.1007/s00428-022-03275-x
   Holla VA, 2016, ADV MED, V2016, P0
   Kazanowska K, 2014, ADV CLIN EXP MED, V23, P299, DOI 10.17219/acem/37082
   Kerr AR, 2011, ORAL DIS, V17, P42, DOI 10.1111/j.1601-0825.2011.01791.x
   Lauritzen BB, 2021, ACTA ONCOL, V60, P1083, DOI 10.1080/0284186X.2021.1931712
   Lian IB, 2013, ORAL ONCOL, V49, P427, DOI 10.1016/j.oraloncology.2012.12.004
   Liu W, 2012, PLOS ONE, V7, P0, DOI 10.1371/journal.pone.0034773
   Motherby H, 1998, ANAL QUANT CYTOL, V20, P162
   Motherby H, 1998, ANAL QUANT CYTOL, V20, P153
   Ng SP, 2012, OR SURG OR MED OR PA, V114, P358, DOI 10.1016/j.oooo.2012.06.008
   OTTESEN GL, 1995, BRIT J CANCER, V72, P832, DOI 10.1038/bjc.1995.421
   Pektas ZÖ, 2006, J ORAL MAXIL SURG, V64, P628, DOI 10.1016/j.joms.2005.12.010
   Rajagopalan H, 2004, NATURE, V432, P338, DOI 10.1038/nature03099
   Remmerbach TW, 2003, ANAL CELL PATHOL, V25, P159, DOI 10.1155/2003/305151
   Remmerbach TW, 2001, ANAL CELL PATHOL, V22, P211, DOI 10.1155/2001/807358
   Shen YW, 2020, INT J MOL SCI, V21, P0, DOI 10.3390/ijms21197231
   Villa A, 2018, ORAL DIS, V24, P179, DOI 10.1111/odi.12781
   Warnakulasuriya S, 2008, J ORAL PATHOL MED, V37, P127, DOI 10.1111/j.1600-0714.2007.00584.x
   Warnakulasuriya S, 2021, ORAL DIS, V27, P1862, DOI 10.1111/odi.13704
   Xiao X, 2020, DIAGN CYTOPATHOL, V48, P1111, DOI 10.1002/dc.24469
   Xiao X, 2015, ORAL ONCOL, V51, P59, DOI 10.1016/j.oraloncology.2014.10.009
   Yang PY, 2017, J ORAL PATHOL MED, V46, P1040, DOI 10.1111/jop.12570
   Yang X, 2022, ORAL DIS, V28, P2055, DOI 10.1111/odi.14063
NR 35
TC 0
Z9 0
U1 2
U2 2
PU IVYSPRING INT PUBL
PI LAKE HAVEN
PA PO BOX 4546, LAKE HAVEN, NSW 2263, AUSTRALIA
SN 1837-9664
EI 
J9 J CANCER
JI J. Cancer
PD JUN 15
PY 2024
VL 15
IS 5
BP 1182
EP 1190
DI 10.7150/jca.91048
PG 9
WC Oncology
SC Oncology
GA KD8T7
UT WOS:001178119600022
PM 38356714
DA 2025-02-23
ER

PT J
AU Wang, PL
   Song, MY
   Eliassen, AH
   Wang, ML
   Chan, AT
   Meyerhardt, JA
   Tabung, FK
   Zhang, XH
   Ugai, T
   Ogino, S
   Giovannucci, EL
AF Wang, Peilu
   Song, Mingyang
   Eliassen, A. Heather
   Wang, Molin
   Chan, Andrew T.
   Meyerhardt, Jeffrey A.
   Tabung, Fred K.
   Zhang, Xuehong
   Ugai, Tomotaka
   Ogino, Shuji
   Giovannucci, Edward L.
TI Identifying modifiable risk factors to prevent aggressive colorectal cancer
SO INTERNATIONAL JOURNAL OF CANCER
LA English
DT Article
DE aggressiveness; cancer prevention; colorectal cancer; pre-diagnostic factor; risk factor
ID island methylator phenotype; molecular subtypes; tumor progression; follow-up; survival; association; mortality; diagnosis; disease; aspirin
AB It remains unclear if pre-diagnostic factors influence the developmental pathways of colorectal cancer (CRC) that could enhance tumor aggressiveness. This study used prospective data from 205,489 cancer-free US health professionals to investigate the associations of 31 known or putative risk factors with the risk of aggressive CRC. Tumor aggressiveness was characterized by three endpoints: aggressive CRC (cancer that causes death within 5 years of diagnosis), fatal CRC, and tumor stage at diagnosis. The data augmentation method was used to assess the difference in the associations between risk factors and endpoints. We documented 3201 CRC cases, of which 899 were aggressive. The protective associations of undergoing lower endoscopy (hazard ratios [HR] 0.43, 95% confidence interval (CI) 0.37, 0.49 for aggressive versus HR 0.61, 95% CI 0.56, 0.67 for non-aggressive) and regular use of aspirin (HR 0.70, 95% CI 0.61, 0.81 versus HR 0.84, 95% CI 0.77, 0.92) were stronger for aggressive than non-aggressive CRC (pHeterogeneity <0.05). Lower intake of whole grains or cereal fiber and greater dietary inflammatory potential were associated with a higher risk of aggressive but not non-aggressive CRC. The remaining risk factors showed comparable associations with aggressive CRC and non-aggressive CRC. Aggressive cases were more likely to have KRAS-mutated tumors but less likely to have distal or MSI-high tumors (p < .007). Similar results were observed for fatal CRC and advanced tumor stages at diagnosis. These findings provide initial evidence for the role of pre-diagnostic risk factors in the pathogenesis of aggressive CRC and suggest research priorities for preventive interventions.
C1 [Wang, Peilu] Fudan Univ, Inst Nutr, Sch Publ Hlth, Dept Nutr & Food Hyg, 130 Dongan Rd, Shanghai 200032, Peoples R China.
   [Song, Mingyang; Eliassen, A. Heather; Wang, Molin; Ugai, Tomotaka; Ogino, Shuji; Giovannucci, Edward L.] Harvard TH Chan Sch Publ Hlth, Dept Epidemiol, Boston, MA USA.
   [Song, Mingyang; Eliassen, A. Heather; Tabung, Fred K.; Zhang, Xuehong; Giovannucci, Edward L.] Harvard TH Chan Sch Publ Hlth, Dept Nutr, Boston, MA USA.
   [Song, Mingyang] Massachusetts Gen Hosp, Clin & Translat Epidemiol Unit, Boston, MA USA.
   [Song, Mingyang; Chan, Andrew T.; Meyerhardt, Jeffrey A.; Ugai, Tomotaka; Ogino, Shuji] Harvard Med Sch, Boston, MA USA.
   [Song, Mingyang; Eliassen, A. Heather; Wang, Molin; Chan, Andrew T.; Zhang, Xuehong] Massachusetts Gen Hosp, Div Gastroenterol, Boston, MA USA.
   [Eliassen, A. Heather; Wang, Molin; Zhang, Xuehong] Brigham & Womens Hosp, Dept Med, Channing Div Network Med, Boston, MA USA.
   [Wang, Molin] Harvard TH Chan Sch Publ Hlth, Dept Biostat, Boston, MA USA.
   [Meyerhardt, Jeffrey A.] Dana Farber Canc Inst, Boston, MA USA.
   [Tabung, Fred K.] Ohio State Univ, Coll Med, Dept Internal Med, Div Med Oncol, Columbus, OH USA.
   [Tabung, Fred K.] Comprehens Canc Ctr, Columbus, OH USA.
   [Ugai, Tomotaka; Ogino, Shuji] Brigham & Womens Hosp, Dept Pathol, Program MPE Mol Pathol Epidemiol, Boston, MA USA.
   [Ogino, Shuji] Broad Inst MIT & Harvard, Cambridge, MA USA.
   [Ogino, Shuji] Dana Farber Harvard Canc Ctr, Canc Immunol Program, Boston, MA USA.
C3 Fudan University; Harvard University; Harvard T.H. Chan School of Public Health; Harvard University; Harvard T.H. Chan School of Public Health; Harvard University; Harvard University Medical Affiliates; Massachusetts General Hospital; Harvard University; Harvard Medical School; Harvard University; Harvard University Medical Affiliates; Massachusetts General Hospital; Harvard University; Harvard University Medical Affiliates; Brigham & Women's Hospital; Harvard University; Harvard T.H. Chan School of Public Health; Harvard University; Harvard University Medical Affiliates; Dana-Farber Cancer Institute; University System of Ohio; Ohio State University; James Cancer Hospital & Solove Research Institute; Harvard University; Harvard University Medical Affiliates; Brigham & Women's Hospital; Harvard University; Massachusetts Institute of Technology (MIT); Broad Institute; Harvard University; Harvard University Medical Affiliates; Dana-Farber Cancer Institute
RP Wang, PL (corresponding author), Fudan Univ, Inst Nutr, Sch Publ Hlth, Dept Nutr & Food Hyg, 130 Dongan Rd, Shanghai 200032, Peoples R China.
EM peiluwang@fudan.edu.cn
FU National Institutes of Health; Centers for Disease Control and Prevention's National Program of Cancer Registries (NPCR); National Cancer Institute's Surveillance, Epidemiology, and End Results (SEER) Program
CR Al-Shaar L, 2021, AM J EPIDEMIOL, V190, P1122, DOI 10.1093/aje/kwaa280
   Bibbins-Domingo K, 2016, ANN INTERN MED, V164, P836, DOI 10.7326/M16-0577
   Boeke CE, 2014, BREAST CANCER RES TR, V146, P383, DOI 10.1007/s10549-014-3005-8
   Bothwell PM, 2018, LANCET, V392, P387, DOI 10.1016/S0140-6736(18)31133-4
   Botteri E, 2020, AM J GASTROENTEROL, V115, P1940, DOI 10.14309/ajg.0000000000000803
   Brenner H, 2014, BMJ-BRIT MED J, V348, P0, DOI 10.1136/bmj.g2467
   Brodt P, 2016, CLIN CANCER RES, V22, P5971, DOI 10.1158/1078-0432.CCR-16-0460
   Carter BD, 2014, AM J PREV MED, V46, PS34, DOI 10.1016/j.amepre.2013.10.032
   Chandler PD, 2020, JAMA NETW OPEN, V3, P0, DOI 10.1001/jamanetworkopen.2020.25850
   Chen SH, 2014, J GASTROEN HEPATOL, V29, P435, DOI 10.1111/jgh.12422
   Davidson KW, 2022, JAMA-J AM MED ASSOC, V327, P1577, DOI 10.1001/jama.2022.4983
   Downer MK, 2019, J CLIN ONCOL, V37, P1499, DOI 10.1200/JCO.18.02462
   Downer MK, 2019, EUR UROL ONCOL, V2, P126, DOI 10.1016/j.euo.2018.07.002
   DURRLEMAN S, 1989, STAT MED, V8, P551, DOI 10.1002/sim.4780080504
   Fedirko V, 2014, INT J CANCER, V135, P1949, DOI 10.1002/ijc.28841
   Figueiredo JC, 2021, JNCI-J NATL CANCER I, V113, P833, DOI 10.1093/jnci/djab008
   Guo CG, 2021, JAMA ONCOL, V7, P428, DOI 10.1001/jamaoncol.2020.7338
   He XS, 2020, GASTROENTEROLOGY, V158, P852, DOI 10.1053/j.gastro.2019.06.039
   He XS, 2019, INT J CANCER, V145, P3040, DOI 10.1002/ijc.32382
   Hu FB, 1999, AM J CLIN NUTR, V69, P243
   Hu Y, 2018, GASTROENTEROLOGY, V154, P916, DOI 10.1053/j.gastro.2017.11.010
   Imamura Y, 2014, MOL CANCER, V13, P0, DOI 10.1186/1476-4598-13-135
   Keum N, 2022, BRIT J CANCER, V127, P872, DOI 10.1038/s41416-022-01850-2
   Kim H, 2021, INT J CANCER, V148, P2947, DOI 10.1002/ijc.33489
   Mackintosh C, 2020, JAMA ONCOL, V6, P1713, DOI 10.1001/jamaoncol.2020.3938
   McNeil JJ, 2021, JNCI-J NATL CANCER I, V113, P258, DOI 10.1093/jnci/djaa114
   Miller EA, 2019, LANCET GASTROENTEROL, V4, P101, DOI 10.1016/S2468-1253(18)30358-3
   Ogino S, 2005, J MOL DIAGN, V7, P413, DOI 10.1016/S1525-1578(10)60571-5
   Ogino S, 2007, J MOL DIAGN, V9, P305, DOI 10.2353/jmoldx.2007.060170
   Ogino S, 2009, GUT, V58, P90, DOI 10.1136/gut.2008.155473
   Park J, 2014, NAT REV ENDOCRINOL, V10, P455, DOI 10.1038/nrendo.2014.94
   Pelser C, 2014, CANCER-AM CANCER SOC, V120, P1540, DOI 10.1002/cncr.28573
   Phipps AI, 2020, GASTROENTEROLOGY, V158, P2158, DOI 10.1053/j.gastro.2020.02.029
   Quail DF, 2013, NAT MED, V19, P1423, DOI 10.1038/nm.3394
   Rosner B, 2022, CANCER EPIDEM BIOMAR, V31, P1582, DOI 10.1158/1055-9965.EPI-21-1471
   Rothwell PM, 2010, LANCET, V376, P1741, DOI 10.1016/S0140-6736(10)61543-7
   SALVINI S, 1989, INT J EPIDEMIOL, V18, P858, DOI 10.1093/ije/18.4.858
   Satija A, 2017, J AM COLL CARDIOL, V70, P411, DOI 10.1016/j.jacc.2017.05.047
   Shams-White MM, 2019, NUTRIENTS, V11, P0, DOI 10.3390/nu11071572
   Siegel RL, 2021, CA-CANCER J CLIN, V71, P7, DOI 10.3322/caac.21654
   Singh S, 2014, NAT REV GASTRO HEPAT, V11, P45, DOI 10.1038/nrgastro.2013.143
   Smith-Warner SA, 2006, AM J EPIDEMIOL, V163, P1053, DOI 10.1093/aje/kwj127
   Song MY, 2018, JNCI CANCER SPECT, V2, P0, DOI 10.1093/jncics/pky077
   Song MY, 2018, JAMA ONCOL, V4, P71, DOI 10.1001/jamaoncol.2017.3684
   Tabung FK, 2020, BMC CANCER, V20, P0, DOI 10.1186/s12885-020-07288-0
   Tabung FK, 2018, AM J CLIN NUTR, V108, P363, DOI 10.1093/ajcn/nqy093
   van der Stok EP, 2017, NAT REV CLIN ONCOL, V14, P297, DOI 10.1038/nrclinonc.2016.199
   Walter V, 2014, ANN ONCOL, V25, P1517, DOI 10.1093/annonc/mdu040
   Wang L, 2021, JNCI CANCER SPECT, V5, P0, DOI 10.1093/jncics/pkaa089
   Wang ML, 2016, STAT MED, V35, P782, DOI 10.1002/sim.6793
   Wang PL, 2023, INT J EPIDEMIOL, V52, P96, DOI 10.1093/ije/dyac230
   Wang PL, 2023, CANCER CAUSE CONTROL, V34, P39, DOI 10.1007/s10552-022-01633-3
   WILLETT W, 1986, AM J EPIDEMIOL, V124, P17, DOI 10.1093/oxfordjournals.aje.a114366
   Yang BY, 2014, J CLIN ONCOL, V32, P2335, DOI 10.1200/JCO.2014.55.3024
   Yang WS, 2019, CLIN CANCER RES, V25, P1980, DOI 10.1158/1078-0432.CCR-18-2965
   Yue YY, 2022, AM J CLIN NUTR, V115, P843, DOI 10.1093/ajcn/nqab368
NR 56
TC 0
Z9 0
U1 3
U2 6
PU WILEY
PI HOBOKEN
PA 111 RIVER ST, HOBOKEN 07030-5774, NJ USA
SN 0020-7136
EI 1097-0215
J9 INT J CANCER
JI Int. J. Cancer
PD OCT 1
PY 2024
VL 155
IS 7
BP 1191
EP 1202
DI 10.1002/ijc.34993
EA MAY 2024
PG 12
WC Oncology
SC Oncology
GA A5Y5F
UT WOS:001217558900001
PM 38716828
DA 2025-02-23
ER

PT J
AU Gunchick, V
   Wen, WQ
   Jia, GC
   Roberts, LR
   Koshiol, J
   Shu, XO
   Zheng, W
AF Gunchick, Valerie
   Wen, Wanqing
   Jia, Guochong
   Roberts, Lewis R.
   Koshiol, Jill
   Shu, Xiao-Ou
   Zheng, Wei
TI Dietary intake, obesity, and physical activity in association with biliary tract cancer risk: Results from meta-analyses of individual-level data from prospective cohort studies of 723,326 adults
SO INTERNATIONAL JOURNAL OF CANCER
LA English
DT Article
DE biliary tract cancer; diet; epidemiology; obesity
ID body-mass index; southern community cohort; shanghai womens health; pooled analysis; questionnaire; reproducibility; validity; diseases; indicators; size
AB Biliary tract cancer (BTC) is a rare and aggressive malignancy with increasing incidence. Most BTC cases are diagnosed with metastatic disease which carries a 5-year survival rate of <5%. Physical activity, diet, and obesity might be associated with BTC risk, but studies have been limited particularly in African descendants. We addressed this knowledge gap by evaluating associations of BTC risk with obesity, physical activity, and dietary intakes in 723,326 adult participants in four cohort studies conducted in China, the United Kingdom, and the United States. Cox regression was used to estimate hazard ratios (HRs) and 95% confidence intervals (CIs) in each cohort; results were combined using meta-analysis. All cohorts had >= 11 median follow-up years with 839 incident BTC cases combined. BTC risk was positively associated with body mass index (BMI) and waist-to-hip ratio (WHR) whereas physical activity, fruit intake, and fish intake were inversely associated. HR and (95% CI) comparing BMI >35.0 to 18.5-24.9: 1.71 (1.26, 2.31), p-trend <.0001; comparing BMI-adjusted WHR top to bottom quartile: 1.20 (0.94, 1.53), p-trend = .05; comparing >= 15-0 metabolic equivalent task-hours/week 0.76 (0.61, 0.94), p-trend = .009; comparing highest to lowest intake tertile for fruit and fish 0.79 (0.66, 0.95), p-trend = .01; 0.82 (0.68, 0.98), p-trend = .04, respectively. Associations were, in general, similar across ancestry groups. Our study provides strong evidence for important roles of obesity, diet, and physical activity in BTC etiology and stresses the need for lifestyle modification to combat the rising incidence of this fatal malignancy.
C1 [Gunchick, Valerie; Wen, Wanqing; Jia, Guochong; Shu, Xiao-Ou; Zheng, Wei] Vanderbilt Univ, Vanderbilt Epidemiol Ctr, Vanderbilt Ingram Canc Ctr, Med Ctr,Div Epidemiol,Dept Med, Nashville, TN 37235 USA.
   [Roberts, Lewis R.] Mayo Clin, Div Gastroenterol & Hepatol, Dept Internal Med, Rochester, MN USA.
   [Koshiol, Jill] NCI, Div Canc Epidemiol & Genet, Bethesda, MD USA.
   [Zheng, Wei] Vanderbilt Univ, Vanderbilt Epidemiol Ctr, Vanderbilt Ingram Canc Ctr, Sch Med,Dept Med,Div Epidemiol, 2525 West End Ave,8th Floor, Nashville, TN 37203 USA.
C3 Vanderbilt University; Mayo Clinic; National Institutes of Health (NIH) - USA; NIH National Cancer Institute (NCI); NIH National Cancer Institute- Division of Cancer Epidemiology & Genetics; Vanderbilt University
RP Zheng, W (corresponding author), Vanderbilt Univ, Vanderbilt Epidemiol Ctr, Vanderbilt Ingram Canc Ctr, Sch Med,Dept Med,Div Epidemiol, 2525 West End Ave,8th Floor, Nashville, TN 37203 USA.
EM wei.zheng@vanderbilt.edu
FU US National Institutes of Health;  [U01CA262678];  [U01CA202979]
CR Arem H, 2015, JAMA INTERN MED, V175, P959, DOI 10.1001/jamainternmed.2015.0533
   Aune Dagfinn, 2017, INT J EPIDEMIOL, V46, P1029, DOI 10.1093/ije/dyw319
   Barahona Ponce Carol, 2021, HEPATOLOGY, V73, P1783, DOI 10.1002/hep.31537
   Baumeister SE, 2019, J HEPATOL, V70, P885, DOI 10.1016/j.jhep.2018.12.014
   Behrens G, 2013, EUR J EPIDEMIOL, V28, P55, DOI 10.1007/s10654-013-9767-1
   Bennett DA, 2001, AUST NZ J PUBL HEAL, V25, P464, DOI 10.1111/j.1467-842X.2001.tb00294.x
   Bolte LA, 2021, GUT, V70, P1287, DOI 10.1136/gutjnl-2020-322670
   Borenstein M, 2010, RES SYNTH METHODS, V1, P97, DOI 10.1002/jrsm.12
   Bouvard V, 2015, LANCET ONCOL, V16, P1599, DOI 10.1016/S1470-2045(15)00444-1
   Bradbury KE, 2018, J NUTR SCI, V7, P0, DOI 10.1017/jns.2017.66
   Buchowski MS, 2012, J PHYS ACT HEALTH, V9, P765, DOI 10.1123/jpah.9.6.765
   Campbell PT, 2017, CANCER EPIDEM BIOMAR, V26, P597, DOI 10.1158/1055-9965.EPI-16-0796
   Chambers KF, 2019, NUTRIENTS, V11, P0, DOI 10.3390/nu11112588
   Craig CL, 2003, MED SCI SPORT EXER, V35, P1381, DOI 10.1249/01.MSS.0000078924.61453.FB
   Gunchick V, 2023, ONCOLOGIST, V28, P531, DOI 10.1093/oncolo/oyad063
   Guthold R, 2018, LANCET GLOB HEALTH, V6, PE1077, DOI 10.1016/s2214-109x(18)30357-7
   Jackson SS, 2019, CANCER RES, V79, P3973, DOI 10.1158/0008-5472.CAN-19-0459
   Jennings A, 2014, J NUTR, V144, P202, DOI 10.3945/jn.113.184358
   Jurj AL, 2007, AM J EPIDEMIOL, V165, P1124, DOI 10.1093/aje/kwk119
   Kahn SE, 2006, NATURE, V444, P840, DOI 10.1038/nature05482
   Kamsa-ard Siriporn, 2018, ASIAN PAC J CANCER PREV, V19, P605, DOI 10.22034/APJCP.2018.19.3.605
   KATO K, 1989, JPN J CANCER RES, V80, P932, DOI 10.1111/j.1349-7006.1989.tb01629.x
   Lee IM, 2012, LANCET, V380, P219, DOI 10.1016/S0140-6736(12)61031-9
   Li JS, 2014, TUMOR BIOL, V35, P6831, DOI 10.1007/s13277-014-1939-4
   LIDDLE RA, 1985, J CLIN INVEST, V75, P1144, DOI 10.1172/JCI111809
   Makiuchi T, 2020, CANCER EPIDEM BIOMAR, V29, P95, DOI 10.1158/1055-9965.EPI-19-0514
   Makiuchi T, 2017, INT J CANCER, V140, P1009, DOI 10.1002/ijc.30492
   Matthews CE, 2003, AM J EPIDEMIOL, V158, P1114, DOI 10.1093/aje/kwg255
   Oh DY, 2010, CELL, V142, P687, DOI 10.1016/j.cell.2010.07.041
   Ouyang GQ, 2021, CANCER-AM CANCER SOC, V127, P2238, DOI 10.1002/cncr.33476
   Pang YJ, 2021, BRIT J SPORT MED, V55, P1024, DOI 10.1136/bjsports-2020-102174
   Park M, 2014, PREV MED, V65, P13, DOI 10.1016/j.ypmed.2014.03.027
   Pi-Sunyer FX, 1998, OBES RES, V6, P0
   Renehan AG, 2008, LANCET, V371, P569, DOI 10.1016/S0140-6736(08)60269-X
   Schlundt DG, 2007, PUBLIC HEALTH NUTR, V10, P245, DOI 10.1017/S1368980007258574
   Shephard RJ, 2015, SPORTS MED, V45, P1295, DOI 10.1007/s40279-015-0346-3
   Shu XO, 2015, INT J EPIDEMIOL, V44, P810, DOI 10.1093/ije/dyv013
   Shu XO, 2004, EUR J CLIN NUTR, V58, P17, DOI 10.1038/sj.ejcn.1601738
   Signorello LB, 2005, J NATL MED ASSOC, V97, P972
   Signorello LB, 2010, AM J EPIDEMIOL, V171, P488, DOI 10.1093/aje/kwp402
   Sudlow C, 2015, PLOS MED, V12, P0, DOI 10.1371/journal.pmed.1001779
   Tan WB, 2015, NUTRIENTS, V7, P8321, DOI 10.3390/nu7105387
   Vandevijvere S, 2019, OBES REV, V20, P10, DOI 10.1111/obr.12860
   Villegas R, 2007, BRIT J NUTR, V97, P993, DOI 10.1017/S0007114507669189
   Wang YQ, 2022, NUTR METAB, V19, P0, DOI 10.1186/s12986-022-00677-1
   Zheng W, 2005, AM J EPIDEMIOL, V162, P1123, DOI 10.1093/aje/kwi322
NR 46
TC 1
Z9 1
U1 0
U2 0
PU WILEY
PI HOBOKEN
PA 111 RIVER ST, HOBOKEN 07030-5774, NJ USA
SN 0020-7136
EI 1097-0215
J9 INT J CANCER
JI Int. J. Cancer
PD NOV 15
PY 2024
VL 155
IS 10
BP 1721
EP 1730
DI 10.1002/ijc.35048
EA JUN 2024
PG 10
WC Oncology
SC Oncology
GA M5T8P
UT WOS:001242602200001
PM 38847561
DA 2025-02-23
ER

PT J
AU Compton, SLE
   Yang, SP
   Madere, J
   Weltzien, EK
   Caan, BJ
   Meyerhardt, JA
   Schmitz, KH
   Brown, JC
AF Compton, Stephanie L. E.
   Yang, Shengping
   Madere, Joseph
   Weltzien, Erin K.
   Caan, Bette J.
   Meyerhardt, Jeffrey A.
   Schmitz, Kathryn H.
   Brown, Justin C.
TI Dietary quality and chemotherapy-induced peripheral neuropathy in colon cancer
SO CANCER
LA English
DT Article; Early Access
DE Alternative Healthy Eating Index; colon cancer; diet quality; neuropathy
ID colorectal-cancer; adjuvant treatment; oxidative stress; oxaliplatin; survivors; risk; fluorouracil; leucovorin; patterns; disease
AB BackgroundChemotherapy-induced peripheral neuropathy (CIPN) is a common and dose-limiting chemotoxicity caused by oxaliplatin. This study investigated the relationship between dietary quality and the development of moderate and/or severe CIPN in colon cancer survivors using data from the Focus on Reducing Dose-Limiting Toxicities in Colon Cancer with Resistance Exercise trial (ClinicalTrials.gov identifier NCT03291951).MethodsDiet quality was collected using a 127-item food-frequency questionnaire and was scored using the Alternative Healthy Eating Index-2010 (AHEI-2010). CIPN was assessed with the Patient-Reported Outcomes version of the Common Terminology Criteria for Adverse Events at each chemotherapy cycle. The association of dietary quality with time to the first moderate-to-severe (moderate-severe) or severe event of CIPN was estimated using Cox proportional hazards models. Only participants who received oxaliplatin were included in this analysis (n = 132).ResultsSeventy-four participants (56.1%) reported moderate-severe CIPN. Higher dietary quality was associated with a significantly decreased risk of moderate-severe CIPN (hazard ratio [HR], 0.96; 95% confidence interval [CI], 0.93-0.99) and severe CIPN (HR, 0.91; 95% CI, 0.85-0.98). Consumption of red and processed meat (HR, 1.78; 95% CI, 1.07-2.83) and sugar-sweetened beverages (HR, 1.33; 95% CI, 1.10-1.59) was associated with an increased risk of moderate-severe CIPN. Consumption of sugar-sweetened beverages also was associated with an increased risk of severe CIPN (HR, 1.57; 95% CI, 1.14-2.18), whereas vegetable consumption was associated with a reduced risk of severe CIPN (HR, 0.29; 95% CI, 0.09-0.73).ConclusionsAmong patients with colon cancer who received oxaliplatin-based chemotherapy, higher baseline dietary quality was associated with a reduced risk of moderate-severe CIPN. Chemotherapy-induced peripheral neuropathy is a common and dose-limiting chemotoxicity caused by oxaliplatin. In this cohort analysis nested within a randomized controlled trial of 132 colon cancer survivors who received oxaliplatin, higher dietary quality was associated with a significantly lower risk of moderate and/or severe chemotherapy-induced peripheral neuropathy.
C1 [Compton, Stephanie L. E.; Yang, Shengping; Madere, Joseph; Brown, Justin C.] Pennington Biomed Res Ctr, Baton Rouge, LA USA.
   [Weltzien, Erin K.; Caan, Bette J.] Kaiser Permanente Northern Calif, Oakland, CA USA.
   [Meyerhardt, Jeffrey A.] Dana Farber Canc Inst, Boston, MA USA.
   [Schmitz, Kathryn H.] Univ Pittsburgh, Pittsburgh, PA USA.
   [Brown, Justin C.] Lousiana State Univ, Hlth Sci Ctr, New Orleans Sch Med, New Orleans, LA USA.
   [Brown, Justin C.] Louisiana State Univ, Stanley S Scott Canc Ctr, Hlth Sci Ctr, New Orleans, LA USA.
C3 Louisiana State University System; Louisiana State University; Pennington Biomedical Research Center; Kaiser Permanente; Harvard University; Harvard University Medical Affiliates; Dana-Farber Cancer Institute; Pennsylvania Commonwealth System of Higher Education (PCSHE); University of Pittsburgh; Louisiana State University System; Louisiana State University; Louisiana State University System; Louisiana State University Health Sciences Center New Orleans
RP Brown, JC (corresponding author), Louisiana State Univ, Hlth Sci Ctr, 6400 Perkins Rd, Baton Rouge, LA 70808 USA.
EM justin.brown@pbrc.edu
FU National Cancer Institute;  [R01CA206196]
CR Andre T, 2004, NEW ENGL J MED, V350, P2343, DOI 10.1056/NEJMoa032709
   André T, 2009, J CLIN ONCOL, V27, P3109, DOI 10.1200/JCO.2008.20.6771
   Areti A, 2014, REDOX BIOL, V2, P289, DOI 10.1016/j.redox.2014.01.006
   Aspinall SL, 2015, BMC CANCER, V15, P0, DOI 10.1186/s12885-015-1038-y
   Basch E, 2021, CLIN TRIALS, V18, P104, DOI 10.1177/1740774520975120
   Beijers AJM, 2015, ACTA ONCOL, V54, P463, DOI 10.3109/0284186X.2014.980912
   Benson AB III, 2018, J NATL COMPR CANC NE, V16, P359, DOI 10.6004/jnccn.2018.0021
   Blair CK, 2019, CANCER CAUSE CONTROL, V30, P1327, DOI 10.1007/s10552-019-01241-8
   BLOCK G, 1990, J CLIN EPIDEMIOL, V43, P1327, DOI 10.1016/0895-4356(90)90099-B
   Brown JC, 2024, CANCER CHEMOTH PHARM, V94, P461, DOI 10.1007/s00280-024-04665-5
   Burden ST, 2016, J HUM NUTR DIET, V29, P137, DOI 10.1111/jhn.12291
   Caan BJ, 2024, CANCER-AM CANCER SOC, V130, P1858, DOI 10.1002/cncr.35204
   Caan BJ, 2021, CONTEMP CLIN TRIALS, V101, P0, DOI 10.1016/j.cct.2020.106242
   Cespedes EM, 2015, AM J CLIN NUTR, V101, P899, DOI 10.3945/ajcn.115.110213
   Chiuve SE, 2012, J NUTR, V142, P1009, DOI 10.3945/jn.111.157222
   Ford KL, 2023, J ACAD NUTR DIET, V123, P407, DOI 10.1016/j.jand.2022.08.128
   Gewandter JS, 2013, SUPPORT CARE CANCER, V21, P2059, DOI 10.1007/s00520-013-1766-y
   Grothey A, 2018, NEW ENGL J MED, V378, P1177, DOI 10.1056/NEJMoa1713709
   Haller DG, 2011, J CLIN ONCOL, V29, P1465, DOI 10.1200/JCO.2010.33.6297
   Imamura F, 2015, BMJ-BRIT MED J, V351, P0, DOI 10.1136/bmj.h3576
   Knoerl R, 2024, NUTR CANCER, V76, P717, DOI 10.1080/01635581.2024.2364389
   Kuo T, 2015, ADV EXP MED BIOL, V872, P99, DOI 10.1007/978-1-4939-2895-8_5
   Lee S, 2023, J CLIN ONCOL, V41, P1079, DOI 10.1200/JCO.22.01637
   Ligibel JA, 2022, J CLIN ONCOL, V40, P2491, DOI 10.1200/JCO.22.00687
   Ligibel JA, 2022, CANCER-AM CANCER SOC, V128, P2817, DOI 10.1002/cncr.34231
   Ligibel JA, 2019, J ONCOL PRACT, V15, P334, DOI 10.1200/JOP.19.00124
   Lipsitch M, 2010, EPIDEMIOLOGY, V21, P383, DOI 10.1097/EDE.0b013e3181d61eeb
   Loprinzi CL, 2020, J CLIN ONCOL, V38, P0, DOI 10.1200/JCO.20.01399
   Ma X, 2022, FRONT IMMUNOL, V13, P0, DOI 10.3389/fimmu.2022.988481
   Malik VS, 2022, NAT REV ENDOCRINOL, V18, P205, DOI 10.1038/s41574-021-00627-6
   Mannelli LD, 2012, J PAIN, V13, P276, DOI 10.1016/j.jpain.2011.11.009
   McCullough ML, 2002, AM J CLIN NUTR, V76, P1261, DOI 10.1093/ajcn/76.6.1261
   Meyerhardt JA, 2007, JAMA-J AM MED ASSOC, V298, P754, DOI 10.1001/jama.298.7.754
   Micha R, 2010, CIRCULATION, V121, P2271, DOI 10.1161/CIRCULATIONAHA.109.924977
   Nielson CM, 2021, ONCOLOGIST, V26, PE1609, DOI 10.1002/onco.13822
   Ose DJ, 2021, J NATL COMPR CANC NE, V19, P709, DOI 10.6004/jnccn.2020.7653
   Pachman DR, 2015, J CLIN ONCOL, V33, P3416, DOI 10.1200/JCO.2014.58.8533
   Palavicini JP, 2020, JCI INSIGHT, V5, P0, DOI 10.1172/jci.insight.137286
   Park SB, 2009, BRAIN, V132, P2712, DOI 10.1093/brain/awp219
   Park SB, 2009, J CLIN ONCOL, V27, P1243, DOI 10.1200/JCO.2008.19.3425
   Podratz JL, 2011, NEUROBIOL DIS, V41, P661, DOI 10.1016/j.nbd.2010.11.017
   Rumora AE, 2022, FRONT PHYSIOL, V13, P0, DOI 10.3389/fphys.2022.921942
   Rumora AE, 2019, J LIPID RES, V60, P58, DOI 10.1194/jlr.M086843
   Siegel RL, 2023, CA-CANCER J CLIN, V73, P233, DOI 10.3322/caac.21772
   Stubblefield MD, 2009, J NATL COMPR CANC NE, V7, PS1, DOI 10.6004/jnccn.2009.0078
   Sullivan ES, 2021, CLIN NUTR ESPEN, V41, P331, DOI 10.1016/j.clnesp.2020.10.023
   Trauchburg A, 2023, NUTRIENTS, V15, P0, DOI 10.3390/nu15143151
   Willett WC, 1997, AM J CLIN NUTR, V65, P1220, DOI 10.1093/ajcn/65.4.1220S
   Zhang HM, 2016, J PAIN, V17, P775, DOI 10.1016/j.jpain.2016.02.011
   Zhou MJ, 2022, CLIN COLORECTAL CANC, V21, PE62, DOI 10.1016/j.clcc.2021.09.008
   Zhu JX, 2024, FRONT ENDOCRINOL, V14, P0, DOI 10.3389/fendo.2023.1265372
   Zhu Y, 2013, BMJ OPEN, V3, P0, DOI 10.1136/bmjopen-2012-002270
NR 52
TC 0
Z9 0
U1 3
U2 3
PU WILEY
PI HOBOKEN
PA 111 RIVER ST, HOBOKEN 07030-5774, NJ USA
SN 0008-543X
EI 1097-0142
J9 CANCER-AM CANCER SOC
JI Cancer
PD OCT 5
PY 2024
VL 0
IS 
BP 
EP 
DI 10.1002/cncr.35599
EA OCT 2024
PG 8
WC Oncology
SC Oncology
GA H9D3Q
UT WOS:001326363800001
PM 39369275
DA 2025-02-23
ER

PT J
AU Hauner, D
   Mang, A
   Donik, L
   Schederecker, F
   Meyer, D
   Rack, B
   Janni, W
   Hauner, H
AF Hauner, Dagmar
   Mang, Anna
   Donik, Lara
   Schederecker, Florian
   Meyer, Dorothy
   Rack, Brigitte
   Janni, Wolfgang
   Hauner, Hans
TI Dietary supplement intake in women with breast cancer before and after diagnosis: results from the SUCCESS C trial
SO BMC CANCER
LA English
DT Article
DE Dietary supplement use; Inadequate intake; Excess intake; Breast cancer; Micronutrients
ID clinical-trial; life-style; chemotherapy; nutrition; prognosis; outcm; vitamin
AB Background There is little evidence that dietary supplements are beneficial for patients with breast cancer; therefore, they are usually not recommended by treatment guidelines. The aim of the present analysis was to assess the prevalence of dietary supplement (DS) intake among women before and after a breast cancer diagnosis. Methods Participants in the SUCCESS C lifestyle intervention study, a randomized controlled trial in women with newly diagnosed intermediate- to high-risk breast cancer, completed two questionnaires on dietary supplement intake 24 months (QS1) and 48 months (QS2) after beginning the lifestyle intervention. The study was registered on 12.17.2008 under the EU Clinical Trials Register https://www.clinicaltrialsregister.eu/, trial registration number: 2008-005453-38. The questionnaires collected data on DS intake during the 5-year period prediagnosis (QS1) and in the period postdiagnosis (QS2). Multivariate logistic regression models were fitted to examine differences in DS intake between the two intervention groups. The groups were then pooled to examine differences in DS use between the prediagnostic and postdiagnostic period. Results A total of 320 questionnaires from 58.5% of intervention group completers and 416 questionnaires from 46.6% of low-level intervention group completers were included in the analysis. Overall, 20.2% of all respondents reported taking DS prior to their diagnosis. After a cancer diagnosis, the percentage of women taking DS significantly increased to 56.4% (p for time effect < 0.0001). No differences in DS intake between the intervention groups were observed. Single or combined preparations of vitamins and minerals/trace elements were the most frequently reported supplements. Notably, a 9-fold increase in vitamin D intake was reported postdiagnosis, where the proportion of women increased from 3.8 to 34.5%. Conclusion A 3-fold increase in the reported intake of dietary supplements was seen in women after a breast cancer diagnosis. These observations underscore the need to incorporate patient education surrounding the use of dietary supplements in a treatment care plan, particularly addressing the negligible benefits as well as the potential risks and treatment interactions.
C1 [Hauner, Dagmar; Mang, Anna; Donik, Lara; Schederecker, Florian; Meyer, Dorothy; Hauner, Hans] Tech Univ Munich, Inst Nutr Med, Else Kroner Fresenius Ctr Nutr Med, TUM Sch Med & Hlth, Munich, Germany.
   [Schederecker, Florian] Tech Univ Munich, Chair Epidemiol, TUM Sch Med & Hlth, Munich, Germany.
   [Rack, Brigitte; Janni, Wolfgang] Univ Hosp Ulm, Dept Gynecol & Obstet, Ulm, Germany.
C3 Technical University of Munich; Technical University of Munich; Ulm University
RP Hauner, H (corresponding author), Tech Univ Munich, Inst Nutr Med, Else Kroner Fresenius Ctr Nutr Med, TUM Sch Med & Hlth, Munich, Germany.
EM hans.hauner@tum.de
FU Technische Universitt Mnchen (1025); Sanofi-Aventis; Chugai; Veridex
CR Ambrosone CB, 2020, J CLIN ONCOL, V38, P804, DOI 10.1200/JCO.19.01203
   [Anonymous], 2021, S3-LEITLINIE KOMPLEMENTARMEDIZIN IN DER BEHANDLUNG VON ONKOLOGISCHEN PATIENTINNEN, V0, P0
   [Anonymous], 2021, OFFICIAL JOURNAL OF THE EUROPEAN UNION, V0, P0
   Arends J, 2017, CLIN NUTR, V36, P11, DOI 10.1016/j.clnu.2016.07.015
   Bjelakovic G, 2012, COCHRANE DB SYST REV, V0, P0, DOI DOI 10.1002/14651858.CD007176.pub2
   Bundesministerium fur Ernahrung LuV, 2008, ERGEBNISBERICHT TEIL 1: NATIONALE VERZEHRSSTUDIE II, V0, P0
   Bundesministerium fur Ernahrung LuV, 2008, ERGEBNISBERICHT TEIL 2: NATIONALE VERZEHRSSTUDIE II, V0, P0
   Chen F, 2019, ANN INTERN MED, V170, P604, DOI 10.7326/M18-2478
   DAndrea GM, 2005, CA-CANCER J CLIN, V55, P319, DOI 10.3322/canjclin.55.5.319
   de Gregorio A, 2022, BRIT J CANCER, V126, P1715, DOI 10.1038/s41416-021-01690-6
   Greenlee H, 2014, BMC CANCER, V14, P0, DOI 10.1186/1471-2407-14-382
   Greenlee H, 2012, CANCER-AM CANCER SOC, V118, P2048, DOI 10.1002/cncr.26526
   Harvie Michelle, 2014, AM SOC CLIN ONCOL EDUC BOOK, V0, PPE478, DOI 10.14694/EdBook_AM.2014.34.e478
   Hauner D, 2020, BMJ NUTR PREV HLTH, V3, P213, DOI 10.1136/bmjnph-2020-000119
   Hernandez D, 2021, CANCER MED-US, V10, P3726, DOI 10.1002/cam4.3913
   Holzapfel C, 2020, ERNAEHRUNGS-UMSCHAU, V67, P60
   Jung AY, 2019, AM J CLIN NUTR, V109, P69, DOI 10.1093/ajcn/nqy223
   Kwan ML, 2011, BREAST CANCER RES TR, V130, P195, DOI 10.1007/s10549-011-1557-4
   Lawenda BD, 2008, JNCI-J NATL CANCER I, V100, P773, DOI 10.1093/jnci/djn148
   Li KR, 2010, BRIT J NUTR, V104, P1058, DOI 10.1017/S0007114510001728
   Mangione CM, 2022, JAMA-J AM MED ASSOC, V327, P2326, DOI 10.1001/jama.2022.8970
   Micke O, 2009, EUR J INTEGR MED, V1, P19, DOI 10.1016/j.eujim.2009.02.001
   Miller PE, 2009, ONCOL NURS FORUM, V36, P61, DOI 10.1188/09.ONF.61-68
   Muscaritoli M, 2021, CLIN NUTR, V40, P2898, DOI 10.1016/j.clnu.2021.02.005
   Navarro VJ, 2014, HEPATOLOGY, V60, P1399, DOI 10.1002/hep.27317
   Newman V, 1998, J AM DIET ASSOC, V98, P285, DOI 10.1016/S0002-8223(98)00068-6
   Poole EM, 2013, BREAST CANCER RES TR, V139, P529, DOI 10.1007/s10549-013-2548-4
   Pouchieu C, 2015, BRIT J NUTR, V113, P1319, DOI 10.1017/S0007114515000239
   Prophylaxe eVDO, 2017, CONTRACT NO.: AWMF-REGISTER-NR.:183/001, V0, P0
   Rack B, 2010, BREAST CARE, V5, P395, DOI 10.1159/000322677
   Rayman MP, 2018, FREE RADICAL BIO MED, V127, P46, DOI 10.1016/j.freeradbiomed.2018.02.015
   Research WCRFIAIfC, 2018, CONTINUOUS UPDATE PROJECT EXPERT REPORT, V0, P0
   Tank M, 2021, J CANCER RES CLIN, V147, P1917, DOI 10.1007/s00432-021-03594-7
   Velentzis LS, 2011, BREAST CANCER RES TR, V128, P473, DOI 10.1007/s10549-010-1238-8
   Velicer CM, 2008, J CLIN ONCOL, V26, P665, DOI 10.1200/JCO.2007.13.5905
   Vernieri C, 2018, CRIT REV ONCOL HEMAT, V123, P57, DOI 10.1016/j.critrevonc.2018.01.002
   Wang XF, 2021, J THORAC ONCOL, V16, P375, DOI 10.1016/j.jtho.2020.12.008
   Weigl J, 2018, BREAST CARE, V13, P86, DOI 10.1159/000488718
   Weissenborn A, 2018, JOURNAL FUER VERBRAUCHERSCHUTZ UND LEBENSMITTELSICHERHEIT/JOURNAL OF CONSUMER PROTECTION AND FOOD SAFETY, V13, P25, DOI 10.1007/s00003-017-1140-y
   Zirpoli GR, 2013, BREAST CANCER RES TR, V137, P903, DOI 10.1007/s10549-012-2400-2
NR 43
TC 0
Z9 0
U1 3
U2 4
PU BMC
PI LONDON
PA CAMPUS, 4 CRINAN ST, LONDON N1 9XW, ENGLAND
SN 
EI 1471-2407
J9 BMC CANCER
JI BMC Cancer
PD MAY 15
PY 2024
VL 24
IS 1
BP 
EP 
DI 10.1186/s12885-024-12341-3
PG 10
WC Oncology
SC Oncology
GA QX3K7
UT WOS:001224126500001
PM 38750410
DA 2025-02-23
ER

PT J
AU Natale, A
   Turati, F
   Taborelli, M
   Giacosa, A
   Augustin, LSA
   Crispo, A
   Negri, E
   Rossi, M
   La Vecchia, C
AF Natale, Arianna
   Turati, Federica
   Taborelli, Martina
   Giacosa, Attilio
   Augustin, Livia S. A.
   Crispo, Anna
   Negri, Eva
   Rossi, Marta
   La Vecchia, Carlo
TI Diabetes Risk Reduction Diet and Colorectal Cancer Risk
SO CANCER EPIDEMIOLOGY BIOMARKERS & PREVENTION
LA English
DT Article
ID food-frequency questionnaire; glycemic load; metabolic syndrome; prevention diet; olive oil; mellitus; metaanalysis; association; populations; adherence
AB Background: Diabetes has been associated with colorectal cancer. We evaluated whether adherence to a diabetes risk reduction diet (DRRD) can favorably influence the risk of colorectal cancer. Methods: Data came from a multicentric Italian case-control study including 1,953 histologically confirmed colorectal cancer cases and 4,154 hospital controls admitted for acute nonneoplastic diseases. Diet was assessed through a validated and reproducible food frequency questionnaire. The DRRD score was computed assigning higher values for higher consumption of cereal fiber, fruit, coffee, nuts and a higher polyunsaturated/saturated fats ratio and for lower glycemic index and lower consumption of red/processed meat and sweetened beverages and fruit juices. The ORs and the corresponding 95% confidence intervals (CI) of colorectal cancer according to the DRRD score were obtained using logistic regression models adjusting for total energy intake and other major confounders. Results: The DRRD was inversely related to colorectal cancer risk. The ORs of colorectal cancer were 0.77 (95% CI, 0.67-0.89) for the third versus first score tertile (Ptrend < 0.001) and 0.92 (95% CI, 0.87-0.96) for a 3-point increment in the score. Inverse associations were observed for colon and rectal cancers and were consistent in strata of sex, age, and other major covariates. Conclusions: A higher adherence to a DRRD was inversely associated with colorectal cancer risk. Impact: Given the high incidence and mortality rates of colorectal cancer, adherence to a DRRD can have relevant prevention and public health implications.
C1 [Natale, Arianna; Turati, Federica; Rossi, Marta; La Vecchia, Carlo] Univ Milan, Dept Clin Sci & Community Hlth, Milan, Italy.
   [Taborelli, Martina] Natl Canc Inst IRCCS, Ctr Riferimento Oncol, Unit Canc Epidemiol, Aviano, Italy.
   [Giacosa, Attilio] CDI Ctr Diagnost Italiano, Pathol Unit CDI, Milan, Italy.
   [Augustin, Livia S. A.; Crispo, Anna] Fdn G Pascale, Ist Nazl Tumori, Epidemiol & Biostat Unit, IRCCS, Naples, Italy.
   [Negri, Eva] Univ Bologna, Dept Med & Surg Sci, Bologna, Italy.
   [Rossi, Marta] Univ Milan, Dept Clin Sci & Community Hlth, Branch Med Stat Biometry & Epidemiol GA Maccacaro, Via Giovanni Celoria 22, I-20133 Milan, Italy.
C3 University of Milan; IRCCS Aviano (CRO); Fondazione IRCCS Istituto Nazionale Tumori Milan; IRCCS Fondazione Pascale; University of Bologna; University of Milan
RP Rossi, M (corresponding author), Univ Milan, Dept Clin Sci & Community Hlth, Branch Med Stat Biometry & Epidemiol GA Maccacaro, Via Giovanni Celoria 22, I-20133 Milan, Italy.
EM marta.rossi@unimi.it
FU Fondazione AIRC per la ricerca sul cancro ETS (AIRC) [21378, P20229A9S5]; AIRC (Associazione Italiana per la Ricerca sul Cancro) Foundation; Italian Ministry of University and Research (MUR)
CR Alicandro G, 2017, EUR J CANCER PREV, V26, P424, DOI 10.1097/CEJ.0000000000000341
   Atkinson FS, 2008, DIABETES CARE, V31, P2281, DOI 10.2337/dc08-1239
   Aune D, 2012, CANCER CAUSE CONTROL, V23, P521, DOI 10.1007/s10552-012-9918-9
   Aune D, 2015, EUR J EPIDEMIOL, V30, P529, DOI 10.1007/s10654-015-0056-z
   Bosetti C, 2012, NUTR CANCER, V64, P643, DOI 10.1080/01635581.2012.676141
   Braga C, 1998, CANCER-AM CANCER SOC, V82, P448, DOI 10.1002/(SICI)1097-0142(19980201)82:3<448::AID-CNCR4>3.0.CO;2-L
   Brighenti F, 1992, G ITAL NUTR CLIN PREV, V1, P79
   Calza S, 2001, EUR J CANCER PREV, V10, P515, DOI 10.1097/00008469-200112000-00006
   Chen WS, 2009, EUR J HUM GENET, V17, P1668, DOI 10.1038/ejhg.2009.86
   Chen YC, 2019, CELLS-BASEL, V8, P0, DOI 10.3390/cells8040326
   Chen YH, 2023, CANCER EPIDEM BIOMAR, V32, P1726, DOI 10.1158/1055-9965.EPI-23-0690
   Cirillo F, 2019, INT J MOL SCI, V20, P0, DOI 10.3390/ijms20122922
   Clevers H, 2012, CELL, V149, P1192, DOI 10.1016/j.cell.2012.05.012
   Decarli A, 1996, ANN EPIDEMIOL, V6, P110, DOI 10.1016/1047-2797(95)00129-8
   Mousavi SE, 2022, FRONT NUTR, V9, P0, DOI 10.3389/fnut.2022.744500
   Esposito G, 2023, CANCER CAUSE CONTROL, V34, P769, DOI 10.1007/s10552-023-01722-x
   Esposito G, 2021, NUTRIENTS, V13, P0, DOI 10.3390/nu13082630
   Esposito K, 2013, ENDOCRINE, V44, P634, DOI 10.1007/s12020-013-9939-5
   Esposito K, 2012, DIABETES CARE, V35, P2402, DOI 10.2337/dc12-0336
   Franceschi S, 1998, EUR J CANCER PREV, V7, PS19, DOI 10.1097/00008469-199805000-00004
   FRANCESCHI S, 1993, EUR J CANCER, V29A, P2298, DOI 10.1016/0959-8049(93)90225-5
   Franceschi S, 1998, INT J CANCER, V76, P321, DOI 10.1002/(SICI)1097-0215(19980504)76:3<321::AID-IJC6>3.0.CO;2-X
   Franceschi S, 1997, INT J CANCER, V72, P56, DOI 10.1002/(SICI)1097-0215(19970703)72:1<56::AID-IJC8>3.0.CO;2-3
   Franceschi S, 2001, ANN ONCOL, V12, P173, DOI 10.1023/A:1008304128577
   Franceschi Silvia, 1995, ANNALS OF EPIDEMIOLOGY, V5, P69, DOI 10.1016/1047-2797(95)92893-D
   Galeone C, 2010, CANCER CAUSE CONTROL, V21, P1949, DOI 10.1007/s10552-010-9623-5
   Giovannucci E, 2001, J NUTR, V131, P3109S, DOI 10.1093/jn/131.11.3109S
   Giovannucci E, 2010, DIABETES CARE, V33, P1674, DOI 10.2337/dc10-0666
   Gnagnarella P, 2004, J FOOD COMPOS ANAL, V17, P509, DOI 10.1016/j.jfca.2004.02.009
   Gutiérrez-Salmerón M, 2017, ENDOCRINOL DIAB NUTR, V64, P109, DOI 10.1016/j.endinu.2016.10.005
   Huang Y, 2021, CLIN NUTR, V40, P5595, DOI 10.1016/j.clnu.2021.09.037
   Jannasch F, 2017, J NUTR, V147, P1174, DOI 10.3945/jn.116.242552
   Jayedi A, 2020, BRIT J NUTR, V124, P1133, DOI 10.1017/S0007114520002330
   Jin SY, 2022, EUR J EPIDEMIOL, V37, P569, DOI 10.1007/s10654-022-00881-6
   Johnson CM, 2013, CANCER CAUSE CONTROL, V24, P1207, DOI 10.1007/s10552-013-0201-5
   Kang JH, 2020, AM J CLIN NUTR, V112, P1492, DOI 10.1093/ajcn/nqaa268
   Kasprzak A, 2021, INT J MOL SCI, V22, P0, DOI 10.3390/ijms22126434
   Kasuki L, 2022, FRONT ENDOCRINOL, V13, P0, DOI 10.3389/fendo.2022.924952
   Keum N, 2019, NAT REV GASTRO HEPAT, V16, P713, DOI 10.1038/s41575-019-0189-8
   Kim M, 2018, NUTRIENTS, V10, P0, DOI 10.3390/nu10121963
   Kim Y, 2020, CANCER EPIDEM BIOMAR, V29, P288, DOI 10.1158/1055-9965.EPI-19-0931
   La Vecchia C, 1997, CANCER EPIDEM BIOMAR, V6, P1007
   LaVecchia C, 1997, INT J CANCER, V73, P525, DOI 10.1002/(SICI)1097-0215(19971114)73:4<525::AID-IJC12>3.0.CO;2-8
   Lee J, 2022, OCCUP ENVIRON MED, V79, P277, DOI 10.1136/oemed-2020-107253
   Llaha F, 2021, NUTRIENTS, V13, P0, DOI 10.3390/nu13020516
   Long TT, 2022, EUR J NUTR, V61, P2115, DOI 10.1007/s00394-022-02797-z
   Luo X, 2019, AM J GASTROENTEROL, V114, P1870, DOI 10.14309/ajg.0000000000000450
   May-Wilson S, 2017, EUR J CANCER, V84, P228, DOI 10.1016/j.ejca.2017.07.034
   Mima K, 2016, GUT, V65, P1973, DOI 10.1136/gutjnl-2015-310101
   Morgan E, 2023, GUT, V72, P338, DOI 10.1136/gutjnl-2022-327736
   Norde MM, 2021, NUTR REV, V79, P331, DOI 10.1093/nutrit/nuaa010
   Papadimitriou N, 2020, NAT COMMUN, V11, P0, DOI 10.1038/s41467-020-14389-8
   Pelucchi C, 2011, CURR PHARM DESIGN, V17, P805, DOI 10.2174/138161211795428920
   Rhee JJ, 2015, DIABETES CARE, V38, P596, DOI 10.2337/dc14-1986
   Rokkas T, 2008, WORLD J GASTROENTERO, V14, P3484, DOI 10.3748/wjg.14.3484
   Salemi F, 2023, EUR J NUTR, V62, P563, DOI 10.1007/s00394-022-03034-3
   Scheithauer TPM, 2020, FRONT IMMUNOL, V11, P0, DOI 10.3389/fimmu.2020.571731
   Schwingshackl L, 2018, INT J CANCER, V142, P1748, DOI 10.1002/ijc.31198
   Schwingshackl L, 2017, EUR J EPIDEMIOL, V32, P363, DOI 10.1007/s10654-017-0246-y
   Slimani N, 2009, EUR J CLIN NUTR, V63, PS206, DOI 10.1038/ejcn.2009.82
   Song MY, 2020, GASTROENTEROLOGY, V158, P322, DOI 10.1053/j.gastro.2019.06.048
   Sun L, 2012, DIGEST DIS SCI, V57, P1586, DOI 10.1007/s10620-012-2059-x
   Tsilidis KK, 2015, BMJ-BRIT MED J, V350, P0, DOI 10.1136/bmj.g7607
   Turati F, 2022, EUR J CANCER PREV, V31, P339, DOI 10.1097/CEJ.0000000000000709
   Turati F, 2022, EUR J NUTR, V61, P309, DOI 10.1007/s00394-021-02646-5
   Turati F, 2019, NUTRIENTS, V11, P0, DOI 10.3390/nu11102342
   Turati F, 2017, EUR J CANCER, V85, P86, DOI 10.1016/j.ejca.2017.08.015
   ULLRICH A, 1986, EMBO J, V5, P2503, DOI 10.1002/j.1460-2075.1986.tb04528.x
   Vieira AR, 2017, ANN ONCOL, V28, P1788, DOI 10.1093/annonc/mdx171
   Wanders AJ, 2017, NUTRIENTS, V9, P0, DOI 10.3390/nu9080840
   Wang CR, 2022, AM J EPIDEMIOL, V191, P472, DOI 10.1093/aje/kwab265
   Wang PY, 2016, J DIABETES INVEST, V7, P56, DOI 10.1111/jdi.12376
   Watling CZ, 2023, CANCER RES, V83, P2066, DOI 10.1158/0008-5472.CAN-22-3755
   Wu X, 2023, FRONT NUTR, V10, P0, DOI 10.3389/fnut.2023.1218632
   Xiang L, 2023, J TRANSL MED, V21, P0, DOI 10.1186/s12967-023-04555-z
   Yang IP, 2016, ONCOTARGET, V7, P18837, DOI 10.18632/oncotarget.7719
   Yu GH, 2022, J DIABETES RES, V2022, P0, DOI 10.1155/2022/1747326
   Zampetaki A, 2010, CIRC RES, V107, P810, DOI 10.1161/CIRCRESAHA.110.226357
   Zeng HM, 2022, EBIOMEDICINE, V86, P0, DOI 10.1016/j.ebiom.2022.104345
   Zhang D, 2020, AGING-US, V12, P10772, DOI 10.18632/aging.103292
   Zhang Y, 2022, FRONT ONCOL, V12, P0, DOI 10.3389/fonc.2022.855101
NR 81
TC 0
Z9 0
U1 1
U2 3
PU AMER ASSOC CANCER RESEARCH
PI PHILADELPHIA
PA 615 CHESTNUT ST, 17TH FLOOR, PHILADELPHIA, PA 19106-4404 USA
SN 1055-9965
EI 1538-7755
J9 CANCER EPIDEM BIOMAR
JI Cancer Epidemiol. Biomarkers Prev.
PD MAY 1
PY 2024
VL 33
IS 5
BP 731
EP 738
DI 10.1158/1055-9965.EPI-23-1400
PG 8
WC Oncology; Public, Environmental & Occupational Health
SC Oncology; Public, Environmental & Occupational Health
GA PT4Z0
UT WOS:001216335200010
PM 38451185
DA 2025-02-23
ER

PT J
AU Illescas, O
   Belfiore, A
   Varinelli, L
   Battistessa, D
   Zanutto, S
   Brignola, C
   Segrado, F
   Cafferati, I
   Ricci, MT
   Sabella, G
   Milione, M
   Ladisa, V
   Signoroni, S
   Vitellaro, M
   Pasanisi, P
   Gariboldi, M
AF Illescas, Oscar
   Belfiore, Antonino
   Varinelli, Luca
   Battistessa, Davide
   Zanutto, Susanna
   Brignola, Clorinda
   Segrado, Francesco
   Cafferati, Irene
   Ricci, Maria Teresa
   Sabella, Giovanna
   Milione, Massimo
   Ladisa, Vito
   Signoroni, Stefano
   Vitellaro, Marco
   Pasanisi, Patrizia
   Gariboldi, Manuela
TI Effect of anti-inflammatory molecules from food on organoids derived from adenomatous polyps of FAP subjects
SO TUMORI JOURNAL
LA English
DT Article; Early Access
DE Familial Adenomatous Polyposis; colorectal cancer; organoids; flavonoids
ID colorectal-cancer; quercetin; nutraceuticals; modulation; activation; survival; gallate; cells
AB Introduction: Individuals with Familial Adenomatous Polyposis (FAP) or APC-associated polyposis, an autosomal dominant inherited condition, develop multiple adenomatous polyps and have an increased colorectal cancer (CRC) risk. A change in diet can help reduce cancer risk, and several dietary components have an antitumor effect. We aimed to evaluate the potential of the anti-inflammatory and anticancer substances quercetin (QER), epigallocatechin gallate (EGG) and fisetin (FIS) in decreasing the risk of CRC by reducing the growth of polyps in an organoid model.Methods: Patient-derived organoid (PDO) lines were generated from polyps obtained from patients with FAP undergoing prophylactic colectomy. PDOs were treated with QER, EGG, or FIS to determine their effect on cell growth. Changes in caspase 3/7 activity and expression of inflammation and apoptosis mediators were assessed by luminescent and colorimetric assays.Results: Three PDO lines with different inactivating pathogenic variants in the APC gene were developed using a combinatorial approach. FIS was the most active of the three substances tested, presenting the lowest IC50 in all PDO lines (range: 42.6-9.2 uM). The IC50 was defined as the concentration required to halve the number of cells after 72 hours. All molecules tested induced apoptosis through activation of caspases 3/7.Conclusions: QER, EGG, and FIS can be easily taken from foods or dietary supplements, show toxicity on PDOs derived from adenomatous polyps, while they are known to be harmless on normal cells. Diets enriched with these substances could be potential supplemental treatments to reduce the risk of CRC in individuals with FAP.
C1 [Illescas, Oscar; Varinelli, Luca; Battistessa, Davide; Zanutto, Susanna; Gariboldi, Manuela] Fdn IRCCS Ist Nazl Tumori, Mol Epigen Unit, Via G Venezian 1, I-20133 Milan, Italy.
   [Belfiore, Antonino] Fdn IRCCS Ist Nazl Tumori, Dept Diagnost Innovat, Pathol Unit 2, Milan, Italy.
   [Brignola, Clorinda; Cafferati, Irene; Ricci, Maria Teresa; Signoroni, Stefano; Vitellaro, Marco] Fdn IRCCS Ist Nazl Tumori, Unit Hereditary Digest Tract Tumors, Milan, Italy.
   [Segrado, Francesco; Pasanisi, Patrizia] Fdn IRCCS Ist Nazl Tumori, Unit Nutr Res & Metabol, Milan, Italy.
   [Sabella, Giovanna; Milione, Massimo] Fdn IRCCS Ist Nazl Tumori, Dept Diagnost Innovat, Pathol Unit 1, Milan, Italy.
   [Ladisa, Vito] Fdn IRCCS Ist Nazl Tumori, Hosp Pharm, Milan, Italy.
   [Vitellaro, Marco] Fdn IRCCS Ist Nazl Tumori, Colorectal Surg Div, Milan, Italy.
C3 Fondazione IRCCS Istituto Nazionale Tumori Milan; Fondazione IRCCS Istituto Nazionale Tumori Milan; Fondazione IRCCS Istituto Nazionale Tumori Milan; Fondazione IRCCS Istituto Nazionale Tumori Milan; Fondazione IRCCS Istituto Nazionale Tumori Milan; Fondazione IRCCS Istituto Nazionale Tumori Milan; Fondazione IRCCS Istituto Nazionale Tumori Milan
RP Gariboldi, M (corresponding author), Fdn IRCCS Ist Nazl Tumori, Mol Epigen Unit, Via G Venezian 1, I-20133 Milan, Italy.
EM gariboldi.manuela@istitutotumori.mi.it
FU Ministry of Health Ricerca Corrente and 5xmille funds for healthcare research; European Union [825410]; Fondazione Umberto Veronesi (FUV) Post-doctoral fellowship
CR Alam M, 2022, FOOD CHEM, V379, P0, DOI 10.1016/j.foodchem.2022.132135
   Arai Y, 2000, J NUTR, V130, P2243
   Ardoino I, 2020, TUMORI J, V106, P139, DOI 10.1177/0300891619868019
   Barbáchano A, 2021, CANCERS, V13, P0, DOI 10.3390/cancers13112657
   Belfiore A, 2021, CANCER PREV RES, V14, P963, DOI 10.1158/1940-6207.CAPR-21-0076
   Cruz-Correa M, 2006, CLIN GASTROENTEROL H, V4, P1035, DOI 10.1016/j.cgh.2006.03.020
   Ditonno I, 2023, INT J MOL SCI, V24, P0, DOI 10.3390/ijms24065687
   Divella R, 2020, CANCER GENOM PROTEOM, V17, P335, DOI 10.21873/cgp.20193
   Gupta SC, 2010, CANCER METAST REV, V29, P405, DOI 10.1007/s10555-010-9235-2
   Hoensch H, 2008, WORLD J GASTROENTERO, V14, P2187, DOI 10.3748/wjg.14.2187
   Illescas O, 2024, CLIN NUTR, V43, P951, DOI 10.1016/j.clnu.2024.02.023
   Jeng LB, 2018, J CELL PHYSIOL, V233, P7134, DOI 10.1002/jcp.26532
   Kashyap D, 2019, BIOMOLECULES, V9, P0, DOI 10.3390/biom9050174
   Lee KW, 2008, CANCER RES, V68, P946, DOI 10.1158/0008-5472.CAN-07-3140
   Lefranc F, 2017, SEMIN CANCER BIOL, V46, P14, DOI 10.1016/j.semcancer.2017.06.004
   Nielsen M, 1900, V2018, V0, P99
   Pasanisi P, 2019, INTEGR CANCER THER, V18, P0, DOI 10.1177/1534735419846400
   Pleguezuelos-Manzano Cayetano, 2020, CURR PROTOC IMMUNOL, V130, Pe106, DOI 10.1002/cpim.106
   Rausa E, 2023, INT J COLORECTAL DIS, V38, P0, DOI 10.1007/s00384-023-04531-5
   Roy T, 2023, FRONT IMMUNOL, V13, P0, DOI 10.3389/fimmu.2022.1075804
   Sahu BD, 2016, J NUTR BIOCHEM, V28, P171, DOI 10.1016/j.jnutbio.2015.10.004
   Saldanha SN, 2014, EXP CELL RES, V324, P40, DOI 10.1016/j.yexcr.2014.01.024
   Shimizu M, 2010, CHEM-BIOL INTERACT, V185, P247, DOI 10.1016/j.cbi.2010.03.036
   Song M, 2019, CLIN GASTROENTEROL H, V17, P275, DOI 10.1016/j.cgh.2018.07.012
   Thanikachalam K, 2019, NUTRIENTS, V11, P0, DOI 10.3390/nu11010164
   Varinelli L, 2024, J EXP CLIN CANC RES, V43, P0, DOI 10.1186/s13046-024-03052-5
   Varinelli L, 2023, J MOL CELL BIOL, V14, P0, DOI 10.1093/jmcb/mjac064
   Vasen HFA, 2008, GUT, V57, P0, DOI 10.1136/gut.2007.136127
   Vivanco PG, 2023, NUTRIENTS, V15, P0, DOI 10.3390/nu15194274
   Wang ZX, 2021, BRIT J PHARMACOL, V178, P1133, DOI 10.1111/bph.15350
   Weiss JM, 2021, J NATL COMPR CANC NE, V19, P1122, DOI 10.1164/jnccn.2021.0048
NR 31
TC 0
Z9 0
U1 1
U2 1
PU SAGE PUBLICATIONS LTD
PI LONDON
PA 1 OLIVERS YARD, 55 CITY ROAD, LONDON EC1Y 1SP, ENGLAND
SN 0300-8916
EI 2038-2529
J9 TUMORI J
JI Tumori J.
PD OCT 27
PY 2024
VL 0
IS 
BP 
EP 
DI 10.1177/03008916241291301
EA OCT 2024
PG 7
WC Oncology
SC Oncology
GA K6T8V
UT WOS:001345193000001
PM 39462833
DA 2025-02-23
ER

PT J
AU Tsilidis, KK
   Markozannes, G
   Becerra-Tomas, N
   Cariolou, M
   Balducci, K
   Vieira, R
   Kiss, S
   Aune, D
   Greenwood, DC
   Dossus, L
   Gonzalez-Gil, EM
   Gunter, MJ
   Allen, K
   Brockton, NT
   Croker, H
   Gordon-Dseagu, VL
   Mitrou, P
   Musuwo, N
   Wiseman, MJ
   Copson, E
   Renehan, AG
   Bours, M
   Demark-Wahnefried, W
   Hudson, MM
   May, AM
   Odedina, FT
   Skinner, R
   Steindorf, K
   Tjonneland, A
   Velikova, G
   Baskin, ML
   Chowdhury, R
   Hill, L
   Lewis, SJ
   Seidell, J
   Weijenberg, MP
   Krebs, J
   Cross, AJ
   Chan, DSM
AF Tsilidis, Konstantinos K.
   Markozannes, Georgios
   Becerra-Tomas, Nerea
   Cariolou, Margarita
   Balducci, Katia
   Vieira, Rita
   Kiss, Sonia
   Aune, Dagfinn
   Greenwood, Darren C.
   Dossus, Laure
   Gonzalez-Gil, Esther M.
   Gunter, Marc J.
   Allen, Kate
   Brockton, Nigel T.
   Croker, Helen
   Gordon-Dseagu, Vanessa L.
   Mitrou, Panagiota
   Musuwo, Nicole
   Wiseman, Martin J.
   Copson, Ellen
   Renehan, Andrew G.
   Bours, Martijn
   Demark-Wahnefried, Wendy
   Hudson, Melissa M.
   May, Anne M.
   Odedina, Folakemi T.
   Skinner, Roderick
   Steindorf, Karen
   Tjonneland, Anne
   Velikova, Galina
   Baskin, Monica L.
   Chowdhury, Rajiv
   Hill, Lynette
   Lewis, Sarah J.
   Seidell, Jaap
   Weijenberg, Matty P.
   Krebs, John
   Cross, Amanda J.
   Chan, Doris S. M.
TI Post-diagnosis adiposity, physical activity, sedentary behaviour, dietary factors, supplement use and colorectal cancer prognosis: Global Cancer Update Programme (CUP Global) summary of evidence grading
SO INTERNATIONAL JOURNAL OF CANCER
LA English
DT Article
DE adiposity; colorectal cancer; diet; evidence grading; physical activity; prognosis; sedentary behaviour; survival; systematic review
ID metaanalysis; survival
AB Based on the World Cancer Research Fund Global Cancer Update Programme, we performed systematic reviews and meta-analyses to investigate the association of post-diagnosis adiposity, physical activity, sedentary behaviour, and dietary factors with colorectal cancer prognosis. We searched PubMed and Embase until 28th February, 2022. An independent expert committee and expert panel graded the quality of evidence. A total of 167 unique publications were reviewed, and all but five were observational studies. The quality of the evidence was graded conservatively due to the high risk of several biases. There was evidence of non-linearity in the associations between body mass index and colorectal cancer prognosis. The associations appeared reverse J-shaped, and the quality of this evidence was graded as limited (likelihood of causality: limited-no conclusion). The evidence on recreational physical activity and lower risk of all-cause mortality (relative risk [RR] highest vs. lowest: 0.69, 95% confidence interval [CI]: 0.62-0.77) and recurrence/disease-free survival (RR: 0.80, 95% CI: 0.70-0.92) was graded as limited-suggestive. There was limited-suggestive evidence for the associations between healthy dietary and/or lifestyle patterns (including diets that comprised plant-based foods), intake of whole grains and coffee with lower risk of all-cause mortality, and between unhealthy dietary patterns and intake of sugary drinks with higher risk of all-cause mortality. The evidence for other exposures on colorectal cancer outcomes was sparse and graded as limited-no conclusion. Analyses were conducted excluding cancer patients with metastases without substantial changes in the findings. Well-designed intervention and cohort studies are needed to support the development of lifestyle recommendations for colorectal cancer patients.
C1 [Tsilidis, Konstantinos K.; Markozannes, Georgios; Becerra-Tomas, Nerea; Cariolou, Margarita; Balducci, Katia; Vieira, Rita; Kiss, Sonia; Aune, Dagfinn; Gunter, Marc J.; Cross, Amanda J.; Chan, Doris S. M.] Imperial Coll London, Sch Publ Hlth, Dept Epidemiol & Biostat, St Marys Campus,Norfolk Pl, London W2 1PG, England.
   [Tsilidis, Konstantinos K.; Markozannes, Georgios] Univ Ioannina, Dept Hyg & Epidemiol, Med Sch, Ioannina, Greece.
   [Aune, Dagfinn] Oslo New Univ Coll, Dept Nutr, Oslo, Norway.
   [Aune, Dagfinn] Canc Registry Norway, Dept Res, Oslo, Norway.
   [Greenwood, Darren C.] Univ Leeds, Leeds Inst Data Analyt, Fac Med & Hlth, Leeds, England.
   [Dossus, Laure; Gonzalez-Gil, Esther M.; Gunter, Marc J.] WHO, Nutr & Metab Branch, Int Agcy Res Canc, Lyon, France.
   [Allen, Kate; Croker, Helen; Gordon-Dseagu, Vanessa L.; Mitrou, Panagiota; Musuwo, Nicole; Wiseman, Martin J.; Hill, Lynette] World Canc Res Fund Int, London, England.
   [Brockton, Nigel T.] Amer Inst Canc Res, Washington, DC USA.
   [Copson, Ellen] Univ Southampton, Fac Med, Canc Sci Acad Unit, Southampton, England.
   [Renehan, Andrew G.] Univ Manchester, Christie NHS Fdn Trust, Manchester Canc Res Ctr, Fac Biol,Sch Med Sci,Div Canc Sci,NIHR Manchester, Manchester, England.
   [Bours, Martijn; Weijenberg, Matty P.] Maastricht Univ, GROW Sch Oncol & Reprod, Dept Epidemiol, Maastricht, Netherlands.
   [Demark-Wahnefried, Wendy] Univ Alabama Birmingham, ONeal Comprehens Canc Ctr, Birmingham, AL USA.
   [Hudson, Melissa M.] St Jude Childrens Res Hosp, Dept Oncol, Memphis, TN USA.
   [May, Anne M.] Univ Utrecht, Univ Med Ctr Utrecht, Julius Ctr Hlth Sci & Primary Care, Utrecht, Netherlands.
   [Odedina, Folakemi T.] Mayo Clin, Comprehens Canc Ctr, Jacksonville, FL USA.
   [Skinner, Roderick] Newcastle Univ, Dept Paediat & Adolescent Haematol Oncol, Great North Childrens Hosp, Newcastle Upon Tyne, England.
   [Skinner, Roderick] Newcastle Univ, Translat & Clin Res Inst, Newcastle Upon Tyne, England.
   [Skinner, Roderick] Newcastle Univ, Ctr Canc, Newcastle Upon Tyne, England.
   [Steindorf, Karen] German Canc Res Ctr, Div Phys Act Prevent & Canc, Heidelberg, Germany.
   [Steindorf, Karen] Natl Ctr Tumor Dis NCT, Heidelberg, Germany.
   [Tjonneland, Anne] Danish Canc Soc Res Ctr, Diet Canc & Hlth, Copenhagen, Denmark.
   [Tjonneland, Anne] Univ Copenhagen, Dept Publ Hlth, Copenhagen, Denmark.
   [Velikova, Galina] Univ Leeds, Fac Med & Hlth, Sch Med, Leeds, England.
   [Baskin, Monica L.] UPMC Hillman Canc Ctr, Pittsburgh, PA USA.
   [Chowdhury, Rajiv] Florida Int Univ, Robert Stempel Coll Publ Hlth & Social Work, Dept Global Hlth, Miami, FL USA.
   [Lewis, Sarah J.] Univ Bristol, Bristol Med Sch, Dept Populat Hlth Sci, Bristol, England.
   [Seidell, Jaap] Vrije Univ Amsterdam, Fac Sci, Dept Hlth Sci, Amsterdam, Netherlands.
   [Krebs, John] Univ Oxford, Dept Biol, Oxford, England.
C3 Imperial College London; University of Ioannina; University of Oslo; University of Leeds; World Health Organization; International Agency for Research on Cancer (IARC); University of Southampton; Christie NHS Foundation Trust; University of Manchester; Maastricht University; University of Alabama System; University of Alabama Birmingham; St Jude Children's Research Hospital; Utrecht University; Utrecht University Medical Center; Mayo Clinic; Newcastle University - UK; Newcastle University - UK; Newcastle University - UK; Helmholtz Association; German Cancer Research Center (DKFZ); Helmholtz Association; German Cancer Research Center (DKFZ); Ruprecht Karls University Heidelberg; National Center for Tumor Diseases; Danish Cancer Society; University of Copenhagen; University of Leeds; State University System of Florida; Florida International University; University of Bristol; Vrije Universiteit Amsterdam; University of Oxford
RP Chan, DSM (corresponding author), Imperial Coll London, Sch Publ Hlth, Dept Epidemiol & Biostat, St Marys Campus,Norfolk Pl, London W2 1PG, England.
EM d.chan@imperial.ac.uk
FU American Institute for Cancer Research; Wereld Kanker Onderzoek Fonds; World Cancer Research Fund
CR Allemani C, 2018, LANCET, V391, P1023, DOI 10.1016/S0140-6736(17)33326-3
   [Anonymous], 2018, DIET, V0, P0
   Arem H, 2015, J CLIN ONCOL, V33, P180, DOI 10.1200/JCO.2014.58.1355
   Becerra-Tomas N, 2024, INT J CANCER, V155, P400, DOI 10.1002/ijc.34905
   Campbell KL, 2019, MED SCI SPORT EXER, V51, P2375, DOI 10.1249/MSS.0000000000002116
   Cao Y, 2015, CANCER CAUSE CONTROL, V26, P1467, DOI 10.1007/s10552-015-0645-x
   Chan DSM, 2024, INT J CANCER, V155, P445, DOI 10.1002/ijc.34906
   Chan DSM, 2022, GLOBAL CANC UPDATE P, V0, P0
   Christakoudi S, 2021, BMC CANCER, V21, P0, DOI 10.1186/s12885-021-08820-6
   Chubak J, 2013, JNCI-J NATL CANCER I, V105, P1456, DOI 10.1093/jnci/djt211
   DERSIMONIAN R, 1986, CONTROL CLIN TRIALS, V7, P177, DOI 10.1016/0197-2456(86)90046-2
   Egger M, 1997, BMJ-BRIT MED J, V315, P629, DOI 10.1136/bmj.315.7109.629
   GREENLAND S, 1992, AM J EPIDEMIOL, V135, P1301, DOI 10.1093/oxfordjournals.aje.a116237
   Higgins JPT, 2002, STAT MED, V21, P1539, DOI 10.1002/sim.1186
   Hoang T, 2020, CANCERS, V12, P12
   Khalafallah A, 2010, MEDITERR J HEMATOL I, V2, P0, DOI 10.4084/MJHID.2010.005
   Kyrgiou M, 2017, BMJ-BRIT MED J, V356, P0, DOI 10.1136/bmj.j477
   de Rezende LFM, 2018, BRIT J SPORT MED, V52, P826, DOI 10.1136/bjsports-2017-098391
   Markozannes G, 2024, INT J CANCER, V155, P426, DOI 10.1002/ijc.34903
   Orsini N, 2012, AM J EPIDEMIOL, V175, P66, DOI 10.1093/aje/kwr265
   Papadimitriou N, 2021, NAT COMMUN, V12, P0, DOI 10.1038/s41467-021-24861-8
   Parkin E, 2014, OBES REV, V15, P434, DOI 10.1111/obr.12140
   Piercy KL, 2018, CIRC-CARDIOVASC QUAL, V11, P0, DOI 10.1161/CIRCOUTCOMES.118.005263
   Qiu SM, 2020, EUR J CANCER PREV, V29, P15, DOI 10.1097/CEJ.0000000000000511
   Ratjen I, 2017, BMC CANCER, V17, P0, DOI 10.1186/s12885-017-3697-3
   Rock CL, 2022, CA-CANCER J CLIN, V72, P230, DOI 10.3322/caac.21719
   Rücker G, 2008, BMC MED RES METHODOL, V8, P0, DOI 10.1186/1471-2288-8-79
   Simillis C, 2022, EUR J CANCER, V172, P237, DOI 10.1016/j.ejca.2022.05.020
   Sterne JAC, 2016, BMJ-BRIT MED J, V355, P0, DOI 10.1136/bmj.i4919
   Swain CTV, 2020, CANCER-AM CANCER SOC, V126, P861, DOI 10.1002/cncr.32578
NR 33
TC 5
Z9 5
U1 13
U2 14
PU WILEY
PI HOBOKEN
PA 111 RIVER ST, HOBOKEN 07030-5774, NJ USA
SN 0020-7136
EI 1097-0215
J9 INT J CANCER
JI Int. J. Cancer
PD AUG 1
PY 2024
VL 155
IS 3
BP 471
EP 485
DI 10.1002/ijc.34904
EA MAY 2024
PG 15
WC Oncology
SC Oncology
GA YX4D2
UT WOS:001216646500001
PM 38692587
DA 2025-02-23
ER

PT J
AU Kjaer, TK
   Andersen, EAW
   Ursin, G
   Larsen, SB
   Bidstrup, PE
   Winther, JF
   Borre, M
   Johansen, C
   Dalton, SO
AF Kjaer, Trille Kristina
   Andersen, Elisabeth Anne Wreford
   Ursin, Giske
   Larsen, Signe Benzon
   Bidstrup, Pernille Envold
   Winther, Jeanette Falck
   Borre, Michael
   Johansen, Christoffer
   Dalton, Susanne Oksbjerg
TI Cumulative incidence of second primary cancers in a large nationwide cohort of Danish cancer survivors: a population-based retrospective cohort study
SO LANCET ONCOLOGY
LA English
DT Article
ID neoplasms; risk; strategy
AB Background A new primary cancer is a serious late effect of a pre-existing cancer diagnosis, and can be attributed to hereditary cancer syndromes, immune or hormonal factors, cancer treatment, or modifiable lifestyle or environmental factors. We investigated the absolute and relative incidence of second primary cancers in a large cohort of Danish cancer survivors. Furthermore, we examined the association between alcohol-related, smoking-related, virus-related, and hormone-related first and second primary cancers. Methods In this retrospective cohort study, we identified a cohort of Danish adults (aged >= 40 years) diagnosed with cancer from Jan 1, 1997, to Dec 31, 2014 and alive 1 year after diagnosis. Follow-up was from date of first cancer diagnosis and lasted up to 24 years, ending on Dec 31, 2020. Cohort identification and information on second primary cancers was obtained from the Danish Cancer Registry, and comorbidity and sociodemographic information was obtained from Danish population-based registries. Overall, and for 27 cancer types, cumulative incidence functions and Cox proportional hazard regression models were used to estimate the incidence of second primary cancer and death, and hazard ratios (HRs) and 95% CIs of second primary cancer adjusted for sex, age and year of diagnosis, cohabitation status, income, and comorbidity. Findings 457 334 Danish adults were included in our study (230 150 [50 center dot 3%] male individuals and 227 184 [49 center dot 7%] female individuals; median age at diagnosis 68 center dot 3 years, IQR 59 center dot 7-76 center dot 6; median follow-up 3 center dot 6 years, IQR 0 center dot 6-9 center dot 3). The cumulative incidence of second primary cancer increased over time from 6 center dot 3% (95% CI 6 center dot 2-6 center dot 4) 5 years after diagnosis to 10 center dot 5% (10 center dot 4-10 center dot 6) 10 years after diagnosis and to 13 center dot 5% (13 center dot 4-13 center dot 7) 15 years after diagnosis. The highest cumulative incidence of second primary cancer 10 years after diagnosis was observed in survivors of cancers in the larynx (21 center dot 8%, 20 center dot 5-23 center dot 1), oropharynx and oral cavity (19 center dot 5%, 18 center dot 7-20 center dot 3), and bladder and urinary tract (18 center dot 5%, 18 center dot 0-19 center dot 0). Survivors of cancers related to alcohol (HR 1 center dot 09, 95% CI 1 center dot 06-1 center dot 13), smoking (1 center dot 73, 1 center dot 68-1 center dot 78), diet high in red or processed meat (1 center dot 32, 1 center dot 24-1 center dot 39), or virus (1 center dot 23, 1 center dot 13-1 center dot 35) were at increased risk of developing a second cancer with the same aetiology, whereas having had a hormone-related first cancer was associated with lower risk of a second hormone-related cancer (0 center dot 77, 0 center dot 73-0 center dot 81). Interpretation Our results could help optimise prevention efforts targeting modifiable risk factors to reduce risk of developing a second primary cancer.
C1 [Kjaer, Trille Kristina; Larsen, Signe Benzon; Bidstrup, Pernille Envold; Dalton, Susanne Oksbjerg] Danish Canc Inst, Canc Survivorship, DK-2100 Copenhagen, Denmark.
   [Andersen, Elisabeth Anne Wreford] Danish Canc Inst, Stat & Data Anal, Copenhagen, Denmark.
   [Winther, Jeanette Falck] Danish Canc Inst, Childhood Canc Res Grp, Copenhagen, Denmark.
   [Ursin, Giske] Canc Registry Norway, Oslo, Norway.
   [Ursin, Giske] Univ Oslo, Inst Basic Med Sci, Oslo, Norway.
   [Ursin, Giske] Univ Southern Calif, Dept Prevent Med, Los Angeles, CA 90007 USA.
   [Larsen, Signe Benzon] Copenhagen Univ Hosp, Copenhagen Prostate Canc Ctr, Rigshosp, Dept Urol, Copenhagen, Denmark.
   [Bidstrup, Pernille Envold] Univ Copenhagen, Inst Psychol, Copenhagen, Denmark.
   [Winther, Jeanette Falck; Borre, Michael] Aarhus Univ, Fac Hlth, Dept Clin Med, Aarhus, Denmark.
   [Borre, Michael] Aarhus Univ Hosp, Dept Urol, Aarhus, Denmark.
   [Johansen, Christoffer] Univ Copenhagen, Rigshosp, Ctr Canc Late Effect Res CASTLE, Dept Oncol, Copenhagen, Denmark.
   [Dalton, Susanne Oksbjerg] Zealand Univ Hosp, Danish Res Ctr Equal Canc, Dept Clin Oncol & Palliat Care, Naestved, Denmark.
   [Dalton, Susanne Oksbjerg] Univ Copenhagen, Inst Clin Med, Fac Hlth, Copenhagen, Denmark.
C3 University of Oslo; University of Oslo; University of Southern California; Rigshospitalet; University of Copenhagen; University of Copenhagen; Aarhus University; Aarhus University; Rigshospitalet; University of Copenhagen; University of Copenhagen
RP Kjaer, TK (corresponding author), Danish Canc Inst, Canc Survivorship, DK-2100 Copenhagen, Denmark.
EM trille@cancer.dk
FU Nordic Cancer Union [19-48-85]; Health Foundation (Helsefonden) [17-B-0285]
CR Boakye EA, 2019, INT J CANCER, V145, P143, DOI 10.1002/ijc.32101
   Bouvard V, 2015, LANCET ONCOL, V16, P1599, DOI 10.1016/S1470-2045(15)00444-1
   Bouvard V, 2009, LANCET ONCOL, V10, P321, DOI 10.1016/S1470-2045(09)70096-8
   Bright C, 2019, LANCET ONCOL, V20, P531, DOI 10.1016/S1470-2045(18)30903-3
   CHARLSON ME, 1987, J CHRON DIS, V40, P373, DOI 10.1016/0021-9681(87)90171-8
   Curado MP, 2005, EUR J CANCER PREV, V14, P307
   Dong C, 2001, INT J CANCER, V93, P155, DOI 10.1002/ijc.1317
   Friedman DL, 2010, JNCI-J NATL CANCER I, V102, P1083, DOI 10.1093/jnci/djq238
   Gjerstorff ML, 2011, SCAND J PUBLIC HEALT, V39, P42, DOI 10.1177/1403494810393562
   Henderson BE, 2000, CARCINOGENESIS, V21, P427, DOI 10.1093/carcin/21.3.427
   Hoover RN, 2006, NEW MALIGNANCIES CAN, V0, P181
   IARC Working Group on the Evaluation of Carcinogenic Risks to Humans, 2012, IARC MONOGR EVAL CARCINOG RISKS HUM, V100, P1
   Kjaer TK, 2019, JAMA ONCOL, V5, P537, DOI 10.1001/jamaoncol.2018.7192
   León X, 2009, CANCER CAUSE CONTROL, V20, P645, DOI 10.1007/s10552-008-9277-8
   Lynge E, 2011, SCAND J PUBLIC HEALT, V39, P30, DOI 10.1177/1403494811401482
   Mansournia MA, 2022, GLOBAL EPIDEMIOL, V4, P0
   Morais S, 2019, EUR J CANCER PREV, V28, P159, DOI 10.1097/CEJ.0000000000000447
   Morton LM, 2019, JAMA ONCOL, V5, P318, DOI 10.1001/jamaoncol.2018.5625
   Morton Lindsay M, 2014, AM SOC CLIN ONCOL EDUC BOOK, V0, PPE57, DOI 10.14694/EdBook_AM.2014.34.e57
   Murphy CC, 2018, JAMA ONCOL, V4, P832, DOI 10.1001/jamaoncol.2017.3605
   Neumann F, 2016, PREV MED, V90, P52, DOI 10.1016/j.ypmed.2016.06.041
   Pacheco-Figueiredo L, 2016, J CANCER SURVIV, V10, P142, DOI 10.1007/s11764-015-0460-0
   Pedersen CB, 2011, SCAND J PUBLIC HEALT, V39, P22, DOI 10.1177/1403494810387965
   Shiels MS, 2014, J CLIN ONCOL, V32, P3989, DOI 10.1200/JCO.2014.56.8220
   Sung H, 2020, JAMA-J AM MED ASSOC, V324, P2521, DOI 10.1001/jama.2020.23130
   Thygesen LC, 2011, SCAND J PUBLIC HEALT, V39, P12, DOI 10.1177/1403494811399956
   Travis LB, 2006, JNCI-J NATL CANCER I, V98, P15, DOI 10.1093/jnci/djj001
   Vogt A, 2017, ESMO OPEN, V2, P0, DOI 10.1136/esmoopen-2017-000172
   Wood ME, 2012, J CLIN ONCOL, V30, P3734, DOI 10.1200/JCO.2012.41.8681
   Ye YZ, 2016, BMC CANCER, V16, P0, DOI 10.1186/s12885-016-2876-y
NR 30
TC 11
Z9 11
U1 6
U2 7
PU ELSEVIER SCIENCE INC
PI NEW YORK
PA STE 800, 230 PARK AVE, NEW YORK, NY 10169 USA
SN 1470-2045
EI 1474-5488
J9 LANCET ONCOL
JI Lancet Oncol.
PD JAN 15
PY 2024
VL 25
IS 1
BP 126
EP 136
DI 10.1016/S1470-2045(23)00538-7
EA JAN 2024
PG 11
WC Oncology
SC Oncology
GA GJ7F3
UT WOS:001152359800001
PM 38048803
DA 2025-02-23
ER

PT J
AU Do, TM
   Nguyen, QHN
   Le, NHD
   Nguyen, HD
   Phung, AHT
   Tran, TS
   Nguyen, TV
   Ho-Pham, LT
AF Do, Tam M.
   Nguyen, Quynh H. N.
   Le, Nguyen H. D.
   Nguyen, Hien D.
   Phung, An H. T.
   Tran, Thach S.
   Nguyen, Tuan V.
   Ho-Pham, Lan T.
TI Association between dietary factors and breast cancer risk: a matched case-control study in Vietnam
SO BMC CANCER
LA English
DT Article
DE Breast cancer; Diet; Risk factor; Vietnam
ID food-intake; epidemiologic evidence; processed meat; fish intake; consumption; dairy; nutrition; red; metaanalysis; isoflavones
AB Background The role of diet in breast cancer prevention is controversial and limited in low-middle-income countries (LMICs). This study aimed to investigate the association between different dietary factors and breast cancer risk in Vietnamese women. Methods Three hundred seventy newly histologically confirmed breast cancer cases and 370 controls matched by 5-year age from September 2019 to March 2020 in Ho Chi Minh City were recorded dietary intake using a validated food frequency questionnaire. Odds ratios (OR) and 95% confidence intervals (95% CI) were evaluated using conditional logistic regression and adjusted with potential confounders. Results Compared to the lowest quartile of intake, we found that the highest intake of vegetables, fruit, soybean products, coffee, and egg significantly decreased breast cancer risk, including dark green vegetables (OR 0.46, 95% CI 0.27-0.78, p(trend)=0.022), legumes (OR 0.19, 95% CI 0.08-0.44, p(trend) <0.001), starchy vegetables (OR 0.37, 95% CI 0.21-0.66, p(trend)=0.003), other vegetables (OR 0.46, 95% CI 0.28-0.77, p(trend)=0.106), fruits (OR 0.44, 95% CI 0.26-0.74, p(trend) <0.001), soybean product (OR 0.45, 95% CI 0.24-0.86, p(trend)=0.311), coffee (OR 0.47, 95% CI 0.23-0.95, p(trend) 0.004), and egg (OR 0.4, 95% CI 0.23-0.71, p(trend)=0.002). Conclusion Greater consumption of vegetables, fruit, soybean products, coffee, and eggs is associated with a lower risk of breast cancer. This study provides evidence of breast cancer prevention by increasing the intake of these dietary groups, especially in LMICs.
C1 [Do, Tam M.; Nguyen, Hien D.; Ho-Pham, Lan T.] Pham Ngoc Thach Univ Med, BioMed Res Ctr, 02 Duong Quang Trung St,Dist 10, Ho Chi Minh City, Vietnam.
   [Do, Tam M.; Nguyen, Quynh H. N.; Nguyen, Hien D.; Phung, An H. T.; Ho-Pham, Lan T.] Saigon Precis Med Ctr, LL2 Ba Vi St,Dist 10, Ho Chi Minh City, Vietnam.
   [Le, Nguyen H. D.] Ho Chi Minh City Oncol Hosp, Med Oncol Breast Gastroenterol Hepatol & Urol Dep, 03 No Trang Long St, Ho Chi Minh City, Vietnam.
   [Tran, Thach S.; Nguyen, Tuan V.] Univ Technol Sydney, Sch Biomed Engn, POB 123, Sydney, NSW 2007, Australia.
   [Nguyen, Tuan V.] UNSW Sydney, Sch Populat Hlth, UNSW Med, Sydney, NSW, Australia.
   [Nguyen, Tuan V.] Tam Anh Gen Hosp, Tam Anh Res Inst, Ho Chi Minh City, Vietnam.
C3 University of Technology Sydney; University of New South Wales Sydney
RP Ho-Pham, LT (corresponding author), Pham Ngoc Thach Univ Med, BioMed Res Ctr, 02 Duong Quang Trung St,Dist 10, Ho Chi Minh City, Vietnam.; Ho-Pham, LT (corresponding author), Saigon Precis Med Ctr, LL2 Ba Vi St,Dist 10, Ho Chi Minh City, Vietnam.
EM lan.hopham@saigonmec.org
FU Department of Science and Technology of Ho Chi Minh City, Vietnam; Ho Chi Minh City Oncology Hospital
CR Anderson JJ, 2018, EUR J CANCER, V90, P73, DOI 10.1016/j.ejca.2017.11.022
   Aune D, 2012, BREAST CANCER RES TR, V134, P479, DOI 10.1007/s10549-012-2118-1
   Bao PP, 2012, NUTR CANCER, V64, P806, DOI 10.1080/01635581.2012.707277
   Bertram JS, 2004, BIOCHEM SOC T, V32, P985, DOI 10.1042/BST0320985
   Bhoo-Pathy N, 2015, BREAST CANCER RES, V17, P0, DOI 10.1186/s13058-015-0521-3
   Bohn SK, 2014, MOL NUTR FOOD RES, V58, P915, DOI 10.1002/mnfr.201300526
   Brasky TM, 2010, CANCER EPIDEM BIOMAR, V19, P1696, DOI 10.1158/1055-9965.EPI-10-0318
   Chajès V, 2014, MATURITAS, V77, P7, DOI 10.1016/j.maturitas.2013.10.004
   Chen MN, 2014, PLOS ONE, V9, P0, DOI 10.1371/journal.pone.0089288
   Cho EY, 2006, ARCH INTERN MED, V166, P2253, DOI 10.1001/archinte.166.20.2253
   Clinton SK, 2020, J NUTR, V150, P663, DOI 10.1093/jn/nxz268
   Cuenca-Micó O, 2020, NUTRIENTS, V12, P0, DOI 10.3390/nu12123613
   Engeset D, 2006, INT J CANCER, V119, P175, DOI 10.1002/ijc.21819
   Farvid MS, 2019, INT J CANCER, V144, P1496, DOI 10.1002/ijc.31653
   Felton JS, 2007, MUTAT RES-FUND MOL M, V616, P90, DOI 10.1016/j.mrfmmm.2006.11.010
   Fentie H, 2023, BMC CANCER, V23, P0, DOI 10.1186/s12885-023-11501-1
   Ferrari P, 2013, AM J CLIN NUTR, V97, P344, DOI 10.3945/ajcn.112.034025
   Folsom AR, 2004, AM J EPIDEMIOL, V160, P1005, DOI 10.1093/aje/kwh307
   General Statistics Office, 2019, THE POPULATION AND HOUSING CENSUS 2019. MIGRATION AND URBANIZATION: SITUATION, V0, P0
   Genkinger JM, 2013, CANCER CAUSE CONTROL, V24, P675, DOI 10.1007/s10552-013-0146-8
   Ho-Pham Lan T, 2017, OSTEOPOROS SARCOPENIA, V3, P90, DOI 10.1016/j.afos.2017.06.001
   Horn-Ross PL, 2002, CANCER CAUSE CONTROL, V13, P407, DOI 10.1023/A:1015786030864
   IARC, 2020, GLOBAL CANC OBSERVAT, V0, P0
   Inoue-Choi M, 2016, INT J CANCER, V138, P1609, DOI 10.1002/ijc.29901
   Kapinova A, 2018, ENVIRON HEALTH PREV, V23, P0, DOI 10.1186/s12199-018-0724-1
   Kazemi A, 2021, ADV NUTR, V12, P809, DOI 10.1093/advances/nmaa147
   Keum N, 2015, BRIT J NUTR, V114, P1099, DOI 10.1017/S0007114515002135
   Kim J, 2009, BMC CANCER, V9, P0, DOI 10.1186/1471-2407-9-216
   Kim JH, 2017, NUTRIENTS, V9, P0, DOI 10.3390/nu9121331
   Klemick H, 2008, AM J AGR ECON, V90, P1, DOI 10.1111/j.1467-8276.2007.01059.x
   Knize MG, 2005, NUTR REV, V63, P158, DOI 10.1301/nr.2005.may.158-165
   Kusama K, 2005, J AM COLL NUTR, V24, P466, DOI 10.1080/07315724.2005.10719492
   Lafranconi A, 2018, NUTRIENTS, V10, P0, DOI 10.3390/nu10020112
   Lara-Castor L, 2023, NAT COMMUN, V14, P0, DOI 10.1038/s41467-023-41269-8
   Larsson SC, 2009, EUR J CANCER, V45, P3042, DOI 10.1016/j.ejca.2009.04.035
   Lee SA, 2009, AM J CLIN NUTR, V89, P1920, DOI 10.3945/ajcn.2008.27361
   Llaha F, 2021, NUTRIENTS, V13, P0, DOI 10.3390/nu13020516
   Masala G, 2012, BREAST CANCER RES TR, V132, P1127, DOI 10.1007/s10549-011-1939-7
   Han MA, 2019, ANN INTERN MED, V171, P711, DOI 10.7326/M19-0699
   Missmer SA, 2002, INT J EPIDEMIOL, V31, P78, DOI 10.1093/ije/31.1.78
   Mokbel K, 2019, IN VIVO, V33, P983, DOI 10.21873/invivo.11568
   Mourouti N, 2015, INT J FOOD SCI NUTR, V66, P1, DOI 10.3109/09637486.2014.950207
   Mourouti N, 2013, MATURITAS, V76, P118, DOI 10.1016/j.maturitas.2013.07.006
   Nagata C, 2014, JPN J CLIN ONCOL, V44, P282, DOI 10.1093/jjco/hyt203
   Pala V, 2009, AM J CLIN NUTR, V90, P602, DOI 10.3945/ajcn.2008.27173
   Pham DX, 2021, PLOS ONE, V16, P0, DOI 10.1371/journal.pone.0246800
   Riley L, 2016, AM J PUBLIC HEALTH, V106, P74, DOI 10.2105/AJPH.2015.302962
   Romieu II, 2017, REV INVEST CLIN, V69, P193, DOI 10.24875/RIC.17002263
   Rubin DB, 2006, MATCHED SAMPLING FOR CAUSAL EFFECTS, V0, PP1, DOI 10.2277/ 0521674360
   Sánchez-Quesada C, 2020, EUR J NUTR, V59, P3461, DOI 10.1007/s00394-020-02180-w
   Nguyen SM, 2022, CANCER EPIDEM BIOMAR, V31, P1026, DOI 10.1158/1055-9965.EPI-21-1085
   Shannon J, 2005, CANCER EPIDEM BIOMAR, V14, P81
   Stripp C, 2003, J NUTR, V133, P3664, DOI 10.1093/jn/133.11.3664
   Sung H, 2021, CA-CANCER J CLIN, V71, P209, DOI 10.3322/caac.21660
   Talib WH, 2022, MOLECULES, V27, P0, DOI 10.3390/molecules27154818
   Terry PD, 2003, AM J CLIN NUTR, V77, P532, DOI 10.1093/ajcn/77.3.532
   Touillaud M, 2019, AM J CLIN NUTR, V109, P597, DOI 10.1093/ajcn/nqy313
   Wei YX, 2020, EUR J EPIDEMIOL, V35, P567, DOI 10.1007/s10654-019-00585-4
   WHO, 2004, LANCET, V363, P902, DOI 10.1016/S0140-6736(03)15268-3
   Zang JJ, 2015, J BREAST CANCER, V18, P313, DOI 10.4048/jbc.2015.18.4.313
   Zhao LG, 2016, SCI REP-UK, V6, P0, DOI 10.1038/srep26983
   Zhao TT, 2019, CLIN NUTR, V38, P136, DOI 10.1016/j.clnu.2017.12.006
   Zheng JS, 2013, BMJ-BRIT MED J, V346, P0, DOI 10.1136/bmj.f3706
NR 63
TC 0
Z9 0
U1 0
U2 0
PU BMC
PI LONDON
PA CAMPUS, 4 CRINAN ST, LONDON N1 9XW, ENGLAND
SN 
EI 1471-2407
J9 BMC CANCER
JI BMC Cancer
PD OCT 3
PY 2024
VL 24
IS 1
BP 
EP 
DI 10.1186/s12885-024-12918-y
PG 11
WC Oncology
SC Oncology
GA I2J3E
UT WOS:001328565700002
PM 39363187
DA 2025-02-23
ER

PT J
AU Liang, P
   Henning, SM
   Grogan, T
   Elashoff, D
   Said, J
   Cohen, P
   Aronson, WJ
AF Liang, Pei
   Henning, Susanne M.
   Grogan, Tristan
   Elashoff, David
   Said, Jonathan
   Cohen, Pinchas
   Aronson, William J.
TI Effect of omega-3 fatty acid diet on prostate cancer progression and cholesterol efflux in tumor-associated macrophages-dependence on GPR120
SO PROSTATE CANCER AND PROSTATIC DISEASES
LA English
DT Article
ID phospholipid fatty-acids; fish-oils; risk; consumption; men
AB BackgroundPreclinical and clinical translational research supports the role of an omega-3 fatty acid diet for prostate cancer prevention and treatment. The anti-prostate cancer effects of an omega-3 diet require a functional host g-protein coupled receptor 120 (GPR120) but the underlying effects on the tumor microenvironment and host immune system are yet to be elucidated.MethodsFriend leukemia virus B (FVB) mice received bone marrow from green fluorescent protein (GFP) labeled GPR120 wild-type (WT) or knockout (KO) mice followed by implanting Myc-driven mouse prostate cancer (MycCap) allografts and feeding an omega-3 or omega-6 diet. Tumor associated immune cells were characterized by flow cytometry, and CD206+ tumor infiltrating M2-like macrophages were isolated for gene expression studies. MycCap prostate cancer cell conditioned medium (CM) was used to stimulate murine macrophage cells (RAW264.7) and bone marrow-derived (BMD) macrophages to study the effects of docosahexanoic acid (DHA, fish-derived omega-3 fatty acid) on M2 macrophage function and cholesterol metabolism.ResultsThe bone marrow transplantation study showed that an omega-3 as compared to an omega-6 diet inhibited MycCaP allograft tumor growth only in mice receiving GPR120 WT but not GPR120 KO bone marrow. In the omega-3 group, GPR120 WT BMD M2-like macrophages infiltrating the tumor were significantly reduced in number and gene expression of cholesterol transporters Abca1, Abca6, and Abcg1. RAW264.7 murine macrophages and BMDMs exposed to MycCaP cell CM had increased gene expression of cholesterol transporters, depleted cholesterol levels, and were converted to the M2 phenotype. These effects were inhibited by DHA through the GPR120 receptor.ConclusionHost bone marrow cells with functional GPR120 are essential for the anticancer effects of dietary omega-3 fatty acids, and a key target of the omega-3 diet are the M2-like CD206+ macrophages. Our preclinical findings provide rationale for clinical trials evaluating omega-3 fatty acids as a potential therapy for prostate cancer through inhibition of GPR120 functional M2-like macrophages.
C1 [Liang, Pei; Henning, Susanne M.; Aronson, William J.] Univ Calif Los Angeles, David Geffen Sch Med, Dept Urol, Los Angeles, CA 90095 USA.
   [Grogan, Tristan; Elashoff, David] Univ Calif Los Angeles, David Geffen Sch Med, Dept Med Stat Core, Los Angeles, CA USA.
   [Said, Jonathan] Univ Calif Los Angeles, David Geffen Sch Med, Dept Pathol, Los Angeles, CA USA.
   [Cohen, Pinchas] Univ Southern Calif, Leonard Davis Sch Gerontol, Los Angeles, CA USA.
   [Aronson, William J.] VA Med Ctr Greater Los Angeles Healthcare Syst, Los Angeles, CA 90073 USA.
C3 University of California System; University of California Los Angeles; University of California Los Angeles Medical Center; David Geffen School of Medicine at UCLA; University of California System; University of California Los Angeles; University of California Los Angeles Medical Center; David Geffen School of Medicine at UCLA; University of California System; University of California Los Angeles; University of California Los Angeles Medical Center; David Geffen School of Medicine at UCLA; University of Southern California
RP Aronson, WJ (corresponding author), Univ Calif Los Angeles, David Geffen Sch Med, Dept Urol, Los Angeles, CA 90095 USA.; Aronson, WJ (corresponding author), VA Med Ctr Greater Los Angeles Healthcare Syst, Los Angeles, CA 90073 USA.
EM waronson@ucla.edu
FU This work is supported by grants from National Cancer Institute at the National Institute of Health (P50CA92131 and RO1CA231219 to WJA, R01AG069698, P30AG068345 and R01HL158691 to PC). We thank Howard B. Klein and the Seafood Industry Research Fund (SIRF) [P50CA92131, RO1CA231219, R01AG069698, P30AG068345, R01HL158691]; National Cancer Institute at the National Institute of Health; Seafood Industry Research Fund (SIRF); Hutton Foundation; National Cancer Institute [R01CA231219] Funding Source: NIH RePORTER
CR Alvarez-Arzola R, 2023, CELL COMMUN SIGNAL, V21, P0, DOI 10.1186/s12964-023-01095-3
   Aronson WJ, 2011, CANCER PREV RES, V4, P2062, DOI 10.1158/1940-6207.CAPR-11-0298
   Berquin IM, 2007, J CLIN INVEST, V117, P1866, DOI 10.1172/JCI31494
   Boibessot C, 2022, CLIN TRANSL MED, V12, P0, DOI 10.1002/ctm2.581
   Brasky TM, 2013, JNCI-J NATL CANCER I, V105, P1132, DOI 10.1093/jnci/djt174
   Brasky TM, 2011, AM J EPIDEMIOL, V173, P1429, DOI 10.1093/aje/kwr027
   de Groot AE, 2022, NEOPLASIA, V32, P0, DOI 10.1016/j.neo.2022.100830
   Duah M, 2023, J NUTR BIOCHEM, V112, P0, DOI 10.1016/j.jnutbio.2022.109222
   Duan ZJ, 2021, SIGNAL TRANSDUCT TAR, V6, P0, DOI 10.1038/s41392-021-00506-6
   El-Kenawi A, 2021, CANCER RES, V81, P5477, DOI 10.1158/0008-5472.CAN-20-4028
   Galet C, 2014, CANCER PREV RES, V7, P97, DOI 10.1158/1940-6207.CAPR-13-0261
   Gevariya N, 2019, PROSTATE, V79, P9, DOI 10.1002/pros.23706
   Goossens P, 2019, CELL METAB, V29, P1376, DOI 10.1016/j.cmet.2019.02.016
   Han CL, 2022, J ONCOL, V2022, P0, DOI 10.1155/2022/8580043
   Hoppstadter J, 2021, EBIOMEDICINE, V72, P0, DOI 10.1016/j.ebiom.2021.103578
   Kaminski WE, 2001, BIOCHEM BIOPH RES CO, V285, P1295, DOI 10.1006/bbrc.2001.5326
   Kobayashi N, 2006, CLIN CANCER RES, V12, P4662, DOI 10.1158/1078-0432.CCR-06-0459
   Liang P, 2022, PROSTATE CANCER P D, V25, P539, DOI 10.1038/s41391-021-00440-2
   Liang P, 2020, PROSTATE CANCER P D, V23, P127, DOI 10.1038/s41391-019-0168-8
   Liang P, 2019, JNCI-J NATL CANCER I, V111, P52, DOI 10.1093/jnci/djy125
   Liang P, 2016, PROSTATE, V76, P1293, DOI 10.1002/pros.23218
   Lloyd JC, 2013, PROSTATE CANCER P D, V16, P285, DOI 10.1038/pcan.2013.19
   Lovegrove C, 2015, INT J CLIN PRACT, V69, P87, DOI 10.1111/ijcp.12514
   MacLean CH, 2006, JAMA-J AM MED ASSOC, V295, P403, DOI 10.1001/jama.295.4.403
   Matsuo M, 2022, J PHARMACOL SCI, V148, P197, DOI 10.1016/j.jphs.2021.11.005
   Moussa H, 2019, NUTRIENTS, V11, P0, DOI 10.3390/nu11071616
   Norrish AE, 1999, BRIT J CANCER, V81, P1238, DOI 10.1038/sj.bjc.6690835
   Oh DY, 2010, CELL, V142, P687, DOI 10.1016/j.cell.2010.07.041
   Park SY, 2009, CANCER CAUSE CONTROL, V20, P211, DOI 10.1007/s10552-008-9236-4
   Pelser C, 2013, CANCER EPIDEM BIOMAR, V22, P697, DOI 10.1158/1055-9965.EPI-12-1196-T
   Saw CLL, 2011, ASIAN PAC J CANCER P, V12, P3331
NR 31
TC 3
Z9 3
U1 1
U2 4
PU SPRINGERNATURE
PI LONDON
PA CAMPUS, 4 CRINAN ST, LONDON, N1 9XW, ENGLAND
SN 1365-7852
EI 1476-5608
J9 PROSTATE CANCER P D
JI Prostate Cancer Prostatic Dis.
PD DEC 15
PY 2024
VL 27
IS 4
BP 700
EP 708
DI 10.1038/s41391-023-00745-4
EA OCT 2023
PG 9
WC Oncology; Urology & Nephrology
SC Oncology; Urology & Nephrology
GA L7Q9J
UT WOS:001095800800002
PM 37872251
DA 2025-02-23
ER

PT J
AU Farah, E
   Hutchinson, JM
   Ruan, YB
   O'Sullivan, DE
   Hilsden, RJ
   Brenner, DR
AF Farah, Eliya
   Hutchinson, John M.
   Ruan, Yibing
   O'Sullivan, Dylan E.
   Hilsden, Robert J.
   Brenner, Darren R.
TI The Association between Red Meat Consumption and Advanced Colorectal Adenomas in a Population Undergoing a Screening-Related Colonoscopy in Alberta, Canada
SO CANCERS
LA English
DT Article
DE processed red meat; unprocessed red meat; risk factor; advanced colorectal adenomas; colorectal cancer
ID processed meat; physical-activity; unprocessed red; cooking methods; cancer; risk; questionnaire
AB Simple Summary In this study, we examined whether different types of red meat, processed and unprocessed, contribute to the development of advanced colorectal adenomas, which can be precursors to cancer. Through examining the diets of 1083 individuals at their initial colonoscopy in Calgary, we assessed the impact of meat intake on the presence of these early cancer indicators. We observed that the total amount of red and processed meat, but not unprocessed meat, was associated with the presence of advanced colorectal adenomas at the time of a screening colonoscopy. Our observations provide preliminary evidence that may contribute to a nuanced understanding of diet's role in colorectal health.Abstract The association between red meat consumption and colorectal cancer has been rigorously examined. However, a more comprehensive understanding of how the intake of unprocessed red meat contributes to the development of early precancerous colorectal lesions, such as advanced colorectal adenomas (ACRAs), requires further investigation. We examined the associations between different types of red meat intake and ACRAs in a sample population of 1083 individuals aged >= 50 years undergoing an initial screening colonoscopy in Calgary, Alberta, Canada. Associations between grams per day of total, processed, and unprocessed red meat from diet history questionnaires and ACRAs were evaluated with multivariable logistic regression models. We also applied cubic spline models fitted with three knots (10th, 50th, and 90th percentiles) to identify potential nonlinear associations. We did not observe a meaningful association between unprocessed red meat intake and the presence of ACRAs. In contrast, for every 10 g/d increase in total and processed meat intake, we observed an increase in the odds of ACRAs at the screening colonoscopy (adjusted odds ratio (OR) = 1.05, 95% [CI = 1.01-1.09], p = 0.04) and (adjusted OR = 1.11, 95% [CI = 1.02-1.20], p = 0.02), respectively. This study highlights the importance of differentiating between types of red meat consumption in the context of dietary risks associated with ACRAs.
C1 [Farah, Eliya; Hutchinson, John M.; O'Sullivan, Dylan E.; Brenner, Darren R.] Univ Calgary, Cumming Sch Med, Dept Oncol, Calgary, AB T2N 4N1, Canada.
   [Farah, Eliya; Hutchinson, John M.; Ruan, Yibing; O'Sullivan, Dylan E.; Hilsden, Robert J.; Brenner, Darren R.] Univ Calgary, Cumming Sch Med, Dept Community Hlth Sci, Calgary, AB T2N 4N1, Canada.
   [Ruan, Yibing; O'Sullivan, Dylan E.; Brenner, Darren R.] Canc Care Alberta, Dept Canc Epidemiol & Prevent Res, Calgary, AB T2N 4N1, Canada.
   [Hilsden, Robert J.] Univ Calgary, Cumming Sch Med, Dept Med, Calgary, AB T2N 4N1, Canada.
   [Hilsden, Robert J.] Forzani & MacPhail Colon Canc Screening Ctr, Alberta Hlth Serv, Calgary, AB T2N 4Z6, Canada.
C3 University of Calgary; University of Calgary; University of Calgary; Alberta Health Services (AHS); University of Calgary
RP Brenner, DR (corresponding author), Univ Calgary, Cumming Sch Med, Dept Oncol, Calgary, AB T2N 4N1, Canada.; Brenner, DR (corresponding author), Univ Calgary, Cumming Sch Med, Dept Community Hlth Sci, Calgary, AB T2N 4N1, Canada.; Brenner, DR (corresponding author), Canc Care Alberta, Dept Canc Epidemiol & Prevent Res, Calgary, AB T2N 4N1, Canada.
EM eliya.farah1@ucalgary.ca; john.hutchinson@ucalgary.ca; yibing.ruan@albertahealthservices.ca; dylan.osullivan@ucalgary.ca; rhilsden@ucalgary.ca; darren.brenner@ucalgary.ca
CR Alexander DD, 2015, J AM COLL NUTR, V34, P521, DOI 10.1080/07315724.2014.992553
   Aune D, 2013, CANCER CAUSE CONTROL, V24, P611, DOI 10.1007/s10552-012-0139-z
   Aykan Nuri Faruk, 2015, ONCOL REV, V9, P288, DOI 10.4081/oncol.2015.288
   Bernstein AM, 2015, PLOS ONE, V10, P0, DOI 10.1371/journal.pone.0135959
   Bouvard V, 2015, LANCET ONCOL, V16, P1599, DOI 10.1016/S1470-2045(15)00444-1
   Bronzato S, 2017, INT J PREVENTIVE MED, V8, P0, DOI 10.4103/ijpvm.IJPVM_206_16
   Bulanda S, 2022, INT J ENV RES PUB HE, V19, P0, DOI 10.3390/ijerph19084781
   Carr PR, 2017, AM J CLIN NUTR, V105, P1453, DOI 10.3945/ajcn.116.148304
   Carr PR, 2016, INT J CANCER, V138, P293, DOI 10.1002/ijc.29423
   Chai XY, 2022, FRONT NUTR, V9, P0, DOI 10.3389/fnut.2022.833571
   Chottanapund Suthat, 2021, ASIAN PAC J CANCER PREV, V22, P37, DOI 10.31557/APJCP.2021.22.1.37
   Craig CL, 2003, MED SCI SPORT EXER, V35, P1381, DOI 10.1249/01.MSS.0000078924.61453.FB
   Cross AJ, 2004, ENVIRON MOL MUTAGEN, V44, P44, DOI 10.1002/em.20030
   Csizmadi I, 2007, PUBLIC HEALTH NUTR, V10, P88, DOI 10.1017/S1368980007184287
   DEVERDIER MG, 1991, INT J CANCER, V49, P520, DOI 10.1002/ijc.2910490408
   Domingo JL, 2017, FOOD CHEM TOXICOL, V105, P256, DOI 10.1016/j.fct.2017.04.028
   Farvid MS, 2021, EUR J EPIDEMIOL, V36, P937, DOI 10.1007/s10654-021-00741-9
   Hilsden RJ, 2020, BMJ OPEN, V10, P0, DOI 10.1136/bmjopen-2020-038119
   Iona T, 2022, CLIN TER, V173, P546, DOI 10.7417/CT.2022.2480
   Johnston BC, 2019, ANN INTERN MED, V171, P756, DOI 10.7326/M19-1621
   Joshi AD, 2015, CANCER MED-US, V4, P936, DOI 10.1002/cam4.461
   Lescinsky H, 2022, NAT MED, V28, P2075, DOI 10.1038/s41591-022-01968-z
   Lo Siou G, 2017, NUTRIENTS, V9, P0, DOI 10.3390/nu9020133
   Menal-Puey S, 2019, NUTRIENTS, V11, P0, DOI 10.3390/nu11010058
   Micha R, 2012, CURR ATHEROSCLER REP, V14, P515, DOI 10.1007/s11883-012-0282-8
   National Cancer Institute Division of Cancer Control Population Sciences, 2024, DIET HISTORY QUESTIONNAIRE II (DHQ II): DIET*CALC SOFTWARE, V0, P0
   National Cancer Institute Division of Cancer Control Population Sciences, 2024, NATIONAL CANCER INSTITUTE DIET HISTORY QUESTIONNAIRE II AND CANADIAN DIET HISTORY QUESTIONNAIRE II (C-DHQII), V0, P0
   Nimptsch K, 2013, AM J EPIDEMIOL, V178, P172, DOI 10.1093/aje/kwt099
   Patel SG, 2021, ADV CANCER RES, V151, P1, DOI 10.1016/bs.acr.2021.03.001
   Pogorzelska-Nowicka E, 2022, MOLECULES, V27, P0, DOI 10.3390/molecules27144665
   Potera C, 2016, ENVIRON HEALTH PERSP, V124, PA189, DOI 10.1289/ehp.124-A189
   Qian F, 2020, DIABETES CARE, V43, P265, DOI 10.2337/dci19-0063
   Santarelli RL, 2008, NUTR CANCER, V60, P131, DOI 10.1080/01635580701684872
   Siegel RL, 2023, CA-CANCER J CLIN, V73, P233, DOI 10.3322/caac.21772
   Turner ND, 2017, EXP BIOL MED, V242, P813, DOI 10.1177/1535370217693117
   Wiseman M, 2008, P NUTR SOC, V67, P253, DOI 10.1017/S002966510800712X
   Xu XD, 2013, INT J CANCER, V132, P437, DOI 10.1002/ijc.27625
   Zhao Zhanwei, 2018, ONCOTARGET, V9, P32373, DOI 10.18632/oncotarget.23561
   Zheng W, 2009, NUTR CANCER, V61, P437, DOI 10.1080/01635580802710741
NR 39
TC 2
Z9 2
U1 0
U2 3
PU MDPI
PI BASEL
PA ST ALBAN-ANLAGE 66, CH-4052 BASEL, SWITZERLAND
SN 
EI 2072-6694
J9 CANCERS
JI Cancers
PD FEB 15
PY 2024
VL 16
IS 3
BP 
EP 
DI 10.3390/cancers16030495
PG 11
WC Oncology
SC Oncology
GA HN1X2
UT WOS:001160102600001
PM 38339247
DA 2025-02-23
ER

PT J
AU Mobaraki, G
   Shi, S
   Smits, KM
   Severens, K
   Lommen, K
   Rennspiess, D
   Chteinberg, E
   Winnepenninckx, V
   Samarska, I
   Klufah, F
   Hausen, AZ
AF Mobaraki, Ghalib
   Shi, Shuai
   Smits, Kim M.
   Severens, Kim
   Lommen, Kim
   Rennspiess, Dorit
   Chteinberg, Emil
   Winnepenninckx, Veronique
   Samarska, Iryna
   Klufah, Faisal
   Hausen, Axel zur
TI Bovine Meat and Milk Factor-like Sequences Are Frequently Detected in Renal Cell Carcinoma Tissues
SO CANCERS
LA English
DT Article
DE bovine meat milk factors (BMMFs); dietary cancer risk factors; etiopathogenesis; renal cell carcinoma (RCC); consensus polymerase chain reaction (PCR)
ID infectious agents; risk-factors; cancer-risk; red meat; spectrum; primers; obesity; colon; serum
AB Simple Summary Circular bovine meat and milk factor (BMMF) DNAs have recently been identified in peritumoral tissues of human colon and breast cancers. Here we aimed to test the most common subtypes of renal cell carcinoma (RCC) for the prevalence of BMMF1 and BMMF2 DNA. We directly tested formalin-fixed and paraffin-embedded (FFPE) RCC and peritumoral tissues for BMMF1 and BMMF2 sequences by introducing novel consensus PCR primers. We demonstrate that BMMF1- and BMMF2- like DNA sequences can be reliably detected in FFPE tissues by consensus PCR. Our results demonstrate that BMMF1- and BMMF2- like sequences are frequently present in FFPE tissues of RCC and peritumoral tissues. Of interest, these sequences are more prevalent in peritumoral kidney tissues. These findings are potentially in line with the proposed model for BMMF-induced indirect colon carcinogenesis, which includes the presence of BMMFs in adjacent peritumoral tissues.Abstract Previous studies have indicated a potential role of diet in the pathogenesis of renal cell carcinoma (RCC). Recently, circular bovine meat and milk factor (BMMF) DNAs have been identified in peritumoral tissues of human colon and breast cancers. Here, we investigated the prevalence of the DNA of these novel human pathogenic infectious agents in RCC and adjacent peritumoral renal tissues. DNA was extracted from formalin-fixed and paraffin-embedded (FFPE) RCC and peritumoral kidney tissues, including a test (n = 11) and a validation (n = 152) collection. BMMF1 and BMMF2 consensus primers were designed to screen for the presence of BMMF1- and BMMF2-like DNA. In addition, BMMF-specific PCR was performed on selected cases to test for the presence of additional regions of BMMF1 and BMMF2 genomes. A reference collection of hepatocellular carcinomas (HCCs; n = 60) and adjacent peritumoral liver tissues (n = 50) was also included. Our results demonstrated that BMMF1 and BMMF2 DNAs are frequently found in human RCC tissues and are particularly more prevalent in peritumoral kidney tissues. Of note, BMMF1 and BMMF2 genotype heterogeneity was higher in peritumoral kidney tissues compared to RCC tissues. This is the first study to directly test human FFPE tissues for BMMF1- and BMMF2-like DNA using consensus PCR and demonstrate BMMF DNA in neoplastic and peritumoral kidney tissues. The findings are in line with the recently proposed indirect etiopathogenetic role of BMMFs in, e.g., colorectal carcinogenesis. Follow-up studies are needed to explore the potential role of BMMFs in the etiopathogenesis of RCC.
C1 [Mobaraki, Ghalib; Shi, Shuai; Smits, Kim M.; Severens, Kim; Lommen, Kim; Rennspiess, Dorit; Winnepenninckx, Veronique; Samarska, Iryna; Klufah, Faisal; Hausen, Axel zur] Maastricht Univ, Dept Pathol, Med Ctr, GROW Inst Oncol & Reprod, NL-6229HX Maastricht, Netherlands.
   [Mobaraki, Ghalib] Jazan Univ, Fac Appl Med Sci, Dept Lab Med, Jazan 45142, Saudi Arabia.
   [Chteinberg, Emil] Ulm Univ, Med Ctr, Inst Human Genet, D-89081 Ulm, Germany.
   [Klufah, Faisal] Al Baha Univ, Fac Appl Med Sci, Dept Lab Med, Al Baha 65528, Saudi Arabia.
C3 Maastricht University; Jazan University; Ulm University; Al Baha University
RP Hausen, AZ (corresponding author), Maastricht Univ, Dept Pathol, Med Ctr, GROW Inst Oncol & Reprod, NL-6229HX Maastricht, Netherlands.
EM ghalib.mobaraki@mumc.nl; s.shuai@maastrichtuniversity.nl; kim.smits@mumc.nl; kim.severens@mumc.nl; k.lommen@maastrichtuniversity.nl; dorit.rennspiess@mumc.nl; v.winnepenninckx@mumc.nl; iryna.samarska@mumc.nl; fklufah@bu.edu.sa; axel.zurhausen@mumc.nl
FU China Scholarships Council
CR Brock KE, 2009, BRIT J NUTR, V101, P1228, DOI 10.1017/S0007114508056043
   Bund T, 2021, P NATL ACAD SCI USA, V118, P0, DOI 10.1073/pnas.2025830118
   Capitanio U, 2019, EUR UROL, V75, P74, DOI 10.1016/j.eururo.2018.08.036
   de Villiers EM, 2021, CANCERS, V13, P0, DOI 10.3390/cancers13215407
   de Villiers EM, 2019, EMERG MICROBES INFEC, V8, P1205, DOI 10.1080/22221751.2019.1651620
   Eilebrecht S, 2018, SCI REP-UK, V8, P0, DOI 10.1038/s41598-018-21317-w
   Engels EA, 2011, JAMA-J AM MED ASSOC, V306, P1891, DOI 10.1001/jama.2011.1592
   Farvid MS, 2021, EUR J EPIDEMIOL, V36, P937, DOI 10.1007/s10654-021-00741-9
   Gansler T, 2018, HUM PATHOL, V74, P99, DOI 10.1016/j.humpath.2018.01.010
   Gild P, 2017, CURR OPIN UROL, V27, P409, DOI 10.1097/MOU.0000000000000425
   Habermann D, 2023, GENES-BASEL, V14, P0, DOI 10.3390/genes14071307
   Ho SY, 2020, SCI REP-UK, V10, P0, DOI 10.1038/s41598-020-61028-9
   Hsu CC, 2007, AM J EPIDEMIOL, V166, P62, DOI 10.1093/aje/kwm043
   Kathuria-Prakash N, 2022, LIFE-BASEL, V12, P0, DOI 10.3390/life12010024
   Knuppel A, 2020, INT J EPIDEMIOL, V49, P1540, DOI 10.1093/ije/dyaa142
   König MT, 2021, VIRUSES-BASEL, V13, P0, DOI 10.3390/v13061088
   Koenig MT, 2021, VIRUSES-BASEL, V13, P0, DOI 10.3390/v13112176
   Liao LM, 2017, CANCER CAUSE CONTROL, V28, P801, DOI 10.1007/s10552-017-0901-3
   Macleod LC, 2013, J UROLOGY, V190, P1657, DOI 10.1016/j.juro.2013.04.130
   Madeira F, 2022, NUCLEIC ACIDS RES, V50, PW276, DOI 10.1093/nar/gkac240
   Manuelidis L, 2011, J NEUROVIROL, V17, P131, DOI 10.1007/s13365-010-0007-0
   McGinnis S, 2004, NUCLEIC ACIDS RES, V32, PW20, DOI 10.1093/nar/gkh435
   Milella M, 2011, J CANCER, V2, P369, DOI 10.7150/jca.2.369
   Nikitina E, 2024, MOL ONCOL, V18, P1076, DOI 10.1002/1878-0261.13390
   Nikitina E, 2023, INT J CANCER, V153, P173, DOI 10.1002/ijc.34374
   Padala SA, 2020, WORLD J ONCOL, V11, P79, DOI 10.14740/wjon1279
   Patard JJ, 2005, J CLIN ONCOL, V23, P2763, DOI 10.1200/JCO.2005.07.055
   Pohl S, 2022, FOOD CONTROL, V135, P0, DOI 10.1016/j.foodcont.2021.108779
   SNIJDERS PJF, 1990, J GEN VIROL, V71, P173, DOI 10.1099/0022-1317-71-1-173
   Sung H, 2021, CA-CANCER J CLIN, V71, P209, DOI 10.3322/caac.21660
   van Dongen JJM, 2003, LEUKEMIA, V17, P2257, DOI 10.1038/sj.leu.2403202
   van Vlodrop IJH, 2010, AM J PATHOL, V176, P575, DOI 10.2353/ajpath.2010.090442
   Webster BR, 2022, GENES-BASEL, V13, P0, DOI 10.3390/genes13112122
   Wolk A, 1996, INT J CANCER, V65, P67, DOI 10.1002/(SICI)1097-0215(19960103)65:1<67::AID-IJC12>3.0.CO;2-F
   Zhang SJ, 2017, ONCOTARGET, V8, P77942, DOI 10.18632/oncotarget.18549
   zur Hausen H, 2001, LANCET, V357, P381, DOI 10.1016/S0140-6736(00)03652-7
   zur Hausen H, 2019, INT J CANCER, V144, P1574, DOI 10.1002/ijc.31882
   Zur Hausen H, 2017, CURR TOP MICROBIOL, V407, P83, DOI 10.1007/82_2017_3
   zur Hausen H, 2015, INT J CANCER, V137, P959, DOI 10.1002/ijc.29466
   zur Hausen H, 2012, INT J CANCER, V130, P2475, DOI 10.1002/ijc.27413
NR 40
TC 1
Z9 1
U1 0
U2 0
PU MDPI
PI BASEL
PA ST ALBAN-ANLAGE 66, CH-4052 BASEL, SWITZERLAND
SN 
EI 2072-6694
J9 CANCERS
JI Cancers
PD MAY 15
PY 2024
VL 16
IS 9
BP 
EP 
DI 10.3390/cancers16091746
PG 12
WC Oncology
SC Oncology
GA QH8D6
UT WOS:001220069100001
PM 38730698
DA 2025-02-23
ER

PT J
AU Liu, YQ
   Liu, HY
   Liu, JD
   Liu, W
   Yang, Y
   Liu, YM
AF Liu, Yuqian
   Liu, Heyin
   Liu, Jinde
   Liu, Wen
   Yang, Yang
   Liu, Yiming
TI Associations Between Dietary Intake of Tomato and Lycopene with All-Cause and Cancer-Specific Mortality in US Adults with Diabetes: Results From a Cohort Study
SO NUTRITION AND CANCER-AN INTERNATIONAL JOURNAL
LA English
DT Article
ID oxidative stress; risk; inflammation; mellitus; consumption; antioxidant; products; obesity; health
AB This study aimed to explore the association between dietary intake of tomatoes and lycopene with all-cause and cancer mortality among US adults with diabetes. We hypothesized that a higher intake of tomato and lycopene is related to a reduced risk of all-cause and cancer mortality among adults with diabetes. This prospective study was conducted among 9213 US adults with diabetes using data from the National Health and Nutrition Examination Survey (NHANES) 2007-2016. Data on dietary intake of tomatoes and lycopene were obtained from two 24-h dietary recalls. Multivariate Cox proportional hazard models determined the associations between tomato/lycopene intake and mortality. A higher intake of tomatoes and lycopene was significantly associated with a lower risk of all-cause mortality (tomato: Q5 vs. Q1: HR = 0.68, 95% CI = 0.54-0.86, p = 0.001, p for trend = 0.001; lycopene: Q5 vs. Q1: HR = 0.78, 95% CI = 0.64-0.95, p = 0.013, p for trend = 0.006) after adjusting for all covariates. Compared with the lowest quintile of tomato and lycopene intake, the highest quintile was associated with a lower risk of cancer mortality (tomato: HR = 0.58, 95% CI = 0.35-0.96, p = 0.035; lycopene: HR = 0.63, 95% CI = 0.40-0.98, p = 0.043). Our study demonstrated that dietary intake of tomatoes and lycopene was significantly associated with a lower risk of all-cause mortality in US adults with diabetes. High consumption of tomatoes and lycopene was also related to reduced cancer mortality in US adults with diabetes.
C1 [Liu, Yuqian; Liu, Heyin; Liu, Jinde; Liu, Wen; Yang, Yang; Liu, Yiming] Shandong Univ, Qilu Hosp, Jinan, Peoples R China.
C3 Shandong University
RP Liu, YM (corresponding author), Shandong Univ, Qilu Hosp, Jinan, Peoples R China.
EM liuym@sdu.edu.cn
FU National Natural Science Foundation of China [82171245]
CR Agarwal S, 2000, CAN MED ASSOC J, V163, P739
   Albrahim T, 2021, BIOMED PHARMACOTHER, V141, P0, DOI 10.1016/j.biopha.2021.111831
   Amer Diabet Assoc, 2014, DIABETES CARE, V37, PS81, DOI 10.2337/dc11-S011
   [Anonymous], 2015, MEASURING GUIDES FOR THE DIETARY RECALL INTERVIEW, V0, P0
   [Anonymous], 2023, DIABETES, V0, P0
   Bin-Jumah MN, 2022, ANTIOXIDANTS-BASEL, V11, P0, DOI 10.3390/antiox11020232
   Bose KSC, 2006, W INDIAN MED J, V55, P274
   Chen GL, 2019, MOL NUTR FOOD RES, V63, P0, DOI 10.1002/mnfr.201900602
   Chen P, 2015, MEDICINE, V94, P0, DOI 10.1097/MD.0000000000001260
   Darenskaya MA, 2021, B EXP BIOL MED+, V171, P179, DOI 10.1007/s10517-021-05191-7
   Eguchi N, 2021, INT J MOL SCI, V22, P0, DOI 10.3390/ijms22041509
   Gallagher EJ, 2015, PHYSIOL REV, V95, P727, DOI 10.1152/physrev.00030.2014
   Ghavipour M, 2013, BRIT J NUTR, V109, P2031, DOI 10.1017/S0007114512004278
   Giovannucci E, 1999, JNCI-J NATL CANCER I, V91, P317, DOI 10.1093/jnci/91.4.317
   Glovaci D, 2019, CURR CARDIOL REP, V21, P0, DOI 10.1007/s11886-019-1107-y
   Greenland S, 1999, EPIDEMIOLOGY, V10, P37, DOI 10.1097/00001648-199901000-00008
   Ighodaro OM, 2018, BIOMED PHARMACOTHER, V108, P656, DOI 10.1016/j.biopha.2018.09.058
   Imran M, 2020, ANTIOXIDANTS-BASEL, V9, P0, DOI 10.3390/antiox9080706
   Inoue T, 2023, NUTRIENTS, V15, P0, DOI 10.3390/nu15010122
   Jiang ZZ, 2023, FRONT ONCOL, V13, P0, DOI 10.3389/fonc.2023.1220270
   Jung H, 2023, MOL NUTR FOOD RES, V67, P0, DOI 10.1002/mnfr.202200452
   Kelkel M, 2011, FREE RADICAL RES, V45, P925, DOI 10.3109/10715762.2011.564168
   Kim DS, 2021, DIABETES METAB J, V45, P799
   Landrier JF, 2023, NUTR RES REV, V0, P0, DOI DOI 10.1017/S095442242300029X
   Lega IC, 2020, ENDOCR REV, V41, P33, DOI 10.1210/endrev/bnz014
   Leh HE, 2022, MOLECULES, V27, P0, DOI 10.3390/molecules27072335
   Leh HE, 2021, ANN MED, V53, P1058, DOI 10.1080/07853890.2021.1943515
   Mazidi M, 2020, PUBLIC HEALTH NUTR, V23, P1569, DOI 10.1017/S1368980019003227
   Moran NE, 2022, J NUTR, V152, P1381, DOI 10.1093/jn/nxac066
   National Center for Health Statistics, 2019, PUBL US LINK MORT FI, V0, P0
   National Health and Nutrition Examination Survey, 2022, VARIANCE ESTIMATION, V0, P0
   National Health and Nutrition Examination Survey, 2022, WEIGHTING, V0, P0
   National Health and Nutrition Examination Survey, 2023, NAT HLTH NUTR EX SUR, V0, P0
   National Health and Nutrition Examination Survey, 2013, DIETARY INTERVIEW TO, V0, P0
   National Health and Nutrition Examination Survey, 2022, SAMPLE DESIGN, V0, P0
   Neyestani TR, 2007, J ENDOCRINOL INVEST, V30, P833, DOI 10.1007/BF03349224
   Quansah DY, 2017, MOLECULES, V22, P0, DOI 10.3390/molecules22101664
   Rehman K, 2017, J CELL BIOCHEM, V118, P3577, DOI 10.1002/jcb.26097
   Scully T, 2021, FRONT ONCOL, V10, P0, DOI 10.3389/fonc.2020.615375
   Shahid RK, 2021, CANCERS, V13, P0, DOI 10.3390/cancers13225735
   Shidfar F, 2011, INT J FOOD SCI NUTR, V62, P289, DOI 10.3109/09637486.2010.529072
   Shrier I, 2008, BMC MED RES METHODOL, V8, P0, DOI 10.1186/1471-2288-8-70
   Teodoro AJ, 2012, CANCER CELL INT, V12, P0, DOI 10.1186/1475-2867-12-36
   Textor J, 2011, EPIDEMIOLOGY, V22, P745, DOI 10.1097/EDE.0b013e318225c2be
   USDepartment of Agriculture, 2022, OVERVIEW, V0, P0
   USDepartment of Agriculture, 2023, OVERVIEW FOOD PATTER, V0, P0
   Ullah A, 2016, SAUDI PHARM J, V24, P547, DOI 10.1016/j.jsps.2015.03.013
   Xu CX, 2014, WORLD J DIABETES, V5, P372, DOI 10.4239/wjd.v5.i3.372
   Xu X, 2021, FRONT NUTR, V8, P0, DOI 10.3389/fnut.2021.684859
   Zeng ZH, 2017, EXP CLIN ENDOCR DIAB, V125, P610, DOI 10.1055/s-0043-101919
   Zheng ZC, 2019, J FOOD SCI, V84, P1194, DOI 10.1111/1750-3841.14505
   Zhu RY, 2020, PHARMACOL RES, V159, P0, DOI 10.1016/j.phrs.2020.104966
NR 52
TC 1
Z9 1
U1 10
U2 11
PU ROUTLEDGE JOURNALS, TAYLOR & FRANCIS LTD
PI ABINGDON
PA 2-4 PARK SQUARE, MILTON PARK, ABINGDON OX14 4RN, OXON, ENGLAND
SN 0163-5581
EI 1532-7914
J9 NUTR CANCER
JI Nutr. Cancer
PD NOV 25
PY 2024
VL 76
IS 10
BP 974
EP 984
DI 10.1080/01635581.2024.2380521
EA JUL 2024
PG 11
WC Oncology; Nutrition & Dietetics
SC Oncology; Nutrition & Dietetics
GA H1S3R
UT WOS:001273048800001
PM 39033400
DA 2025-02-23
ER

PT J
AU Bibileishvili, L
   Tkeshelashvili, R
   Ahmadi, S
   Tananashvili, D
   Udochukwu, UUI
   Tkeshelashvili, B
AF Bibileishvili, Lela
   Tkeshelashvili, Rati
   Ahmadi, Saba
   Tananashvili, David
   Udochukwu, Uche-Ukah Ikechukwu
   Tkeshelashvili, Besarion
TI Associations of clinical and modifiable behavioral risk factors with the histological progression of squamous intraepithelial lesions
SO MOLECULAR AND CLINICAL ONCOLOGY
LA English
DT Article
DE cervical cancer; squamous intraepithelial lesions; human papillomavirus
ID cervical-cancer; vitamin-a; women; consumption; neoplasia; folate; night; diet
AB Cervical cancer is the third most common cancer in women worldwide. Human papillomavirus (HPV) has been established as a cause of invasive cervical cancer. However, HPV is predominantly transient and only a minority of cases persist and progress clinically. Certain epidemiological factors have been suggested to increase the risk of HPV persistence and progression. In the present study, 893 women were investigated, with an age range from 25 to 60 years old. PAP smears and colposcopy were used for assessment. Of these women, 108 were diagnosed with squamous intraepithelial lesions (SILs) and were further divided into high-grade SIL (HSIL) and low-grade SIL (LSIL). The dietary habits, sleep patterns and gynecological histories of these participants were studied, and it was found that the probability of having <3 meals a day [odds ratio (OR), 4.35; 95% confidence interval (CI), 1.73-10.95], having an unbalanced diet (OR, 3.90; 95% CI, 1.44-10.55), breakfast skipping (OR, 6.32; 95% CI, 2.40-16.61) and disrupted sleep (OR, 4.42; 95% CI, 1.79-10.93) was significantly higher in the HSIL group compared with the probability in the LSIL group. In addition, participants who had pregnancies prior to the age of 20 were 2.85 times more likely to have more advanced disease (OR, 2.85; 95% CI, 1.22-6.71). Cervical erosion was higher in the HSIL group compared with that in the LSIL group (OR, 3.31; 95% CI, 1.36-6.96). The present study highlights the protective effects of meal numbers, nutritious diet and sleep hygiene against HPV and the progression of SIL.
C1 [Bibileishvili, Lela; Tananashvili, David; Tkeshelashvili, Besarion] David Tvildiani Med Univ, Dept Med, Tbilisi 0159, Georgia.
   [Tkeshelashvili, Rati; Ahmadi, Saba; Udochukwu, Uche-Ukah Ikechukwu] Tbilisi State Med Univ, Fac Med, 33 Vazha-Pshavela Ave, Tbilisi 0177, Georgia.
C3 Tbilisi State Medical University
RP Ahmadi, S (corresponding author), Tbilisi State Med Univ, Fac Med, 33 Vazha-Pshavela Ave, Tbilisi 0177, Georgia.
EM sabaahmadi@tsmu.edu.ge
CR Blask DE, 2009, SLEEP MED REV, V13, P257, DOI 10.1016/j.smrv.2008.07.007
   Blask DE, 2005, ENDOCRINE, V27, P179, DOI 10.1385/ENDO:27:2:179
   Blask DE, 2005, CANCER RES, V65, P11174, DOI 10.1158/0008-5472.CAN-05-1945
   Cao D, 2016, NUTR CANCER, V68, P48, DOI 10.1080/01635581.2016.1115101
   de Menezes RF, 2013, ASIAN PAC J CANCER P, V14, P4965, DOI 10.7314/APJCP.2013.14.9.4965
   Ferlay J, 2021, INT J CANCER, V149, P778, DOI 10.1002/ijc.33588
   Fonseca-Moutinho Jose Alberto, 2011, ISRN OBSTET GYNECOL, V2011, P847684, DOI 10.5402/2011/847684
   García-Closas R, 2005, INT J CANCER, V117, P629, DOI 10.1002/ijc.21193
   González CA, 2011, INT J CANCER, V129, P449, DOI 10.1002/ijc.25679
   Guo LY, 2015, SCI REP-UK, V5, P0, DOI 10.1038/srep13607
   Hansen J, 2001, EPIDEMIOLOGY, V12, P74, DOI 10.1097/00001648-200101000-00013
   Hwang JH, 2010, CANCER CAUSE CONTROL, V21, P51, DOI 10.1007/s10552-009-9433-9
   Kessler TA, 2017, SEMIN ONCOL NURS, V33, P172, DOI 10.1016/j.soncn.2017.02.005
   Kim J, 2010, NUTR CANCER, V62, P181, DOI 10.1080/01635580903305326
   Muñoz N, 2004, INT J CANCER, V111, P278, DOI 10.1002/ijc.20244
   Opoku Constance A, 2016, GHANA MED J, V50, P84, DOI 10.4314/gmj.v50i2.6
   Ouh Yung-Taek, 2018, OBSTET GYNECOL SCI, V61, P298, DOI 10.5468/ogs.2018.61.3.298
   Pangarkar MA, 2022, CYTOJOURNAL, V19, P0, DOI 10.25259/CMAS_03_07_2021
   PARAZZINI F, 1989, BRIT J CANCER, V59, P805, DOI 10.1038/bjc.1989.168
   Pendergast FJ, 2016, INT J BEHAV NUTR PHY, V13, P0, DOI 10.1186/s12966-016-0451-1
   Piyathilake CJ, 2004, CANCER RES, V64, P8788, DOI 10.1158/0008-5472.CAN-04-2402
   Roura E, 2016, PLOS ONE, V11, P0, DOI 10.1371/journal.pone.0147029
   Siegel RL, 2018, CA-CANCER J CLIN, V68, P7, DOI 10.3322/caac.21442
   Small W, 2017, CANCER-AM CANCER SOC, V123, P2404, DOI 10.1002/cncr.30667
   Sogukpinar N, 2013, ASIAN PAC J CANCER P, V14, P2119, DOI 10.7314/APJCP.2013.14.3.2119
   Tomita LY, 2010, INT J CANCER, V126, P703, DOI 10.1002/ijc.24793
   van der Waal D, 2020, PREV MED, V130, P0, DOI 10.1016/j.ypmed.2019.105927
   Velanganni AAJ, 2007, INDIAN J BIOCHEM BIO, V44, P157
   Zhang XL, 2012, GYNECOL ONCOL, V124, P366, DOI 10.1016/j.ygyno.2011.10.012
   Zhou XY, 2016, ARCH GYNECOL OBSTET, V293, P871, DOI 10.1007/s00404-015-3852-5
NR 30
TC 0
Z9 0
U1 1
U2 1
PU SPANDIDOS PUBL LTD
PI ATHENS
PA POB 18179, ATHENS, 116 10, GREECE
SN 2049-9450
EI 2049-9469
J9 MOL CLIN ONCOL
JI Mol. Clin. Oncol.
PD NOV 15
PY 2024
VL 21
IS 5
BP 
EP 
DI 10.3892/mco.2024.2774
PG 6
WC Oncology
SC Oncology
GA F6A6P
UT WOS:001310629200001
PM 39246848
DA 2025-02-23
ER

PT J
AU van Lanen, AS
   Kok, DE
   Wesselink, E
   Derksen, JWG
   May, AM
   Smit, KC
   Koopman, M
   de Wilt, J
   Kampman, E
   van Duijnhoven, FJB
AF van Lanen, Anne-Sophie
   Kok, Dieuwertje E.
   Wesselink, Evertine
   Derksen, Jeroen W. G.
   May, Anne M.
   Smit, Karel C.
   Koopman, Miriam
   de Wilt, Johannes
   Kampman, Ellen
   van Duijnhoven, Fraenzel J. B.
TI Associations between low- and high-fat dairy intake and recurrence risk in people with stage I-III colorectal cancer differ by sex and primary tumour location
SO INTERNATIONAL JOURNAL OF CANCER
LA English
DT Article
DE colorectal cancer; high-fat dairy; low-fat dairy; recurrence; subgroups
ID epithelial-cell proliferation; food frequency questionnaire; calcium-absorption; vitamin-d; colon-cancer; products; reproducibility; differentiation; supplements; mortality
AB We previously demonstrated that intake of low-fat dairy, but not high-fat dairy, was associated with a decreased colorectal cancer (CRC) recurrence risk. These risks, however, may differ by sex, primary tumour location, and disease stage. Combining data from two similar prospective cohort studies of people with stage I-III CRC enabled these subgroup analyses. Participants completed a food frequency questionnaire at diagnosis (n = 2283). We examined associations between low- and high-fat dairy intake and recurrence risk using multivariable Cox proportional hazard models, stratified by sex, and primary tumour location (colon and rectum), and disease stage (I/II and III). Upper quartiles were compared to lower quartiles of intake, and recurrence was defined as a locoregional recurrence and/or metastasis. During a median follow-up of 5.0 years, 331 recurrences were detected. A higher intake of low-fat dairy was associated with a reduced risk of recurrence (hazard ratio [HR]: 0.60, 95% confidence interval [CI]: 0.43-0.83), which seemed more pronounced in men (HR: 0.51, 95% CI: 0.34-0.77) than in women (HR: 0.84, 95% CI: 0.47-1.49). A higher intake of high-fat dairy was associated with an increased risk of recurrence in participants with colon cancer (HR: 1.60, 95% CI: 1.03-2.50), but not rectal cancer (HR: 0.88, 95% CI: 0.54-1.45). No differences in associations were observed between strata of disease stage. Concluding, our findings imply that dietary advice regarding low-fat dairy intake may be especially important for men with CRC, and that dietary advice regarding high-fat dairy intake may be specifically important in people with colon cancer.
C1 [van Lanen, Anne-Sophie; Kok, Dieuwertje E.; Wesselink, Evertine; Kampman, Ellen; van Duijnhoven, Fraenzel J. B.] Wageningen Univ & Res, Div Human Nutr & Hlth, Wageningen, Netherlands.
   [Derksen, Jeroen W. G.; May, Anne M.; Smit, Karel C.] Univ Med Ctr Utrecht, Utrecht Univ, Julius Ctr Hlth Sci & Primary Care, Utrecht, Netherlands.
   [Smit, Karel C.; Koopman, Miriam] Univ Med Ctr Utrecht, Utrecht Univ, Dept Med Oncol, Utrecht, Netherlands.
   [de Wilt, Johannes] Radboud Univ Nijmegen Med Ctr, Radboud Univ, Dept Surg, Med Ctr, Nijmegen, Netherlands.
C3 Wageningen University & Research; Utrecht University; Utrecht University Medical Center; Utrecht University; Utrecht University Medical Center; Radboud University Nijmegen
RP van Lanen, AS (corresponding author), Wageningen Univ & Res, Div Human Nutr & Hlth, Wageningen, Netherlands.
EM anne-sophie.vanlanen@wur.nl
FU Wereld Kanker Onderzoek Fonds (WKOF) & World Cancer Research Fund International (WCRF International); University Medical Center Utrecht
CR Abe S, 2022, BMC CANCER, V22, P0, DOI 10.1186/s12885-022-09615-z
   Ahearn TU, 2012, CANCER PREV RES, V5, P1247, DOI 10.1158/1940-6207.CAPR-12-0292
   Ainsworth BE, 2011, MED SCI SPORT EXER, V43, P1575, DOI 10.1249/MSS.0b013e31821ece12
   [Anonymous], 2018, DIET, V0, P0
   Burbach JPM, 2016, ACTA ONCOL, V55, P1273, DOI 10.1080/0284186X.2016.1189094
   Christensen R, 2009, OBES REV, V10, P475, DOI 10.1111/j.1467-789X.2009.00599.x
   DEVINE A, 1993, CALCIFIED TISSUE INT, V52, P358, DOI 10.1007/BF00310199
   Dik VK, 2014, CANCER EPIDEM BIOMAR, V23, P1813, DOI 10.1158/1055-9965.EPI-14-0172
   Dratva J, 2009, MENOPAUSE, V16, P385, DOI 10.1097/gme.0b013e31818aefef
   Fedirko V, 2009, CANCER EPIDEM BIOMAR, V18, P2933, DOI 10.1158/1055-9965.EPI-09-0239
   Feunekes IJ, 1995, INT J FOOD SCI NUTR, V46, P117, DOI 10.3109/09637489509012539
   GACS G, 1977, GUT, V18, P64, DOI 10.1136/gut.18.1.64
   Haftenberger M, 2010, NUTR J, V9, P0, DOI 10.1186/1475-2891-9-36
   Holt PR, 2001, NUTR CANCER, V41, P150, DOI 10.1207/S15327914NC41-1&2_21
   Holt PR, 1998, JAMA-J AM MED ASSOC, V280, P1074, DOI 10.1001/jama.280.12.1074
   Jin S, 2020, CANCER EPIDEM BIOMAR, V29, P2309, DOI 10.1158/1055-9965.EPI-20-0127
   Kailasapathy K, 2016, DAIRY PROCESSING AND QUALITY ASSURANCE, V0, P77
   Kim D, 2017, EXP MOL MED, V49, P0, DOI 10.1038/emm.2017.24
   Kojima M, 2004, NUTR CANCER, V50, P23, DOI 10.1207/s15327914nc5001_4
   Lamprecht SA, 2003, NAT REV CANCER, V3, P601, DOI 10.1038/nrc1144
   Liu X, 2021, AM J CLIN NUTR, V113, P1636, DOI 10.1093/ajcn/nqab059
   Liu YL, 2023, GUT MICROBES, V15, P0, DOI 10.1080/19490976.2023.2203968
   McGeechan GJ, 2018, J CLIN NURS, V27, P3148, DOI 10.1111/jocn.14509
   Missiaglia E, 2014, ANN ONCOL, V25, P1995, DOI 10.1093/annonc/mdu275
   Mulet-Cabero AI, 2023, CRIT REV FOOD SCI, V63, P813, DOI 10.1080/10408398.2021.1954873
   Nakanishi R, 2022, ANN SURG ONCOL, V0, P0, DOI DOI 10.1245/s10434-022-12926-x
   National Institute for Public Health and the Environment, 2019, NEVO ONL VERS 2011 3, V0, P0
   NEWMARK HL, 1984, JNCI-J NATL CANCER I, V72, P1323
   Norat T, 2003, EUR J CLIN NUTR, V57, P1, DOI 10.1038/sj.ejcn.1601522
   Nordin BEC, 2004, AM J CLIN NUTR, V80, P998, DOI 10.1093/ajcn/80.4.998
   Paschke S, 2018, INT J MOL SCI, V19, P0, DOI 10.3390/ijms19092577
   Pickard JM, 2017, IMMUNOL REV, V279, P70, DOI 10.1111/imr.12567
   Qaderi SM, 2021, INT J COLORECTAL DIS, V36, P2399, DOI 10.1007/s00384-021-03914-w
   Rozen P, 2001, CANCER-AM CANCER SOC, V91, P833
   Schmidt P, 2018, PROMOTING HLTH SUSTA, V0, P0
   Shiraishi M, 2012, NUTR J, V11, P0, DOI 10.1186/1475-2891-11-15
   Shu XO, 2004, EUR J CLIN NUTR, V58, P17, DOI 10.1038/sj.ejcn.1601738
   Steinemann N, 2017, FOOD NUTR RES, V61, P0, DOI 10.1080/16546628.2017.1305193
   Stroebinger Natascha, 2021, J NUTR, V151, P1102, DOI 10.1093/jn/nxaa438
   Sung H, 2021, CA-CANCER J CLIN, V71, P209, DOI 10.3322/caac.21660
   Torcello-Gómez A, 2018, LANGMUIR, V34, P7536, DOI 10.1021/acs.langmuir.8b00841
   Um CY, 2019, BRIT J NUTR, V121, P1188, DOI 10.1017/S000711451900045X
   Van Blarigan EL, 2023, INT J CANCER, V152, P123, DOI 10.1002/ijc.34230
   Van Blarigan EL, 2018, CANCER EPIDEM BIOMAR, V27, P1227, DOI 10.1158/1055-9965.EPI-18-0487
   van Lanen AS, 2023, EUR J NUTR, V62, P2891, DOI 10.1007/s00394-023-03201-0
   Van Leersum N, 2013, EJSO-EUR J SURG ONC, V39, P1063, DOI 10.1016/j.ejso.2013.05.008
   Verkleij-Hagoort AC, 2007, EUR J CLIN NUTR, V61, P610, DOI 10.1038/sj.ejcn.1602581
   Wendel-Vos GCW, 2003, J CLIN EPIDEMIOL, V56, P1163, DOI 10.1016/S0895-4356(03)00220-8
   Willett W, 2019, LANCET, V393, P447, DOI 10.1016/S0140-6736(18)31788-4
   Willett WC, 1997, AM J CLIN NUTR, V65, P1220, DOI 10.1093/ajcn/65.4.1220S
   Winkels RM, 2014, BMC CANCER, V14, P0, DOI 10.1186/1471-2407-14-374
   Wong SH, 2019, NAT REV GASTRO HEPAT, V16, P690, DOI 10.1038/s41575-019-0209-8
   Yang BY, 2014, J CLIN ONCOL, V32, P2335, DOI 10.1200/JCO.2014.55.3024
   Yang WS, 2019, CLIN CANCER RES, V25, P1980, DOI 10.1158/1078-0432.CCR-18-2965
   Zhernakova A, 2016, SCIENCE, V352, P565, DOI 10.1126/science.aad3369
NR 55
TC 2
Z9 2
U1 0
U2 5
PU WILEY
PI HOBOKEN
PA 111 RIVER ST, HOBOKEN 07030-5774, NJ USA
SN 0020-7136
EI 1097-0215
J9 INT J CANCER
JI Int. J. Cancer
PD SEP 1
PY 2024
VL 155
IS 5
BP 828
EP 838
DI 10.1002/ijc.34959
EA MAY 2024
PG 11
WC Oncology
SC Oncology
GA YF2J2
UT WOS:001217138000001
PM 38700376
DA 2025-02-23
ER

PT J
AU Cate, DWGT
   Sabajo, CR
   Molenaar, CJL
   Janssen, L
   Bongers, BC
   Slooter, GD
AF Cate, David W. G. ten
   Sabajo, Charissa R.
   Molenaar, Charlotte J. L.
   Janssen, Loes
   Bongers, Bart C.
   Slooter, Gerrit D.
TI Multimodal prehabilitation in elective oncological colorectal surgery enhances preoperative physical fitness: a single center prospective real-world data analysis
SO ACTA ONCOLOGICA
LA English
DT Article
DE Preoperative fitness; prehabilitation; colorectal surgery
ID high-risk patients; cancer-surgery; exercise; complications; resection; capacity; outcm; program; protein
AB Background: Surgery can lead to curation in colorectal cancer (CRC) but is associated with significant morbidity. Prehabilitation plays an important role in increasing preoperative physical fitness to reduce morbidity risk; however, data from real -world practice is scarce. This study aimed to evaluate the change in preoperative physical fitness and to evaluate which patients benefit most from prehabilitation. Materials and Methods: In this single -arm prospective cohort study, consecutive patients undergoing elective colorectal oncological surgery were offered a 3- to 4 -week multimodal prehabilitation program (supervised physical exercise training, dietary consultation, protein and vitamin supplementation, smoking cessation, and psychological support). The primary outcome was the change in preoperative aerobic fitness (steep ramp test (SRT)). Secondary outcomes were the change in functional walking capacity (6 -minute walk test (6MWT)), and muscle strength (one -repetition maximum (1RM) for various muscle groups). To evaluate who benefit most from prehabilitation, participants were divided in quartiles (Q1, Q2, Q3, and Q4) based on baseline performance. Results: In total, 101 patients participated (51.4% male, aged 69.7 +/- 12.7 years). The preoperative change in SRT was +28.3 W, +0.36 W/kg, +16.7% (P<0.001). Patients in all quartiles improved at the group level; however, the relative improvement decreased from Q1 -Q2, Q2 -Q3, and Q3 -Q4 (P=0.049). Change in 6MWT was +37.5 m, +7.7% (P<0.001) and 1RM improved with 5.6-33.2 kg, 16.1-32.5% for the various muscle groups (P<0.001). Conclusion: Prehabilitation in elective oncological colorectal surgery is associated with enhanced preoperative physical fitness regardless of baseline performance. Improvements were relatively larger in less fit patients.
C1 [Cate, David W. G. ten; Sabajo, Charissa R.; Molenaar, Charlotte J. L.; Janssen, Loes; Slooter, Gerrit D.] Maxima Med Ctr, Dept Surg, Run 4600, NL-5504 DB Veldhoven, Netherlands.
   [Bongers, Bart C.] Maastricht Univ, Fac Hlth Med & Life Sci, Sch Nutr & Translat Res Metab NUTRIM, Dept Nutr & Movement Sci, Univ Singel 50, NL-6629 ER Maastricht, Netherlands.
   [Bongers, Bart C.] Maastricht Univ, Fac Hlth Med & Life Sci, Sch Nutr & Translat Res Metab NUTRIM, Dept Surg, Univ Singel 50, NL-6629 ER Maastricht, Netherlands.
   [Cate, David W. G. ten] POB 7777, NL-5500 MB Veldhoven, Netherlands.
C3 Maxima Medical Center; Maastricht University; Maastricht University
RP Cate, DWGT (corresponding author), POB 7777, NL-5500 MB Veldhoven, Netherlands.
CR Barberan-Garcia A, 2018, ANN SURG, V267, P50, DOI 10.1097/SLA.0000000000002293
   Berkel AEM, 2022, ANN SURG, V275, PE299, DOI 10.1097/SLA.0000000000004702
   Bohannon RW, 2017, J EVAL CLIN PRACT, V23, P377, DOI 10.1111/jep.12629
   Bojesen RD, 2022, BJS OPEN, V6, P0, DOI 10.1093/bjsopen/zrac029
   Bongers BC, 2023, J SURG ONCOL, V127, P891, DOI 10.1002/jso.27201
   Booth CM, 2014, BRIT J CANCER, V110, P551, DOI 10.1038/bjc.2013.725
   Carli F, 2020, JAMA SURG, V155, P233, DOI 10.1001/jamasurg.2019.5474
   Chia CLK, 2016, COLORECTAL DIS, V18, PO43, DOI 10.1111/codi.13166
   Crapo RO, 2002, AM J RESP CRIT CARE, V166, P111, DOI 10.1164/rccm.166/1/111
   Cuijpers ACM, 2022, BRIT J SURG, V109, P155, DOI 10.1093/bjs/znab292
   De Backer IC, 2007, ARCH PHYS MED REHAB, V88, P610, DOI 10.1016/j.apmr.2007.02.013
   de Klerk M, 2021, EJSO-EUR J SURG ONC, V47, P2849, DOI 10.1016/j.ejso.2021.05.033
   Gillis C, 2016, J ACAD NUTR DIET, V116, P802, DOI 10.1016/j.jand.2015.06.007
   Gustafsson UO, 2019, WORLD J SURG, V43, P659, DOI 10.1007/s00268-018-4844-y
   Heldens AFJM, 2017, EJSO-EUR J SURG ONC, V43, P2084, DOI 10.1016/j.ejso.2017.08.012
   Klaver CEL, 2017, J NATL COMPR CANC NE, V15, P181, DOI 10.6004/jnccn.2017.0019
   Kohlnhofer BM, 2014, AM J SURG, V207, P449, DOI 10.1016/j.amjsurg.2013.10.022
   Levinger I, 2009, J SCI MED SPORT, V12, P310, DOI 10.1016/j.jsams.2007.10.007
   Luce BR, 2010, MILBANK Q, V88, P256, DOI 10.1111/j.1468-0009.2010.00598.x
   Meyer K, 1996, EUR HEART J, V17, P1040
   Michael CM, 2021, CANCER MED-US, V10, P4195, DOI 10.1002/cam4.4021
   Molenaar CJL, 2023, COCHRANE DB SYST REV, V0, P0, DOI DOI 10.1002/14651858.CD013259.pub3
   Molenaar CJL, 2023, JAMA SURG, V158, P572, DOI 10.1001/jamasurg.2023.0198
   Paddon-Jones D, 2015, AM J CLIN NUTR, V101, P1339S, DOI 10.3945/ajcn.114.084061
   Slankamenac K, 2013, ANN SURG, V258, P1, DOI 10.1097/SLA.0b013e318296c732
   Thomas G, 2019, EUR J ANAESTH, V36, P933, DOI 10.1097/EJA.0000000000001030
   van der Hulst HC, 2021, EJSO-EUR J SURG ONC, V47, P2830, DOI 10.1016/j.ejso.2021.05.044
   van Rooijen S, 2019, BMC CANCER, V19, P0, DOI 10.1186/s12885-018-5232-6
   Weemaes ATR, 2021, ARCH PHYS MED REHAB, V102, P2150, DOI 10.1016/j.apmr.2021.04.016
   Weggemans Rianne M, 2012, NED TIJDSCHR GENEESKD, V156, P0
   West MA, 2016, BRIT J SURG, V103, P744, DOI 10.1002/bjs.10112
NR 33
TC 2
Z9 2
U1 0
U2 0
PU Medical Journal Sweden AB
PI Uppsala
PA Kungsngsvgen 27St, Uppsala, SWEDEN
SN 0284-186X
EI 1651-226X
J9 ACTA ONCOL
JI Acta Oncol.
PD FEB 21
PY 2024
VL 63
IS 
BP 35
EP 43
DI 10.2340/1651-226X.2024.20287
PG 9
WC Oncology
SC Oncology
GA RR5X7
UT WOS:001229413200002
PM 38477370
DA 2025-02-23
ER

PT J
AU Pérez-Saldivar, ML
   Flores-García, MK
   Núñez-Villegas, N
   Fajardo-Gutiérrez, A
   Medina-Sanson, A
   Jiménez-Hernández, E
   Martín-Trejo, JA
   López-Santiago, N
   Peñaloza-González, JG
   Cortés-Herrera, B
   Merino-Pasaye, LE
   Amador-Sánchez, R
   García-López, LR
   Pérez-Lorenzana, H
   Román-Zepeda, PF
   Castañeda-Echevarría, A
   López-Caballero, MG
   Martínez-Silva, SI
   Rivera-González, J
   Granados-Kraulles, J
   Flores-Botello, J
   Medrano-López, F
   Rodríguez-Vázquez, MA
   Torres-Valle, D
   Mora-Rico, K
   Mora-Ríos, FG
   García-Cortés, LR
   Salcedo-Lozada, P
   Flores-Lujano, J
   Núñez-Enríquez, JC
   Bekker-Méndez, VC
   Mata-Rocha, M
   Rosas-Vargas, H
   Duarte-Rodríguez, DA
   Jimenez-Morales, S
   Hidalgo-Miranda, A
   López-Carrillo, L
   Mejía-Aranguré, JM
AF Perez-Saldivar, Maria Luisa
   Flores-Garcia, M. Karen
   Nunez-Villegas, Nancy
   Fajardo-Gutierrez, Arturo
   Medina-Sanson, Aurora
   Jimenez-Hernandez, Elva
   Martin-Trejo, Jorge Alfonso
   Lopez-Santiago, Norma
   Penaloza-Gonzalez, Jose Gabriel
   Cortes-Herrera, Beatriz
   Merino-Pasaye, Laura Elizabeth
   Amador-Sanchez, Raquel
   Garcia-Lopez, Luis Ramiro
   Perez-Lorenzana, Hector
   Roman-Zepeda, Pedro Francisco
   Castaneda-Echevarria, Alejandro
   Lopez-Caballero, Maria Guadalupe
   Martinez-Silva, Sofia Irene
   Rivera-Gonzalez, Juan
   Granados-Kraulles, Jorge
   Flores-Botello, Jesus
   Medrano-Lopez, Francisco
   Rodriguez-Vazquez, Maria Adriana
   Torres-Valle, Delfino
   Mora-Rico, Karina
   Mora-Rios, Felix G.
   Garcia-Cortes, Luis R.
   Salcedo-Lozada, Perla
   Flores-Lujano, Janet
   Nunez-Enriquez, Juan Carlos
   Bekker-Mendez, Vilma Carolina
   Mata-Rocha, Minerva
   Rosas-Vargas, Haydee
   Duarte-Rodriguez, David Aldebaran
   Jimenez-Morales, Silvia
   Hidalgo-Miranda, Alfredo
   Lopez-Carrillo, Lizbeth
   Mejia-Arangure, Juan Manuel
TI Maternal diet in pregnancy and acute leukemia in infants: a case-control study in Mexico City
SO FRONTIERS IN ONCOLOGY
LA English
DT Article
DE maternal diet; acute leukemia; infant leukemia; case-control; food groups; allium vegetables; high-fat dairy products; topoisomerase II
ID acute lymphoblastic-leukemia; dna topoisomerase-ii; childhood leukemia; cancer prevention; pooled analysis; risk; consumption; supplementation; reproducibility; inflammation
AB Introduction: Epidemiological studies around the world on acute leukemia (AL) and risk factors in infants are scarce. Infant AL has been proposed to originate in utero, which facilitates its study by establishing a short exposure time in pregnant women to environmental and dietary factors that could contribute to the risk of or protection against leukemia. We hypothesized that maternal diet during pregnancy may be an important factor involved in AL in offspring. Methods: We conducted a hospital-based case-control study from 2010 to 2019 on maternal diet during pregnancy in nine high-specialty public hospitals of different health institutions that diagnose and offer treatment to children with AL in Mexico City. Cases (n=109) were children <= 24 months of age with de novo diagnosis of AL, and controls (n=252) were children obtained in hospitals from second-level medical care matched for age, sex, and health institution. Maternal diet during pregnancy was obtained by a semiquantitative food frequency questionnaire. Unconditional logistic regression models were used to assess the association between food groups and infant AL. Potential confounders were assessed by constructing directed acyclic graphs (DAGs) with Dagitty software in which adjusted options were identified for the construction of unconditional logistic regression models. Results: Cases were slightly predominantly female (52.3%). The years of education of the mother in cases and controls was 0-9 on average, and those who reported smoking cigarettes and consuming alcohol during pregnancy did so at a low frequency. Regarding the mother's diet, the main findings were that the consumption of allium vegetables during pregnancy was inversely associated with AL for medium and high consumption (OR=0.26, 95% CI 0.14-0.46; P-trend< 0.001). In contrast, the high consumption of high-fat dairy products had a positive association with AL (OR=2.37, 95% CI 1.30-4.34; P-trend<0.001). No association was found between consumption of topoisomerase II inhibitor foods during pregnancy and AL. Conclusion: The results suggest that maternal intake during pregnancy of allium vegetables, specifically garlic, is inversely associated with the development of AL in children <= 24 months old. On the other hand, consumption of high-fat dairy products is positively associated with AL in children <= 24 months old.
C1 [Perez-Saldivar, Maria Luisa; Fajardo-Gutierrez, Arturo; Flores-Lujano, Janet; Nunez-Enriquez, Juan Carlos; Duarte-Rodriguez, David Aldebaran] Inst Mexicano Seguro Social IMSS, Unidad Med Alta Especialidad UMAE Hosp Gineco Obs, Div Invest,Unidad Invest Med Epidemiol Clin, Ctr Med Nacl CMN Siglo XXI, Mexico City, DF, Mexico.
   [Flores-Garcia, M. Karen; Lopez-Carrillo, Lizbeth] Inst Nacl Salud Publ Mex INSP, Cuernavaca, Morelos, Mexico.
   [Nunez-Villegas, Nancy] Hosp Gen Gaudencio Gonzalez Garza, Ctr Med Nacl CMN La Raza, Serv Hematol Pediat, Inst Mexicano Seguro Social IMSS, Mexico City, DF, Mexico.
   [Medina-Sanson, Aurora] Hosp Infantil Mexico Dr Federico Gomez, Dept Hematooncol, Secretaria Salud Secretaria Salud SSA, Mexico City, DF, Mexico.
   [Jimenez-Hernandez, Elva] Hosp Pediatr Moctezuma, Serv Oncol, Secretaria Salud Ciudad Mexico SSCDMX, Mexico City, DF, Mexico.
   [Martin-Trejo, Jorge Alfonso] Unidad Med Alta Especial UMAE Hosp Pediat, Inst Mexicano Seguro Social IMSS, Ctr Med Nacl CMN Siglo XXI, Serv Hematol, Mexico City, DF, Mexico.
   [Lopez-Santiago, Norma] Serv Hematol, Inst Nacl Pediat INP, Secretaria Salud SSA, Mexico City, DF, Mexico.
   [Penaloza-Gonzalez, Jose Gabriel] Hosp Juarez Mexico, Serv Onco Pediat, Secretaria Salud SSa, Mexico City, DF, Mexico.
   [Cortes-Herrera, Beatriz] Hosp Gen Mexico City, Serv Hematol Pediat, Secretaria Salud SSa, Mexico City, DF, Mexico.
   [Merino-Pasaye, Laura Elizabeth] Ctr Med Nacl 20 Noviembre, Serv Hematol Pediat, Inst Segur Sociales Serv Trabajadores Estado, Mexico City, DF, Mexico.
   [Amador-Sanchez, Raquel] Serv Hematol Pediat, HGR No Dr Carlos Mac Gregor Sanchez Navarro Inst, Mexico City, DF, Mexico.
   [Garcia-Lopez, Luis Ramiro] Hosp Pediat Moctezuma, Serv Oncol, Secretaria Salud Ciudad Mexico SSCDMX, Mexico City, DF, Mexico.
   [Perez-Lorenzana, Hector] Hosp Gen Gaudencio Gonzalez Garza, Ctr Med Nacl CMN La Raza, Serv Cirugia Pediat, Inst Mexicano Seguro Social IMSS, Mexico City, DF, Mexico.
   [Roman-Zepeda, Pedro Francisco] Hosp Gen Reg HGR 1 Dr Carlos Mac Gregor Sanchez N, Coordinac Clin & Serv Cirugia Pediat, Inst Mexicano Seguro Social IMSS, Mexico City, DF, Mexico.
   [Castaneda-Echevarria, Alejandro] Hosp Gen Zona Reg HGZR 25 IMSS, Serv Pediat, Mexico City, DF, Mexico.
   [Lopez-Caballero, Maria Guadalupe] Hosp Pediatr Coyoacan, Secretaria Salud Ciudad Mex SSCDMX, Coordinac Clin & Pediat, Mexico City, DF, Mexico.
   [Martinez-Silva, Sofia Irene] Hosp Pediat Moctezuma, Secretaria Salud Ciudad Mexico SSCDMX, Mexico City, DF, Mexico.
   [Rivera-Gonzalez, Juan] Hosp Gen Dr Gustavo Baz Prada, Inst Salud Estado Mex ISEM, Mexico City, Estado De Mexic, Mexico.
   [Granados-Kraulles, Jorge] Inst Mexicano Seguro Social IMSS, Coordinac Clin & Pediat, Hosp Gen Zona 76, Mexico City, Estado De Mexic, Mexico.
   [Flores-Botello, Jesus] Hosp Gen La Perla ISEM, Coordinac Clin & Pediat, Mexico City, Estado De Mexic, Mexico.
   [Medrano-Lopez, Francisco] Inst Mexicano Seguro Social IMSS, HGR Dr Vicente Santos Guajardo 72, Coordinac Clin & Pediat, Mexico City, DF, Mexico.
   [Rodriguez-Vazquez, Maria Adriana] Hosp Gen Zona 68, Inst Mexicano Seguro Social IMSS, Coordinac Clin & Pediat, Mexico City, Estado De Mexic, Mexico.
   [Torres-Valle, Delfino] Hosp Gen Zona 71, Coordinac Clin & Pediat Hosp Gen Zona 71, Coordinac Clin & Pediat, Mexico City, Estado De Mexic, Mexico.
   [Mora-Rico, Karina] Serv Cirugia Pediat, Inst Segur Social Serv Trabajadores Estado ISSSTE, HGR 1 Octubre, Mexico City, DF, Mexico.
   [Mora-Rios, Felix G.] Cirugia Pediat Hosp Reg Gen Ignacio Zaragoza, Inst Segur Social Serv Trabajadores Estado ISSSTE, Mexico City, DF, Mexico.
   [Garcia-Cortes, Luis R.] Delegac Reg Estado Mexico Oriente, Inst Mexicano Seguro Social IMSS, Mexico City, Estado De Mexic, Mexico.
   [Salcedo-Lozada, Perla] Hosp Gen Ecatepec Las Amer, ISEM, Mexico City, Estado De Mexic, Mexico.
   [Bekker-Mendez, Vilma Carolina] Hosp Infectol Dr Daniel Mendez Hernandez, Ctr Med Nacl CMN La Raza, Unidad Invest Med Inmunol & Infectol, Inst Mexicano Seguro Social IMSS, Mexico City, DF, Mexico.
   [Mata-Rocha, Minerva] Hosp Pediat Mexico City, Ctr Med Nacl CMN Siglo XXI, Inst Mexicano Seguro Social IMSS, Lab Biol Mol Leucemias,Unidad Invest Nengenit Hum, Mexico City, DF, Mexico.
   [Rosas-Vargas, Haydee] Inst Mexicano Seguro Social IMSS, Unidad Med Alta Especial Un Med Alta Especial UMA, Ctr Med Nacl Ctr Med Nacl CMN Siglo21, Lab Genet, Mexico City, DF, Mexico.
   [Jimenez-Morales, Silvia; Hidalgo-Miranda, Alfredo] Nucleo A Inst Nacl Med Genom INMEGEN, Lab Innovac & Med Precis, Mexico City, DF, Mexico.
   [Mejia-Arangure, Juan Manuel] Univ Nacl Autonoma Mexico, Fac Med, Mexico City, DF, Mexico.
   [Mejia-Arangure, Juan Manuel] Inst Nacl Med Genom INMEGEN, Lab Genom Func Canc, Mexico City, DF, Mexico.
C3 Instituto Mexicano del Seguro Social; Instituto Mexicano del Seguro Social; Hospital Infantil de Mexico Federico Gomez; Instituto Mexicano del Seguro Social; Hospital General de Mexico; Instituto Mexicano del Seguro Social; Instituto Mexicano del Seguro Social; Instituto Mexicano del Seguro Social; Instituto Mexicano del Seguro Social; Instituto Mexicano del Seguro Social; Instituto Mexicano del Seguro Social; Instituto Mexicano del Seguro Social; Instituto Mexicano del Seguro Social; Instituto Mexicano del Seguro Social; Universidad Nacional Autonoma de Mexico; Instituto Nacional de Medicina Genomica
RP López-Carrillo, L (corresponding author), Inst Nacl Salud Publ Mex INSP, Cuernavaca, Morelos, Mexico.; Mejía-Aranguré, JM (corresponding author), Univ Nacl Autonoma Mexico, Fac Med, Mexico City, DF, Mexico.; Mejía-Aranguré, JM (corresponding author), Inst Nacl Med Genom INMEGEN, Lab Genom Func Canc, Mexico City, DF, Mexico.
FU Consejo Nacional de Ciencia y Tecnologia (CONACYT) in its category Fondo Sectorial y Seguridad Social SSA/IMSS/ISSSTE-CONACYT, entitled "Relacion entre factores ambientales y el rearreglo genico MLL/AF4 en el desarrollo de la leucemia aguda en lactantes" [SALUD-2010-1-141026, FIS/IMSS/PROT/895]; Instituto Nacional de Medicina Genomica (INMEGEN) [2023-01]
CR Bianchini F, 2001, ENVIRON HEALTH PERSP, V109, P893
   Blanco-Lopez Jessica, 2023, INT J ENVIRON RES PUBLIC HEALTH, V20, P0, DOI 10.3390/ijerph20075428
   Blot WJ, 1999, NUTR CANCER, V34, P111, DOI 10.1207/S15327914NC340115
   Bonaventure A, 2013, CANCER CAUSE CONTROL, V24, P783, DOI 10.1007/s10552-013-0161-9
   Borge TC, 2017, BMJ OPEN, V7, P0, DOI 10.1136/bmjopen-2017-016777
   Center BHNR., 2007, COMPOSITION OF FOODS RAW, V0, P1
   Davoodi H, 2013, COMPR REV FOOD SCI F, V12, P249, DOI 10.1111/1541-4337.12011
   Dockerty JD, 2001, INT J EPIDEMIOL, V30, P1428, DOI 10.1093/ije/30.6.1428
   Dorgan JF, 1996, AM J CLIN NUTR, V64, P850, DOI 10.1093/ajcn/64.6.850
   González-Ramallal ME, 2020, PAPEL CEIC, V0, P0, DOI DOI 10.1387/pceic.20732
   Emerenciano M, 2007, BRAZ J MED BIOL RES, V40, P749, DOI 10.1590/S0100-879X2007000600002
   Fajardo Gutierrez A, 1995, BOLETIN MEDICO DEL HOSP INFANT MEXICO (ED ESPANOLA), V52, P507
   Greaves M, 2002, BRIT MED J, V324, P283, DOI 10.1136/bmj.324.7332.283
   Hernandez-Avila M, 1998, SALUD PUBLICA MEXICO, V40, P133, DOI 10.1590/S0036-36341998000200005
   Howards PP, 2012, AM J EPIDEMIOL, V176, P506, DOI 10.1093/aje/kws127
   Jensen CD, 2004, CANCER CAUSE CONTROL, V15, P559, DOI 10.1023/B:CACO.0000036161.98734.17
   Jimenez-Hernandez E, 2018, CANCER MED, V0, P0
   Johnson KJ, 2010, PEDIATR BLOOD CANCER, V55, P95, DOI 10.1002/pbc.22495
   Krawczyk J, 2014, ADV EXP MED BIOL, V816, P335, DOI 10.1007/978-3-0348-0837-8_13
   Liu CY, 2009, BMC CANCER, V9, P0, DOI 10.1186/1471-2407-9-15
   Marcotte EL, 2016, LANCET HAEMATOL, V3, PE176, DOI 10.1016/S2352-3026(16)00002-8
   Marley AR, 2022, LEUKEMIA RES, V121, P0, DOI 10.1016/j.leukres.2022.106924
   Mazloum M, 2012, PAEDIATR PERINAT EP, V26, P276, DOI 10.1111/j.1365-3016.2011.01253.x
   MejiaArangure JM, 1996, ARCH MED RES, V27, P223
   Metayer C, 2013, CANCER EPIDEMIOL, V37, P336, DOI 10.1016/j.canep.2012.12.011
   Miller G, 1999, HANDBOOK OF DAIRY FOODS AND NUTRITION, V0, P0
   Milne E, 2018, CANCER CAUSE CONTROL, V29, P539, DOI 10.1007/s10552-018-1024-1
   Milne E, 2010, INT J CANCER, V126, P2690, DOI 10.1002/ijc.24969
   Munoz de Chavez M, 1996, TABLAS DE VALOR NUTRITIVO DE LOS ALIMENTOS DE MAYOR CONSUMO EN MEXICO, V1a ed, P330
   Nicastro HL, 2015, CANCER PREV RES, V8, P181, DOI 10.1158/1940-6207.CAPR-14-0172
   Nohara T, 2017, CHEM PHARM BULL, V65, P209, DOI 10.1248/cpb.c16-00844
   Núñez-Enríquez JC, 2020, BIOELECTROMAGNETICS, V41, P581, DOI 10.1002/bem.22295
   Papadimitriou N, 2021, NAT COMMUN, V12, P0, DOI 10.1038/s41467-021-24861-8
   PARKIN DM, 1988, INT J CANCER, V42, P511, DOI 10.1002/ijc.2910420408
   PETERS JM, 1994, CANCER CAUSE CONTROL, V5, P195, DOI 10.1007/BF01830266
   Petridou E, 2005, CANCER EPIDEM BIOMAR, V14, P1935, DOI 10.1158/1055-9965.EPI-05-0090
   Petridou ET, 2018, EUR J EPIDEMIOL, V33, P965, DOI 10.1007/s10654-018-0402-z
   Poole C, 2006, INT J EPIDEMIOL, V35, P370, DOI 10.1093/ije/dyi248
   ROSS JA, 1994, J NATL CANCER I, V86, P1678, DOI 10.1093/jnci/86.22.1678
   Ross JA, 1996, CANCER CAUSE CONTROL, V7, P581, DOI 10.1007/BF00051700
   ROSS JA, 1994, EPIDEMIOL REV, V16, P243, DOI 10.1093/oxfordjournals.epirev.a036153
   Ross Julie A, 2008, J NATL CANCER INST MONOGR, V0, PP83, DOI 10.1093/jncimonographs/lgn007
   ROSS RK, 1994, J NATL CANCER I, V86, P252, DOI 10.1093/jnci/86.4.252
   Rothman KJ, 2008, MODERN EPIDEMIOLOGY, V0, P0
   Sam TN, 2012, PEDIATR BLOOD CANCER, V58, P836, DOI 10.1002/pbc.23274
   SARASUA S, 1994, CANCER CAUSE CONTROL, V5, P141, DOI 10.1007/BF01830260
   Shoelson SE, 2007, GASTROENTEROLOGY, V132, P2169, DOI 10.1053/j.gastro.2007.03.059
   Simmen FA, 2011, EUR J CANCER PREV, V20, P539, DOI 10.1097/CEJ.0b013e328348fc21
   Soegaard SH, 2018, BRIT J CANCER, V118, P117, DOI 10.1038/bjc.2017.351
   Spector LG, 2005, CANCER EPIDEM BIOMAR, V14, P651, DOI 10.1158/1055-9965.EPI-04-0602
   Stelmach-Mardas M, 2016, EUR J CLIN NUTR, V70, P700, DOI 10.1038/ejcn.2015.224
   Thompson JR, 2001, LANCET, V358, P1935, DOI 10.1016/S0140-6736(01)06959-8
   Tijerina Saenz A, 2014, ARCH LATINOAMERICANOS NUTR, V64, P1
   Wan QY, 2019, FOOD SCI NUTR, V7, P2451, DOI 10.1002/fsn3.1117
   WILLETT WC, 1985, AM J EPIDEMIOL, V122, P51, DOI 10.1093/oxfordjournals.aje.a114086
   Yu H, 2000, JNCI-J NATL CANCER I, V92, P1472, DOI 10.1093/jnci/92.18.1472
   Zhang Y, 2020, BIOMED PHARMACOTHER, V123, P0, DOI 10.1016/j.biopha.2019.109730
NR 58
TC 1
Z9 1
U1 2
U2 3
PU FRONTIERS MEDIA SA
PI LAUSANNE
PA AVENUE DU TRIBUNAL FEDERAL 34, LAUSANNE, CH-1015, SWITZERLAND
SN 2234-943X
EI 
J9 FRONT ONCOL
JI Front. Oncol.
PD JAN 8
PY 2024
VL 13
IS 
BP 
EP 
DI 10.3389/fonc.2023.1165323
PG 16
WC Oncology
SC Oncology
GA HB0O0
UT WOS:001156911600001
PM 38260836
DA 2025-02-23
ER

PT J
AU Bonfiglio, C
   Reddavide, R
   Cisternino, AM
   Campanella, A
   Fontana, L
   Giannelli, G
AF Bonfiglio, Caterina
   Reddavide, Rosa
   Cisternino, Anna Maria
   Campanella, Angelo
   Fontana, Luigi
   Giannelli, Gianluigi
TI Protective Effect of Extra Virgin Olive Oil on Cancers, Gastrointestinal Cancers, and All-Cause Mortality: A Competing Risk Analysis in a Southern Italian Cohort
SO CANCERS
LA English
DT Article
DE EVOO; gastrointestinal cancer; competing risk; survival
ID mediterranean diet; disease; breast; trial
AB Background/Objectives: This study investigates the association between extra virgin olive oil (EVOO) consumption and mortality risk in a cohort of Italian adults adhering to the Mediterranean diet. Methods: In a 17-year follow-up study involving participants from Castellana Grotte, Italy (2005-2023), we analyzed dietary intake and mortality data. Participants were categorized into three EVOO consumption groups: <30 g/day, 30-50 g/day, and >50 g/day. Mortality Hazard Ratios (HR) and Subdistribution Hazard Ratios (SHR) were calculated to assess the relationship between EVOO intake and all-cause and cancer mortality. Results: Higher EVOO consumption was associated with significantly reduced cancer and all-cause mortality. Specifically, the daily intake of 30-50 g of EVOO was linked to a 24% lower risk of all-cause mortality (HR 0.77; 95% CI 0.63-0.93), while the consumption of more than 50 g/day was associated with a 20% reduction (HR 0.80; 95% CI 0.65-0.98). The most pronounced benefit was observed for gastrointestinal cancers, with a 60% lower mortality risk for those consuming over 50 g/day (SHR 0.39; 95% CI 0.21-0.73). A 50% reduction in mortality risk from other cancers was also noted for the highest consumption category (SHR 0.50; 95% CI 0.31-0.81). Conclusions: The findings support the beneficial role of EVOO in reducing cancer mortality, particularly with higher consumption levels. The results underscore EVOO's potential as a dietary intervention for cancer prevention, aligning with the Mediterranean diet's overall health benefits. Further research is needed to confirm these findings and explore the underlying mechanisms.
C1 [Bonfiglio, Caterina; Campanella, Angelo] Natl Inst Gastroenterol IRCCS Saverio De Bellis, Unit Data Sci, I-70013 Bari, Italy.
   [Reddavide, Rosa; Cisternino, Anna Maria] Natl Inst Gastroenterol IRCCS Saverio De Bellis, Ambulatory Clin Nutr, I-70013 Bari, Italy.
   [Fontana, Luigi] Univ Sydney, Fac Med & Hlth, Charles Perkins Ctr, Sydney, NSW 2050, Australia.
   [Fontana, Luigi] Royal Prince Alfred Hosp, Dept Endocrinol, Sydney, NSW 2050, Australia.
   [Giannelli, Gianluigi] Natl Inst Gastroenterol IRCCS Saverio De Bellis, Sci Direct, I-70013 Bari, Italy.
C3 IRCCS Saverio de Bellis; IRCCS Saverio de Bellis; University of Sydney; NSW Health; Royal Prince Alfred Hospital; University of Sydney; IRCCS Saverio de Bellis
RP Bonfiglio, C (corresponding author), Natl Inst Gastroenterol IRCCS Saverio De Bellis, Unit Data Sci, I-70013 Bari, Italy.
EM catia.bonfiglio@irccsdebellis.it; rosa.reddavide@irccsdebellis.it; annamaria.cisternino@irccsdebellis.it; angelocampanella7@gmail.com; luigi.fontana@sydney.edu.au; gianluigi.giannelli@irccsdebellis.it
FU Italian Ministry of Health (Ricerca Corrente 2024) [2024]; Italian Ministry of Health
CR Attili AF, 1997, HEPATOLOGY, V26, P809, DOI 10.1053/jhep.1997.v26.pm0009328297
   Bonfiglio C, 2023, NUTRIENTS, V15, P0, DOI 10.3390/nu15214593
   Borzì AM, 2019, NUTRIENTS, V11, P0, DOI 10.3390/nu11010032
   Buckland G, 2012, AM J CLIN NUTR, V96, P142, DOI 10.3945/ajcn.111.024216
   Cariello M, 2020, NUTRIENTS, V12, P0, DOI 10.3390/nu12041084
   Casaburi I, 2013, MOL NUTR FOOD RES, V57, P71, DOI 10.1002/mnfr.201200503
   de Lorgeril M, 1998, ARCH INTERN MED, V158, P1181, DOI 10.1001/archinte.158.11.1181
   de Lorgeril M, 1999, CIRCULATION, V99, P779, DOI 10.1161/01.CIR.99.6.779
   del Saz-Lara A, 2023, PHARMACOL RES, V187, P0, DOI 10.1016/j.phrs.2022.106612
   Donghia R, 2023, NUTRIENTS, V15, P0, DOI 10.3390/nu15184058
   Estruch R, 2018, NEW ENGL J MED, V378, P0, DOI 10.1056/NEJMoa1800389
   Farràs M, 2021, SEMIN CANCER BIOL, V73, P178, DOI 10.1016/j.semcancer.2020.11.011
   Frantoio Oleario, 2022, LE FASI DEL CICLO DI LAVORAZIONE, V0, P0
   Girelli CR, 2016, PEERJ, V4, P0, DOI 10.7717/peerj.2740
   Green CL, 2022, NAT REV MOL CELL BIO, V23, P56, DOI 10.1038/s41580-021-00411-4
   Guasch-Ferré M, 2022, J AM COLL CARDIOL, V79, P101, DOI 10.1016/j.jacc.2021.10.041
   Ikemoto K, 2023, ANGEW CHEM INT EDIT, V62, P0, DOI 10.1002/anie.202219059
   La Produzione Di Un Buon Olio, 2020, EXTRAVERGINE DOLIVA PUGLIESE, V0, P0
   Leoci C, 1993, J. ITAL. NUTR. CLIN. PREV, V2, P58
   Markellos C, 2022, PLOS ONE, V17, P0, DOI 10.1371/journal.pone.0261649
   Martínez-González MA, 2022, CLIN NUTR, V41, P2659, DOI 10.1016/j.clnu.2022.10.001
   Menendez JA, 2006, EUR J CANCER, V42, P2425, DOI 10.1016/j.ejca.2005.10.016
   Millman JF, 2021, NUTR REV, V79, P1362, DOI 10.1093/nutrit/nuaa148
   Mozumder SI, 2017, STATA J, V17, P462, DOI 10.1177/1536867X1701700212
   Ragusa A, 2017, FOODS, V6, P0, DOI 10.3390/foods6100090
   Rodríguez-García C, 2020, NUTRIENTS, V12, P0, DOI 10.3390/nu12061705
   Ruggiero E, 2024, EUR J CLIN NUTR, V78, P684, DOI 10.1038/s41430-024-01442-8
   Sain A, 2022, BRIT J NUTR, V128, P1257, DOI 10.1017/S0007114521002919
   Salas-Salvadó J, 2011, DIABETES CARE, V34, P14, DOI 10.2337/dc10-1288
   Sever P, 2006, J RENIN-ANGIO-ALDO S, V7, P61, DOI 10.3317/jraas.2006.011
   Singh RB, 2002, LANCET, V360, P1455, DOI 10.1016/S0140-6736(02)11472-3
   Toledo E, 2015, JAMA INTERN MED, V175, P1752, DOI 10.1001/jamainternmed.2015.4838
   Torres-Collado L, 2022, FRONT NUTR, V9, P0, DOI 10.3389/fnut.2022.997975
   Tosti V, 2018, J GERONTOL A-BIOL, V73, P318, DOI 10.1093/gerona/glx227
   Xia M, 2022, FRONT NUTR, V9, P0, DOI 10.3389/fnut.2022.1041203
NR 35
TC 0
Z9 0
U1 0
U2 0
PU MDPI
PI BASEL
PA ST ALBAN-ANLAGE 66, CH-4052 BASEL, SWITZERLAND
SN 
EI 2072-6694
J9 CANCERS
JI Cancers
PD NOV 15
PY 2024
VL 16
IS 21
BP 
EP 
DI 10.3390/cancers16213575
PG 11
WC Oncology
SC Oncology
GA L6Z5E
UT WOS:001352179500001
PM 39518016
DA 2025-02-23
ER

PT J
AU Xiang, L
   Wu, DB
   Xu, ZQ
   Tang, YH
   He, HM
   Wang, YX
   Gu, HT
   Peng, LL
AF Xiang, Ling
   Wu, Dabin
   Xu, Zhiquan
   Tang, Yunhao
   He, Hongmei
   Wang, Yaxu
   Gu, Haitao
   Peng, Linglong
TI Association between Dietary Anthocyanidins and Biliary Cancer Risk in 98,458 Participants: Results from a Prospective Study
SO CANCER EPIDEMIOLOGY BIOMARKERS & PREVENTION
LA English
DT Article
ID inhibition; fruits; cohort
AB Background: Previous studies have suggested anthocyanidins or anthocyanidin-rich foods and extracts exhibit protective effects against various cancers. However, the relationship between dietary anthocyanidins and the risk of biliary cancer remains uncertain.Methods: This study used data from the Prostate, Lung, Colorectal, and Ovarian Cancer Screening Trial to investigate the relationship between total anthocyanidins intake and biliary cancer incidence. Cox regression analysis was conducted to estimate HRs and corresponding 95% confidence intervals (CI) for the incidence of biliary cancer, with adjustments made for confounding factors. A restricted cubic spline model was employed to examine the dose-response relationship. In addition, subgroup and sensitivity analyses were conducted to evaluate potential interactions and test the model's robustness.Results: During 8.9 years and 872,645.3 person-years of follow-up, 95 cases of biliary cancer were observed. The incidence rate of biliary cancer in this study was 11 cases per 100,000 person-years. Using the fully adjusted Cox regression model, the inverse association was observed between total anthocyanidins intake and the risk of biliary cancer (HR Q4 vs..Q1: 0.52; 95% CI: 0.29-0.91; Ptrend = 0.043). This association remained significant in sensitivity analyses. A linear dose-response relationship (Pnonlinearity = 0.118) and potential interaction with drinking status (Pinteraction = 0.033) were identified.Conclusions: This study provides evidence of an inverse association between total anthocyanidins intake and biliary cancer incidence.Impact: Our study found a total anthocyanidin-rich diet was associated with a reduced risk of biliary cancer in Americans ages 55 to 74 years.
C1 [Xiang, Ling; Wu, Dabin; Xu, Zhiquan; Tang, Yunhao; He, Hongmei; Wang, Yaxu; Gu, Haitao; Peng, Linglong] Chongqing Med Univ, Affiliated Hosp 2, Dept Gastrointestinal Surg, Chongqing, Peoples R China.
   [Xiang, Ling] Chongqing Med Univ, Affiliated Hosp 2, Dept Clin Nutr, Chongqing, Peoples R China.
   [Peng, Linglong] Chongqing Med Univ, Affiliated Hosp 2, Chongqing 400010, Peoples R China.
C3 Chongqing Medical University; Chongqing Medical University; Chongqing Medical University
RP Gu, HT; Peng, LL (corresponding author), Chongqing Med Univ, Affiliated Hosp 2, Dept Gastrointestinal Surg, Chongqing, Peoples R China.; Peng, LL (corresponding author), Chongqing Med Univ, Affiliated Hosp 2, Chongqing 400010, Peoples R China.
EM penglinglong_cqmu@cqmu.edu.cn; ght302211@cqmu.edu.cn
FU General Project of Chongqing NaturalScience Foundation; Chongqing Science and Technology Commission, China [cstc2021jcyj-msxmX0153, cstc2021jcyj-msxmX0112, CSTB2022NSCQ-MSX1005]; Kuanren Talents Project of the Second Affiliated Hospital of Chongqing Medical University in China [kryc-yq-2110]
CR Bhaskaran K, 2014, LANCET, V384, P755, DOI 10.1016/S0140-6736(14)60892-8
   Bishayee A, 2011, J NUTR BIOCHEM, V22, P1035, DOI 10.1016/j.jnutbio.2010.09.001
   Bunea A, 2013, PHYTOCHEMISTRY, V95, P436, DOI 10.1016/j.phytochem.2013.06.018
   Chen PN, 2006, CHEM-BIOL INTERACT, V163, P218, DOI 10.1016/j.cbi.2006.08.003
   Csizmadi I, 2016, PUBLIC HEALTH NUTR, V19, P3247, DOI 10.1017/S1368980016001506
   Cui LL, 2016, NUTRIENTS, V8, P0, DOI 10.3390/nu8060350
   David LA, 2014, NATURE, V505, P559, DOI 10.1038/nature12820
   do Nascimento RD, 2023, FOOD RES INT, V170, P0, DOI 10.1016/j.foodres.2023.113028
   Dwyer J, 2003, J NUTR, V133, P576S, DOI 10.1093/jn/133.2.576S
   Gonzali S, 2020, ANTIOXIDANTS-BASEL, V9, P0, DOI 10.3390/antiox9101017
   Guo X, 2016, EUR J CLIN NUTR, V70, P1360, DOI 10.1038/ejcn.2016.142
   Hidalgo M, 2012, J AGR FOOD CHEM, V60, P3882, DOI 10.1021/jf3002153
   Huang XY, 2023, FRONT NUTR, V10, P0, DOI 10.3389/fnut.2023.1089909
   Khoo HE, 2017, FOOD NUTR RES, V61, P1, DOI 10.1080/16546628.2017.1361779
   Koshiol J, 2022, BMC CANCER, V22, P0, DOI 10.1186/s12885-022-10286-z
   Kwon JY, 2009, CARCINOGENESIS, V30, P1932, DOI 10.1093/carcin/bgp216
   Lee TY, 2022, CANCER-AM CANCER SOC, V128, P944, DOI 10.1002/cncr.34020
   Li CY, 2011, DIABETES CARE, V34, P1365, DOI 10.2337/dc11-0020
   Li X, 2016, MOL MED REP, V13, P4007, DOI 10.3892/mmr.2016.4990
   Lila MA, 2016, ANNU REV FOOD SCI T, V7, P375, DOI 10.1146/annurev-food-041715-033346
   Lin BW, 2017, BRIT J PHARMACOL, V174, P1226, DOI 10.1111/bph.13627
   Lowery MA, 2019, CANCER-AM CANCER SOC, V125, P4426, DOI 10.1002/cncr.32463
   Lugo A, 2020, INT J CANCER, V146, P3304, DOI 10.1002/ijc.32681
   Mattioli R, 2020, MOLECULES, V25, P0, DOI 10.3390/molecules25173809
   Mostafa H, 2023, NUTRIENTS, V15, P0, DOI 10.3390/nu15051208
   Overall J, 2017, INT J MOL SCI, V18, P0, DOI 10.3390/ijms18020422
   Prorok PC, 2000, CONTROL CLIN TRIALS, V21, P273S, DOI 10.1016/S0197-2456(00)00098-2
   Seitz HK, 2007, NAT REV CANCER, V7, P599, DOI 10.1038/nrc2191
   Shan ZL, 2020, JAMA INTERN MED, V180, P513, DOI 10.1001/jamainternmed.2019.6980
   Sun L, 2017, J NUTR, V147, P1729, DOI 10.3945/jn.117.251579
   Sun W, 2023, MOLECULES, V28, P0, DOI 10.3390/molecules28020652
   Tao LY, 2010, LIVER INT, V30, P215, DOI 10.1111/j.1478-3231.2009.02149.x
   Xu X, 2023, CANCERS, V15, P0, DOI 10.3390/cancers15051406
   Yagyu K, 2008, INT J CANCER, V122, P924, DOI 10.1002/ijc.23159
   Zhang Y, 2022, NUTRIENTS, V14, P0, DOI 10.3390/nu14132643
   Zhang YJ, 2005, LIFE SCI, V76, P1465, DOI 10.1016/j.lfs.2004.08.025
   Zhao J, 2021, NAT COMMUN, V12, P0, DOI 10.1038/s41467-021-21258-5
NR 37
TC 1
Z9 1
U1 2
U2 6
PU AMER ASSOC CANCER RESEARCH
PI PHILADELPHIA
PA 615 CHESTNUT ST, 17TH FLOOR, PHILADELPHIA, PA 19106-4404 USA
SN 1055-9965
EI 1538-7755
J9 CANCER EPIDEM BIOMAR
JI Cancer Epidemiol. Biomarkers Prev.
PD JAN 9
PY 2024
VL 33
IS 1
BP 151
EP 157
DI 10.1158/1055-9965.EPI-23-0759
PG 7
WC Oncology; Public, Environmental & Occupational Health
SC Oncology; Public, Environmental & Occupational Health
GA KQ0B6
UT WOS:001181303800016
PM 37938800
DA 2025-02-23
ER

PT J
AU Jung, S
   Silva, S
   Dallal, CM
   LeBlanc, E
   Paris, K
   Shepherd, J
   Snetselaar, LG
   Van Horn, L
   Zhang, YJ
   Dorgan, JF
AF Jung, Seungyoun
   Silva, Sarah
   Dallal, Cher M.
   LeBlanc, Erin
   Paris, Kenneth
   Shepherd, John
   Snetselaar, Linda G.
   Van Horn, Linda
   Zhang, Yuji
   Dorgan, Joanne F.
TI Untargeted serum metabolomic profiles and breast density in young women
SO CANCER CAUSES & CONTROL
LA English
DT Article
DE Metabolomics; Breast density; Absolute dense volume; Absolute non-dense breast volume; Leucine; Valine; Branched chain amino acid metabolism; Diacylglycerols; Phospholipids; Young women; Breast cancer
ID cancer early-detection; early-detection program; underserved women; national breast; diagnosis
AB Purpose of the studyBreast density is an established risk factor for breast cancer. However, little is known about metabolic influences on breast density phenotypes. We conducted untargeted serum metabolomics analyses to identify metabolic signatures associated with breast density phenotypes among young women.MethodsIn a cross-sectional study of 173 young women aged 25-29 who participated in the Dietary Intervention Study in Children 2006 Follow-up Study, 449 metabolites were measured in fasting serum samples using ultra-high-performance liquid chromatography-tandem mass spectrometry. Multivariable-adjusted mixed-effects linear regression identified metabolites associated with magnetic resonance imaging measured breast density phenotypes: percent dense breast volume (%DBV), absolute dense breast volume (ADBV), and absolute non-dense breast volume (ANDBV). Metabolite results were corrected for multiple comparisons using a false discovery rate adjusted p-value (q).ResultsThe amino acids valine and leucine were significantly inversely associated with %DBV. For each 1 SD increase in valine and leucine, %DBV decreased by 20.9% (q = 0.02) and 18.4% (q = 0.04), respectively. ANDBV was significantly positively associated with 16 lipid and one amino acid metabolites, whereas no metabolites were associated with ADBV. Metabolite set enrichment analysis also revealed associations of distinct metabolic signatures with %DBV, ADBV, and ANDBV; branched chain amino acids had the strongest inverse association with %DBV (p = 0.002); whereas, diacylglycerols and phospholipids were positively associated with ANDBV (p <= 0.002), no significant associations were observed for ADBV.ConclusionOur results suggest an inverse association of branched chain amino acids with %DBV. Larger studies in diverse populations are needed.
C1 [Jung, Seungyoun] Ewha Womans Univ, Dept Nutr Sci & Food Management, Seoul, South Korea.
   [Jung, Seungyoun] Ewha Womans Univ, Grad Program Syst Hlth Sci & Engn, Seoul, South Korea.
   [Silva, Sarah] Univ Maryland, Sch Med, Baltimore, MD 21201 USA.
   [Dallal, Cher M.] Univ Maryland, Sch Publ Hlth, Dept Epidemiol & Biostat, College Pk, MD USA.
   [LeBlanc, Erin] Kaiser Permanente Ctr Hlth Res, Portland, OR USA.
   [Paris, Kenneth] Louisiana State Univ, Dept Pediat, Sch Med, New Orleans, LA USA.
   [Shepherd, John] Univ Hawaii, Canc Ctr, Honolulu, HI USA.
   [Snetselaar, Linda G.] Univ Iowa, Dept Epidemiol, Iowa City, IA USA.
   [Van Horn, Linda] Northwestern Univ, Feinberg Sch Med, Dept Prevent Med, Chicago, IL USA.
   [Zhang, Yuji; Dorgan, Joanne F.] Univ Maryland, Div Canc Epidemiol, Dept Epidemiol & Publ Hlth, Sch Med, 660 West Redwood St,Howard Hall,Room 102E, Baltimore, MD 21201 USA.
C3 Ewha Womans University; Ewha Womans University; University System of Maryland; University of Maryland Baltimore; University System of Maryland; University of Maryland College Park; Kaiser Permanente; Louisiana State University System; University of Hawaii System; Cancer Research Center of Hawaii; University of Iowa; Northwestern University; Feinberg School of Medicine; University System of Maryland; University of Maryland Baltimore
RP Dorgan, JF (corresponding author), Univ Maryland, Div Canc Epidemiol, Dept Epidemiol & Publ Hlth, Sch Med, 660 West Redwood St,Howard Hall,Room 102E, Baltimore, MD 21201 USA.
EM jdorgan@som.umaryland.edu
FU National Cancer Institute
CR Bendinelli B, 2021, SCI REP-UK, V11, P0, DOI 10.1038/s41598-021-92508-1
   BENJAMINI Y, 1995, J R STAT SOC B, V57, P289, DOI 10.1111/j.2517-6161.1995.tb02031.x
   Boyd NF, 2005, LANCET ONCOL, V6, P798, DOI 10.1016/S1470-2045(05)70390-9
   Boyd N, 2009, LANCET ONCOL, V10, P569, DOI 10.1016/S1470-2045(09)70078-6
   Brantley KD, 2022, CANCER EPIDEM BIOMAR, V31, P839, DOI 10.1158/1055-9965.EPI-21-1023
   Cleeman JI, 2001, JAMA-J AM MED ASSOC, V285, P2486, DOI 10.1001/jama.285.19.2486
   Conroy SM, 2011, INT J CANCER, V129, P1699, DOI 10.1002/ijc.25790
   Cooke M, 2022, SCI SIGNAL, V15, P0, DOI 10.1126/scisignal.abo0264
   Denholm R, 2018, CANCER EPIDEM BIOMAR, V27, P1500, DOI 10.1158/1055-9965.EPI-18-0036
   Dimou A, 2022, INT J MOL SCI, V23, P0, DOI 10.3390/ijms23074022
   Dorgan JF, 2020, CANCER CAUSE CONTROL, V31, P113, DOI 10.1007/s10552-019-01256-1
   Dorgan JF, 2012, BREAST CANCER RES, V14, P0, DOI 10.1186/bcr3228
   Dorgan JF, 2010, CANCER EPIDEM BIOMAR, V19, P1545, DOI 10.1158/1055-9965.EPI-09-1259
   Eichmann TO, 2015, CELL MOL LIFE SCI, V72, P3931, DOI 10.1007/s00018-015-1982-3
   Ekstrand J, 2022, FRONT IMMUNOL, V13, P0, DOI 10.3389/fimmu.2022.850240
   Evans AM, 2009, ANAL CHEM, V81, P6656, DOI 10.1021/ac901536h
   Ford L, 2020, J APPL LAB MED, V5, P342, DOI 10.1093/jalm/jfz026
   His M, 2021, BREAST CANCER RES, V23, P0, DOI 10.1186/s13058-021-01454-3
   His M, 2019, BMC MED, V17, P0, DOI 10.1186/s12916-019-1408-4
   Holmes E, 2008, CELL, V134, P714, DOI 10.1016/j.cell.2008.08.026
   Howard BA, 2000, J MAMMARY GLAND BIOL, V5, P119, DOI 10.1023/A:1026487120779
   Huo CW, 2018, BREAST CANCER RES, V20, P0, DOI 10.1186/s13058-018-1010-2
   Jobard E, 2021, BRIT J CANCER, V124, P1734, DOI 10.1038/s41416-021-01304-1
   Jové M, 2017, ONCOTARGET, V8, P19522, DOI 10.18632/oncotarget.14521
   Kaya C, 2019, METAB SYNDR RELAT D, V17, P341, DOI 10.1089/met.2018.0139
   Kelly RS, 2020, BBA-MOL BASIS DIS, V1866, P0, DOI 10.1016/j.bbadis.2020.165936
   Kerlikowske K, 2007, J NATL CANCER I, V99, P386, DOI 10.1093/jnci/djk066
   Kerlikowske K, 2010, J CLIN ONCOL, V28, P3830, DOI 10.1200/JCO.2009.26.4770
   Kim BK, 2015, BREAST CANCER RES TR, V153, P425, DOI 10.1007/s10549-015-3544-7
   Kim EY, 2020, CANCER-AM CANCER SOC, V126, P4687, DOI 10.1002/cncr.33138
   Klifa C, 2004, P ANN INT IEEE EMBS, V26, P1667
   Kühn T, 2016, BMC MED, V14, P0, DOI 10.1186/s12916-016-0552-3
   LAUER RM, 1992, PEDIATRICS, V89, P495
   Lécuyer L, 2019, CANCER EPIDEM BIOMAR, V28, P1300, DOI 10.1158/1055-9965.EPI-19-0154
   Lee YJ, 2021, ADV EXP MED BIOL, V1187, P23, DOI 10.1007/978-981-32-9620-6_2
   Lyu Q, 2021, SKELET MUSCLE, V11, P0, DOI 10.1186/s13395-021-00267-4
   Makboon K, 2015, CANCER CAUSE CONTROL, V26, P431, DOI 10.1007/s10552-015-0522-7
   Maskarinec G, 2018, BMC CANCER, V18, P0, DOI 10.1186/s12885-018-5088-9
   McClain KM, 2022, J NUTR, V152, P419, DOI 10.1093/jn/nxab388
   McCormack VA, 2010, INT J CANCER, V127, P452, DOI 10.1002/ijc.25053
   Mérida I, 2015, SCI SIGNAL, V8, P0, DOI 10.1126/scisignal.aaa0974
   Moore SC, 2021, METABOLITES, V11, P0, DOI 10.3390/metabo11020095
   Moore SC, 2014, METABOLOMICS, V10, P259, DOI 10.1007/s11306-013-0574-1
   Obarzanek E, 1997, PEDIATRICS, V100, P51, DOI 10.1542/peds.100.1.51
   Obarzanek E, 2001, PEDIATRICS, V107, P256, DOI 10.1542/peds.107.2.256
   Ozhand A, 2013, PLOS ONE, V8, P0, DOI 10.1371/journal.pone.0065313
   Patti GJ, 2012, NAT REV MOL CELL BIO, V13, P263, DOI 10.1038/nrm3314
   Pettersson A, 2014, JNCI-J NATL CANCER I, V106, P0, DOI 10.1093/jnci/dju078
   Playdon MC, 2017, AM J CLIN NUTR, V106, P637, DOI 10.3945/ajcn.116.150912
   Reeves KW, 2011, BREAST CANCER RES TR, V127, P555, DOI 10.1007/s10549-010-1249-5
   Rice MS, 2013, CANCER PREV RES, V6, P701, DOI 10.1158/1940-6207.CAPR-12-0475
   Rubin DB, 1987, MULTIPLE IMPUTATION, V0, P0, DOI DOI 10.1002/9780470316696
   Ruifang LG, 2019, PLOS ONE, V14, P0, DOI 10.1371/journal.pone.0218549
   Sampson JN, 2013, CANCER EPIDEM BIOMAR, V22, P631, DOI 10.1158/1055-9965.EPI-12-1109
   Sas KM, 2015, DIABETES, V64, P718, DOI 10.2337/db14-0509
   Shen J, 2013, TRANSL ONCOL, V6, P757, DOI 10.1593/tlo.13619
   Tamburrini AL, 2011, BREAST CANCER RES TR, V125, P181, DOI 10.1007/s10549-010-0927-7
   Tehranifar P, 2015, CANCER CAUSE CONTROL, V26, P1393, DOI 10.1007/s10552-015-0630-4
   Tobias DK, 2020, SCI REP-UK, V10, P0, DOI 10.1038/s41598-020-73499-x
   Townsend MK, 2013, CLIN CHEM, V59, P1657, DOI 10.1373/clinchem.2012.199133
   USPH, 1980, LIPID RESEARCH CLINICS POPULATION STUDIES DATA BOOK, V0, P0
   van Buuren S, 2011, J STAT SOFTW, V45, P1
   Wen Y, 2022, FRONT CELL DEV BIOL, V10, P0, DOI 10.3389/fcell.2022.849973
   Wu ZH, 2020, NUTR RES REV, V33, P287, DOI 10.1017/S0954422420000074
   Yoo HJ, 2018, METABOLOMICS, V14, P0, DOI 10.1007/s11306-018-1382-4
   Zeleznik OA, 2021, NPJ BREAST CANCER, V7, P0, DOI 10.1038/s41523-021-00262-4
   Zhang L, 2017, BIOCHEM BIOPH RES CO, V486, P224, DOI 10.1016/j.bbrc.2017.02.101
NR 67
TC 1
Z9 1
U1 0
U2 0
PU SPRINGER
PI DORDRECHT
PA VAN GODEWIJCKSTRAAT 30, 3311 GZ DORDRECHT, NETHERLANDS
SN 0957-5243
EI 1573-7225
J9 CANCER CAUSE CONTROL
JI Cancer Causes Control
PD FEB 15
PY 2024
VL 35
IS 2
BP 323
EP 334
DI 10.1007/s10552-023-01793-w
EA SEP 2023
PG 12
WC Oncology; Public, Environmental & Occupational Health
SC Oncology; Public, Environmental & Occupational Health
GA ES5Z6
UT WOS:001071710000002
PM 37737303
DA 2025-02-23
ER

PT J
AU Islami, F
   Marlow, EC
   Thomson, B
   McCullough, ML
   Rumgay, H
   Gapstur, SM
   Patel, AV
   Soerjomataram, I
   Jemal, A
AF Islami, Farhad
   Marlow, Emily C.
   Thomson, Blake
   McCullough, Marjorie L.
   Rumgay, Harriet
   Gapstur, Susan M.
   Patel, Alpa V.
   Soerjomataram, Isabelle
   Jemal, Ahmedin
TI Proportion and number of cancer cases and deaths attributable to potentially modifiable risk factors in the United States, 2019
SO CA-A CANCER JOURNAL FOR CLINICIANS
LA English
DT Article
DE cancer; population attributable fraction; prevention; risk factor
ID c virus-infection; body-mass index; prevention guidelines; skin-cancer; hepatocellular-carcinoma; tobacco control; us; smoking; obesity; trends
AB In 2018, the authors reported estimates of the number and proportion of cancers attributable to potentially modifiable risk factors in 2014 in the United States. These data are useful for advocating for and informing cancer prevention and control. Herein, based on up-to-date relative risk and cancer occurrence data, the authors estimated the proportion and number of invasive cancer cases (excluding nonmelanoma skin cancers) and deaths, overall and for 30 cancer types among adults who were aged 30 years and older in 2019 in the United States, that were attributable to potentially modifiable risk factors. These included cigarette smoking; second-hand smoke; excess body weight; alcohol consumption; consumption of red and processed meat; low consumption of fruits and vegetables, dietary fiber, and dietary calcium; physical inactivity; ultraviolet radiation; and seven carcinogenic infections. Numbers of cancer cases and deaths were obtained from data sources with complete national coverage, risk factor prevalence estimates from nationally representative surveys, and associated relative risks of cancer from published large-scale pooled or meta-analyses. In 2019, an estimated 40.0% (713,340 of 1,781,649) of all incident cancers (excluding nonmelanoma skin cancers) and 44.0% (262,120 of 595,737) of all cancer deaths in adults aged 30 years and older in the United States were attributable to the evaluated risk factors. Cigarette smoking was the leading risk factor contributing to cancer cases and deaths overall (19.3% and 28.5%, respectively), followed by excess body weight (7.6% and 7.3%, respectively), and alcohol consumption (5.4% and 4.1%, respectively). For 19 of 30 evaluated cancer types, more than one half of the cancer cases and deaths were attributable to the potentially modifiable risk factors considered in this study. Lung cancer had the highest number of cancer cases (201,660) and deaths (122,740) attributable to evaluated risk factors, followed by female breast cancer (83,840 cases), skin melanoma (82,710), and colorectal cancer (78,440) for attributable cases and by colorectal (25,800 deaths), liver (14,720), and esophageal (13,600) cancer for attributable deaths. Large numbers of cancer cases and deaths in the United States are attributable to potentially modifiable risk factors, underscoring the potential to substantially reduce the cancer burden through broad and equitable implementation of preventive initiatives.
C1 [Islami, Farhad; Marlow, Emily C.; Thomson, Blake; Jemal, Ahmedin] Amer Canc Soc, Surveillance & Hlth Equ Sci, Atlanta, GA USA.
   [Thomson, Blake] Stanford Univ, Sch Med, Stanford, CA USA.
   [McCullough, Marjorie L.; Patel, Alpa V.] Amer Canc Soc, Populat Sci, Atlanta, GA USA.
   [Rumgay, Harriet; Soerjomataram, Isabelle] Int Agcy Res Canc, Canc Surveillance Branch, Lyon, France.
   [Gapstur, Susan M.] Epidemiol Consultant, Tiffin, IA USA.
C3 American Cancer Society; Stanford University; American Cancer Society; World Health Organization; International Agency for Research on Cancer (IARC)
RP Islami, F (corresponding author), Amer Canc Soc, Canc Dispar Res, 270 Peachtree St, Atlanta, GA 30303 USA.
EM farhad.islami@cancer.org
FU American Cancer Society
CR Adegoke O, 2012, J WOMENS HEALTH, V21, P1031, DOI 10.1089/jwh.2011.3385
   Aggarwal P, 2021, J AM ACAD DERMATOL, V85, P388, DOI 10.1016/j.jaad.2021.03.109
   Andreyeva T, 2022, JAMA NETW OPEN, V5, P0, DOI 10.1001/jamanetworkopen.2022.15276
   [Anonymous], 2004, THE HEALTH CONSEQUENCES OF SMOKING: A REPORT OF THE SURGEON GENERAL, V0, P0
   [Anonymous], 2012, IARC MONOGRAPHS ON THE EVALUATION OF CARCINOGENIC RISKS TO HUMANS, V0, P0
   [Anonymous], 1900, DATASETS, V0, P0
   [Anonymous], 2022, NATIONAL SURVEY ON DRUG USE AND HEALTH | CBHSQ DATA, V0, P0
   Asai YK, 2021, J CUTAN MED SURG, V25, P424, DOI 10.1177/1203475420988863
   Asfar T, 2021, NICOTINE TOB RES, V23, P1308, DOI 10.1093/ntr/ntaa277
   Athanasiou A, 2020, BEST PRACT RES CL OB, V65, P109, DOI 10.1016/j.bpobgyn.2020.02.009
   Babb S, 2017, MMWR-MORBID MORTAL W, V65, P1457, DOI 10.15585/mmwr.mm6552a1
   Bandi P, 2021, CANCER EPIDEM BIOMAR, V30, P1287, DOI 10.1158/1055-9965.EPI-20-1754
   Benichou J, 2001, STAT METHODS MED RES, V10, P195, DOI 10.1191/096228001680195157
   BOUVARD V, 2009, LANCET ONCOL, V10, P321, DOI 10.1016/S1470-2045(09)70096-8
   Bouvard V, 2015, LANCET ONCOL, V16, P1599, DOI 10.1016/S1470-2045(15)00444-1
   Bowers JM, 2020, AM J PUBLIC HEALTH, V110, P823, DOI 10.2105/AJPH.2020.305605
   Bradley H, 2020, HEPATOL COMMUN, V4, P355, DOI 10.1002/hep4.1457
   Brawley OW, 2017, LANCET ONCOL, V18, PE483, DOI 10.1016/S1470-2045(17)30374-1
   Calonge N, 2008, ANN INTERN MED, V149, P627, DOI 10.7326/0003-4819-149-9-200811040-00243
   Camargo MC, 2011, GUT, V60, P1644, DOI 10.1136/gut.2010.236737
   Carter BD, 2015, NEW ENGL J MED, V372, P631, DOI 10.1056/NEJMsa1407211
   Centers for Disease Control and Prevention (CDC), 2023, TRAVELERSHEALTH SUN, V0, P0
   Centers for Disease Control and Prevention (CDC), 2023, US CANC STAT DAT BRI, V0, P0
   Chey WD, 2017, AM J GASTROENTEROL, V112, P212, DOI 10.1038/ajg.2016.563
   Community Preventive Services Task Force (CPSTF), 2022, COMMUNITY GUIDE WHAT, V0, P0
   Cornelius ME, 2023, PREV CHRONIC DIS, V20, P0, DOI 10.5888/pcd20.230132
   Cronin KA, 2022, CANCER-AM CANCER SOC, V128, P4251, DOI 10.1002/cncr.34479
   Damgacioglu H, 2023, J GEN INTERN MED, V38, P817, DOI 10.1007/s11606-022-07755-3
   Damgacioglu H, 2022, JAMA OTOLARYNGOL, V148, P155, DOI 10.1001/jamaoto.2021.3567
   Danaei G, 2009, PLOS MED, V6, P0, DOI 10.1371/journal.pmed.1000058
   Darrow LA, 2014, EPIDEMIOLOGY, V25, P917, DOI 10.1097/EDE.0000000000000177
   Darrow LA, 2011, EPIDEMIOLOGY, V22, P53, DOI 10.1097/EDE.0b013e3181fce49b
   Denniston MM, 2014, ANN INTERN MED, V160, P293, DOI 10.7326/M13-1133
   Fedewa SA, 2022, CHEST, V161, P586, DOI 10.1016/j.chest.2021.07.030
   Fontham ETH, 2020, CA-CANCER J CLIN, V70, P321, DOI 10.3322/caac.21628
   Gapstur SM, 2023, NEW ENGL J MED, V389, P2486, DOI 10.1056/NEJMsr2306723
   Gopalani SV, 2024, JNCI-J NATL CANCER I, V116, P275, DOI 10.1093/jnci/djad214
   Gordon LG, 2020, JAMA DERMATOL, V156, P401, DOI 10.1001/jamadermatol.2020.0001
   Grad YH, 2012, AM J EPIDEMIOL, V175, P54, DOI 10.1093/aje/kwr288
   Greenland S, 2004, INT J EPIDEMIOL, V33, P1389, DOI 10.1093/ije/dyh276
   Napolitano LM, 2009, MORBIDITY AND MORTALITY WEEKLY REPORT, V58, P749
   Grossman DC, 2017, JAMA-J AM MED ASSOC, V317, P2417, DOI 10.1001/jama.2017.6803
   Guy GP, 2014, AM J PUBLIC HEALTH, V104, PE69, DOI 10.2105/AJPH.2013.301850
   Han XS, 2023, LANCET ONCOL, V24, P855, DOI 10.1016/S1470-2045(23)00293-0
   Heckman CJ, 2021, JAMA DERMATOL, V157, P767, DOI 10.1001/jamadermatol.2021.0874
   Hu G, 2023, OBESITY, V31, P841, DOI 10.1002/oby.23652
   Islami F, 2022, INT J CANCER, V151, P2095, DOI 10.1002/ijc.34217
   Islami F, 2020, INT J CANCER, V147, P1385, DOI 10.1002/ijc.32921
   Islami F, 2019, JAMA ONCOL, V5, P384, DOI 10.1001/jamaoncol.2018.5639
   Islami F, 2019, CLIN GASTROENTEROL H, V17, P429, DOI 10.1016/j.cgh.2018.05.044
   Islami F, 2018, CA-CANCER J CLIN, V68, P31, DOI 10.3322/caac.21440
   Jemal A, 2017, AM J PREV MED, V53, PE31, DOI 10.1016/j.amepre.2017.01.033
   Kabat GC, 2015, AM J CLIN NUTR, V101, P558, DOI 10.3945/ajcn.114.094854
   Kim D, 2022, LIVER INT, V42, P340, DOI 10.1111/liv.15113
   Lauby-Secretan B, 2016, NEW ENGL J MED, V375, P794, DOI 10.1056/NEJMsr1606602
   Levi Z, 2017, CANCER-AM CANCER SOC, V123, P4022, DOI 10.1002/cncr.30819
   Levy DT, 2016, AM J PREV MED, V50, P535, DOI 10.1016/j.amepre.2015.10.001
   Lewis KC, 2023, CLIN INFECT DIS, V77, P1413, DOI 10.1093/cid/ciad411
   Mader EM, 2016, J PUBLIC HEALTH MAN, V22, PE29, DOI 10.1097/PHH.0000000000000358
   Makarova-Rusher OV, 2016, CANCER-AM CANCER SOC, V122, P1757, DOI 10.1002/cncr.29971
   Markowitz LE, 2016, PEDIATRICS, V137, P0, DOI 10.1542/peds.2015-1968
   Martinello M, 2023, CLIN INFECT DIS, V77, PS238, DOI 10.1093/cid/ciad344
   Matthews CE, 2020, J CLIN ONCOL, V38, P686, DOI 10.1200/JCO.19.02407
   Max W, 2012, AM J PUBLIC HEALTH, V102, P2173, DOI 10.2105/AJPH.2012.300805
   McCullough ML, 2011, CANCER EPIDEM BIOMAR, V20, P1089, DOI 10.1158/1055-9965.EPI-10-1173
   McKenzie C, 2023, ARCH DERMATOL RES, V315, P1665, DOI 10.1007/s00403-023-02547-z
   Meza R, 2023, JAMA-HEALTH FORUM, V4, P0, DOI 10.1001/jamahealthforum.2023.4213
   National Cancer Institute, 2002, SKIN CANC PREVENTION, V0, P0
   National Center for Chronic Disease Prevention and Health Promotion (US) Office on Smoking and Health, 2014, HLTH CONSEQUENCES SM, V0, P0
   National Center for Health Statistics, 1981, SOURCES: DERIVED FROM DOCUMENTATION OF THE NATIONAL HEALTH INTERVIEW SURVEY (NHIS) 1983-1996 AND THE CURRENT POPULATION SURVEY, V0, P0
   National Institute on Alcohol Abuse and Alcoholism (NIAAA), 2017, STRATEGIC PLAN RES 2, V0, P0
   National Program of Cancer Registries and Surveillance, 2023, EPIDEMIOLOGY, V0, P0
   Ogawa E, 2023, JAMA INTERN MED, V183, P97, DOI 10.1001/jamainternmed.2022.5699
   Ogden CL, 2020, JAMA-J AM MED ASSOC, V324, P1208, DOI 10.1001/jama.2020.14590
   Park LS, 2016, AIDS, V30, P273, DOI 10.1097/QAD.0000000000000922
   Patel EU, 2019, CLIN INFECT DIS, V68, P1402, DOI 10.1093/cid/ciy803
   Pichardo MS, 2022, CANCER-AM CANCER SOC, V128, P3630, DOI 10.1002/cncr.34428
   Plummer M, 2016, LANCET GLOB HEALTH, V4, PE609, DOI 10.1016/S2214-109X(16)30143-7
   Rey G, 2010, ADDICTION, V105, P1018, DOI 10.1111/j.1360-0443.2010.02910.x
   Rock CL, 2020, CA-CANCER J CLIN, V70, P245, DOI 10.3322/caac.21591
   Rundle AG, 2020, CHILD OBES, V16, P226, DOI 10.1089/chi.2019.0185
   Ryerson AB, 2020, MMWR-MORBID MORTAL W, V69, P399, DOI 10.15585/mmwr.mm6914a2
   Sauer AG, 2021, CANCER EPIDEMIOL, V71, P0, DOI 10.1016/j.canep.2021.101893
   Schmid TL, 2021, J PHYS ACT HEALTH, V18, P352, DOI 10.1123/jpah.2020-0656
   Shahmoradi Z, 2022, JAMA-J AM MED ASSOC, V328, P2267, DOI 10.1001/jama.2022.17806
   Siegel Rebecca L, 2024, CA CANCER J CLIN, V74, P12, DOI 10.3322/caac.21820
   Simmonds M, 2016, OBES REV, V17, P95, DOI 10.1111/obr.12334
   Slavinsky V, 2024, INT J DERMATOL, V63, P288, DOI 10.1111/ijd.16877
   Star J, 2023, CANCER EPIDEM BIOMAR, V32, P879, DOI 10.1158/1055-9965.EPI-23-0114
   Stierman Bryan, 2021, NATL HEALTH STAT REPORT, V0, P0, DOI DOI 10.15620/cdc:106273
   Surveillance Epidemiology and End Results (SEER) Program, 2022, SEER STAT DATABASE M, V0, P0
   Thompson WW, 2022, MMWR-MORBID MORTAL W, V71, P1011, DOI 10.15585/mmwr.mm7132e1
   Thomson B, 2024, JAMA INTERN MED, V184, P110, DOI 10.1001/jamainternmed.2023.6419
   Thomson B, 2021, JAMA ONCOL, V7, P1901, DOI 10.1001/jamaoncol.2021.4949
   Thomson CA, 2014, CANCER PREV RES, V7, P42, DOI 10.1158/1940-6207.CAPR-13-0258
   Thun M, 2012, TOB CONTROL, V21, P96, DOI 10.1136/tobaccocontrol-2011-050294
   Tooze JA, 2006, J AM DIET ASSOC, V106, P1575, DOI 10.1016/j.jada.2006.07.003
   Tooze JA, 2010, STAT MED, V29, P2857, DOI 10.1002/sim.4063
   USDepartment of Health and Human Services, 2023, GUIDELINES PREVENTIO, V0, P0
   U.S. Department of Health and Human Services: 2018 Physical activity guidelines advisory committee, 2018, 2018 PHYSICAL ACTIVITY GUIDELINES ADVISORY COMMITTEE SCIENTIFIC REPORT, V0, P0
   US Department of Health and Human Services, 2014, THE SURGEON GENERALS CALL TO ACTION TO PREVENT SKIN CANCER, V0, P0
   US Preventive Serv Task Force, 2020, JAMA-J AM MED ASSOC, V323, P970, DOI 10.1001/jama.2020.1123
   Volesky-Avellaneda KD, 2023, JAMA ONCOL, V9, P1678, DOI 10.1001/jamaoncol.2023.4273
   Wang L, 2021, AM J PUBLIC HEALTH, V111, P2008, DOI 10.2105/AJPH.2021.306475
   Welzel TM, 2013, AM J GASTROENTEROL, V108, P1314, DOI 10.1038/ajg.2013.160
   Wild CP, 2011, CANCER EPIDEM BIOMAR, V20, P580, DOI 10.1158/1055-9965.EPI-11-0187
   World Cancer Research Fund/American Institute For Cancer Research, 2018, CONTINUOUS UPDATE PROJECT EXPERT REPORT, V0, P0
   Wu SW, 2014, CANCER EPIDEM BIOMAR, V23, P1080, DOI 10.1158/1055-9965.EPI-13-0821
   Zibbell JE, 2018, AM J PUBLIC HEALTH, V108, P175, DOI 10.2105/AJPH.2017.304132
NR 115
TC 19
Z9 19
U1 14
U2 17
PU WILEY
PI HOBOKEN
PA 111 RIVER ST, HOBOKEN 07030-5774, NJ USA
SN 0007-9235
EI 1542-4863
J9 CA-CANCER J CLIN
JI CA-Cancer J. Clin.
PD SEP 15
PY 2024
VL 74
IS 5
BP 405
EP 432
DI 10.3322/caac.21858
EA JUL 2024
PG 28
WC Oncology
SC Oncology
GA E5Z9Y
UT WOS:001266107800001
PM 38990124
DA 2025-02-23
ER

PT J
AU Das, M
   Kumar, D
   Sauceda, C
   Oberg, A
   Ellies, LG
   Zeng, L
   Jih, LJ
   Newton, IG
   Webster, NJG
AF Das, Manasi
   Kumar, Deepak
   Sauceda, Consuelo
   Oberg, Alexis
   Ellies, Lesley G.
   Zeng, Liping
   Jih, Lily J.
   Newton, Isabel G.
   Webster, Nicholas J. G.
TI Time-Restricted Feeding Attenuates Metabolic Dysfunction-Associated Steatohepatitis and Hepatocellular Carcinoma in Obese Male Mice
SO CANCERS
LA English
DT Article
DE non-alcoholic fatty liver disease; metabolic dysfunction-associated steatohepatitis; hepatocellular cancer; dietary intervention; time-restricted feeding; mouse model
ID fatty liver-disease; insulin-resistance; circadian clock; weight; model
AB Simple Summary Obesity and metabolic syndrome are major drivers of metabolic liver disease and liver cancer. While caloric restriction can abrogate many of the deleterious effects of obesity, weight loss through dieting is not sustainable in the general population. We have investigated whether an alternative approach limiting the window of eating, rather than the caloric content, could have similar beneficial effects. We found that restricting food intake to an eight-hour window during the active phase improved liver metabolism and reduced liver cancer in preclinical models of obesity-driven liver cancer.Abstract Metabolic dysfunction-associated steatotic liver disease (MASLD) has surpassed the hepatitis B virus and hepatitis C virus as the leading cause of chronic liver disease in most parts of the Western world. MASLD (formerly known as NAFLD) encompasses both simple steatosis and more aggressive metabolic dysfunction-associated steatohepatitis (MASH), which is accompanied by inflammation, fibrosis, and cirrhosis, and ultimately can lead to hepatocellular carcinoma (HCC). There are currently very few approved therapies for MASH. Weight loss strategies such as caloric restriction can ameliorate the harmful metabolic effect of MASH and inhibit HCC; however, it is difficult to implement and maintain in daily life, especially in individuals diagnosed with HCC. In this study, we tested a time-restricted feeding (TRF) nutritional intervention in mouse models of MASH and HCC. We show that TRF abrogated metabolic dysregulation induced by a Western diet without any calorie restriction or weight loss. TRF improved insulin sensitivity and reduced hyperinsulinemia, liver steatosis, inflammation, and fibrosis. Importantly, TRF inhibited liver tumors in two mouse models of obesity-driven HCC. Our data suggest that TRF is likely to be effective in abrogating MASH and HCC and warrant further studies of time-restricted eating in humans with MASH who are at higher risk of developing HCC.
C1 [Das, Manasi; Kumar, Deepak; Sauceda, Consuelo; Oberg, Alexis; Newton, Isabel G.; Webster, Nicholas J. G.] VA San Diego Healthcare Syst, San Diego, CA 92161 USA.
   [Das, Manasi; Kumar, Deepak; Sauceda, Consuelo; Zeng, Liping; Webster, Nicholas J. G.] Univ Calif San Diego, Dept Med, Div Endocrinol & Metab, La Jolla, CA 92093 USA.
   [Ellies, Lesley G.; Jih, Lily J.] Univ Calif San Diego, Dept Pathol, La Jolla, CA 92093 USA.
   [Ellies, Lesley G.; Newton, Isabel G.; Webster, Nicholas J. G.] Univ Calif San Diego, Moores Canc Ctr, La Jolla, CA 92093 USA.
   [Newton, Isabel G.] Univ Calif San Diego, Dept Radiol, La Jolla, CA 92093 USA.
C3 US Department of Veterans Affairs; Veterans Health Administration (VHA); VA San Diego Healthcare System; University of California System; University of California San Diego; University of California System; University of California San Diego; University of California System; University of California San Diego; University of California System; University of California San Diego
RP Webster, NJG (corresponding author), VA San Diego Healthcare Syst, San Diego, CA 92161 USA.; Webster, NJG (corresponding author), Univ Calif San Diego, Dept Med, Div Endocrinol & Metab, La Jolla, CA 92093 USA.; Webster, NJG (corresponding author), Univ Calif San Diego, Moores Canc Ctr, La Jolla, CA 92093 USA.
EM nwebster@health.ucsd.edu
FU NIH
CR Bray Freddie, 2018, CA CANCER J CLIN, V68, P394, DOI 10.3322/caac.21609
   Ascha MS, 2010, HEPATOLOGY, V51, P1972, DOI 10.1002/hep.23527
   Badran H, 2022, CLIN EXP HEPATOL, V8, P118, DOI 10.5114/ceh.2022.115056
   Briand F, 2022, DIABETES, V71, P0, DOI 10.2337/db22-272-OR
   Cai H, 2019, BMC GASTROENTEROL, V19, P0, DOI 10.1186/s12876-019-1132-8
   Chaix A, 2019, ANNU REV NUTR, V39, P291, DOI 10.1146/annurev-nutr-082018-124320
   Chow LS, 2020, OBESITY, V28, P860, DOI 10.1002/oby.22756
   Chubirko Ksenia I, 2023, WIAD LEK, V76, P520, DOI 10.36740/WLek202303109
   Chung H, 2016, METABOLISM, V65, P1743, DOI 10.1016/j.metabol.2016.09.006
   Cresnovar T, 2023, NUTRIENTS, V15, P0, DOI 10.3390/nu15234911
   Da Silva BR, 2023, NUTR CANCER, V75, P1309, DOI 10.1080/01635581.2023.2195543
   Das M, 2021, NAT COMMUN, V12, P0, DOI 10.1038/s41467-020-20743-7
   Dashti HS, 2021, AM J CLIN NUTR, V113, P154, DOI 10.1093/ajcn/nqaa264
   El-Serag HB, 2014, HEPATOLOGY, V60, P1767, DOI 10.1002/hep.27222
   Estes C, 2018, HEPATOLOGY, V67, P123, DOI 10.1002/hep.29466
   Fang GF, 2024, J NUTR, V154, P354, DOI 10.1016/j.tjnut.2023.11.033
   Faris M, 2021, DIABETES RES CLIN PR, V178, P0, DOI 10.1016/j.diabres.2021.108951
   Feehan J, 2023, NUTRIENTS, V15, P0, DOI 10.3390/nu15234870
   Ganguly S, 2021, CELL MOL GASTROENTER, V12, P891, DOI 10.1016/j.jcmgh.2021.05.010
   Gill S, 2015, CELL METAB, V22, P789, DOI 10.1016/j.cmet.2015.09.005
   Godoy-Matos AF, 2020, DIABETOL METAB SYNDR, V12, P0, DOI 10.1186/s13098-020-00570-y
   Gu CJ, 2020, J CLIN ENDOCR METAB, V105, P2789, DOI 10.1210/clinem/dgaa354
   Holmer M, 2021, JHEP REP, V3, P0, DOI 10.1016/j.jhepr.2021.100256
   Huang L, 2023, FOOD SCI NUTR, V11, P1187, DOI 10.1002/fsn3.3194
   Huang Y, 2013, LIVER INT, V33, P1249, DOI 10.1111/liv.12184
   Ipsen DH, 2018, CELL MOL LIFE SCI, V75, P3313, DOI 10.1007/s00018-018-2860-6
   Johari MI, 2019, SCI REP-UK, V9, P0, DOI 10.1038/s41598-019-47763-8
   Jun BG, 2022, BRIT J CANCER, V127, P109, DOI 10.1038/s41416-022-01771-0
   Katayose Y, 2009, METABOLISM, V58, P920, DOI 10.1016/j.metabol.2009.02.025
   Kord-Varkaneh H, 2023, NUTRITION, V105, P0, DOI 10.1016/j.nut.2022.111847
   Kumar D, 2022, ADV SCI, V9, P0, DOI 10.1002/advs.202105120
   Lamia KA, 2009, SCIENCE, V326, P437, DOI 10.1126/science.1172156
   Lange M, 2023, HEPATOL COMMUN, V7, P0, DOI 10.1097/HC9.0000000000000212
   Li XM, 2010, CANCER RES, V70, P3351, DOI 10.1158/0008-5472.CAN-09-4235
   Loomba R, 2021, CELL, V184, P2537, DOI 10.1016/j.cell.2021.04.015
   Lowe DA, 2020, JAMA INTERN MED, V180, P1491, DOI 10.1001/jamainternmed.2020.4153
   Manoogian ENC, 2022, ENDOCR REV, V43, P405, DOI 10.1210/endrev/bnab027
   Marinac CR, 2015, PLOS ONE, V10, P0, DOI 10.1371/journal.pone.0136240
   Marinac CR, 2015, CANCER EPIDEM BIOMAR, V24, P783, DOI 10.1158/1055-9965.EPI-14-1292
   Massoud O, 2018, CLIN LIVER DIS, V22, P201, DOI 10.1016/j.cld.2017.08.014
   MATTHEWS DR, 1985, DIABETOLOGIA, V28, P412, DOI 10.1007/BF00280883
   McAllister MJ, 2022, J STRENGTH COND RES, V36, P2515, DOI 10.1519/JSC.0000000000003860
   Memel Zoe N, 2022, CLIN LIVER DIS (HOBOKEN), V19, P101, DOI 10.1002/cld.1172
   Meng QJ, 2008, NEURON, V58, P78, DOI 10.1016/j.neuron.2008.01.019
   Milic S, 2014, WORLD J GASTROENTERO, V20, P9330, DOI 10.3748/wjg.v20.i28.9330
   Nie ZB, 2023, DIABETOL METAB SYNDR, V15, P0, DOI 10.1186/s13098-023-01190-y
   Padilla J, 2024, J HEPATOL, V80, P0, DOI 10.1016/j.jhep.2023.10.018
   Parr EB, 2020, NUTRIENTS, V12, P0, DOI 10.3390/nu12113228
   Patikorn C, 2021, JAMA NETW OPEN, V4, P0, DOI 10.1001/jamanetworkopen.2021.39558
   Patterson RE, 2017, ANNU REV NUTR, V37, P371, DOI 10.1146/annurev-nutr-071816-064634
   Patterson RE, 2015, J ACAD NUTR DIET, V115, P1203, DOI 10.1016/j.jand.2015.02.018
   Peng C, 2020, FRONT PHARMACOL, V11, P0, DOI 10.3389/fphar.2020.603926
   Ploeger JM, 2017, CANCER PREV RES, V10, P660, DOI 10.1158/1940-6207.CAPR-17-0174
   Ramanathan C, 2018, PLOS GENET, V14, P0, DOI 10.1371/journal.pgen.1007369
   Ramsey KM, 2009, SCIENCE, V324, P651, DOI 10.1126/science.1171641
   Regmi P, 2020, ISCIENCE, V23, P0, DOI 10.1016/j.isci.2020.101161
   Rovira-Llopis S, 2024, REV ENDOCR METAB DIS, V25, P325, DOI 10.1007/s11154-023-09853-x
   Sarwar R, 2018, DIABET METAB SYND OB, V11, P533, DOI 10.2147/DMSO.S146339
   Sen S, 2015, HEPATOLOGY, V61, P171, DOI 10.1002/hep.27380
   Shi D, 2023, BMC MED, V21, P0, DOI 10.1186/s12916-023-03131-y
   Starley BQ, 2010, HEPATOLOGY, V51, P1820, DOI 10.1002/hep.23594
   Stefan N, 2022, LANCET DIABETES ENDO, V10, P284, DOI 10.1016/S2213-8587(22)00003-1
   Sutton EF, 2018, CELL METAB, V27, P1212, DOI 10.1016/j.cmet.2018.04.010
   Teras LR, 2020, JNCI-J NATL CANCER I, V112, P929, DOI 10.1093/jnci/djz226
   Trepanowski JF, 2017, JAMA INTERN MED, V177, P930, DOI 10.1001/jamainternmed.2017.0936
   Trepanowski JF, 2011, NUTR J, V10, P0, DOI 10.1186/1475-2891-10-107
   Webster NJG, 2024, SCI REP-UK, V14, P0, DOI 10.1038/s41598-024-52237-7
   Wei XY, 2023, JAMA NETW OPEN, V6, P0, DOI 10.1001/jamanetworkopen.2023.3513
   Wilkinson MJ, 2020, CELL METAB, V31, P92, DOI 10.1016/j.cmet.2019.11.004
   Yin C, 2021, FRONT NUTR, V8, P0, DOI 10.3389/fnut.2021.709683
   Yoshida J, 2018, BMC PUBLIC HEALTH, V18, P0, DOI 10.1186/s12889-018-6262-3
   Younossi Zobair M, 2018, CLIN LIVER DIS (HOBOKEN), V11, P92, DOI 10.1002/cld.710
   Zarrinpar A, 2014, CELL METAB, V20, P1006, DOI 10.1016/j.cmet.2014.11.008
   Zeng XK, 2023, BRIT J NUTR, V130, P1787, DOI 10.1017/S0007114523000818
NR 74
TC 4
Z9 4
U1 0
U2 0
PU MDPI
PI BASEL
PA ST ALBAN-ANLAGE 66, CH-4052 BASEL, SWITZERLAND
SN 
EI 2072-6694
J9 CANCERS
JI Cancers
PD APR 15
PY 2024
VL 16
IS 8
BP 
EP 
DI 10.3390/cancers16081513
PG 17
WC Oncology
SC Oncology
GA OV9K4
UT WOS:001210169600001
PM 38672595
DA 2025-02-23
ER

PT J
AU Li, J
   Song, XM
   Ni, YX
   Zhu, SJ
   Chen, WY
   Zhao, YY
   Yi, J
   Xia, L
   Nie, SF
   Shang, QG
   Liu, L
AF Li, Jia
   Song, Xuemei
   Ni, Yuxin
   Zhu, Sijia
   Chen, Weiyi
   Zhao, Yingying
   Yi, Jing
   Xia, Lu
   Nie, Shaofa
   Shang, Qinggang
   Liu, Li
TI Time trends of 16 modifiable risk factors on the burden of major cancers among the Chinese population
SO INTERNATIONAL JOURNAL OF CANCER
LA English
DT Article
DE cancer burden; comparative risk assessment; modifiable risk factor; population attributable fraction; time trends
ID physical-activity; potential impact; global burden; weight; statistics
AB The cancer burden in China is increasing. We aimed to assess the time trends in the prevalence of 16 modifiable risk factors involved in lifestyle, diet, infection, and air pollution between 1997 and 2025 based on the China Health and Nutrition Survey, the Global Burden of Disease website, and publically available studies. The population attributable fraction (PAF) and its 95% uncertainty interval (UI) from 2007 to 2035 were calculated to quantify the attributable cancer burden in major 12 anatomic sites using the comparative risk assessment method, considering a 10-year lag effect. As a result, 1,559,476 cancer cases (PAF = 54.1%, 95% UI: 36.8%-65.8%) from the 12 anatomic sites were attributable to these modifiable risk factors in 2007, with lung, liver, and gastric cancer raging the top three. It was predicted that by 2035, the attributable cancer cases would reach 1,680,098 (PAF = 44.2%, 95% UI: 29.1%-55.5%), with the top three of lung, liver, and colorectal cancer. Smoking, physical inactivity, insufficient fruit consumption, HBV infection, and Helicobacter pylori infection were the most attributable risk factors in 2007, contributing to 480,352, 233,684, 215,009, 214,455, and 187,305 associated cancer cases, respectively. In 2035, the leading factors for cancer would be smoking, physical inactivity, insufficient fruit intake, HPV infection, and HBV infection, resulting in 427,445, 424,327, 185,144, 156,535, and 154,368 cancer cases, respectively. Intervention strategies should be swiftly established and dynamically altered in response to risk factors like smoking, physical inactivity, poor fruit intake, and infectious factors that may cause a high cancer burden in the Chinese population. Cancer burden in China is projected to increase in the coming years, with inherited and environmental factors significantly impacting sporadic cancer risk. Slowing or reversing this projected rise requires greater understanding of modifiable risk factors that could be leveraged for cancer prevention. Here, 16 modifiable risk factors were examined for temporal trends in prevalence and their contribution to cancer burden. Analyses suggest that in 2035, smoking, physical inactivity, low fruit consumption, and human papillomavirus and hepatitis B infections will be major factors driving cancer. Interventions aimed at mitigating the impact of these factors could help control China's future cancer burden.image
C1 [Li, Jia; Song, Xuemei; Ni, Yuxin; Zhu, Sijia; Chen, Weiyi; Zhao, Yingying; Yi, Jing; Xia, Lu; Nie, Shaofa; Liu, Li] Huazhong Univ Sci & Technol, Tongji Med Coll, Sch Publ Hlth, Dept Epidemiol & Biostat,Minist Educ,Key Lab Envir, Wuhan, Hubei, Peoples R China.
   [Shang, Qinggang] Shenzhen Ctr Chron Dis Control, Shenzhen, Guangdong, Peoples R China.
   [Liu, Li] Huazhong Univ Sci & Technol, Hubei Canc Hosp, Tongji Med Coll, Hubei Prov Clin Res Ctr Colorectal Canc, Wuhan, Hubei, Peoples R China.
   [Liu, Li] Wuhan Clin Res Ctr Colorectal Canc, Wuhan, Hubei, Peoples R China.
   [Liu, Li] Huazhong Univ Sci & Technol, Tongji Med Coll, Sch Publ Hlth, Dept Epidemiol & Biostat,Minist Educ,Key Lab Envir, Wuhan 430030, Hubei, Peoples R China.
   [Shang, Qinggang] Shenzhen Ctr Chron Dis Control, Shenzhen 518000, Guangdong, Peoples R China.
C3 Huazhong University of Science & Technology; Huazhong University of Science & Technology; Huazhong University of Science & Technology
RP Liu, L (corresponding author), Huazhong Univ Sci & Technol, Tongji Med Coll, Sch Publ Hlth, Dept Epidemiol & Biostat,Minist Educ,Key Lab Envir, Wuhan 430030, Hubei, Peoples R China.; Shang, QG (corresponding author), Shenzhen Ctr Chron Dis Control, Shenzhen 518000, Guangdong, Peoples R China.
EM szmbshang@wjw.sz.gov.cn; liul2012@hust.edu.cn
FU Health Commission of Hubei Province
CR Afshin A, 2019, LANCET, V393, P1958, DOI 10.1016/S0140-6736(19)30041-8
   Aladag E, 2021, URBAN CLIM, V39, P0, DOI 10.1016/j.uclim.2021.100930
   [Anonymous], 2023, NATL PHYS FITNESS MO, V0, P0
   [Anonymous], 2018, AM CANC SOC RISK FAC, V0, P0
   Arnold M, 2015, LANCET ONCOL, V16, P36, DOI 10.1016/S1470-2045(14)71123-4
   Barendregt JJ, 2010, J EPIDEMIOL COMMUN H, V64, P209, DOI 10.1136/jech.2009.090274
   Behrens G, 2018, DTSCH ARZTEBL INT, V115, P578, DOI 10.3238/arztebl.2018.0578
   Bell AC, 2001, INT J OBESITY, V25, P1079, DOI 10.1038/sj.ijo.0801651
   Brown KF, 2018, BRIT J CANCER, V118, P1130, DOI 10.1038/s41416-018-0029-6
   Cayuela A, 2004, ANN ONCOL, V15, P793, DOI 10.1093/annonc/mdh170
   Chen WQ, 2019, LANCET GLOB HEALTH, V7, PE257, DOI 10.1016/S2214-109X(18)30488-1
   Chen WQ, 2016, CA-CANCER J CLIN, V66, P115, DOI 10.3322/caac.21338
   Chinese Nutrition Society, 2022, CHINESE DIETARY GUDE, V0, P0
   Cogliano VJ, 2011, JNCI-J NATL CANCER I, V103, P1827, DOI 10.1093/jnci/djr483
   de Martel C, 2020, LANCET GLOB HEALTH, V8, PE180, DOI 10.1016/S2214-109X(19)30488-7
   Ezzati M, 2003, LANCET, V362, P271, DOI 10.1016/S0140-6736(03)13968-2
   Inoue M, 2022, GLOB HLTH MED-JPN, V4, P26, DOI 10.35772/ghm.2021.01037
   Islami F, 2018, CA-CANCER J CLIN, V68, P31, DOI 10.3322/caac.21440
   Tran KB, 2022, LANCET, V400, P563, DOI 10.1016/S0140-6736(22)01438-6
   Li MZ, 2023, FRONT IMMUNOL, V14, P0, DOI 10.3389/fimmu.2023.1112750
   Lichtenstein P, 2000, NEW ENGL J MED, V343, P78, DOI 10.1056/NEJM200007133430201
   Lu FM, 2010, J VIRAL HEPATITIS, V17, P4, DOI 10.1111/j.1365-2893.2010.01266.x
   Lu Y, 2020, CANCER-AM CANCER SOC, V126, P3719, DOI 10.1002/cncr.32986
   Michaud D, 2023, UPTODATE, V0, P0
   Monda KL, 2008, EUR J CLIN NUTR, V62, P1318, DOI 10.1038/sj.ejcn.1602849
   Nemati S, 2023, INT J CANCER, V153, P1758, DOI 10.1002/ijc.34659
   Ren S, 2022, J GASTROEN HEPATOL, V37, P464, DOI 10.1111/jgh.15751
   Rock CL, 2020, CA-CANCER J CLIN, V70, P245, DOI 10.3322/caac.21591
   ROMAN A, 1989, CLIN MICROBIOL REV, V2, P166, DOI 10.1128/CMR.2.2.166-190.1989
   Safiri S, 2022, CANCER MED-US, V11, P2662, DOI 10.1002/cam4.4647
   Sheena BS, 2022, LANCET GASTROENTEROL, V7, P796, DOI 10.1016/S2468-1253(22)00124-8
   Song XM, 2023, PREV MED, V175, P0, DOI 10.1016/j.ypmed.2023.107674
   Wang JB, 2012, ANN ONCOL, V23, P2983, DOI 10.1093/annonc/mds139
   Wang MH, 2019, LANCET RESP MED, V7, P35, DOI 10.1016/S2213-2600(18)30432-6
   Wu CC, 2019, SCI CHINA LIFE SCI, V62, P640, DOI 10.1007/s11427-018-9461-5
   Wu Y, 2021, GASTROENTEROLOGY, V161, P1830, DOI 10.1053/j.gastro.2021.08.006
   Xia CF, 2022, CHINESE MED J-PEKING, V135, P584, DOI 10.1097/CM9.0000000000002108
   Xia CF, 2019, TOB CONTROL, V28, P669, DOI 10.1136/tobaccocontrol-2018-054583
   Xiaochang Z, 2014, STUDY EPIDEMIC TREND, V0, P0
   Yang GH, 2015, LANCET, V385, P1019, DOI 10.1016/S0140-6736(15)60174-X
   Zhang M, 2022, PLOS MED, V19, P0, DOI 10.1371/journal.pmed.1004064
   Zhang SZ, 2022, BIOMED RES INT, V2022, P0, DOI 10.1155/2022/3918045
   Zhang WL, 2015, INFECT DIS-NOR, V47, P878, DOI 10.3109/23744235.2015.1064541
   Zhang YB, 2022, AGE AGEING, V51, P0, DOI 10.1093/ageing/afac167
   Zheng RS, 2022, J NATL CANCER CTR, V2, P1, DOI 10.1016/j.jncc.2022.02.002
   Zhong JT, 2022, EARTH SYST SCI DATA, V14, P3197, DOI 10.5194/essd-14-3197-2022
   Zhou LR, 2022, BMC PUBLIC HEALTH, V22, P0, DOI 10.1186/s12889-022-13056-5
   Zhu B, 2019, CANCER MED-US, V8, P5373, DOI 10.1002/cam4.2017
   Zhu Z, 2019, BMC PUBLIC HEALTH, V19, P0, DOI 10.1186/s12889-019-6515-9
   Zou QP, 2020, CHINA CDC WEEKLY, V2, P135
   Zuquan Hu TM, 2023, COMPREHENSIVE IMPACT, V0, P0
NR 53
TC 2
Z9 2
U1 2
U2 14
PU WILEY
PI HOBOKEN
PA 111 RIVER ST, HOBOKEN 07030-5774, NJ USA
SN 0020-7136
EI 1097-0215
J9 INT J CANCER
JI Int. J. Cancer
PD APR 15
PY 2024
VL 154
IS 8
BP 1443
EP 1454
DI 10.1002/ijc.34824
EA DEC 2023
PG 12
WC Oncology
SC Oncology
GA HT3B3
UT WOS:001128497100001
PM 38126210
DA 2025-02-23
ER

PT J
AU Cotul, EK
   Safdar, MH
   Paez, SJ
   Kulkarni, A
   Ayers, MG
   Lin, H
   Xianyu, ZL
   Teegarden, D
   Hursting, SD
   Wendt, MK
AF Cotul, Eylem Kulkoyluoglu
   Safdar, Muhammad Hassan
   Paez, Sebastian Juan
   Kulkarni, Aneesha
   Ayers, Mitchell G.
   Lin, Hang
   Xianyu, Zilin
   Teegarden, Dorothy
   Hursting, Stephen D.
   Wendt, Michael K.
TI FGFR1 Signaling Facilitates Obesity-Driven Pulmonary Outgrowth in Metastatic Breast Cancer
SO MOLECULAR CANCER RESEARCH
LA English
DT Article
ID growth-factor receptor; heparan-sulfate; binding; expression; kinetics
AB Survival of dormant, disseminated breast cancer cells contributes to tumor relapse and metastasis. Women with a body mass index greater than 35 have an increased risk of developing metastatic recurrence. Herein, we investigated the effect of diet-induced obesity (DIO) on primary tumor growth and metastatic progression using both metastatic and systemically dormant mouse models of breast cancer. This approach led to increased PT growth and pulmonary metastasis. We developed a novel protocol to induce obesity in Balb/c mice by combining dietary and hormonal interventions with a thermoneutral housing strategy. In contrast to standard housing conditions, ovariectomized Balb/c mice fed a high-fat diet under thermoneutral conditions became obese over a period of 10 weeks, resulting in a 250% gain in fat mass. Obese mice injected with the D2.OR model developed macroscopic pulmonary nodules compared with the dormant phenotype of these cells in mice fed a control diet. Analysis of the serum from obese Balb/c mice revealed increased levels of FGF2 as compared with lean mice. We demonstrate that serum from obese animals, exogenous FGF stimulation, or constitutive stimulation through autocrine and paracrine FGF2 is sufficient to break dormancy and drive pulmonary outgrowth. Blockade of FGFR signaling or specific depletion of FGFR1 prevented obesity-associated outgrowth of the D2.OR model.Implications: Overall, this study developed a novel DIO model that allowed for demonstration of FGF2:FGFR1 signaling as a key molecular mechanism connecting obesity to breakage of systemic tumor dormancy and metastatic progression.
C1 [Cotul, Eylem Kulkoyluoglu; Safdar, Muhammad Hassan; Paez, Sebastian Juan; Kulkarni, Aneesha; Ayers, Mitchell G.; Lin, Hang; Xianyu, Zilin; Wendt, Michael K.] Purdue Univ, Dept Med Chem & Mol Pharmacol, W Lafayette, IN USA.
   [Teegarden, Dorothy; Wendt, Michael K.] Purdue Univ Inst Canc Res, Inst Canc Res, W Lafayette, IN USA.
   [Teegarden, Dorothy] Purdue Univ, Dept Nutr Sci, W Lafayette, IN USA.
   [Hursting, Stephen D.] Univ N Carolina, Lineberger Comprehens Canc Ctr, Chapel Hill, NC USA.
   [Hursting, Stephen D.] Univ N Carolina, Nutr Res Inst, Kannapolis, NC USA.
   [Hursting, Stephen D.] Univ N Carolina, Dept Nutr, Chapel Hill, NC USA.
   [Wendt, Michael K.] Purdue Univ, Dept Med Chem & Mol Pharmacol, 201 S Univ St, W Lafayette, IN 47907 USA.
C3 Purdue University System; Purdue University; Purdue University System; Purdue University; Purdue University System; Purdue University; University of North Carolina; University of North Carolina Chapel Hill; University of North Carolina; University of North Carolina; University of North Carolina Chapel Hill; Purdue University System; Purdue University
RP Wendt, MK (corresponding author), Purdue Univ, Dept Med Chem & Mol Pharmacol, 201 S Univ St, W Lafayette, IN 47907 USA.
EM mwendt@purdue.edu
FU National Cancer Institute (NCI) [R01CA232589, R01CA271597]; NCI; Catherine Peachy Foundation [P30CA023168]; Women's Global Health Institute (WGHI)
CR Akhand SS, 2020, CANCER IMMUNOL RES, V8, P1542, DOI 10.1158/2326-6066.CIR-20-0235
   Barkan D, 2011, JOVE-J VIS EXP, V0, P0, DOI DOI 10.3791/2914
   Barkan D, 2010, CANCER RES, V70, P5706, DOI 10.1158/0008-5472.CAN-09-2356
   Benham V, 2018, ADIPOCYTE, V0, P1
   Blair CK, 2019, NPJ BREAST CANCER, V5, P0, DOI 10.1038/s41523-019-0128-4
   Brewster AM, 2008, JNCI-J NATL CANCER I, V100, P1179, DOI 10.1093/jnci/djn233
   Brown WS, 2016, MOL CANCER THER, V15, P2096, DOI 10.1158/1535-7163.MCT-16-0136
   Bushnell GG, 2021, NPJ BREAST CANCER, V7, P0, DOI 10.1038/s41523-021-00269-x
   Castillo-Castrejon M, 2023, BREAST CANCER RES, V25, P0, DOI 10.1186/s13058-023-01699-0
   Chakraborty D, 2017, ONCOGENE, V36, P6668, DOI 10.1038/onc.2017.278
   Chan DSM, 2014, ANN ONCOL, V25, P1901, DOI 10.1093/annonc/mdu042
   Chen H, 2022, CANCER RES COMMUN, V2, P1104, DOI 10.1158/2767-9764.CRC-22-0117
   Di Meglio A, 2022, TRIALS, V23, P0, DOI 10.1186/s13063-022-06090-6
   Dumbrava EI, 2018, JCO PRECIS ONCOL, V2, P0, DOI 10.1200/PO.18.00100
   Ecker BL, 2019, BREAST CANCER RES, V21, P0, DOI 10.1186/s13058-018-1087-7
   Ewertz M, 2011, J CLIN ONCOL, V29, P25, DOI 10.1200/JCO.2010.29.7614
   Fearnside JF, 2008, PLOS ONE, V3, P0, DOI 10.1371/journal.pone.0001668
   Fernig DG, 2000, BIOCHEM BIOPH RES CO, V267, P770, DOI 10.1006/bbrc.1999.2028
   Forsten-Williams K, 2005, J THEOR BIOL, V233, P483, DOI 10.1016/j.jtbi.2004.10.020
   Giles ED, 2020, J MAMMARY GLAND BIOL, V25, P237, DOI 10.1007/s10911-020-09463-2
   Goodwin PJ, 2020, NPJ BREAST CANCER, V6, P0, DOI 10.1038/s41523-020-0149-z
   Guo WJ, 2018, INT J CANCER, V143, P1037, DOI 10.1002/ijc.31394
   Hao RH, 2016, SCI REP-UK, V6, P0, DOI 10.1038/srep19868
   Howlader NR, 2020, BREAST CANCER RES TR, V182, P739, DOI 10.1007/s10549-020-05738-8
   Jiao H, 2011, J CLIN ENDOCR METAB, V96, PE962, DOI 10.1210/jc.2010-2639
   Kakudo N, 2007, BIOCHEM BIOPH RES CO, V359, P239, DOI 10.1016/j.bbrc.2007.05.070
   Kim EJ, 2011, BREAST CANCER RES, V13, P0, DOI 10.1186/bcr2927
   Kommalapati A, 2021, CANCERS, V13, P0, DOI 10.3390/cancers13122968
   Korah R, 1900, P9, V0, P0
   Krook MA, 2021, BRIT J CANCER, V124, P880, DOI 10.1038/s41416-020-01157-0
   Li HF, 2021, MOL METAB, V54, P0, DOI 10.1016/j.molmet.2021.101358
   Liu X, 2015, INT J OBESITY, V39, P1548, DOI 10.1038/ijo.2015.93
   Ma YY, 2019, STEM CELL RES THER, V10, P0, DOI 10.1186/s13287-019-1462-z
   Maguire OA, 2021, CELL METAB, V33, P499, DOI 10.1016/j.cmet.2021.01.018
   Marcelin G, 2013, DIABETES, V62, P2784, DOI 10.2337/db12-1054
   Massagué J, 2016, NATURE, V529, P298, DOI 10.1038/nature17038
   Mathes S, 2021, P NATL ACAD SCI USA, V118, P0, DOI 10.1073/pnas.2021013118
   Maugham ML, 2017, SCI REP-UK, V7, P0, DOI 10.1038/s41598-017-00443-x
   Mejhert N, 2010, J CLIN ENDOCR METAB, V95, P2451, DOI 10.1210/jc.2009-2049
   Evangelista GCM, 2019, FRONT ONCOL, V9, P0, DOI 10.3389/fonc.2019.00685
   Mouron S, 2021, BREAST CANCER RES, V23, P0, DOI 10.1186/s13058-021-01398-8
   Nies VJM, 2022, P NATL ACAD SCI USA, V119, P0, DOI 10.1073/pnas.2122382119
   Nies VJM, 2016, FRONT ENDOCRINOL, V6, P0, DOI 10.3389/fendo.2015.00193
   Nunez-Ruiz A, 2022, PLOS ONE, V17, P0, DOI 10.1371/journal.pone.0266827
   Picon-Ruiz M, 2017, CA-CANCER J CLIN, V67, P379, DOI 10.3322/caac.21405
   Prunier C, 2021, NPJ BREAST CANCER, V7, P0, DOI 10.1038/s41523-021-00347-0
   Pulaski BA, 2000, CURR PROTOC IMMUNOL, V39, P20, DOI 10.1002/0471142735.im2002s39
   RAK JW, 1992, BRIT J CANCER, V65, P641, DOI 10.1038/bjc.1992.138
   Ribeiro DL, 2012, CELL TISSUE RES, V349, P577, DOI 10.1007/s00441-012-1420-x
   Rodriguez-Nunez I, 2017, SCI REP-UK, V7, P0, DOI 10.1038/s41598-017-00484-2
   Roy R, 2022, P NATL ACAD SCI USA, V119, P0, DOI 10.1073/pnas.2204758119
   Schrörs B, 2020, FRONT ONCOL, V10, P0, DOI 10.3389/fonc.2020.01195
   Shibue T, 2013, CANCER CELL, V24, P481, DOI 10.1016/j.ccr.2013.08.012
   Shoemaker W, 2020, J CLIN ONCOL, V38, P0
   Tao K, 2008, BMC CANCER, V8, P0, DOI 10.1186/1471-2407-8-228
   Thangavel H, 2023, J CLIN MED, V12, P0, DOI 10.3390/jcm12020413
   Tivari S, 2018, CELL COMMUN SIGNAL, V16, P0, DOI 10.1186/s12964-018-0259-5
   Wellberg EA, 2022, BREAST CANCER RES, V24, P0, DOI 10.1186/s13058-022-01535-x
   Wellberg EA, 2018, JCI INSIGHT, V3, P0, DOI 10.1172/jci.insight.120594
   Wendt MK, 2014, BREAST CANCER RES, V16, P0, DOI 10.1186/bcr3623
   Wendt MK, 2011, MOL BIOL CELL, V22, P2423, DOI 10.1091/mbc.E11-04-0306
NR 61
TC 3
Z9 3
U1 0
U2 0
PU AMER ASSOC CANCER RESEARCH
PI PHILADELPHIA
PA 615 CHESTNUT ST, 17TH FLOOR, PHILADELPHIA, PA 19106-4404 USA
SN 1541-7786
EI 1557-3125
J9 MOL CANCER RES
JI Mol. Cancer Res.
PD MAR 1
PY 2024
VL 22
IS 3
BP 254
EP 267
DI 10.1158/1541-7786.MCR-23-0955
PG 14
WC Oncology; Cell Biology
SC Oncology; Cell Biology
GA KG3J4
UT WOS:001178762700003
PM 38153436
DA 2025-02-23
ER

PT J
AU Tozduman, B
   Ergor, G
AF Tozduman, Busra
   Ergor, Gul
TI The fraction of cancer attributable to modifiable risk factors in Turkey in 2018
SO INTERNATIONAL JOURNAL OF CANCER
LA English
DT Article; Early Access
DE cancer; epidemiology; lifestyle risk factors; population attributable fraction
ID burden; age
AB Cancer is the second leading cause of death in Turkey, with nearly one in six deaths attributed to the disease. In 2018, Turkey recorded 211,273 new cancer cases. Many cancers are linked to modifiable lifestyle risk factors, such as tobacco use, alcohol consumption, obesity, and inadequate diet and physical activity. Modifying these risk factors could potentially prevent 30%-50% of cancer cases and deaths. This study aims to estimate the population attributable fraction (PAF) of cancer cases and deaths due to various modifiable risk factors in Turkey. Modifiable cancer risk factors were identified as smoking, infections, obesity, physical inactivity, alcohol consumption, inadequate intake of fruits, vegetables, fiber, and calcium. Data on exposure prevalence and cancer incidence were sourced from national surveys and reports. Relative risks (RRs) were obtained from global studies. PAFs were calculated using Levin's equation, accounting for overlaps between risk factors. In 2018, 32% of the cancer cases were attributable to lifestyle risk factors. Smoking was the most significant factor, accounting for 28.4% of cases in men, while high BMI was the leading factor in women, contributing to 11.5% of cases. Lifestyle risk factors were responsible for 41.6% of cancer deaths, with smoking being the leading cause. Lifestyle risk factors contribute significantly to cancer incidence and mortality in Turkey. Prioritizing interventions to reduce tobacco use and obesity could substantially lower the cancer burden. These results are crucial for developing effective cancer prevention strategies and informing public health policies.
C1 [Tozduman, Busra; Ergor, Gul] Dokuz Eylul Univ, Div Epidemiol, Dept Publ Hlth, Fac Med, Izmir, Turkiye.
C3 Dokuz Eylul University
RP Tozduman, B (corresponding author), Dokuz Eylul Univ, Div Epidemiol, Dept Publ Hlth, Fac Med, Izmir, Turkiye.
EM busra.tozduman@deu.edu.tr
CR [Anonymous], 2024, THE CHALLENGE OF OBESITY, V0, P0
   [Anonymous], 2024, SMOKING AND TOBACCO, V0, P0
   [Anonymous], 2024, ANNOUNCEMENT OF FURTHER MEASURES TO PROMOTE PEACE, V0, P0
   [Anonymous], 2024, OBESITY AND OVERWEIGHT, V0, P0
   Brown KF, 2018, BRIT J CANCER, V118, P1130, DOI 10.1038/s41416-018-0029-6
   Cancer Today, 2024, INTERNATIONAL AGENCY FOR RESEARCH ON CANCER, V0, P0
   Chen WQ, 2019, LANCET GLOB HEALTH, V7, PE257, DOI 10.1016/S2214-109X(18)30488-1
   Chen YC, 2024, GASTROENTEROLOGY, V166, P605, DOI 10.1053/j.gastro.2023.12.022
   De La Cruz-Vargas JA, 2024, BMC CANCER, V24, P0, DOI 10.1186/s12885-024-12219-4
   Ekinci O, 2018, WORLD J HEPATOL, V10, P51, DOI 10.4254/wjh.v10.i1.51
   Ezzati M, 2003, LANCET, V362, P271, DOI 10.1016/S0140-6736(03)13968-2
   GBD Results, 2024, INSTITUTE FOR HEALTH METRICS AND EVALUATION, V0, P0
   Gultekin M, 2020, GYNECOL ONCOL, V158, P105, DOI 10.1016/j.ygyno.2020.04.698
   hsgmsaglik, 2018, TOBACCO CONTROL STRATEGY DOCUMENT AND ACTION PLAN 2018-2023, V0, P0
   Inoue M, 2022, GLOB HLTH MED-JPN, V4, P26, DOI 10.35772/ghm.2021.01037
   Interactive Cancer Risk Matrix, 2024, WCRF INTERNATIONAL, V0, P0
   Islami F, 2024, CA-CANCER J CLIN, V74, P405, DOI 10.3322/caac.21858
   Jiang X, 2024, INT J CANCER, V154, P1221, DOI 10.1002/ijc.34806
   Tran KB, 2022, LANCET, V400, P563, DOI 10.1016/S0140-6736(22)01438-6
   Kulhanova I, 2020, INT J CANCER, V146, P646, DOI 10.1002/ijc.32284
   Lee WC, 2023, J EPIDEMIOL, V33, P405, DOI 10.2188/jea.JE20210084
   LEVIN M L, 1953, ACTA UNIO INT CONTRA CANCRUM, V9, P531
   List of Classifications, 2024, INTERNATIONAL AGENCY FOR RESEARCH ON CANCER, V0, P0
   de Rezende LFM, 2019, CANCER EPIDEMIOL, V59, P148, DOI 10.1016/j.canep.2019.01.021
   Magid A, 2022, INT J ENV RES PUB HE, V19, P0, DOI 10.3390/ijerph191710521
   Mansournia MA, 2018, BMJ-BRIT MED J, V360, P0, DOI 10.1136/bmj.k757
   Miller V, 2022, NAT FOOD, V3, P694, DOI 10.1038/s43016-022-00594-9
   National Cancer Statistics: 2018, 2022, MINISTRY OF HEALTH GENERAL DIRECTORATE OF PUBLIC HEALTH, V0, P0
   National Health and Nutrition Examination Survey, 2019, MINISTRY OF HEALTH, V0, P0
   Nemati S, 2023, INT J CANCER, V153, P1758, DOI 10.1002/ijc.34659
   Olsen J, 2010, AN INTRODUCTION TO EPIDEMIOLOGY FOR HEALTH PROFESSIONALS, V1, P0, DOI 10.1007/9781441914972
   Ozaydin N, 2013, BMC PUBLIC HEALTH, V13, P0, DOI 10.1186/1471-2458-13-1215
   Poirier AE, 2019, PREV MED, V122, P140, DOI 10.1016/j.ypmed.2019.04.007
   Reitsma MB, 2021, LANCET, V397, P2337, DOI 10.1016/S0140-6736(21)01169-7
   Rezende LFM, 2020, BMC CANCER, V20, P0, DOI 10.1186/s12885-020-07187-4
   Tozun N, 2015, CLIN MICROBIOL INFEC, V21, P1020, DOI 10.1016/j.cmi.2015.06.028
   Turkey Cancer Control Programme, 2021, T.R. MINISTRY OF HEALTH, V0, P0
   Turkey Health Research, 2022, TURKISH STATISTICAL INSTITUTE, V0, P0
   Turkish Statistical Institute, 2023, CAUSES OF DEATH STATISTICS, V0, P0
   Tybjerg AJ, 2022, SCI REP-UK, V12, P0, DOI 10.1038/s41598-021-04564-2
   uner S, 2018, NATIONAL HOUSEHOLD HEALTH SURVEY: PREVALENCE OF NONCOMMUNICABLE DISEASE RISK FACTORS IN TURKEY 2017 (STEPS), V0, P0
   WHO World Health Organization, 2024, CANCER, V0, P0
   Wild CP, 2020, THE INTERNATIONAL AGENCY FOR RESEARCH ON CANCER, V0, P0, DOI 10.3945/AN.116.012211
   World Health Organization, 2024, GLOBAL CANC BURDEN G, V0, P0
   Yuce D, 2023, ANN MED RES, V30, P282
NR 48
TC 0
Z9 0
U1 0
U2 0
PU WILEY
PI HOBOKEN
PA 111 RIVER ST, HOBOKEN 07030-5774, NJ USA
SN 0020-7136
EI 1097-0215
J9 INT J CANCER
JI Int. J. Cancer
PD DEC 24
PY 2024
VL 0
IS 
BP 
EP 
DI 10.1002/ijc.35317
EA DEC 2024
PG 8
WC Oncology
SC Oncology
GA Q0W2Z
UT WOS:001381991100001
PM 39716910
DA 2025-02-23
ER

PT J
AU Dankner, R
   Chetrit, A
   Ben Avraham, S
   Agay, N
   Kalter-Leibovici, O
   Goldbourt, U
   Saliba, W
   Keinan-Boker, L
   Shahar, D
   Freedman, LS
AF Dankner, Rachel
   Chetrit, Angela
   Ben Avraham, Sivan
   Agay, Nirit
   Kalter-Leibovici, Ofra
   Goldbourt, Uri
   Saliba, Walid
   Keinan-Boker, Lital
   Shahar, Danit
   Freedman, Laurence S.
TI A historical cohort study with 27,754 individuals on the association between meat consumption and gastrointestinal tract and colorectal cancer incidence
SO INTERNATIONAL JOURNAL OF CANCER
LA English
DT Article
DE collaborative analysis; colorectal cancer risk; gastrointestinal cancer risk; meta-analysis; population attributable fraction; poultry; processed meat; red meat
ID ischemic-heart-disease; risk; population; questionnaire; food; red
AB In order to explore the association between meat consumption and gastrointestinal/colorectal cancer (CRC) risk and to estimate the Israeli population attributable fraction (PAF), we conducted a collaborative historical cohort study using the individual participant data of seven nutritional studies from the past 6 decades. We included healthy adult men and women who underwent a nutritional interview. Dietary assessment data, using food-frequency or 24-h recall questionnaires, were harmonized. The study file was linked to the National Cancer and death registries. Among 27,754 participants, 1216 (4.4%) were diagnosed with gastrointestinal cancers and 839 (3.0%) with CRC by the end of 2016. Using meta-analysis methods applied to Cox proportional hazard models (adjusted for daily energy intake, sex, age, ethnic origin, education and smoking),100 g/day increments in beef, red meat and poultry consumption, and 50 g/day increment in processed meat consumption were associated with hazard ratios (HRs) and 95% confidence intervals of 1.46 (1.06-2.02), 1.15 (0.87-1.52), 1.06 (0.89-1.26), and 0.93 (0.76-1.12), respectively, for CRC. Similar results were obtained for gastrointestinal cancer, although red meat consumption reached statistical significance (HR = 1.27; 95%CI: 1.02-1.58). The PAFs associated with a reduction to a maximum of 50 g/day in the consumption of red meat were 2.7% (95%CI: -1.9 to 12.0) and 5.2% (0.3-13.9) for CRC and gastrointestinal cancers, respectively. Reduction of beef consumption to a maximum of 50 g/day will result in a CRC PAF reduction of 7.5% (0.7%-24.3%). While beef consumption was associated with gastrointestinal/CRC excess risk, poultry consumption was not. A substantial part of processed meat consumption in Israel is processed poultry, perhaps explaining the lack of association with CRC. Red and processed meat consumption in Israel has more than doubled since 1990. Adaptation to religious diet laws and factors such as high poultry consumption in Israel potentially influence relationships between diet and cancer. Here, the influence of meat consumption on gastrointestinal cancer and colorectal cancer (CRC) risk was investigated using data from historical nutritional studies conducted in Israel. Analyses found that red meat intake is associated with increased gastrointestinal cancer but not CRC risk. Risk of both cancers is specifically associated with beef consumption. Gastrointestinal cancer incidence in Israel's population can be decreased via reductions in red meat intake. image
C1 [Dankner, Rachel; Chetrit, Angela; Ben Avraham, Sivan; Agay, Nirit; Kalter-Leibovici, Ofra; Freedman, Laurence S.] Sheba Med Ctr, Gertner Inst Epidemiol & Hlth Policy Res, Ramat Gan, Israel.
   [Dankner, Rachel; Kalter-Leibovici, Ofra; Goldbourt, Uri] Tel Aviv Univ, Sackler Fac Med, Sch Publ Hlth, Dept Epidemiol & Prevent Med, Tel Aviv, Israel.
   [Saliba, Walid] Technion Israel Inst Technol, Ruth & Bruce Rappaport Fac Med, Haifa, Israel.
   [Saliba, Walid] Lady Davis Carmel Med Ctr, Dept Community Med & Epidemiol, Haifa, Israel.
   [Keinan-Boker, Lital] Israel Minist Hlth, Israel Ctr Dis Control, Ramat Gan, Israel.
   [Keinan-Boker, Lital] Univ Haifa, Sch Publ Hlth, Haifa, Israel.
   [Shahar, Danit] Ben Gurion Univ Negev, Int Ctr Hlth Innovat & Nutr, Dept Epidemiol Biostat & Community Hlth Sci, Beer Sheva, Israel.
C3 Chaim Sheba Medical Center; Tel Aviv University; Sackler Faculty of Medicine; Technion Israel Institute of Technology; Rappaport Faculty of Medicine; Clalit Health Services; Carmel Medical Center; University of Haifa; Ben Gurion University
RP Dankner, R (corresponding author), Sheba Med Ctr, Gertner Inst Epidemiol & Hlth Policy Res, Ramat Gan, Israel.
EM racheld@gertner.health.gov.il
FU Research Grants and Fellowships Fund on Food and Nutrition; Chief Scientist Office, Israel Ministry of Health [3-0000-12858]
CR Abu-Saad K, 2012, J NUTR, V142, P2175, DOI 10.3945/jn.112.166611
   [Anonymous], 2018, DIET NUTR PHYS ACTIV, V0, P0
   Ben Avraham S, 2024, NUTR J, V0, P0
   Bravata DM, 2001, EVAL HEALTH PROF, V24, P218, DOI 10.1177/01632780122034885
   Carr PR, 2016, INT J CANCER, V138, P293, DOI 10.1002/ijc.29423
   Chan DSM, 2011, PLOS ONE, V6, P0, DOI 10.1371/journal.pone.0020456
   Cho S, 2021, CANCER RES TREAT, V53, P480, DOI 10.4143/crt.2019.742CancerResTreat.2021;53
   Clinton SK, 2020, J NUTR, V150, P663, DOI 10.1093/jn/nxz268
   Di Y, 2023, BMC CANCER, V23, P0, DOI 10.1186/s12885-023-11218-1
   Diallo A, 2018, INT J CANCER, V142, P230, DOI 10.1002/ijc.31046
   Farvid MS, 2021, EUR J EPIDEMIOL, V36, P937, DOI 10.1007/s10654-021-00741-9
   Ferguson J, 2020, EPIDEMIOL METHODS, V9, P0, DOI 10.1515/em20190037
   Food and Agriculture Organization of the United Nations Statistics Division, 2015, FOOD BALANCE, V0, P0
   GOLDBOURT U, 1993, CARDIOLOGY, V82, P100, DOI 10.1159/000175862
   GROEN JJ, 1968, ISRAEL J MED SCI, V4, P177
   Händel MN, 2020, EUR J CLIN NUTR, V74, P1132, DOI 10.1038/s41430-020-0576-9
   International Agency for Research on Cancer (IARC), 2015, ABOUT US, V0, P0
   Islam Z, 2019, CANCER SCI, V110, P3603, DOI 10.1111/cas.14188
   Israel Center for Disease Control, 2019, ISRAEL MINISTRY HLTH, V0, P0
   Israel Ministry of Health Mabat Zahav, 2005, NATL HLTH NUTR SURVE, V0, P0
   Key TJ, 2019, CIRCULATION, V139, P2835, DOI 10.1161/CIRCULATIONAHA.118.038813
   Klurfeld DM, 2018, ANIM FRONT, V8, P5, DOI 10.1093/af/vfy009
   Knuppel A, 2020, INT J EPIDEMIOL, V49, P1540, DOI 10.1093/ije/dyaa142
   Lescinsky H, 2022, NAT MED, V28, P2075, DOI 10.1038/s41591-022-01968-z
   Little RJA, 2019, STAT ANAL MISSING DA, V0, P0, DOI DOI 10.1002/9781119482260
   Lubin F, 1998, NUTR CANCER, V30, P78, DOI 10.1080/01635589809514645
   Lubin F, 1998, PUBLIC HEALTH REV, V26, P79
   Lubin F, 2006, J NUTR, V136, P2362, DOI 10.1093/jn/136.9.2362
   Mehta SS, 2020, CANCER EPIDEM BIOMAR, V29, P141, DOI 10.1158/1055-9965.EPI-19-0459
   Deoula MMS, 2020, PUBLIC HEALTH REV, V41, P0, DOI 10.1186/s40985-020-00127-4
   Monteiro CA, 2018, PUBLIC HEALTH NUTR, V21, P5, DOI 10.1017/S1368980017000234
   Moore E, 2021, ISR MED ASSOC J, V23, P23
   Poynter JN, 2005, NEW ENGL J MED, V352, P2184, DOI 10.1056/NEJMoa043792
   Rennert G, 2010, J CLIN ONCOL, V28, P3577, DOI 10.1200/JCO.2010.28.1113
   Richardson A, 2016, NEW ZEAL MED J, V129, P13
   Saliba W, 2019, EUR J CANCER PREV, V28, P287, DOI 10.1097/CEJ.0000000000000451
   Shahar D, 2003, J NUTR, V133, P3625, DOI 10.1093/jn/133.11.3625
   Shai I, 2004, PUBLIC HEALTH NUTR, V7, P745, DOI 10.1079/PHN2004599
   Suurmond R, 2017, RES SYNTH METHODS, V8, P537, DOI 10.1002/jrsm.1260
   Tepper S, 2022, FRONT NUTR, V9, P0, DOI 10.3389/fnut.2022.870883
   Wang MY, 2022, EUR J NUTR, V61, P2543, DOI 10.1007/s00394-022-02807-0
   Zeraatkar D, 2019, ANN INTERN MED, V171, P721, DOI 10.7326/M19-0622
   Zhong VTW, 2020, JAMA INTERN MED, V180, P503, DOI 10.1001/jamainternmed.2019.6969
NR 46
TC 1
Z9 1
U1 2
U2 3
PU WILEY
PI HOBOKEN
PA 111 RIVER ST, HOBOKEN 07030-5774, NJ USA
SN 0020-7136
EI 1097-0215
J9 INT J CANCER
JI Int. J. Cancer
PD DEC 1
PY 2024
VL 155
IS 11
BP 2009
EP 2020
DI 10.1002/ijc.35084
EA JUL 2024
PG 12
WC Oncology
SC Oncology
GA I1X1N
UT WOS:001271535600001
PM 39030837
DA 2025-02-23
ER

PT J
AU Tabesh, M
   Teymoori, F
   Ahmadirad, H
   Mirmiran, P
   Rahideh, ST
AF Tabesh, Mahdieh
   Teymoori, Farshad
   Ahmadirad, Hamid
   Mirmiran, Parvin
   Rahideh, Seyedeh Tayebeh
TI Dietary Branched Chain Amino Acids Association with Cancer and Mortality: A Systematic Review and Meta-Analysis of Observational Studies
SO NUTRITION AND CANCER-AN INTERNATIONAL JOURNAL
LA English
DT Article
ID insulin-resistance; inflammation; risk; consumption; metabolism; catabolism; health
AB The present study aimed to investigate the association of dietary branched-chain amino acids (BCAAs) and its components with cancer, cancer mortality, and all-cause mortality in a meta-analysis of observational studies. A comprehensive search was conducted between electronic databases (PubMed, Scopus, and Web of Science) until September 2022. Odds ratios (OR), hazard ratios (HR), and relative risks (RR) were extracted. Eight articles (six studies on breast cancer (BC) and digestive cancers risk, and three studies on both BC and digestive cancers mortality, and all-cause mortality) were included. The present study showed no statistically significant association between dietary BCAAs and its components with BC and digestive cancers (RRBCAA: 0.87, 95% CI: 0.68-1.10, RRLeucine: 0.74, 95% CI: 0.52-1.04, RRIsoleucine: 0.98, 95% CI: 0.93-1.04, RRValine: 0.76, 95% CI: 0.55-1.05). Also, no statistically significant relationship between dietary BCAAs and its components with both BC and digestive cancers mortality (RRBCAA: 0.95, 95% CI: 0.68-1.33, RRLeucine: 0.95, 95% CI: 0.79-1.15, RRIsoleucine: 0.95, 95% CI: 0.79-1.14, RRValine: 1.01, 95% CI: 0.84-1.21) and all-cause mortality (RRBCAA: 0.98, 95% CI: 0.73-1.32, RRLeucine: 1.02, 95% CI: 0.81-1.29, RRIsoleucine: 0.96, 95% CI: 0.73-1.27, RRValine: 1.02, 95% CI: 0.79-1.32) were observed. Our findings showed no significant association between dietary BCAAs and its components with BC and digestive cancers, BC and digestive cancers mortality, and all-cause mortality.
C1 [Tabesh, Mahdieh; Teymoori, Farshad; Rahideh, Seyedeh Tayebeh] Iran Univ Med Sci, Sch Publ Hlth, Dept Nutr, Tehran, Iran.
   [Teymoori, Farshad; Ahmadirad, Hamid; Mirmiran, Parvin] Shahid Beheshti Univ Med Sci, Res Inst Endocrine Sci, Nutr & Endocrine Res Ctr, Tehran, Iran.
C3 Iran University of Medical Sciences; Shahid Beheshti University Medical Sciences
RP Rahideh, ST (corresponding author), Iran Univ Med Sci, Sch Publ Hlth, Dept Nutr, Tehran, Iran.
EM rahide.t@iums.ac.ir
FU Iran University of Medical Sciences and Nutrition and Endocrine Research Center of Shahid Beheshti University of Medical Sciences
CR Ananieva EA, 2018, CURR OPIN CLIN NUTR, V21, P64, DOI 10.1097/MCO.0000000000000430
   Asghari G, 2018, J DIABETES, V10, P357, DOI 10.1111/1753-0407.12639
   Asoudeh F, 2022, EAT WEIGHT DISORD-ST, V27, P1303, DOI 10.1007/s40519-021-01266-6
   Borsheim E, 2008, CLIN NUTR, V27, P189, DOI 10.1016/j.clnu.2008.01.001
   Brestensky M, 2015, J MICROB BIOTEC FOOD, V5, P197, DOI 10.15414/jmbfs.2015.5.2.197-202
   Budhathoki S, 2017, ANN ONCOL, V28, P818, DOI 10.1093/annonc/mdw680
   Gojda J, 2021, BIOMOLECULES, V11, P0, DOI 10.3390/biom11101414
   Higgins JPT, 2002, STAT MED, V21, P1539, DOI 10.1002/sim.1186
   Higgins J, 2012, COCHRANE DB SYST REV, V0, P0, DOI DOI 10.1002/14651858.ED000049
   Holecek M, 2018, NUTR METAB, V15, P0, DOI 10.1186/s12986-018-0271-1
   Holmes MD, 2017, J CLIN ONCOL, V35, P325, DOI 10.1200/JCO.2016.68.3292
   Jemal A, 2007, CA-CANCER J CLIN, V57, P43, DOI 10.3322/canjclin.57.1.43
   Jung MK, 2021, J CANCER PREV, V26, P237, DOI 10.15430/JCP.2021.26.4.237
   Katagiri R, 2020, CANCER PREV RES, V13, P65, DOI 10.1158/1940-6207.CAPR-19-0297
   Katagiri R, 2018, GASTROENTEROLOGY, V155, P1474, DOI 10.1053/j.gastro.2018.07.033
   Li JT, 2020, NAT CELL BIOL, V22, P167, DOI 10.1038/s41556-019-0455-6
   Long L, 2021, INT J CANCER, V148, P2471, DOI 10.1002/ijc.33449
   López-Suárez A, 2019, METABOLISM, V92, P136, DOI 10.1016/j.metabol.2018.10.013
   Lu J, 2020, OBESITY, V28, P1310, DOI 10.1002/oby.22834
   Lynch CJ, 2014, NAT REV ENDOCRINOL, V10, P723, DOI 10.1038/nrendo.2014.171
   Mayers JR, 2014, NAT MED, V20, P1193, DOI 10.1038/nm.3686
   Mirmiran P, 2019, ARCH IRAN MED, V22, P182
   Nagata C, 2013, AM J EPIDEMIOL, V178, P1226, DOI 10.1093/aje/kwt112
   Nouri-Majd S, 2022, BREAST CANCER-TOKYO, V29, P993, DOI 10.1007/s12282-022-01379-5
   Okekunle AP, 2022, BMC PUBLIC HEALTH, V22, P0, DOI 10.1186/s12889-022-12863-0
   Okekunle AP, 2019, ACTA DIABETOL, V56, P187, DOI 10.1007/s00592-018-1243-7
   Phillips SM, 2017, FRONT NUTR, V4, P0, DOI 10.3389/fnut.2017.00013
   Riazi R, 2003, J NUTR, V133, P1383
   Rossi M, 2021, BRIT J NUTR, V126, P22, DOI 10.1017/S0007114520003724
   Vieira EES, 2020, CLIN NUTR ESPEN, V40, P277, DOI 10.1016/j.clnesp.2020.09.007
   Shoelson SE, 2006, J CLIN INVEST, V116, P1793, DOI 10.1172/JCI29069
   Simpson SJ, 2011, AUST J ZOOL, V59, P350, DOI 10.1071/ZO11068
   Singh N, 2019, ANN AFR MED, V18, P121, DOI 10.4103/aam.aam_56_18
   Solon-Biet SM, 2022, BMC BIOL, V20, P0, DOI 10.1186/s12915-021-01201-2
   Solon-Biet SM, 2019, NAT METAB, V1, P532, DOI 10.1038/s42255-019-0059-2
   Solon-Biet SM, 2014, CELL METAB, V19, P418, DOI 10.1016/j.cmet.2014.02.009
   Takano T, 2001, MOL CELL BIOL, V21, P5050, DOI 10.1128/MCB.21.15.5050-5062.2001
   Tobias DK, 2021, JNCI CANCER SPECT, V5, P0, DOI 10.1093/jncics/pkab032
   Tönjes M, 2013, NAT MED, V19, P901, DOI 10.1038/nm.3217
   Turati F, 2023, BRIT J NUTR, V129, P1574, DOI 10.1017/S0007114522000939
   von Elm E, 2007, PLOS MED, V4, P1623, DOI 10.1371/journal.pmed.0040296
   White PJ, 2019, SCIENCE, V363, P582, DOI 10.1126/science.aav0558
   Wolfe RR, 2017, J INT SOC SPORT NUTR, V14, P0, DOI 10.1186/s12970-017-0184-9
   Xu BB, 2022, PUBLIC HEALTH NUTR, V25, P3390, DOI 10.1017/S1368980021004948
   Yoon MS, 2016, NUTRIENTS, V8, P0, DOI 10.3390/nu8070405
   Zeleznik OA, 2021, JNCI CANCER SPECT, V5, P0, DOI 10.1093/jncics/pkab059
   Zheng JL, 2017, NUTR REV, V75, P883, DOI 10.1093/nutrit/nux038
   Zheng Y, 2016, INT J EPIDEMIOL, V45, P1482, DOI 10.1093/ije/dyw143
   Zhenyukh O, 2017, FREE RADICAL BIO MED, V104, P165, DOI 10.1016/j.freeradbiomed.2017.01.009
   Zou ZL, 2020, CELL BIOSCI, V10, P0, DOI 10.1186/s13578-020-00396-1
NR 51
TC 0
Z9 0
U1 0
U2 1
PU ROUTLEDGE JOURNALS, TAYLOR & FRANCIS LTD
PI ABINGDON
PA 2-4 PARK SQUARE, MILTON PARK, ABINGDON OX14 4RN, OXON, ENGLAND
SN 0163-5581
EI 1532-7914
J9 NUTR CANCER
JI Nutr. Cancer
PD FEB 7
PY 2024
VL 76
IS 2
BP 160
EP 174
DI 10.1080/01635581.2023.2292820
EA DEC 2023
PG 15
WC Oncology; Nutrition & Dietetics
SC Oncology; Nutrition & Dietetics
GA FD3Y8
UT WOS:001135243300001
PM 38130073
DA 2025-02-23
ER

PT J
AU Scales, TQ
   Smith, B
   Blanchard, LM
   Wixom, N
   Tuttle, ET
   Altman, BJ
   Peppone, LJ
   Munger, J
   Campbell, TM
   Campbell, EK
   Harris, IS
AF Scales, TashJae Q.
   Smith, Bradley
   Blanchard, Lisa M.
   Wixom, Nellie
   Tuttle, Emily T.
   Altman, Brian J.
   Peppone, Luke J.
   Munger, Joshua
   Campbell, Thomas M.
   Campbell, Erin K.
   Harris, Isaac S.
TI A whole food, plant-based diet reduces amino acid levels in patients with metastatic breast cancer
SO CANCER & METABOLISM
LA English
DT Article
DE Whole food; Plant-based; Amino acids; Cancer; Diet; Fat; Carbohydrate; Protein; Fiber; Calories
ID serine synthesis; protein intake; metabolism; growth; restriction; initiation; mortality; prostate; improves; pathway
AB BackgroundAmino acids are critical to tumor survival. Tumors can acquire amino acids from the surrounding microenvironment, including the serum. Limiting dietary amino acids is suggested to influence their serum levels. Further, a plant-based diet is reported to contain fewer amino acids than an animal-based diet. The extent to which a plant-based diet lowers the serum levels of amino acids in patients with cancer is unclear.MethodsPatients with metastatic breast cancer (n = 17) were enrolled in a clinical trial with an ad libitum whole food, plant-based diet for 8 weeks without calorie or portion restriction. Dietary changes by participants were monitored using a three-day food record. Serum was collected from participants at baseline and 8 weeks. Food records and serum were analyzed for metabolic changes.ResultsWe found that a whole food, plant-based diet resulted in a lower intake of calories, fat, and amino acids and higher levels of fiber. Additionally, body weight, serum insulin, and IGF were reduced in participants. The diet contained lower levels of essential and non-essential amino acids, except for arginine (glutamine and asparagine were not measured). Importantly, the lowered dietary intake of amino acids translated to reduced serum levels of amino acids in participants (5/9 essential amino acids; 4/11 non-essential amino acids).ConclusionsThese findings provide a tractable approach to limiting amino acid levels in persons with cancer. This data lays a foundation for studying the relationship between amino acids in patients and tumor progression. Further, a whole-food, plant-based diet has the potential to synergize with cancer therapies that exploit metabolic vulnerabilities.Trial registrationThe clinical trial was registered with ClinicalTrials.gov identifier NCT03045289 on 2017-02-07.
C1 [Scales, TashJae Q.; Tuttle, Emily T.; Altman, Brian J.; Harris, Isaac S.] Univ Rochester, Med Ctr, Dept Biomed Genet, Rochester, NY 14642 USA.
   [Scales, TashJae Q.; Smith, Bradley; Tuttle, Emily T.; Altman, Brian J.; Peppone, Luke J.; Munger, Joshua; Harris, Isaac S.] Univ Rochester, Wilmot Canc Inst, Med Ctr, Rochester, NY 14642 USA.
   [Blanchard, Lisa M.; Campbell, Thomas M.] Univ Rochester, Med Ctr, Dept Family Med, 601 Elmwood Ave, Rochester, NY 14642 USA.
   [Wixom, Nellie] Univ Rochester, Clin Res Ctr, Med Ctr, Rochester, NY USA.
   [Peppone, Luke J.] Univ Rochester, Med Ctr, Dept Surg, Canc Control, Rochester, NY 14642 USA.
   [Munger, Joshua] Univ Rochester, Med Ctr, Dept Biochem & Biophys, Rochester, NY 14642 USA.
   [Campbell, Erin K.] Univ Rochester, Med Ctr, Dept Publ Hlth Sci, 601 Elmwood Ave, Rochester, NY 14642 USA.
C3 University of Rochester; University of Rochester; University of Rochester; University of Rochester; University of Rochester; University of Rochester; University of Rochester
RP Harris, IS (corresponding author), Univ Rochester, Med Ctr, Dept Biomed Genet, Rochester, NY 14642 USA.; Harris, IS (corresponding author), Univ Rochester, Wilmot Canc Inst, Med Ctr, Rochester, NY 14642 USA.
EM isaac_harris@urmc.rochester.edu
FU National Cancer Institute [2024]; Center for Advanced Research Technologies (CART) at URMC
CR Barnard ND, 2006, DIABETES CARE, V29, P1777, DOI 10.2337/dc06-0606
   BARNARD RJ, 1982, DIABETES CARE, V5, P370, DOI 10.2337/diacare.5.4.370
   Campbell EK, 2024, BREAST CANCER RES TR, V206, P273, DOI 10.1007/s10549-024-07284-z
   Campbell TM, 2024, BREAST CANCER RES TR, V205, P257, DOI 10.1007/s10549-024-07266-1
   Campbell TM, 2023, DIABETES RES CLIN PR, V202, P0, DOI 10.1016/j.diabres.2023.110814
   Cheung KL, 2000, CANCER TREAT REV, V26, P91, DOI 10.1053/ctrv.1999.0151
   Choi BH, 2022, CELL REP, V38, P0, DOI 10.1016/j.celrep.2021.110278
   Corbin KD, 2023, NAT COMMUN, V14, P0, DOI 10.1038/s41467-023-38778-x
   de Visser KE, 2023, CANCER CELL, V41, P374, DOI 10.1016/j.ccell.2023.02.016
   DeBerardinis RJ, 2016, SCI ADV, V2, P0, DOI 10.1126/sciadv.1600200
   Fontana L, 2013, ONCOTARGET, V4, P2451, DOI 10.18632/oncotarget.1586
   Fruman DA, 2017, CELL, V170, P605, DOI 10.1016/j.cell.2017.07.029
   Gao X, 2019, NATURE, V572, P397, DOI 10.1038/s41586-019-1437-3
   Goncalves MD, 2018, NEW ENGL J MED, V379, P2052, DOI 10.1056/NEJMra1704560
   Green CL, 2023, CELL METAB, V35, P1976, DOI 10.1016/j.cmet.2023.10.005
   Gross MI, 2014, MOL CANCER THER, V13, P890, DOI 10.1158/1535-7163.MCT-13-0870
   Hall KD, 2021, NAT MED, V27, P344, DOI 10.1038/s41591-020-01209-1
   Harrison S, 2017, CANCER CAUSE CONTROL, V28, P497, DOI 10.1007/s10552-017-0883-1
   Hidayat K, 2022, ADV NUTR, V13, P1186, DOI 10.1093/advances/nmab136
   Hopkins BD, 2018, NATURE, V560, P499, DOI 10.1038/s41586-018-0343-4
   Hopkins BD, 2016, J CLIN ONCOL, V34, P4277, DOI 10.1200/JCO.2016.67.9712
   Hoy AJ, 2021, NAT REV CANCER, V21, P753, DOI 10.1038/s41568-021-00388-4
   Karlsen MC, 2019, NUTRIENTS, V11, P0, DOI 10.3390/nu11030625
   Kazemi A, 2020, CLIN NUTR, V39, P1705, DOI 10.1016/j.clnu.2019.07.030
   Lamming DW, 2015, ONCOTARGET, V6, P31233, DOI 10.18632/oncotarget.5180
   Ledikwe JH, 2006, AM J CLIN NUTR, V83, P1362, DOI 10.1093/ajcn/83.6.1362
   Levine ME, 2014, CELL METAB, V19, P407, DOI 10.1016/j.cmet.2014.02.006
   Linn T, 2000, DIABETOLOGIA, V43, P1257, DOI 10.1007/s001250051521
   Locasale JW, 2024, CSH PERSPECT MED, V14, P0, DOI 10.1101/cshperspect.a041549
   Locasale JW, 2022, CANCER DISCOV, V12, P2249, DOI 10.1158/2159-8290.CD-22-0096
   Lukey MJ, 2019, CELL REP, V29, P76, DOI 10.1016/j.celrep.2019.08.076
   MacArthur MR, 2021, CELL METAB, V33, P1808, DOI 10.1016/j.cmet.2021.06.011
   Maddocks ODK, 2017, NATURE, V544, P372, DOI 10.1038/nature22056
   Martínez-Reyes I, 2021, NAT REV CANCER, V21, P669, DOI 10.1038/s41568-021-00378-6
   Melamud E, 2010, ANAL CHEM, V82, P9818, DOI 10.1021/ac1021166
   Méndez-Lucas A, 2020, NAT METAB, V2, P335, DOI 10.1038/s42255-020-0195-8
   Ngo B, 2020, CANCER DISCOV, V10, P1352, DOI 10.1158/2159-8290.CD-19-1228
   Niklison-Chirou MV, 2017, GENE DEV, V31, P1738, DOI 10.1101/gad.302349.117
   Obarzanek E, 2001, AM J CLIN NUTR, V74, P80
   Pacold ME, 2016, NAT CHEM BIOL, V12, P452, DOI 10.1038/nchembio.2070
   Peck B, 2019, TRENDS CANCER, V5, P693, DOI 10.1016/j.trecan.2019.09.007
   Possemato R, 2011, NATURE, V476, P346, DOI 10.1038/nature10350
   Rubio-Patiño C, 2018, CELL METAB, V27, P828, DOI 10.1016/j.cmet.2018.02.009
   Sanderson SM, 2019, NAT REV CANCER, V19, P625, DOI 10.1038/s41568-019-0187-8
   SIMPSON HCR, 1981, LANCET, V1, P1
   Solanki S, 2023, GASTROENTEROLOGY, V164, P376, DOI 10.1053/j.gastro.2022.11.014
   Song MY, 2016, JAMA ONCOL, V2, P1154, DOI 10.1001/jamaoncol.2016.0843
   Spencer CN, 2021, SCIENCE, V374, P1632, DOI 10.1126/science.aaz7015
   Strekalova E, 2015, CLIN CANCER RES, V21, P2780, DOI 10.1158/1078-0432.CCR-14-2792
   Tajan M, 2020, CANCER CELL, V37, P767, DOI 10.1016/j.ccell.2020.04.005
   Taylor SR, 2022, NAT REV CANCER, V22, P452, DOI 10.1038/s41568-022-00485-y
   Tremblay F, 2007, ANNU REV NUTR, V27, P293, DOI 10.1146/annurev.nutr.25.050304.092545
   Upadhyayula PS, 2023, NAT COMMUN, V14, P0, DOI 10.1038/s41467-023-36630-w
   Vernieri C, 2016, CANCER DISCOV, V6, P1315, DOI 10.1158/2159-8290.CD-16-0615
NR 54
TC 0
Z9 0
U1 0
U2 0
PU BMC
PI LONDON
PA CAMPUS, 4 CRINAN ST, LONDON N1 9XW, ENGLAND
SN 
EI 2049-3002
J9 CANCER METAB
JI Cancer Metab.
PD DEC 19
PY 2024
VL 12
IS 1
BP 
EP 
DI 10.1186/s40170-024-00368-w
PG 10
WC Oncology; Cell Biology
SC Oncology; Cell Biology
GA P8H5F
UT WOS:001380252500001
PM 39702320
DA 2025-02-23
ER

PT J
AU Tiruneh, FN
   Ntenda, PAM
AF Tiruneh, Fentanesh Nibret
   Ntenda, Peter Austin Morton
TI Duration of Breastfeeding and Risk Reduction of Breast Cancer among Mothers Who Have Ever Breastfed: A Case-Control Study Conducted in Bahir Dar, Ethiopia
SO BREAST JOURNAL
LA English
DT Article
ID radiation-exposure; lactation; women
AB Introduction. Breast cancer is currently the most frequently detected cancer in women and the primary cause of cancer-related deaths globally. The incidence of breast cancer has significantly increased in countries across sub-Saharan Africa, counting Ethiopia. There are multiple determinants of breast cancer, a few of these can be changeable whereas others are not. Evidence suggests that breastfeeding, which is a changeable determinant, reduces breast cancer risk. However, there is a lack of evidence specifically linking the duration of breastfeeding to breast cancer risk. To date, no study has been conducted on the association between the duration of breastfeeding and the likelihood of breast cancer among Ethiopian women. Objective. The aim of this study was to evaluate the relationship between breastfeeding duration and breast cancer risk in Ethiopian mothers who had breastfed, taking into account other significant determinants. Methods. A hospital-based case-control study was carried out in Bahir Dar, Ethiopia, involving 203 women (70 cases and 133 controls). Face-to-face interviews were performed using a standardized, validated questionnaire that assessed various sociodemographic, reproductive, lifestyle, and dietary characteristics. Differences between cases and controls were evaluated using the chi-square test. The associations among factors were examined through bivariate and multivariable binary logistic regression, with results presented as odds ratios and 95% confidence intervals. Results. The multivariable investigation revealed that an inverse relationship between breastfeeding duration and breast cancer risk. Mothers who breastfed for a longer period had a 93% lower risk of breast cancer (AOR = 0.07; 95% CI: 0.021-0.21) compared to those who breastfed for a shorter duration. Younger mothers had a 95% lower likelihood of developing breast cancer (AOR = 0.05; 95% CI: 0.003-0.91) than older mothers. Additionally, mothers with sedentary behaviour were 10.53 times more likely to develop breast cancer (AOR = 10.53; 95% CI: 5.21-21.36) than those who were moderately or highly active. Mothers who experienced chest therapy were 6.43 times more likely to develop breast cancer (AOR = 6.43; 95% CI: 3.20-13.90) compared to those who had not. Conclusions. Interventions such as breastfeeding counselling and promoting the recommended duration of breastfeeding are crucial in minimizing the risk of breast cancer. Enhancing physical activity should also be viewed as a vital approach for lowering breast cancer risk. Additionally, healthcare professionals need to limit exposure to chest radiation therapy to reduce the likelihood of breast cancer.
C1 [Tiruneh, Fentanesh Nibret] Bahir Dar Univ, Bahir Dar Inst Technol, Fac Chem & Food Engn, Dept Appl Human Nutr, POB 79, Bahir Dar, Ethiopia.
   [Tiruneh, Fentanesh Nibret] Bahir Dar Univ, Bahir Dar Inst Technol, Bahir Dar Food & Nutr Res Ctr, POB 79, Bahir Dar, Ethiopia.
   [Ntenda, Peter Austin Morton] Kamuzu Univ Hlth Sci, Malaria Alert Ctr, Private Bag 360, Blantyre 3, Malawi.
C3 Bahir Dar University; Bahir Dar University
RP Tiruneh, FN (corresponding author), Bahir Dar Univ, Bahir Dar Inst Technol, Fac Chem & Food Engn, Dept Appl Human Nutr, POB 79, Bahir Dar, Ethiopia.
EM fantshnibret@gmail.com; peterantenda@yahoo.com
CR Abdulahi M, 2018, BMC PEDIATR, V18, P0, DOI 10.1186/s12887-018-1278-5
   Abraham M, 2023, CUREUS J MED SCIENCE, V15, P0, DOI 10.7759/cureus.44081
   Ambrosone CB, 2020, CANCER RES, V80, P4871, DOI 10.1158/0008-5472.CAN-20-0077
   Bray Freddie, 2018, CA CANCER J CLIN, V68, P394, DOI 10.3322/caac.21609
   Awatef M, 2010, CANCER CAUSE CONTROL, V21, P393, DOI 10.1007/s10552-009-9471-3
   Beral V, 2002, LANCET, V360, P187, DOI 10.1016/S0140-6736(02)09454-0
   Black E, 2019, GLOBALIZATION HEALTH, V15, P0, DOI 10.1186/s12992-018-0446-6
   Branger B, 2023, FRONT PEDIATR, V10, P0, DOI 10.3389/fped.2022.1053473
   BRINTON LA, 1995, CANCER CAUSE CONTROL, V6, P199, DOI 10.1007/BF00051791
   CDS, 2022, WHAT ARE THE RISK FACTORS FOR BREAST CANCER?, V0, P0
   Chen XY, 2019, VALUE HEALTH, V22, P104, DOI 10.1016/j.jval.2018.06.020
   Chen YL, 2023, FRONT ONCOL, V13, P0, DOI 10.3389/fonc.2023.1257804
   Furberg H, 1999, INT J EPIDEMIOL, V28, P396, DOI 10.1093/ije/28.3.396
   Gajalakshmi V, 2009, INT J CANCER, V125, P662, DOI 10.1002/ijc.24429
   Gebremariam KT, 2020, INT BREASTFEED J, V15, P0, DOI 10.1186/s13006-020-00265-0
   Gemta E, 2019, JOURNAL OF CANCER SCIENCE AND THERAPY, V11, P38, DOI 10.4172/1948-5956.1000581
   Hornsby PP, 2019, BREASTFEED MED, V14, P375, DOI 10.1089/bfm.2018.0206
   ICF Csacea, 2016, ETHIOPIA DEMOGRAPHIC AND HEALTH SURVEY 2016. ADDIS ABABA, V0, P0
   Islami F, 2015, ANN ONCOL, V26, P2398, DOI 10.1093/annonc/mdv379
   Jelly P, 2019, INT J MED PAEDIATR ONCOL, V5, P47, DOI 10.18231/j.ijmpo.2019.010
   John EM, 2007, INT J CANCER, V121, P386, DOI 10.1002/ijc.22668
   Kumar A, 2019, EPIDEMIOLOGY OF BREAST CANCER: CURRENT FIGURES AND TRENDS, V0, P0
   Lee SY, 2003, INT J CANCER, V105, P390, DOI 10.1002/ijc.11078
   Ligibel Jennifer A, 2019, AM SOC CLIN ONCOL EDUC BOOK, V39, Pe22, DOI 10.1200/EDBK_237423
   Lin D, 2023, INT BREASTFEED J, V18, P0, DOI 10.1186/s13006-023-00581-1
   Maas P, 2016, JAMA ONCOL, V2, P1295, DOI 10.1001/jamaoncol.2016.1025
   McMurray RG, 2002, J ADOLESCENT HEALTH, V31, P125, DOI 10.1016/S1054-139X(02)00348-8
   Memirie ST, 2018, J GLOB ONCOL, V4, P0, DOI 10.1200/JGO.17.00175
   Muro-Valdez JC, 2023, MEDICINA-LITHUANIA, V59, P0, DOI 10.3390/medicina59091535
   Newcomb PA, 1999, AM J EPIDEMIOL, V150, P174, DOI 10.1093/oxfordjournals.aje.a009977
   Papadimitriou N, 2020, NAT COMMUN, V11, P0, DOI 10.1038/s41467-020-14389-8
   Peng B, 2023, INT J BEHAV NUTR PHY, V20, P0, DOI 10.1186/s12966-023-01411-7
   Scoccianti C, 2015, CANCER EPIDEMIOL, V39, PS101, DOI 10.1016/j.canep.2014.12.007
   Simpson RJ, 2015, PROG MOL BIOL TRANSL, V135, P355, DOI 10.1016/bs.pmbts.2015.08.001
   Stordal B, 2023, CANCER MED-US, V12, P4616, DOI 10.1002/cam4.5288
   Victora CG, 2016, LANCET, V387, P475, DOI 10.1016/S0140-6736(15)01024-7
   Westerfield KL, 2018, AM FAM PHYSICIAN, V98, P368
   WHO, 2021, INF YOUNG CHILD FEED, V0, P0
   Zheng T, 2002, EUR J CANCER PREV, V11, P229, DOI 10.1097/00008469-200206000-00006
   Zheng T, 2001, BRIT J CANCER, V84, P1472, DOI 10.1054/bjoc.2001.1793
NR 40
TC 0
Z9 0
U1 1
U2 1
PU WILEY
PI HOBOKEN
PA 111 RIVER ST, HOBOKEN 07030-5774, NJ USA
SN 1075-122X
EI 1524-4741
J9 BREAST J
JI Breast J.
PD SEP 21
PY 2024
VL 2024
IS 
BP 
EP 
DI 10.1155/2024/1987378
PG 10
WC Oncology; Obstetrics & Gynecology
SC Oncology; Obstetrics & Gynecology
GA H1U1O
UT WOS:001321349300001
PM 39742364
DA 2025-02-23
ER

PT J
AU Ural, B
   Yilmaz-Akyüz, E
   Akyüz, C
AF Ural, Bedriye
   Yilmaz-Akyuz, Elvan
   Akyuz, Cebrail
TI Impact of Immunonutrition on Nutritional Status in Patients Undergoing Colorectal Cancer Surgery: A Randomized Controlled Clinical Trial
SO NUTRITION AND CANCER-AN INTERNATIONAL JOURNAL
LA English
DT Article
ID perioperative immunonutrition
AB This study aimed to investigate the additional effects of perioperative immunonutrition (IMN) compared with preoperative immunonutrition (IMN) on anthropometric, nutritional, and biochemical parameters, hospital stay and postoperative complications in patients with colorectal cancer. Oral supplementation enriched with arginine, omega-3 fatty acids, and dietary nucleotides was given to 25 patients before and after the operation (Group 2); 25 patients received the same formula before surgery and standard isocaloric nutrition following the operation (Group 1). Postoperative body weight, body mass index (BMI), and middle upper arm circumference (MUAC) of Group 1 decreased more than Group 2 during follow-up (p < 0.05). The biochemical parameters, C-reactive protein (CRP), aspartate aminotransferase (AST) and fasting plasma glucose (FPG) were higher, and albumin was lower than the baseline in Group 1 compared to Group 2 (p < 0.05). There was a negative correlation between CRP and Nutrition Risk Screening (NRS) 2002 scores, and prealbumin and NRS 2002 scores had a positive correlation (p = 0.007, r = 0.384; p = 0.012, r = 0.352). There was no difference in hospital stay and postoperative complications between the groups (p > 0.05). Perioperative immunonutrition, compared to preoperative immunonutrition, can be used as a positive and effective approach in improving some anthropometric measurements and biochemical parameters in patients undergoing colorectal cancer surgery.
C1 [Ural, Bedriye; Yilmaz-Akyuz, Elvan] Univ Hlth Sci, Dept Nutr & Dietet, Istanbul, Turkiye.
   [Akyuz, Cebrail] Haydarpasa Numune Training & Res Hosp, Dept Gen Surg, Istanbul, Turkiye.
   [Ural, Bedriye] Univ Hlth Sci, Hamidiye Fac Hlth Sci, Dept Nutr & dietet, Mekteb I Tibbiye I Sahane Haydarpasa Kulliyesi, Tibbiye Cad 38, TR-34668 Istanbul, Turkiye.
C3 University of Health Sciences Turkey; Istanbul Haydarpasa Numune Training & Research Hospital
RP Ural, B (corresponding author), Univ Hlth Sci, Hamidiye Fac Hlth Sci, Dept Nutr & dietet, Mekteb I Tibbiye I Sahane Haydarpasa Kulliyesi, Tibbiye Cad 38, TR-34668 Istanbul, Turkiye.
EM gulerbedriye@gmail.com
FU [NCT05568316]
CR Açikgöz A, 2018, CUKUROVA MED J, V43, P411, DOI 10.17826/cumj.345233
   Aktug T, 2016, J PEDIATR SURG, V30, P3
   Alkan SB, 2023, NUTR CANCER, V75, P1625, DOI 10.1080/01635581.2023.2227404
   Arends J, 2017, CLIN NUTR, V36, P11, DOI 10.1016/j.clnu.2016.07.015
   AtabIlen B, 2019, TURKIYE KLINIKLERI TIP BILIMLERI DERGISI, V39, P89, DOI 10.5336/medsci.2018-62192
   Cheng Y, 2018, BMC GASTROENTEROL, V18, P0, DOI 10.1186/s12876-018-0741-y
   Ferlay J, 2018, GLOBAL CANC OBSERVAT, V0, P0
   Fukatsu K, 2019, ANN GASTROENT SURG, V3, P160, DOI 10.1002/ags3.12237
   Galas A, 2014, EUR J CLIN NUTR, V68, P1168, DOI 10.1038/ejcn.2014.120
   Kim SE, 2015, WORLD J GASTROENTERO, V21, P5167, DOI 10.3748/wjg.v21.i17.5167
   Kumar A, 2023, NUTR CANCER, V75, P1710, DOI 10.1080/01635581.2023.2242103
   Campillo MDM, 2017, CIR CIR, V85, P393, DOI 10.1016/j.circir.2016.10.029
   Miyauchi Y, 2019, INT J SURG, V61, P69, DOI 10.1016/j.ijsu.2018.11.028
   Moya P, 2016, SURG ENDOSC, V30, P4946, DOI 10.1007/s00464-016-4836-7
   Moya P, 2016, MEDICINE, V95, P0, DOI 10.1097/MD.0000000000003704
   Parlak E, 2017, BASKENT U FACUL HLTH, V2, P44
   Sorensen LTCD, 2009, LARYNGOSCOPE, V119, P1358, DOI 10.1002/lary.20494
   Takamizawa Y, 2020, BMC CANCER, V20, P0, DOI 10.1186/s12885-020-07560-3
   Tokunaga R, 2017, INT J CLIN ONCOL, V22, P740, DOI 10.1007/s10147-017-1102-5
   Xu J, 2018, INT J COLORECTAL DIS, V33, P273, DOI 10.1007/s00384-017-2958-6
   Yucel Y, 2015, ENDOSC GASTROINTEST, V23, P6
   Zeng X, 2023, NUTR CANCER, V75, P1752, DOI 10.1080/01635581.2023.2237217
NR 23
TC 0
Z9 0
U1 3
U2 5
PU ROUTLEDGE JOURNALS, TAYLOR & FRANCIS LTD
PI ABINGDON
PA 2-4 PARK SQUARE, MILTON PARK, ABINGDON OX14 4RN, OXON, ENGLAND
SN 0163-5581
EI 1532-7914
J9 NUTR CANCER
JI Nutr. Cancer
PD JUL 2
PY 2024
VL 76
IS 6
BP 469
EP 475
DI 10.1080/01635581.2024.2338607
EA APR 2024
PG 7
WC Oncology; Nutrition & Dietetics
SC Oncology; Nutrition & Dietetics
GA TE3A2
UT WOS:001203990100001
PM 38613322
DA 2025-02-23
ER

PT J
AU Banik, A
   Biswas, L
   Saha, A
   Ojha, D
AF Banik, Arijit
   Biswas, Linkon
   Saha, Asis
   Ojha, Debankan
TI Carcinoma stomach in Eastern India-An audit from a tertiary health care center
SO JOURNAL OF CANCER RESEARCH AND THERAPEUTICS
LA English
DT Article
DE Carcinoma stomach; eastern India; epidemiology; tertiary healthcare center
ID gastric-cancer; epidemiology; prevalence; surgery
AB Background: In spite of declining incidence and fatality over the past decade, stomach cancer still remains a global health issue due to its aggressiveness and heterogeneity. There is wide variation in the epidemiology of stomach cancer, not only worldwide but also among different regions of India. However, there is very limited data available for the Indian population. Aims and Objective: This study was aimed at establishing the incidence and role of risk factors, analyzing the symptoms, stage of disease, and mode of various surgical treatments of patients in the eastern region of India, and comparing them with the results of other studies in India and regions outside India. Methods and Material: An audit of the database of carcinoma stomach patients attending the radiotherapy and surgery outpatient department (OPD) between January 2020 and June 2021 was performed. Demographic, clinical, and treatment-related data were collected and analyzed with respect to other regions of India and the worldwide pattern of carcinoma stomach. Results: The mean age of the study population was 58 years with male dominance (70%). The antrum was the most common (60%) primary site, and stage III was the most common (47.6%) stage at presentation. Around 73.4% of patients underwent radical surgery. Most patients (50%) had an eventless post-operative period, and 76% received peri-operative chemotherapy. Also, 20% of patients received adjuvant chemoradiation. Conclusion: Our analysis suggests that there are certain differences (like dietary habits), as well as similarities (like socio-demographic factors), among the risk factors of carcinoma in this part of the country than other parts. Further studies into the risk factors and different clinical presentations are required for prevention and early detection.
C1 [Banik, Arijit] Bangur Inst Neurosci, Dept Neurosurg, Kolkata, W Bengal, India.
   [Biswas, Linkon] Nilratan Sircar Med Coll & Hosp, Dept Radiotherapy, Kolkata, W Bengal, India.
   [Saha, Asis] Nilratan Sircar Med Coll & Hosp, Dept Gen Surg, Kolkata, W Bengal, India.
   [Ojha, Debankan] Inst Post Grad Med Educ & Res, Dept Radiotherapy, Kolkata, W Bengal, India.
   [Ojha, Debankan] 11 Railgate,North 24 Parganas, Kolkata 700124, W Bengal, India.
C3 Institute of Post Graduate Medical Education & Research (IPGMER), Kolkata; Institute of Post Graduate Medical Education & Research (IPGMER), Kolkata
RP Ojha, D (corresponding author), 11 Railgate,North 24 Parganas, Kolkata 700124, W Bengal, India.
EM linkonbarasat@gmail.com
CR Afridi SP, 2011, JCPSP-J COLL PHYSICI, V21, P161, DOI 03.2011/JCPSP.161163
   Al-Batran SE, 2019, LANCET, V393, P1948, DOI 10.1016/S0140-6736(18)32557-1
   Bray Freddie, 2018, CA CANCER J CLIN, V68, P394, DOI 10.3322/caac.21609
   Barad AK, 2014, J GASTROINTEST ONCOL, V5, P142, DOI 10.3978/j.issn.2078-6891.2014.003
   Bhattarai S, 2021, J NEPAL MED ASSOC, V59, P65, DOI 10.31729/jnma.5657
   BLOT WJ, 1991, JAMA-J AM MED ASSOC, V265, P1287, DOI 10.1001/jama.265.10.1287
   Cherian Jijo Velliyappillil, 2007, SAUDI J GASTROENTEROL, V13, P114
   Collatuzzo G, 2021, INT J CANCER, V149, P1228, DOI 10.1002/ijc.33678
   Cunningham D, 2006, NEW ENGL J MED, V355, P11, DOI 10.1056/NEJMoa055531
   Cuschieri A, 1999, BRIT J CANCER, V79, P1522, DOI 10.1038/sj.bjc.6690243
   Debbarma A, 2017, IOSR J PHARM BIOL SCI, V7, P20
   Deng WT, 2021, CHEM-BIOL INTERACT, V336, P0, DOI 10.1016/j.cbi.2021.109365
   Dikken JL, 2010, J CLIN ONCOL, V28, P2430, DOI 10.1200/JCO.2009.26.9654
   Ferlay J, 2021, INT J CANCER, V149, P778, DOI 10.1002/ijc.33588
   Fitzmaurice C, 2019, JAMA ONCOL, V5, P1749, DOI 10.1001/jamaoncol.2019.2996
   González CA, 2010, SCAND J GASTROENTERO, V45, P6, DOI 10.3109/00365520903401959
   Isobe T, 2013, ONCOL REP, V30, P43, DOI 10.3892/or.2013.2467
   Julian AA, 2010, SLEISENGER AND FORDTREANS GASTROINTESTINAL AND LIVER DISEASE, V9th, P0
   Kabir MA, 2011, FMCJ, V6, P78, DOI 10.3329/fmcj.v6i2.9205
   Karimi P, 2014, CANCER EPIDEM BIOMAR, V23, P700, DOI 10.1158/1055-9965.EPI-13-1057
   Kelley JR, 2003, J CLIN EPIDEMIOL, V56, P1, DOI 10.1016/S0895-4356(02)00534-6
   Lee J, 2012, J CLIN ONCOL, V30, P268, DOI 10.1200/JCO.2011.39.1953
   Lv LT, 2021, J CANCER, V12, P2385, DOI 10.7150/jca.51433
   Makris EA, 2017, SURG CLIN N AM, V97, P295, DOI 10.1016/j.suc.2016.11.006
   Moy KA, 2010, CANCER EPIDEM BIOMAR, V19, P2287, DOI 10.1158/1055-9965.EPI-10-0362
   Park JC, 2009, J SURG ONCOL, V99, P395, DOI 10.1002/jso.21281
   Phukan RK, 2004, CURR SCI INDIA, V87, P285
   Qurieshi MA, 2011, ASIAN PAC J CANCER P, V12, P303
   Saha Ashis Kumar, 2013, ISRN GASTROENTEROL, V2013, P823483, DOI 10.1155/2013/823483
   Salam M, 2014, J MED, V15, P118
   Shapiro J, 2015, LANCET ONCOL, V16, P1090, DOI 10.1016/S1470-2045(15)00040-6
   Songun I, 2010, LANCET ONCOL, V11, P439, DOI 10.1016/S1470-2045(10)70070-X
   Sung H, 2021, CA-CANCER J CLIN, V71, P209, DOI 10.3322/caac.21660
   Tey J, 2017, ONCOTARGET, V8, P25797, DOI 10.18632/oncotarget.15554
   Tramacere I, 2011, EPIDEMIOLOGY, V22, P344, DOI 10.1097/EDE.0b013e31821092cd
   Waldum HL, 2018, INT J MOL SCI, V19, P0, DOI 10.3390/ijms19124109
   Yao Q, 2020, BMC GASTROENTEROL, V20, P0, DOI 10.1186/s12876-020-01551-1
NR 37
TC 0
Z9 0
U1 0
U2 0
PU WOLTERS KLUWER MEDKNOW PUBLICATIONS
PI MUMBAI
PA WOLTERS KLUWER INDIA PVT LTD , A-202, 2ND FLR, QUBE, C T S  NO 1498A-2 VILLAGE MAROL, ANDHERI EAST, MUMBAI, Maharashtra, INDIA
SN 0973-1482
EI 1998-4138
J9 J CANCER RES THER
JI J. Canc. Res. Ther.
PD JAN-MAR 15
PY 2024
VL 20
IS 1
BP 39
EP 45
DI 10.4103/jcrt.jcrt_1771_22
PG 7
WC Oncology
SC Oncology
GA RR7V7
UT WOS:001229463200029
PM 38554296
DA 2025-02-23
ER

PT J
AU Curtis, AR
   Livingstone, KM
   Daly, RM
   Brayner, B
   Abbott, G
   Kiss, N
AF Curtis, Annie R.
   Livingstone, Katherine M.
   Daly, Robin M.
   Brayner, Barbara
   Abbott, Gavin
   Kiss, Nicole
TI Dietary patterns, malnutrition, muscle loss and sarcopenia in cancer survivors: findings from the UK Biobank
SO JOURNAL OF CANCER SURVIVORSHIP
LA English
DT Article
DE Dietary patterns; Malnutrition; Muscle mass; Sarcopenia; Cancer
ID quality-of-life; nutritional support; mortality; validity; cachexia; men
AB PurposeTo identify dietary patterns derived from protein, polyunsaturated fatty acids (PUFA) and vitamin D and examine associations with malnutrition, low muscle mass and sarcopenia in cancer survivors.MethodsThis cross-sectional study included cancer survivors (n = 2415) from the UK Biobank (age [mean & PLUSMN; SD] 59.7 & PLUSMN; 7.1 years; 60.7% female). The Oxford WebQ 24-h dietary assessment estimated food and nutrient intakes. Reduced rank regression derived dietary patterns (response variables: protein [g/kg/day], PUFA [g/day] and vitamin D [& mu;g/day]). Adjusted logistic regression analysis examined associations between dietary patterns and malnutrition, low muscle mass and sarcopenia.ResultsThree dietary patterns were identified: (i) 'high oily fish and nuts', characterised by higher oily fish and nuts and seeds intake; (ii) 'low oily fish', characterised by lower oily fish intake and higher potato intake; and (iii) 'meat and dairy', characterised by higher intake of meat, poultry and dairy. Eighteen percent of participants were malnourished, 5% had low muscle mass and 6.5% had sarcopenia. Odds of being malnourished were significantly lower with adherence to a 'high oily fish and nuts' pattern (OR: 0.57; 95% CI: 0.50, 0.65) and 'low oily fish' pattern (OR: 0.81; 95% CI: 0.73, 0.90). The 'meat and dairy' pattern was not associated with malnutrition. No dietary patterns were associated with low muscle mass or sarcopenia.ConclusionsEnergy-rich dietary patterns were associated with lower odds of malnutrition in cancer survivors but did not influence muscle mass or sarcopenia risk.Implications for Cancer SurvivorsBetter understanding of dietary patterns may improve cancer-related outcomes for cancer survivors.
C1 [Curtis, Annie R.; Livingstone, Katherine M.; Daly, Robin M.; Brayner, Barbara; Abbott, Gavin; Kiss, Nicole] Deakin Univ, Inst Phys Act & Nutr, Geelong, Australia.
   [Kiss, Nicole] Peter MacCallum Canc Ctr, Allied Hlth Res, Melbourne, Australia.
C3 Deakin University; Peter Maccallum Cancer Center
RP Curtis, AR (corresponding author), Deakin Univ, Inst Phys Act & Nutr, Geelong, Australia.
EM annie.curtis@deakin.edu.au
FU CAUL; Deakin University; National Health and Medical Research Council Emerging Leadership Fellowship [APP1173803]; Victorian Cancer Agency Clinical Research Fellowship [CRFNAH18001]
CR [Anonymous], 2009, NUTR DIET, V66, P0
   [Anonymous], 2022, OBESITY AND OVERWEIGHT, V0, P0
   [Anonymous], 2016, NATL DIET NUTR SURVE, V0, P0
   Baguley BJ, 2021, CLIN NUTR, V40, P245, DOI 10.1016/j.clnu.2020.05.016
   Baracos VE, 2018, EUR J CLIN NUTR, V72, P1255, DOI 10.1038/s41430-018-0245-4
   Bargetzi L, 2021, ANN ONCOL, V32, P1025, DOI 10.1016/j.annonc.2021.05.793
   Bauer J, 2019, J CACHEXIA SARCOPENI, V10, P956, DOI 10.1002/jcsm.12483
   Brayner B, 2022, J AM HEART ASSOC, V11, P0, DOI 10.1161/JAHA.121.024069
   Brown JC, 2020, CANCERS, V12, P0, DOI 10.3390/cancers12113451
   Cassidy S, 2016, BMJ OPEN, V6, P0, DOI 10.1136/bmjopen-2015-010038
   Cederholm T, 2019, CLIN NUTR, V38, P1480, DOI 10.1016/j.clnu.2018.08.002
   Colomer R, 2007, BRIT J NUTR, V97, P823, DOI 10.1017/S000711450765795X
   Cruz-Jentoft AJ, 2019, AGE AGEING, V48, P16, DOI 10.1093/ageing/afy169
   Curtis AR, 2022, INT J ENV RES PUB HE, V19, P0, DOI 10.3390/ijerph19031769
   de van der Schueren MAE, 2018, ANN ONCOL, V29, P1141, DOI 10.1093/annonc/mdy114
   Dodds RM, 2020, J CACHEXIA SARCOPENI, V11, P62, DOI 10.1002/jcsm.12503
   Evans WJ, 2008, CLIN NUTR, V27, P793, DOI 10.1016/j.clnu.2008.06.013
   Foster Emma, 2019, J NUTR SCI, V8, Pe29, DOI 10.1017/jns.2019.20
   Gao M, 2021, BMC MED, V19, P0, DOI 10.1186/s12916-021-01958-x
   Gonzalez MC, 2021, AM J CLIN NUTR, V113, P1679, DOI 10.1093/ajcn/nqab029
   Gould H, 2014, CALCIFIED TISSUE INT, V94, P363, DOI 10.1007/s00223-013-9830-7
   Greenwood DC, 2019, AM J EPIDEMIOL, V188, P1858, DOI 10.1093/aje/kwz165
   Hanlon P, 2018, LANCET PUBLIC HEALTH, V3, PE323, DOI 10.1016/S2468-2667(18)30091-4
   Hoffmann K, 2004, AM J EPIDEMIOL, V159, P935, DOI 10.1093/aje/kwh134
   KARVETTI RL, 1985, J AM DIET ASSOC, V85, P1437
   Kiss N, 2023, J CACHEXIA SARCOPENI, V14, P1775, DOI 10.1002/jcsm.13256
   Lam CN, 2021, CLIN NUTR, V40, P3815, DOI 10.1016/j.clnu.2021.04.031
   Liu B, 2011, PUBLIC HEALTH NUTR, V14, P1998, DOI 10.1017/S1368980011000942
   Livingstone KM, 2021, BMJ OPEN, V11, P0, DOI 10.1136/bmjopen-2020-045362
   Livingstone KM, 2022, EUR J NUTR, V61, P1595, DOI 10.1007/s00394-021-02758-y
   Lorenzo-Seva U, 2006, METHODOLOGY-EUR, V2, P57, DOI 10.1027/1614-2241.2.2.57
   Marshall KM, 2019, CLINICAL NUTRITION, V38, P644
   Muscaritoli M, 2021, CLIN NUTR, V40, P2898, DOI 10.1016/j.clnu.2021.02.005
   Nejatinamini S, 2018, NUTRIENTS, V10, P0, DOI 10.3390/nu10091236
   Neoh MK, 2020, NUTRIENTS, V12, P0, DOI 10.3390/nu12051225
   Oncology Nutrition Dietetic Practice Group, 2021, ONCOLOGY NUTR CLIN P, V0, P0
   Pamoukdjian F, 2018, CLIN NUTR, V37, P1101, DOI 10.1016/j.clnu.2017.07.010
   Silva JDP, 2015, CLIN NUTR, V34, P359, DOI 10.1016/j.clnu.2014.11.005
   Perez-Cornago A, 2021, EUR J NUTR, V60, P4019, DOI 10.1007/s00394-021-02558-4
   Schuetz P, 2019, LANCET, V393, P2312, DOI 10.1016/S0140-6736(18)32776-4
   Sudlow C, 2015, PLOS MED, V12, P0, DOI 10.1371/journal.pmed.1001779
   United States Department of Agriculture, 2014, A SERIES OF SYSTEMATIC REVIEWS ON THE RELATIONSHIP BETWEEN DIETARY PATTERNS AND HEALTH OUTCOMES, V0, P0
   Van Cutsem Eric, 2005, EUR J ONCOL NURS, V9 Suppl 2, PS51, DOI 10.1016/j.ejon.2005.09.007
   Wang YQ, 2021, EUR UROL ONCOL, V4, P237, DOI 10.1016/j.euo.2019.04.012
   Willett W, 2013, NUTRITIONAL EPIDEMIOLOGY, V0, P0
NR 45
TC 6
Z9 6
U1 1
U2 2
PU SPRINGER
PI NEW YORK
PA ONE NEW YORK PLAZA, SUITE 4600, NEW YORK, NY, UNITED STATES
SN 1932-2259
EI 1932-2267
J9 J CANCER SURVIV
JI J. Cancer Surviv.-Res. Pract.
PD DEC 15
PY 2024
VL 18
IS 6
BP 1889
EP 1902
DI 10.1007/s11764-023-01428-8
EA JUL 2023
PG 14
WC Oncology; Social Sciences, Biomedical
SC Oncology; Biomedical Social Sciences
GA K1H0M
UT WOS:001031985400001
PM 37468793
DA 2025-02-23
ER

PT J
AU He, BZ
   Zhao, XY
   Pu, Y
   Sun, R
   Gao, X
   Liu, WW
AF He, Baozhen
   Zhao, Xingyu
   Pu, Yang
   Sun, Rong
   Gao, Xi
   Liu, Weiwei
TI Trends and projection of burden on lung cancer and risk factors in China from 1990 to 2060
SO THORACIC CANCER
LA English
DT Article
DE ARIMA; disease burden; lung cancer; risk factors; trends
ID smoking
AB BackgroundLung cancer (LC) is currently the number one malignancy death rate disease in China, and its disease burden is serious. The study aimed to analyze trends of LC and its risk factor attributable disease in China from 1990 to 2019 and predict the next 41 years.MethodsThe average annual percentage change (AAPC) was used to analyze the trend of LC and its risk factor attributable incidence, deaths, and disability-adjusted life years (DALYs) rate in China from 1990 to 2019, collected in the Global Burden of Disease 2019. Cochran-Armitage trends examine trends in lung cancer disease burden by sex, age, and attributable risk factor groups in China from 1990 to 2019. In addition, based on data on death and DALYs rate due to LC and its risk factors between 1990 and 2019, an autoregressive integrated moving average (ARIMA) model was developed to predict the change in the trend of burden of disease due to LC and its risk factors over the next 41 years, and the model was evaluated using the model parameters root mean square error, mean absolute error, and mean absolute percentage error.ResultsFrom 1990 to 2019, the incidence, mortality and DALYs of LC were all increased. Among the eight risk factors associated with lung cancer, the DALYs rate and mortality rate of lung cancer risk factors for Chinese residents increased from 1990 to 2019, except for household air pollution from solid fuels and diet low in fruit, which showed a decrease; among them, the DALYs rate and mortality rate due to ambient particulate matter pollution showed the greatest increase with AAPC values of 2.880 and 3.310, respectively, while DALYs and mortality rates due to household air pollution from solid fuels showed the largest decreases, with AAPC values of -4.755 and -4.348, respectively. The results of the ARIMA model predictions show that both the mortality rate and the rate of DALYs for lung cancer are increasing yearly, and it is predicted that the rate of DALYs for lung cancer by 2060 will reach 740.095/100 000 and the mortality rate will reach 35.151/100 000. It is expected that by 2060, the top four risk factors for lung cancer in China will be, in order of DALYs rate and mortality rate, smoking, ambient particulate matter pollution, high fasting plasma glucose (HFPG), and secondhand smoke, with HFPG showing the greatest increase.ConclusionsThe LC burden increased from 1990 to 2019 in China, the LC burden that could be attributed to HFPG will continue to increase in the next 40 years, and will be the third most factor by 2060. Targeted interventions are warranted to facilitate the prevention of LC and improvement of health-related quality of life patients with LC. From 1990 to 2019, lung cancer morbidity, mortality, and disability-adjusted years (DALYs) showed an increasing trend. The predicted results show that both the mortality rate and the rate of DALYs are increasing yearly, and it is predicted that by 2060, the DALYs rate of lung cancer in China will reach 740.095/100 000, and the mortality rate will reach 35.151/100 000. The four major risk factors for DALYs rate and mortality of lung cancer in 2060 are smoking, environmental particulate pollution, high fasting blood glucose (HFPG) and secondhand smoke, with HFPG increasing the most. image
C1 [He, Baozhen; Zhao, Xingyu; Liu, Weiwei] Res Ctr Med & Social Dev, Chongqing 401331, Peoples R China.
   [He, Baozhen; Zhao, Xingyu; Liu, Weiwei] Chongqing Med Univ, Res Ctr Publ Hlth Secur, Chongqing, Peoples R China.
   [He, Baozhen; Zhao, Xingyu; Liu, Weiwei] Chongqing Med Univ, Sch Publ Hlth, Chongqing, Peoples R China.
   [Pu, Yang; Liu, Weiwei] Chongqing Coll Tradit Chinese Med, Chongqing, Peoples R China.
   [Sun, Rong] Chongqing Med Univ, Hlth Management Ctr, Chongqing, Peoples R China.
   [Gao, Xi] Chongqing Med Univ, Univ Town Hosp, Chongqing 401331, Peoples R China.
C3 Chongqing Medical University; Chongqing Medical University; Chongqing College of Traditional Chinese Medicine; Chongqing Medical University; Chongqing Medical University
RP Liu, WW (corresponding author), Res Ctr Med & Social Dev, Chongqing 401331, Peoples R China.; Gao, X (corresponding author), Chongqing Med Univ, Univ Town Hosp, Chongqing 401331, Peoples R China.
EM gx101467@cqmu.edu.cn; lww102551@cqmu.edu.cn
FU Traditional Chinese Medicine Research Project of Chongqing Health Commission
CR CHINA M O H O T P S R O, 2019, YB HLTH PEOPLES REPU, V0, P0
   Cho NH, 2018, DIABETES RES CLIN PR, V138, P271, DOI 10.1016/j.diabres.2018.02.023
   Du YH, 2020, TRANSL LUNG CANCER R, V9, P204, DOI 10.21037/tlcr.2020.02.11
   Fan YG, 2022, CANCERS, V14, P0, DOI 10.3390/cancers14163883
   Fang Y, 2023, J CANCER RES CLIN, V149, P3209, DOI 10.1007/s00432-022-04217-5
   [郭姗姗 Guo Shanshan], 2022, 中国循证医学杂志 CHINESE JOURNAL OF EVIDENCE-BASED MEDICINE, V22, P1386
   Huang YH, 2020, BMC MED INFORM DECIS, V20, P0, DOI 10.1186/s12911-020-01256-1
   Jaradeh M, 2022, J MENS HEALTH, V18, P0, DOI 10.31083/j.jomh1803073
   Ji JS, 2018, LANCET PUBLIC HEALTH, V3, PE457, DOI 10.1016/S2468-2667(18)30179-8
   Kerpel-Fronius A, 2022, J THORAC ONCOL, V17, P56, DOI 10.1016/j.jtho.2021.07.031
   Khan MAB, 2020, J EPIDEMIOL GLOB HEA, V10, P107, DOI 10.2991/jegh.k.191028.001
   Luo JH, 2016, BRIT J CANCER, V115, P76, DOI 10.1038/bjc.2016.141
   Luo JH, 2012, LUNG CANCER, V76, P242, DOI 10.1016/j.lungcan.2011.10.019
   Murray CJL, 2020, LANCET, V396, P1223, DOI 10.1016/S0140-6736(20)30752-2
   Ouyang Y, 2017, LANCET RESP MED, V5, P16, DOI 10.1016/S2213-2600(16)30445-3
   Roth GA, 2020, J AM COLL CARDIOL, V76, P2982, DOI 10.1016/j.jacc.2020.11.010
   Safiri S, 2022, FRONT ENDOCRINOL, V13, P0, DOI 10.3389/fendo.2022.879890
   Safiri S, 2022, FRONT ENDOCRINOL, V13, P0, DOI 10.3389/fendo.2022.838027
   Shan XB, 2022, INDOOR AIR, V32, P0, DOI 10.1111/ina.13120
   Sharma R, 2022, INT J CLIN ONCOL, V27, P665, DOI 10.1007/s10147-021-02108-2
   Sun X, 2022, MODERN ONCOLOGY, V30, P753
   Wang C, 2019, NUTRIENTS, V11, P0, DOI 10.3390/nu11081791
   Wang K, 2020, STUDY LOWDOSE CT SCR, V0, P0
   Wang N, 2020, CANCER-AM CANCER SOC, V126, P4220, DOI 10.1002/cncr.33078
   Wang XJ, 2022, CHEMOSPHERE, V301, P0, DOI 10.1016/j.chemosphere.2022.134773
   Wu Z, 2022, CHINESE MED J-PEKING, V135, P1331, DOI 10.1097/CM9.0000000000002161
   Yang TZ, 2016, SOC SCI MED, V154, P9, DOI 10.1016/j.socscimed.2016.02.035
   Yang XR, 2022, ENVIRON RES, V204, P0, DOI 10.1016/j.envres.2021.112023
   Yuan JM, 2022, EUR J CANCER PREV, V31, P253, DOI 10.1097/CEJ.0000000000000687
   Zhu LH, 2016, MEDICINE, V95, P0, DOI 10.1097/MD.0000000000003528
NR 30
TC 1
Z9 2
U1 10
U2 10
PU WILEY
PI HOBOKEN
PA 111 RIVER ST, HOBOKEN 07030-5774, NJ USA
SN 1759-7706
EI 1759-7714
J9 THORAC CANCER
JI Thorac. Cancer
PD AUG 15
PY 2024
VL 15
IS 22
BP 1688
EP 1704
DI 10.1111/1759-7714.15332
EA JUL 2024
PG 17
WC Oncology; Respiratory System
SC Oncology; Respiratory System
GA A3S7C
UT WOS:001268425000001
PM 38984468
DA 2025-02-23
ER

PT J
AU Laan, J
   van Lonkhuijzen, L
   Hinnen, K
   Pieters, B
   Dekker, I
   Stalpers, L
   Westerveld, H
AF Laan, Janna
   van Lonkhuijzen, Luc
   Hinnen, Karel
   Pieters, Bradley
   Dekker, Inge
   Stalpers, Lukas
   Westerveld, Henrike
TI Malnutrition is associated with poor survival in women receiving radiotherapy for cervical cancer
SO INTERNATIONAL JOURNAL OF GYNECOLOGICAL CANCER
LA English
DT Article
DE Uterine Cervical Neoplasms; Radiotherapy; Radiation Oncology
ID body-mass index; risk-factors; weight-loss; prevalence; carcinoma; toxicity; outcm; alcohol
AB ObjectiveCancer patients are at risk of malnutrition, which is associated with poor oncological outcomes. The aim of this study was to assess the incidence of malnutrition before, during, and after radiotherapy in locally advanced cervical cancer patients. In addition, we evaluated the impact of malnutrition on survival, and whether and when malnourished patients were referred to a dietitian.MethodsThis retrospective cohort study included cervical cancer patients who received primary or adjuvant radiotherapy with curative intent between January 2013 and January 2021. Patient and treatment characteristics, including longitudinal data on weight and dietary care, were retrieved from the electronic patient files. Malnutrition was defined by body mass index and weight loss according to the Global Leadership Initiative on Malnutrition (GLIM). Overall survival was estimated using the Kaplan-Meier method. Cox proportional hazard regression analysis was used to estimate hazard ratios for key prognostic factors.ResultsA total of 294 patients were included. Median follow-up was 40 months (range 7-101 months). Malnutrition occurred in 44 patients (15%) at baseline, in 132 (45%) during radiotherapy, and in 63 (21%) during follow-up. Referral to a dietician occurred in 45% of the 138 patients who were malnourished before or during radiotherapy. Malnutrition was significantly associated with worse survival after adjusting for age, performance score, diabetes, histology, International Federation of Gynecology and Obstetrics (FIGO) stage, and nodal stage. The 3 year overall survival in patients with malnutrition was 77% (95% confidence interval (CI) 70% to 85%) and without malnutrition 89% (95% CI 83% to 95%); p=0.001). Independent significant risk factors for worse overall survival were: malnutrition, age >52 years, adenocarcinoma, FIGO stage III/IV, and N1 disease.ConclusionMalnutrition was common in cervical cancer patients treated with radiotherapy and was associated with a shorter overall survival. Further studies are needed to evaluate the effectiveness of better monitoring of malnutrition and faster and better dietary intervention on survival and quality of life.
C1 [Laan, Janna; Hinnen, Karel; Pieters, Bradley; Stalpers, Lukas; Westerveld, Henrike] Locat Univ Amsterdam, Dept Radiat Oncol, Amsterdam UMC, NL-1105 AZ Amsterdam, Netherlands.
   [Laan, Janna; van Lonkhuijzen, Luc; Pieters, Bradley; Stalpers, Lukas] Canc Ctr Amsterdam, Canc Treatment & Qual Life, Amsterdam, Netherlands.
   [van Lonkhuijzen, Luc] Locat Univ Amsterdam, Dept Gynecol, Amsterdam UMC, Amsterdam, Netherlands.
   [Dekker, Inge] Locat VUmc, Dept Nutr & Dietet, Amsterdam UMC, Amsterdam, Netherlands.
   [Westerveld, Henrike] Erasmus MC, Dept Radiotherapy, Rotterdam, Netherlands.
C3 University of Amsterdam; University of Amsterdam; Vrije Universiteit Amsterdam; University of Amsterdam; University of Amsterdam; Erasmus University Rotterdam; Erasmus MC
RP Laan, J (corresponding author), Locat Univ Amsterdam, Dept Radiat Oncol, Amsterdam UMC, NL-1105 AZ Amsterdam, Netherlands.
EM j.j.laan@amsterdamumc.nl
CR Aredes MA, 2018, NUTR DIET, V75, P263, DOI 10.1111/1747-0080.12414
   Arends J, 2017, CLIN NUTR, V36, P11, DOI 10.1016/j.clnu.2016.07.015
   Cederholm T, 2019, CLIN NUTR, V38, P1480, DOI 10.1016/j.clnu.2018.08.002
   Centraal Bureau voor Statistiek, 2019, CONSORT LEEFSTIJLMON, V0, P0
   Clark LH, 2016, GYNECOL ONCOL, V141, P497, DOI 10.1016/j.ygyno.2016.03.035
   Clugston RD, 2012, NUTRIENTS, V4, P356, DOI 10.3390/nu4050356
   de la Maza MP, 2004, J AM COLL NUTR, V23, P102, DOI 10.1080/07315724.2004.10719349
   Silva FRD, 2015, NUTR J, V14, P0, DOI 10.1186/s12937-015-0113-1
   Hafiz A, 2015, J COLL PHYS SURG PAK, V0, P0
   Hess LM, 2007, GYNECOL ONCOL, V107, P260, DOI 10.1016/j.ygyno.2007.06.010
   Hirahara N, 2018, BMC CANCER, V18, P0, DOI 10.1186/s12885-018-4201-4
   Jou J, 2021, GYNECOL ONCOL, V160, P721, DOI 10.1016/j.ygyno.2020.12.009
   KAPLAN EL, 1958, J AM STAT ASSOC, V53, P457, DOI 10.2307/2281868
   Kizer NT, 2011, CANCER-AM CANCER SOC, V117, P948, DOI 10.1002/cncr.25544
   Laan JJ, 2017, GYNECOL ONCOL, V147, P684, DOI 10.1016/j.ygyno.2017.10.013
   Lang R A, 2019, ENV STAT COMPUT, V0, P0
   Ohno T, 2006, GYNECOL ONCOL, V103, P94, DOI 10.1016/j.ygyno.2006.01.048
   Okita K, 2019, MED ONCOL, V36, P0, DOI 10.1007/s12032-018-1232-2
   Ross LJ, 2012, NUTRITION, V28, P738, DOI 10.1016/j.nut.2011.11.003
   Shadad AK, 2013, WORLD J GASTROENTERO, V19, P185, DOI 10.3748/wjg.v19.i2.185
   Sociaal Cultureel Planbureau, 2012, STATUSONTWIKKELING W, V0, P0
   von Haehling S, 2016, J CACHEXIA SARCOPENI, V7, P507, DOI 10.1002/jcsm.12167
NR 23
TC 2
Z9 2
U1 1
U2 2
PU BMJ PUBLISHING GROUP
PI LONDON
PA BRITISH MED ASSOC HOUSE, TAVISTOCK SQUARE, LONDON WC1H 9JR, ENGLAND
SN 1048-891X
EI 1525-1438
J9 INT J GYNECOL CANCER
JI Int. J. Gynecol. Cancer
PD APR 15
PY 2024
VL 34
IS 4
BP 497
EP 503
DI 10.1136/ijgc-2023-005024
EA JAN 2024
PG 7
WC Oncology; Obstetrics & Gynecology
SC Oncology; Obstetrics & Gynecology
GA MT3N7
UT WOS:001148377200001
PM 38233092
DA 2025-02-23
ER

PT J
AU Dehghani, F
   Toorang, F
   Seyyedsalehi, MS
   Sasanfar, B
   Rashidian, H
   Hadji, M
   Moghadam, AA
   Bakhshi, M
   Boffetta, P
   Zendehdel, K
AF Dehghani, Farimah
   Toorang, Fatemeh
   Seyyedsalehi, Monireh Sadat
   Sasanfar, Bahareh
   Rashidian, Hamideh
   Hadji, Maryam
   Moghadam, Alireza Ansari
   Bakhshi, Mahdieh
   Boffetta, Paolo
   Zendehdel, Kazem
TI Association between the dietary inflammatory index and risk of lung cancer: a multi-centered case-control study
SO BMC CANCER
LA English
DT Article
DE Diet; Lung cancer; Case-control; Iran
ID total-energy intake; c-reactive protein; vegetable consumption; disease; fruit; validation; rationale; patterns; insulin; linking
AB PurposeDietary factors might contribute to the risk of lung cancer by increasing the concentration of inflammatory markers. The literature-derived Dietary Inflammatory Index (DII) has been established to evaluate the inflammatory potential of diet correlated with inflammatory markers. The association between DII scores and the risk of lung cancer has been conflicting. So, in the current study, we aimed to assess the effect of pro-inflammatory dietary patterns measured with DII and the risk of lung cancer.MethodsA multi-center case-control study was carried out on 616 patients with lung cancer and 3412 healthy controls. Dietary intakes were collected using a 131-item food frequency questionnaire during a face-to-face interview. The DII scores including thirty-six nutrients were calculated after energy adjustments. Finally, the association between DII level and the risk of lung cancer was evaluated by performing a multi-variable regression method after adjusting for potential confounders.ResultsThe risk of overall lung cancer, small cell, and squamous cell carcinoma was elevated in the third tertile compared to the first tertile of the DII score, (odds ratio [OR] T3 vs. T1 of overall lung cancer = 1.38 (95% confidence interval [CI] 1.08-1.77), P trend = 0.01, OR T3 vs. T1 of squamous cell lung cancer = 1.82 (95% CI 1.02-3.24), P trend = 0.04, OR T3 vs. T1 of small cell lung cancer = 1.66 (95% CI 1.08-2.54), P trend = 0.019). However, no increase was observed in the risk of adenocarcinoma by adherence to a pro-inflammatory dietary pattern.ConclusionA positive link was found between DII and the risk of overall lung cancer, small-cell, and squamous-cell lung cancer. However, there was no association between DII and the risk of lung adenocarcinoma. Lung cancer is the most common malignancy worldwide. It is also the main cause of cancer-related mortality, responsible for 19% of cancer deaths in both genders. Most patients diagnosed with lung cancer suffer from advanced stages of the disease. This might emphasize the importance of identifying the modifiable risk factors of lung cancer.In a multicenter case-control study in Iran, we observed a significant positive association between a pro-inflammatory diet and the risk of overall, squamous cell, and small cell lung cancer.Adherence to an anti-inflammatory diet might reduce the risk of lung cancer.
C1 [Dehghani, Farimah; Seyyedsalehi, Monireh Sadat; Sasanfar, Bahareh; Zendehdel, Kazem] Univ Tehran Med Sci, Sch Nutr Sci & Dietet, Dept Community Nutr, Tehran, Iran.
   [Toorang, Fatemeh; Rashidian, Hamideh] Univ Tehran Med Sci, Canc Inst, Canc Res Ctr, Tehran, Iran.
   [Seyyedsalehi, Monireh Sadat; Boffetta, Paolo; Zendehdel, Kazem] Univ Bologna, Dept Med, Bologna, Italy.
   [Seyyedsalehi, Monireh Sadat; Boffetta, Paolo; Zendehdel, Kazem] Univ Bologna, Dept Surg Sci, Bologna, Italy.
   [Sasanfar, Bahareh] Shahid Sadoughi Univ Med Sci, Nutr & Food Secur Res Ctr, Yazd, Iran.
   [Sasanfar, Bahareh] Shahid Sadoughi Univ Med Sci, Sch Publ Hlth, Dept Nutr, Yazd, Iran.
   [Hadji, Maryam] Univ Eastern Finland, AI Virtanen Inst Mol Sci, Kuopio 70150, Finland.
   [Moghadam, Alireza Ansari; Bakhshi, Mahdieh] Hormozgan Univ Med Sci, Tobacco & Hlth Res Ctr, Bandar Abbas, Iran.
   [Boffetta, Paolo] SUNY Stony Brook, Stony Brook Canc Ctr, Stony Brook, NY USA.
   [Boffetta, Paolo] SUNY Stony Brook, Renaissance Sch Med, Dept Family Populat & Prevent Med, Stony Brook, NY USA.
   [Zendehdel, Kazem] Univ Tehran Med Sci, Canc Inst, Canc Inst Iran, Canc Biol Res Ctr, POB 13145158, Tehran, Iran.
   [Hadji, Maryam] Tampere Univ, Fac Social Sci, Hlth Units, Tampere, Finland.
C3 Tehran University of Medical Sciences; Tehran University of Medical Sciences; University of Bologna; University of Bologna; University of Eastern Finland; State University of New York (SUNY) System; Stony Brook University; State University of New York (SUNY) System; Stony Brook University; Stony Brook University Hospital; Tehran University of Medical Sciences; Tampere University
RP Zendehdel, K (corresponding author), Univ Tehran Med Sci, Sch Nutr Sci & Dietet, Dept Community Nutr, Tehran, Iran.; Zendehdel, K (corresponding author), Univ Bologna, Dept Med, Bologna, Italy.; Zendehdel, K (corresponding author), Univ Bologna, Dept Surg Sci, Bologna, Italy.; Zendehdel, K (corresponding author), Univ Tehran Med Sci, Canc Inst, Canc Inst Iran, Canc Biol Res Ctr, POB 13145158, Tehran, Iran.
EM kzendeh@tums.ac.ir
FU National Institute of Medical Research Development (NIMAD) [940045]; Cancer Research Institute, Tehran University of Medical Sciences [1400-2-115-54934]
CR Accardi G, 2019, NUTRITION, V63-64, P205, DOI 10.1016/j.nut.2019.02.008
   Argirion I, 2017, CANCER EPIDEM BIOMAR, V26, P1519, DOI 10.1158/1055-9965.EPI-17-0293
   Armstrong T, 2006, J PUBLIC HEALTH-HEID, V14, P66, DOI 10.1007/s10389-006-0024-x
   Basiri MG, 2015, INT J VITAM NUTR RES, V85, P145, DOI 10.1024/0300-9831/a000233
   Bloomfield HE, 2016, ANN INTERN MED, V165, P491, DOI 10.7326/M16-0361
   Bodén S, 2019, PLOS ONE, V14, P0, DOI 10.1371/journal.pone.0214551
   Bray F, 2015, INT J CANCER, V137, P2060, DOI 10.1002/ijc.29670
   Chaturvedi AK, 2010, J CLIN ONCOL, V28, P2719, DOI 10.1200/JCO.2009.27.0454
   Dianatinasab M, 2022, BMC PUBLIC HEALTH, V22, P0, DOI 10.1186/s12889-022-12516-2
   Diba-Bagtash F, 2021, J OBSTET GYNAECOL RE, V47, P287, DOI 10.1111/jog.14512
   Esteghamati A, 2012, BRIT J NUTR, V108, P177, DOI 10.1017/S0007114511005393
   Estruch R, 2013, NEW ENGL J MED, V368, P1279, DOI 10.1056/NEJMoa1200303
   Ferlay J, 2015, INT J CANCER, V136, PE359, DOI 10.1002/ijc.29210
   García-Martínez O, 2018, ENDOCR METAB IMMUNE, V18, P333, DOI 10.2174/1871530318666180213113211
   GGLOBOCAN, 2022, UICC2024, V0, P0
   Gilbert R, 2016, STAT METHODS MED RES, V25, P2377, DOI 10.1177/0962280214523192
   Hadji M, 2021, ARCH IRAN MED, V24, P167, DOI 10.34172/aim.2021.27
   Hariharan R, 2022, OBES REV, V23, P0, DOI 10.1111/obr.13349
   Hayes RB, 1997, CANCER CAUSE CONTROL, V8, P371, DOI 10.1023/A:1018457305212
   Haytowitz DBA, 2019, AG DATA COMMONS, V0, P0
   Hidayat K, 2016, NUTRIENTS, V8, P0, DOI 10.3390/nu8120810
   Hodge AM, 2016, CANCER CAUSE CONTROL, V27, P907, DOI 10.1007/s10552-016-0770-1
   Hu FB, 1999, AM J EPIDEMIOL, V149, P531, DOI 10.1093/oxfordjournals.aje.a009849
   Ishizu T, 2021, BMC CANCER, V21, P0, DOI 10.1186/s12885-021-08357-8
   Kotemori A, 2021, FRONT NUTR, V8, P0, DOI 10.3389/fnut.2021.604296
   Krewski Daniel, 2009, RES REP HEALTH EFF INST, V0, P5
   Lam TK, 2009, CANCER EPIDEM BIOMAR, V18, P184, DOI 10.1158/1055-9965.EPI-08-0710
   Li DY, 2018, AM J CLIN NUTR, V107, P371, DOI 10.1093/ajcn/nqx064
   Lu DL, 2018, PLOS ONE, V13, P0, DOI 10.1371/journal.pone.0204845
   Maisonneuve P, 2016, EUR J NUTR, V55, P1069, DOI 10.1007/s00394-015-0920-3
   Malhotra J, 2016, EUR RESPIR J, V48, P889, DOI 10.1183/13993003.00359-2016
   Malvezzi M, 2016, ANN ONCOL, V27, P725, DOI 10.1093/annonc/mdw022
   Tarrazo-Antelo AM, 2014, NUTR CANCER, V66, P1030, DOI 10.1080/01635581.2014.936951
   Milagro FI, 2013, MOL ASPECTS MED, V34, P782, DOI 10.1016/j.mam.2012.06.010
   Moradi S, 2018, NUTRITION, V55-56, P168, DOI 10.1016/j.nut.2018.04.018
   Myneni AA, 2016, CANCER EPIDEM BIOMAR, V25, P624, DOI 10.1158/1055-9965.EPI-15-0760
   Oviedo-Solís CI, 2022, NUTRIENTS, V14, P0, DOI 10.3390/nu14204347
   Park S, 2021, NUTRIENTS, V13, P0, DOI 10.3390/nu13041312
   Phillips CM, 2018, NUTRIENTS, V10, P0, DOI 10.3390/nu10081033
   Pine SR, 2011, JNCI-J NATL CANCER I, V103, P1112, DOI 10.1093/jnci/djr216
   Poustchi H, 2018, AM J EPIDEMIOL, V187, P647, DOI 10.1093/aje/kwx314
   Qi C, 2022, INT J CHRONIC OBSTR, V17, P2603, DOI 10.2147/COPD.S380732
   Riudavets M, 2022, CANCERS, V14, P0, DOI 10.3390/cancers14133142
   Sadeghi A, 2022, NUTR CANCER, V74, P2859, DOI 10.1080/01635581.2022.2036770
   Shivappa N, 2019, EUR J NUTR, V58, P2755, DOI 10.1007/s00394-018-1825-8
   Shivappa N, 2017, NUTRIENTS, V9, P0, DOI 10.3390/nu9091043
   Shivappa N, 2017, MOL NUTR FOOD RES, V61, P0, DOI 10.1002/mnfr.201600707
   Shivappa N, 2014, PUBLIC HEALTH NUTR, V17, P1825, DOI 10.1017/S1368980013002565
   Shivappa N, 2014, PUBLIC HEALTH NUTR, V17, P1689, DOI 10.1017/S1368980013002115
   Tabung FK, 2015, ANN EPIDEMIOL, V25, P398, DOI 10.1016/j.annepidem.2015.03.009
   Tili E, 2013, IMMUNOL REV, V253, P167, DOI 10.1111/imr.12050
   Vahid F, 2017, APPL PHYSIOL NUTR ME, V42, P511, DOI 10.1139/apnm-2016-0274
   Vieira AR, 2016, ANN ONCOL, V27, P81, DOI 10.1093/annonc/mdv381
   Wakai K, 2011, JPN J CLIN ONCOL, V41, P693, DOI 10.1093/jjco/hyr027
   Willett WC, 1997, AM J CLIN NUTR, V65, P1220, DOI 10.1093/ajcn/65.4.1220S
   Wynder EL, 1997, AM J EPIDEMIOL, V146, P687
   Xue YG, 2022, J HAZARD MATER, V434, P0, DOI 10.1016/j.jhazmat.2022.128937
   Yadav A, 2013, CLIN CHIM ACTA, V417, P80, DOI 10.1016/j.cca.2012.12.007
   Yang WS, 2012, ANN ONCOL, V23, P3163, DOI 10.1093/annonc/mds207
   Zhao LG, 2023, CURR NUTR REP, V12, P338, DOI 10.1007/s13668-023-00469-w
NR 60
TC 0
Z9 0
U1 1
U2 1
PU BMC
PI LONDON
PA CAMPUS, 4 CRINAN ST, LONDON N1 9XW, ENGLAND
SN 
EI 1471-2407
J9 BMC CANCER
JI BMC Cancer
PD NOV 26
PY 2024
VL 24
IS 1
BP 
EP 
DI 10.1186/s12885-024-13189-3
PG 9
WC Oncology
SC Oncology
GA N4P3Y
UT WOS:001364174200003
PM 39593000
DA 2025-02-23
ER

PT J
AU Morita, J
   Aoyama, T
   Nakazono, M
   Tanabe, M
   Onuma, S
   Kawahara, S
   Hashimoto, I
   Komori, K
   Hara, K
   Kanematsu, K
   Nagasawa, S
   Maezawa, Y
   Yamada, T
   Ogata, T
   Cho, H
   Yukawa, N
   Rino, Y
   Saito, A
   Oshima, T
AF Morita, Junya
   Aoyama, Toru
   Nakazono, Masato
   Tanabe, Mie
   Onuma, Shizune
   Kawahara, Shinnosuke
   Hashimoto, Itaru
   Komori, Keisuke
   Hara, Kentaro
   Kanematsu, Kyohei
   Nagasawa, Shinsuke
   Maezawa, Yukio
   Yamada, Takanobu
   Ogata, Takashi
   Cho, Haruhiko
   Yukawa, Norio
   Rino, Yasushi
   Saito, Aya
   Oshima, Takashi
TI Dietary Intake After Surgery in Patients With Gastric Cancer Who Underwent Laparoscopic-assisted <i>Versus</i> Those Who Underwent Conventional Gastrectomy
SO ANTICANCER RESEARCH
LA English
DT Article
DE Dietary intake; LDG; ODG; gastric cancer
ID s-1 adjuvant chemotherapy; independent risk-factor; lean body-mass; distal gastrectomy; poor survival; weight-loss; continuation
AB Background/Aim: Dietary intake (DI) loss after gastrectomy is a serious problem for patients with gastric cancer. This study compared the dietary intake after surgery in patients with early gastric cancer who received laparoscopic distal gastrectomy (LDG) versus those who underwent conventional open distal gastrectomy (ODG).Patients and Methods: This was a prospective, observational study enrolling patients who underwent gastrectomy for gastric cancer. Dietary intake was assessed using the food frequency questionnaire with eighty-two food items (FFQW82) at nutritional counseling before surgery and one and three months after surgery.Results: A total of 118 patients were included. Among them, 69 (58.5%) were male, and 49 (41.5%) were female. Seventy-five (63.6%) received LDG, and 43 (36.4%) received ODG. At 1 month postoperatively, the median DI in the LDG group was 1,540 (1,014-2,195) kcal/day, whereas that in the ODG group was 1547 (986-2,143) kcal/day (p=0.891). At 3 months postoperatively, the median DI in the LDG group was 1,624 (1,050-2,443) kcal/day, and that in the ODG group was 1,652 (917-2,144) kcal/day (p=0.749). There was no significant difference in the DI loss rate at 1 month (median: -8.2% vs. -9.3%, p=0.398) and 3 months (median: -3.2% vs. -3.7%, p=0.635) between the LDG and ODG groups.Conclusion: Minimally invasive laparoscopic surgery may not prevent postoperative DI loss after distal gastrectomy. Therefore, methods other than laparoscopic surgery are needed to prevent post-gastrectomy DI loss.
C1 [Morita, Junya; Aoyama, Toru; Tanabe, Mie; Onuma, Shizune; Kawahara, Shinnosuke; Hashimoto, Itaru; Kanematsu, Kyohei; Nagasawa, Shinsuke; Yamada, Takanobu; Ogata, Takashi; Oshima, Takashi] Kanagawa Canc Ctr, Dept Gastrointestinal Surg, Yokohama, Japan.
   [Aoyama, Toru; Nakazono, Masato; Hashimoto, Itaru; Komori, Keisuke; Hara, Kentaro; Maezawa, Yukio; Yukawa, Norio; Rino, Yasushi; Saito, Aya] Yokohama City Univ, Dept Surg, Yokohama, Japan.
   [Hara, Kentaro; Cho, Haruhiko] Komagome Hosp, Dept Surg, Tokyo Metropolitan Canc & Infect Dis Ctr, Tokyo, Japan.
C3 Kanagawa Prefectural Cancer Center; Yokohama City University; Tokyo Metropolitan Cancer & Infectious Diseases Center Komagome Hospital
RP Aoyama, T; Hashimoto, I (corresponding author), Yokohama City Univ, Dept Surg, Yokohama, Japan.
EM t-aoyama@lilac.plala.or.jp; itarum1in1@hotmail.com
FU JSPS KAKENHI [21K08688]
CR Ajani JA, 2022, J NATL COMPR CANC NE, V20, P167, DOI 10.6004/jnccn.2022.0008
   Aoyama T, 2019, J CANCER, V10, P2450, DOI 10.7150/jca.30697
   Aoyama T, 2020, SURG TODAY, V50, P217, DOI 10.1007/s00595-019-01815-8
   Aoyama T, 2019, ANTICANCER RES, V39, P1073, DOI 10.21873/anticanres.13215
   Aoyama T, 2018, IN VIVO, V32, P1513, DOI 10.21873/invivo.11408
   Aoyama T, 2019, GASTRIC CANCER, V22, P617, DOI 10.1007/s10120-018-0873-3
   Aoyama T, 2017, INT J CLIN ONCOL, V22, P476, DOI 10.1007/s10147-017-1089-y
   Aoyama T, 2015, ANN SURG ONCOL, V22, P2560, DOI 10.1245/s10434-014-4296-z
   Aoyama T, 2014, ANN SURG ONCOL, V21, P1983, DOI 10.1245/s10434-014-3509-9
   Aoyama T, 2013, ANN SURG ONCOL, V20, P2000, DOI 10.1245/s10434-012-2776-6
   Baba E, 2023, GASTRIC CANCER, V26, P1, DOI 10.1007/s10120-022-01331-8
   BRAY F, 2018, CA-CANCER J CLIN, V68, P394, DOI 10.3322/CAAC.21492
   Ferlay J, 2021, INT J CANCER, V149, P778, DOI 10.1002/ijc.33588
   Katai H, 2020, LANCET GASTROENTEROL, V5, P142, DOI 10.1016/S2468-1253(19)30332-2
   Kawamura H, 2014, INT SURG, V99, P645, DOI 10.9738/INTSURG-D-13-00111.1
   Kim HH, 2019, JAMA ONCOL, V5, P506, DOI 10.1001/jamaoncol.2018.6727
   Kim YW, 2008, ANN SURG, V248, P721, DOI 10.1097/SLA.0b013e318185e62e
   Lordick F, 2022, ANN ONCOL, V33, P1005, DOI 10.1016/j.annonc.2022.07.004
   Nakazono M, 2021, IN VIVO, V35, P2369, DOI 10.21873/invivo.12514
   Yamada T, 2014, BMC SURG, V14, P0, DOI 10.1186/1471-2482-14-41
   Yamada T, 2012, GASTRIC CANCER, V15, P34, DOI 10.1007/s10120-011-0057-x
NR 21
TC 1
Z9 1
U1 0
U2 1
PU INT INST ANTICANCER RESEARCH
PI ATHENS
PA EDITORIAL OFFICE 1ST KM KAPANDRITIOU-KALAMOU RD KAPANDRITI, PO BOX 22, ATHENS 19014, GREECE
SN 0250-7005
EI 1791-7530
J9 ANTICANCER RES
JI Anticancer Res.
PD JAN 15
PY 2024
VL 44
IS 1
BP 409
EP 415
DI 10.21873/anticanres.16826
PG 7
WC Oncology
SC Oncology
GA FZ2O4
UT WOS:001149613600037
PM 38159968
DA 2025-02-23
ER

PT J
AU Rivas, AS
   Alvarez, YE
   Cordellat, AB
   Tarruella, MM
   Mata, KM
   Sánchez, MDM
   de la Camara, MM
   Poves, MZ
   Zambrano, CB
   Gutierrez, LC
AF Rivas, Ainara Soria
   Alvarez, Yolanda Escobar
   Cordellat, Ana Blasco
   Tarruella, Margarita Majem
   Mata, Kevin Molina
   Sanchez, M. del Mar Munoz
   de la Camara, Marta Motilla
   Poves, Marta Zafra
   Zambrano, Carmen Beato
   Gutierrez, Luis Cabezon
TI SEOM clinical guidelines for cancer anorexia-cachexia syndrome (2023)
SO CLINICAL & TRANSLATIONAL ONCOLOGY
LA English
DT Article
DE Anorexia-cachexia syndrome; Malnutrition; Sarcopenia; Cancer; Anorexia; Cachexia
ID screening tool; parenteral-nutrition; energy-expenditure; controlled-trial; malnutrition; placebo; intervention; outpatients; management; symptoms
AB Cancer-related anorexia-cachexia syndrome (CACS) is a debilitating condition afflicting up to 80% of advanced-stage cancer patients. Characterized by progressive weight loss, muscle wasting, and metabolic abnormalities, CACS significantly compromises patients' quality of life and treatment outcomes. This comprehensive review navigates through its intricate physiopathology, elucidating its stages and diagnostic methodologies. CACS manifests in three distinct stages: pre-cachexia, established cachexia, and refractory cachexia. Early detection is pivotal for effective intervention and is facilitated by screening tools, complemented by nutritional assessments and professional evaluations. The diagnostic process unravels the complex interplay of metabolic dysregulation and tumor-induced factors contributing to CACS. Management strategies, tailored to individual patient profiles, encompass a spectrum of nutritional interventions. These include dietary counseling, oral nutritional supplements, and, when necessary, enteral nutrition and a judicious use of parenteral nutrition. Specific recommendations for caloric intake, protein requirements, and essential nutrients address the unique challenges posed by CACS. While pharmacological agents like megestrol acetate may be considered, their use requires careful evaluation of potential risks. At its core, this review underscores the imperative for a holistic and personalized approach to managing CACS, integrating nutritional interventions and pharmacological strategies based on a nuanced understanding of patient's condition.
C1 [Rivas, Ainara Soria] Hosp Univ Ramon y Cajal, Med Oncol Dept, Madrid, Spain.
   [Alvarez, Yolanda Escobar] Hosp Gen Univ Gregorio Maranon, Med Oncol Dept, Madrid, Spain.
   [Cordellat, Ana Blasco] Consorcio Hosp Gen Univ Valencia, Med Oncol Dept, Valencia, Spain.
   [Tarruella, Margarita Majem] Hosp La Santa Creu I St Pau, Med Oncol Dept, Barcelona, Spain.
   [Mata, Kevin Molina] Hosp Duran I Reynals, Inst Catala Oncol Hosp ICO, Med Oncol Dept, Barcelona, Spain.
   [Sanchez, M. del Mar Munoz; de la Camara, Marta Motilla] Hosp Gen Univ Gregorio Maranon, Endocrinol & Nutr Dept, Madrid, Spain.
   Hosp Gen Virgen La Luz, Med Oncol Dept, Cuenca, Spain.
   [Poves, Marta Zafra] Hosp Univ Morales Meseguer, Med Oncol Dept, Murcia, Spain.
   [Zambrano, Carmen Beato] Hosp Univ Virgen Macarena, Dept Med Oncol, Seville, Spain.
   [Gutierrez, Luis Cabezon] Hosp Univ Torrejon, Med Oncol Dept, Madrid, Spain.
C3 Hospital Universitario Ramon y Cajal; General University Gregorio Maranon Hospital; Institut d'Investigacio Biomedica de Bellvitge (IDIBELL); Hospital Duran i Reynals; General University Gregorio Maranon Hospital; Meseguer General University Hospital Morales; Hospital Universitario Virgen Macarena
RP Rivas, AS (corresponding author), Hosp Univ Ramon y Cajal, Med Oncol Dept, Madrid, Spain.
EM ainarasoria@hotmail.com; yolandaesco@yahoo.es; blascocordellat@yahoo.es; MMajem@santpau.cat; kevindie@hotmail.es; mmmunozs@yahoo.es; motillamarta@gmail.com; martazafrap@gmail.com; cbeatoz@hotmail.com; pitucgp@hotmail.com
CR Abbott J, 2016, SUPPORT CARE CANCER, V24, P3883, DOI 10.1007/s00520-016-3196-0
   Acharyya S, 2004, J CLIN INVEST, V114, P370, DOI 10.1172/jci200420174
   Alderman B, 2022, SUPPORT CARE CANCER, V30, P2983, DOI 10.1007/s00520-021-06613-y
   Arends J, 2021, ESMO OPEN, V6, P0, DOI 10.1016/j.esmoop.2021.100092
   Argilés JM, 2014, NAT REV CANCER, V14, P754, DOI 10.1038/nrc3829
   Arribas L, 2017, NUTRITION, V33, P297, DOI 10.1016/j.nut.2016.07.015
   Bai Y, 2017, SUPPORT CARE CANCER, V25, P1651, DOI 10.1007/s00520-016-3560-0
   Chiang PK, 2021, FRONT ONCOL, V11, P0, DOI 10.3389/fonc.2021.722652
   Chow R, 2020, SUPPORT CARE CANCER, V28, P979, DOI 10.1007/s00520-019-05145-w
   Colomba E, 2022, J CACHEXIA SARCOPENI, V13, P2405, DOI 10.1002/jcsm.13021
   Cotogni P, 2016, ANN PALLIAT MED, V5, P42, DOI 10.3978/j.issn.2224-5820.2016.01.05
   Currow DC, 2021, SCI REP-UK, V11, P0, DOI 10.1038/s41598-021-82120-8
   de van der Schueren MAE, 2018, ANN ONCOL, V29, P1141, DOI 10.1093/annonc/mdy114
   Del Fabbro E, 2013, J CLIN ONCOL, V31, P1271, DOI 10.1200/JCO.2012.43.6766
   Deutz NEP, 2011, CLIN NUTR, V30, P759, DOI 10.1016/j.clnu.2011.05.008
   Dev R, 2019, ANN PALLIAT MED, V8, P24, DOI 10.21037/apm.2018.08.07
   Dewey A, 2007, COCHRANE DB SYST REV, V0, P0, DOI DOI 10.1002/14651858.CD004597.pub2
   Escobar Y, 2023, CLIN TRANSL ONCOL, V25, P3479, DOI 10.1007/s12094-023-03212-7
   Fearon K, 2011, LANCET ONCOL, V12, P489, DOI 10.1016/S1470-2045(10)70218-7
   Gangadharan A, 2017, ONCOTARGET, V8, P24009, DOI 10.18632/oncotarget.15103
   Garg S, 2010, SUPPORT CARE CANCER, V18, P667, DOI 10.1007/s00520-009-0686-3
   Hardy J, 2023, J CLIN ONCOL, V41, P1444, DOI 10.1200/JCO.22.01632
   Hegde M, 2022, EXP BIOL MED, V247, P713, DOI 10.1177/15353702221087962
   HUNTER DC, 1989, BRIT J SURG, V76, P149, DOI 10.1002/bjs.1800760215
   Isenring E, 2006, SUPPORT CARE CANCER, V14, P1152, DOI 10.1007/s00520-006-0070-5
   Jatoi A, 2010, LUNG CANCER, V68, P234, DOI 10.1016/j.lungcan.2009.06.020
   KARDINAL CG, 1990, CANCER-AM CANCER SOC, V65, P2657, DOI 10.1002/1097-0142(19900615)65:12<2657::AID-CNCR2820651210>3.0.CO;2-S
   Kondrup J, 2003, CLIN NUTR, V22, P321, DOI 10.1016/S0261-5614(02)00214-5
   Kuroda K, 2007, UROLOGY, V69, P113, DOI 10.1016/j.urology.2006.09.039
   Langius JAE, 2013, CLIN NUTR, V32, P671, DOI 10.1016/j.clnu.2013.06.012
   Lee JLC, 2016, SUPPORT CARE CANCER, V24, P469, DOI 10.1007/s00520-015-2958-4
   Lee KSY, 2023, NUTR HEALTH-UK, V29, P621, DOI 10.1177/02601060231153428
   Llovera M, 1997, BIOCHEM BIOPH RES CO, V230, P238, DOI 10.1006/bbrc.1996.5827
   LOPRINZI CL, 1994, J CLIN ONCOL, V12, P1126, DOI 10.1200/JCO.1994.12.6.1126
   LOPRINZI CL, 1993, J CLIN ONCOL, V11, P762, DOI 10.1200/JCO.1993.11.4.762
   Madeddu C, 2009, EXPERT OPIN PHARMACO, V10, P1359, DOI 10.1517/14656560902960162
   Wiegert EVM, 2021, NUTRITION, V90, P0, DOI 10.1016/j.nut.2021.111271
   Marimuthu K, 2012, ANN SURG, V255, P1060, DOI 10.1097/SLA.0b013e318252edf8
   Muscaritoli M, 2021, CLIN NUTR, V40, P2898, DOI 10.1016/j.clnu.2021.02.005
   Silva JDP, 2015, CLIN NUTR, V34, P359, DOI 10.1016/j.clnu.2014.11.005
   Prado CM, 2022, J CACHEXIA SARCOPENI, V13, P1623, DOI 10.1002/jcsm.12952
   Prado CM, 2020, J CACHEXIA SARCOPENI, V11, P366, DOI 10.1002/jcsm.12525
   Purcell SA, 2016, EUR J CLIN NUTR, V70, P1230, DOI 10.1038/ejcn.2016.96
   Quintás-Cardama A, 2013, CLIN CANCER RES, V19, P1933, DOI 10.1158/1078-0432.CCR-12-0284
   Roeland EJ, 2020, J CLIN ONCOL, V38, P2438, DOI 10.1200/JCO.20.00611
   Garcia VR, 2013, COCHRANE DB SYST REV, V0, P0, DOI DOI 10.1002/14651858.CD004310.pub3
   Sánchez-Lara K, 2014, CLIN NUTR, V33, P1017, DOI 10.1016/j.clnu.2014.03.006
   Sandhya L, 2023, J CLIN ONCOL, V41, P2617, DOI 10.1200/JCO.22.01997
   Solheim TS, 2013, ACTA ONCOL, V52, P6, DOI 10.3109/0284186X.2012.724536
   Stratton RJ, 2004, BRIT J NUTR, V92, P799, DOI 10.1079/BJN20041258
   Tisdale MJ, 2002, NAT REV CANCER, V2, P862, DOI 10.1038/nrc927
   Tuca A, 2013, CRIT REV ONCOL HEMAT, V88, P625, DOI 10.1016/j.critrevonc.2013.07.015
   van der Meij BS, 2011, AM J CLIN NUTR, V94, P1248, DOI 10.3945/ajcn.110.007377
   VANDENBREKEL AJS, 1995, J CLIN ONCOL, V13, P2600, DOI 10.1200/JCO.1995.13.10.2600
   Virizuela JA, 2018, CLIN TRANSL ONCOL, V20, P619, DOI 10.1007/s12094-017-1757-4
   WILLOX JC, 1984, BRIT MED J, V288, P27, DOI 10.1136/bmj.288.6410.27
   Wright TJ, 2018, J CACHEXIA SARCOPENI, V9, P482, DOI 10.1002/jcsm.12295
   Yennurajalingam S, 2012, J PALLIAT MED, V15, P1059, DOI 10.1089/jpm.2012.0146
NR 58
TC 2
Z9 3
U1 6
U2 7
PU SPRINGER INT PUBL AG
PI CHAM
PA GEWERBESTRASSE 11, CHAM, CH-6330, SWITZERLAND
SN 1699-048X
EI 1699-3055
J9 CLIN TRANSL ONCOL
JI Clin. Transl. Oncol.
PD NOV 15
PY 2024
VL 26
IS 11
BP 2866
EP 2876
DI 10.1007/s12094-024-03502-8
EA JUN 2024
PG 11
WC Oncology
SC Oncology
GA I4I6O
UT WOS:001236812400001
PM 38822976
DA 2025-02-23
ER

PT J
AU Cao, JY
   Chen, CL
   Wang, YY
   Liu, MM
   Han, XY
   Li, H
AF Cao, Jiayan
   Chen, Changlian
   Wang, Yueyang
   Liu, Miaomiao
   Han, Xuya
   Li, Hong
TI A nurse-led multidomain intervention to improve the management of chemotherapy-induced nausea and vomiting in patients with head and neck cancers: A randomized controlled trial
SO EUROPEAN JOURNAL OF ONCOLOGY NURSING
LA English
DT Article
DE Antiemetic; Best practice; Chemotherapy-induced nausea and vomiting; Head and neck squamous cell carcinoma; Oncologic nursing
ID antiemetic guidelines; adherence; impact
AB Purpose: This study aimed to investigate the effect of a nurse-led multidomain intervention on chemotherapy induced nausea and vomiting (CINV) in patients with head and neck squamous cell carcinomas (HNSCC). Methods: Ninety-two HNSCC patients who received cisplatin-based chemotherapy were divided into intervention group (n = 45) and control group (n = 47). The control group received usual care of CINV, which consisted of administration of antiemetics according to physicians' preference, education about CINV control and dietary recommendations provided by primary nurses. The intervention group received nurse-led, evidence-based multidomain management, including nurse-led CINV risk factors assessment, education on prevention and control of CINV, antiemetics following guidelines, dietary strategies, and relaxation therapy. The number of patients who experienced CINV was collected. The severity of CINV was graded according to the Common Terminology Criteria for Adverse Events v3.0. The influence of CINV on patient's quality of life was assessed by the Functional Living Index-Emesis (FLIE). Results: The incidence and the severity of nausea and vomiting in the intervention group were significantly lower than those in the control group within 5 days after chemotherapy, and the scores of the dimension of nausea and vomiting in the intervention group were significantly higher than those in the control group [63.00 (50.00-63.00) vs 40.00(28.00-63.00), 63.00(63.00-63.00) vs 63.00 (43.00-63.00)], the differences were statistically significant (P < 0.05). Conclusions: Nurse-led multidomain intervention can reduce the incidence and the severity of CINV in patients with HNSCC who were treated with cisplatin-based chemotherapy, and thus reduced the influence of CINV on patients' quality of life.
C1 [Cao, Jiayan; Chen, Changlian; Wang, Yueyang; Liu, Miaomiao; Han, Xuya; Li, Hong] Tianjin Med Univ Canc Inst & Hosp, Natl Clin Res Ctr Canc, Tianjins Clin Res Ctr Canc, Key Lab Canc Prevent & Therapy,Key Lab Basic & Tra, Huanhuxi Rd, Tianjin 300060, Peoples R China.
   [Chen, Changlian] Tianjin Med Univ Canc Inst & Hosp, Huanhuxi Rd, Tianjin 300060, Peoples R China.
C3 Tianjin Medical University; Tianjin Medical University
RP Chen, CL (corresponding author), Tianjin Med Univ Canc Inst & Hosp, Huanhuxi Rd, Tianjin 300060, Peoples R China.
EM changlian8808@126.com
FU Science and Technology Project of Tianjin Health Commission [ZC20009]; Tianjin Key Medical Discipline (Specialty) Construction Project [TJYXZDXK-011A]
CR Aapro M, 2021, ONCOLOGIST, V26, PE1073, DOI 10.1002/onco.13716
   Abunahlah N, 2016, INT J CLIN PHARM-NET, V38, P1464, DOI 10.1007/s11096-016-0393-3
   [Anonymous], 2023, NCCN CLINICAL PRACTICE GUIDELINES IN ONCOLOGY - BILIARY TRACT CANCERS VERSION 3, V0, P0
   Avendaño-Céspedes A, 2016, MATURITAS, V86, P86, DOI 10.1016/j.maturitas.2016.02.002
   Bushra M, 2018, JOJ NURSE HEATH CARE, V8, P0
   Cai MJ, 2024, INT J MENT HEALTH NU, V33, P297, DOI 10.1111/inm.13247
   Cao J, 2015, TIANJIN JOURNAL OF NURSING, V23, P288
   Chan A, 2015, HEAD NECK-J SCI SPEC, V37, P1349, DOI 10.1002/hed.23753
   Clark-Snow R, 2018, SUPPORT CARE CANCER, V26, P557, DOI 10.1007/s00520-017-3866-6
   Cope DG, 2022, SEMIN ONCOL NURS, V38, P0, DOI 10.1016/j.soncn.2022.151249
   Dhaka S, 2022, J CANCER RES THER, V18, PS146, DOI 10.4103/jcrt.JCRT_936_20
   Dielenseger P, 2019, SUPPORT CARE CANCER, V27, P4099, DOI 10.1007/s00520-019-04697-1
   Gala D, 2022, CLIN NUTR, V41, P2147, DOI 10.1016/j.clnu.2022.08.003
   George TJ, 2022, J EDUC HEALTH PROMOT, V11, P0, DOI 10.4103/jehp.jehp_1742_21
   Herrstedt J, 2024, ESMO OPEN, V9, P0, DOI 10.1016/j.esmoop.2023.102195
   Hesketh PJ, 2020, J CLIN ONCOL, V38, P2782, DOI 10.1200/JCO.20.01296
   Ilyas AB, 2020, CUREUS J MED SCIENCE, V12, P0, DOI 10.7759/cureus.12038
   Inui N, 2023, ADV THER, V40, P4928, DOI 10.1007/s12325-023-02648-1
   Kasa AS, 2023, SYST REV-LONDON, V12, P0, DOI 10.1186/s13643-023-02335-w
   Kwan YH, 2024, PLOS ONE, V19, P0, DOI 10.1371/journal.pone.0296338
   Lee JS, 2023, AIMS PUBLIC HEALTH, V10, P647, DOI 10.3934/publichealth.2023045
   Liu AH, 2023, J OVARIAN RES, V16, P0, DOI 10.1186/s13048-023-01230-1
   Martin AR, 2003, SUPPORT CARE CANCER, V11, P522, DOI 10.1007/s00520-003-0482-4
   Marx W, 2016, J ACAD NUTR DIET, V116, P819, DOI 10.1016/j.jand.2015.10.020
   Mosa AM, 2020, FRONT PHARMACOL, V11, P0, DOI 10.3389/fphar.2020.00329
   Ngandu T, 2015, LANCET, V385, P2255, DOI 10.1016/S0140-6736(15)60461-5
   Nikbakht Z, 2021, J CANCER EDUC, V36, P1022, DOI 10.1007/s13187-020-01689-2
   Reb AM, 2020, EUR J ONCOL NURS, V49, P0, DOI 10.1016/j.ejon.2020.101855
   Roila F, 2016, ANN ONCOL, V27, Pv119, DOI 10.1093/annonc/mdw270
   Schmitt T, 2014, J CLIN ONCOL, V32, P3413, DOI 10.1200/JCO.2013.55.0095
   Schulz KF, 2010, BMJ-BRIT MED J, V340, P0, DOI 10.1136/bmj.c332
   Sun Y, 2021, J CANCER RES CLIN, V147, P2701, DOI 10.1007/s00432-021-03554-1
   Tamura K, 2015, INT J CLIN ONCOL, V20, P855, DOI 10.1007/s10147-015-0786-7
   The Global Cancer Observatory, 2024, 160-CHINA-FACT-SHEETS, V0, P0
   The Society of Chemotherapy China Anti-Cancer Association; Committee of Neoplastic Supportive-care China Anti-Cancer Association, 2022, NATL. MED. J. CHINA (PEKING), V102, P3080
   Tian M, 2023, NOISE HEALTH, V25, P220, DOI 10.4103/nah.nah_32_23
   Tian X, 2020, SUPPORT CARE CANCER, V28, P4051, DOI 10.1007/s00520-020-05481-2
   Underhill ML, 2015, CLIN J ONCOL NURS, V19, P38, DOI 10.1188/15.CJON.38-40
   Wei TT, 2020, SUPPORT CARE CANCER, V28, P4031, DOI 10.1007/s00520-020-05409-w
   Wittenberg E, 2018, SEMIN ONCOL NURS, V34, P264, DOI 10.1016/j.soncn.2018.06.007
   Zhong WX, 2021, INT J MOL SCI, V22, P0, DOI 10.3390/ijms22115797
NR 41
TC 1
Z9 1
U1 6
U2 6
PU ELSEVIER SCI LTD
PI London
PA 125 London Wall, London, ENGLAND
SN 1462-3889
EI 1532-2122
J9 EUR J ONCOL NURS
JI Eur. J. Oncol. Nurs.
PD JUN 15
PY 2024
VL 70
IS 
BP 
EP 
DI 10.1016/j.ejon.2024.102615
EA MAY 2024
PG 8
WC Oncology; Nursing
SC Oncology; Nursing
GA UJ4P2
UT WOS:001247679900001
PM 38797114
DA 2025-02-23
ER

PT J
AU Barnbrock, A
   Salmanton-García, J
   Lankes, F
   Bochennek, K
   Schöning, S
   Lehrnbecher, T
AF Barnbrock, Anke
   Salmanton-Garcia, Jon
   Lankes, Franziska
   Bochennek, Konrad
   Schoening, Stefan
   Lehrnbecher, Thomas
TI No Impact of Dietary Restrictions on the Risk for Infection in Pediatric Patients With Cancer: A Monocenter Analysis
SO JCO ONCOLOGY PRACTICE
LA English
DT Article
ID stem-cell transplantation; invasive fungal disease; acute myeloid-leukemia; neutropenic diet; european conference; children; prophylaxis; management; guideline; fever
AB PURPOSEProphylactic anti-infective strategies are used in patients with cancer to decrease the risk for infection. Dietary restrictions do not allow raw vegetables and fresh fruits to limit the introduction of potentially harmful pathogens in the gastrointestinal tract, but the efficacy is unclear.PATIENTS AND METHODSIn this study analyzing the impact of the dietary restrictions on infectious complications, all children treated between April 2014 and March 2018 for ALL and AML or non-Hodgkin lymphoma (NHL) were included. Dietary restrictions were standard until March 2016, but were stopped in April 2016. Patients with dietary restrictions (treated April 2014-March 2016) and patients not advised for dietary restrictions (treated April 2016-March 2018) were compared regarding infectious complications, including bloodstream infection, pneumonia, diarrhea, and fever of unknown origin (FUO).RESULTSEighty-six patients (25 female; 62 ALL; nine AML, 15 NHL) experienced 223 infections. The 46 patients with dietary restrictions and the 40 patients without food restrictions did not significantly differ regarding the number of infections per patient, bloodstream infections, pneumonia, diarrhea, FUO, admission to intensive care, and death.CONCLUSIONOur data suggest that dietary restrictions do not affect the risk for infectious complications. Therefore, the indication of dietary restrictions should be reconsidered in pediatric patients with cancer. Dietary restrictions in children with cancer have no impact on infectious complications and should be reconsidered.
C1 [Barnbrock, Anke; Lankes, Franziska; Bochennek, Konrad; Schoening, Stefan; Lehrnbecher, Thomas] Goethe Univ Frankfurt, Dept Pediat, Div Hematol Oncol & Hemostaseol, Theodor Stern Kai 7, D-60590 Frankfurt, Germany.
   [Salmanton-Garcia, Jon] Univ Cologne, Inst Translat Res, Fac Med, Cologne Excellence Cluster Cellular Stress Respons, Cologne, Germany.
   [Salmanton-Garcia, Jon] Univ Cologne, Univ Hosp Cologne, Inst Translat Res, Cologne Excellence Cluster Cellular Stress Respons, Cologne, Germany.
   [Salmanton-Garcia, Jon] Univ Cologne, Fac Med, Excellence Ctr Med Mycol, Dept Internal Med 1, Cologne, Germany.
   [Salmanton-Garcia, Jon] Univ Cologne, Univ Hosp Cologne, Excellence Ctr Med Mycol, Cologne, Germany.
   [Salmanton-Garcia, Jon] German Ctr Infect Res DZIF, Partner Site Bonn Cologne, Cologne, Germany.
C3 Goethe University Frankfurt; University of Cologne; University of Cologne; University of Cologne; University of Cologne; University of Cologne; German Center for Infection Research
RP Lehrnbecher, T (corresponding author), Goethe Univ Frankfurt, Dept Pediat, Div Hematol Oncol & Hemostaseol, Theodor Stern Kai 7, D-60590 Frankfurt, Germany.
EM Thomas_Lehrnbecher@yahoo.com
FU Hilfe fur krebskranke Kinder Frankfurt e.V
CR Alexander S, 2018, JAMA-J AM MED ASSOC, V320, P995, DOI 10.1001/jama.2018.12512
   Bochennek K, 2016, BLOOD CANCER J, V6, P0, DOI 10.1038/bcj.2015.110
   Bochennek K, 2020, SEMIN ONCOL, V47, P40, DOI 10.1053/j.seminoncol.2020.02.005
   De Pauw B, 2008, CLIN INFECT DIS, V46, P1813, DOI 10.1086/588660
   Fisher BT, 2019, JAMA-J AM MED ASSOC, V322, P1673, DOI 10.1001/jama.2019.15702
   Fox N, 2012, ONCOLOGY-NY, V26, P572
   Gardner A, 2008, J CLIN ONCOL, V26, P5684, DOI 10.1200/JCO.2008.16.4681
   Groll AH, 2021, LANCET ONCOL, V22, PE254, DOI 10.1016/S1470-2045(20)30723-3
   Groll AH, 2014, LANCET ONCOL, V15, PE327, DOI 10.1016/S1470-2045(14)70017-8
   Gupta A, 2022, NUTR CANCER, V74, P2930, DOI 10.1080/01635581.2022.2044060
   Lassiter M, 2015, CLIN J ONCOL NURS, V19, P273, DOI 10.1188/15.CJON.19-03AP
   Lehrnbecher T, 2021, LANCET ONCOL, V22, PE270, DOI 10.1016/S1470-2045(20)30725-7
   Lehrnbecher T, 2020, CLIN INFECT DIS, V71, P226, DOI 10.1093/cid/ciz1082
   Lehrnbecher T, 2017, J CLIN ONCOL, V35, P2082, DOI 10.1200/JCO.2016.71.7017
   Lehrnbecher T, 2014, EXPERT REV HEMATOL, V7, P819, DOI 10.1586/17474086.2014.965140
   Lehrnbecher T, 2012, J CLIN ONCOL, V30, P4427, DOI 10.1200/JCO.2012.42.7161
   Moody K, 2006, J PEDIAT HEMATOL ONC, V28, P126, DOI 10.1097/01.mph.0000210412.33630.fb
   Moody KM, 2018, PEDIATR BLOOD CANCER, V65, P0, DOI 10.1002/pbc.26711
   Radhakrishnan V, 2022, BMJ SUPPORT PALLIAT, V12, P421, DOI 10.1136/spcare-2022-003833
   Tramsen L, 2016, J CLIN ONCOL, V34, P2776, DOI 10.1200/JCO.2016.66.7881
   US Food & Drug Administration (FDA), 2018, THE DANGERS OF RAW MILK: UNPASTEURIZED MILK CAN POSE A SERIOUS HEALTH RISK, V0, P0
   US Food & Drug Administration (FDA), 2020, FOOD SAFETY-FOR OLDER ADULTS AND PEOPLE WITH CANCER, V0, P0
   van Dalen EC, 2012, COCHRANE DB SYST REV, V0, P0, DOI DOI 10.1002/14651858.CD006247.pub2
   van Tiel FH, 2007, ANN ONCOL, V18, P1080, DOI 10.1093/annonc/mdm082
NR 25
TC 0
Z9 0
U1 1
U2 1
PU LIPPINCOTT WILLIAMS & WILKINS
PI PHILADELPHIA
PA TWO COMMERCE SQ, 2001 MARKET ST, PHILADELPHIA, PA 19103 USA
SN 2688-1527
EI 2688-1535
J9 JCO ONCOL PRACT
JI JCO Oncol. Pract.
PD APR 15
PY 2024
VL 20
IS 4
BP 
EP 
DI 10.1200/OP.23.00553
PG 7
WC Oncology
SC Oncology
GA SJ2C9
UT WOS:001234011900001
PM 38261984
DA 2025-02-23
ER

PT J
AU Miller, M
   Valenzuela, R
   Salinas, JJ
AF Miller, Mary
   Valenzuela, Roy
   Salinas, Jennifer J.
TI Change in Nutrition Behavior After Participating in an Obesity-Related Cancer Education Program in El Paso, Texas.
SO CANCER CONTROL
LA English
DT Article
DE nutrition; cancer; education; outreach; evidence-based; Mexican Americans
ID prevention; intervention; risk; mortality; trial; women; men
AB BackgroundRoughly 25% of the U.S- Border city, El Paso, Texas is obese. Obesity is a major risk factor for 13 cancers. Cancer is the leading cause of death in El Paso. Therefore, there is a growing urgency to implement evidence-based programs that support behavioral change that helps curb the impact of obesity in El Paso and the U.S.-Mexico border region.PurposeThis study aimed to assess the effectiveness of an obesity-related cancer prevention program (Pasos Para Prevenir Cancer (PPPC) on changes in participant nutrition behaviors.MethodsCulturally tailored, theory-based education was provided to adults through the PPPC program. A total of 256 PPPC participants agreed to take part in our program evaluation. Participants were asked to complete a survey at baseline and 6 months after they completed the program. Session included topics on obesity-related cancers, assessing your obesity risk, measuring body fat, SMART goal setting, and how to find the right type of physical activity. For this report we used the Food Frequency Questionnaire (FFQ) data to assess changes between baseline and six months. We also used perceived dietary barriers as moderators on the relationship between program participation and nutrition behaviors.ResultsMost participants (92.2%) identified as being of Mexican American descent, were between the ages of 41-75 years of age (n = 165) and identified as females (n = 225). 48.1% of the participants were born in Mexico while 50.4% were born in the U.S. Approximately 35-51% of participants improved and sustained their intake of healthier foods at 6 month follow up. Specifically, there was a statistically significant shift from higher fat and sugar content foods to light and low-fat foods, and fruits and vegetables. Participants also increased their consumption of ground chicken, lean red meat, and seafood. A key modifier in this relationship is perceived health risk.ConclusionLatinos on the U.S.-Mexico border ascribe to a healthy living mindset. In general, they frequently eat fruits and vegetables. Participation in PPPC increased perceived barriers to healthy living around cost and convenience and enhanced decision-making around healthier options. Participants responded to our adapted evidence-based program resulting in sustained changes in nutrition behaviors. Using adapted evidence-based strategies developed outside of the U.S.-Mexico border region is a feasible approach to address persist health disparities.
C1 [Miller, Mary] Texas Tech Univ Hlth Sci Ctr, L Frederick Francis Grad Sch Biomed Sci, El Paso, TX USA.
   [Valenzuela, Roy; Salinas, Jennifer J.] Univ Texas El Paso, Coll Hlth Sci, Dept Social Work, El Paso, TX USA.
   [Salinas, Jennifer J.] Dept Social Work, 500 Univ Ave, El Paso, TX 79968 USA.
C3 Texas Tech University System; Texas Tech University Health Science Center; University of Texas System; University of Texas El Paso
RP Salinas, JJ (corresponding author), Dept Social Work, 500 Univ Ave, El Paso, TX 79968 USA.
EM jsalinas7@utep.edu
FU Cancer Prevention and Research Institute of Texas
CR [Anonymous], 2015, HISPANICS AND LATINOS IN INDUSTRIES AND OCCUPATIONS, V0, P0
   Arredondo EM, 2016, AM J PREV MED, V50, P500, DOI 10.1016/j.amepre.2015.08.029
   Avgerinos KI, 2019, METABOLISM, V92, P121, DOI 10.1016/j.metabol.2018.11.001
   Baggett L, 2018, UGA TODAY, V0, P0
   Brener S, 2024, J RACIAL ETHN HEALTH, V11, P1077, DOI 10.1007/s40615-023-01587-5
   Calle EE, 2003, NEW ENGL J MED, V348, P1625, DOI 10.1056/NEJMoa021423
   Contento I, 2022, CANCER CONTROL, V29, P0, DOI 10.1177/10732748221133987
   Cown MH, 2017, ECOL FOOD NUTR, V56, P493, DOI 10.1080/03670244.2017.1381606
   Cox GO, 2020, JOURNAL OF THE GEORGIA PUBLIC HEALTH ASSOCIATION, V8, P58, DOI 10.20429/JGPHA.2020.080109
   Divi C, 2007, INT J QUAL HEALTH C, V19, P60, DOI 10.1093/intqhc/mzl069
   Evenson KR, 2019, MED SCI SPORT EXER, V51, P891, DOI 10.1249/MSS.0000000000001871
   Feigelson HS, 2021, JNCI-J NATL CANCER I, V113, P1156, DOI 10.1093/jnci/djab053
   Fernández A, 2015, J GEN INTERN MED, V30, P1394, DOI 10.1007/s11606-015-3436-x
   Flegal KM, 2016, JAMA-J AM MED ASSOC, V315, P2284, DOI 10.1001/jama.2016.6458
   French SA, 2019, BMC PUBLIC HEALTH, V19, P0, DOI 10.1186/s12889-019-6546-2
   Griffith DM, 2018, AM J MENS HEALTH, V12, P1102, DOI 10.1177/1557988318763647
   Kristal AR, 2008, AM J EPIDEMIOL, V167, P925, DOI 10.1093/aje/kwm389
   Larsen BA, 2020, AM J PREV MED, V59, P219, DOI 10.1016/j.amepre.2020.03.007
   Levine DA, 2020, STROKE, V51, P3425, DOI 10.1161/STROKEAHA.120.030427
   Livaudais JC, 2010, J WOMENS HEALTH, V19, P2049, DOI 10.1089/jwh.2009.1733
   Lopez VA, 2006, J COMMUN HEALTH, V31, P343, DOI 10.1007/s10900-006-9016-6
   Melero V, 2020, NUTRIENTS, V12, P0, DOI 10.3390/nu12113505
   Mora M T, 2018, ECONOMIC POLICY INSTITUTE, V0, P1
   Morales LS, 2002, J HEALTH CARE POOR U, V13, P477, DOI 10.1177/104920802237532
   National Cancer Institute, 2019, FOOD FREQUENCY QUESTIONNAIRE AT A GLANCE | DIETARY ASSESSMENT PRIMER, V0, P0
   Noe-Bustamante L, 2019, KEY FACTS US HISPANI, V0, P0
   OMara-Eves A, 2015, BMC PUBLIC HEALTH, V15, P0, DOI 10.1186/s12889-015-1352-y
   Parra-Medina D, 2011, AM J PUBLIC HEALTH, V101, P1914, DOI 10.2105/AJPH.2011.300151
   Piedra LM, 2018, BMC PUBLIC HEALTH, V18, P0, DOI 10.1186/s12889-018-5850-6
   Ramirez AG, 2004, PREV MED, V39, P263, DOI 10.1016/j.ypmed.2004.03.034
   Review S, 2018, AM J MENS HEALTH, V12, P1102, DOI 10.1177/1557988318763647
   Soltero EG, 2021, NUTRIENTS, V13, P0, DOI 10.3390/nu13082690
   Staten LK, 2004, J WOMENS HEALTH, V13, P547, DOI 10.1089/1540999041281133
   Valenzuela R, 2022, INT J ENV RES PUB HE, V19, P0, DOI 10.3390/ijerph191811607
   Vart P, 2020, JAMA NETW OPEN, V3, P0, DOI 10.1001/jamanetworkopen.2020.7932
   Vásquez PM, 2022, J GERONTOL B-PSYCHOL, V77, PE263, DOI 10.1093/geronb/gbac161
   Zhang DL, 2021, HEALTH EQUITY, V5, P375, DOI 10.1089/heq.2020.0139
   Zong J, 2022, A MOSAIC, V0, P0
NR 39
TC 0
Z9 0
U1 0
U2 0
PU SAGE PUBLICATIONS INC
PI THOUSAND OAKS
PA 2455 TELLER RD, THOUSAND OAKS, CA 91320 USA
SN 1073-2748
EI 1526-2359
J9 CANCER CONTROL
JI Cancer Control
PD JUN 15
PY 2024
VL 31
IS 
BP 
EP 
DI 10.1177/10732748241261567
PG 7
WC Oncology
SC Oncology
GA TJ7Z6
UT WOS:001240974500001
PM 38849203
DA 2025-02-23
ER

PT J
AU Cho, HJ
   Woo, HD
   Park, S
   Choi, WJ
   Kim, JH
   Kweon, SS
   Kim, J
   Lee, JE
   Park, SK
AF Cho, Hyun Jeong
   Woo, Hae Dong
   Park, Sohee
   Choi, Wook Jin
   Kim, Ji Hyun
   Kweon, Sun-Seog
   Kim, Jeongseon
   Lee, Jung Eun
   Park, Sue K.
TI Gastric and colorectal cancer incidence attributable to dietary factors in Korea
SO JOURNAL OF GASTROINTESTINAL ONCOLOGY
LA English
DT Article
DE Population attributable fraction (PAF); gastric cancer; colorectal cancer; dietary factors; Korean
ID modifiable risk-factors; burden; consumption; australia; fraction; profile; health; red
AB Background: Dietary factors play a role in the etiology of gastrointestinal cancer. We aimed to estimate the burden of gastric and colorectal cancer that can be attributable to dietary factors in adults aged 20 years and older in Korea in 2018. Methods: Dietary intakes in 2000 were estimated using data from the 2001, 2005, and 2007-2018 Korea National Health and Nutrition Examination Survey (KNHANES). For counterfactual scenarios, the optimal level of intake suggested by the Global Burden of Disease (GBD) study was used if it was available. Otherwise, the average intake values of reference groups among published studies globally were used. Relative risks (RRs) were pooled through dose-response meta-analyses of Korean studies. Results: In Korea in 2018, an estimated 18.6% of gastric cancer cases and 34.9% of colorectal cancer cases were attributed to the combined effect of evaluated dietary factors. High intake of salted vegetables accounted for 16.0% of gastric cancer cases, followed by salted fish at 2.4%. Low intakes of whole grains (16.6%) and milk (13.7%) were leading contributors to colorectal cancer cases, followed by high intakes of processed meat (3.1%) and red meat (5.9%), and a low intake of dietary fiber (0.5%). Conclusions: These results suggest that a considerable proportion of gastric and colorectal cancer incidence might be preventable by healthy dietary habits in Korea. However, further research is needed to confirm the associations between dietary factors and gastric and colorectal cancers in Korea and to formulate and apply effective cancer prevention strategies to Koreans.
C1 [Cho, Hyun Jeong; Lee, Jung Eun] Seoul Natl Univ, Coll Human Ecol, Dept Food & Nutr, 1 Gwanak Ro, Seoul 08826, South Korea.
   [Woo, Hae Dong; Choi, Wook Jin; Kim, Ji Hyun; Kim, Jeongseon] Natl Canc Ctr, Grad Sch Canc Sci & Policy, Dept Canc Biomed Sci, 323 Ilsan Ro, Goyang 10408, South Korea.
   [Park, Sohee] Yonsei Univ, Grad Sch Publ Hlth, Dept Biostat, Seoul, South Korea.
   [Kweon, Sun-Seog] Chonnam Natl Univ, Med Sch, Dept Prevent Med, Gwangju, South Korea.
   [Kweon, Sun-Seog] Res Inst Med Sci, Gwangju, South Korea.
   [Lee, Jung Eun] Seoul Natl Univ, Res Inst Human Ecol, Seoul, South Korea.
   [Park, Sue K.] Seoul Natl Univ, Coll Med, Dept Prevent Med, Seoul, South Korea.
   [Park, Sue K.] Seoul Natl Univ, Canc Res Inst, Seoul, South Korea.
   [Park, Sue K.] Seoul Natl Univ, Grad Sch, Dept Biomed Sci, Seoul, South Korea.
   [Kim, Jeongseon] Natl Canc Ctr, Grad Sch Canc Sci & Policy, Dept Canc Biomed Sci, 323 Ilsan Ro, Goyang 10408, South Korea.
   [Lee, Jung Eun] Seoul Natl Univ, Coll Human Ecol, Dept Food & Nutr, 1 Gwanak Ro, Seoul 08826, South Korea.
C3 Seoul National University (SNU); National Cancer Center - Korea (NCC); Yonsei University; Yonsei University Health System; Chonnam National University; Seoul National University (SNU); Seoul National University (SNU); Seoul National University (SNU); Seoul National University (SNU); National Cancer Center - Korea (NCC); Seoul National University (SNU)
RP Lee, JE (corresponding author), Seoul Natl Univ, Coll Human Ecol, Dept Food & Nutr, 1 Gwanak Ro, Seoul 08826, South Korea.; Kim, J (corresponding author), Natl Canc Ctr, Grad Sch Canc Sci & Policy, Dept Canc Biomed Sci, 323 Ilsan Ro, Goyang 10408, South Korea.
EM jskim@ncc.re.kr; jungelee@snu.ac.kr
FU Cancer Center [1810090]; Korean Foundation for Cancer Research [CB-2017-A-2]
CR Afshin A, 2019, LANCET, V393, P1958, DOI 10.1016/S0140-6736(19)30041-8
   Behrens G, 2018, DTSCH ARZTEBL INT, V115, P578, DOI 10.3238/arztebl.2018.0578
   Brown KF, 2018, BRIT J CANCER, V118, P1130, DOI 10.1038/s41416-018-0029-6
   Chen WQ, 2019, LANCET GLOB HEALTH, V7, PE257, DOI 10.1016/S2214-109X(18)30488-1
   Cho S, 2021, CANCER RES TREAT, V53, P480, DOI 10.4143/crt.2019.742CancerResTreat.2021;53
   COCHRAN WG, 1954, BIOMETRICS, V10, P101, DOI 10.2307/3001666
   de Vries E, 2017, COLOMB MEDICA, V48, P64
   DERSIMONIAN R, 1986, CONTROL CLIN TRIALS, V7, P177, DOI 10.1016/0197-2456(86)90046-2
   Ezzati M, 2003, LANCET, V362, P271, DOI 10.1016/S0140-6736(03)13968-2
   Greenland S, 2004, INT J EPIDEMIOL, V33, P1389, DOI 10.1093/ije/dyh276
   Grundy Anne, 2017, CMAJ OPEN, V5, PE540, DOI 10.9778/cmajo.20160045
   Grundy Anne, 2017, CMAJ OPEN, V5, PE7, DOI 10.9778/cmajo.20160043
   Grundy Anne, 2016, CMAJ OPEN, V4, PE768, DOI 10.9778/cmajo.20160036
   Gu MJ, 2018, BMC CANCER, V18, P0, DOI 10.1186/s12885-017-3968-z
   Inoue M, 2012, ANN ONCOL, V23, P1362, DOI 10.1093/annonc/mdr437
   Islami F, 2018, CA-CANCER J CLIN, V68, P31, DOI 10.3322/caac.21440
   Kang MJ, 2023, CANCER RES TREAT, V55, P385
   Kim YA, 2020, CANCER RES TREAT, V52, P896, DOI 10.4143/crt.2019.398
   Kulhanova I, 2020, INT J CANCER, V146, P646, DOI 10.1002/ijc.32284
   Kweon S, 2014, INT J EPIDEMIOL, V43, P69, DOI 10.1093/ije/dyt228
   Kweon SS, 2014, INT J EPIDEMIOL, V43, P558, DOI 10.1093/ije/dys244
   LaVecchia C, 1996, INT J CANCER, V66, P60, DOI 10.1002/(SICI)1097-0215(19960328)66:1<60::AID-IJC11>3.0.CO;2-F
   LEVIN M L, 1953, ACTA UNIO INT CONTRA CANCRUM, V9, P531
   de Rezende LFM, 2019, CANCER EPIDEMIOL, V59, P148, DOI 10.1016/j.canep.2019.01.021
   Murray Christopher JL, 2003, POPUL HEALTH METR, V1, P1, DOI 10.1186/1478-7954-1-1
   Nagle CM, 2015, AUST NZ J PUBL HEAL, V39, P422, DOI 10.1111/1753-6405.12449
   Nagle CM, 2015, AUST NZ J PUBL HEAL, V39, P429, DOI 10.1111/1753-6405.12450
   Parkin DM, 2011, BRIT J CANCER, V105, PS77, DOI 10.1038/bjc.2011.489
   Pearce N, 2015, ENVIRON HEALTH PERSP, V123, P507, DOI 10.1289/ehp.1409149
   Poirier AE, 2019, PREV MED, V122, P140, DOI 10.1016/j.ypmed.2019.04.007
   Rothman KJ, 2008, MODERN EPIDEMIOLOGY, V0, P0
   Shield KD, 2018, BRIT J NUTR, V120, P1171, DOI 10.1017/S0007114518002544
   Steenland K, 2006, EPIDEMIOLOGY, V17, P512, DOI 10.1097/01.ede.0000229155.05644.43
   WCRF/AICR, 2016, DIET, V0, P0
   WCRF/AICR, 2017, DIET, V0, P0
   Yoo Keun Young, 2002, ASIAN PAC J CANCER PREV, V3, P85
   Yu KyungHye Yu KyungHye, 2008, KOREAN JOURNAL OF NUTRITION, V41, P100
   Zhang FF, 2019, JNCI CANCER SPECT, V3, P0, DOI 10.1093/jncics/pkz034
NR 39
TC 1
Z9 1
U1 6
U2 9
PU AME PUBLISHING COMPANY
PI SHATIN
PA FLAT-RM C 16F, KINGS WING PLAZA 1, NO 3 KWAN ST, SHATIN, HONG KONG 00000, PEOPLES R CHINA
SN 2078-6891
EI 2219-679X
J9 J GASTROINTEST ONCOL
JI J. Gastrointest. Oncol.
PD JUN 30
PY 2024
VL 15
IS 3
BP 
EP 
DI 10.21037/jgo-24-10
PG 34
WC Oncology; Gastroenterology & Hepatology
SC Oncology; Gastroenterology & Hepatology
GA A5D9H
UT WOS:001282745700001
PM 38989404
DA 2025-02-23
ER

PT J
AU Haynes, D
   Hughes, KD
   Borrero, M
   Haas, M
   Roach, L
   Blaes, A
AF Haynes, David
   Hughes, Kelly D.
   Borrero, Maria
   Haas, McKenna
   Roach, Lauren
   Blaes, Anne
TI Estimating uninsured and underinsured women eligible for Minnesota's Breast Cancer Screening Program
SO CANCER CAUSES & CONTROL
LA English
DT Article
DE Small area estimates; Mammography services; Health geography; Prevention
ID mammographic density; metabolic syndrome; dietary intervention; young-women; children; risk; quantification; identification; cholesterol; profiles
AB Since its inception in 1991, the mission of the National Breast and Cervical Cancer Early Detection Program's (NBCCEDP) mission is to improve access to mammography. This program has demonstrated evidence showing that it has improved breast cancer screening rates for women who are uninsured and underinsured. However, the literature has shown that NBCCEDP screenings are decreasing, and only reach a portion of eligible women. Reliable estimates at the sub-county level are needed to identify and reach eligible women. Our work builds upon previous estimates by integrating uninsured and insurance status into spatially adaptive filters. We use spatially adaptive filters to create small area estimates of standardized incidence ratios describing the utilization rate of NBCCEDP services in Minnesota. We integrate the American Community Survey (2010-2014) insurance status data to account for the percentage that an individual is uninsured. We test five models that integrate insurance status by age, sex, and race/ethnicity. Our composite model, which adjusts for age, sex, and race/ethnicity insurance statuses, reduces 95% of the estimation error. We estimate that there approximately 49,913.7 women eligible to receive services for Minnesota. We also create small geography (i.e., county and sub-county) estimates for Minnesota. The integration of the insurance data improved our utilization estimate. The development of these methods will allow state programs to more efficiently use their resources and understand their reach.
C1 [Haynes, David] Inst Hlth Informat, Suite 8-100,516 Delaware St SE, Minneapolis, MN 55455 USA.
   [Hughes, Kelly D.] Minnesota Dept Hlth, Sage Program, 85 7th Pl E, St Paul, MN 55101 USA.
   [Borrero, Maria; Blaes, Anne] Univ Minnesota, Sch Med, Minneapolis, MN 55445 USA.
   [Haas, McKenna; Roach, Lauren] Univ Minnesota, Sch Publ Hlth, Minneapolis, MN 55445 USA.
C3 Minnesota Department of Health (MHD); University of Minnesota System; University of Minnesota Twin Cities; University of Minnesota System; University of Minnesota Twin Cities
RP Haynes, D (corresponding author), Inst Hlth Informat, Suite 8-100,516 Delaware St SE, Minneapolis, MN 55455 USA.
EM dahaynes@umn.edu; kelly.d.hughes@state.mn.us; borre112@umn.edu; haasx315@umn.edu; roach258@umn.edu; blaes004@umn.edu
FU National Institutes of Health
CR [Anonymous], 2022, NBCCEDP SCREENING PROGRAM SUMMARIES: NATIONAL AGGREGATE, V0, P0
   Beyer KMM, 2009, PREV CHRONIC DIS, V6, P0, DOI 10.1177/1479972308099206
   Centers for Disease Control and Prevention, 2022, NATIONAL BREAST AND CERVICAL CANCER EARLY DETECTION PROGRAM, V0, P0
   Centers for Disease Control and Prevention (CDC) Division of Cancer Prevention and Control, 2019, NAT BREAST CERV CANC, V0, P0
   Clegg LX, 2009, CANCER CAUSE CONTROL, V20, P417, DOI 10.1007/s10552-008-9256-0
   Davis TC, 2014, J GEN INTERN MED, V29, P628, DOI 10.1007/s11606-013-2743-3
   Federal Register, 2018, NOTICE OF FINAL CRITERIA AND PROGRAM IMPLEMENTATION, V0, P0
   Ginsburg O, 2020, CANCER-AM CANCER SOC, V126, P2379, DOI 10.1002/cncr.32887
   Haynes D, 2022, SPAT SPATIO-TEMPORAL, V40, P0, DOI 10.1016/j.sste.2021.100476
   Howard DH, 2015, CANCER CAUSE CONTROL, V26, P657, DOI 10.1007/s10552-015-0553-0
   Hughes KD, 2021, PREV MED REP, V23, P0, DOI 10.1016/j.pmedr.2021.101415
   Manson Steven, 2022, IPUMS, V0, P0
   Mootz A, 2021, J BREAST IMAGING, V2, P524, DOI 10.1093/ibi/wbaa093
   Rineer J, 2020, RTI SYNTHPOP&TRADE, V0, P0
   Schoen C, 2011, HEALTH AFFAIR, V30, P1762, DOI 10.1377/hlthaff.2011.0335
   Subramanian S, 2015, CANCER CAUSE CONTROL, V26, P689, DOI 10.1007/s10552-015-0569-5
   Tangka FKL, 2006, CANCER CAUSE CONTROL, V17, P1145, DOI 10.1007/s10552-006-0058-y
   Tiwari CT, 2005, DEVELOPMENTS IN SPATIAL DATA HANDLING, V0, PP665, DOI 10.1007/3-540-26772-7_50
   USDepartment of Health and Human Services, 1995, NATIONAL BREAST AND CERVICAL CANCER EARLY DETECTION PROGRAM, V0, P0
   United States Census Bureau, 2017, SAHIE, V0, P0
NR 20
TC 0
Z9 0
U1 0
U2 0
PU SPRINGER
PI DORDRECHT
PA VAN GODEWIJCKSTRAAT 30, 3311 GZ DORDRECHT, NETHERLANDS
SN 0957-5243
EI 1573-7225
J9 CANCER CAUSE CONTROL
JI Cancer Causes Control
PD FEB 15
PY 2024
VL 35
IS 2
BP 359
EP 366
DI 10.1007/s10552-023-01792-x
EA SEP 2023
PG 8
WC Oncology; Public, Environmental & Occupational Health
SC Oncology; Public, Environmental & Occupational Health
GA ES5Z6
UT WOS:001073175600001
PM 37775609
DA 2025-02-23
ER

PT J
AU He, KJ
   Gong, GY
AF He, Ke-Jie
   Gong, Guoyu
TI Global trends and projections of colorectal, esophageal and stomach cancer burden among youth associated with diet: A analysis of 204 countries and territories from 1990 to 2019 and until 2040
SO TRANSLATIONAL ONCOLOGY
LA English
DT Article
DE Socioeconomics; Dietary risks; Young adults; Death rate; Disability-adjusted life years rate
ID young-adults; risk; disease; microbiota; health; lung
AB Background: Unhealthy diets significantly contribute to stomach, colorectal and esophageal cancer burden globally. Western diets high in processed and red meats promote carcinogenesis in these gastrointestinal cancers. However, adolescent and young adult (AYA) patients' unique needs regarding these cancers have been neglected. Methods: Data from the 2019 Global Burden of Disease study was used to quantify stomach, colorectal and esophageal cancer burden among AYAs from 1990 to 2040 across 204 countries. Correlations between the burden of these cancers and the Socio-demographic Index were examined. Results: High SDI locations experienced the largest reduction in cancer DALY rate change from 1990 to 2019 (-22% [-12 to -33]), compared to a small increase in low-middle SDI regions. Middle SDI areas saw the largest reduction in DALY rate change from 1990 to 2019 (-62% [-32 to -75]), compared to a small decrease in lowmiddle SDI locations (-9% [-27 to 10]) in esophageal cancer. From 1990-2019, stomach cancer deaths and DALYs declined across all SDI regions, with the largest reductions in high SDI locations (-61% [-57 to -69]) and smallest in low-middle SDI areas (-25% [-13 to -34]). Colorectal cancer deaths and DALYs rose across all SDI regions except high SDI locations, which showed a slight decrease. Conclusion: This study demonstrates the evolving global burden of stomach, colorectal and esophageal cancers among AYAs. The highest burden was in high-middle and high SDI regions, underscoring the need to prioritize initiatives targeting these gastrointestinal malignancies in youth.
C1 [He, Ke-Jie] Wenzhou Med Univ, Quzhou Affiliated Hosp, Quzhou Peoples Hosp, Quzhou, Zhejiang, Peoples R China.
   [Gong, Guoyu] Xiamen Univ, Sch Med, Xiamen, Peoples R China.
C3 Wenzhou Medical University; Xiamen University
RP He, KJ (corresponding author), Wenzhou Med Univ, Quzhou Affiliated Hosp, Quzhou Peoples Hosp, Quzhou, Zhejiang, Peoples R China.
EM hekejie@stu.xmu.edu.cn
FU Quzhou Municipal Science and Technology Bureau [2023K117]; Quzhou Medical and Health personnel scientific research fund project [KYQD2022-18]
CR Afshin A, 2019, LANCET, V393, P1958, DOI 10.1016/S0140-6736(19)30041-8
   Al-Batran SE, 2016, ANN ONCOL, V27, P673, DOI 10.1093/annonc/mdv625
   Colchero MA, 2016, BMJ-BRIT MED J, V352, P0, DOI 10.1136/bmj.h6704
   Barbirou M, 2020, BMC CANCER, V20, P0, DOI 10.1186/s12885-020-07605-7
   Bright C, 2019, LANCET ONCOL, V20, P531, DOI 10.1016/S1470-2045(18)30903-3
   Butler LM, 2005, CANCER EPIDEM BIOMAR, V14, P1626, DOI 10.1158/1055-9965.EPI-04-0682
   Chao C, 2020, J CLIN ONCOL, V38, P3161, DOI 10.1200/JCO.20.00722
   Dang H, 2020, SCI ADV, V6, P0, DOI 10.1126/sciadv.aay9691
   Foegeding NJ, 2021, DIS MODEL MECH, V14, P0, DOI 10.1242/dmm.049051
   Gunter MJ, 2019, ANN ONCOL, V30, P510, DOI 10.1093/annonc/mdz044
   He FJ, 2014, J HUM HYPERTENS, V28, P345, DOI 10.1038/jhh.2013.105
   Hirpara DH, 2019, J THORAC DIS, V11, PS509, DOI 10.21037/jtd.2019.01.02
   Jamison DT, 2018, LANCET, V391, P1108, DOI 10.1016/S0140-6736(17)32906-9
   Khasag O, 2018, GUT PATHOG, V10, P0, DOI 10.1186/s13099-018-0240-2
   Koene RJ, 2016, CIRCULATION, V133, P1104, DOI 10.1161/CIRCULATIONAHA.115.020406
   Kurotani K, 2010, BRIT J NUTR, V104, P1703, DOI 10.1017/S0007114510002606
   Lu LL, 2021, CANCER COMMUN, V41, P1137, DOI 10.1002/cac2.12220
   Mack JW, 2016, PSYCHO-ONCOLOGY, V25, P1085, DOI 10.1002/pon.3949
   Murray CJL, 2012, LANCET, V380, P2063, DOI 10.1016/S0140-6736(12)61899-6
   Parkin DM, 2001, LANCET ONCOL, V2, P533, DOI 10.1016/S1470-2045(01)00486-7
   Patton GC, 2016, LANCET, V387, P2423, DOI 10.1016/S0140-6736(16)00579-1
   Penner LA, 2016, J CLIN ONCOL, V34, P2874, DOI 10.1200/JCO.2015.66.3658
   Pritchard S, 2011, CANCER-AM CANCER SOC, V117, P2323, DOI 10.1002/cncr.26044
   Ren JS, 2012, CANCER EPIDEM BIOMAR, V21, P905, DOI 10.1158/1055-9965.EPI-12-0202
   Roth GA, 2018, LANCET, V392, P1736, DOI 10.1016/S0140-6736(18)32203-7
   Safiri S, 2019, LANCET GASTROENTEROL, V4, P913, DOI 10.1016/S2468-1253(19)30345-0
   Sardana RK, 2018, FOOD FUNCT, V9, P1967, DOI 10.1039/c7fo01908d
   Sharma R, 2022, LANCET GASTROENTEROL, V7, P627, DOI 10.1016/S2468-1253(22)00044-9
   Shigeyasu K, 2017, CLIN CANCER RES, V23, P2391, DOI 10.1158/1078-0432.CCR-16-1676
   Song MY, 2018, JAMA ONCOL, V4, P71, DOI 10.1001/jamaoncol.2017.3684
   Song MY, 2015, GASTROENTEROLOGY, V148, P1244, DOI 10.1053/j.gastro.2014.12.035
   Steliarova-Foucher E, 2018, LANCET ONCOL, V19, P1159, DOI 10.1016/S1470-2045(18)30423-6
   Strasser B, 2021, NUTRIENTS, V13, P0, DOI 10.3390/nu13062045
   Thompson MR, 2011, COLORECTAL DIS, V13, P1242, DOI 10.1111/j.1463-1318.2010.02438.x
   Tilg H, 2018, CANCER CELL, V33, P954, DOI 10.1016/j.ccell.2018.03.004
   Tullio V, 2021, NUTRIENTS, V13, P0, DOI 10.3390/nu13010081
   Vos T, 2020, LANCET, V396, P1562
   Vuik FER, 2019, GUT, V68, P1820, DOI 10.1136/gutjnl-2018-317592
   Weir TL, 2021, SEMIN CANCER BIOL, V70, P53, DOI 10.1016/j.semcancer.2020.06.007
   Wu JJ, 2019, J CANCER, V10, P5388, DOI 10.7150/jca.32435
   Wu XM, 2022, NUTRIENTS, V14, P0, DOI 10.3390/nu14204260
   Wu Y, 2022, J ADV RES, V40, P233, DOI 10.1016/j.jare.2022.06.001
   Yan Y, 2020, GENOME MED, V12, P0, DOI 10.1186/s13073-020-00765-y
   Yang J, 2018, PROTEIN CELL, V9, P474, DOI 10.1007/s13238-018-0543-6
   Zhang Y, 2023, J SCI FOOD AGR, V103, P6752, DOI 10.1002/jsfa.12732
NR 45
TC 1
Z9 1
U1 3
U2 5
PU ELSEVIER SCIENCE INC
PI NEW YORK
PA STE 800, 230 PARK AVE, NEW YORK, NY 10169 USA
SN 1936-5233
EI 
J9 TRANSL ONCOL
JI Transl. Oncol.
PD AUG 15
PY 2024
VL 46
IS 
BP 
EP 
DI 10.1016/j.tranon.2024.101984
EA JUN 2024
PG 12
WC Oncology
SC Oncology
GA UR4I2
UT WOS:001249768200001
PM 38824874
DA 2025-02-23
ER

PT J
AU Greenlee, H
   Rillamas-Sun, E
   Yung, RL
   Cobos, S
   Donzella, SM
   Huang, YH
   Schattenkerk, L
   Ueland, K
   Vandoren, M
   Myers, SA
   Garcia, G
   King, T
   Santiago-Torres, M
   Di, CZ
   Dey, N
   Guthrie, KA
   Davidson, NE
AF Greenlee, Heather
   Rillamas-Sun, Eileen
   Yung, Rachel L.
   Cobos, Sofia
   Donzella, Sidney M.
   Huang, Yuhan
   Schattenkerk, Liza
   Ueland, Katherine
   Vandoren, Matthew
   Myers, Samantha A.
   Garcia, Gino
   King, Theresa
   Santiago-Torres, Margarita
   Di, Chongzhi
   Dey, Neelendu
   Guthrie, Katherine A.
   Davidson, Nancy E.
TI Cook and Move for Your Life, an eHealth intervention for women with breast cancer
SO NPJ BREAST CANCER
LA English
DT Article
ID randomized controlled-trial; physical-activity; survivors; time; recommendations; adherence; diet
AB We tested the feasibility and preliminary efficacy of an online diet and physical activity program for women with early-stage breast cancer who had completed surgery, chemotherapy, and radiation therapy (ongoing endocrine therapy allowed). Participants with low fruit and vegetable (F/V) consumption and/or low moderate-to-vigorous physical activity (MVPA) levels were randomized to one of two doses - low (one Zoom group session) or high (12 Zoom group sessions) - of an online lifestyle program with the goal of improving F/V intake and MVPA. All participants received eHealth communications (text messages, study website access), a Fitbit, and a WiFi-enabled scale. Primary objectives evaluated feasibility. Secondary objectives compared the 6-month change in F/V intake and MVPA between the two dose groups. Seventy-four women (mean age = 58.4 years; 87% non-Hispanic White; mean time since diagnosis = 4.6 years) were accrued. Among women in the low dose group, 94% attended the single session; among women in the high dose group, 84% attended at least 8 of the 12 sessions. Retention at 6 months was 93%. High relative to low dose participants consumed 1.5 more servings/day of F/V at 6 months (P = 0.007) but MVPA levels did not differ between groups. We successfully implemented an online lifestyle program for early-stage breast cancer survivors. The high dose intervention demonstrated preliminary efficacy in improving F/V consumption in early-stage breast cancer survivors. Future trials can test the intervention in a larger and more diverse population of breast cancer survivors.
C1 [Greenlee, Heather; Rillamas-Sun, Eileen; Yung, Rachel L.; Cobos, Sofia; Donzella, Sidney M.; Huang, Yuhan; Schattenkerk, Liza; Ueland, Katherine; Vandoren, Matthew; Myers, Samantha A.; Garcia, Gino; Santiago-Torres, Margarita; Di, Chongzhi; Dey, Neelendu; Guthrie, Katherine A.; Davidson, Nancy E.] Fred Hutchinson Canc Ctr, Seattle, WA 98109 USA.
   [Greenlee, Heather; Yung, Rachel L.; Donzella, Sidney M.; Huang, Yuhan; King, Theresa; Davidson, Nancy E.] Univ Washington, Seattle, WA 98195 USA.
C3 Fred Hutchinson Cancer Center; University of Washington; University of Washington Seattle
RP Greenlee, H (corresponding author), Fred Hutchinson Canc Ctr, Seattle, WA 98109 USA.; Greenlee, H (corresponding author), Univ Washington, Seattle, WA 98195 USA.
EM hgreenlee@fredhutch.org
FU Carol M. Baldwin Breast Cancer Research Fund (Carol M. Baldwin Breast Cancer Research Fund, Inc.) [BCRF 20-035]; Breast Cancer Research Foundation [P30CA015704]; NIH; Washington State CARE Fund - Cancer Research Endowment Distinguished Research Grant
CR [Anonymous], 2017, CONTIN. UPDAT. PROJ. EXPERT REP, V0, PP120, DOI [10.1007/s12082-007-0105-4, DOI 10.1007/S12082-007-0105-4]
   Biskup M, 2023, DIAGNOSTICS, V13, P0, DOI 10.3390/diagnostics13223447
   Blanchard CM, 2008, J CLIN ONCOL, V26, P2198, DOI 10.1200/JCO.2007.14.6217
   Boyle T, 2015, SUPPORT CARE CANCER, V23, P1121, DOI 10.1007/s00520-014-2453-3
   Choi L, 2012, MED SCI SPORT EXER, V44, P2009, DOI 10.1249/MSS.0b013e318258cb36
   Clinton SK, 2020, J NUTR, V150, P663, DOI 10.1093/jn/nxz268
   Coro DG, 2022, WOMENS HEALTH REP, V3, P563, DOI 10.1089/whr.2021.0133
   Craig CL, 2003, MED SCI SPORT EXER, V35, P1381, DOI 10.1249/01.MSS.0000078924.61453.FB
   Dorri S, 2020, BREAST CANCER-TOKYO, V27, P25, DOI 10.1007/s12282-019-00982-3
   Dyrstad SM, 2014, MED SCI SPORT EXER, V46, P99, DOI 10.1249/MSS.0b013e3182a0595f
   Ee C, 2022, BMC PUBLIC HEALTH, V22, P0, DOI 10.1186/s12889-022-13980-6
   Goode AD, 2015, J CANCER SURVIV, V9, P660, DOI 10.1007/s11764-015-0442-2
   Greenlee H, 2015, J ACAD NUTR DIET, V115, P709, DOI 10.1016/j.jand.2014.11.002
   Greenlee HA, 2013, OBESITY, V21, P65, DOI 10.1002/oby.20245
   Haberlin C, 2018, SUPPORT CARE CANCER, V26, P3323, DOI 10.1007/s00520-018-4305-z
   Harris HR, 2016, INT J CANCER, V138, P2657, DOI 10.1002/ijc.30015
   Harvey J, 2017, WOMENS HEALTH, V13, P80, DOI 10.1177/1745505717731012
   Jochems SHJ, 2018, BMJ OPEN, V8, P0, DOI 10.1136/bmjopen-2016-014530
   Kanera IM, 2017, INT J BEHAV NUTR PHY, V14, P0, DOI 10.1186/s12966-017-0474-2
   Keaver L, 2021, J ACAD NUTR DIET, V121, P233, DOI 10.1016/j.jand.2020.09.031
   King WC, 2011, J PHYS ACT HEALTH, V8, P566, DOI 10.1123/jpah.8.4.566
   Koutoukidis DA, 2018, BMJ OPEN, V8, P0, DOI 10.1136/bmjopen-2017-020313
   Krebs P, 2017, JMIR CANCER, V3, P50, DOI 10.2196/cancer.6435
   Lahart IM, 2015, ACTA ONCOL, V54, P635, DOI 10.3109/0284186X.2014.998275
   Martin EC, 2016, JMIR CANCER, V2, P0, DOI 10.2196/cancer.5247
   Pilkonis PA, 2011, ASSESSMENT, V18, P263, DOI 10.1177/1073191111411667
   Roberts AL, 2017, J CANCER SURVIV, V11, P704, DOI 10.1007/s11764-017-0632-1
   Rock CL, 2022, CA-CANCER J CLIN, V72, P230, DOI 10.3322/caac.21719
   Rose M, 2008, J CLIN EPIDEMIOL, V61, P17, DOI 10.1016/j.jclinepi.2006.06.025
   Thompson FE, 2002, J AM DIET ASSOC, V102, P1764, DOI 10.1016/S0002-8223(02)90379-2
   Ueland K, 2022, CONTEMP CLIN TRIALS, V123, P0, DOI 10.1016/j.cct.2022.106993
   Wang LF, 2022, CANCERS, V14, P0, DOI 10.3390/cancers14153816
NR 32
TC 0
Z9 0
U1 4
U2 4
PU NATURE PORTFOLIO
PI BERLIN
PA HEIDELBERGER PLATZ 3, BERLIN, 14197, GERMANY
SN 
EI 2374-4677
J9 NPJ BREAST CANCER
JI npj Breast Cancer
PD JUL 25
PY 2024
VL 10
IS 1
BP 
EP 
DI 10.1038/s41523-024-00662-2
PG 8
WC Oncology
SC Oncology
GA ZO9P3
UT WOS:001276359400001
PM 39054321
DA 2025-02-23
ER

PT J
AU Jin, SZ
   Zheng, YC
   Li, D
   Liu, XY
   Zhu, TT
   Wang, S
   Liu, ZH
   Liu, Y
AF Jin, Shengzi
   Zheng, Yingce
   Li, Ding
   Liu, Xingyao
   Zhu, Tingting
   Wang, Shuang
   Liu, Zhonghua
   Liu, Yun
TI Effect of genistein supplementation on microenvironment regulation of breast tumors in obese mice
SO BREAST CANCER RESEARCH
LA English
DT Article
DE Obesity; Breast cancer; Genistein; Tumor microenvironment; Cancer associated adipocyte; PPAR-gamma
ID cancer risk; ppar-gamma; diet; inflammation; progression; metabolism; contribute
AB Obesity is an important risk factor for breast cancer in women before and after menopause. Adipocytes, key mediators in the tumor microenvironment, play a pivotal role in the relationship between obesity with cancer. However, the potential of dietary components in modulating this relationship remains underexplored. Genistein, a soy-derived isoflavone, has shown promise in reducing breast cancer risk, attenuating obesity-associated inflammation, and improving insulin resistance. However, there are no reports examining whether genistein has the ability to reduce the effects of obesity on breast tumor development. In this study, we constructed a mammary tumor model in ovariectomized obese mice and examined the effects of genistein on body condition and tumor growth. Moreover, the effects of genistein on the tumor microenvironment were examined via experimental observation of peritumoral adipocytes and macrophages. In addition, we further investigated the effect of genistein on adipocyte and breast cancer cell crosstalk via coculture experiments. Our findings indicate that dietary genistein significantly alleviates obesity, systemic inflammation, and metabolic disorders induced by a high-fat diet in ovariectomized mice. Notably, it also inhibits tumor growth in vivo. The impact of genistein extends to the tumor microenvironment, where it reduces the production of cancer-associated adipocytes (CAAs) and the recruitment of M2d-subtype macrophages. In vitro, genistein mitigates the transition of adipocytes into CAAs and inhibits the expression of inflammatory factors by activating PPAR-gamma pathway and degrading nuclear NF-kappa B. Furthermore, it impedes the acquisition of invasive properties and epithelial-mesenchymal transition in breast cancer cells under CAA-induced inflammation, disrupting the Wnt3a/beta-catenin pathway. Intriguingly, the PPAR-gamma inhibitor T0070907 counteracted the effects of genistein in the coculture system, underscoring the specificity of its action. Our study revealed that genistein can mitigate the adverse effects of obesity on breast cancer by modulating the tumor microenvironment. These findings provide new insights into how genistein intake and a soy-based diet can reduce breast cancer risk.
C1 [Jin, Shengzi; Li, Ding; Liu, Xingyao; Zhu, Tingting; Liu, Yun] Northeast Agr Univ, Coll Vet Med, Harbin 150030, Peoples R China.
   [Zheng, Yingce; Liu, Zhonghua] Northeast Agr Univ, Coll Life Sci, 600 Changjiang Rd, Harbin 150030, Peoples R China.
   [Wang, Shuang] Zhejiang A&F Univ, Coll Vet Med, Hangzhou 311300, Peoples R China.
   [Liu, Yun] Northeast Agr Univ, Heilongjiang Key Lab Lab Anim & Comparat Med, 600 Changjiang Rd, Harbin 150030, Peoples R China.
C3 Northeast Agricultural University - China; Northeast Agricultural University - China; Zhejiang A&F University; Northeast Agricultural University - China
RP Liu, Y (corresponding author), Northeast Agr Univ, Coll Vet Med, Harbin 150030, Peoples R China.; Liu, ZH (corresponding author), Northeast Agr Univ, Coll Life Sci, 600 Changjiang Rd, Harbin 150030, Peoples R China.; Liu, Y (corresponding author), Northeast Agr Univ, Heilongjiang Key Lab Lab Anim & Comparat Med, 600 Changjiang Rd, Harbin 150030, Peoples R China.
EM liuzhonghua@neau.edu.cn; liuyun@neau.edu.cn
FU Earmarked fund for CARS36; National Natural Resources Foundation of China [31872527, 32373083]
CR Bray Freddie, 2018, CA CANCER J CLIN, V68, P394, DOI 10.3322/caac.21609
   Arcanjo RB, 2021, J AGR FOOD CHEM, V69, P1693, DOI 10.1021/acs.jafc.0c07456
   Arendt LM, 2013, CANCER RES, V73, P6080, DOI 10.1158/0008-5472.CAN-13-0926
   Behloul N, 2013, EUR J PHARMACOL, V698, P31, DOI 10.1016/j.ejphar.2012.11.013
   Blüher M, 2019, NAT REV ENDOCRINOL, V15, P288, DOI 10.1038/s41574-019-0176-8
   Bochet L, 2013, CANCER RES, V73, P5657, DOI 10.1158/0008-5472.CAN-13-0530
   Bouche C, 2023, CANCER RES, V83, P1170, DOI 10.1158/0008-5472.CAN-23-0505
   Chen SI, 2020, FOOD FUNCT, V11, P4561, DOI 10.1039/c9fo00976k
   Chen TB, 2019, AGING-US, V11, P7510, DOI 10.18632/aging.102263
   Choi YR, 2020, MOLECULES, V25, P0, DOI 10.3390/molecules25092042
   Corrêa LH, 2017, FRONT IMMUNOL, V8, P0, DOI 10.3389/fimmu.2017.01129
   Dandawate PR, 2016, SEMIN CANCER BIOL, V40-41, P192, DOI 10.1016/j.semcancer.2016.09.001
   Deng T, 2016, ANNU REV PATHOL-MECH, V11, P421, DOI 10.1146/annurev-pathol-012615-044359
   Dirat B, 2011, CANCER RES, V71, P2455, DOI 10.1158/0008-5472.CAN-10-3323
   Esposito K, 2012, DIABETES CARE, V35, P2402, DOI 10.2337/dc12-0336
   Faustino-Rocha A, 2013, LAB ANIMAL, V42, P217, DOI 10.1038/laban.254
   Fraga CG, 2019, FOOD FUNCT, V10, P514, DOI 10.1039/C8FO01997E
   Franklin RA, 2014, SCIENCE, V344, P921, DOI 10.1126/science.1252510
   Gan ML, 2020, FOOD FUNCT, V11, P2418, DOI 10.1039/c9fo00861f
   Goh YX, 2022, FRONT PHARMACOL, V13, P0, DOI 10.3389/fphar.2022.820969
   Hall JM, 2019, ENVIRON HEALTH PERSP, V127, P0, DOI 10.1289/EHP3444
   Hinshaw DC, 2019, CANCER RES, V79, P4557, DOI 10.1158/0008-5472.CAN-18-3962
   Hou QH, 2023, PHARMACOL RES, V188, P0, DOI 10.1016/j.phrs.2023.106676
   Hou YZ, 2012, NAT COMMUN, V3, P0, DOI 10.1038/ncomms2270
   Hussain A, 2022, CRIT REV FOOD SCI, V62, P2580, DOI 10.1080/10408398.2020.1855413
   Iyengar NM, 2016, J CLIN ONCOL, V34, P4270, DOI 10.1200/JCO.2016.67.4283
   Jin S, 2022, INT J MOL SCI, V23, P8
   Jin SZ, 2022, INT IMMUNOPHARMACOL, V111, P0, DOI 10.1016/j.intimp.2022.109111
   Krízová L, 2019, MOLECULES, V24, P0, DOI 10.3390/molecules24061076
   Kyrgiou M, 2017, BMJ-BRIT MED J, V356, P0, DOI 10.1136/bmj.j477
   Lamartiniere CA, 2000, AM J CLIN NUTR, V71, P1705S, DOI 10.1093/ajcn/71.6.1705S
   Lecarpentier Y, 2017, CLIN TRANSL MED, V6, P0, DOI 10.1186/s40169-017-0144-7
   Lee SH, 2022, NAT COMMUN, V13, P0, DOI 10.1038/s41467-022-33202-2
   Lee-Rueckert M, 2023, SEMIN CANCER BIOL, V93, P36, DOI 10.1016/j.semcancer.2023.05.002
   Li B, 2023, MILITARY MED RES, V10, P0, DOI 10.1186/s40779-022-00437-5
   Liang M, 2022, FRONT PHARMACOL, V13, P0, DOI 10.3389/fphar.2022.1084435
   Liu L, 2020, J MOL CELL BIOL, V12, P723, DOI 10.1093/jmcb/mjaa016
   Liu LL, 2020, CANCER RES, V80, P2564, DOI 10.1158/0008-5472.CAN-19-3184
   Mas-Bargues C, 2022, FREE RADICAL BIO MED, V183, P127, DOI 10.1016/j.freeradbiomed.2022.03.021
   Messina M, 2009, AM J CLIN NUTR, V89, PS1673, DOI 10.3945/ajcn.2009.26736V
   OSullivan J, 2018, NAT REV GASTRO HEPAT, V15, P699, DOI 10.1038/s41575-018-0069-7
   Park J, 2014, NAT REV ENDOCRINOL, V10, P455, DOI 10.1038/nrendo.2014.94
   Peck B, 2019, TRENDS CANCER, V5, P693, DOI 10.1016/j.trecan.2019.09.007
   Picon-Ruiz M, 2017, CA-CANCER J CLIN, V67, P379, DOI 10.3322/caac.21405
   Pingili AK, 2021, CELL REP, V35, P0, DOI 10.1016/j.celrep.2021.109285
   Quail DF, 2019, NAT REV ENDOCRINOL, V15, P139, DOI 10.1038/s41574-018-0126-x
   Qureshi R, 2020, CELL METAB, V31, P1154, DOI 10.1016/j.cmet.2020.05.008
   Rockwood S, 2018, J MED FOOD, V21, P332, DOI 10.1089/jmf.2017.0084
   Spagnuolo C, 2015, ADV NUTR, V6, P408, DOI 10.3945/an.114.008052
   Vallée A, 2018, FRONT IMMUNOL, V9, P0, DOI 10.3389/fimmu.2018.00745
   Wada K, 2013, INT J CANCER, V133, P952, DOI 10.1002/ijc.28088
   Wang RX, 2022, CELLS-BASEL, V11, P0, DOI 10.3390/cells11223553
   Ward ZJ, 2019, NEW ENGL J MED, V381, P2440, DOI 10.1056/NEJMsa1909301
   Wei YX, 2020, EUR J EPIDEMIOL, V35, P567, DOI 10.1007/s10654-019-00585-4
   Zhao CR, 2020, J EXP CLIN CANC RES, V39, P0, DOI 10.1186/s13046-020-01666-z
   Zhao H, 2022, MOL CANCER, V21, P0, DOI 10.1186/s12943-022-01616-7
   Zhao TT, 2019, CLIN NUTR, V38, P136, DOI 10.1016/j.clnu.2017.12.006
   Zhao YT, 2020, J AGR FOOD CHEM, V68, P7416, DOI 10.1021/acs.jafc.0c03286
NR 58
TC 0
Z9 0
U1 3
U2 3
PU BMC
PI LONDON
PA CAMPUS, 4 CRINAN ST, LONDON N1 9XW, ENGLAND
SN 1465-5411
EI 1465-542X
J9 BREAST CANCER RES
JI Breast Cancer Res.
PD OCT 25
PY 2024
VL 26
IS 1
BP 
EP 
DI 10.1186/s13058-024-01904-8
PG 18
WC Oncology
SC Oncology
GA K0Z9R
UT WOS:001341266200001
PM 39456028
DA 2025-02-23
ER

PT J
AU Yeh, PG
   Choh, AC
   Fisher-Hoch, SP
   McCormick, JB
   Lairson, DR
   Reininger, BM
AF Yeh, Paul Gerardo
   Choh, Audrey C.
   Fisher-Hoch, Susan P.
   McCormick, Joseph B.
   Lairson, David R.
   Reininger, Belinda M.
TI The association of cancer-preventive lifestyle with colonoscopy screening use in border Hispanic adults along the Texas-Mexico border
SO CANCER CAUSES & CONTROL
LA English
DT Article; Early Access
DE Colonoscopy screening; Hispanic cancer prevention; Border health; Lifestyle behavior
ID colorectal-cancer; metabolic syndrome; neighborhoods accion; meat consumption; family-history; red meat; care; mortality; adherence; breast
AB Purpose The relationship between engaging in two domains of cancer-preventive behaviors, lifestyle behaviors and colonoscopy screening, is unknown in Hispanic adults. Accordingly, the study examined the association between lifestyle and colonoscopy screening in Hispanic adults along the Texas-Mexico border, where there is suboptimal colorectal cancer prevention. Methods Lifestyle behavior adherence and compliance with colonoscopy screening schedules were assessed using 2013-2023 data from the Cameron County Hispanic Cohorta population-based sample of Hispanic adults living along the Texas-Mexico border. The 2018 World Cancer Research Fund scoring system characterized healthy lifestyle engagement. Multivariable logistic regression quantified the association between lifestyle behaviors and colonoscopy screening. Results Among 914 Hispanic adults, there was a mean adherence score of 2.5 out of 7 for recommended behaviors. Only 33.0% (95% CI 25.64-41.39%) were up-to-date with colonoscopy. Complete adherence to fruit and vegetable (AOR [adjusted odds ratio] 5.2, 95% CI 1.68-16.30; p = 0.004), fiber (AOR 2.2, 95% CI 1.06-4.37; p = 0.04), and ultra-processed foods (AOR 2.8, 95% CI 1.30-6.21; p = 0.01) consumption recommendations were associated with up-to-date colonoscopy screening. Having insurance versus being uninsured (AOR 10.8, 95% CI 3.83-30.62; p < 0.001) and having local medical care versus in Mexico (AOR 7.0, 95% CI 2.26-21.43; p < 0.001) were associated with up-to-date colonoscopy. Conclusions Adherence to dietary lifestyle recommendations was associated with being up-to-date with colonoscopy screenings. Those with poor dietary behavior are at risk for low-colonoscopy use. Improving lifestyle behaviors may complement colonoscopy promotion interventions. Healthcare accessibility influences up-to-date colonoscopy prevalence. Our findings can inform cancer prevention strategies for the Hispanic population.
C1 [Yeh, Paul Gerardo; Lairson, David R.] Univ Texas Hlth Sci Ctr Houston, Sch Publ Hlth, Dept Management Policy & Community Hlth, 1200 Pressler St,RAS E 311, Houston, TX 77030 USA.
   [Choh, Audrey C.; Fisher-Hoch, Susan P.; McCormick, Joseph B.] Univ Texas Hlth Sci Ctr Brownsville, Dept Epidemiol, Sch Publ Hlth, Brownsville Reg Campus, Brownsville, TX USA.
   [Reininger, Belinda M.] Univ Texas Hlth Sci Ctr Brownsville, Sch Publ Hlth, Dept Hlth Promot & Behav Sci, Brownsville Reg Campus, Brownsville, TX USA.
C3 University of Texas System; University of Texas Health Science Center Houston; University of Texas School Public Health; University of Texas System; University of Texas Rio Grande Valley; University of Texas System; University of Texas Rio Grande Valley
RP Yeh, PG (corresponding author), Univ Texas Hlth Sci Ctr Houston, Sch Publ Hlth, Dept Management Policy & Community Hlth, 1200 Pressler St,RAS E 311, Houston, TX 77030 USA.
EM paul.yeh.1@uth.tmc.edu
FU UTHealth School of Public Health-NCI Cancer Control Research Training Program
CR Afable-Munsuz A, 2009, J GEN INTERN MED, V24, P963, DOI 10.1007/s11606-009-1022-9
   Althubaiti A, 2016, J MULTIDISCIP HEALTH, V9, P211, DOI 10.2147/JMDH.S104807
   ANDERSEN RM, 1995, J HEALTH SOC BEHAV, V36, P1, DOI 10.2307/2137284
   Aykan Nuri Faruk, 2015, ONCOL REV, V9, P288, DOI 10.4081/oncol.2015.288
   Bandi P, 2021, CANCER EPIDEM BIOMAR, V30, P1287, DOI 10.1158/1055-9965.EPI-20-1754
   Barrubés L, 2020, J CLIN MED, V9, P0, DOI 10.3390/jcm9041215
   Bayman EO, 2021, ANESTH ANALG, V133, P362, DOI 10.1213/ANE.0000000000005593
   Bibbins-Domingo K, 2016, JAMA-J AM MED ASSOC, V315, P2564, DOI 10.1001/jama.2016.5989
   Bostean G, 2013, CANCER CAUSE CONTROL, V24, P1491, DOI 10.1007/s10552-013-0226-9
   Byrd TL, 2019, HISP HEALTH CARE INT, V17, P23, DOI 10.1177/1540415318818982
   Castañeda H, 2014, AM BEHAV SCI, V58, P1891, DOI 10.1177/0002764214550290
   Centers for Disease Control and Prevention, 2023, PLACES: LOCAL DATA FOR BETTER HEALTH, V0, P0
   Craney TA, 2002, QUALITY ENGINEERING, V14, P391, DOI 10.1081/QEN-120001878
   De Jesus M, 2015, HEALTH CARE WOMEN IN, V36, P593, DOI 10.1080/07399332.2014.973496
   DeBoer MD, 2017, DIABET METAB SYND OB, V10, P65, DOI 10.2147/DMSO.S101624
   Esposito K, 2013, ENDOCRINE, V44, P634, DOI 10.1007/s12020-013-9939-5
   Fisher-Hoch SP, 2012, PREV CHRONIC DIS, V9, P0, DOI 10.5888/pcd9.110298
   Fisher-Hoch SP, 2015, PLOS ONE, V10, P0, DOI 10.1371/journal.pone.0133135
   Fisher-Hoch SP, 2010, PREV CHRONIC DIS, V7, P0
   Goding A, 2017, CANCER EPIDEM BIOMAR, V26, P1192, DOI 10.1158/1055-9965.EPI-17-0219
   Griffin JM, 2009, PREV MED, V49, P436, DOI 10.1016/j.ypmed.2009.09.013
   Grundy SM, 2004, CIRCULATION, V109, P433, DOI 10.1161/01.CIR.0000111245.75752.C6
   Guo F, 2021, AM J GASTROENTEROL, V116, P967, DOI 10.14309/ajg.0000000000001146
   Haile RW, 2012, CANCER PREV RES, V5, P150, DOI 10.1158/1940-6207.CAPR-11-0447
   Heintzman JD, 2022, AM J PREV MED, V62, P203, DOI 10.1016/j.amepre.2021.07.009
   Imamura F, 2019, J NUTR, V149, P1985, DOI 10.1093/jn/nxz156
   Jandorf L, 2010, J IMMIGR MINOR HEALT, V12, P462, DOI 10.1007/s10903-009-9274-3
   Joseph DA, 2020, MMWR-MORBID MORTAL W, V69, P253, DOI 10.15585/mmwr.mm6910a1
   Kaluza J, 2020, BRIT J CANCER, V122, P1562, DOI 10.1038/s41416-020-0806-x
   Kenkhuis MF, 2021, BRIT J NUTR, V125, P1188, DOI 10.1017/S0007114520003487
   Kim B, 2017, VALUE HEALTH, V20, P809, DOI 10.1016/j.jval.2016.11.025
   Klein WMP, 2022, JNCI-J NATL CANCER I, V114, P179, DOI 10.1093/jnci/djab139
   Lairson DR, 2018, HEALTH PROMOT PRACT, V19, P863, DOI 10.1177/1524839917750815
   Larsson SC, 2014, AM J EPIDEMIOL, V179, P282, DOI 10.1093/aje/kwt261
   Lopez MS, 2017, J GLOB ONCOL, V3, P658, DOI 10.1200/JGO.2016.005504
   López-Cevallos DF, 2014, J IMMIGR MINOR HEALT, V16, P706, DOI 10.1007/s10903-013-9845-1
   Mann L, 2015, J CANCER EDUC, V30, P374, DOI 10.1007/s13187-014-0716-9
   Mathias KC, 2012, J ACAD NUTR DIET, V112, P266, DOI 10.1016/j.jada.2011.08.040
   Midi H, 2010, J INTERDISCIP MATH, V13, P253, DOI 10.1080/09720502.2010.10700699
   Miller KD, 2021, CA-CANCER J CLIN, V71, P466, DOI 10.3322/caac.21695
   Miller PE, 2013, AM J PREV MED, V45, P416, DOI 10.1016/j.amepre.2013.05.014
   Miranda-Diaz C, 2016, INT J ENV RES PUB HE, V13, P0, DOI 10.3390/ijerph13010021
   Moore de Peralta Arelis, 2017, HISP HEALTH CARE INT, V15, P5, DOI 10.1177/1540415316682494
   Moreno PI, 2019, CANCER EPIDEMIOL, V60, P39, DOI 10.1016/j.canep.2019.03.003
   Myint PK, 2011, AGE AGEING, V40, P589, DOI 10.1093/ageing/afr058
   National Cancer Institute, 2022, COLORECTAL CANCER|SEER*EXPLORER APPLICATION, V0, P0
   OBrien RM, 2007, QUAL QUANT, V41, P673, DOI 10.1007/s11135-006-9018-6
   Orji AF, 2021, CANCER CAUSE CONTROL, V32, P1247, DOI 10.1007/s10552-021-01475-5
   Pan A, 2012, ARCH INTERN MED, V172, P555, DOI 10.1001/archinternmed.2011.2287
   Park S, 2019, AM J HEALTH PROMOT, V33, P39, DOI 10.1177/0890117118774206
   Ponce NA, 2012, CANCER-AM CANCER SOC, V118, P1656, DOI 10.1002/cncr.26480
   Rauscher GH, 2008, CANCER EPIDEM BIOMAR, V17, P748, DOI 10.1158/1055-9965.EPI-07-2629
   Reininger BM, 2015, SOC SCI MED, V143, P98, DOI 10.1016/j.socscimed.2015.08.029
   Reininger BM, 2014, J IMMIGR MINOR HEALT, V16, P218, DOI 10.1007/s10903-012-9714-3
   Romaguera D, 2017, INT J CANCER, V141, P83, DOI 10.1002/ijc.30722
   Ryabov I, 2017, J BORDERL STUD, V32, P211, DOI 10.1080/08865655.2016.1195704
   Sánchez-Pimienta TG, 2016, J NUTR, V146, P1888, DOI 10.3945/jn.115.220301
   Santiago-Rodríguez EJ, 2022, ETHNIC HEALTH, V27, P980, DOI 10.1080/13557858.2020.1838454
   Savas LS, 2021, PREV MED, V145, P0, DOI 10.1016/j.ypmed.2021.106446
   Schembri S, 2018, J CONSUM AFF, V52, P138, DOI 10.1111/joca.12146
   Shah M, 2006, CANCER DETECT PREV, V30, P306, DOI 10.1016/j.cdp.2006.04.003
   Shams-White MM, 2022, CURR DEV NUTR, V6, P0, DOI 10.1093/cdn/nzac096
   Shams-White MM, 2020, CANCER EPIDEM BIOMAR, V29, P889, DOI 10.1158/1055-9965.EPI-19-1444
   Shams-White MM, 2019, NUTRIENTS, V11, P0, DOI 10.3390/nu11071572
   Shelton RC, 2011, J HEALTH CARE POOR U, V22, P925, DOI 10.1353/hpu.2011.0074
   Shokar NK, 2016, PREV MED, V91, P273, DOI 10.1016/j.ypmed.2016.08.039
   Smith RA, 2019, CA-CANCER J CLIN, V69, P184, DOI 10.3322/caac.21557
   Solans M, 2020, ANN ONCOL, V31, P352, DOI 10.1016/j.annonc.2020.01.001
   StataCorp, 2021, STATA 17.0, V0, P0
   Taylor JC, 2014, J ACAD NUTR DIET, V114, P1359, DOI 10.1016/j.jand.2014.02.029
   Thederan I, 2020, EUR UROL FOCUS, V6, P935, DOI 10.1016/j.euf.2019.01.006
   United States Census Bureau, 2022, PHILADELPHIA COUNTY, V0, Pennsylvania Quick Facts
   United States Preventive Services Taskforce, 2022, A AND B RECOMMENDATIONS | UNITED STATES PREVENTIVE SERVICES TASKFORCE, V0, P0
   Viramontes O, 2020, PREV MED, V138, P0, DOI 10.1016/j.ypmed.2020.106146
   Wang XF, 2020, CHEST, V158, PS65, DOI 10.1016/j.chest.2020.03.012
   Watt GP, 2016, PREV CHRONIC DIS, V13, P0, DOI 10.5888/pcd13.160020
   Wilson FA, 2015, J CANCER EDUC, V30, P260, DOI 10.1007/s13187-014-0718-7
   Yabroff KR, 2019, CA-CANCER J CLIN, V69, P166, DOI 10.3322/caac.21556
   Zhao ZW, 2017, ONCOTARGET, V8, P83306, DOI 10.18632/oncotarget.20667
NR 81
TC 0
Z9 0
U1 0
U2 1
PU SPRINGER
PI DORDRECHT
PA VAN GODEWIJCKSTRAAT 30, 3311 GZ DORDRECHT, NETHERLANDS
SN 0957-5243
EI 1573-7225
J9 CANCER CAUSE CONTROL
JI Cancer Causes Control
PD MAY 14
PY 2024
VL 0
IS 
BP 
EP 
DI 10.1007/s10552-024-01885-1
EA MAY 2024
PG 16
WC Oncology; Public, Environmental & Occupational Health
SC Oncology; Public, Environmental & Occupational Health
GA QR3Y1
UT WOS:001222569800001
PM 38743343
DA 2025-02-23
ER

PT J
AU Oncina-Cánovas, A
   Torres-Collado, L
   García-de-la-Hera, M
   Compañ-Gabucio, LM
   González-Palacios, S
   Signes-Pastor, AJ
   Vioque, J
AF Oncina-Canovas, Alejandro
   Torres-Collado, Laura
   Garcia-de-la-Hera, Manuela
   Compan-Gabucio, Laura Maria
   Gonzalez-Palacios, Sandra
   Signes-Pastor, Antonio Jose
   Vioque, Jesus
TI Association Between Dairy Products Consumption and Esophageal, Stomach, and Pancreatic Cancers in the PANESOES Multi Case-Control Study
SO CANCERS
LA English
DT Article
DE dairy products; fermented dairy; sugary dairy desserts; cancer; esophagus; stomach; pancreas
ID occupational exposures; dietary calcium; risk
AB Background/Objectives: This study explored the association between dairy products consumption (total and subgroups) and cancer of the esophagus, stomach, and pancreas within the PANESOES case-control study. Methods: Data from 1229 participants, including 774 incident cases of cancer and 455 controls matched by age, sex, and region, were analyzed. Dietary intake was assessed using a validated Food Frequency Questionnaire, categorizing dairy intake by total and subgroups (fermented dairy, sugary dairy desserts, and milk). Multinomial logistic regression was used to estimate relative risk ratios (RRRs), adjusting for confounders. Results: We found an inverse association between moderate dairy consumption (T2) and esophageal cancer (RRR T2 vs. T1 = 0.59 (95%CI: 0.37-0.96)). The highest tertile (T3) of fermented dairy was associated with a lower risk of esophageal (RRR T3 vs. T1 = 0.55 (0.33-0.90)) and stomach cancers (RRR T3 vs. T1 = 0.68 (0.47-0.97)). By contrast, the highest tertile of consumption of sugary dairy desserts was associated with a higher risk of stomach cancer (RRR T3 vs. T1 = 1.85 (1.30-2.64)). No association was found for milk. Conclusions: This study suggests that fermented dairy may reduce the risk of esophageal and stomach cancers, while sugary dairy desserts may increase the risk of stomach cancer.
C1 [Oncina-Canovas, Alejandro; Torres-Collado, Laura; Garcia-de-la-Hera, Manuela; Compan-Gabucio, Laura Maria; Gonzalez-Palacios, Sandra; Signes-Pastor, Antonio Jose; Vioque, Jesus] Univ Miguel Hernandez ISABIAL UMH, Inst Invest Sanitaria & Biomed Alicante, Alicante 03010, Spain.
   [Oncina-Canovas, Alejandro; Torres-Collado, Laura; Garcia-de-la-Hera, Manuela; Compan-Gabucio, Laura Maria; Gonzalez-Palacios, Sandra; Signes-Pastor, Antonio Jose; Vioque, Jesus] Univ Miguel Hernandez UMH, Dept Salud Publ Hist Ciencia & Ginecol, Unidad Epidemiol Nutr, Alicante 03550, Spain.
   [Oncina-Canovas, Alejandro; Torres-Collado, Laura; Garcia-de-la-Hera, Manuela; Compan-Gabucio, Laura Maria; Gonzalez-Palacios, Sandra; Signes-Pastor, Antonio Jose; Vioque, Jesus] Inst Salud Carlos III, CIBER Epidemiol & Salud Publ CIBERESP, Madrid 28034, Spain.
C3 General University Hospital of Alicante; Universidad Miguel Hernandez de Elche; Universitat d'Alacant; Instituto de Investigacion Sanitaria y Biomedica de Alicante (ISABIAL); Instituto de Salud Carlos III; CIBER - Centro de Investigacion Biomedica en Red; CIBERESP
RP Torres-Collado, L; Vioque, J (corresponding author), Univ Miguel Hernandez ISABIAL UMH, Inst Invest Sanitaria & Biomed Alicante, Alicante 03010, Spain.; Torres-Collado, L; Vioque, J (corresponding author), Univ Miguel Hernandez UMH, Dept Salud Publ Hist Ciencia & Ginecol, Unidad Epidemiol Nutr, Alicante 03550, Spain.; Torres-Collado, L; Vioque, J (corresponding author), Inst Salud Carlos III, CIBER Epidemiol & Salud Publ CIBERESP, Madrid 28034, Spain.
EM aoncina@umh.es; l.torres@umh.es; manoli@umh.es; lcompan@umh.es; sandra.gonzalezp@umh.es; asignes@umh.es; vioque@umh.es
FU Spanish Ministry of Health; Generalitat Valenciana [EVES 030/2005, CTGCA/2002/06, G03/136]; CIBERESP;  [FIS 91/0435];  [RCESP C 03/09]
CR Arafa A, 2022, J EPIDEMIOL, V32, P0, DOI 10.2188/jea.JE20220037
   Arafa A, 2022, BRIT J NUTR, V128, P1147, DOI 10.1017/S0007114521004232
   Arnold M, 2020, GASTROENTEROLOGY, V159, P335, DOI 10.1053/j.gastro.2020.02.068
   Bouvard V, 2015, LANCET ONCOL, V16, P1599, DOI 10.1016/S1470-2045(15)00444-1
   Collatuzzo G, 2023, NUTRIENTS, V15, P0, DOI 10.3390/nu15081877
   Dachev M, 2021, PROCESSES, V9, P0, DOI 10.3390/pr9030454
   Davoodvandi A, 2021, FRONT PHARMACOL, V12, P0, DOI 10.3389/fphar.2021.680400
   den Hartigh LJ, 2019, NUTRIENTS, V11, P0, DOI 10.3390/nu11020370
   Ferlay J, 2024, CANCER TODAY, V0, P0
   García-Burgos M, 2020, J FUNCT FOODS, V72, P0, DOI 10.1016/j.jff.2020.104059
   Genkinger JM, 2014, ANN ONCOL, V25, P1106, DOI 10.1093/annonc/mdu019
   GOVERS MJAP, 1993, GUT, V34, P365, DOI 10.1136/gut.34.3.365
   Hu JJ, 2024, ISCIENCE, V27, P0, DOI 10.1016/j.isci.2024.109430
   Hwang CH, 2022, INT J MOL SCI, V23, P0, DOI 10.3390/ijms23084073
   Jeyaraman MM, 2019, BMJ OPEN, V9, P0, DOI 10.1136/bmjopen-2018-023625
   Jin SY, 2022, ADV NUTR, V13, P1063, DOI 10.1093/advances/nmab135
   Kawakita D, 2012, EUR J CANCER PREV, V21, P453, DOI 10.1097/CEJ.0b013e32834f75b5
   Li BL, 2016, ASIA-PAC J CLIN ONCO, V12, PE269, DOI 10.1111/ajco.12183
   Li KR, 2011, CANCER CAUSE CONTROL, V22, P1375, DOI 10.1007/s10552-011-9810-z
   Li QW, 2017, NUTRIENTS, V9, P0, DOI 10.3390/nu9050510
   Li RZ, 2022, FRONT ONCOL, V12, P0, DOI 10.3389/fonc.2022.941643
   Liang LD, 2023, FOOD SCI NUTR, V11, P1671, DOI 10.1002/fsn3.3229
   Liu Y, 2022, FRONT NUTR, V8, P0, DOI 10.3389/fnut.2021.634897
   Mahendra A, 2018, J LAB PHYS, V10, P1, DOI 10.4103/JLP.JLP_49_17
   Mei S, 2022, FRONT PHYSIOL, V13, P0, DOI 10.3389/fphys.2022.1040991
   Meine GC, 2024, AM J GASTROENTEROL, V119, P1056, DOI 10.14309/ajg.0000000000002826
   Monteiro CA, 2019, PUBLIC HEALTH NUTR, V22, P936, DOI 10.1017/S1368980018003762
   Naeem H, 2024, J FOOD BIOCHEM, V2024, P0, DOI 10.1155/2024/6632209
   Oncina-Cánovas A, 2022, NUTRIENTS, V14, P0, DOI 10.3390/nu14245288
   Pei B, 2024, CANCER IMMUNOL IMMUN, V73, P0, DOI 10.1007/s00262-024-03665-x
   Peres SV, 2022, CANCER CAUSE CONTROL, V33, P889, DOI 10.1007/s10552-022-01567-w
   Podgorska E, 2021, CANCERS, V13, P0, DOI 10.3390/cancers13133111
   Samraj AN, 2015, P NATL ACAD SCI USA, V112, P542, DOI 10.1073/pnas.1417508112
   Santibañez M, 2008, OCCUP ENVIRON MED, V65, P774, DOI 10.1136/oem.2007.037929
   Santibañez M, 2012, OCCUP ENVIRON MED, V69, P268, DOI 10.1136/oemed-2011-100071
   Santibañez M, 2010, EUR J EPIDEMIOL, V25, P721, DOI 10.1007/s10654-010-9490-0
   Scialo TE, 2024, CURR ONCOL REP, V26, P191, DOI 10.1007/s11912-024-01496-8
   Seraphin G, 2023, J STEROID BIOCHEM, V231, P0, DOI 10.1016/j.jsbmb.2023.106308
   Silvera SAN, 2008, INT J CANCER, V123, P852, DOI 10.1002/ijc.23544
   Sun JZ, 2024, INT J ONCOL, V64, P0, DOI 10.3892/ijo.2024.5632
   Sung H, 2021, CA-CANCER J CLIN, V71, P209, DOI 10.3322/caac.21660
   Vioque L, 2006, NUTRICION SALUD PUBL, V0, P199
   Wang Shuai, 2018, ONCOTARGET, V9, P7126, DOI 10.18632/oncotarget.23496
   Wang TT, 2022, FRONT NUTR, V9, P0, DOI 10.3389/fnut.2022.1015062
   Wang XJ, 2020, CLIN NUTR, V39, P3442, DOI 10.1016/j.clnu.2020.03.003
   Weaver CM, 2021, NUTR REV, V79, P4, DOI 10.1093/nutrit/nuab081
   WILLETT WC, 1985, AM J EPIDEMIOL, V122, P51, DOI 10.1093/oxfordjournals.aje.a114086
   Wulaningsih W, 2013, BMC PUBLIC HEALTH, V13, P0, DOI 10.1186/1471-2458-13-663
   Yang P, 2009, EUR J CANCER, V45, P2867, DOI 10.1016/j.ejca.2009.04.019
   Zhang K, 2019, INT J CANCER, V144, P2099, DOI 10.1002/ijc.31959
   Zhao Z, 2020, CLIN TRANSL ONCOL, V22, P532, DOI 10.1007/s12094-019-02157-0
   Zhu HC, 2013, PLOS ONE, V8, P0, DOI 10.1371/journal.pone.0070955
   Zhu RQ, 2021, ADV SCI, V8, P0, DOI 10.1002/advs.202003542
NR 53
TC 0
Z9 0
U1 0
U2 0
PU MDPI
PI BASEL
PA ST ALBAN-ANLAGE 66, CH-4052 BASEL, SWITZERLAND
SN 
EI 2072-6694
J9 CANCERS
JI Cancers
PD DEC 15
PY 2024
VL 16
IS 24
BP 
EP 
DI 10.3390/cancers16244151
PG 12
WC Oncology
SC Oncology
GA Q3L6P
UT WOS:001383744500001
PM 39766051
DA 2025-02-23
ER

PT J
AU Park, J
   Kim, J
   Shin, DW
   Shin, J
   Cho, B
   Song, YM
AF Park, Junhee
   Kim, Jiyoung
   Shin, Dong Wook
   Shin, Jinyoung
   Cho, Belong
   Song, Yun-Mi
TI Modifiable risk factors for weight loss after cancer treatment in Korean gastric cancer survivors
SO JOURNAL OF CANCER SURVIVORSHIP
LA English
DT Article; Early Access
DE Weight loss; Gastric cancer survivor; Modifiable; Risk factor
ID physical-activity; body-weight; curative gastrectomy; society guide; impact; nutrition; recurrence; dietary; chemotherapy; consumption
AB PurposeWeight loss is a critical problem in gastric cancer survivor (GCS) associated with worse prognosis and quality of life. Nevertheless, modifiable factors related to weight loss of GCS seem limited. We investigated the factors with significant weight loss including dietary pattern change in GCS.MethodsIn this cross-sectional study, Korean cancer survivors were recruited from two university-affiliated hospitals from 2014 to 2017. Overall, 591 GCSs were analyzed by preoperative body mass index levels. Significant and severe weight loss was defined as a weight reduction of more than 5% and 10%, respectively.ResultsAround 68.7% and 35.0% of GCS reported significant and severe weight loss, respectively. Age and surgery type were the important factors related to significant weight loss in total. In preoperative overweight or obese subjects, sex and surgery type were the risk factors for weight loss. Total food intake reduction was the only modifiable factor of significant weight loss (adjusted odds ratio (aOR) 1.78, 95% confidence interval (CI) 1.19-2.64), particularly in preoperative normal or underweight GCS (aOR 2.62, 95% CI 1.44-4.78). Increasing vegetable and salt reduction was found to be related to a lower risk of significant weight loss. The impact of reducing processed meat on weight loss differed by degree of weight loss and preoperative BMI level.ConclusionsChanging food consumption was the important modifiable factor related to significant weight loss which was more evident in preoperative underweight or normal GCS. Thus, further specific dietary recommendation is necessary for them to prevent significant weight loss.Implications for Cancer SurvivorsIn order to prevent significant weight loss, dietary modification should be provided to GCS to ensure that total food intake does not decrease.
C1 [Park, Junhee] Sungkyunkwan Univ, Kangbuk Samsung Hosp, Ctr Cohort Studies, Total Healthcare Ctr,Sch Med, Seoul, South Korea.
   [Kim, Jiyoung; Cho, Belong] Seoul Natl Univ Hosp, Dept Family Med & Hlth Promot Ctr, Hlth Promot Ctr, Seoul, South Korea.
   [Shin, Dong Wook; Song, Yun-Mi] Sungkyunkwan Univ, Dept Family Med & Support Care Ctr, Samsung Med Ctr, Sch Med, 115 Irwon, Seoul 06355, South Korea.
   [Shin, Dong Wook] Sungkyunkwan Univ, Samsung Adv Inst Hlth Sci & Technol, Dept Clin Res Design & Evaluat, Seoul, South Korea.
   [Shin, Jinyoung] Konkuk Univ, Dept Family Med, Med Ctr, Seoul, South Korea.
C3 Sungkyunkwan University (SKKU); Samsung Medical Center; Seoul National University (SNU); Seoul National University Hospital; Sungkyunkwan University (SKKU); Samsung Medical Center; Sungkyunkwan University (SKKU); Samsung Medical Center; Konkuk University; Konkuk University Medical Center
RP Song, YM (corresponding author), Sungkyunkwan Univ, Dept Family Med & Support Care Ctr, Samsung Med Ctr, Sch Med, 115 Irwon, Seoul 06355, South Korea.
EM yunmisong@skku.edu
FU Basic Science Research Program through the National Research Foundation of Korea (NRF) - Ministry of Science, ICT and Future Planning [2014R1A2A2A01002705]
CR Adachi S, 2010, GASTROENTEROLOGY, V138, P1312, DOI 10.1053/j.gastro.2009.12.058
   Anderson AS, 2021, BRIT J CANCER, V124, P1057, DOI 10.1038/s41416-020-01155-2
   [Anonymous], 2018, CONT UPD PROJ EXP RE, V0, P0
   Aoyama T, 2019, IN VIVO, V33, P221, DOI 10.21873/invivo.11463
   Aoyama Toru, 2012, GAN TO KAGAKU RYOHO, V39, P1794
   Balendra V, 2023, J PERS MED, V13, P0, DOI 10.3390/jpm13091325
   Beekman E, 2018, J PHYSIOTHER, V64, P198, DOI 10.1016/j.jphys.2018.04.003
   Brown JK, 2003, CA-CANCER J CLIN, V53, P268, DOI 10.3322/canjclin.53.5.268
   Campbell KL, 2019, MED SCI SPORT EXER, V51, P2375, DOI 10.1249/MSS.0000000000002116
   Choi M, 2023, NUTRIENTS, V15, P0, DOI 10.3390/nu15183924
   Climent M, 2017, EJSO-EUR J SURG ONC, V43, P1337, DOI 10.1016/j.ejso.2017.01.239
   Cui Jingli, 2014, ZHONGHUA WAI KE ZA ZHI, V52, P409
   Davis JL, 2016, ANN SURG ONCOL, V23, P1639, DOI 10.1245/s10434-015-5065-3
   Doyle C, 2006, CA-CANCER J CLIN, V56, P323, DOI 10.3322/canjclin.56.6.323
   Erdmann J, 2004, J CLIN ENDOCR METAB, V89, P3048, DOI 10.1210/jc.2003-031610
   Felinska E, 2020, ANN NY ACAD SCI, V1482, P26, DOI 10.1111/nyas.14467
   Gaddey HL, 2014, AM FAM PHYSICIAN, V89, P718
   Grace EM, 2018, J HUM NUTR DIET, V31, P785, DOI 10.1111/jhn.12588
   Guo YN, 2023, J CANCER SURVIV, V0, P0, DOI DOI 10.1007/s11764-023-01480-4
   International Agency for Research on Cancer, 2003, IARC HANDBOOKS OF CANCER PREVENTION, V8, P384
   Jacobs A, 2024, OBES REV, V25, P0, DOI 10.1111/obr.13729
   Jeon CH, 2023, BMC CANCER, V23, P0, DOI 10.1186/s12885-023-11050-7
   Jiang L, 2021, WORLD J SURG ONCOL, V19, P0, DOI 10.1186/s12957-021-02157-x
   Jung KW, 2022, CANCER RES TREAT, V54, P345, DOI 10.4143/crt.2022.179
   Kang MJ, 2023, CANCER RES TREAT, V55, P385
   Kong FM, 2013, OBES SURG, V23, P650, DOI 10.1007/s11695-012-0847-1
   Kubo H, 2016, ANTICANCER RES, V36, P807
   Kwon Y, 2021, J AM COLL SURGEONS, V232, P973, DOI 10.1016/j.jamcollsurg.2021.03.019
   Lee HH, 2016, EUR J CANCER, V52, P129, DOI 10.1016/j.ejca.2015.10.061
   Lee JH, 2018, GASTRIC CANCER, V21, P913, DOI 10.1007/s10120-018-0818-x
   Lee SE, 2012, HEPATO-GASTROENTEROL, V59, P430, DOI 10.5754/hge09218
   Lee SS, 2022, ASIAN J SURG, V45, P2706, DOI 10.1016/j.asjsur.2021.11.067
   Lim HS, 2020, NUTRIENTS, V12, P0, DOI 10.3390/nu12071905
   Carrillo GM, 2019, ENFERM CLIN, V29, P27, DOI 10.1016/j.enfcli.2018.06.006
   Maegawa FB, 2023, J GASTROINTEST SURG, V27, P1825, DOI 10.1007/s11605-023-05735-4
   Mansoor W, 2021, ONCOLOGIST, V26, PE1538, DOI 10.1002/onco.13836
   Matsui R, 2021, CLIN NUTR, V40, P2745, DOI 10.1016/j.clnu.2021.04.019
   Migita K, 2016, GASTRIC CANCER, V19, P735, DOI 10.1007/s10120-015-0531-y
   Miller V, 2022, LANCET PLANET HEALTH, V6, PE243, DOI 10.1016/S2542-5196(21)00352-1
   Oh SM, 1999, J KOR NEUROPSYCHIATR, V38, P289
   Pan WH, 2008, ASIA PAC J CLIN NUTR, V17, P370
   Park JH, 2021, ANN SURG ONCOL, V28, P4471, DOI 10.1245/s10434-020-09559-3
   Park J, 2023, NUTRIENTS, V15, P0, DOI 10.3390/nu15143268
   Park SH, 2021, MEDICINA-LITHUANIA, V57, P0, DOI 10.3390/medicina57111195
   Park YS, 2018, CANCER EPIDEM BIOMAR, V27, P955, DOI 10.1158/1055-9965.EPI-18-0122
   Reed SC, 2020, J CANCER EDUC, V35, P669, DOI 10.1007/s13187-019-01509-2
   Rha SY, 2020, SUPPORT CARE CANCER, V28, P1419, DOI 10.1007/s00520-019-04954-3
   Rock CL, 2012, CA-CANCER J CLIN, V62, P243, DOI 10.3322/caac.21142
   Rouhani MH, 2014, OBES REV, V15, P740, DOI 10.1111/obr.12172
   Ruiz-Tovar J, 2018, OBES SURG, V28, P1659, DOI 10.1007/s11695-017-3072-0
   Segami K, 2018, ASIAN J SURG, V41, P349, DOI 10.1016/j.asjsur.2017.02.005
   Shin J, 2017, J KOREAN MED SCI, V32, P1792, DOI 10.3346/jkms.2017.32.11.1792
   Simard S, 2015, J CANCER SURVIV, V9, P481, DOI 10.1007/s11764-015-0424-4
   Simpson EJ, 2019, FOOD FUNCT, V10, P6690, DOI 10.1039/c9fo00758j
   Song JH, 2017, CANCER EPIDEM BIOMAR, V26, P1133, DOI 10.1158/1055-9965.EPI-16-1024
   Sung H, 2021, CA-CANCER J CLIN, V71, P209, DOI 10.3322/caac.21660
   Takiguchi S, 2014, GASTRIC CANCER, V17, P200, DOI 10.1007/s10120-013-0300-8
   Tan BHL, 2015, EJSO-EUR J SURG ONC, V41, P333, DOI 10.1016/j.ejso.2014.11.040
   Tsekrekos A, 2022, ASIAN J SURG, V45, P15, DOI 10.1016/j.asjsur.2021.04.033
   TSUBURAYA A, 1993, SURG TODAY, V23, P320, DOI 10.1007/BF00309049
   Vergnaud AC, 2010, AM J CLIN NUTR, V92, P398, DOI 10.3945/ajcn.2009.28713
   World Health Organization, 2023, RED AND PROCESSED MEAT IN THE CONTEXT OF HEALTH AND THE ENVIRONMENT: MANY SHADES OF RED AND GREEN. INFORMATION BRIEF, V0, P15
   Zhang M, 2021, THER CLIN RISK MANAG, V17, P305, DOI 10.2147/TCRM.S296680
   Zhang YB, 2022, FRONT NUTR, V9, P0, DOI 10.3389/fnut.2022.741630
NR 64
TC 0
Z9 0
U1 1
U2 1
PU SPRINGER
PI NEW YORK
PA ONE NEW YORK PLAZA, SUITE 4600, NEW YORK, NY, UNITED STATES
SN 1932-2259
EI 1932-2267
J9 J CANCER SURVIV
JI J. Cancer Surviv.-Res. Pract.
PD JUL 31
PY 2024
VL 0
IS 
BP 
EP 
DI 10.1007/s11764-024-01642-y
EA JUL 2024
PG 13
WC Oncology; Social Sciences, Biomedical
SC Oncology; Biomedical Social Sciences
GA A3W1J
UT WOS:001281858400002
PM 39083113
DA 2025-02-23
ER

PT J
AU Zhao, FY
   Liu, JE
   Fang, XM
   Chen, L
   Liang, JG
   Liu, Y
   Li, RL
   Chen, HR
AF Zhao, Fu-Yun
   Liu, Jun-E
   Fang, Xiao-Ming
   Chen, Lu
   Liang, Jia-Gui
   Liu, Yu
   Li, Ruo-Lin
   Chen, Hai-Rong
TI Effects of a 12-week exercise-based intervention on weight management in overweight or obese breast cancer survivors: a randomized controlled trial
SO SUPPORTIVE CARE IN CANCER
LA English
DT Article
DE Breast cancer; Exercise; Weight; Obesity; Randomized controlled trial
ID physical-activity; circulating biomarkers; enhance recovery; good health; follow-up; nutrition; therapy; women
AB Purpose Breast cancer survivors face dual challenges: long-term sequelae of treatment and the risk of recurrent disease. Furthermore, obesity and a sedentary lifestyle can complicate both challenges. We aimed to assess the effect of a 12-week exercise-based weight-management program in overweight/obese breast cancer survivors.Methods A two-arm, single-blinded, randomized controlled trial was conducted among 60 overweight/obese, stage 0-III breast cancer survivors. During the 12-week program, the intervention group received weekly information support, fortnightly exercise prescriptions, including aerobic and resistance exercises to perform at home, and one dietary instruction. The control group received information support about weight management and exercise. Weight, body composition, and physical fitness data were collected at baseline, postintervention, and the 3-month follow-up.Results The intervention group showed significant improvements in body weight and all adiposity indices, including body mass index, waist circumference, and %body fat, in comparison with baseline (P < 0.001) and the control group (P < 0.05). Both groups showed no significant changes in fat-free mass during the 6-month period (P > 0.05). International Physical Activity Questionnaire scores and left grip strength increased significantly in the intervention group in comparison with the baseline (P < 0.01) and the control group (P < 0.05). Right grip strength, lower-body strength, and aerobic endurance showed no significant intergroup differences (P > 0.05).Conclusions A combination of exercise prescription and weight-loss interventions yielded clinically meaningful weight loss in overweight/obese breast cancer survivors. These findings may facilitate the incorporation of home-based exercise and weight management into breast cancer treatment and survivorship care.
C1 [Zhao, Fu-Yun; Liu, Jun-E; Chen, Lu; Liang, Jia-Gui; Liu, Yu; Li, Ruo-Lin; Chen, Hai-Rong] Capital Med Univ, Sch Nursing, 10,Xitoutiao,You An Men Wai, Beijing, Peoples R China.
   [Fang, Xiao-Ming] Yantai Yuhuangding Hosp, Dept Breast Surg, Yantai, Shandong, Peoples R China.
C3 Capital Medical University
RP Liu, JE (corresponding author), Capital Med Univ, Sch Nursing, 10,Xitoutiao,You An Men Wai, Beijing, Peoples R China.
EM liujune66@ccmu.edu.cn
FU Beijing Natural Science Foundation of China
CR Amholt TT, 2022, INT J QUAL STUD HEAL, V17, P0, DOI 10.1080/17482631.2022.2096085
   Aycinena AC, 2017, J IMMIGR MINOR HEALT, V19, P120, DOI 10.1007/s10903-015-0310-1
   Baguley BJ, 2023, NUTR REV, V81, P625, DOI 10.1093/nutrit/nuac079
   Bao H L, 2020, ZHONGHUA LIU XING BING XUE ZA ZHI, V41, P2040, DOI 10.3760/cma.j.cn112338-20200507-00695
   Breast Health Group (BEST: Breast Education Screening Diagnosis and Treatment Group) of the Branch of Women Health of Chinese Preventive Medicine Association, 2017, ZHONGHUA WAI KE ZA ZHI, V55, P81, DOI 10.3760/cma.j.issn.0529-5815.2017.02.001
   Campbell KL, 2019, MED SCI SPORT EXER, V51, P2375, DOI 10.1249/MSS.0000000000002116
   Chan DSM, 2014, ANN ONCOL, V25, P1901, DOI 10.1093/annonc/mdu042
   Chen Chunming, 2004, BIOMED ENVIRON SCI, V17 Suppl, P1
   Chinese Society of Nutritional Oncology Chinese Society for Parenteral and Enteral Nutrition, 2021, ELECTRONIC JOURNAL OF METABOLISM AND NUTRITION OF CANCER, V8, P374
   Demark-Wahnefried W, 2020, INT J CANCER, V146, P2784, DOI 10.1002/ijc.32637
   Dieli-Conwright CM, 2018, BREAST CANCER RES, V20, P0, DOI 10.1186/s13058-018-1051-6
   Dieli-Conwright CM, 2018, J CLIN ONCOL, V36, P875, DOI 10.1200/JCO.2017.75.7526
   DiSipio T, 2013, LANCET ONCOL, V14, P500, DOI 10.1016/S1470-2045(13)70076-7
   Donnelly JE, 2009, MED SCI SPORT EXER, V41, P459, DOI 10.1249/MSS.0b013e3181949333
   Drafting Committee of Chinese Consensus on Overweight/Obesity Medical Nutrition Therapy, 2016, CHIN J DIABETES MELL, V8, P525, DOI 10.3760/cma.j.issn.1674-5809.2016.09.004
   Harrigan M, 2016, J CLIN ONCOL, V34, P669, DOI 10.1200/JCO.2015.61.6375
   Harvie M, 2019, BRIT J CANCER, V121, P443, DOI 10.1038/s41416-019-0522-6
   Hirschey R, 2017, CANCER NURS, V40, PE39, DOI 10.1097/NCC.0000000000000362
   Jiang C, 2020, J MOD ONCOL, V28, P1881
   Lee K, 2020, CARDIO-ONCOLOGY, V6, P0, DOI 10.1186/s40959-020-00084-6
   Li Y, 2014, J QIQIHAR UNIV MED, V35, P3667
   Liu YF, 2021, EUR J ONCOL NURS, V51, P0, DOI 10.1016/j.ejon.2021.101909
   Nyrop KA, 2017, BREAST CANCER RES TR, V162, P375, DOI 10.1007/s10549-017-4106-y
   Picon-Ruiz M, 2017, CA-CANCER J CLIN, V67, P379, DOI 10.3322/caac.21405
   Playdon MC, 2015, JNCI-J NATL CANCER I, V107, P0, DOI 10.1093/jnci/djv275
   Printz C, 2020, CANCER-AM CANCER SOC, V126, P2731, DOI 10.1002/cncr.32973
   [邱慧 Qiu Hui], 2019, 中国康复理论与实践 CHINESE JOURNAL OF REHABILITATION THEORY AND PRACTICE, V25, P986
   Rock CL, 2022, CA-CANCER J CLIN, V72, P230, DOI 10.3322/caac.21719
   Rock CL, 2015, J CLIN ONCOL, V33, P3169, DOI 10.1200/JCO.2015.61.1095
   Rock CL, 2013, CONTEMP CLIN TRIALS, V34, P282, DOI 10.1016/j.cct.2012.12.003
   Romieu I, 2017, CANCER CAUSE CONTROL, V28, P247, DOI 10.1007/s10552-017-0869-z
   Runowicz CD, 2016, CA-CANCER J CLIN, V66, P44, DOI 10.3322/caac.21319
   Ryan RM, 2000, AM PSYCHOL, V55, P68, DOI 10.1037/0003-066X.55.1.68
   Schmidt ME, 2017, ACTA ONCOL, V56, P618, DOI 10.1080/0284186X.2016.1275776
   Schmitz KH, 2019, JAMA ONCOL, V5, P1605, DOI 10.1001/jamaoncol.2019.2109
   Schulz KF, 2010, PLOS MED, V7, P0, DOI 10.1371/journal.pmed.1000251
   Shaikh H, 2020, COCHRANE DB SYST REV, V0, P0, DOI DOI 10.1002/14651858.CD012110.pub2
   Stenberg N, 2022, PATIENT EDUC COUNS, V105, P3225, DOI 10.1016/j.pec.2022.07.017
   Suzuki H, 2020, BREAST CANCER-TOKYO, V27, P236, DOI 10.1007/s12282-019-01013-x
   Teixeira PJ, 2012, INT J BEHAV NUTR PHY, V9, P0, DOI 10.1186/1479-5868-9-78
   Vagenas D, 2015, BMC CANCER, V15, P0, DOI 10.1186/s12885-015-1026-2
   van den Berg MMGA, 2017, BMC CANCER, V17, P0, DOI 10.1186/s12885-017-3242-4
   van Waart H, 2015, J CLIN ONCOL, V33, P1918, DOI 10.1200/JCO.2014.59.1081
   [王自盼 Wang Zipan], 2020, 中国护理管理 CHINESE NURSING MANAGEMENT, V20, P717
   Yun YH, 2020, PSYCHO-ONCOLOGY, V29, P1105, DOI 10.1002/pon.5394
   Zhao F, 2023, CHIN J MOD NURS, V29, P4164, DOI 10.3760/cma.j.cn115682-20221012-04974
NR 46
TC 2
Z9 2
U1 6
U2 12
PU SPRINGER
PI NEW YORK
PA ONE NEW YORK PLAZA, SUITE 4600, NEW YORK, NY, UNITED STATES
SN 0941-4355
EI 1433-7339
J9 SUPPORT CARE CANCER
JI Support. Care Cancer
PD FEB 15
PY 2024
VL 32
IS 2
BP 
EP 
DI 10.1007/s00520-023-08300-6
PG 13
WC Oncology; Health Care Sciences & Services; Rehabilitation
SC Oncology; Health Care Sciences & Services; Rehabilitation
GA ER2X0
UT WOS:001140595500001
PM 38200265
DA 2025-02-23
ER

PT J
AU Liu, G
   Li, CM
   Xie, F
   Li, QL
   Liao, LY
   Jiang, WJ
   Li, XP
   Lu, GM
AF Liu, Gu
   Li, Chang-Min
   Xie, Fei
   Li, Qi-Lai
   Liao, Liang-Yan
   Jiang, Wen-Jun
   Li, Xiao-Pan
   Lu, Guan-Ming
TI Colorectal cancer's burden attributable to a diet high in processed meat in the Belt and Road Initiative countries
SO WORLD JOURNAL OF GASTROINTESTINAL ONCOLOGY
LA English
DT Article
DE Belt and Road Initiative countries; Colorectal cancer; Burden of disease; Dietary risk factors; Processed meat; Disability-adjusted life years; Trend analysis
ID global burden; trends; risk; mortality; disease; red
[truncated: 1,170,958 more chars]
