# Supplementary material for: Global impact of dietary risks on cancers: burdens across regions from 1990 to 2021 and the projection to 2035
Source: Front Nutr. 2025 Jul 4;12:1585305. doi: 10.3389/fnut.2025.1585305 (PMC12271164; doi:10.3389/fnut.2025.1585305)
Supplement: Supplementary file 1 [file Data_Sheet_1.zip › Supplementary data/Fig 1/download2025u34.txt]

PT J
AU Wang, L
   Wen, P
   Shao, Q
   Jiang, DP
   Zhao, YL
   Zeng, XH
AF Wang, Long
   Wen, Ping
   Shao, Qing
   Jiang, Dongping
   Zhao, Yulan
   Zeng, Xiaohua
TI Global, Regional, and National Burden of Male Breast Cancer, 1990-2021: A Systematic Analysis for the Global Burden of Disease Study 2021
SO CANCER MEDICINE
LA English
DT Article
DE epidemiology; global burden of disease study 2021; male breast cancer; risk factor
ID socioeconomic inequality; mortality; survival; trends; europe
AB BackgroundMale breast cancer (MBC) is rare and often treated using evidence from female breast cancer (BC) trials due to limited male participation. Previous estimates lacked global coverage and completeness. We aimed to quantify the global MBC burden from 1990 to 2021 and evaluate its current status and trends.MethodsBased on the global burden of disease (GBD) database, we gathered and analyzed data on the incidence, death, and disability-adjusted life years (DALYs) of MBC while utilizing age-standardized rates (ASRs) as indicators for these measurements. Our study calculated the estimated annual percentage change (EAPC), aiming at measuring the average change in ASRs. Additionally, we evaluated the attributable risk factors (RFs) and trends of MBC across different regions and age groups worldwide.ResultsIn 2021, the global MBC age-standardized incidence rates (ASIR), age-standardized death rates (ASDR), and age-standardized DALY rates (ASDALY) per 100,000 persons were 0.941 (95% UI, 0.605-1.155), 0.335 (95% UI, 0.232-0.409), and 9.157 (95% UI, 6.116-11.423), respectively. In comparison to 1990, these rates have increased by 2.212 (95% UI, 2.047-2.378), 0.664 (95% UI, 0.562-0.767), and 0.853 (95% UI, 0.750-0.956) respectively. In Uganda 2021, the ASIR and ASDR of MBC were the highest at 4.541 (95% UI, 3.028-6.808) and 3.510 (95% UI, 2.301-5.195) per 100,000 persons, respectively. Moreover, the burden of MBC exhibited an increase with age. Globally, dietary risk was the most important attributable RF for MBC deaths, with a death percentage of 11.690% (95% UI, -0.003%-24.838%), followed by alcohol use and tobacco.ConclusionFrom 1990 to 2021, the ASIR, ASDR, and ASDALY of MBC have shown significant disparities and an increasing trend. Committing to healthy lifestyle choices, such as decreasing tobacco and alcohol consumption and making positive changes to dietary habits, can assist in reducing MBC risk. The development and execution of robust and effective public health policies are crucial for alleviating the global disease burden.
C1 [Wang, Long; Shao, Qing; Zeng, Xiaohua] Chongqing Univ, Canc Hosp, Dept Breast, Canc Ctr, Chongqing, Peoples R China.
   [Wen, Ping; Jiang, Dongping] Chongqing Univ, Canc Hosp, Sch Med, Dept Breast,Canc Ctr, Chongqing, Peoples R China.
   [Zhao, Yulan] Chongqing Univ, Canc Hosp, Dept Med Insurance, Chongqing, Peoples R China.
C3 Chongqing University; Chongqing University; Chongqing University
RP Zeng, XH (corresponding author), Chongqing Univ, Canc Hosp, Dept Breast, Canc Ctr, Chongqing, Peoples R China.; Zhao, YL (corresponding author), Chongqing Univ, Canc Hosp, Dept Med Insurance, Chongqing, Peoples R China.
EM 260645801@qq.com; zxiaohuacqu@126.com
FU Chongqing Science and Health Joint Medical Research Project
CR Albreht T, 2021, EUR J PUBLIC HEALTH, V31, P456, DOI 10.1093/eurpub/ckab014
   Aryannejad A, 2023, BREAST CANCER RES, V25, P0, DOI 10.1186/s13058-023-01633-4
   Bernhard J, 2015, LANCET ONCOL, V16, P848, DOI 10.1016/S1470-2045(15)00049-2
   Bhardwaj PV, 2024, CURR ONCOL REP, V26, P34, DOI 10.1007/s11912-023-01489-z
   Bielcikova Z, 2024, ONCOLOGIST, V29, Pe750, DOI 10.1093/oncolo/oyae031
   Brauer M, 2024, LANCET, V403, P2162, DOI 10.1016/S0140-6736(24)00933-4
   Brown KF, 2018, BRIT J CANCER, V118, P1130, DOI 10.1038/s41416-018-0029-6
   Cheatley J, 2021, MOL ONCOL, V15, P779, DOI 10.1002/1878-0261.12812
   Chen WW, 2024, JNCI-J NATL CANCER I, V116, P1730, DOI 10.1093/jnci/djae163
   Chen ZL, 2020, BREAST CANCER RES TR, V180, P481, DOI 10.1007/s10549-020-05561-1
   Cheng HH, 2024, JAMA ONCOL, V0, P0, DOI DOI 10.1001/jamaoncol.2024.2185
   Conti B, 2022, PLOS ONE, V17, P0, DOI 10.1371/journal.pone.0271319
   Cook MB, 2015, CANCER EPIDEM BIOMAR, V24, P520, DOI 10.1158/1055-9965.EPI-14-1009
   Duma N, 2018, JNCI CANCER SPECT, V2, P0, DOI 10.1093/jncics/pky018
   Feigin VL, 2024, LANCET NEUROL, V23, P973, DOI 10.1016/S1474-4422(24)00369-7
   Fitzmaurice C, 2017, JAMA ONCOL, V3, P524, DOI 10.1001/jamaoncol.2016.5688
   George M, 2021, JMIR CANCER, V7, P0, DOI 10.2196/26425
   Giordano SH, 2005, ONCOLOGIST, V10, P471, DOI 10.1634/theoncologist.10-7-471
   Gourd E, 2020, LANCET ONCOL, V21, P1558, DOI 10.1016/S1470-2045(20)30678-1
   Gucalp A, 2019, BREAST CANCER RES TR, V173, P37, DOI 10.1007/s10549-018-4921-9
   Halbach SM, 2020, BREAST CARE, V15, P22, DOI 10.1159/000501956
   Humphries MP, 2015, BMC MED, V13, P0, DOI 10.1186/s12916-015-0380-x
   Ilic L, 2024, CLIN EPIDEMIOL, V16, P57, DOI 10.2147/CLEP.S428824
   Jiang H, 2019, BMC MED, V17, P0, DOI 10.1186/s12916-019-1453-z
   Kamangar F, 2023, J CLIN ONCOL, V41, P5209, DOI 10.1200/JCO.23.00864
   Khan NAJ, 2021, MED ONCOL, V38, P0, DOI 10.1007/s12032-021-01486-x
   Konduri S, 2020, BREAST, V54, P8, DOI 10.1016/j.breast.2020.08.010
   Lawler M, 2023, LANCET ONCOL, V24, PE11, DOI 10.1016/S1470-2045(22)00540-X
   Lei H, 2024, FRONT ONCOL, V14, P0, DOI 10.3389/fonc.2024.1362826
   Levin-Dagan N, 2021, SOC SCI MED, V284, P0, DOI 10.1016/j.socscimed.2021.114239
   Li RR, 2016, EUR J EPIDEMIOL, V31, P603, DOI 10.1007/s10654-016-0155-5
   Lin LF, 2021, J HEMATOL ONCOL, V14, P0, DOI 10.1186/s13045-021-01213-z
   Maguire S, 2021, JNCI-J NATL CANCER I, V113, P453, DOI 10.1093/jnci/djaa101
   Mahdavi M, 2019, J CELL PHYSIOL, V234, P5741, DOI 10.1002/jcp.27464
   Mangone L, 2020, BREAST CANCER-TOKYO, V27, P724, DOI 10.1007/s12282-020-01068-1
   Nguyen TS, 2020, BREAST CARE, V15, P6, DOI 10.1159/000501542
   Pellini F, 2020, BREAST CARE, V15, P14, DOI 10.1159/000501711
   Pensabene M, 2022, CANCERS, V14, P0, DOI 10.3390/cancers14082006
   Pizzato M, 2021, EUR J CANCER PREV, V30, P472, DOI 10.1097/CEJ.0000000000000651
   Siegel Rebecca L, 2024, CA CANCER J CLIN, V74, P12, DOI 10.3322/caac.21820
   Togawa K, 2021, INT J CANCER, V148, P2212, DOI 10.1002/ijc.33400
   Viner B, 2019, CANCER CAUSE CONTROL, V30, P1313, DOI 10.1007/s10552-019-01226-7
   Vollset SE, 2024, LANCET, V403, P2204, DOI 10.1016/S0140-6736(24)00685-8
   Woods LM, 2006, ANN ONCOL, V17, P5, DOI 10.1093/annonc/mdj007
   Zeinomar N, 2019, BREAST CANCER RES, V21, P0, DOI 10.1186/s13058-019-1213-1
   Zelli V, 2021, CANCERS, V13, P0, DOI 10.3390/cancers13184515
   Zhang HB, 2021, CLIN INTERV AGING, V16, P1393, DOI 10.2147/CIA.S314689
NR 47
TC 0
Z9 0
U1 3
U2 3
PU WILEY
PI HOBOKEN
PA 111 RIVER ST, HOBOKEN 07030-5774, NJ USA
SN 2045-7634
EI 
J9 CANCER MED-US
JI Cancer Med.
PD FEB 15
PY 2025
VL 14
IS 3
BP 
EP 
DI 10.1002/cam4.70632
PG 16
WC Oncology
SC Oncology
GA T9R4L
UT WOS:001408290000001
PM 39878368
DA 2025-02-23
ER

PT J
AU Leechanavanicpan, P
   Phucharoenrak, P
   Phansuea, P
   Trachootham, D
AF Leechanavanicpan, Phornsawan
   Phucharoenrak, Pakkapong
   Phansuea, Phenphop
   Trachootham, Dunyaporn
TI Coconut Milk Consumption and Breast Cancer Risk in Thai Women: A Case-Control Study
SO NUTRITION AND CANCER-AN INTERNATIONAL JOURNAL
LA English
DT Article
AB Coconut milk contains plant-based saturated fat and phytochemicals with antioxidant activities. However, its role in breast cancer risk remains unclear. A case-control study was conducted on 244 participants to study the association. The Case group includes 61 newly diagnosed breast cancer patients receiving < 6 months of therapies. The Control group includes 183 healthy people with matched characteristics. A new questionnaire was developed, validated, and used in this study to estimate the frequency of coconut milk-containing food intake. Results show that the questionnaire has satisfactory content validity, test-retest reliability, and criterion-related validity. From the case-control study, either consuming 1-3 or 4-6 times/week of coconut-milk-containing curry or consuming 4-6 times/week of coconut milk-topped desserts are associated with increased risk of breast cancer (OR = 5.23, 5.6, and 2.6 respectively, p < 0.01). Consuming less than half of coconut milk liquid in desserts correlated with a reduced risk (OR = 0.43, p < 0.05). The findings suggest that moderate (less than half of a serving) and infrequent (less than once a week) consumption of coconut milk may be beneficial for breast cancer prevention. A larger scale study is warranted to confirm the findings and provide evidence for dietary recommendations.
C1 [Leechanavanicpan, Phornsawan] Mahidol Univ, Inst Nutr, Master Sci Program Toxicol & Nutr Food Safety, Nakhon Pathom, Thailand.
   [Phucharoenrak, Pakkapong; Phansuea, Phenphop; Trachootham, Dunyaporn] Mahidol Univ, Inst Nutr, 999 Phutthamonthon Sai 4 Rd, Salaya 73170, Nakhon Pathom, Thailand.
C3 Mahidol University; Mahidol University
RP Trachootham, D (corresponding author), Mahidol Univ, Inst Nutr, 999 Phutthamonthon Sai 4 Rd, Salaya 73170, Nakhon Pathom, Thailand.
EM dunyaporn.tra@mahidol.ac.th
FU Chulabhorn Hospital, Chonburi Cancer Center
CR Alae-Carew C, 2022, SCI TOTAL ENVIRON, V807, P0, DOI 10.1016/j.scitotenv.2021.151041
   Basaran B, 2023, FOODS, V12, P0, DOI 10.3390/foods12020346
   Beveridge FC, 2022, PLANTS-BASEL, V11, P0, DOI 10.3390/plants11233293
   Bowya V, 2023, AJAEES, V41, P37, DOI 10.9734/AJAEES/2023/v41i102138
   Brewer HR, 2017, BREAST CANCER RES TR, V165, P193, DOI 10.1007/s10549-017-4325-2
   Choudhury NR, 2023, COCONUT MILK MARKET, V0, P0
   Cohen SY, 2023, BREAST CANCER RES, V25, P0, DOI 10.1186/s13058-023-01636-1
   DebMandal M, 2011, ASIAN PAC J TROP MED, V4, P241, DOI 10.1016/S1995-7645(11)60078-3
   Di Costanzo M, 2018, ANN NUTR METAB, V73, P30, DOI 10.1159/000493669
   Ekanayaka RAI, 2013, J NUTR METAB, V2013, P0, DOI 10.1155/2013/481068
   Ewy MW, 2022, CURR NUTR REP, V11, P337, DOI 10.1007/s13668-022-00401-8
   Gunawan J, 2021, BELITUNG NURS J, V7, P356, DOI 10.33546/bnj.1927
   Hurst Cameron Paul, 2019, ASIAN PAC J CANCER PREV, V20, P1825, DOI 10.31557/APJCP.2019.20.6.1825
   International Agency for Cancer Research World Health Organization, 2020, GLOBOCANS 2020 THAIL, V0, P0
   Ito T, 2021, COMMUN BIOL, V4, P0, DOI 10.1038/s42003-021-02901-9
   Jirapakkul W, 2018, ITAL J FOOD SCI, V30, P62
   Jom KN, 2008, FOOD CHEM TOXICOL, V46, P119, DOI 10.1016/j.fct.2007.07.006
   Karunasiri AN, 2020, INT J FOOD SCI, V2020, P0, DOI 10.1155/2020/3489605
   Kotsopoulos J, 2006, CANCER CAUSE CONTROL, V17, P341, DOI 10.1007/s10552-005-0401-8
   Kwao-Boateng E, 2023, JGHIE, V23, P44, DOI 10.56049/jghie.v23i2.11
   Mamalakis G, 2009, ANN NUTR METAB, V54, P275, DOI 10.1159/000229508
   Matta M, 2022, INT J CANCER, V151, P2082, DOI 10.1002/ijc.34216
   National Cancer Institute Ministry of Public Health Thailand, 2021, HOSP BASED CANC REGI, V0, P0
   Pehowich DJ, 2000, W INDIAN MED J, V49, P128
   Picon-Ruiz M, 2017, CA-CANCER J CLIN, V67, P379, DOI 10.3322/caac.21405
   Rial SA, 2016, NUTRIENTS, V8, P0, DOI 10.3390/nu8050281
   Roopashree PG, 2022, NUTRIENTS, V14, P0, DOI 10.3390/nu14245351
   Saif Alyaqoubi Saif Alyaqoubi, 2015, JOURNAL OF CHEMICAL AND PHARMACEUTICAL RESEARCH, V7, P967
   Sangrajrang S, 2013, ASIAN PAC J CANCER P, V14, P7023, DOI 10.7314/APJCP.2013.14.11.7023
   Singh S, 2024, COCONUT MILK MARKET, V0, P0
   Smith SG, 2021, BREAST CANCER RES TR, V188, P215, DOI 10.1007/s10549-021-06141-7
   Stasiewicz B, 2022, CANCERS, V14, P0, DOI 10.3390/cancers14071724
   Sung H, 2021, CA-CANCER J CLIN, V71, P209, DOI 10.3322/caac.21660
   Teangpook C, 2021, INTERNATIONAL JOURNAL OF AGRICULTURAL TECHNOLOGY, V17, P1161
   Travis RC, 2003, BREAST CANCER RES, V5, P239, DOI 10.1186/bcr628
   Yusoff, 2019, ED MED J, V11, P49, DOI 10.21315/EIMJ2019.11.2.6
NR 36
TC 0
Z9 0
U1 1
U2 1
PU ROUTLEDGE JOURNALS, TAYLOR & FRANCIS LTD
PI ABINGDON
PA 2-4 PARK SQUARE, MILTON PARK, ABINGDON OX14 4RN, OXON, ENGLAND
SN 0163-5581
EI 1532-7914
J9 NUTR CANCER
JI Nutr. Cancer
PD JAN 2
PY 2025
VL 77
IS 1
BP 51
EP 61
DI 10.1080/01635581.2024.2390202
EA AUG 2024
PG 11
WC Oncology; Nutrition & Dietetics
SC Oncology; Nutrition & Dietetics
GA N2O3D
UT WOS:001289996500001
PM 39132930
DA 2025-02-23
ER

PT J
AU Nelson, RA
   Chlebowski, RT
   Pan, KTY
   Rohan, TE
   Mortimer, J
   Wactawski-Wende, J
   Lane, DS
   Kruper, L
AF Nelson, Rebecca A.
   Chlebowski, Rowan T.
   Pan, Kathy
   Rohan, Thomas E.
   Mortimer, Joanne
   Wactawski-Wende, Jean
   Lane, Dorothy S.
   Kruper, Laura
TI Breast Cancer Risk Assessment Tool (BCRAT) and long-term breast cancer mortality in the Women's Health Initiative
SO BREAST CANCER RESEARCH AND TREATMENT
LA English
DT Article
DE Breast Cancer Risk Assessment Tool (BCRAT); Breast cancer mortality; Women's Health Initiative
ID updated evidence report; fat dietary pattern; follow-up; prediction model; tamoxifen; prevention; validation; reduction; society
AB Background While the Breast Cancer Risk Assessment Tool (BCRAT) predicts breast cancer incidence, the model's performance, re-purposed to predict breast cancer mortality, is uncertain. Therefore, we examined whether the BCRAT model predicts breast cancer mortality in postmenopausal women in the Women's Health Initiative (WHI). Methods BCRAT 5-year breast cancer incidence risk estimates were calculated for 145,408 women (aged 50-79 years) enrolled in the WHI at 40 US clinical centers to examine associations of BCRAT risk groups (< 1%, 1-< 3%, >= 3%) with breast cancer mortality using Cox proportional regression modeling in all participants and in those with incident breast cancer. Results Women with BCRAT >= 3% risk, compared to women with BCRAT < 1% risk, were older (age 70-79 years: 38.3% versus 5.3%), less commonly Black (1.1% versus 40.2%), and had stronger breast cancer family history. With 20-years follow-up, considering all participants, with 8,849 breast cancers and 1,076 breast cancer deaths, breast cancer mortality in BCRAT group >= 3% was not higher versus BCRAT group < 1% (Hazard Ratio [HR] 1.06 95% Confidence Interval [CI] 0.80-1.40): percent without 20-year breast cancer mortality; 99.4% [group < 1%] and 98.8% [group >= 3%]. Considering women with incident breast cancer, breast cancer mortality was also not higher in BCRAT group >= 3% versus BCRAT group < 1% (HR 1.07 95% CI 0.79-1.45). Conclusions The BCRAT model, at >= 3% 5-year incidence risk (US guideline threshold for chemoprevention), does not identify women with higher breast cancer mortality risk, with implications for breast cancer prevention strategies.
C1 [Nelson, Rebecca A.; Mortimer, Joanne; Kruper, Laura] City Hope Comprehens Canc Ctr, Div Med Oncol & Expt Therapeut, Duarte, CA 91010 USA.
   [Chlebowski, Rowan T.] Lundquist Inst, 1124 W Carson St, Torrance, CA 90502 USA.
   [Pan, Kathy] Kaiser Permanente Southern Calif, Downey, CA USA.
   [Rohan, Thomas E.] Albert Einstein Coll Med, Dept Epidemiol & Populat Hlth, Bronx, NY USA.
   [Wactawski-Wende, Jean] SUNY Buffalo, Dept Epidemiol & Environm Hlth, Buffalo, NY USA.
   [Lane, Dorothy S.] SUNY Stony Brook, Dept Family Populat & Prevent Med, Sch Med, Stony Brook, NY USA.
C3 City of Hope; Kaiser Permanente; Montefiore Medical Center; Albert Einstein College of Medicine; Yeshiva University; State University of New York (SUNY) System; University at Buffalo, SUNY; State University of New York (SUNY) System; Stony Brook University
RP Chlebowski, RT (corresponding author), Lundquist Inst, 1124 W Carson St, Torrance, CA 90502 USA.
EM rowanchlebowski@gmail.com
FU Breast Cancer Research Foundation
CR Anderson GL, 2003, ANN EPIDEMIOL, V13, PS5, DOI 10.1016/S1047-2797(03)00043-7
   Andre F, 2022, J CLIN ONCOL, V40, P1816, DOI 10.1200/JCO.22.00069
   Barlow WE, 2006, JNCI-J NATL CANCER I, V98, P1204, DOI 10.1093/jnci/djj331
   Burke JP, 2008, EJSO-EUR J SURG ONC, V34, P149, DOI 10.1016/j.ejso.2007.03.025
   Burstein HJ, 2021, ANN ONCOL, V32, P1216, DOI 10.1016/j.annonc.2021.06.023
   Chlebowski RT, 2021, JCO ONCOL PRACT, V17, P709, DOI 10.1200/OP.21.00343
   Chlebowski RT, 2020, JAMA-J AM MED ASSOC, V324, P369, DOI 10.1001/jama.2020.9482
   Chlebowski RT, 2020, J CLIN ONCOL, V38, P1419, DOI 10.1200/JCO.19.00435
   Chlebowski RT, 2017, J CLIN ONCOL, V35, P2919, DOI 10.1200/JCO.2016.72.0326
   Chlebowski RT, 2015, LANCET ONCOL, V16, P7, DOI 10.1016/S1470-2045(14)71184-2
   Chlebowski RT, 2009, NEW ENGL J MED, V360, P573, DOI 10.1056/NEJMoa0807684
   Chlebowski RT, 1999, J CLIN ONCOL, V17, P1939, DOI 10.1200/JCO.1999.17.6.1939
   Chou R, 2016, JAMA-J AM MED ASSOC, V316, P2008, DOI 10.1001/jama.2015.15629
   Costantino JP, 1999, J NATL CANCER I, V91, P1541, DOI 10.1093/jnci/91.18.1541
   Crew KD, 2017, NPJ BREAST CANCER, V3, P0, DOI 10.1038/s41523-017-0021-y
   Crispo A, 2013, BMC CANCER, V13, P0, DOI 10.1186/1471-2407-13-15
   Cuzick J, 2015, LANCET ONCOL, V16, P67, DOI 10.1016/S1470-2045(14)71171-4
   Daly MB, 2023, J NATL COMPR CANC NE, V21, P1000, DOI 10.6004/jnccn.2023.0051
   Dauphine C, 2020, ANN SURG ONCOL, V27, P4687, DOI 10.1245/s10434-020-08898-5
   Davies C, 2011, LANCET, V378, P771, DOI 10.1016/S0140-6736(11)60993-8
   Fisher B, 2005, JNCI-J NATL CANCER I, V97, P1652, DOI 10.1093/jnci/dji372
   GAIL MH, 1989, JNCI-J NATL CANCER I, V81, P1879, DOI 10.1093/jnci/81.24.1879
   Harada-Shoji N, 2021, JAMA NETW OPEN, V4, P0, DOI 10.1001/jamanetworkopen.2021.21505
   Holm J, 2016, J CLIN ONCOL, V34, P251, DOI 10.1200/JCO.2015.63.0624
   Mavaddat N, 2019, AM J HUM GENET, V104, P21, DOI 10.1016/j.ajhg.2018.11.002
   Miller EA, 2020, BREAST CANCER-TOKYO, V27, P662, DOI 10.1007/s12282-020-01060-9
   Moore HCF, 2020, SEMIN ONCOL, V47, P222, DOI 10.1053/j.seminoncol.2020.05.004
   Nelson HD, 2019, JAMA-J AM MED ASSOC, V322, P868, DOI 10.1001/jama.2019.5780
   Nelson HD, 2019, JAMA-J AM MED ASSOC, V322, P666, DOI 10.1001/jama.2019.8430
   Owens DK, 2019, JAMA-J AM MED ASSOC, V322, P857, DOI 10.1001/jama.2019.11885
   Padamsee TJ, 2021, BMC WOMENS HEALTH, V21, P0, DOI 10.1186/s12905-021-01279-4
   Piccart MJ, 2020, J CLIN ONCOL, V38, P0, DOI 10.1200/JCO.20.01382
   Powles TJ, 2007, JNCI-J NATL CANCER I, V99, P283, DOI 10.1093/jnci/djk050
   Prentice RL, 2006, JAMA-J AM MED ASSOC, V295, P629, DOI 10.1001/jama.295.6.629
   RICHEDWARDS JW, 1994, AM J EPIDEMIOL, V140, P1016, DOI 10.1093/oxfordjournals.aje.a117191
   Runowicz CD, 2016, CA-CANCER J CLIN, V66, P44, DOI 10.3322/caac.21319
   Sherman ME, 2016, PLOS ONE, V11, P0, DOI 10.1371/journal.pone.0160966
   Tice JA, 2008, ANN INTERN MED, V148, P337, DOI 10.7326/0003-4819-148-5-200803040-00004
   Tyrer J, 2004, STAT MED, V23, P1111, DOI 10.1002/sim.1668
   Veronesi U, 2007, J NATL CANCER I, V99, P727, DOI 10.1093/jnci/djk154
   Visvanathan K, 2019, J CLIN ONCOL, V37, P3152, DOI 10.1200/JCO.19.01472
   Vogel Victor G, 2002, CLIN BREAST CANCER, V3, P153, DOI 10.3816/CBC.2002.n.020
   Waters EA, 2010, CANCER EPIDEM BIOMAR, V19, P443, DOI 10.1158/1055-9965.EPI-09-0930
NR 43
TC 0
Z9 0
U1 11
U2 11
PU SPRINGER
PI NEW YORK
PA ONE NEW YORK PLAZA, SUITE 4600, NEW YORK, NY, UNITED STATES
SN 0167-6806
EI 1573-7217
J9 BREAST CANCER RES TR
JI Breast Cancer Res. Treat.
PD JAN 15
PY 2025
VL 209
IS 1
BP 49
EP 60
DI 10.1007/s10549-024-07470-z
EA SEP 2024
PG 12
WC Oncology
SC Oncology
GA U2X6Y
UT WOS:001309929700001
PM 39254768
DA 2025-02-23
ER

PT J
AU Ergas, IJ
   Cheng, RK
   Roh, JM
   Kresovich, JK
   Iribarren, C
   Nguyen-Huynh, M
   Rana, JS
   Rillamas-Sun, E
   Laurent, CA
   Lee, VS
   Quesenberry, CP
   Bhatt, A
   Yao, S
   Kushi, LH
   Greenlee, H
   Kwan, ML
AF Ergas, Isaac J.
   Cheng, Richard K.
   Roh, Janise M.
   Kresovich, Jacob K.
   Iribarren, Carlos
   Nguyen-Huynh, Mai
   Rana, Jamal S.
   Rillamas-Sun, Eileen
   Laurent, Cecile A.
   Lee, Valerie S.
   Quesenberry, Charles P.
   Bhatt, Ankeet
   Yao, Song
   Kushi, Lawrence H.
   Greenlee, Heather
   Kwan, Marilyn L.
TI Diet quality and cardiometabolic health in breast cancer survivors: the Pathways Study
SO BREAST CANCER RESEARCH AND TREATMENT
LA English
DT Article; Early Access
DE Breast cancer; Diet quality; Hypertension; Diabetes; Dyslipidemia
ID coronary-heart-disease; fat vegan diet; scientific statement; competing risks; blood-pressure; prevention; mortality; association; management; adherence
AB Purpose Breast cancer (BC) survivors experience higher rates of cardiometabolic conditions, partly due to treatment. While healthy eating decreases the risk of these conditions in the general population, its association in BC survivors is unclear. Methods We included 3415 participants from the Pathways Study, a prospective cohort of women diagnosed with invasive BC between 2005 and 2013 and followed through 2021. Concordance of food intakes from food frequency questionnaires was estimated for five healthy eating patterns at BC diagnosis: Dietary Approaches to Stop Hypertension (DASH), healthy Plant-based Dietary Index (hPDI), 2020 Healthy Eating Index (HEI), American Cancer Society nutrition guidelines (ACS), and the alternate Mediterranean Diet Index (aMED). Incident hypertension, diabetes, and dyslipidemia were identified through electronic health records. Cumulative incidence rates (CIRs) were estimated accounting for the competing risk of death. Covariate-adjusted hazard ratios (HRs) and 95% confidence intervals (CIs) were calculated using Fine and Gray regression models, stratified by BC treatment status. Results Over an average 11.5 years (range = 0.3-16.3) of follow-up, 554 (16.2%) participants developed hypertension, 362 (10.6%) developed diabetes, and 652 (19.1%) developed dyslipidemia. CIRs for any cardiometabolic condition 15 years after BC diagnosis were 39.2% for women in the highest HEI quartile compared to 49.3% in the lowest. After adjustment, women in the highest HEI quartile had lower risks of any cardiometabolic condition (HR = 0.70, 95% CI 0.54-0.91, P-trend = 0.006), including hypertension (HR = 0.71, 95% CI 0.54-0.94, P-trend = 0.007), diabetes (HR = 0.57, 95% CI 0.41-0.79, P-trend < 0.001), and dyslipidemia (HR = 0.77, 95% CI 0.59-0.99, P-trend = 0.04). Similar associations were observed for DASH, hPDI, and ACS with diabetes incidence. Conclusion Healthier diets at BC diagnosis, particularly those aligned with the HEI, were associated with lower cardiometabolic risks.
C1 [Ergas, Isaac J.; Roh, Janise M.; Iribarren, Carlos; Nguyen-Huynh, Mai; Rana, Jamal S.; Laurent, Cecile A.; Lee, Valerie S.; Quesenberry, Charles P.; Bhatt, Ankeet; Kushi, Lawrence H.; Kwan, Marilyn L.] Kaiser Permanente Northern Calif, Div Res, 4480 Hacienda Dr, Pleasanton, CA 94558 USA.
   [Cheng, Richard K.; Greenlee, Heather] Univ Washington, Sch Med, Seattle, WA USA.
   [Kresovich, Jacob K.] H Lee Moffitt Canc Ctr & Res Inst, Tampa, FL USA.
   [Rana, Jamal S.] Kaiser Permanente Northern Calif, Oakland Med Ctr, Oakland, CA USA.
   [Rillamas-Sun, Eileen; Greenlee, Heather] Fred Hutchinson Canc Ctr, Div Publ Hlth Sci, Seattle, WA USA.
   [Bhatt, Ankeet] Stanford Univ, Sch Med, Div Cardiovasc Med, Palo Alto, CA USA.
   [Yao, Song] Roswell Pk Comprehens Canc Ctr, Dept Canc Prevent & Control, Buffalo, NY USA.
C3 Kaiser Permanente; University of Washington; University of Washington Seattle; H Lee Moffitt Cancer Center & Research Institute; Kaiser Permanente; Fred Hutchinson Cancer Center; Stanford University; Roswell Park Comprehensive Cancer Center
RP Ergas, IJ (corresponding author), Kaiser Permanente Northern Calif, Div Res, 4480 Hacienda Dr, Pleasanton, CA 94558 USA.
EM isaac.j.ergas@kp.org
FU National Cancer Institute
CR American Cancer Society, 2024, HOW RADIATION THERAPY IS USED TO TREAT CANCER, V0, P0
   American Cancer Society, 2024, KEY STAT BREAST CANC, V0, P0
   [Anonymous], 2018, CONTINUOUS UPDATE PROJECT EXPERT REPORT 2018, V0, P0
   Anyene IC, 2021, NUTRIENTS, V13, P0, DOI 10.3390/nu13103374
   Arnett DK, 2019, CIRCULATION, V140, PE596, DOI 10.1161/CIR.0000000000000677
   Austin PC, 2016, CIRCULATION, V133, P601, DOI 10.1161/CIRCULATIONAHA.115.017719
   Barnard ND, 2006, DIABETES CARE, V29, P1777, DOI 10.2337/dc06-0606
   Barnard ND, 2009, AM J CLIN NUTR, V89, PS1588, DOI 10.3945/ajcn.2009.26736H
   Belskaya LV, 2024, CURR ISSUES MOL BIOL, V46, P4646, DOI 10.3390/cimb46050282
   Bhupathiraju SN, 2013, AM J CLIN NUTR, V98, P1514, DOI 10.3945/ajcn.113.066381
   Block Gladys, 2006, PREV CHRONIC DIS, V3, P0
   Boucher B, 2006, PUBLIC HEALTH NUTR, V9, P84, DOI 10.1079/PHN2005763
   Cai FF, 2019, MOL CLIN ONCOL, V11, P15, DOI 10.3892/mco.2019.1854
   Conroy SM, 2023, CANCER-AM CANCER SOC, V129, P2395, DOI 10.1002/cncr.34794
   Darmon N, 2008, AM J CLIN NUTR, V87, P1107, DOI 10.1093/ajcn/87.5.1107
   De Amicis R, 2023, NUTRIENTS, V15, P0, DOI 10.3390/nu15153397
   Ergas IJ, 2024, JNCI CANCER SPECT, V8, P0, DOI 10.1093/jncics/pkae013
   Ergas IJ, 2023, CANCER EPIDEM BIOMAR, V32, P1716, DOI 10.1158/1055-9965.EPI-22-1216
   Ergas IJ, 2021, JNCI CANCER SPECT, V5, P0, DOI 10.1093/jncics/pkab019
   Fine JP, 1999, J AM STAT ASSOC, V94, P496, DOI 10.2307/2670170
   Fung TT, 2008, ARCH INTERN MED, V168, P713, DOI 10.1001/archinte.168.7.713
   Fung TT, 2005, AM J CLIN NUTR, V82, P163
   Gooley TA, 1999, STAT MED, V18, P695, DOI 10.1002/(SICI)1097-0258(19990330)18:6<695::AID-SIM60>3.3.CO;2-F
   GRAY RJ, 1988, ANN STAT, V16, P1141, DOI 10.1214/aos/1176350951
   Greenlee H, 2022, J CLIN ONCOL, V40, P1647, DOI 10.1200/JCO.21.01736
   Inoue-Choi M, 2013, CANCER EPIDEM BIOMAR, V22, P792, DOI 10.1158/1055-9965.EPI-13-0054
   Jaffe MG, 2013, JAMA-J AM MED ASSOC, V310, P699, DOI 10.1001/jama.2013.108769
   Jewell N, 2004, STATISTICS FOR EPIDEMIOLOGY, V0, P0
   Karter AJ, 2013, DIABETES CARE, V36, P574, DOI 10.2337/dc12-0722
   Kwan M, 2008, CANCER CAUSE CONTROL, V19, P1065, DOI 10.1007/s10552-008-9170-5
   Kwan ML, 2022, J CLIN ONCOL, V40, P1635, DOI 10.1200/JCO.21.01738
   LaRowe TL, 2007, J AM DIET ASSOC, V107, P1124, DOI 10.1016/j.jada.2007.04.013
   Lichtenstein AH, 2021, CIRCULATION, V144, PE472, DOI 10.1161/CIR.0000000000001031
   McCullough ML, 2022, JAMA NETW OPEN, V5, P0, DOI 10.1001/jamanetworkopen.2022.16406
   McCullough ML, 2016, CANCER CAUSE CONTROL, V27, P1303, DOI 10.1007/s10552-016-0802-x
   McDuff SGR, 2023, CURR ONCOL, V30, P392, DOI 10.3390/curroncol30010032
   Mehta LS, 2018, CIRCULATION, V137, PE30, DOI 10.1161/CIR.0000000000000556
   Micha R, 2017, JAMA-J AM MED ASSOC, V317, P912, DOI 10.1001/jama.2017.0947
   Ndumele CE, 2023, CIRCULATION, V148, P1606, DOI 10.1161/CIR.0000000000001184
   NutritionQuest, 2024, QUESTIONNAIRES AND SCREENERS, V0, P0
   Oehrli M, 2021, NORTHERN CALIFORNIA CANCER REGISTRY: 2021 ANNUAL REPORT ON TRENDS, V0, P0
   Petersen KS, 2021, NUTRIENTS, V13, P0, DOI 10.3390/nu13124305
   Rock CL, 2022, CA-CANCER J CLIN, V72, P230, DOI 10.3322/caac.21719
   Satagopan JM, 2004, BRIT J CANCER, V91, P1229, DOI 10.1038/sj.bjc.6602102
   Satija A, 2017, J AM COLL CARDIOL, V70, P411, DOI 10.1016/j.jacc.2017.05.047
   Shams-White MM, 2023, J ACAD NUTR DIET, V123, P1280, DOI 10.1016/j.jand.2023.05.015
   Shan ZL, 2020, JAMA INTERN MED, V180, P1090, DOI 10.1001/jamainternmed.2020.2176
   Shoaibinobarian N, 2023, INT J PREVENTIVE MED, V14, P0, DOI 10.4103/ijpvm.ijpvm_336_21
   Siegel Rebecca L, 2024, CA CANCER J CLIN, V74, P12, DOI 10.3322/caac.21820
   Szklo M, 2014, EPIDEMIOLOGY: BEYOND THE BASICS, V0, P0
   van Walraven Carl, 2009, MED CARE, V47, P626, DOI 10.1097/MLR.0b013e31819432e5
   Varghese SS, 2021, MOL CELL BIOCHEM, V476, P3099, DOI 10.1007/s11010-021-04152-y
   Weickert MO, 2018, J NUTR, V148, P7, DOI 10.1093/jn/nxx008
   Whelton PK, 2018, J AM COLL CARDIOL, V71, PE127, DOI 10.1016/j.jacc.2017.11.006
   WILLETT W, 1987, INT J EPIDEMIOL, V16, P312, DOI 10.1093/ije/16.2.312
   Wolfram T, 2011, ENDOCR PRACT, V17, P132, DOI 10.4158/EP10204.RA
NR 56
TC 0
Z9 0
U1 0
U2 0
PU SPRINGER
PI NEW YORK
PA ONE NEW YORK PLAZA, SUITE 4600, NEW YORK, NY, UNITED STATES
SN 0167-6806
EI 1573-7217
J9 BREAST CANCER RES TR
JI Breast Cancer Res. Treat.
PD FEB 1
PY 2025
VL 0
IS 
BP 
EP 
DI 10.1007/s10549-025-07629-2
EA FEB 2025
PG 12
WC Oncology
SC Oncology
GA U5K3E
UT WOS:001412176100001
PM 39890673
DA 2025-02-23
ER

PT J
AU Llauradó-Pont, J
   Stratakis, N
   Fiorito, G
   Handakas, E
   Neumann, A
   Barros, H
   Brantsæter, AL
   Chang, K
   Chatzi, L
   Felix, JF
   Grazuleviciene, R
   Jaddoe, VWV
   Karachaliou, M
   Lecorguillé, M
   Lopes, C
   Millett, C
   Mceachan, RRC
   Papadopoulou, E
   Slama, R
   Vamos, EP
   Vineis, P
   Vrijheid, M
   Wright, J
   Voortman, T
   Bustamante, M
   Robinson, O
   Lassale, C
AF Llaurado-Pont, Joana
   Stratakis, Nikos
   Fiorito, Giovanni
   Handakas, Evangelos
   Neumann, Alexander
   Barros, Henrique
   Brantsaeter, Anne Lise
   Chang, Kiara
   Chatzi, Leda
   Felix, Janine F.
   Grazuleviciene, Regina
   Jaddoe, Vincent W. V.
   Karachaliou, Marianna
   Lecorguille, Marion
   Lopes, Carla
   Millett, Christopher
   Mceachan, Rosemary R. C.
   Papadopoulou, Eleni
   Slama, Remy
   Vamos, Eszter P.
   Vineis, Paolo
   Vrijheid, Martine
   Wright, John
   Voortman, Trudy
   Bustamante, Mariona
   Robinson, Oliver
   Lassale, Camille
TI A meta-analysis of epigenome-wide association studies of ultra-processed food consumption with DNA methylation in European children
SO CLINICAL EPIGENETICS
LA English
DT Article
DE Epigenome-wide association study (EWAS); Ultra-processed food (UPF); DNA methylation; Children; Nutrition
ID cohort profile; maternal smoking; expression data; pregnancy; obesity; birth; childhood; risk; gene; outcm
AB Background/objective There is limited knowledge on how diet affects the epigenome of children. Ultra-processed food (UPF) consumption is emerging as an important factor impacting health, but mechanisms need to be uncovered. We therefore aimed to assess the association between UPF consumption and DNA methylation in children. Methods We conducted a meta-analysis of epigenome-wide association studies (EWAS) from a total of 3152 children aged 5-11 years from four European studies (HELIX, Generation XXI, ALSPAC, and Generation R). UPF consumption was defined applying the Nova food classification system (group 4), and DNA methylation was measured in blood with Illumina Infinium Methylation arrays. Associations were estimated within each cohort using robust linear regression models, adjusting for relevant covariates, followed by a meta-analysis of the resulting EWAS estimates. Results Although no CpG was significant at FDR level, we found suggestive associations (p-value < 10-5) between UPF consumption and methylation at seven CpG sites. Three of them, cg00339913 (PHYHIP), cg03041696 (intergenic), and cg03999434 (intergenic), were negatively associated, whereas the other four, cg14665028 (NHEJ1), cg18968409 (intergenic), cg24730307 (intergenic), and cg09709951 (ATF7), were positively associated with UPF intake. These CpGs have been previously associated with health outcomes such as carcinomas, and the related genes are mainly involved in pathways related to thyroid hormones and liver function. Conclusion We only found suggestive changes in methylation at 7 CpGs associated with UPF intake in a large EWAS among children: although this shows a potential impact of UPF intake on DNAm, this might not be a key mechanism underlying the health effects of UPFs in children. There is a need for more detailed dietary assessment in children studies and of intervention studies to assess potential epigenetic changes linked to a reduction in UPF in the diet.
C1 [Llaurado-Pont, Joana; Stratakis, Nikos; Karachaliou, Marianna; Vrijheid, Martine; Bustamante, Mariona; Lassale, Camille] ISGlobal, Barcelona, Spain.
   [Fiorito, Giovanni] IRCCS Inst Giannina Gaslini, Clin Bioinformat Unit, Genoa, Italy.
   [Handakas, Evangelos; Vineis, Paolo; Robinson, Oliver] Imperial Coll London, Med Res Council Ctr Environm & Hlth, Sch Publ Hlth, London, England.
   [Neumann, Alexander] Univ Med Ctr Rotterdam, Dept Child & Adolescent Psychiat Psychol, Erasmus MC, Rotterdam, Netherlands.
   [Barros, Henrique; Lopes, Carla] Univ Porto, EPIUNIT ITR Lab Integrat & Translat Res Populat Hl, Inst Publ Hlth, Generat Study Grp 21, Porto, Portugal.
   [Brantsaeter, Anne Lise] Norwegian Inst Publ Hlth, Ctr Sustainable Diets, Dept Food Safety, Oslo, Norway.
   [Chang, Kiara; Millett, Christopher; Vamos, Eszter P.] Imperial Coll London, Sch Publ Hlth, Publ Hlth Policy Evaluat Unit, London, England.
   [Chatzi, Leda] Univ Southern Calif, Dept Prevent Med, Los Angeles, CA USA.
   [Felix, Janine F.; Jaddoe, Vincent W. V.] Univ Med Ctr Rotterdam, Erasmus MC, Generat Study Grp R, Rotterdam, Netherlands.
   [Felix, Janine F.; Jaddoe, Vincent W. V.] Univ Med Ctr Rotterdam, Dept Pediat, Erasmus MC, Rotterdam, Netherlands.
   [Grazuleviciene, Regina] Vytautas Magnus Univ, Dept Environm Sci, Kaunas, Lithuania.
   [Lecorguille, Marion] Univ Paris Cite, Paris, France.
   [Lecorguille, Marion] Univ Sorbonne Paris Nord, Ctr Res Epidemiol & Stat CRESS, Inserm, INRAE, Paris, France.
   [Millett, Christopher] NOVA Univ Lisbon, Comprehens Hlth Res Ctr, Publ Hlth Res Ctr, NOVA Natl Sch Publ Hlth,CHRC, Lisbon, Portugal.
   [Papadopoulou, Eleni] Norwegian Inst Publ Hlth, Div Hlth Serv, Global Hlth Cluster, Oslo, Norway.
   [Slama, Remy] Univ Grenoble Alpes, Inst Adv Biosci, Team Environm Epidemiol, CNRS,IAB, Grenoble, France.
   [Vrijheid, Martine; Bustamante, Mariona; Lassale, Camille] Univ Pompeu Fabra UPF, Barcelona, Spain.
   [Vrijheid, Martine; Bustamante, Mariona] Inst Salud Carlos III, Consortium Res Epidemiol & Publ Hlth CIBERESP, Madrid, Spain.
   [Mceachan, Rosemary R. C.; Wright, John] Bradford Teaching Hosp NHS Fdn Trust, Bradford Inst Hlth Res, Bradford, W Yorkshire, England.
   [Voortman, Trudy] Univ Med Ctr Rotterdam, Dept Epidemiol, Erasmus MC, Rotterdam, Netherlands.
   [Lassale, Camille] Inst Salud Carlos III, Consortium Biomed Res Pathophysiol Obes & Nutr CIB, Madrid, Spain.
C3 ISGlobal; University of Genoa; IRCCS Istituto Giannina Gaslini; Imperial College London; Erasmus University Rotterdam; Erasmus MC; Universidade do Porto; Norwegian Institute of Public Health (NIPH); Imperial College London; University of Southern California; Erasmus University Rotterdam; Erasmus MC; Erasmus University Rotterdam; Erasmus MC; Vytautas Magnus University; Universite Paris Cite; INRAE; Universite Paris Cite; Institut National de la Sante et de la Recherche Medicale (Inserm); Universidade Nova de Lisboa; Norwegian Institute of Public Health (NIPH); Centre National de la Recherche Scientifique (CNRS); Institut National de la Sante et de la Recherche Medicale (Inserm); Communaute Universite Grenoble Alpes; Universite Grenoble Alpes (UGA); Pompeu Fabra University; CIBER - Centro de Investigacion Biomedica en Red; CIBERESP; Instituto de Salud Carlos III; Erasmus University Rotterdam; Erasmus MC; Instituto de Salud Carlos III
RP Lassale, C (corresponding author), ISGlobal, Barcelona, Spain.; Lassale, C (corresponding author), Univ Pompeu Fabra UPF, Barcelona, Spain.; Lassale, C (corresponding author), Inst Salud Carlos III, Consortium Biomed Res Pathophysiol Obes & Nutr CIB, Madrid, Spain.
EM camille.lassale@isglobal.org
FU European Union - NextGenerationEU; ALSPAC [308333]; European Community [774548, 874739, 874583]; European Union [2022 INV-1 00046]; Spanish government [RYC2020-029599]; Ramon y Cajal Fellowship; European Social Fund 'Invest in your future' [101059245]; European Union's Horizon Europe research and innovation programme under the Marie Sklstrok;odowska-Curie Actions (MSCA) Postdoctoral Fellowships [CEX2018-000806-S]; Ministry of Science and Innovation and State Research Agency through the 'Centro de Excelencia Severo Ochoa [IJC2020-043630-I]; Juan de la Cierva-Incorporacin fellowship; Ministerio de Ciencia e Innovacin (MCIN) [MR/S03532X/1]; UKRI Future Leaders Fellowship [529051022]; European Joint Programming Initiative 'A Healthy Diet for a Healthy Life' (JPI HDHL, NutriPROGRAM project, ZonMw the Netherlands) [529051023]; PREcisE project ZonMw the Netherlands; Marie Curie Actions (MSCA) [101059245] Funding Source: Marie Curie Actions (MSCA)
CR Aguilar-Lacasaña S, 2024, ENVIRON INT, V188, P0, DOI 10.1016/j.envint.2024.108684
   Ahn KY, 2002, INT J DEV NEUROSCI, V20, P93, DOI 10.1016/S0736-5748(02)00017-5
   Baca P, 2022, NUTR DIABETES, V12, P0, DOI 10.1038/s41387-022-00228-w
   Barbosa C, 2022, APPETITE, V171, P0, DOI 10.1016/j.appet.2021.105909
   Battram Thomas, 2022, WELLCOME OPEN RES, V7, P41, DOI 10.12688/wellcomeopenres.17598.1
   Beltrami CM, 2017, CLIN EPIGENETICS, V9, P0, DOI 10.1186/s13148-017-0346-2
   BENJAMINI Y, 1995, J R STAT SOC B, V57, P289, DOI 10.1111/j.2517-6161.1995.tb02031.x
   Bonder MJ, 2014, BMC GENOMICS, V15, P0, DOI 10.1186/1471-2164-15-860
   Boyd A, 2013, INT J EPIDEMIOL, V42, P111, DOI 10.1093/ije/dys064
   Braesco V, 2022, EUR J CLIN NUTR, V76, P1245, DOI 10.1038/s41430-022-01099-1
   Breeze CE, 2019, BIOINFORMATICS, V35, P4767, DOI 10.1093/bioinformatics/btz456
   Chang K, 2021, JAMA PEDIATR, V175, P0, DOI 10.1001/jamapediatrics.2021.1573
   Chatzi L, 2017, INT J EPIDEMIOL, V46, P1392, DOI 10.1093/ije/dyx084
   Chen XJ, 2020, NUTR J, V19, P0, DOI 10.1186/s12937-020-00604-1
   Domínguez-Barragán J, 2024, EUR J PREV CARDIOL, V31, P191, DOI 10.1093/eurjpc/zwad317
   Emmett P, 2009, EUR J CLIN NUTR, V63, PS38, DOI 10.1038/ejcn.2008.63
   Fraser A, 2013, INT J EPIDEMIOL, V42, P97, DOI 10.1093/ije/dys066
   Grant J, 2006, J INTELL INF SYST, V27, P159, DOI 10.1007/s10844-006-2974-4
   Grazuleviciene R, 2009, INT J ENV RES PUB HE, V6, P1282, DOI 10.3390/ijerph6031282
   Griffin J, 2021, BMJ NUTR PREV HLTH, V4, P174, DOI 10.1136/bmjnph-2020-000225
   Grinshpan LS, 2024, JHEP REP, V6, P0, DOI 10.1016/j.jhepr.2023.100964
   Guxens M, 2012, INT J EPIDEMIOL, V41, P930, DOI 10.1093/ije/dyr054
   Hall KD, 2019, CELL METAB, V30, P67, DOI 10.1016/j.cmet.2019.05.008
   Handakas E, 2022, CLIN NUTR, V41, P2537, DOI 10.1016/j.clnu.2022.09.002
   Handakas E, 2021, INT J OBESITY, V45, P2252, DOI 10.1038/s41366-021-00888-1
   Heude B, 2016, INT J EPIDEMIOL, V45, P353, DOI 10.1093/ije/dyv151
   Holland B, 1991, MCCANCE WIDDOWSONS C, V5th, P0
   Houseman EA, 2012, BMC BIOINFORMATICS, V13, P0, DOI 10.1186/1471-2105-13-86
   Islam SA, 2019, EPIGENET CHROMATIN, V12, P0, DOI 10.1186/s13072-018-0245-6
   Jaddoe VWV, 2010, EUR J EPIDEMIOL, V25, P823, DOI 10.1007/s10654-010-9516-7
   Johnson WE, 2007, BIOSTATISTICS, V8, P118, DOI 10.1093/biostatistics/kxj037
   Joubert BR, 2016, AM J HUM GENET, V98, P680, DOI 10.1016/j.ajhg.2016.02.019
   Just PA, 2020, NAT COMMUN, V11, P0, DOI 10.1038/s41467-020-19490-6
   Kamburov A, 2009, NUCLEIC ACIDS RES, V37, PD623, DOI 10.1093/nar/gkn698
   Kana MA, 2018, INT BREASTFEED J, V13, P0, DOI 10.1186/s13006-018-0157-x
   Karabegovic I, 2021, NAT COMMUN, V12, P0, DOI 10.1038/s41467-021-22752-6
   Khandpur N, 2020, REV SAUDE PUBL, V54, P0
   Kooijman MN, 2016, EUR J EPIDEMIOL, V31, P1243, DOI 10.1007/s10654-016-0224-9
   Krzyzewska IM, 2019, CLIN EPIGENETICS, V11, P0, DOI 10.1186/s13148-019-0749-3
   Küpers LK, 2022, EPIGENETICS-US, V17, P1419, DOI 10.1080/15592294.2022.2038412
   Küpers LK, 2019, NAT COMMUN, V10, P0, DOI 10.1038/s41467-019-09671-3
   Lai CQ, 2020, AM J CLIN NUTR, V112, P1200, DOI 10.1093/ajcn/nqaa233
   Landecker H, 2011, BIOSOCIETIES, V6, P167, DOI 10.1057/biosoc.2011.1
   Lane MM, 2024, BMJ-BRIT MED J, V384, P0, DOI 10.1136/bmj-2023-077310
   Larsen PS, 2013, PAEDIATR PERINAT EP, V27, P393, DOI 10.1111/ppe.12060
   Lecorguillé M, 2021, NUTRIENTS, V13, P0, DOI 10.3390/nu13093130
   Lecorguillé M, 2022, EPIGENETICS-US, V17, P715, DOI 10.1080/15592294.2021.1957575
   Li MW, 2019, NUCLEIC ACIDS RES, V47, PD983, DOI 10.1093/nar/gky1027
   Lister NB, 2023, NAT REV DIS PRIMERS, V9, P0, DOI 10.1038/s41572-023-00435-4
   Liu Y, 2016, BIOCHEM BIOPH RES CO, V478, P696, DOI 10.1016/j.bbrc.2016.08.009
   Ma JT, 2020, CIRC-GENOM PRECIS ME, V13, P0, DOI 10.1161/CIRCGEN.119.002766
   Magnus P, 2016, INT J EPIDEMIOL, V45, P382, DOI 10.1093/ije/dyw029
   Maitre L, 2018, BMJ OPEN, V8, P0, DOI 10.1136/bmjopen-2017-021311
   Martines RM, 2019, MATERN CHILD NUTR, V15, P0, DOI 10.1111/mcn.12819
   McEachan RRC, 2024, INT J EPIDEMIOL, V53, P0, DOI 10.1093/ije/dyae037
   Melough MMM, 2022, ENVIRON RES, V211, P0, DOI 10.1016/j.envres.2022.113049
   Monteiro CA, 1900, DIET QUALITY, V0, P0
   Monteiro CA, 2019, PUBLIC HEALTH NUTR, V22, P936, DOI 10.1017/S1368980018003762
   Monteiro CA, 2018, PUBLIC HEALTH NUTR, V21, P18, DOI 10.1017/S1368980017001379
   Moreira T, 2015, BRIT J NUTR, V114, P297, DOI 10.1017/S0007114515001713
   Mulder RH, 2021, HUM MOL GENET, V30, P119, DOI 10.1093/hmg/ddaa280
   Neri D, 2019, PEDIATR OBES, V14, P0, DOI 10.1111/ijpo.12563
   Nicodemus-Johnson J, 2017, NUTRIENTS, V9, P0, DOI 10.3390/nu9070752
   Nicodemus-Johnson J, 2016, JCI INSIGHT, V1, P0, DOI 10.1172/jci.insight.90151
   Onita BM, 2021, APPETITE, V157, P0, DOI 10.1016/j.appet.2020.105007
   Ott R, 2023, DIABETES CARE, V46, P0, DOI 10.2337/dc23-0474
   Parviz M, 2014, J PEDIATR EPILEPSY, V3, P217, DOI 10.3233/PEP-14097
   Pérez RF, 2019, J TRANSL MED, V17, P0, DOI 10.1186/s12967-018-1751-9
   Phipson B, 2016, BIOINFORMATICS, V32, P286, DOI 10.1093/bioinformatics/btv560
   Pinho RM, 2021, BRIT J NUTR, V126, P1611, DOI 10.1017/S0007114521000556
   Ramsay Samantha A, 2017, PREV MED REP, V5, P112
   REBER M, 1986, J DEV BEHAV PEDIATR, V7, P137, DOI 10.1097/00004703-198604000-00017
   Reinius LE, 2012, PLOS ONE, V7, P0, DOI 10.1371/journal.pone.0041361
   Robinson N, 2021, CLIN EPIGENETICS, V13, P0, DOI 10.1186/s13148-020-00952-z
   Romieu I, 2017, CANCER CAUSE CONTROL, V28, P247, DOI 10.1007/s10552-017-0869-z
   Rousham EK, 2022, ADV NUTR, V13, P1669, DOI 10.1093/advances/nmac032
   Ruiz-Arenas C, 2022, ELIFE, V11, P0, DOI 10.7554/eLife.65310
   Sanchez-Cespedes M, 2007, ONCOGENE, V26, P7825, DOI 10.1038/sj.onc.1210594
   Sharp GC, 2018, EPIGENOMICS-UK, V10, P27, DOI 10.2217/epi-2017-0095
   Sharp GC, 2017, HUM MOL GENET, V26, P4067, DOI 10.1093/hmg/ddx290
   Si JH, 2023, BMC MED, V21, P0, DOI 10.1186/s12916-023-03003-5
   Singh J, 2021, GENE REP, V23, P0, DOI 10.1016/j.genrep.2021.101167
   Stratakis Nikos, 2022, ELIFE, V11, P0, DOI 10.7554/eLife.71332
   Sun XJ, 2018, FEBS OPEN BIO, V8, P1093, DOI 10.1002/2211-5463.12433
   Teo PS, 2022, AM J CLIN NUTR, V116, P244, DOI 10.1093/ajcn/nqac068
   Tobi EW, 2022, DIABETES CARE, V45, P614, DOI 10.2337/dc21-1701
   Touvier M, 2023, BMJ-BRIT MED J, V383, P0, DOI 10.1136/bmj-2023-075294
   van der Velde LA, 2019, EUR J NUTR, V58, P1259, DOI 10.1007/s00394-018-1651-z
   Vandevijvere S, 2019, EUR J NUTR, V58, P3267, DOI 10.1007/s00394-018-1870-3
   Vedovato GM, 2021, BRIT J NUTR, V125, P1427, DOI 10.1017/S0007114520003712
   Vilela S, 2022, CLIN NUTR, V41, P2235, DOI 10.1016/j.clnu.2022.07.034
   Vilela S, 2019, APPETITE, V132, P82, DOI 10.1016/j.appet.2018.10.002
   Vineis Paolo, 2023, EXPOSOME, V3, Posad006, DOI 10.1093/exposome/osad006
   Wang CC, 2022, ENVIRON INT, V158, P0, DOI 10.1016/j.envint.2021.106955
   Wijtzes AI, 2014, INT J BEHAV NUTR PHY, V11, P0, DOI 10.1186/s12966-014-0096-x
   Wright J, 2013, INT J EPIDEMIOL, V42, P978, DOI 10.1093/ije/dys112
   Yu H, 2018, SCI REP-UK, V8, P0, DOI 10.1038/s41598-018-23644-4
   Zhao LG, 2024, AM J CLIN NUTR, V119, P49, DOI 10.1016/j.ajcnut.2023.10.014
   Zhou WD, 2017, NUCLEIC ACIDS RES, V45, P0, DOI 10.1093/nar/gkw967
NR 99
TC 0
Z9 0
U1 1
U2 1
PU BMC
PI LONDON
PA CAMPUS, 4 CRINAN ST, LONDON N1 9XW, ENGLAND
SN 1868-7075
EI 1868-7083
J9 CLIN EPIGENETICS
JI Clin. Epigenetics
PD JAN 7
PY 2025
VL 17
IS 1
BP 
EP 
DI 10.1186/s13148-024-01782-z
PG 15
WC Oncology; Genetics & Heredity
SC Oncology; Genetics & Heredity
GA R7C0I
UT WOS:001392972400001
PM 39773758
DA 2025-02-23
ER

PT J
AU Qin, NP
   Fan, YY
   Yang, T
   Yang, ZP
   Fan, DM
AF Qin, Niping
   Fan, Yangyan
   Yang, Tao
   Yang, Zhiping
   Fan, Daiming
TI The burden of Gastric Cancer and possible risk factors from 1990 to 2021, and projections until 2035: findings from the Global Burden of Disease Study 2021
SO BIOMARKER RESEARCH
LA English
DT Article
DE Gastric cancer; Global burden of disease; Risk factors; Mortality; Disability-adjusted life years
ID helicobacter-pylori; trends; china; metaanalysis; challenges; mortality; survival
AB Background and objectiveGastric cancer (GC) remains a significant global health challenge, characterized by high incidence and mortality rates, particularly in East Asia. A comprehensive understanding of the disease burden of gastric cancer is crucial for developing effective prevention and treatment strategies. However, comprehensive global assessments of the disease burden of gastric cancer remain limited. This study, based on the Global Burden of Disease (GBD) framework, systematically analyzes global trends in gastric cancer from 1990 to 2021 and projects future trends through 2035, aiming to provide scientific evidence for policymaking.MethodsThe data were derived from the Global Burden of Disease (GBD) Study 2021, covering gastric cancer (GC) incidence, mortality, disability-adjusted life years (DALYs), age-standardized incidence rates (ASIRs), age-standardized death rates (ASDRs), and age-standardized DALY rates (ASRs) across 204 countries and regions from 1990 to 2021. The Bayesian age-period-cohort model was employed to project trends up to 2035.ResultsIn comparison with 1990, both the incidence and mortality of GC rose in 2021, with over 1.23 million new cases recorded globally, resulting in 954,373.60 deaths and 22,786,633.10 DALYs. Between 1990 and 2021, the ASIRs, ASDRs, and ASRs decreased by 42% (ranging from 49 to 35%), 49% (ranging from 55 to 43%), and 53% (ranging from 58 to 47%), respectively. The peak ASIRs and ASDRs in 2021 were seen in the high-middle SDI quintile. Males exhibited higher rates of ASDRs, ASIRs, and ASRs compared to females. In 2021, East Asia and high-income North America bore the largest burden of smoking-related GC, while Central Europe experienced the highest burden from high-sodium diets. Forecasts toward 2035 indicate a continued decline in both ASIRs and ASDRs.ConclusionsDespite notable reductions in both incidence and mortality, GC remains a substantial global burden, affecting various regions and countries. Deaths and DALYs related to high-sodium diets and smoking have shown an overall decline. However, substantial regional and age-related disparities persist. Targeted interventions, such as smoking control and promoting the intake of fresh fruits and vegetables, are essential in diminishing GC risk.
C1 [Qin, Niping; Fan, Yangyan; Yang, Zhiping; Fan, Daiming] Shanxi Med Univ, Sch Management, Hosp 1, Taiyuan 030001, Peoples R China.
   [Yang, Tao] Guizhou Univ Tradit Chinese Med, Affiliated Hosp 1, Guiyang 550001, Peoples R China.
   [Yang, Zhiping; Fan, Daiming] Fourth Mil Med Univ, State Key Lab Holist Integrat Management Gastroint, 127 Changle West Rd, Xian 710032, Peoples R China.
   [Yang, Zhiping; Fan, Daiming] Fourth Mil Med Univ, Xijing Hosp Digest Dis, 127 Changle West Rd, Xian 710032, Peoples R China.
C3 Shanxi Medical University; Guizhou University of Traditional Chinese Medicine; Air Force Military Medical University; Air Force Military Medical University
RP Yang, ZP; Fan, DM (corresponding author), Shanxi Med Univ, Sch Management, Hosp 1, Taiyuan 030001, Peoples R China.; Yang, ZP; Fan, DM (corresponding author), Fourth Mil Med Univ, State Key Lab Holist Integrat Management Gastroint, 127 Changle West Rd, Xian 710032, Peoples R China.; Yang, ZP; Fan, DM (corresponding author), Fourth Mil Med Univ, Xijing Hosp Digest Dis, 127 Changle West Rd, Xian 710032, Peoples R China.
EM zpyang@fmmu.edu.cn; daimingfan@fmmu.edu.cn
CR Anderson WF, 2018, JNCI-J NATL CANCER I, V110, P608, DOI 10.1093/jnci/djx262
   Bray Freddie, 2018, CA CANCER J CLIN, V68, P394, DOI 10.3322/caac.21609
   Arnold M, 2020, GUT, V69, P823, DOI 10.1136/gutjnl-2019-320234
   Bikbov B, 2020, LANCET, V395, P709, DOI 10.1016/S0140-6736(20)30045-3
   Chen X, 2018, MICROB PATHOGENESIS, V118, P316, DOI 10.1016/j.micpath.2018.03.047
   Clinton SK, 2020, J NUTR, V150, P663, DOI 10.1093/jn/nxz268
   DElia L, 2012, CLIN NUTR, V31, P489, DOI 10.1016/j.clnu.2012.01.003
   Dondov G, 2022, PLOS ONE, V17, P0, DOI 10.1371/journal.pone.0274938
   Etemadi ASS, 2020, LANCET GASTROENTEROL HEPATOL, V5, P42, DOI 10.1016/S2468-1253(19)30328-0
   Fan XH, 2021, CHINESE J CANCER RES, V33, P168, DOI 10.21147/j.issn.1000-9604.2021.02.05
   Fang XX, 2015, EUR J CANCER, V51, P2820, DOI 10.1016/j.ejca.2015.09.010
   González CA, 2006, JNCI-J NATL CANCER I, V98, P345, DOI 10.1093/jnci/djj071
   Graham DY, 2014, WORLD J GASTROENTERO, V20, P5191, DOI 10.3748/wjg.v20.i18.5191
   Hoffman SJ, 2019, BMJ-BRIT MED J, V365, P0, DOI 10.1136/bmj.l2231
   Ito Y, 2021, J EPIDEMIOL, V31, P241, DOI 10.2188/jea.JE20190351
   Jiang QW, 2024, J GLOB HEALTH, V14, P0, DOI 10.7189/jogh.14.04025
   Karim-Kos HE, 2008, EUR J CANCER, V44, P1345, DOI 10.1016/j.ejca.2007.12.015
   Khatoon J, 2016, WORLD J GASTRO ONCOL, V8, P147, DOI 10.4251/wjgo.v8.i2.147
   Laaksonen MA, 2023, BRIT J CANCER, V128, P1052, DOI 10.1038/s41416-022-02104-x
   Lepage C, 2008, EUR J CANCER PREV, V17, P13, DOI 10.1097/CEJ.0b013e32809b4cba
   Levi F, 2007, ANN ONCOL, V18, P593, DOI 10.1093/annonc/mdl437
   Li H, 2023, NUTRIENTS, V15, P0
   Luo GF, 2017, INT J CANCER, V141, P1333, DOI 10.1002/ijc.30835
   Morgan E, 2022, ECLINICALMEDICINE, V47, P0, DOI 10.1016/j.eclinm.2022.101404
   Ning FL, 2022, SCI REP-UK, V12, P0, DOI 10.1038/s41598-022-10014-4
   Norat T, 2015, CANCER EPIDEMIOL, V39, PS56, DOI 10.1016/j.canep.2014.12.016
   OBrien M, 2013, LANCET ONCOL, V14, PE176, DOI 10.1016/S1470-2045(12)70482-5
   Özer I, 2017, BALK MED J, V34, P10, DOI 10.4274/balkanmedj.2015.1461
   Rawla P, 2019, GASTROENTEROL REV, V14, P26, DOI 10.5114/pg.2018.80001
   Sekiguchi M, 2022, DIGESTION, V103, P22, DOI 10.1159/000518483
   Sung H, 2021, CA-CANCER J CLIN, V71, P209, DOI 10.3322/caac.21660
   Thrift AP, 2023, NAT REV CLIN ONCOL, V20, P338, DOI 10.1038/s41571-023-00747-0
   Van Schooten TS, 2022, BMC CANCER, V22, P0, DOI 10.1186/s12885-022-09689-9
   Willems B, 2018, INT J PUBLIC HEALTH, V63, P93, DOI 10.1007/s00038-017-1045-7
   Wong MCS, 2021, JAMA NETW OPEN, V4, P0, DOI 10.1001/jamanetworkopen.2021.18457
   Wu X, 2022, NUTRIENTS, V14, P0
   Xia CF, 2022, CHINESE MED J-PEKING, V135, P584, DOI 10.1097/CM9.0000000000002108
   Yan C, 2023, CHINESE MED J-PEKING, V136, P397, DOI 10.1097/CM9.0000000000002626
   Yang WJ, 2023, WORLD J GASTROENTERO, V29, P2452, DOI 10.3748/wjg.v29.i16.2452
   Yang XR, 2022, FRONT PUBLIC HEALTH, V10, P0, DOI 10.3389/fpubh.2022.862165
   Yoon H, 2015, GUT LIVER, V9, P5, DOI 10.5009/gnl14118
   Yu JR, 2021, INT J CANCER, V149, P993, DOI 10.1002/ijc.33617
   Zeng HM, 2018, LANCET GLOB HEALTH, V6, PE555, DOI 10.1016/S2214-109X(18)30127-X
   Zhang ZQ, 2023, FRONT PUBLIC HEALTH, V11, P0, DOI 10.3389/fpubh.2023.1079248
NR 44
TC 0
Z9 0
U1 2
U2 2
PU BMC
PI LONDON
PA CAMPUS, 4 CRINAN ST, LONDON N1 9XW, ENGLAND
SN 
EI 2050-7771
J9 BIOMARK RES
JI Biomark. Res.
PD JAN 7
PY 2025
VL 13
IS 1
BP 
EP 
DI 10.1186/s40364-024-00720-8
PG 12
WC Oncology; Medicine, Research & Experimental
SC Oncology; Research & Experimental Medicine
GA R7A9B
UT WOS:001392943100001
PM 39773334
DA 2025-02-23
ER

PT J
AU Tang, ZJ
   Wei, YY
   Liang, YQ
   Zhu, XX
   Tang, JJ
   Sun, YL
   Zhuang, QY
AF Tang, Zhuojun
   Wei, Yiying
   Liang, Yanqing
   Zhu, Xuexian
   Tang, Junjie
   Sun, Yulin
   Zhuang, Qingyuan
TI Breast cancer burden among young women from 1990 to 2021: a global, regional, and national perspective
SO EUROPEAN JOURNAL OF CANCER PREVENTION
LA English
DT Article
DE breast cancer; global burden of disease; global health; incidence
ID risk; disease
AB BackgroundBreast cancer, the most prevalent tumor in women globally, significantly impacts young women, compromising their daily lives and overall well-being. Breast cancer represents a significant public health concern due to its extensive physical and psychological consequences.Material and methodsData from the Global Burden of Disease (GBD) were used to assess the global, regional, and national burden of breast cancer in young women aged 20-39 from 1990 to 2021. This analysis focused on trends measured by the estimated annual percentage change (EAPC) and explored the socioeconomic impacts via the sociodemographic index (SDI).ResultsDuring 1990-2021, the incidence and prevalence of breast cancer among young women increased globally, with annual rates of 0.82 and 0.87%, respectively. The mortality rate and disability-adjusted life years (DALYs) also rose annually by -0.12% and -0.05, respectively. A significant burden shift was observed towards regions with lower SDI, with diet high in red meat, alcohol use, and high fasting plasma glucose identified as prominent risk factors, particularly in lower SDI regions.ConclusionOur findings underscore breast cancer in young women as an escalating global health challenge, with the burden increasingly shifting towards lower socioeconomic areas. This underscores the necessity for targeted prevention and control strategies for breast cancer, focusing on reducing the identified risk factors and ensuring equitable health resource distribution.
C1 [Tang, Zhuojun; Wei, Yiying; Liang, Yanqing; Zhuang, Qingyuan] Nanjing Med Univ, Clin Med Sch 2, 101 Longmian Ave, Nanjing 211166, Peoples R China.
   [Zhu, Xuexian] Nanjing Med Univ, Clin Med Sch 4, Nanjing, Peoples R China.
   [Tang, Junjie; Sun, Yulin] Nanjing Med Univ, Clin Med Sch 1, Nanjing, Peoples R China.
C3 Nanjing Medical University; Nanjing Medical University; Nanjing Medical University
RP Zhuang, QY (corresponding author), Nanjing Med Univ, Clin Med Sch 2, 101 Longmian Ave, Nanjing 211166, Peoples R China.
EM zqy2020@njmu.edu.cn
NR 0
TC 2
Z9 2
U1 7
U2 7
PU LIPPINCOTT WILLIAMS & WILKINS
PI PHILADELPHIA
PA TWO COMMERCE SQ, 2001 MARKET ST, PHILADELPHIA, PA 19103 USA
SN 0959-8278
EI 1473-5709
J9 EUR J CANCER PREV
JI Eur. J. Cancer Prev.
PD MAR 15
PY 2025
VL 34
IS 2
BP 130
EP 139
DI 10.1097/CEJ.0000000000000909
PG 10
WC Oncology
SC Oncology
GA U4C4H
UT WOS:001411292700010
PM 39137116
DA 2025-02-23
ER

PT J
AU Kleckner, AS
   Kleckner, IR
   Renn, CL
   Rosenblatt, PY
   Ryan, AS
   Zhu, SJ
AF Kleckner, Amber S.
   Kleckner, Ian R.
   Renn, Cynthia L.
   Rosenblatt, Paula Y.
   Ryan, Alice S.
   Zhu, Shijun
TI Dietary Composition, Meal Timing, and Cancer-Related Fatigue: Insights From the Women's Healthy Eating and Living Study
SO CANCER NURSING
LA English
DT Article
DE Behavioral intervention; Chrononutrition; Dietary Guidelines for Americans; Nutrition; Supportive care
ID quality-of-life; breast-cancer; therapy; pattern; update; sleep; index
AB Background: Cancer-related fatigue is difficult to treat, and dietary interventions are promising yet underused. Objective: We explored associations between dietary patterns and fatigue, and the effect of a dietary intervention versus control on fatigue using Women's Healthy Eating and Living study data, plus mediators and moderators of the intervention effect. Methods: The Women's Healthy Eating and Living study was a randomized controlled trial among early-stage breast cancer survivors. The 4-year intervention encouraged fruits, vegetables, fiber, and 15% to 20% calories from fat. Fatigue outcomes included a 9-item energy scale and a single-item tiredness question. Dietary quality was estimated using a modified Healthy Eating Index (24-hour dietary recall) and serum carotenoid concentrations. Nutrient timing was obtained from 4-day food logs. Results: Among 2914 total participants, lower body mass index was associated with less tiredness and more energy at baseline (P < .001 for both). Earlier start and end times for daily eating windows were associated with less tiredness (P = .014 and P = .027, respectively) and greater energy (P = .006 and P = .102, respectively). The intervention did not lead to improvements in fatigue on average (P > .125). However, the intervention was more effective for participants who were younger, had fewer comorbidities, and did not have radiation treatment. Mediators included increases in serum carotenoids, increases in the modified Healthy Eating Index, and weight loss/maintenance. Conclusion: Diet quality and earlier eating windows were associated with less fatigue. Implications for Practice: Programs that encourage high diet quality and a morning meal and discourage nighttime eating should be tested for efficacy in reducing cancer-related fatigue in survivorship.
C1 [Kleckner, Amber S.; Kleckner, Ian R.] Univ Maryland, Dept Pain & Translat Symptom Sci, Sch Nursing, 655 Lombard St, Baltimore, MD 21201 USA.
   [Zhu, Shijun] Univ Maryland, Dept Orga Syst & Adult Hlth, Sch Nursing, Baltimore, MD USA.
   [Rosenblatt, Paula Y.] Univ Maryland, Dept Hematol & Oncol, Sch Nursing, Baltimore, MD USA.
   [Ryan, Alice S.] Univ Maryland, Dept Med, Sch Nursing, Baltimore, MD USA.
   [Ryan, Alice S.] Baltimore Geriatr Res Educ Clin Ctr, Baltimore, MD USA.
   [Kleckner, Amber S.; Kleckner, Ian R.; Rosenblatt, Paula Y.; Ryan, Alice S.] Greenebaum Comprehens Canc Ctr, Baltimore, MD USA.
C3 University System of Maryland; University of Maryland Baltimore; University System of Maryland; University of Maryland Baltimore; University System of Maryland; University of Maryland Baltimore; University System of Maryland; University of Maryland Baltimore; Geriatric Research Education & Clinical Center
RP Kleckner, AS (corresponding author), Univ Maryland, Dept Pain & Translat Symptom Sci, Sch Nursing, 655 Lombard St, Baltimore, MD 21201 USA.
EM amber.kleckner@umaryland.edu; ian.kleckner@umaryland.edu; renn@umaryland.edu; prosenblatt@som.umaryland.edu; aryan@som.umaryland.edu; shijun.zhu@umaryland.edu
FU theMaryland Department of Health's Cigarette Restitution Fund [CH-649-CRF]
CR Ainsworth BE, 2000, MED SCI SPORT EXER, V32, PS498, DOI 10.1097/00005768-200009001-00009
   Al Maqbali M, 2021, J PAIN SYMPTOM MANAG, V61, P167, DOI 10.1016/j.jpainsymman.2020.07.037
   Ancoli-Israel S, 2014, SUPPORT CARE CANCER, V22, P2535, DOI 10.1007/s00520-014-2204-5
   [Anonymous], 2018, PHYS ACTIVITY GUIDEL, V0, P0
   Baguley BJ, 2021, CLIN NUTR, V40, P245, DOI 10.1016/j.clnu.2020.05.016
   Baguley BJ, 2019, BRIT J NUTR, V122, P527, DOI 10.1017/S000711451800363X
   Beydoun MA, 2014, PLOS ONE, V9, P0, DOI 10.1371/journal.pone.0103490
   BRAZIER JE, 1992, BMJ-BRIT MED J, V305, P160, DOI 10.1136/bmj.305.6846.160
   Chaix A, 2019, ANNU REV NUTR, V39, P291, DOI 10.1146/annurev-nutr-082018-124320
   Chellappa SL, 2021, SCI ADV, V7, P0, DOI 10.1126/sciadv.abg9910
   Chung KH, 2022, CANCERS, V14, P0, DOI 10.3390/cancers14051224
   Demark-Wahnefried W, 2005, J CLIN ONCOL, V23, P5814, DOI 10.1200/JCO.2005.01.230
   Harvey BI, 2023, NUTR CANCER, V75, P1349, DOI 10.1080/01635581.2023.2192891
   Helo D, 2021, CANCER CAUSE CONTROL, V32, P505, DOI 10.1007/s10552-021-01401-9
   IARC Working Group on the Evaluation of Carcinogenic Risks to Humans, 2010, IARC MONOG EVAL CARC, V96, P1
   Inglis JE, 2021, NUTR CANCER, V73, P1676, DOI 10.1080/01635581.2020.1807574
   Inglis JE, 2019, NUTR CANCER, V71, P21, DOI 10.1080/01635581.2018.1513046
   Kalam Faiza, 2023, JOURNAL OF THE NATIONAL CANCER INSTITUTE MONOGRAPHS, V2023, P84, DOI 10.1093/jncimonographs/lgad008
   Kenzik KM, 2018, ANN BEHAV MED, V52, P999, DOI 10.1093/abm/kay004
   Kirkham AA, 2022, CURR OPIN CLIN NUTR, V25, P378, DOI 10.1097/MCO.0000000000000867
   Kirkham AA, 2022, ONCOLOGIST, V27, PE746, DOI 10.1093/oncolo/oyac092
   Kirsh KL, 2001, J PAIN SYMPTOM MANAG, V22, P931, DOI 10.1016/S0885-3924(01)00350-5
   Kleckner AS, 2022, CANCER RES COMMUN, V2, P202, DOI 10.1158/2767-9764.CRC-21-0172
   Kleckner AS, 2022, CANCERS, V14, P0, DOI 10.3390/cancers14174202
   Kleckner AS, 2022, J GERIATR ONCOL, V13, P738, DOI 10.1016/j.jgo.2021.12.007
   Kleckner AS, 2022, J INTEGR ONCOL, V11, P379, DOI 10.21203/RS.3.RS-1433008/V1
   Kogevinas M, 2018, INT J CANCER, V143, P2380, DOI 10.1002/ijc.31649
   Krebs-Smith SM, 2018, J ACAD NUTR DIET, V118, P1591, DOI 10.1016/j.jand.2018.05.021
   Ma YX, 2020, INT J NURS STUD, V111, P0, DOI 10.1016/j.ijnurstu.2020.103707
   Makari-Judson G, 2014, WORLD J CLIN ONCOL, V5, P272, DOI 10.5306/wjco.v5.i3.272
   Marinac CR, 2017, BREAST CANCER RES TR, V162, P581, DOI 10.1007/s10549-017-4140-9
   Marinac CR, 2016, JAMA ONCOL, V2, P1049, DOI 10.1001/jamaoncol.2016.0164
   Muthen, 2017, REGRESSION MEDIATION, V0, P0
   ODonnell E, 2022, BREAST CANCER RES TR, V193, P579, DOI 10.1007/s10549-022-06594-4
   Palomar-Cros A, 2021, NUTRIENTS, V13, P0, DOI 10.3390/nu13082662
   Parr EB, 2023, OBESITY, V31, P116, DOI 10.1002/oby.23637
   Paxton RJ, 2012, CANCER-AM CANCER SOC, V118, P4024, DOI 10.1002/cncr.27389
   Pierce JP, 2007, JAMA-J AM MED ASSOC, V298, P289, DOI 10.1001/jama.298.3.289
   Pierce JP, 2006, CANCER EPIDEM BIOMAR, V15, P1886, DOI 10.1158/1055-9965.EPI-05-0928
   Pierce JP, 2002, CONTROL CLIN TRIALS, V23, P728, DOI 10.1016/S0197-2456(02)00241-6
   Pierce JP, 2016, WOMENS HLTH EATING L, V0, P0
   Regmi P, 2020, ISCIENCE, V23, P0, DOI 10.1016/j.isci.2020.101161
   Rock CL, 2022, CA-CANCER J CLIN, V72, P230, DOI 10.3322/caac.21719
   Saligan LN, 2015, SUPPORT CARE CANCER, V23, P2461, DOI 10.1007/s00520-015-2763-0
   Saquib N, 2007, BREAST CANCER RES TR, V105, P177, DOI 10.1007/s10549-006-9442-2
   Srour B, 2018, INT J CANCER, V143, P2369, DOI 10.1002/ijc.31584
   Wang SR, 2022, SUPPORT CARE CANCER, V30, P3745, DOI 10.1007/s00520-021-06739-z
   White IR, 2010, STAT MED, V29, P2920, DOI 10.1002/sim.3944
   Wirt A, 2009, PUBLIC HEALTH NUTR, V12, P2473, DOI 10.1017/S136898000900531X
   Zhu SJ, 2021, NURS RES, V70, P184, DOI 10.1097/NNR.0000000000000503
   Zick SM, 2017, BREAST CANCER RES TR, V161, P299, DOI 10.1007/s10549-016-4070-y
NR 53
TC 0
Z9 0
U1 1
U2 10
PU LIPPINCOTT WILLIAMS & WILKINS
PI PHILADELPHIA
PA TWO COMMERCE SQ, 2001 MARKET ST, PHILADELPHIA, PA 19103 USA
SN 0162-220X
EI 1538-9804
J9 CANCER NURS
JI Cancer Nurs.
PD JAN-FEB 15
PY 2025
VL 48
IS 1
BP 19
EP 30
DI 10.1097/NCC.0000000000001305
EA NOV 2023
PG 12
WC Oncology; Nursing
SC Oncology; Nursing
GA N5K8Z
UT WOS:001153168100002
PM 38032743
DA 2025-02-23
ER

PT J
AU Le, NT
   Pham, YTH
   Lu, YT
   Le, LT
   Huynh, NYN
   Dao, HV
   Nguyen, DD
   Demanelis, K
   Ha, TH
   Kuchipudi, SV
   Luu, HN
AF Le, Ngoan Tran
   Pham, Yen Thi-Hai
   Lu, Y-Thanh
   Le, Linh Thuy
   Huynh, Nhi Yen Ngoc
   Dao, Hang Viet
   Nguyen, Dai Duc
   Demanelis, Kathryn
   Ha, Toan H.
   Kuchipudi, Suresh V.
   Luu, Hung N.
TI Vitamin B12 Intake and Cancer Risk: Findings from a Case-Control Study in Vietnam
SO NUTRITION AND CANCER-AN INTERNATIONAL JOURNAL
LA English
DT Article
ID one-carbon metabolism; dna methylation; breast-cancer; association; folate; metaanalysis; deficiency; estrogen
AB There is inconclusive evidence on the role of dietary intake of vitamin B12 in cancer. We evaluated the association between vitamin B12 intake and cancer risk in a hospital-based case-control study, comprising 3,758 cancer cases and 2,995 controls in Vietnam. Vitamin B12 intake was derived from the validated food frequency questionnaire. Unconditional logistic regression model was used to calculate the odds ratios (ORs), and respective 95% confidence intervals (CIs) for the association between vitamin B12 and cancer risk. There was a U-shaped association between vitamin B12 intake and overall risk of cancer. Individuals with intakes lower than the median intake had a 6% (OR = 1.06, 95% CI: 0.86-1.31)-107% (OR = 2.07, 95% CI: 1.58-2.71), increased risk of cancer (P-trend<0.001), whereas those with higher intakes than the median intake had a 20% (OR = 1.20, 95% CI: 0.97-1.48)-52% (OR = 1.52, 95% CI: 1.22-1.89) increased risk of cancer (P-trend<0.04). The excess risk of cancer associated with low intakes of vitamin B12 was observed among esophageal, lung, and breast cancer patients, whereas with high intakes of vitamin B12 among gastric cancer patients. In summary, a U-shaped association between vitamin B12 intake and increased cancer risk was observed in the Vietnamese population.
C1 [Le, Ngoan Tran] Duy Tan Univ, Inst Res & Dev, Da Nang, Vietnam.
   [Le, Ngoan Tran] Hanoi Med Univ, Inst Prevent Med & Publ Hlth, Dept Occupat Hlth, 1 Ton That Tung, Hanoi, Vietnam.
   [Pham, Yen Thi-Hai; Demanelis, Kathryn] Univ Pittsburgh, Hillman Canc Ctr, Med Ctr, Pittsburgh, PA USA.
   [Pham, Yen Thi-Hai; Luu, Hung N.] Univ Pittsburgh, Sch Publ Hlth, Dept Epidemiol, Pittsburgh, PA 15260 USA.
   [Lu, Y-Thanh; Luu, Hung N.] Pham Ngoc Thach Univ Med, Ho Chi Minh City, Vietnam.
   [Le, Linh Thuy] Imagine Inst, Lab Embryol & Genet Human Malformat, INSERM, UMR, Paris, France.
   [Huynh, Nhi Yen Ngoc; Nguyen, Dai Duc] Int Univ Hlth & Welf, Sch Med, Narita City, Japan.
   [Dao, Hang Viet] Hanoi Med Univ, Internal Med Fac, Hanoi, Vietnam.
   [Ha, Toan H.; Kuchipudi, Suresh V.] Univ Pittsburgh, Sch Publ Hlth, Dept Infect Dis & Microbiol, Pittsburgh, PA USA.
C3 Duy Tan University; Hanoi Medical University; Pennsylvania Commonwealth System of Higher Education (PCSHE); University of Pittsburgh; Pennsylvania Commonwealth System of Higher Education (PCSHE); University of Pittsburgh; Universite Paris Cite; Institut National de la Sante et de la Recherche Medicale (Inserm); International University of Health & Welfare; Hanoi Medical University; Pennsylvania Commonwealth System of Higher Education (PCSHE); University of Pittsburgh
RP Le, NT (corresponding author), Hanoi Med Univ, Inst Prevent Med & Publ Hlth, Dept Occupat Hlth, 1 Ton That Tung, Hanoi, Vietnam.; Luu, HN (corresponding author), Univ Pittsburgh, Sch Publ Hlth, Dept Epidemiol, Pittsburgh, PA 15260 USA.
EM letngoan@hmu.edu.vn; hnl11@pitt.edu
FU University of Pittsburgh Medical Center Hillman Cancer Center startup grant; NIH [T32CA186873]; Duy Tan University; Hanoi Medical University; Viet Nam Ministry of Science and Technology [18/FIRST/1a/HMU]
CR Al Aboud NM, 2024, STATPEARLS, V0, P0
   Antwi SO, 2020, INT J CANCER, V147, P2075, DOI 10.1002/ijc.33007
   Baylin Stephen B, 2005, NAT CLIN PRACT ONCOL, V2 Suppl 1, PS4, DOI 10.1038/ncponc0354
   Choi SW, 2004, J NUTR, V134, P750, DOI 10.1093/jn/134.4.750
   Coppedè F, 2019, INT J MOL SCI, V20, P0, DOI 10.3390/ijms20153754
   Dao LV, 2022, BIOMED J SCI TECH RE, V40, P32561
   Di Y, 2023, BMC CANCER, V23, P0, DOI 10.1186/s12885-023-11218-1
   Farvid MS, 2021, EUR J EPIDEMIOL, V36, P937, DOI 10.1007/s10654-021-00741-9
   Ferlay J EM, 2024, GLOBAL CANCER OBSERVATORY: CANCER TODAY (VERSION 1.1), V0, P0, DOI DOI 10.3322/CAAC.21660
   Ferro A, 2020, INT J CANCER, V147, P45, DOI 10.1002/ijc.32707
   Ham MS, 2013, MOL CLIN ONCOL, V1, P373, DOI 10.3892/mco.2012.53
   He JB, 2022, NUTR CANCER, V74, P3263, DOI 10.1080/01635581.2022.2074062
   International Agency for Research on Cancer, 2024, GLOBAL CANC BURDEN G, V0, P0
   Khairan P, 2021, BMC CANCER, V21, P0, DOI 10.1186/s12885-021-08721-8
   Kim YI, 2004, CANCER EPIDEM BIOMAR, V13, P511
   Klutstein M, 2016, CANCER RES, V76, P3446, DOI 10.1158/0008-5472.CAN-15-3278
   Ko KP, 2018, CLIN NUTR, V37, P1675, DOI 10.1016/j.clnu.2017.07.014
   Le NT, 2018, SOUTHEAST ASIA J. SCI, V6, P188
   Le TN, 2009, ASIAN PAC J CANCER P, V10, P83
   Luu HN, 2024, EUR J CANCER PREV, V33, P285, DOI 10.1097/CEJ.0000000000000864
   Luu HN, 2021, EUR J CANCER PREV, V30, P275, DOI 10.1097/CEJ.0000000000000660
   Ma JL, 2018, CANCER MANAG RES, V10, P5395, DOI 10.2147/CMAR.S168413
   Newman AC, 2017, BRIT J CANCER, V116, P1499, DOI 10.1038/bjc.2017.118
   Nguyen KC, 2007, VIETNAMESE FOOD COMPOSITION TABLE, V0, P0
   Nguyen MT, 2022, BMC CANCER, V22, P0, DOI 10.1186/s12885-022-09933-2
   Nguyen TG, 2023, NUTR CANCER, V75, P1243, DOI 10.1080/01635581.2023.2187721
   Nishizawa Y, 1997, INT J VITAM NUTR RES, V67, P164
   Pan WH, 2008, ASIA PAC J CLIN NUTR, V17, P370
   Rush EC, 2014, EUR J CLIN NUTR, V68, P2, DOI 10.1038/ejcn.2013.232
   Sengngam Khanpaseuth, 2022, ASIAN PAC J CANCER PREV, V23, P861, DOI 10.31557/APJCP.2022.23.3.861
   Sun NH, 2016, PUBLIC HEALTH NUTR, V19, P1446, DOI 10.1017/S136898001500261X
   Takata Y, 2012, CANCER CAUSE CONTROL, V23, P1965, DOI 10.1007/s10552-012-0074-z
   Toohey JI, 2006, BIOFACTORS, V26, P45, DOI 10.1002/biof.5520260105
   Tran Hoc Hieu, 2021, ASIAN PAC J CANCER PREV, V22, P2903, DOI 10.31557/APJCP.2021.22.9.2903
   Vidal AC, 2012, J CANCER EPIDEMIOL, V2012, P0, DOI 10.1155/2012/957467
   Vietnam Government, 2014, APPENDIX 1 TABLE REC, V0, P0
   Wei DH, 2020, NUTR J, V19, P0, DOI 10.1186/s12937-020-00628-7
   WHO, 2004, LANCET, V363, P902, DOI 10.1016/S0140-6736(03)15268-3
   Zeng FF, 2016, BRIT J NUTR, V115, P121, DOI 10.1017/S0007114515004146
   Zeng J, 2020, CLIN BREAST CANCER, V20, PE469, DOI 10.1016/j.clbc.2020.02.012
   Zhang CX, 2011, BRIT J NUTR, V106, P936, DOI 10.1017/S0007114511001140
NR 41
TC 0
Z9 0
U1 1
U2 1
PU ROUTLEDGE JOURNALS, TAYLOR & FRANCIS LTD
PI ABINGDON
PA 2-4 PARK SQUARE, MILTON PARK, ABINGDON OX14 4RN, OXON, ENGLAND
SN 0163-5581
EI 1532-7914
J9 NUTR CANCER
JI Nutr. Cancer
PD FEB 7
PY 2025
VL 77
IS 2
BP 252
EP 264
DI 10.1080/01635581.2024.2415143
EA OCT 2024
PG 13
WC Oncology; Nutrition & Dietetics
SC Oncology; Nutrition & Dietetics
GA Q5W2V
UT WOS:001336722400001
PM 39397378
DA 2025-02-23
ER

PT J
AU Augustin, LSA
   D'Angelo, A
   Palumbo, E
   La Vecchia, C
AF Augustin, Livia S. A.
   D'Angelo, Angela
   Palumbo, Elvira
   La Vecchia, Carlo
TI Ultraprocessed foods and cancer risk: the importance of distinguishing ultraprocessed food groups
SO EUROPEAN JOURNAL OF CANCER PREVENTION
LA English
DT Article
DE epidemiology; neoplasms; nutrition; NOVA classification; ultraprocessed foods
ID ultra-processed foods; glycemic index; metaanalysis; consumption; breast; pizza; load
AB Several case-control, cohort studies, and meta-analyses found a moderate association between ultraprocessed food consumption and the risk of colorectal and a few other cancers. The evidence is, however, not consistent. A reason for such inconsistence is that the NOVA classification of ultraprocessed foods may include unfavorable but also favorable dietary components, and it may vary across different populations.
C1 [Augustin, Livia S. A.; Palumbo, Elvira] IRCCS Fdn G Pascale, Ist Nazl Tumori, Epidemiol & Biostat Unit, Napolia, Italy.
   [D'Angelo, Angela; La Vecchia, Carlo] Univ Milan, Dept Clin Sci & Community Hlth, I-20133 Milan, Italy.
C3 Fondazione IRCCS Istituto Nazionale Tumori Milan; University of Milan
RP La Vecchia, C (corresponding author), Univ Milan, Dept Clin Sci & Community Hlth, I-20133 Milan, Italy.
EM carlo.lavecchia@unimi.it
FU AIRC (Associazione Italiana per la Ricerca sul Cancro) Fundation [21378]; Italian Ministry of University and Research (PRIN 2022) [2022A4WZFC]
CR Accardi G, 2019, NUTRITION, V63-64, P205, DOI 10.1016/j.nut.2019.02.008
   Anderson JW, 2011, J AM COLL NUTR, V30, P79, DOI 10.1080/07315724.2011.10719947
   [Anonymous], 2018, DIET NUTR PHYS ACTIV, V0, P0
   Augustin LSA, 2020, NUTRIENTS, V12, P0, DOI 10.3390/nu12092553
   Augustin LSA, 2001, ANN ONCOL, V12, P1533, DOI 10.1023/A:1013176129380
   Bosetti C, 2012, NUTR CANCER, V64, P643, DOI 10.1080/01635581.2012.676141
   Bradbury KE, 2024, BMJ-BRIT MED J, V385, P0, DOI 10.1136/bmj.q793
   Braesco V, 2022, EUR J CLIN NUTR, V76, P1245, DOI 10.1038/s41430-022-01099-1
   Chang KR, 2023, ECLINICALMEDICINE, V56, P0, DOI 10.1016/j.eclinm.2023.101840
   Chen ZL, 2023, DIABETES CARE, V46, P1335, DOI 10.2337/dc22-1993
   Cifuentes L, 2024, NUTR CANCER, V76, P345, DOI 10.1080/01635581.2024.2316366
   Clark JS, 2023, NUTRIENTS, V15, P0, DOI 10.3390/nu15020366
   Cordova Reynalda, 2023, LANCET REG HEALTH EUR, V35, P100771, DOI 10.1016/j.lanepe.2023.100771
   El Kinany K, 2022, EUR J NUTR, V61, P2507, DOI 10.1007/s00394-022-02820-3
   Fang Z, 2024, BMJ-BRIT MED J, V385, P0, DOI 10.1136/bmj-2023-078476
   Fung TT, 2024, AM J CLIN NUTR, V0, P0
   Gallus S, 2004, EUR J CLIN NUTR, V58, P1543, DOI 10.1038/sj.ejcn.1601997
   Gallus S, 2003, INT J CANCER, V107, P283, DOI 10.1002/ijc.11382
   Gangopadhyay A, 2023, NUTR CANCER, V75, P1863, DOI 10.1080/01635581.2023.2272814
   Garcia-Arellano A, 2019, CLIN NUTR, V38, P1221, DOI 10.1016/j.clnu.2018.05.003
   Gehring J, 2021, J NUTR, V151, P120, DOI 10.1093/jn/nxaa196
   GIOVANNUCCI E, 1995, CANCER CAUSE CONTROL, V6, P164, DOI 10.1007/BF00052777
   Glenn AJ, 2023, CIRCULATION, V148, P1750, DOI 10.1161/CIRCULATIONAHA.123.065551
   Hang D, 2023, JNCI-J NATL CANCER I, V115, P155, DOI 10.1093/jnci/djac221
   Isaksen IM, 2023, CLIN NUTR, V42, P919, DOI 10.1016/j.clnu.2023.03.018
   Jafari F, 2023, NUTR CANCER, V75, P532, DOI 10.1080/01635581.2022.2125990
   Jenkins DJA, 2024, LANCET DIABETES ENDO, V12, P107, DOI 10.1016/S2213-8587(23)00344-3
   Jenkins DJA, 2010, J NUTR, V140, P2302S, DOI 10.3945/jn.110.124958
   Kliemann N, 2023, LANCET PLANET HEALTH, V7, PE219, DOI 10.1016/S2542-5196(23)00021-9
   Kliemann N, 2022, BRIT J CANCER, V127, P14, DOI 10.1038/s41416-022-01749-y
   Lane MM, 2024, BMJ-BRIT MED J, V384, P0, DOI 10.1136/bmj-2023-077310
   Mejia SB, 2019, J NUTR, V149, P968, DOI 10.1093/jn/nxz020
   Messina M, 2022, ADV NUTR, V13, P726, DOI 10.1093/advances/nmac026
   Messina M, 2016, NUTRIENTS, V8, P0, DOI 10.3390/nu8120754
   Monteiro CA, 2019, PUBLIC HEALTH NUTR, V22, P936, DOI 10.1017/S1368980018003762
   Morales-Berstein F, 2024, EUR J NUTR, V63, P377, DOI 10.1007/s00394-023-03270-1
   Romaguera D, 2021, CLIN NUTR, V40, P1537, DOI 10.1016/j.clnu.2021.02.033
   Romieu I, 2022, BMJ NUTR PREV HLTH, V5, P1, DOI 10.1136/bmjnph-2021-000335
   Serra-Majem L, 2020, INT J ENV RES PUB HE, V17, P0, DOI 10.3390/ijerph17238758
   Shivappa N, 2017, INT J CANCER, V141, P471, DOI 10.1002/ijc.30711
   Shu L, 2023, FRONT NUTR, V10, P10
   Turati F, 2019, NUTRIENTS, V11, P0, DOI 10.3390/nu11102342
   Vitale S, 2023, FOOD FUNCT, V14, P1560, DOI 10.1039/D2FO02198F
   Willett W, 2019, LANCET, V393, P447, DOI 10.1016/S0140-6736(18)31788-4
   Zhong GC, 2023, INT J CANCER, V152, P835, DOI 10.1002/ijc.34290
NR 45
TC 0
Z9 0
U1 3
U2 3
PU LIPPINCOTT WILLIAMS & WILKINS
PI PHILADELPHIA
PA TWO COMMERCE SQ, 2001 MARKET ST, PHILADELPHIA, PA 19103 USA
SN 0959-8278
EI 1473-5709
J9 EUR J CANCER PREV
JI Eur. J. Cancer Prev.
PD MAR 15
PY 2025
VL 34
IS 2
BP 97
EP 99
DI 10.1097/CEJ.0000000000000901
PG 3
WC Oncology
SC Oncology
GA U4C4H
UT WOS:001411292700006
PM 38837201
DA 2025-02-23
ER

PT J
AU Hu, WH
   Sun, JA
   Liu, C
AF Hu, Wen-Hao
   Sun, Jia-An
   Liu, Chang
TI Causal associations between dietary habits and liver cancer risk: a two-sample Mendelian randomization study
SO DISCOVER ONCOLOGY
LA English
DT Article
DE Liver cancer; Dietary habits; Mendelian randomization; Cancer incidence risk; Causal effect
ID hepatocellular-carcinoma; coffee intake; beta-catenin; reduces risk; fatty-acids; disease; consumption; meat; omega-3-fatty-acids; inflammation
AB BackgroundLiver cancer is among the most prevalent cancers worldwide and is the second leading cause of cancer-related death. Epidemiological evidence suggests a potential correlation between dietary habits and the incidence of liver cancer. However, establishing a definitive causal relationship remains uncertain. Mendelian randomization (MR) is frequently employed to investigate the causal link between exposure and results.AimThis research focuses primarily on exploring and confirming whether there is a causal connection between dietary choices and the risk of liver cancer.MethodsExposure data, encompassing various dietary habits such as the consumption of dried and fresh fruits, both cooked and raw vegetables, types of fish (oily and nonoily), and beverages such as tea and coffee, as well as different meats (poultry, beef, pork, and processed), were obtained from the UK Biobank. Conversely, outcome data were derived from the FinnGen study. Inverse variance weighting (IVW) was predominantly employed to assess the causal relationship. To ensure the validity of our findings, rigorous tests for heterogeneity and horizontal pleiotropy were conducted.ResultsOur MR study findings revealed a significant association, indicating that genetically influenced oily fish intake is linked to a lower risk of liver cancer (OR = 0.160, 95% CI 0.026-0.968; P = 0.046). However, no substantial causal connections between liver cancer and the intake of other dietary habits were observed. Importantly, our two-sample MR investigations indicated no considerable pleiotropy effects in the instrumental variables (IVs).ConclusionIn summary, our findings suggest a potential protective effect of oily fish intake against liver cancer, emphasizing the need for further studies to validate these results.
C1 [Hu, Wen-Hao; Sun, Jia-An; Liu, Chang] Zhengzhou Univ, Dept Emergency, Zhengzhou Cent Hosp, Zhengzhou 450007, Henan, Peoples R China.
C3 Zhengzhou University
RP Liu, C (corresponding author), Zhengzhou Univ, Dept Emergency, Zhengzhou Cent Hosp, Zhengzhou 450007, Henan, Peoples R China.
EM liuchangzzyy@163.com
CR Ahmed OM, 2022, ENVIRON SCI POLLUT R, V29, P43858, DOI 10.1007/s11356-022-18902-y
   Akinyemiju T, 2017, JAMA ONCOL, V3, P1683, DOI 10.1001/jamaoncol.2017.3055
   Aleksandrova K, 2015, AM J CLIN NUTR, V102, P1498, DOI 10.3945/ajcn.115.116095
   [Anonymous], 2017, LANCET, V389, Pe1, DOI 10.1016/S0140-6736(16)32609-5, 10.1016/S0140-6736(16)32606-X, 10.1016/S0140-6736(16)32607-1, 10.1016/S0140-6736(16)31012-1, 10.1016/S0140-6736(16)32610-1, 10.1016/S0140-6736(16)32608-3, 10.1016/S0140-6736(16)32605-8, 10.1016/S0140-6736(16)32632-0
   Blot WJ, 2015, JNCI-J NATL CANCER I, V107, P0, DOI 10.1093/jnci/djv044
   Bowden J, 2015, INT J EPIDEMIOL, V44, P512, DOI 10.1093/ije/dyv080
   Chuang SC, 2009, CANCER LETT, V286, P9, DOI 10.1016/j.canlet.2008.10.040
   Davey Smith G, 2014, HUM MOL GENET, V23, PR89, DOI 10.1093/hmg/ddu328
   Depner CM, 2013, J NUTR, V143, P315, DOI 10.3945/jn.112.171322
   Dong H, 2023, NUTRIENTS, V15, P0, DOI 10.3390/nu15112586
   Fedirko V, 2013, ANN ONCOL, V24, P2166, DOI 10.1093/annonc/mdt168
   Freedman ND, 2010, J NATL CANCER I, V102, P1354, DOI 10.1093/jnci/djq301
   Fuentes NR, 2018, MOL ASPECTS MED, V64, P79, DOI 10.1016/j.mam.2018.04.001
   Guo XF, 2019, FOOD FUNCT, V10, P4478, DOI 10.1039/c9fo00804g
   Hartwig FP, 2017, INT J EPIDEMIOL, V46, P1985, DOI 10.1093/ije/dyx102
   Hemani G, 2018, HUM MOL GENET, V27, PR195, DOI 10.1093/hmg/ddy163
   Huang RX, 2015, PLOS ONE, V10, P0, DOI 10.1371/journal.pone.0096102
   Inoue-Yamauchi A, 2018, CARCINOGENESIS, V39, P28, DOI 10.1093/carcin/bgx112
   Jiang W, 2021, FRONT NUTR, V8, P0, DOI 10.3389/fnut.2021.771984
   Jump DB, 2015, ADV NUTR, V6, P694, DOI 10.3945/an.115.009423
   Kamat MA, 2019, BIOINFORMATICS, V35, P4851, DOI 10.1093/bioinformatics/btz469
   Kaur G, 2011, PROG LIPID RES, V50, P28, DOI 10.1016/j.plipres.2010.07.004
   Khan I, 2023, PROG LIPID RES, V92, P0, DOI 10.1016/j.plipres.2023.101255
   Lee CH, 2020, NUTRIENTS, V12, P0, DOI 10.3390/nu12092769
   Liang Y, 2024, CELL PROLIFERAT, V57, P0, DOI 10.1111/cpr.13576
   Lim K, 2008, CANCER RES, V68, P553, DOI 10.1158/0008-5472.CAN-07-2295
   Lim K, 2009, MOL CANCER THER, V8, P3046, DOI 10.1158/1535-7163.MCT-09-0551
   Liu X, 2021, NAT COMMUN, V12, P0, DOI 10.1038/s41467-021-26448-9
   Luo J, 2014, ALIMENT PHARM THER, V39, P913, DOI 10.1111/apt.12678
   Ma YN, 2019, INT J EPIDEMIOL, V48, P1863, DOI 10.1093/ije/dyz146
   Momin BR, 2017, CANCER-AM CANCER SOC, V123, P5059, DOI 10.1002/cncr.30820
   Mozaffarian D, 2011, J AM COLL CARDIOL, V58, P2047, DOI 10.1016/j.jacc.2011.06.063
   OConnor LJ, 2018, NAT GENET, V50, P1728, DOI 10.1038/s41588-018-0255-0
   Petrick JL, 2016, INT J CANCER, V139, P1534, DOI 10.1002/ijc.30211
   Pierce BL, 2011, INT J EPIDEMIOL, V40, P740, DOI 10.1093/ije/dyq151
   Rawla P, 2018, WSPOLCZESNA ONKOL, V22, P141, DOI 10.5114/wo.2018.78941
   Sawada N, 2012, GASTROENTEROLOGY, V142, P1468, DOI 10.1053/j.gastro.2012.02.018
   Setiawan VW, 2015, GASTROENTEROLOGY, V148, P118, DOI 10.1053/j.gastro.2014.10.005
   Singh S, 2014, NAT REV GASTRO HEPAT, V11, P45, DOI 10.1038/nrgastro.2013.143
   Sudlow C, 2015, PLOS MED, V12, P0, DOI 10.1371/journal.pmed.1001779
   Tamura T, 2018, NUTR CANCER, V70, P1210, DOI 10.1080/01635581.2018.1512638
   Tan L, 2022, FRONT NUTR, V9, P0, DOI 10.3389/fnut.2022.876909
   Nguyen VT, 2021, BMC MED, V19, P0, DOI 10.1186/s12916-021-02151-w
   Verbanck M, 2018, NAT GENET, V50, P693, DOI 10.1038/s41588-018-0099-7
   Wang MTM, 2015, JAMA INTERN MED, V175, P1571, DOI 10.1001/jamainternmed.2015.2147
   Yang H, 2022, J ANIM SCI, V100, P0, DOI 10.1093/jas/skac250
   Yang Y, 2014, GASTROENTEROLOGY, V147, P1031, DOI 10.1053/j.gastro.2014.08.005
   Yavorska OO, 2017, INT J EPIDEMIOL, V46, P1734, DOI 10.1093/ije/dyx034
   Yu CD, 2023, HELIYON, V9, P0, DOI 10.1016/j.heliyon.2023.e20980
   Yu JC, 2023, NUTR CANCER, V75, P1295, DOI 10.1080/01635581.2023.2178949
NR 50
TC 0
Z9 0
U1 0
U2 0
PU SPRINGER
PI NEW YORK
PA ONE NEW YORK PLAZA, SUITE 4600, NEW YORK, NY, UNITED STATES
SN 
EI 2730-6011
J9 DISCOV ONCOL
JI Discov. Oncol.
PD FEB 5
PY 2025
VL 16
IS 1
BP 
EP 
DI 10.1007/s12672-025-01885-w
PG 8
WC Oncology; Endocrinology & Metabolism
SC Oncology; Endocrinology & Metabolism
GA U8Q1A
UT WOS:001414361000003
PM 39909996
DA 2025-02-23
ER

PT J
AU Luzadder, MM
   Minko, IG
   Vartanian, VL
   Davenport, M
   Fedorov, LM
   Mccullough, AK
   Lloyd, RS
AF Luzadder, Michael M.
   Minko, Irina G.
   Vartanian, Vladimir L.
   Davenport, Marten
   Fedorov, Lev M.
   Mccullough, Amanda K.
   Lloyd, R. Stephen
TI The Distinct Roles of NEIL1 and XPA in Limiting Aflatoxin B<sub>1</sub>-Induced Mutagenesis in Mice
SO MOLECULAR CANCER RESEARCH
LA English
DT Article
ID xeroderma-pigmentosum; hepatocellular-carcinoma; mutational signatures; dna-damage; codon 939; in-vivo; excision; adducts; identification; polymorphism
AB Dietary exposure to aflatoxin B-1 (AFB(1)) is a risk factor for the development of hepatocellular carcinomas. Following metabolic activation, AFB(1) reacts with guanines to form covalent DNA adducts, which induce high-frequency G > T transversions. The molecular signature associated with these mutational events aligns with the single-base substitution signature 24 (SBS24) in the Catalog of Somatic Mutations in Cancer database. Deficiencies in either base excision repair due to the absence of Nei-like DNA glycosylase 1 (NEIL1) or nucleotide excision repair due to the absence of xeroderma complementation group A protein (XPA) contribute to hepatocellular carcinomas in murine models. In the current study, ultra-low error duplex sequencing was used to characterize mutational profiles in liver DNAs of NEIL1-deficient, XPA-deficient, and DNA repair-proficient mice following neonatal injection of 1 mg/kg AFB(1). Analyses of AFB(1)-induced mutations showed high cosine similarity to SBS24 regardless of repair proficiency status. The absence of NEIL1 resulted in an approximately 30% increase in the frequency of mutations, with the distribution suggesting preferential NEIL1-dependent repair of AFB(1) lesions in open chromatin regions. A trend of increased mutagenesis was also observed in the absence of XPA. Consistent with the role of XPA in transcription-coupled repair, mutational profiles in XPA-deficient mice showed disruption of the transcriptional bias in mutations associated with SBS24.
C1 [Luzadder, Michael M.; Minko, Irina G.; Vartanian, Vladimir L.; Mccullough, Amanda K.; Lloyd, R. Stephen] Oregon Hlth & Sci Univ, Oregon Inst Occupat Hlth Sci, 3181 South West Sam Jackson Pk Rd, Portland, OR 97239 USA.
   [Davenport, Marten; Fedorov, Lev M.] Oregon Hlth & Sci Univ, Transgen Mouse Models Shared Resource, Portland, OR USA.
   [Mccullough, Amanda K.; Lloyd, R. Stephen] Oregon Hlth & Sci Univ, Dept Mol & Med Genet, Portland, OR USA.
C3 Oregon Health & Science University; Oregon Health & Science University; Oregon Health & Science University
RP Lloyd, RS (corresponding author), Oregon Hlth & Sci Univ, Oregon Inst Occupat Hlth Sci, 3181 South West Sam Jackson Pk Rd, Portland, OR 97239 USA.
EM lloydst@ohsu.edu
FU National Institutes of Health (NIH) [ES-031086]; NIH; Oregon Institute of Occupational Health Sciences at OHSU; Division of Consumer and Business Services of the State of Oregon; Katherine Bisbee II Fund [RRID: SCR_022651]; Oregon Community Foundation [P30 CA069533]; OHSU Knight Cancer Institute NCI Cancer Center Support Grant; M. J. Murdock Charitable Trust
CR Alexandrov LB, 2020, NATURE, V578, P94, DOI 10.1038/s41586-020-1943-3
   Arnold M, 2020, GASTROENTEROLOGY, V159, P335, DOI 10.1053/j.gastro.2020.02.068
   Beal MA, 2020, COMMUN BIOL, V3, P0, DOI 10.1038/s42003-020-01174-y
   Benkerroum N, 2020, INT J ENV RES PUB HE, V17, P0, DOI 10.3390/ijerph17041215
   Bergstrom EN, 2019, BMC GENOMICS, V20, P0, DOI 10.1186/s12864-019-6041-2
   Blokzijl F, 2018, GENOME MED, V10, P0, DOI 10.1186/s13073-018-0539-0
   Brown KL, 2006, J AM CHEM SOC, V128, P15188, DOI 10.1021/ja063781y
   Cagan A, 2022, NATURE, V604, P517, DOI 10.1038/s41586-022-04618-z
   Coskun E, 2019, CHEM RES TOXICOL, V32, P80, DOI 10.1021/acs.chemrestox.8b00202
   CROY RG, 1978, P NATL ACAD SCI USA, V75, P1745, DOI 10.1073/pnas.75.4.1745
   DANDREA AD, 1978, P NATL ACAD SCI USA, V75, P4120, DOI 10.1073/pnas.75.9.4120
   ESSIGMANN JM, 1977, P NATL ACAD SCI USA, V74, P1870, DOI 10.1073/pnas.74.5.1870
   Fedeles BI, 2018, DNA REPAIR, V71, P12, DOI 10.1016/j.dnarep.2018.08.008
   Gallagher EP, 1996, TOXICOL APPL PHARM, V141, P595, DOI 10.1006/taap.1996.0326
   Gillet LCJ, 2006, CHEM REV, V106, P253, DOI 10.1021/cr040483f
   Giri I, 2002, BIOPOLYMERS, V65, P190, DOI 10.1002/bip.10222
   HERTZOG PJ, 1982, CARCINOGENESIS, V3, P723, DOI 10.1093/carcin/3.6.723
   Klvana M, 2019, MOLECULES, V24, P0, DOI 10.3390/molecules24010150
   Kraemer KH, 2015, PHOTOCHEM PHOTOBIOL, V91, P452, DOI 10.1111/php.12345
   LEADON SA, 1981, CANCER RES, V41, P5125
   LeBlanc DPM, 2022, BMC GENOMICS, V23, P0, DOI 10.1186/s12864-022-08752-w
   Li MW, 2014, CRYOLETTERS, V35, P145
   Long XD, 2009, BMC CANCER, V9, P0, DOI 10.1186/1471-2407-9-400
   Long XD, 2015, INT J CLIN EXP MED, V8, P1197
   Long XD, 2010, HEPATOLOGY, V52, P1301, DOI 10.1002/hep.23807
   Luo YH, 2020, NUCLEIC ACIDS RES, V48, PD882, DOI 10.1093/nar/gkz1062
   Manders F, 2022, BMC GENOMICS, V23, P0, DOI 10.1186/s12864-022-08357-3
   McCullough AK, 2019, DNA REPAIR, V77, P76, DOI 10.1016/j.dnarep.2019.03.004
   Minko IG, 2024, NAR MOL MED, V1, P0
   Minko IG, 2023, ENVIRON MOL MUTAGEN, V0, P0, DOI DOI 10.1002/em.22556
   Minko IG, 2019, DNA REPAIR, V79, P32, DOI 10.1016/j.dnarep.2019.05.001
   Pujari SS, 2017, CHEM RES TOXICOL, V30, P434, DOI 10.1021/acs.chemrestox.6b00392
   Pulzová LB, 2020, INT J MOL SCI, V21, P0, DOI 10.3390/ijms21062182
   Rodriguez Y, 2015, DNA REPAIR, V32, P113, DOI 10.1016/j.dnarep.2015.04.021
   Schmitt MW, 2012, P NATL ACAD SCI USA, V109, P14508, DOI 10.1073/pnas.1208715109
   Schulze K, 2015, NAT GENET, V47, P505, DOI 10.1038/ng.3252
   SHIMADA T, 1989, P NATL ACAD SCI USA, V86, P462, DOI 10.1073/pnas.86.2.462
   Takahashi Y, 2002, CARCINOGENESIS, V23, P627, DOI 10.1093/carcin/23.4.627
   Thompson PS, 2020, DNA REPAIR, V90, P0, DOI 10.1016/j.dnarep.2020.102866
   Tomar R, 2021, CHEM RES TOXICOL, V34, P901, DOI 10.1021/acs.chemrestox.0c00517
   Tu MX, 2020, AM J TRANSL RES, V12, P7236
   Valentine CC, 2020, P NATL ACAD SCI USA, V117, P33414, DOI 10.1073/pnas.2013724117
   Vartanian V, 2006, P NATL ACAD SCI USA, V103, P1864, DOI 10.1073/pnas.0507444103
   Vartanian V, 2017, P NATL ACAD SCI USA, V114, P4207, DOI 10.1073/pnas.1620932114
   Vermeulen W, 2013, CSH PERSPECT BIOL, V5, P0, DOI 10.1101/cshperspect.a012625
   WATERS R, 1992, MUTAT RES, V273, P145, DOI 10.1016/0921-8777(92)90076-F
   Yang JD, 2019, NAT REV GASTRO HEPAT, V16, P589, DOI 10.1038/s41575-019-0186-y
   Zhang WL, 2017, GASTROENTEROLOGY, V153, P249, DOI 10.1053/j.gastro.2017.03.024
   Zuckerman JT, 2023, DNA REPAIR, V129, P0, DOI 10.1016/j.dnarep.2023.103544
NR 50
TC 0
Z9 0
U1 1
U2 1
PU AMER ASSOC CANCER RESEARCH
PI PHILADELPHIA
PA 615 CHESTNUT ST, 17TH FLOOR, PHILADELPHIA, PA 19106-4404 USA
SN 1541-7786
EI 1557-3125
J9 MOL CANCER RES
JI Mol. Cancer Res.
PD JAN 2
PY 2025
VL 23
IS 1
BP 46
EP 58
DI 10.1158/1541-7786.MCR-24-0577
PG 13
WC Oncology; Cell Biology
SC Oncology; Cell Biology
GA Q9Y9B
UT WOS:001388149300007
PM 39387543
DA 2025-02-23
ER

PT J
AU Chen, JG
   Kensler, TW
   Zhu, J
   Zhu, YR
   Wang, JB
   Lu, JH
   Munoz, A
   Groopman, JD
AF Chen, Jian-Guo
   Kensler, Thomas W.
   Zhu, Jian
   Zhu, Yuan-Rong
   Wang, Jin-Bing
   Lu, Jian-Hua
   Munoz, Alvaro
   Groopman, John D.
TI Profound primary prevention of liver cancer following a natural experiment in China: A 50-year perspective and public health implications
SO INTERNATIONAL JOURNAL OF CANCER
LA English
DT Article
DE aflatoxin; cancer epidemiology; cancer prevention; hepatitis B virus; liver cancer
ID hepatitis-b-virus; hepatocellular-carcinoma; aflatoxin exposure; risk; oltipraz; adduct
AB Liver cancer causes upwards of 1 million cancer deaths annually and is projected to rise by at least 55% over the next 15 years. Two of the major risk factors contributing to liver cancer have been well documented by multiple epidemiologic studies and the hepatitis B virus (HBV) and aflatoxin show a synergy that increases by more than 8-fold the risk of liver cancer relative to HBV alone. Using the population-based cancer registry established by the Qidong Liver Cancer Institute in 1972 and aflatoxin-specific biomarkers, we document that reduction of aflatoxin exposure has likely contributed to a nearly 70% decline in age-standardized liver cancer incidence over the past 30 years despite an unchanging prevalence of HBV infection in cases. A natural experiment of economic reform in the 1980s drove a rapid switch from consumption of heavily contaminated corn to minimally, if any, contaminated rice and subsequent dietary diversity. Aflatoxin consumption appears to accelerate the time to liver cancer diagnosis; lowering exposure to this carcinogen adds years of life before a cancer diagnosis. Thus, in 1990 the median age of diagnosis was 48 years, while increasing to 67 years by 2021. These findings have important translational public health implications since up to 5 billion people worldwide might be routinely exposed to dietary aflatoxin, especially in societies using corn as the staple food. Interventions against aflatoxin are an achievable outcome leading to a reduction in liver cancer incidence and years of delay of its nearly always fatal diagnosis. Relative to hepatitis B virus (HBV) alone, combined infection with HBV and aflatoxin B1 is associated with an 8-fold increase in liver cancer risk. Here, these two factors were assessed for temporal impacts on liver cancer incidence in Qidong, China, where exposure rates to aflatoxin and HBV have shifted significantly. Analyses suggest that the transition from corn to rice consumption in Qidong, driven by economic reform in the 1980s, contributed to a 250-fold reduction in serum aflatoxin biomarkers. This reduction was linked to a marked decline in liver cancer incidence and an increase in median age at diagnosis since 1990.image
C1 [Chen, Jian-Guo; Zhu, Jian; Zhu, Yuan-Rong; Wang, Jin-Bing; Lu, Jian-Hua] Nantong Univ, Qidong Peoples Hosp, Qidong Liver Canc Inst, Affiliated Qidong Hosp, Nantong, Peoples R China.
   [Kensler, Thomas W.; Groopman, John D.] Johns Hopkins Bloomberg Sch Publ Hlth, Dept Environm Hlth & Engn, 615 North Wolfe St, Baltimore, MD 21205 USA.
   [Kensler, Thomas W.] Fred Hutchinson Canc Ctr, Publ Hlth Sci Div, Seattle, WA USA.
   [Munoz, Alvaro] Johns Hopkins Bloomberg Sch Publ Hlth, Dept Epidemiol, Baltimore, MD USA.
C3 Nantong University; Johns Hopkins University; Johns Hopkins Bloomberg School of Public Health; Fred Hutchinson Cancer Center; Johns Hopkins University; Johns Hopkins Bloomberg School of Public Health
RP Groopman, JD (corresponding author), Johns Hopkins Bloomberg Sch Publ Hlth, Dept Environm Hlth & Engn, 615 North Wolfe St, Baltimore, MD 21205 USA.
EM jgroopm1@jhu.edu
FU Science and Technology Project of Nantong City [P30 CA006973, R35 CA197222]; US NIH [2008ZX10002-015, 2008ZX10002-017, 2012ZX10002009]; Chinese National Key Projects [BRA2019030]; Scientific Research Project of "333 Project" in Jiangsu [MS22019008]; Nantong Science and Technology Project
CR Azziz-Baumgartner E, 2005, ENVIRON HEALTH PERSP, V113, P1779, DOI 10.1289/ehp.8384
   BOLTON MG, 1993, CANCER RES, V53, P3499
   Chang MH, 2005, CLIN CANCER RES, V11, P7953, DOI 10.1158/1078-0432.CCR-05-1095
   Chen CJ, 1996, HEPATOLOGY, V24, P38, DOI 10.1002/hep.510240108
   Chen JG, 2021, PEERJ, V9, P0, DOI 10.7717/peerj.10600
   Chen JG, 2013, CANCER PREV RES, V6, P1038, DOI 10.1158/1940-6207.CAPR-13-0168
   Chen JG, 2019, CANCER BIOL MED, V16, P24, DOI 10.20892/j.issn.2095-3941.2018.0394
   Chen Taoyang, 2018, HEPATOMA RES, V4, P0, DOI 10.20517/2394-5079.2017.50
   Chiang CJ, 2022, JAMA NETW OPEN, V5, P0, DOI 10.1001/jamanetworkopen.2022.22367
   Groopman JD, 2021, WORLD MYCOTOXIN J, V14, P305, DOI 10.3920/WMJ2020.2641
   HILL AB, 1965, P ROY SOC MED, V58, P295, DOI 10.1177/003591576505800503
   Johnson NM, 2014, CANCER PREV RES, V7, P658, DOI 10.1158/1940-6207.CAPR-13-0430
   Jones S, 2008, P NATL ACAD SCI USA, V105, P4283, DOI 10.1073/pnas.0712345105
   Kensler TW, 2011, TOXICOL SCI, V120, PS28, DOI 10.1093/toxsci/kfq283
   Khlangwiset P, 2010, FOOD ADDIT CONTAM A, V27, P998, DOI 10.1080/19440041003677475
   Lai YW, 2024, CLINICS PRACT, V14, P570, DOI 10.3390/clinpract14020044
   Lei JY, 2020, NEW ENGL J MED, V383, P1340, DOI 10.1056/NEJMoa1917338
   McGlynn KA, 2021, HEPATOLOGY, V73, P4, DOI 10.1002/hep.31288
   Ogawa E, 2022, J GASTROEN HEPATOL, V37, P190, DOI 10.1111/jgh.15659
   PRIMIANO T, 1995, CANCER RES, V55, P4319
   QIAN GS, 1994, CANCER EPIDEM BIOMAR, V3, P3
   Qu CF, 2014, PLOS MED, V11, P0, DOI 10.1371/journal.pmed.1001774
   Rahib L, 2021, JAMA NETW OPEN, V4, P0, DOI 10.1001/jamanetworkopen.2021.4708
   ROSS RK, 1992, LANCET, V339, P943, DOI 10.1016/0140-6736(92)91528-G
   SABBIONI G, 1990, CARCINOGENESIS, V11, P2063, DOI 10.1093/carcin/11.11.2063
   Samet JM, 2020, CARCINOGENESIS, V41, P1309, DOI 10.1093/carcin/bgaa094
   Schleicher RL, 2013, CLIN CHIM ACTA, V423, P46, DOI 10.1016/j.cca.2013.04.011
   SKIPPER PL, 1990, CARCINOGENESIS, V11, P507, DOI 10.1093/carcin/11.4.507
   Smith JW, 2022, CURR DEV NUTR, V6, P0, DOI 10.1093/cdn/nzab153
   Strosnider H, 2006, ENVIRON HEALTH PERSP, V114, P1898, DOI 10.1289/ehp.9302
   Sun ZT, 2013, CARCINOGENESIS, V34, P1800, DOI 10.1093/carcin/bgt007
   Wang LY, 1996, INT J CANCER, V67, P620, DOI 10.1002/(SICI)1097-0215(19960904)67:5<620::AID-IJC5>3.0.CO;2-W
   Wei WQ, 2020, LANCET ONCOL, V21, PE342, DOI 10.1016/S1470-2045(20)30073-5
   WHO, 2011, WHO TECH REP SER, V959, P1
   WOGAN GN, 1974, FOOD COSMET TOXICOL, V12, P681, DOI 10.1016/0015-6264(74)90239-9
   Wu HC, 2009, CANCER EPIDEM BIOMAR, V18, P846, DOI 10.1158/1055-9965.EPI-08-0697
   YEH FS, 1989, CANCER RES, V49, P2506
   YU SZ, 1995, J GASTROEN HEPATOL, V10, P674, DOI 10.1111/j.1440-1746.1995.tb01370.x
NR 38
TC 1
Z9 1
U1 4
U2 4
PU WILEY
PI HOBOKEN
PA 111 RIVER ST, HOBOKEN 07030-5774, NJ USA
SN 0020-7136
EI 1097-0215
J9 INT J CANCER
JI Int. J. Cancer
PD FEB 15
PY 2025
VL 156
IS 4
BP 756
EP 763
DI 10.1002/ijc.35198
EA SEP 2024
PG 8
WC Oncology
SC Oncology
GA P9Z5H
UT WOS:001316695900001
PM 39305480
DA 2025-02-23
ER

PT J
AU Turati, F
   Alicandro, G
   Collatuzzo, G
   Pelucchi, C
   Malvezzi, M
   Parazzini, F
   Negri, E
   Boffetta, P
   La Vecchia, C
   Di Maso, M
AF Turati, Federica
   Alicandro, Gianfranco
   Collatuzzo, Giulia
   Pelucchi, Claudio
   Malvezzi, Matteo
   Parazzini, Fabio
   Negri, Eva
   Boffetta, Paolo
   La Vecchia, Carlo
   Di Maso, Matteo
TI Cancers attributable to diet in Italy
SO INTERNATIONAL JOURNAL OF CANCER
LA English
DT Article
DE attributable cancer cases; attributable cancer deaths; dietary factors; population attributable fraction
ID modifiable risk-factors; mediterranean diet; low consumption; future burden; fruit; vegetables; deaths; china; uk; metaanalysis
AB Cancer burden can be reduced by controlling modifiable risk factors, including diet. We provided an evidence-based assessment of cancer cases and deaths attributable to diet in Italy in 2020. We considered dietary factor-cancer type pairs for which the World Cancer Research Fund/American Institute for Cancer Research - Continuous Update Project reported either 'convincing' or 'probable' evidence of causal association. Relative risks were retrieved from recent meta-analyses and dietary intakes (around 2005) from a national food consumption survey. Sex-specific population attributable fractions (PAFs) were computed by comparing the distribution of dietary intakes in the Italian population against counterfactual scenarios based on dietary recommendations. Using data from national cancer and mortality registries in 2020, we estimated the number of attributable cancer cases and deaths, assuming similar to 15-year lag period. Unhealthy diet accounted for 6.3% (95% CI: 2.5%-9.9%) of all cancer cases in men and 4.5% (95% CI: 1.7%-7.4%) in women. PAFs of colorectal cancer were 10.5% and 7.0% for any intake of processed meat, 3.3% and 2.0% for high red meat, 4.8% and 4.3% for low dairy products, and 7.9% and 9.0% for low fiber intakes in men and women, respectively. PAFs for low intake of non-starchy vegetables and fruit ranged from 0.8% to 16.5% in men and 0.6%-17.8% in women for cancers of the aerodigestive tract. The estimated cancer burden associated with unfavorable dietary habits in Italy is considerable, but appears lower than for other high-income countries, reflecting the typically Mediterranean diet.
C1 [Turati, Federica; Pelucchi, Claudio; La Vecchia, Carlo; Di Maso, Matteo] Univ Milan, Dept Clin Sci & Community Hlth, Dept Excellence 2023 2007, Branch Med Stat Biometry & Epidemiol GA Maccacaro, Milan, Italy.
   [Alicandro, Gianfranco] Univ Milan, Dept Pathophysiol & Transplantat, Milan, Italy.
   [Alicandro, Gianfranco] Fdn IRCCS Ca Granda Osped Maggiore Policlin, Cyst Fibrosis Ctr, Milan, Italy.
   [Collatuzzo, Giulia; Negri, Eva; Boffetta, Paolo] Univ Bologna, Dept Med & Surg Sci, Bologna, Italy.
   [Malvezzi, Matteo] Univ Parma, Dept Med & Surg, Parma, Italy.
   [Parazzini, Fabio] Univ Milan, Dept Clin Sci & Community Hlth, Dept Excellence 2023 2027, Milan, Italy.
   [Boffetta, Paolo] Stony Brook Univ Hosp, Stony Brook Canc Ctr, Stony Brook, NY USA.
   [Boffetta, Paolo] SUNY Stony Brook, Renaissance Sch Med, Dept Family Populat & Prevent Med, Stony Brook, NY USA.
C3 University of Milan; University of Milan; IRCCS Ca Granda Ospedale Maggiore Policlinico; University of Bologna; University of Parma; University of Milan; State University of New York (SUNY) System; Stony Brook University; Stony Brook University Hospital; State University of New York (SUNY) System; Stony Brook University; Stony Brook University Hospital
RP Di Maso, M (corresponding author), Univ Milan, Dept Clin Sci & Community Hlth, Branch Med Stat Biometry & Epidemiol GA Maccacaro, Via Celoria 22, I-20133 Milan, Italy.
EM matteo.dimaso@unimi.it
FU Fondazione AIRC per la Ricerca sul Cancro [22987]; Fondazione AIRCper la Ricerca sul Cancro [22987]
CR Abe S, 2021, GHM OPEN, V1, P91, DOI 10.35772/ghmo.2021.01019
   [Anonymous], 1900, NUTRITION, V0, P0
   Silva GAE, 2016, PLOS ONE, V11, P0, DOI 10.1371/journal.pone.0148761
   Blot WJ, 2015, JNCI-J NATL CANCER I, V107, P0, DOI 10.1093/jnci/djv044
   Bravi F, 2017, EUR J CANCER PREV, V26, P368, DOI 10.1097/CEJ.0000000000000252
   Brown KF, 2018, BRIT J CANCER, V118, P1130, DOI 10.1038/s41416-018-0029-6
   Chen WQ, 2019, LANCET GLOB HEALTH, V7, PE257, DOI 10.1016/S2214-109X(18)30488-1
   Cho S, 2021, CANCER RES TREAT, V53, P480, DOI 10.4143/crt.2019.742CancerResTreat.2021;53
   Collatuzzo G, 2023, CANCER, V15, P0
   Collatuzzo G, 2024, CANCER EPIDEMIOL, V92, P0, DOI 10.1016/j.canep.2024.102623
   Collatuzzo G, 2023, EUR J CANCER, V183, P69, DOI 10.1016/j.ejca.2023.01.010
   Crous-Bou M, 2022, AM J CLIN NUTR, V116, P1219, DOI 10.1093/ajcn/nqac229
   Di Maso M, 2023, CANCER EPIDEMIOL, V87, P0, DOI 10.1016/j.canep.2023.102468
   Di Maso M, 2021, ADV NUTR, V12, P1160, DOI 10.1093/advances/nmaa177
   Di Maso M, 2020, STAT METHODS MED RES, V29, P854, DOI 10.1177/0962280219848471
   Di Y, 2023, BMC CANCER, V23, P0, DOI 10.1186/s12885-023-11218-1
   Dinu M, 2018, EUR J CLIN NUTR, V72, P30, DOI 10.1038/ejcn.2017.58
   European Food Safety Authority, 2011, EFSA J, V9, P0, DOI 10.2903/j.efsa.2011.1970
   European Food Safety Authority, 2011, EFSA J, V9, P0, DOI 10.2903/j.efsa.2011.2097
   FAO and Ministry of Social Development and Family of Chile, 2021, PROMOTING SAFE ADEQU, V0, P0
   Ferguson J, 2024, EUR J EPIDEMIOL, V39, P13, DOI 10.1007/s10654-023-01063-8
   Ferlay J Ervik M Lam F, 2024, GLOBAL CANC OBSERVAT, V0, P0
   Grundy Anne, 2016, CMAJ OPEN, V4, PE768, DOI 10.9778/cmajo.20160036
   Gu MJ, 2018, BMC CANCER, V18, P0, DOI 10.1186/s12885-017-3968-z
   Guasch-Ferré M, 2021, J INTERN MED, V290, P549, DOI 10.1111/joim.13333
   Herforth A, 2019, ADV NUTR, V10, P590, DOI 10.1093/advances/nmy130
   Inoue M, 2012, ANN ONCOL, V23, P1362, DOI 10.1093/annonc/mdr437
   International Agency for Research on Cancer, 2018, RED MEAT PROCESSED M, V114, P0
   Ishihara J, 2021, GHM OPEN, V1, P70, DOI 10.35772/ghmo.2021.01018
   Islami F, 2017, ANN ONCOL, V28, P2567, DOI 10.1093/annonc/mdx342
   Islami F, 2018, CA-CANCER J CLIN, V68, P31, DOI 10.3322/caac.21440
   Jiang X, 2024, INT J CANCER, V154, P1221, DOI 10.1002/ijc.34806
   Kalmpourtzidou A, 2020, NUTRIENTS, V12, P0, DOI 10.3390/nu12061558
   Kehoe T, 2012, POPUL HEALTH METR, V10, P0, DOI 10.1186/1478-7954-10-6
   Tran KB, 2022, LANCET, V400, P563, DOI 10.1016/S0140-6736(22)01438-6
   Kulhanova I, 2020, INT J CANCER, V146, P646, DOI 10.1002/ijc.32284
   Leclercq C, 2009, PUBLIC HEALTH NUTR, V12, P2504, DOI 10.1017/S1368980009005035
   LEVIN M L, 1953, ACTA UNIO INT CONTRA CANCRUM, V9, P531
   Lichtenstein P, 2000, NEW ENGL J MED, V343, P78, DOI 10.1056/NEJM200007133430201
   Sánchez-Sánchez ML, 2020, MATURITAS, V136, P25, DOI 10.1016/j.maturitas.2020.03.008
   Maasland DHE, 2015, INT J CANCER, V136, PE396, DOI 10.1002/ijc.29219
   McCullough ML, 2004, ONCOGENE, V23, P6349, DOI 10.1038/sj.onc.1207716
   Mooney CZ, 1997, MONTE CARLO SIMULATI, V116, P0
   Morze J, 2021, EUR J NUTR, V60, P1561, DOI 10.1007/s00394-020-02346-6
   Nagle CM, 2015, AUST NZ J PUBL HEAL, V39, P422, DOI 10.1111/1753-6405.12449
   Nagle CM, 2015, AUST NZ J PUBL HEAL, V39, P429, DOI 10.1111/1753-6405.12450
   OConnell MM, 2022, INT J EPIDEMIOL, V51, P1957, DOI 10.1093/ije/dyac079
   Papadimitriou N, 2021, NAT COMMUN, V12, P0, DOI 10.1038/s41467-021-24861-8
   Parish WJ, 2017, ADDICTION, V112, P2053, DOI 10.1111/add.13880
   Parkin DM, 2011, BRIT J CANCER, V105, PS19, DOI 10.1038/bjc.2011.477
   Parkin DM, 2011, BRIT J CANCER, V105, PS27, DOI 10.1038/bjc.2011.479
   Parkin DM, 2011, BRIT J CANCER, V105, PS24, DOI 10.1038/bjc.2011.478
   Pizzato M, 2023, J PUBLIC HEALTH-UK, V45, P822, DOI 10.1093/pubmed/fdad164
   Poirier AE, 2019, PREV MED, V125, P79, DOI 10.1016/j.ypmed.2019.05.013
   Poirier AE, 2019, PREV MED, V122, P20, DOI 10.1016/j.ypmed.2019.03.013
   Ruan YB, 2019, PREV MED, V122, P31, DOI 10.1016/j.ypmed.2019.03.011
   Sette S, 2011, NUTR METAB CARDIOVAS, V21, P922, DOI 10.1016/j.numecd.2010.03.001
   Shield KD, 2018, BRIT J NUTR, V120, P1171, DOI 10.1017/S0007114518002544
   The concise encyclopedia of statistics, 2008, VERSION 1 SPRINGER, V0, P0
   Turati F, 2017, CANCER CAUSE CONTROL, V28, P89, DOI 10.1007/s10552-017-0850-x
   Tybjerg AJ, 2022, SCI REP-UK, V12, P0, DOI 10.1038/s41598-021-04564-2
   Vieira AR, 2017, ANN ONCOL, V28, P1788, DOI 10.1093/annonc/mdx171
   Vieira AR, 2016, ANN ONCOL, V27, P81, DOI 10.1093/annonc/mdv381
   Vingeliene S, 2017, ANN ONCOL, V28, P2409, DOI 10.1093/annonc/mdx338
   Vingeliene S, 2016, CANCER CAUSE CONTROL, V27, P837, DOI 10.1007/s10552-016-0755-0
   WHO, 2003, WHO TECH REP SER, V916, P1
   World Cancer Research Fund/American Institute For Cancer Research, 2018, CONTINUOUS UPDATE PROJECT EXPERT REPORT, V0, P0
   Xiao HJ, 2011, CHINESE J CANCER RES, V23, P171, DOI 10.1007/s11670-011-0171-7
   Zhang FF, 2019, JNCI CANCER SPECT, V3, P0, DOI 10.1093/jncics/pkz034
   Zhou KL, 2023, ALIMENT PHARM THER, V58, P89, DOI 10.1111/apt.17523
NR 73
TC 1
Z9 1
U1 3
U2 3
PU WILEY
PI HOBOKEN
PA 111 RIVER ST, HOBOKEN 07030-5774, NJ USA
SN 0020-7136
EI 1097-0215
J9 INT J CANCER
JI Int. J. Cancer
PD MAR 15
PY 2025
VL 156
IS 6
BP 1181
EP 1190
DI 10.1002/ijc.35227
EA OCT 2024
PG 10
WC Oncology
SC Oncology
GA U4V7E
UT WOS:001341000200001
PM 39445525
DA 2025-02-23
ER

PT J
AU Muñoz-Bravo, C
   Marín-Burdallo, I
   González-Herrera, L
   Torres, CGP
   Lozano-Lorca, M
   Jiménez-Moleón, JJ
   Olmedo-Requena, R
AF Munoz-Bravo, Carlos
   Marin-Burdallo, Ines
   Gonzalez-Herrera, Lucas
   Torres, Carla Gonzalez-Palacios
   Lozano-Lorca, Macarena
   Jimenez-Moleon, Jose Juan
   Olmedo-Requena, Rocio
TI Copper in colorectal cancer patients: a systematic review and meta-analysis
SO CARCINOGENESIS
LA English
DT Article
DE copper; copper/zinc ratio; colorectal cancer; cancer; meta-analysis
ID trace-elements; zinc; serum; risk; iron; metals
AB Several clinical studies have evaluated the relationship between copper on colorectal cancer (CRC), but the results are contradictory. This study aimed to conduct a systematic review and meta-analysis to investigate copper measured in two biological matrices (serum/plasma/blood and tissue) and dietary intake in CRC patients compared to healthy controls. We conducted a comprehensive and systematic search in PubMed, Scopus, Embase, and Web of Science. We included studies that reported copper levels in serum/plasma/blood, tissue, or from the diet, with an observational study design (cohort and case-control studies). Study quality was assessed with the Newcastle-Ottawa scale and potential causes of heterogeneity were evaluated. Standardized mean differences (SMD) with 95% confidence interval (CI) were pooled using random-effect models. Overall pooled odds ratio and 95% CI for the risk of CRC were calculated. Twenty-six studies (23 case-control and 3 cohort studies) with a total of 227 354 participants were included. Most of the studies presented low (50%) or moderate quality (42.3%). No differences in serum/plasma/blood copper levels (SMD = 0.23; 95% CI: -0.23, 0.70; I2 = 97.3%, 19 studies), tissue copper levels (SMD = -1.69; 95% CI: -3.41, 0.03; I2 = 85.6%, 2 studies), or copper/zinc ratio (SMD = 1.19; 95% CI: 0.54, 1.84; I2 = 95.3%, 6 studies) were found between CRC patients and healthy controls. Regarding dietary copper, CRC patients had a lower intake (SMD = -0.27; 95% CI: -0.51, -0.03; I2 = 0.0%, 2 studies). No differences were found in copper levels between CRC patients and healthy controls. However, evidence shows mostly low or moderate quality, and results were heterogeneous. More prospective studies with an adequate methodological approach are needed.
C1 [Munoz-Bravo, Carlos] Univ Malaga, Sch Med, Dept Publ Hlth & Psychiat, Malaga 29071, Spain.
   [Munoz-Bravo, Carlos] Biomed Res Inst Malaga IBIMA, Malaga 29010, Spain.
   [Marin-Burdallo, Ines; Torres, Carla Gonzalez-Palacios; Lozano-Lorca, Macarena; Jimenez-Moleon, Jose Juan; Olmedo-Requena, Rocio] Univ Granada, Dept Med Prevent & Salud Publ, Granada 18016, Spain.
   [Gonzalez-Herrera, Lucas] Univ Granada, Fac Med, Dept Forens Med, Ave Invest 11, Granada 18016, Spain.
   [Lozano-Lorca, Macarena; Jimenez-Moleon, Jose Juan; Olmedo-Requena, Rocio] Inst Invest Biosanit ibs GRANADA, Granada 18014, Spain.
   [Lozano-Lorca, Macarena; Jimenez-Moleon, Jose Juan; Olmedo-Requena, Rocio] Inst Salud Carlos III, Ctr Invest Biomed Red Epidemiol & Salud Publ, Madrid 28029, Spain.
C3 Universidad de Malaga; Universidad de Malaga; Instituto de Investigacion Biomedica de Malaga y Plataforma en Nanomedicina (IBIMA); University of Granada; University of Granada; Instituto de Investigacion Biosanitaria IBS Granada; Instituto de Salud Carlos III; CIBER - Centro de Investigacion Biomedica en Red; CIBERESP
RP González-Herrera, L (corresponding author), Univ Granada, Fac Med, Dept Forens Med, Ave Invest 11, Granada 18016, Spain.
EM lgh@ugr.es
FU Universidad de Granada/CBUA
NR 0
TC 0
Z9 0
U1 0
U2 0
PU OXFORD UNIV PRESS
PI OXFORD
PA GREAT CLARENDON ST, OXFORD OX2 6DP, ENGLAND
SN 0143-3334
EI 1460-2180
J9 CARCINOGENESIS
JI Carcinogenesis
PD FEB 14
PY 2025
VL 46
IS 1
BP 
EP 
DI 10.1093/carcin/bgaf001
PG 12
WC Oncology
SC Oncology
GA W8A6U
UT WOS:001420738100001
PM 39847508
DA 2025-02-23
ER

PT J
AU Amano, K
   Dev, R
   Naito, T
   Del Fabbro, E
AF Amano, Koji
   Dev, Rony
   Naito, Tateaki
   Del Fabbro, Egidio
TI International Survey on Consensus Definition on Nutrition Impact Symptoms in Patients with Cancer
SO NUTRITION AND CANCER-AN INTERNATIONAL JOURNAL
LA English
DT Article
ID health-care professionals; eating-related distress; functional assessment; neck-cancer; dietary-intake; weight-loss; cachexia; head; interventions; associations
AB A self-reported electronic questionnaire to advocate for a consensus definition of nutrition impact symptoms (NISs) was conducted in a diverse group of international healthcare providers. The questionnaire had 2 components: the definition of NISs and the relevance of each symptom as a NIS. Agreement on the tentative definition and 24 symptoms were evaluated using a seven-point Likert scale. For the factor validity and internal consistency of symptoms, an exploratory factor analysis was employed, and Cronbach's alpha coefficients (Cronbach's alpha) were calculated in each domain. A total of 66 healthcare providers responded. Regarding the tentative definition of NISs, the percentages of the number of participants with agree and strongly agree were 40.9% and 42.4%. Three conceptual groups were extracted as follows: 1) symptoms that interfere with patients' ability to ingest or digest nutrients, 2) symptoms that compromise patients' desire to eat and take nutrients, and 3) symptoms that indirectly compromise patients' food and nutrient intake. The values of Cronbach's alpha were 0.91, 0.92, and 0.87. We proposed a new definition - NISs are symptoms that compromise patients' desire or ability to eat, interfering with their nutritional needs and increasing the risk for malnutrition, loss of lean body mass, and impaired QOL.
C1 [Amano, Koji] Osaka Int Canc Inst, Dept Support & Palliat Care, Chuo Ku, Osaka, Japan.
   [Dev, Rony] Univ Texas MD Anderson Canc Ctr, Dept Palliat Care Rehabil & Integrat Med, Houston, TX USA.
   [Naito, Tateaki] Shizuoka Canc Ctr, Div Thorac Oncol, Nagaizumi, Shizuoka, Japan.
   [Del Fabbro, Egidio] Augusta Univ, Med Coll Georgia, Dept Med, Div Palliat Med, Augusta, GA USA.
C3 University of Texas System; UTMD Anderson Cancer Center; Shizuoka Cancer Center; University System of Georgia; Augusta University
RP Amano, K (corresponding author), Osaka Int Canc Inst, Dept Support & Palliat Care, Chuo Ku, Osaka, Japan.
EM kojiamano4813@gmail.com
CR Amano K, 2020, JCSM CLIN REP, V5, P69, DOI 10.1002/crt2.23
   Amano K, 2024, SUPPORT CARE CANCER, V32, P0, DOI 10.1007/s00520-024-08645-6
   Amano K, 2024, CLIN NUTR ESPEN, V60, P313, DOI 10.1016/j.clnesp.2024.02.027
   Amano K, 2024, CLIN NUTR ESPEN, V60, P373, DOI 10.1016/j.clnesp.2024.02.026
   Amano K, 2024, BMJ SUPPORT PALLIAT, V14, PE1732, DOI 10.1136/spcare-2024-004820
   Amano K, 2023, ASIA-PAC J ONCOL NUR, V10, P0, DOI 10.1016/j.apjon.2023.100290
   Amano K, 2022, PALLIAT MED REP, V3, P244, DOI 10.1089/pmr.2022.0045
   Amano K, 2023, J CACHEXIA SARCOPENI, V14, P310, DOI 10.1002/jcsm.13133
   Amano K, 2022, CURR OPIN CLIN NUTR, V25, P167, DOI 10.1097/MCO.0000000000000815
   Amano K, 2019, CRIT REV ONCOL HEMAT, V143, P117, DOI 10.1016/j.critrevonc.2019.08.006
   Amano K, 2019, SUPPORT CARE CANCER, V27, P2869, DOI 10.1007/s00520-018-4590-6
   Arends J, 2021, ESMO OPEN, V6, P0, DOI 10.1016/j.esmoop.2021.100092
   Baracos VE, 2022, J CACHEXIA SARCOPENI, V13, P2683, DOI 10.1002/jcsm.13105
   Baracos VE, 2018, NAT REV DIS PRIMERS, V4, P0, DOI 10.1038/nrdp.2017.105
   CELLA DF, 1993, J CLIN ONCOL, V11, P570, DOI 10.1200/JCO.1993.11.3.570
   Crawford GB, 2021, ESMO OPEN, V6, P0, DOI 10.1016/j.esmoop.2021.100225
   Del Fabbro E, 2019, ANN PALLIAT MED, V8, P59, DOI 10.21037/apm.2018.08.05
   Del Fabbro E, 2011, J PALLIAT MED, V14, P1004, DOI 10.1089/jpm.2011.0098
   Dev R, 2019, ANN PALLIAT MED, V8, P24, DOI 10.21037/apm.2018.08.07
   Duffy T, 2023, CURR OPIN SUPPORT PA, V17, P177, DOI 10.1097/SPC.0000000000000655
   Eba J, 2022, JPN J CLIN ONCOL, V52, P539, DOI 10.1093/jjco/hyac034
   Farhangfar A, 2014, ORAL ONCOL, V50, P877, DOI 10.1016/j.oraloncology.2014.06.009
   Fearon K, 2011, LANCET ONCOL, V12, P489, DOI 10.1016/S1470-2045(10)70218-7
   Ferrer M, 2023, CELL, V186, P1824, DOI 10.1016/j.cell.2023.03.028
   Gelhorn HL, 2019, QUAL LIFE RES, V28, P1641, DOI 10.1007/s11136-019-02135-7
   Guerdoux-Ninot E, 2019, CLIN NUTR, V38, P1927, DOI 10.1016/j.clnu.2018.06.974
   Khorasanchi A, 2022, FRONT NUTR, V9, P0, DOI 10.3389/fnut.2022.831934
   Kroenke K, 2001, J GEN INTERN MED, V16, P606, DOI 10.1046/j.1525-1497.2001.016009606.x
   Kubrak C, 2010, HEAD NECK-J SCI SPEC, V32, P290, DOI 10.1002/hed.21174
   LeBlanc TW, 2015, SUPPORT CARE CANCER, V23, P2341, DOI 10.1007/s00520-015-2606-z
   Liu CA, 2023, CLIN NUTR, V42, P550, DOI 10.1016/j.clnu.2023.02.021
   Mori N, 2022, JCSM RAPID COMMUNICATIONS, V5, P162, DOI 10.1002/rco2.61
   Muramatsu K, 2007, PSYCHOL REP, V101, P952, DOI 10.2466/pr0.101.3.952-960
   Muscaritoli M, 2016, ANN ONCOL, V27, P2230, DOI 10.1093/annonc/mdw420
   Muscaritoli M, 2021, CLIN NUTR, V40, P2898, DOI 10.1016/j.clnu.2021.02.005
   Naito T, 2024, J CACHEXIA SARCOPENI, V15, P387, DOI 10.1002/jcsm.13384
   Negeri ZF, 2021, BMJ-BRIT MED J, V375, P0, DOI 10.1136/bmj.n2183
   Omlin Aurelius, 2013, J CACHEXIA SARCOPENIA MUSCLE, V4, P55, DOI 10.1007/s13539-012-0099-x
   Otani Hiroyuki, 2023, ANN PALLIAT MED, V12, P717, DOI 10.21037/apm-22-1203
   Otani H, 2023, SUPPORT CARE CANCER, V31, P0, DOI 10.1007/s00520-023-07598-6
   Ribaudo JM, 2000, QUAL LIFE RES, V9, P1137, DOI 10.1023/A:1016670403148
   Roeland EJ, 2020, J CLIN ONCOL, V38, P2438, DOI 10.1200/JCO.20.00611
   Wang YJ, 2021, J PAIN SYMPTOM MANAG, V62, P277, DOI 10.1016/j.jpainsymman.2020.12.013
NR 43
TC 2
Z9 2
U1 3
U2 3
PU ROUTLEDGE JOURNALS, TAYLOR & FRANCIS LTD
PI ABINGDON
PA 2-4 PARK SQUARE, MILTON PARK, ABINGDON OX14 4RN, OXON, ENGLAND
SN 0163-5581
EI 1532-7914
J9 NUTR CANCER
JI Nutr. Cancer
PD FEB 7
PY 2025
VL 77
IS 2
BP 210
EP 220
DI 10.1080/01635581.2024.2411763
EA OCT 2024
PG 11
WC Oncology; Nutrition & Dietetics
SC Oncology; Nutrition & Dietetics
GA Q5W2V
UT WOS:001329493100001
PM 39381923
DA 2025-02-23
ER

PT J
AU Ahlin, R
   Josefsson, A
   Nybacka, S
   Landberg, R
   Stranne, J
   Steineck, G
   Hedelin, M
AF Ahlin, Rebecca
   Josefsson, Andreas
   Nybacka, Sanna
   Landberg, Rikard
   Stranne, Johan
   Steineck, Gunnar
   Hedelin, Maria
TI Effects of a Phytoestrogen Intervention and Estrogen Receptor β Genotype on Prostate Cancer Proliferation and PSA Concentrations-A Randomized Controlled Trial
SO NUTRITION AND CANCER-AN INTERNATIONAL JOURNAL
LA English
DT Article
ID term genistein intervention; soy isoflavones; dietary-intake; cell-growth; men; expression; antigen; risk; extract; humans
AB A phytoestrogen-rich diet has been suggested to reduce tumor proliferation among men with prostate cancer, and the effect may differ between men with different polymorphisms of the estrogen receptor-beta gene (ER beta). Patients with low- or intermediate-risk prostate cancer scheduled for radical prostatectomy were randomized to an intervention group (n = 71) provided with soybeans and flaxseeds (similar to 200 mg phytoestrogens/day) to eat until surgery (approximately 6 wk) or to a control group (n = 69). Tumor proliferation was assessed using Ki-67 indexes, prostate-specific antigen (PSA) concentrations were analyzed in blood, and ER beta polymorphism was genotyped in all subjects. The intervention group had a 13% unit lower risk [95% confidence interval (CI): -28%, 1.8%] of a higher Ki-67 index compared to controls, but the effect was most pronounced among TT carriers of ER beta [risk difference (RD) -19%, 95% CI: -45%, 6.8%]. Subjects with genotype TC/CC had a lower risk (RD -29%, 95% CI: -46%, -1.2%) and TT genotype a higher risk (RD 25%, 95% CI: 8.7%, 42%) of increased PSA concentration, comparing the intervention group to controls. In conclusion, a phytoestrogen-rich diet may cause lower tumor proliferation and concentration of PSA in men with prostate cancer with a specific genetic upset of ER beta.
C1 [Ahlin, Rebecca; Steineck, Gunnar; Hedelin, Maria] Univ Gothenburg, Inst Clin Sci, Dept Oncol, Div Clin Canc Epidemiol,Sahlgrenska Acad, Gothenburg, Sweden.
   [Ahlin, Rebecca] Sahlgrens Univ Hosp, Canc Rehabil, Oncol, Gothenburg, Sweden.
   [Josefsson, Andreas] Univ Gothenburg, Inst Clin Sci, Sahlgrenska Canc Ctr, Dept Urol,Sahlgrenska Acad, Gothenburg, Sweden.
   [Josefsson, Andreas] Umea Univ, Wallenberg Ctr Mol Med, Umea, Sweden.
   [Josefsson, Andreas] Umea Univ, Dept Diagnost & Intervent, Urol, Umea, Sweden.
   [Nybacka, Sanna] Univ Gothenburg, Inst Med, Sahlgrenska Acad, Dept Mol & Clin Med, Gothenburg, Sweden.
   [Landberg, Rikard] Chalmers Univ Technol, Dept Life Sci, Div Food & Nutr Sci, Gothenburg, Sweden.
   [Stranne, Johan] Univ Gothenburg, Inst Clin Sci, Sahlgrenska Acad, Dept Urol, Gothenburg, Sweden.
   [Stranne, Johan] Sahlgrens Univ Hosp, Dept Urol, Reg Vastra Gotaland, Gothenburg, Sweden.
   [Hedelin, Maria] Karolinska Inst, Dept Med Epidemiol & Biostat, S-17177 Stockholm, Sweden.
C3 University of Gothenburg; Sahlgrenska University Hospital; University of Gothenburg; Umea University; Umea University; University of Gothenburg; Chalmers University of Technology; University of Gothenburg; Sahlgrenska University Hospital; Karolinska Institutet
RP Hedelin, M (corresponding author), Karolinska Inst, Dept Med Epidemiol & Biostat, S-17177 Stockholm, Sweden.
EM maria.hedelin@ki.se
FU King Gustav V Jubilee Clinic Research Foundation at Sahlgrenska University Hospital [2022: 417, 2021:353, 2020:320, 2019:262, 2018:206, 2017:145, 2016:76]; LUA/ALF agreement in the West of Sweden health care region [ALFGBG-727821, ALFGBG-966360]; Patientforeningen for prostata cancer ProLiv Vast; Lions Cancer fond Vast [2013;10]; Dr. P. Hakansson's Foundation, Esloev, Sweden; Knut and Alice Wallenberg Foundation [KAW 2015.0114]; Knut och Alice Wallenbergs Stiftelse; Stiftelsen Jubileumsklinikens Forskningsfond mot Cancer
CR Adjakly M, 2014, NUTR CANCER, V66, P474, DOI 10.1080/01635581.2014.884236
   Ahlin R, 2023, NUTRIENTS, V15, P0, DOI 10.3390/nu15071792
   Ahlin R, 2022, TRIALS, V23, P0, DOI 10.1186/s13063-022-06995-2
   Anthony WE, 2022, CELL REP, V39, P0, DOI 10.1016/j.celrep.2022.110649
   Avery KNL, 2013, CANCER CAUSE CONTROL, V24, P1119, DOI 10.1007/s10552-013-0189-x
   Bylund A, 2003, EUR J CANCER PREV, V12, P407, DOI 10.1097/00008469-200310000-00010
   Cassidy A, 2006, J NUTR, V136, P45, DOI 10.1093/jn/136.1.45
   Chaurasiya S, 2020, PLOS ONE, V15, P0, DOI 10.1371/journal.pone.0226057
   Dalais FS, 2004, UROLOGY, V64, P510, DOI 10.1016/j.urology.2004.04.009
   Demark-Wahnefried W, 2008, CANCER EPIDEM BIOMAR, V17, P3577, DOI 10.1158/1055-9965.EPI-08-0008
   Dey P, 2014, ONCOGENE, V33, P4213, DOI 10.1038/onc.2013.384
   Freedland SJ, 2009, PROSTATE CANCER P D, V12, P259, DOI 10.1038/pcan.2009.11
   Grammatikopoulou MG, 2020, NUTRIENTS, V12, P0, DOI 10.3390/nu12102985
   Hamilton-Reeves JM, 2013, PLOS ONE, V8, P0, DOI 10.1371/journal.pone.0068331
   Hammarsten P, 2019, MODERN PATHOL, V32, P1310, DOI 10.1038/s41379-019-0260-6
   Hedelin M, 2006, CANCER CAUSE CONTROL, V17, P169, DOI 10.1007/s10552-005-0342-2
   Hedelin M, 2006, PROSTATE, V66, P1512, DOI 10.1002/pros.20487
   Hedelin M, 2011, CANCER EPIDEM BIOMAR, V20, P308, DOI 10.1158/1055-9965.EPI-10-0752
   Hernández J, 2004, CANCER-AM CANCER SOC, V101, P894, DOI 10.1002/cncr.20480
   Horvath LG, 2001, CANCER RES, V61, P5331
   Hsu A, 2010, EXP BIOL MED, V235, P90, DOI 10.1258/ebm.2009.009128
   Josefsson A, 2012, SCAND J UROL NEPHROL, V46, P247, DOI 10.3109/00365599.2012.669791
   Jureceková J, 2021, ONCOL LETT, V21, P0, DOI 10.3892/ol.2021.12475
   Kang NH, 2016, MOL MED REP, V14, P1809, DOI 10.3892/mmr.2016.5408
   Kranse R, 2005, INT J CANCER, V113, P835, DOI 10.1002/ijc.20653
   Kuijsten A, 2005, J NUTR, V135, P2812, DOI 10.1093/jn/135.12.2812
   Kumar Nagi B, 2020, ONCOTARGET, V11, P1218, DOI 10.18632/oncotarget.27529
   Landberg R, 2010, J NUTR, V140, P2180, DOI 10.3945/jn.110.127688
   Latil A, 2001, CANCER RES, V61, P1919
   Lazarevic B, 2012, BRIT J NUTR, V108, P2138, DOI 10.1017/S0007114512000384
   Lazarevic B, 2011, NUTR CANCER, V63, P889, DOI 10.1080/01635581.2011.582221
   Lin PH, 2019, UROL ONCOL-SEMIN ORI, V37, P387, DOI 10.1016/j.urolonc.2017.10.006
   Mahmoud AM, 2015, J STEROID BIOCHEM, V152, P62, DOI 10.1016/j.jsbmb.2015.04.018
   Mitchell JH, 2000, NUTR CANCER, V38, P223, DOI 10.1207/S15327914NC382_12
   Nixon RG, 1997, PROSTATE CANCER P D, V1, P90, DOI 10.1038/sj.pcan.4500212
   Nybacka S, 2016, J NUTR SCI, V5, P0, DOI 10.1017/jns.2016.28
   Pavese JM, 2010, CANCER METAST REV, V29, P465, DOI 10.1007/s10555-010-9238-z
   Piccolella M, 2014, PHARMACOL RES, V79, P13, DOI 10.1016/j.phrs.2013.10.002
   Rutishauser IHE, 2005, PUBLIC HEALTH NUTR, V8, P1100, DOI 10.1079/PHN2005798
   Castell GS, 2015, NUTR HOSP, V31, P46, DOI 10.3305/nh.2015.31.sup3.8750
   Schrenk D, 2019, EFSA J, V17, P0, DOI 10.2903/j.efsa.2019.5662
   Setchell KDR, 1988, ROLE GUT MICROFLORA, V0, P315
   Shenouda NS, 2004, NUTR CANCER, V49, P200, DOI 10.1207/s15327914nc4902_12
   Stattin P, 1997, J UROLOGY, V157, P219, DOI 10.1016/S0022-5347(01)65330-8
   Thelen P, 2007, BJU INT, V100, P199, DOI 10.1111/j.1464-410X.2007.06924.x
   Thellenberg-Karlsson C, 2006, CLIN CANCER RES, V12, P1936, DOI 10.1158/1078-0432.CCR-05-0269
   Tomic K, 2015, EUR J CANCER, V51, P101, DOI 10.1016/j.ejca.2014.10.025
   Turner JV, 2007, J PHARM SCI-US, V96, P1879, DOI 10.1002/jps.20987
   Usui T, 2006, ENDOCR J, V53, P7, DOI 10.1507/endocrj.53.7
   van Die MD, 2014, BJU INT, V113, PE119, DOI 10.1111/bju.12435
   Westerlund A, 2011, ANN ONCOL, V22, P967, DOI 10.1093/annonc/mdq456
   Wikström P, 2022, CANCERS, V14, P0, DOI 10.3390/cancers14215195
   Wu WF, 2021, P NATL ACAD SCI USA, V118, P0, DOI 10.1073/pnas.2011269118
   Zamora-Ros R, 2012, EUR J CLIN NUTR, V66, P932, DOI 10.1038/ejcn.2012.36
NR 56
TC 0
Z9 0
U1 4
U2 4
PU ROUTLEDGE JOURNALS, TAYLOR & FRANCIS LTD
PI ABINGDON
PA 2-4 PARK SQUARE, MILTON PARK, ABINGDON OX14 4RN, OXON, ENGLAND
SN 0163-5581
EI 1532-7914
J9 NUTR CANCER
JI Nutr. Cancer
PD JAN 2
PY 2025
VL 77
IS 1
BP 124
EP 138
DI 10.1080/01635581.2024.2407007
EA SEP 2024
PG 15
WC Oncology; Nutrition & Dietetics
SC Oncology; Nutrition & Dietetics
GA N2O3D
UT WOS:001321380600001
PM 39340410
DA 2025-02-23
ER

PT J
AU López-Hernández, Y
   Andres-Lacueva, C
   Wishart, DS
   Torres-Calzada, C
   Martínez-Huélamo, M
   Almanza-Aguilera, E
   Zamora-Ros, R
AF Lopez-Hernandez, Yamile
   Andres-Lacueva, Cristina
   Wishart, David S.
   Torres-Calzada, Claudia
   Martinez-Huelamo, Miriam
   Almanza-Aguilera, Enrique
   Zamora-Ros, Raul
TI Prostate cancer risk biomarkers from large cohort and prospective metabolomics studies: A systematic review
SO TRANSLATIONAL ONCOLOGY
LA English
DT Article
DE Prostate cancer; Metabolites; Cohort studies; Nutrition; Biomarkers
ID fatty-acid patterns; serum; sarcosine; blood; dietary; citrate; phospholipids; spectroscopy; association; diagnosis
AB Prostate cancer (PCa) is one of the leading causes of cancer-related deaths among men. The heterogeneous nature of this disease presents challenges in its diagnosis, prognosis, and treatment. Numerous potential predictive, diagnostic, prognostic, and risk assessment biomarkers have been proposed through various population studies. However, to date, no metabolite biomarker has been approved or validated for the diagnosis, prognosis, or risk assessment of PCa. Recognizing that systematic reviews of case reports or heterogenous studies cannot reliably establish causality, this review analyzed 29 large prospective metabolomics studies that utilized harmonized criteria for patient selection, consistent methodologies for blood sample collection and storage, data analysis, and that are available in public repositories. By focusing on these large prospective studies, we identified 42 metabolites that were consistently replicated by different authors and across cohort studies. These metabolites have the potential to serve as PCa risk-assessment or predictive biomarkers. A discussion on their associations with dietary sources or dietary patterns is also provided. Further detailed exploration of the relationship with diet, supplement intake, nutrition patterns, contaminants, lifestyle factors, and pre-existing comorbidities that may predispose individuals to PCa is warranted for future research and validation.
C1 [Lopez-Hernandez, Yamile; Wishart, David S.; Torres-Calzada, Claudia] Univ Alberta, Dept Biol Sci, Edmonton, AB T6G 2E9, Canada.
   [Andres-Lacueva, Cristina; Martinez-Huelamo, Miriam] Univ Barcelona UB, Res Inst Nutr & Food Safety INSA UB, Fac Pharm & Food Sci, Dept Nutr Food Sci & Gastron,Biomarkers & Nutrimet, Barcelona 08028, Spain.
   [Andres-Lacueva, Cristina; Martinez-Huelamo, Miriam] Inst Salud Carlos III, CIBER Frailty & Hlth Aging CIBERFES, Madrid 28029, Spain.
   [Almanza-Aguilera, Enrique; Zamora-Ros, Raul] Catalan Inst Oncol ICO, Bellvitge Biomed Res Inst IDIBELL, Canc Epidemiol Res Program, Unit Nutr & Canc, Barcelona 08908, Spain.
C3 University of Alberta; University of Barcelona; CIBER - Centro de Investigacion Biomedica en Red; CIBERFES; Instituto de Salud Carlos III; Institut Catala d'Oncologia; Institut d'Investigacio Biomedica de Bellvitge (IDIBELL)
RP Andres-Lacueva, C (corresponding author), Univ Barcelona UB, Res Inst Nutr & Food Safety INSA UB, Fac Pharm & Food Sci, Dept Nutr Food Sci & Gastron,Biomarkers & Nutrimet, Barcelona 08028, Spain.; Andres-Lacueva, C (corresponding author), Inst Salud Carlos III, CIBER Frailty & Hlth Aging CIBERFES, Madrid 28029, Spain.
EM candres@ub.edu
FU La Marato de TV-3 [201943-30, 201943-31]; Instituto de Salud Carlos III [CB16/10/00269, AC19/00127]; MCIN/AEI [PID2020-114921RB-C21, PID2023-148013OB-C21]; European Regional Development Fund, ERDF; Generalitat de Catalunya's Agency AGAUR [2021SGR00687]; MICIN/AEI/FEDER, UE [CEX2021-001234-M]
CR Adams CD, 2019, CANCER EPIDEM BIOMAR, V28, P208, DOI 10.1158/1055-9965.EPI-18-0079
   Ahmad F, 2021, BRIT J CANCER, V125, P1185, DOI 10.1038/s41416-021-01435-5
   Andersen MK, 2021, CANCER METAB, V9, P0, DOI 10.1186/s40170-021-00242-z
   Arya S, 2021, JAMA SURG, V156, P789, DOI 10.1001/jamasurg.2021.0546
   Aucoin M, 2017, INTEGR CANCER THER, V16, P32, DOI 10.1177/1534735416656052
   Badawy AAB, 2017, INT J TRYPTOPHAN RES, V10, P0, DOI 10.1177/1178646917691938
   Bansal N, 2022, EXPERT REV MOL MED, V24, P0, DOI 10.1017/erm.2022.20
   Breeur M, 2022, BMC MED, V20, P0, DOI 10.1186/s12916-022-02553-4
   Buszewska-Forajta M, 2022, METABOLITES, V12, P0, DOI 10.3390/metabo12030268
   Center MM, 2012, EUR UROL, V61, P1079, DOI 10.1016/j.eururo.2012.02.054
   Cernei N, 2013, INT J MOL SCI, V14, P13893, DOI 10.3390/ijms140713893
   Chan JM, 2005, J CLIN ONCOL, V23, P8152, DOI 10.1200/JCO.2005.03.1492
   Chavarro JE, 2013, AM J EPIDEMIOL, V178, P1246, DOI 10.1093/aje/kwt136
   Chen YX, 2024, BMC MED, V22, P0, DOI 10.1186/s12916-024-03272-8
   Cheng S, 2019, MEDICINE, V98, P0, DOI 10.1097/MD.0000000000016341
   Costello LC, 1999, PROSTATE, V38, P237, DOI 10.1002/(SICI)1097-0045(19990215)38:3<237::AID-PROS8>3.0.CO;2-O
   Crowe FL, 2008, AM J CLIN NUTR, V88, P1353, DOI 10.3945/ajcn.2008.26369
   Crowe FL, 2008, AM J CLIN NUTR, V87, P1405, DOI 10.1093/ajcn/87.5.1405
   Dagnelie PC, 2004, BJU INT, V93, P1139, DOI 10.1111/j.1464-410X.2004.04795.x
   Dahm CC, 2012, AM J CLIN NUTR, V96, P1354, DOI 10.3945/ajcn.112.034157
   Dai XY, 2024, FRONT GENET, V15, P0, DOI 10.3389/fgene.2024.1398165
   de Vogel S, 2014, INT J CANCER, V134, P197, DOI 10.1002/ijc.28347
   Debras C, 2022, PLOS MED, V19, P0, DOI 10.1371/journal.pmed.1003950
   Dickerman BA, 2020, METABOLITES, V10, P0, DOI 10.3390/metabo10030099
   Farha MW, 2022, THER ADV UROL, V14, P0, DOI 10.1177/17562872221103988
   Feng XS, 2021, CANCER EPIDEM BIOMAR, V30, P1000, DOI 10.1158/1055-9965.EPI-20-1363
   Galey L, 2024, NAT REV UROL, V21, P573, DOI 10.1038/s41585-024-00899-3
   Gregório EP, 2019, INT BRAZ J UROL, V45, P1113, DOI 10.1590/S1677-5538.IBJU.2018.0730
   Grimm C, 2013, BRIT J CANCER, V109, P610, DOI 10.1038/bjc.2013.323
   Harvei S, 1997, INT J CANCER, V71, P545, DOI 10.1002/(SICI)1097-0215(19970516)71:4<545::AID-IJC7>3.0.CO;2-U
   Heger Z, 2016, PROSTATE, V76, P679, DOI 10.1002/pros.23159
   Huang HY, 2003, AM J EPIDEMIOL, V157, P335, DOI 10.1093/aje/kwf210
   Huang J, 2017, ONCOTARGET 45190 WW W.IMPACTJOURNALS.COM/ONCOTARGET PROSPECTIVE SERUM METABOLOMIC PROFILE OF PROSTATE CANCER BY SIZE AND EXTENT OF PRIMARY TUMOR, V0, P8
   Huang JQ, 2022, BMC MED, V20, P0, DOI 10.1186/s12916-022-02561-4
   Huang JQ, 2019, INT J CANCER, V145, P3231, DOI 10.1002/ijc.32218
   Huang JQ, 2019, J GERONTOL A-BIOL, V74, P853, DOI 10.1093/gerona/gly128
   Huang JQ, 2016, BRIT J CANCER, V115, P1087, DOI 10.1038/bjc.2016.305
   Jentzmik F, 2011, J UROLOGY, V185, P706, DOI 10.1016/j.juro.2010.09.077
   Jentzmik F, 2010, EUR UROL, V58, P12, DOI 10.1016/j.eururo.2010.01.035
   Johansson M, 2009, CANCER EPIDEM BIOMAR, V18, P1538, DOI 10.1158/1055-9965.EPI-08-1193
   Kdadra M, 2019, DIAGNOSTICS, V9, P0, DOI 10.3390/diagnostics9010021
   Kline EE, 2006, J UROLOGY, V176, P2274, DOI 10.1016/j.juro.2006.07.054
   Koochekpour S, 2012, CLIN CANCER RES, V18, P5888, DOI 10.1158/1078-0432.CCR-12-1308
   Koralek DO, 2006, CANCER CAUSE CONTROL, V17, P783, DOI 10.1007/s10552-006-0014-x
   Korbecki J, 2019, INFLAMM RES, V68, P915, DOI 10.1007/s00011-019-01273-5
   Kortesniemi M, 2023, CURR OPIN CHEM BIOL, V77, P0, DOI 10.1016/j.cbpa.2023.102400
   Koutros S, 2015, ENVIRON HEALTH PERSP, V123, P867, DOI 10.1289/ehp.1408245
   Koutros S, 2013, CARCINOGENESIS, V34, P2281, DOI 10.1093/carcin/bgt176
   Kühn T, 2016, BMC MED, V14, P0, DOI 10.1186/s12916-016-0552-3
   Kumar D, 2016, PROSTATE, V76, P1106, DOI 10.1002/pros.23198
   Kumar D, 2015, J PROTEOME RES, V14, P1455, DOI 10.1021/pr5011108
   Kurahashi N, 2008, J CLIN ONCOL, V26, P5923, DOI 10.1200/JCO.2008.16.8807
   Lécuyer L, 2021, METABOLOMICS, V17, P0, DOI 10.1007/s11306-021-01780-9
   Lin XP, 2021, CANCERS, V13, P0, DOI 10.3390/cancers13133140
   Lin YD, 2022, BMC GENOMICS, V23, P0, DOI 10.1186/s12864-022-08442-7
   Liu XJ, 2017, TRENDS BIOCHEM SCI, V42, P274, DOI 10.1016/j.tibs.2017.01.004
   Liu XR, 2019, NUTR METAB CARDIOVAS, V29, P1040, DOI 10.1016/j.numecd.2019.06.005
   Lokhov PG, 2010, METABOLOMICS, V6, P156, DOI 10.1007/s11306-009-0187-x
   Lucarelli G, 2019, EXPERT REV MOL DIAGN, V19, P377, DOI 10.1080/14737159.2019.1604223
   Mohseni R, 2019, NUTR CANCER, V71, P359, DOI 10.1080/01635581.2018.1516787
   Mondul AM, 2015, INT J CANCER, V137, P2124, DOI 10.1002/ijc.29576
   Mondul AM, 2014, METABOLOMICS, V10, P1036, DOI 10.1007/s11306-014-0643-0
   Nouri-Majd S, 2022, FRONT NUTR, V9, P0, DOI 10.3389/fnut.2022.801722
   Östman JR, 2022, INT J CANCER, V151, P2115, DOI 10.1002/ijc.34223
   Parra-Soto S, 2022, BMC MED, V20, P0, DOI 10.1186/s12916-022-02257-9
   Pujana-Vaquerizo M, 2024, BRIT J CANCER, V131, P1250, DOI 10.1038/s41416-024-02762-z
   Reichard CA, 2022, CANCER EPIDEM BIOMAR, V31, P192, DOI 10.1158/1055-9965.EPI-21-0766
   Richard DM, 2009, INT J TRYPTOPHAN RES, V2, P45
   Röhnisch HE, 2020, BMC MED, V18, P0, DOI 10.1186/s12916-020-01655-1
   Rowles JL III, 2017, PROSTATE CANCER P D, V20, P361, DOI 10.1038/pcan.2017.25
   Rowles JL, 2018, PROSTATE CANCER P D, V21, P319, DOI 10.1038/s41391-017-0005-x
   Scheinberg T, 2023, THER ADV MED ONCOL, V15, P0, DOI 10.1177/17588359231152839
   Schmidt JA, 2020, INT J CANCER, V146, P720, DOI 10.1002/ijc.32314
   Schmidt JA, 2017, BMC MED, V15, P0, DOI 10.1186/s12916-017-0885-6
   Schwingshackl L, 2017, NUTRIENTS, V9, P0, DOI 10.3390/nu9101063
   Stockert JA, 2021, UROL ONCOL-SEMIN ORI, V39, P63, DOI 10.1016/j.urolonc.2020.06.026
   Sun SW, 2016, SCI REP-UK, V6, P0, DOI 10.1038/srep35547
   Wang Y, 2021, EUR UROL ONCOL, V4, P56, DOI 10.1016/j.euo.2019.07.005
   Xu B, 2021, FRONT ONCOL, V11, P0, DOI 10.3389/fonc.2021.730638
   Yang J, 2019, TRENDS FOOD SCI TECH, V91, P339, DOI 10.1016/j.tifs.2019.07.022
   Yang M, 2016, CANCER CAUSE CONTROL, V27, P1153, DOI 10.1007/s10552-016-0794-6
   Zang XL, 2014, J PROTEOME RES, V13, P3444, DOI 10.1021/pr500409q
   Zhang Q, 2017, INT J FOOD SCI NUTR, V68, P28, DOI 10.1080/09637486.2016.1216525
   Zhou XC, 2012, PLOS ONE, V7, P0, DOI 10.1371/journal.pone.0048889
NR 84
TC 1
Z9 1
U1 4
U2 4
PU ELSEVIER SCIENCE INC
PI NEW YORK
PA STE 800, 230 PARK AVE, NEW YORK, NY 10169 USA
SN 1936-5233
EI 
J9 TRANSL ONCOL
JI Transl. Oncol.
PD JAN 15
PY 2025
VL 51
IS 
BP 
EP 
DI 10.1016/j.tranon.2024.102196
EA NOV 2024
PG 15
WC Oncology
SC Oncology
GA S0P9N
UT WOS:001395364200001
PM 39580963
DA 2025-02-23
ER

PT J
AU Storz, MA
   Schmidt, C
   Ronco, AL
AF Storz, Maximilian Andreas
   Schmidt, Carla
   Ronco, Alvaro Luis
TI Nutrient Intakes in Prostate Cancer Survivors in the United States: A Nationally Representative Study
SO NUTRITION AND CANCER-AN INTERNATIONAL JOURNAL
LA English
DT Article
ID diet quality; management; diagnosis; index
AB There are currently more than 3.3 million prostate cancer (PC) survivors in the United States. Conformance with national dietary guidelines and a good diet quality may lower the risk for Gleason grade progression in PC patients. Assessing the nutritional status of PC survivors is thus of paramount importance from a public health nutrition perspective. We used 24-h dietary recall data from the National Health and Nutrition Examination Surveys (NHANES) to systematically estimate nutrient intakes in n = 360 PC survivors (which may be extrapolated to represent n = 1,841,030 PC survivors) aged 70.69 years on average, and contrasted the results to the daily nutritional goals (DNG) in the 2020-2025 Dietary Guidelines for Americans (DGA). Diet quality in PC survivors was found to be generally poor, and the DNG as specified in the DGA were not met for many micronutrients, including calcium, magnesium and potassium. PC survivors had an insufficient intake of many vitamins (including vitamins A, C, D and E), and did not meet the intake recommendations for dietary fiber. Racial disparities in PC were reflected in the lower overall DQ in Non-Hispanic Black participants. Our results reiterate the need for nutritional assessment and counseling to improve DQ in PC patients.
C1 [Storz, Maximilian Andreas; Schmidt, Carla] Univ Freiburg, Med Ctr, Fac Med, Ctr Complementary Med,Dept Internal Med 2, Breisgau, Germany.
   [Ronco, Alvaro Luis] Pereira Rossell Womens Hosp, Unit Oncol & Radiotherapy, Montevideo, Uruguay.
   [Ronco, Alvaro Luis] Univ Montevideo, Biomed Sci Ctr, Montevideo, Uruguay.
C3 University of Freiburg; Universidad de Montevideo
RP Storz, MA (corresponding author), Univ Freiburg, Med Ctr, Ctr Complementary Med, Dept Internal Med 2, Freiburg Im Breisgau, Germany.
EM maximilian.storz@uniklinik-freiburg.de
CR A. C. Society, 2024, KEY STATISTICS FOR PROSTATE CANCER, V0, P0
   Ahad A, 2024, CURR PROB CARDIOLOGY, V49, P0, DOI 10.1016/j.cpcardiol.2024.102785
   Ahluwalia N, 2016, ADV NUTR, V7, P121, DOI 10.3945/an.115.009258
   American Cancer Society, 2023, CANC FACTS FIGURES C, V0, P0
   American Cancer Society, 2024, SURVIVAL RATES PROST, V0, P0
   American Cancer Society, 2024, CANC FACTS MEN COMMO, V0, P0
   [Anonymous], 2024, NHANES NATL HLTH NUT, V0, P0
   [Anonymous], 2024, NHANES PARTICIPANTS, V0, P0
   [Anonymous], 2019, NHANES MEASURING GUI, V0, P0
   [Anonymous], 2022, NHANES NCHS RESEARCH ETHICS REVIEW BOARD APPROVAL., V0, P0
   Appukkuttan S, 2020, J CLIN ONCOL, V38, P0
   Coughlin SS, 2020, PROSTATE INT, V8, P49, DOI 10.1016/j.prnil.2019.08.001
   Cowan AE, 2022, J NUTR, V152, P863, DOI 10.1093/jn/nxab428
   Cowan AE, 2023, CRIT REV FOOD SCI, V63, P1722, DOI 10.1080/10408398.2021.1967872
   Deschasaux M, 2014, J NUTR, V144, P504, DOI 10.3945/jn.113.189670
   Fitzgerald AL, 2002, NUTR CANCER, V43, P127, DOI 10.1207/S15327914NC432_2
   Gregg JR, 2021, CANCER-AM CANCER SOC, V127, P720, DOI 10.1002/cncr.33182
   Gregg JR, 2019, BRIT J CANCER, V120, P466, DOI 10.1038/s41416-019-0380-2
   Hansen M, 2022, CANCER EPIDEM BIOMAR, V31, P982, DOI 10.1158/1055-9965.EPI-21-1064
   Jochems SHJ, 2018, BMJ OPEN, V8, P0, DOI 10.1136/bmjopen-2016-014530
   Lee Alyssa Sara, 2016, PILOT FEASIBILITY STUD, V2, P65
   Liu VN, 2024, JAMA NETW OPEN, V7, P0, DOI 10.1001/jamanetworkopen.2024.9053
   Loeb S, 2024, CANCER-AM CANCER SOC, V130, P1618, DOI 10.1002/cncr.35172
   Loeb S, 2022, AM J CLIN NUTR, V115, P662, DOI 10.1093/ajcn/nqab365
   Michaelson MD, 2008, CA-CANCER J CLIN, V58, P196, DOI 10.3322/CA.2008.0002
   Ng HS, 2018, PROSTATE CANCER P D, V21, P403, DOI 10.1038/s41391-018-0036-y
   Ornish D, 2005, J UROLOGY, V174, P1065, DOI 10.1097/01.ju.0000169487.49018.73
   Parker Jennifer D, 2017, VITAL HEALTH STAT 2, V0, P1
   Puleo GE, 2022, NICOTINE TOB RES, V24, P160, DOI 10.1093/ntr/ntab139
   Rawla P, 2019, WORLD J ONCOL, V10, P10, DOI 10.14740/wjon1166
   Rebello RJ, 2021, NAT REV DIS PRIMERS, V7, P0, DOI 10.1038/s41572-020-00243-0
   Rock CL, 2022, CA-CANCER J CLIN, V72, P230, DOI 10.3322/caac.21719
   Satija A, 2018, TRENDS CARDIOVAS MED, V28, P437, DOI 10.1016/j.tcm.2018.02.004
   Storz MA, 2023, BMC PUBLIC HEALTH, V23, P0, DOI 10.1186/s12889-023-16859-2
   Storz MA, 2023, NUTRIENTS, V15, P0, DOI 10.3390/nu15122720
   Storz MA, 2023, HEALTHCARE-BASEL, V11, P0, DOI 10.3390/healthcare11020180
   Storz MA, 2023, BRIT J NUTR, V129, P1023, DOI 10.1017/S0007114522001908
   Storz MA, 2022, BMC NUTR, V8, P0, DOI 10.1186/s40795-022-00537-4
   Su ZT, 2024, J UROL INTERNET, V211, P0, DOI 10.1097/01.JU.0001008556.20565.76.06
   Wang YF, 2011, J AM DIET ASSOC, V111, P1904, DOI 10.1016/j.jada.2011.09.036
   Ward BW, 2019, STATA J, V19, P510, DOI 10.1177/1536867X19874221
   Yang M, 2015, CANCER PREV RES, V8, P545, DOI 10.1158/1940-6207.CAPR-14-0442
   Zhang FF, 2015, CANCER-AM CANCER SOC, V121, P4212, DOI 10.1002/cncr.29488
NR 44
TC 0
Z9 0
U1 0
U2 0
PU ROUTLEDGE JOURNALS, TAYLOR & FRANCIS LTD
PI ABINGDON
PA 2-4 PARK SQUARE, MILTON PARK, ABINGDON OX14 4RN, OXON, ENGLAND
SN 0163-5581
EI 1532-7914
J9 NUTR CANCER
JI Nutr. Cancer
PD FEB 7
PY 2025
VL 77
IS 2
BP 188
EP 199
DI 10.1080/01635581.2024.2408766
EA SEP 2024
PG 12
WC Oncology; Nutrition & Dietetics
SC Oncology; Nutrition & Dietetics
GA Q5W2V
UT WOS:001327485400001
PM 39370634
DA 2025-02-23
ER

PT J
AU Luo, MZ
   Shu, L
   Ye, XS
AF Luo, Meng-Zhao
   Shu, Long
   Ye, Xiao-Sen
TI Association between priori and posteriori dietary patterns and gastric cancer risk: an updated systematic review and meta-analysis of observational studies
SO EUROPEAN JOURNAL OF CANCER PREVENTION
LA English
DT Article
DE dietary patterns; gastric cancer; meta-analysis; stomach cancer; systematic review
ID stomach-cancer; mediterranean diet; inflammatory index; insulin-resistance; adherence; adenocarcinoma; esophageal; western; odds
AB An increasing number of epidemiological studies have explored the relationship between the risk of gastric cancer and specific dietary patterns, but the findings remain inconclusive. We, therefore, performed this comprehensive systematic review and meta-analysis to analyze the available evidence regarding the associations between a priori and a posteriori dietary patterns and the risk of gastric cancer. A systematic search of six electronic databases, including PubMed, Web of Science, EBSCO, Scopus, China National Knowledge Infrastructure (CNKI), and Wanfang Data, was carried out to retrieve the relevant articles published up to March 2024. Thirty-six studies (10 cohort and 26 case-control studies) with a total of 2 181 762 participants were included in the final analyses. Combining 15 effect sizes extracted from 12 articles, we observed a reduced risk of gastric cancer in the highest versus the lowest categories of the Mediterranean diet [relative risk (RR), 0.72; 95% confidence interval (CI), 0.61-0.85; P < 0.001]. Combining 11 effect sizes from 10 articles (involving 694 240 participants), we found that the highest Dietary Inflammatory Index scores were significantly associated with an increased risk of gastric cancer (RR, 1.32; 95% CI, 1.11-1.57; P < 0.001). A reduced risk of gastric cancer was shown for the highest compared with the lowest categories of healthy dietary pattern (RR, 0.78; 95% CI, 0.67-0.91; P = 0.002). Conversely, the highest adherence to the Western dietary pattern was associated with an increased risk of gastric cancer (RR, 1.33; 95% CI, 1.19-1.49; P < 0.001). Our study demonstrated that the Mediterranean diet and a healthy dietary pattern were associated with a decreased risk of gastric cancer. Conversely, the Dietary Inflammatory Index and Western dietary pattern were associated with an increased risk of gastric cancer. (c) 2024 The Author(s). Published by Wolters Kluwer Health, Inc.
C1 [Luo, Meng-Zhao; Ye, Xiao-Sen] Zhejiang Hosp, Dept Digest, Lingyin Rd 12, Hangzhou 310013, Peoples R China.
   [Shu, Long] Zhejiang Hosp, Dept Nutr, Hangzhou, Peoples R China.
RP Ye, XS (corresponding author), Zhejiang Hosp, Dept Digest, Lingyin Rd 12, Hangzhou 310013, Peoples R China.
EM zjdxyxs@163.com
FU National Natural Science Foundation of China [82 004 040]; Traditional Chinese Medicine Research Project of Zhejiang [2020ZB009, 2021ZB010]; Medical and Health Research Fund project of Zhejiang Province [2022KY006]
CR Accardi G, 2019, NUTRITION, V63-64, P205, DOI 10.1016/j.nut.2019.02.008
   Acuna N, 2023, AM J CLIN NUTR, V117, P46, DOI 10.1016/j.ajcnut.2022.11.009
   Agudo A, 2018, AM J CLIN NUTR, V107, P607, DOI 10.1093/ajcn/nqy002
   Alvarez-Alvarez L, 2021, CANCERS, V13, P0, DOI 10.3390/cancers13215281
   Amiry F, 2022, FRONT NUTR, V9, P0, DOI 10.3389/fnut.2022.830646
   Augustin LSA, 2004, ANN ONCOL, V15, P581, DOI 10.1093/annonc/mdh130
   Bahmanyar S, 2006, NUTR CANCER, V54, P171, DOI 10.1207/s15327914nc5402_3
   Barekzai AM, 2022, NUTR CANCER, V74, P463, DOI 10.1080/01635581.2021.1883682
   BEGG CB, 1994, BIOMETRICS, V50, P1088, DOI 10.2307/2533446
   Bertuccio P, 2013, ANN ONCOL, V24, P1450, DOI 10.1093/annonc/mdt108
   Bertuccio P, 2009, CANCER EPIDEM BIOMAR, V18, P2882, DOI 10.1158/1055-9965.EPI-09-0782
   Bodén S, 2019, PLOS ONE, V14, P0, DOI 10.1371/journal.pone.0214551
   Bonequi P, 2013, CANCER CAUSE CONTROL, V24, P217, DOI 10.1007/s10552-012-0110-z
   Bouras E, 2022, NUTRIENTS, V14, P0, DOI 10.3390/nu14091764
   Bravi F, 2009, CANCER CAUSE CONTROL, V20, P847, DOI 10.1007/s10552-009-9309-z
   Buckland G, 2010, AM J CLIN NUTR, V91, P381, DOI 10.3945/ajcn.2009.28209
   Campbell PT, 2008, AM J EPIDEMIOL, V167, P295, DOI 10.1093/aje/kwm294
   Castelló A, 2018, GASTRIC CANCER, V21, P372, DOI 10.1007/s10120-017-0774-x
   Choi YJ, 2019, GUT LIVER, V13, P133, DOI 10.5009/gnl19060
   Clinton SK, 2020, J NUTR, V150, P663, DOI 10.1093/jn/nxz268
   CORREA P, 1992, CANCER RES, V52, P6735
   Davis CD, 2004, EXP BIOL MED, V229, P988, DOI 10.1177/153537020422901002
   De Stefani Eduardo, 2004, GASTRIC CANCER, V7, P211, DOI 10.1007/s10120-004-0295-2
   De Stefani E, 2009, INT J CANCER, V124, P1391, DOI 10.1002/ijc.24035
   Denova-Gutiérrez E, 2014, NUTR CANCER, V66, P369, DOI 10.1080/01635581.2014.884237
   Du HZ, 2022, FRONT NUTR, V9, P0, DOI 10.3389/fnut.2022.844382
   Du SH, 2020, BRIT J NUTR, V123, P964, DOI 10.1017/S0007114519002976
   Duval S, 2000, BIOMETRICS, V56, P455, DOI 10.1111/j.0006-341X.2000.00455.x
   Fang XX, 2015, EUR J CANCER, V51, P2820, DOI 10.1016/j.ejca.2015.09.010
   Ferro A, 2020, INT J CANCER, V147, P3090, DOI 10.1002/ijc.33134
   Ferro A, 2020, INT J CANCER, V147, P45, DOI 10.1002/ijc.32707
   Festa A, 2000, CIRCULATION, V102, P42, DOI 10.1161/01.CIR.102.1.42
   Grant RL, 2014, BMJ-BRIT MED J, V348, P0, DOI 10.1136/bmj.f7450
   Gunathilake M, 2021, NUTRIENTS, V13, P0, DOI 10.3390/nu13082692
   Zadeh SH, 2021, J GASTROEN HEPATOL, V36, P1470, DOI 10.1111/jgh.15363
   Hayati Z, 2022, EUR J CLIN NUTR, V76, P1073, DOI 10.1038/s41430-021-01039-5
   Higgins JPT, 2003, BMJ-BRIT MED J, V327, P557, DOI 10.1136/bmj.327.7414.557
   Hu FB, 2002, CURR OPIN LIPIDOL, V13, P3, DOI 10.1097/00041433-200202000-00002
   Kim J, 2020, SCI REP-UK, V10, P0, DOI 10.1038/s41598-020-71433-9
   Kim JH, 2021, EUR J NUTR, V60, P389, DOI 10.1007/s00394-020-02253-w
   Kim J, 2023, AM J GASTROENTEROL, V118, P2061, DOI 10.14309/ajg.0000000000002448
   Kim MK, 2004, INT J CANCER, V110, P435, DOI 10.1002/ijc.20132
   Kim SR, 2019, NUTRIENTS, V11, P0, DOI 10.3390/nu11040826
   Kozlowska Aleksandra, 2014, ROCZ PANSTW ZAKL HIG, V65, P79
   Kwon HJ, 2019, GUT LIVER, V13, P154, DOI 10.5009/gnl17556
   Lee S, 2017, ONCOTARGET, V8, P85452, DOI 10.18632/oncotarget.20008
   Li WQ, 2013, CLIN GASTROENTEROL H, V11, P1130, DOI 10.1016/j.cgh.2013.03.023
   Liang Y, 2020, NUTR CANCER, V72, P1290, DOI 10.1080/01635581.2019.1679197
   Lotfi K, 2022, ADV NUTR, V13, P152, DOI 10.1093/advances/nmab092
   Masaki Motofumi, 2003, ASIAN PAC J CANCER PREV, V4, P61
   Mei HX, 2018, FRONT PHYSIOL, V9, P0, DOI 10.3389/fphys.2018.01103
   Morze J, 2021, EUR J NUTR, V60, P1561, DOI 10.1007/s00394-020-02346-6
   Narmcheshm S, 2022, NUTR CANCER, V74, P830, DOI 10.1080/01635581.2021.1931697
   Oncina-Cánovas A, 2022, NUTRIENTS, V14, P0, DOI 10.3390/nu14245288
   PAGE MJ, 2021, BMJ-BRIT MED J, V372, P0, DOI 10.1136/bmj.n71
   Palli D, 2001, CANCER CAUSE CONTROL, V12, P163, DOI 10.1023/A:1008970310963
   Pelucchi C, 2009, ANN ONCOL, V20, P160, DOI 10.1093/annonc/mdn536
   Pham TM, 2010, ANN EPIDEMIOL, V20, P356, DOI 10.1016/j.annepidem.2010.02.002
   Praud D, 2014, INT J CANCER, V134, P2935, DOI 10.1002/ijc.28620
   Quan W, 2021, ADV NUTR, V12, P1353, DOI 10.1093/advances/nmaa184
   Schulpen M, 2019, GASTRIC CANCER, V22, P663, DOI 10.1007/s10120-019-00927-x
   Shivappa N, 2016, NUTR CANCER, V68, P1262, DOI 10.1080/01635581.2016.1224367
   Shu L, 2013, NUTR CANCER, V65, P1105, DOI 10.1080/01635581.2013.828086
   Silva ARC, 2023, NUTRIENTS, V15, P0, DOI 10.3390/nu15132867
   Silvera SAN, 2011, ANN EPIDEMIOL, V21, P543, DOI 10.1016/j.annepidem.2010.11.019
   Smyth EC, 2020, LANCET, V396, P635, DOI 10.1016/S0140-6736(20)31288-5
   Stang A, 2010, EUR J EPIDEMIOL, V25, P603, DOI 10.1007/s10654-010-9491-z
   Stojanovic J, 2017, EUR J CANCER PREV, V26, P491, DOI 10.1097/CEJ.0000000000000371
   Sung H, 2021, CA-CANCER J CLIN, V71, P209, DOI 10.3322/caac.21660
   Tayyem R, 2022, CANCER MANAG RES, V14, P2017, DOI 10.2147/CMAR.S360468
   Thrift Aaron P, 2021, GASTROINTEST ENDOSC CLIN N AM, V31, P425, DOI 10.1016/j.giec.2021.03.001
   Thrift AP, 2020, CLIN GASTROENTEROL H, V18, P534, DOI 10.1016/j.cgh.2019.07.045
   Toorang F, 2020, NUTR J, V19, P0, DOI 10.1186/s12937-020-00560-w
   Vahid Farhad, 2018, ASIAN PAC J CANCER PREV, V19, P1471, DOI 10.22034/APJCP.2018.19.6.1471
   Vahid F, 2017, APPL PHYSIOL NUTR ME, V42, P399, DOI 10.1139/apnm-2016-0395
   Wong KY, 2005, NUTR CANCER, V52, P147, DOI 10.1207/s15327914nc5202_5
   World Cancer Research Fund / American Institute for Cancer research, 2007, FOOD, V0, Physical Activity
   Wu XM, 2023, FRONT NUTR, V10, P0, DOI 10.3389/fnut.2023.1118113
   Yang P, 2009, EUR J CANCER, V45, P2867, DOI 10.1016/j.ejca.2009.04.019
   Yassibas E, 2012, ASIAN PAC J CANCER P, V13, P2291, DOI 10.7314/APJCP.2012.13.5.2291
   Young AJ, 2001, ARCH BIOCHEM BIOPHYS, V385, P20, DOI 10.1006/abbi.2000.2149
   Zhu YH, 2021, EUR J CANCER PREV, V30, P448, DOI 10.1097/CEJ.0000000000000705
NR 82
TC 1
Z9 1
U1 0
U2 0
PU LIPPINCOTT WILLIAMS & WILKINS
PI PHILADELPHIA
PA TWO COMMERCE SQ, 2001 MARKET ST, PHILADELPHIA, PA 19103 USA
SN 0959-8278
EI 1473-5709
J9 EUR J CANCER PREV
JI Eur. J. Cancer Prev.
PD MAR 15
PY 2025
VL 34
IS 2
BP 157
EP 172
DI 10.1097/CEJ.0000000000000900
PG 16
WC Oncology
SC Oncology
GA U4C4H
UT WOS:001411292700012
PM 38884362
DA 2025-02-23
ER

PT J
AU Zhen, JH
   Meng, Y
   Tan, ZB
   Yan, WX
   Li, TE
   Wu, YR
   Liu, C
   Dong, WG
AF Zhen, Junhai
   Meng, Yang
   Tan, Zongbiao
   Yan, Wenxuan
   Li, Tiange
   Wu, Yanrui
   Liu, Chuan
   Dong, Weiguo
TI Global, regional, and national burden of very early-onset colorectal cancer and its risk factors from 1990 to 2019: A systematic analysis for the global burden of disease study 2019
SO NEOPLASIA
LA English
DT Article
DE Colorectal cancer; Disease burden; Risk factor
ID survival; projections; gender
AB Aims: Very early-onset colorectal cancer (EOCRC) was defined as CRC diagnosed before the age of 35 proposed by the latest EOCRC management guideline. Until now, the disease burden of very EOCRC has never been reported. This study aimed to explore the burden of very EOCRC across the past three decades. Methods: We extracted the data from Global Burden of Disease Study to analyze the disease burden of very EOCRC. Risk factors for the burden of deaths and disability-adjusted life years (DALYs) due to very EOCRC were also explored in this study. Additionally, decomposition analysis and frontier analysis were also conducted. Results: Despite regional and gender variations, the global very EOCRC incidence cases increased from 21,874 (95 % UI: 20,386-23,470) to 41,545 (95 % UI: 37,978-45,523). Besides, the deaths cases also increased from 11,445 (95 % UI: 10,545-12,374) to 15,486 (95 % UI: 14,289-16,803), and the DALYs cases increased from 718,136 (95 % UI: 659,858-778,283) to 961,460 (95 % UI: 886,807-1,042,734). Decomposition analysis revealed the epidemiological change contributed most to the incidence burden of very EOCRC. Countries or regions with Sociodemographic Index (SDI) between 0.4 and 0.8 had greater disease burden improvement potential through frontier analysis. Diet low in milk, diet low in calcium, alcohol use, and high body-mass index were the main contributors to deaths and DALYs. Conclusions: The increase in CRC burden among populations younger than 35 years globally requires vigilance from policy makers, physicians, and young individuals themselves, especially those regions experiencing faster growth burden of very EOCRC.
C1 [Zhen, Junhai; Yan, Wenxuan] Wuhan Univ, Renmin Hosp, Dept Gen Practice, Wuhan 430060, Hubei, Peoples R China.
   [Meng, Yang] Wuhan Univ, Renmin Hosp, Dept Ophthalmol, Wuhan 430060, Hubei, Peoples R China.
   [Tan, Zongbiao; Li, Tiange; Wu, Yanrui; Liu, Chuan; Dong, Weiguo] Wuhan Univ, Renmin Hosp, Dept Gastroenterol, 99 Zhangzhidong Rd, Wuhan 430060, Hubei, Peoples R China.
C3 Wuhan University; Wuhan University; Wuhan University
RP Dong, WG (corresponding author), Wuhan Univ, Renmin Hosp, Dept Gastroenterol, 99 Zhangzhidong Rd, Wuhan 430060, Hubei, Peoples R China.
EM dongweiguo@whu.edu.cn
FU National Natural Science Founda-tion of China [82170549]
CR Akimoto N, 2021, NAT REV CLIN ONCOL, V18, P230, DOI 10.1038/s41571-020-00445-1
   Araghi M, 2019, LANCET GASTROENTEROL, V4, P511, DOI 10.1016/S2468-1253(19)30147-5
   Bell HN, 2022, CANCER CELL, V40, P185, DOI 10.1016/j.ccell.2021.12.001
   Cavestro GM, 2023, CLIN GASTROENTEROL H, V21, P581, DOI 10.1016/j.cgh.2022.12.006
   Cespedes Feliciano EM, 2016, J CLIN ONCOL, V34, P3664, DOI 10.1200/JCO.2016.67.4473
   Chang VC, 2021, CANCER CAUSE CONTROL, V32, P1063, DOI 10.1007/s10552-021-01456-8
   Du MB, 2022, J ONCOL, V2022, P0, DOI 10.1155/2022/1612702
   Expert Group on Early Diagnosis and Treatment of Cancer Chinese Society of Oncology Chinese Medical Association, 2023, ZHONGHUA YI XUE ZA ZHI, V103, P3896, DOI 10.3760/cma.j.cn112137-20230804-00164
   Fude W, 2004, CAN INDIA CATCH UP WITH CHINA?, V0, P0
   GBD 2019 Hepatitis B Collaborators, 2022, LANCET GASTROENTEROL HEPATOL, V7, P796, DOI 10.1016/S2468-1253(22)00124-8
   Giacchetti S, 2012, ANN ONCOL, V23, P3110, DOI 10.1093/annonc/mds148
   Hendifar A, 2009, CLIN CANCER RES, V15, P6391, DOI 10.1158/1078-0432.CCR-09-0877
   Karastergiou K, 2012, BIOL SEX DIFFER, V3, P0, DOI 10.1186/2042-6410-3-13
   Kim HJ, 2000, STAT MED, V19, P335, DOI 10.1002/(SICI)1097-0258(20000215)19:3<335::AID-SIM336>3.3.CO;2-Q
   Ladabaum U, 2020, GASTROENTEROLOGY, V158, P418, DOI 10.1053/j.gastro.2019.06.043
   Liu Y, 2023, CLIN EPIDEMIOL, V15, P55, DOI 10.2147/CLEP.S388323
   Luan NN, 2015, CANCER CAUSE CONTROL, V26, P65, DOI 10.1007/s10552-014-0483-2
   Martinez-Useros J, 2016, J TRANSL MED, V14, P0, DOI 10.1186/s12967-016-0772-5
   Murphy CC, 2017, CLIN GASTROENTEROL H, V15, P903, DOI 10.1016/j.cgh.2016.08.037
   Murphy N, 2015, JNCI-J NATL CANCER I, V107, P0, DOI 10.1093/jnci/djv210
   Murray CJL, 1999, EPIDEMIOLOGY, V10, P594, DOI 10.1097/00001648-199909000-00029
   MURRAY CJL, 1994, B WORLD HEALTH ORGAN, V72, P429
   Murray L CJ, 2019, GLOBAL BURDEN OF 87 RISK FACTORS IN 204 COUNTRIES AND TERRITORIES, V0, P2020, DOI 10.1016/S0140-6736(20)30752-2
   Pan HF, 2022, BMC PUBLIC HEALTH, V22, P0, DOI 10.1186/s12889-022-14274-7
   Rossi M, 2018, CANCERS, V10, P0, DOI 10.3390/cancers10020038
   Siegel RL, 2019, GUT, V68, P2179, DOI 10.1136/gutjnl-2019-319511
   Siegel RL, 2020, CA CANCER J CLIN., V70, P7
   Sinicrope FA, 2022, NEW ENGL J MED, V386, P1547, DOI 10.1056/NEJMra2200869
   Song M, 2019, CLIN GASTROENTEROL H, V17, P275, DOI 10.1016/j.cgh.2018.07.012
   Vos T, 2020, LANCET, V396, P1562
   Vuik FER, 2019, GUT, V68, P1820, DOI 10.1136/gutjnl-2018-317592
   Wang F, 2024, INT J SURG, V110, P1951, DOI 10.1097/JS9.0000000000001071
   Wang H, 2020, LANCET, V396, P1160, DOI 10.1016/S0140-6736(20)30977-6
   Wilsnack RW, 2009, ADDICTION, V104, P1487, DOI 10.1111/j.1360-0443.2009.02696.x
   Wolf AMD, 2018, CA-CANCER J CLIN, V68, P250, DOI 10.3322/caac.21457
   Xu JF, 2023, CLIN GASTROENTEROL H, V21, P1627, DOI 10.1016/j.cgh.2022.09.002
   Yang WS, 2018, GUT, V67, P1475, DOI 10.1136/gutjnl-2017-314163
   Yang YF, 2017, INT J CANCER, V141, P1942, DOI 10.1002/ijc.30827
   Zhang JJ, 2019, GUT, V68, P1971, DOI 10.1136/gutjnl-2019-318593
   Zhang X, 2020, BRIT J NUTR, V123, P699, DOI 10.1017/S000711451900326X
   Zhang ZM, 2023, J GLOB HEALTH, V13, P0, DOI 10.7189/jogh.13.04174
NR 41
TC 0
Z9 0
U1 2
U2 2
PU ELSEVIER SCIENCE INC
PI NEW YORK
PA STE 800, 230 PARK AVE, NEW YORK, NY 10169 USA
SN 1476-5586
EI 
J9 NEOPLASIA
JI Neoplasia
PD FEB 15
PY 2025
VL 60
IS 
BP 
EP 
DI 10.1016/j.neo.2024.101114
PG 14
WC Oncology
SC Oncology
GA T2B3A
UT WOS:001403121700001
PM 39740538
DA 2025-02-23
ER

PT J
AU Delorme, J
   Dima, A
   Bélanger, V
   Napartuk, M
   Bouchard, I
   Meloche, C
   Curnier, D
   Sultan, S
   Laverdière, C
   Sinnett, D
   Marcil, V
AF Delorme, Josianne
   Dima, Andra
   Belanger, Veronique
   Napartuk, Melanie
   Bouchard, Isabelle
   Meloche, Caroline
   Curnier, Daniel
   Sultan, Serge
   Laverdiere, Caroline
   Sinnett, Daniel
   Marcil, Valerie
TI Impact of Early Nutritional Intervention During Cancer Treatment on Dietary Intakes and Cardiometabolic Health in Children and Adolescents
SO CANCERS
LA English
DT Article
DE children; adolescent; cancer; nutrition; dietary intakes; pediatric oncology; intervention; cardiometabolic health
ID acute lymphoblastic-leukemia; long-term survivors; body-mass index; childhood-cancer; cardiovascular risk; metabolic syndrome; obesity; hypertension; complications; feasibility
AB Background/Objectives: Pediatric cancer survivors are at greater risk of cardiometabolic complications than their peers. This study evaluates the preliminary impact of the VIE (Valorization, Implication, Education) intervention, which integrates nutrition, physical activity, and psychological support, on dietary intake and cardiometabolic health among children and adolescents during cancer treatment. Methods: This comparative study includes pediatric cancer patients recruited to either the VIE intervention group or a control group receiving standard care. Post-treatment data on dietary intake, anthropometric measures, blood pressure, and biochemical parameters were compared between groups and stratified by level of involvement in the nutritional intervention and age at diagnosis (children and adolescents). Results: In the intervention group, 45 participants were included (51.1% male, mean age at evaluation 10.2 +/- 4.5 years, mean time since end of treatment of 1.3 +/- 0.8 years), and the control group comprised 77 participants (44.2% male, mean age at evaluation 12.0 +/- 5.6 years, mean time since end of treatment of 1.4 +/- 0.8 years). The intervention group had lower total caloric intake (mean: 1759 +/- 513 vs. 1997 +/- 669 kcal, p = 0.042) and higher calcium intake (mean: 567 +/- 240 vs. 432 +/- 197 mg/1000 kcal, p = 0.001). The participants who were highly involved in the nutritional intervention had greater protein-derived energy intake than the controls (mean: 17 +/- 5 vs. 15 +/- 4%, p = 0.029). While there was a tendency for a lesser proportion of cardiometabolic risk factors in the adolescents from the intervention group, the differences did not reach statistical significance. Conclusions: The VIE intervention improved some specific dietary intakes in the medium term after treatment completion but did not significantly impact cardiometabolic health outcomes. Additional strategies are needed to improve the diet of pediatric cancer patients, and further research is warranted to assess the long-term impact of such interventions.
C1 [Delorme, Josianne; Dima, Andra; Belanger, Veronique; Napartuk, Melanie; Bouchard, Isabelle; Meloche, Caroline; Curnier, Daniel; Sultan, Serge; Laverdiere, Caroline; Sinnett, Daniel; Marcil, Valerie] CHU St Justine, Ctr Rech Azrieli, Montreal, PQ H3T 1C5, Canada.
   [Delorme, Josianne; Dima, Andra; Belanger, Veronique; Napartuk, Melanie; Marcil, Valerie] Univ Montreal, Fac Med, Dept Nutr, Montreal, PQ H3T 1A8, Canada.
   [Curnier, Daniel] Univ Montreal, Sch Kinesiol & Phys Act Sci, Montreal, PQ H3T 1J4, Canada.
   [Sultan, Serge] Univ Montreal, Dept Psychol, Montreal, PQ H2V 2S9, Canada.
   [Laverdiere, Caroline] CHU St Justine, Serv Hematol Oncol, Montreal, PQ H3T 1C5, Canada.
   [Laverdiere, Caroline; Sinnett, Daniel] Univ Montreal, Fac Med, Dept Pediat, Montreal, PQ H3T 1C5, Canada.
C3 Universite de Montreal; Centre Hospitalier Universitaire Sainte-Justine; Universite de Montreal; Universite de Montreal; Universite de Montreal; Universite de Montreal; Centre Hospitalier Universitaire Sainte-Justine; Universite de Montreal
RP Marcil, V (corresponding author), CHU St Justine, Ctr Rech Azrieli, Montreal, PQ H3T 1C5, Canada.; Marcil, V (corresponding author), Univ Montreal, Fac Med, Dept Nutr, Montreal, PQ H3T 1A8, Canada.
EM josianne.delorme@umontreal.ca; andra.daniela.dima@umontreal.ca; veronique.belanger.7@umontreal.ca; melanie.napartuk@umontreal.ca; isabelle.bouchard.hsj@ssss.gouv.qc.ca; caroline.meloche.cnmtl@ssss.gouv.qc.ca; daniel.curnier@umontreal.ca; caroline.laverdiere@umontreal.ca; daniel.sinnett@umontreal.ca; valerie.marcil@umontreal.ca
FU Fondation Charles-Bruneau; Fondation du CHU Sainte-Justine; Fonds de Recherche Quebec en Sante
CR AbdelHameid D, 2019, PEDIATR. HEMATOL. ONCOL. J, V4, P12, DOI 10.1016/j.phoj.2019.03.002
   [Anonymous], 2016, DIABETES CARE, V39, PS1, DOI 10.2337/dc16-S001, 10.2337/dc19-SINT01, 10.2337/dc20-SINT, 10.2337/dc19-Sint01, 10.2337/dc20-Sint
   [Anonymous], 2015, CANADIAN NUTRIENT FILE, V0, P0
   [Anonymous], 2017, SODIUM INTAKE OF CANADIANS IN 2017, V0, P0
   Armstrong GT, 2014, J CLIN ONCOL, V32, P1218, DOI 10.1200/JCO.2013.51.1055
   Arpaci T, 2018, ASIA-PAC J ONCOL NUR, V5, P231, DOI 10.4103/apjon.apjon_78_17
   Atkins JL, 2014, J NUTR, V144, P673, DOI 10.3945/jn.113.186486
   Bakk I, 2018, J PEDIAT HEMATOL ONC, V40, P27, DOI 10.1097/MPH.0000000000000997
   Barbosa-Cortés L, 2017, BMC CANCER, V17, P0, DOI 10.1186/s12885-017-3097-8
   Bayram C, 2017, TURK J HEMATOL, V34, P40, DOI 10.4274/tjh.2015.0332
   Beaulieu-Gagnon S, 2019, NUTR RES REV, V32, P265, DOI 10.1017/S0954422419000131
   Bélanger V, 2022, NUTR CANCER, V74, P3236, DOI 10.1080/01635581.2022.2072908
   Belanger V, 2022, NUTRIENTS, V14, P0, DOI 10.3390/nu14051024
   Belle FN, 2019, CLIN NUTR, V38, P835, DOI 10.1016/j.clnu.2018.02.022
   Blair CK, 2013, ACTA ONCOL, V52, P1110, DOI 10.3109/0284186X.2013.770165
   Bleyer A, 2008, NAT REV CANCER, V8, P288, DOI 10.1038/nrc2349
   Brinksma A, 2015, CLIN NUTR, V34, P284, DOI 10.1016/j.clnu.2014.04.008
   Cao YX, 2023, FRONT PHYSIOL, V14, P0, DOI 10.3389/fphys.2023.1041622
   Caru M, 2020, SUPPORT CARE CANCER, V28, P2627, DOI 10.1007/s00520-019-05085-5
   Caru M, 2019, J ADOLESC YOUNG ADUL, V8, P674, DOI 10.1089/jayao.2019.0024
   Chow EJ, 2007, CANCER-AM CANCER SOC, V110, P2313, DOI 10.1002/cncr.23050
   Cohen J, 2021, J PEDIATR ONCOL NURS, V38, P313, DOI 10.1177/10434542211011050
   Cohen J, 2020, PEDIATR BLOOD CANCER, V67, P0, DOI 10.1002/pbc.28193
   Cohen J, 2012, PEDIATR BLOOD CANCER, V58, P752, DOI 10.1002/pbc.23280
   Cox CL, 2005, PEDIATR BLOOD CANCER, V45, P144, DOI 10.1002/pbc.20389
   CRAWFORD PB, 1994, J AM DIET ASSOC, V94, P626, DOI 10.1016/0002-8223(94)90158-9
   de Ferranti SD, 2019, CIRCULATION, V139, PE603, DOI 10.1161/CIR.0000000000000618
   Demark-Wahnefried W, 2005, CANCER-AM CANCER SOC, V103, P2171, DOI 10.1002/cncr.21009
   Dietitians of Canada, 2010, CAN J DIET PRACT RES, V71, Pe1, DOI 10.3148/71.1.2010.e1
   Egnell C, 2020, EUR J HAEMATOL, V105, P797, DOI 10.1111/ejh.13517
   Ellison LF, 2021, HEALTH REP, V32, P3, DOI 10.25318/82-003-x202100200001-eng
   Esbenshade AJ, 2013, PEDIATR BLOOD CANCER, V60, P1287, DOI 10.1002/pbc.24489
   Esbenshade AJ, 2011, PEDIATR BLOOD CANCER, V56, P372, DOI 10.1002/pbc.22782
   Expert Panel on Integrated Guidelines for Cardiovascular Health and Risk Reduction in Children and , 2011, PEDIATRICS, V128 Suppl 5, PS213, DOI 10.1542/peds.2009-2107C
   Faber J, 2018, EUR HEART J, V39, P1555, DOI 10.1093/eurheartj/ehy026
   Flynn JT, 2017, PEDIATRICS, V140, P0, DOI 10.1542/peds.2017-3035
   Gomez-Delgado F, 2021, CRIT REV FOOD SCI, V61, P1651, DOI 10.1080/10408398.2020.1764487
   Gouvernement du Canada, 2022, INCIDENCE DU CANCER CHEZ LES ENFANTS AU CANADA, V0, P0
   Haddy TB, 2007, PEDIATR BLOOD CANCER, V49, P79, DOI 10.1002/pbc.20886
   Hill R, 2018, J PEDIAT HEMATOL ONC, V40, P104, DOI 10.1097/MPH.0000000000000975
   Hingorani P, 2011, PEDIATR BLOOD CANCER, V57, P939, DOI 10.1002/pbc.23129
   Hoffman KE, 2008, PEDIATR BLOOD CANCER, V50, P341, DOI 10.1002/pbc.21363
   Huang JS, 2014, PEDIATR BLOOD CANCER, V61, P894, DOI 10.1002/pbc.24937
   Huijbregts P, 1997, BRIT MED J, V315, P13, DOI 10.1136/bmj.315.7099.13
   Idelson PI, 2017, NUTR METAB CARDIOVAS, V27, P283, DOI 10.1016/j.numecd.2017.01.002
   Iniesta RR, 2019, CLIN NUTR ESPEN, V32, P96, DOI 10.1016/j.clnesp.2019.04.006
   Kanauchi Masao, 2018, PREV MED REP, V12, P198, DOI 10.1016/j.pmedr.2018.09.011
   Kerba J, 2022, CHILDREN-BASEL, V9, P0, DOI 10.3390/children9091340
   Kim S, 2003, J NUTR, V133, P3476, DOI 10.1093/jn/133.11.3476
   Kondryn HJ, 2011, LANCET ONCOL, V12, P100, DOI 10.1016/S1470-2045(10)70069-3
   Kuhle S, 2016, PEERJ, V4, P0, DOI 10.7717/peerj.2247
   Levesque A, 2024, J CLIN PSYCHOL MED S, V31, P444, DOI 10.1007/s10880-023-09998-6
   Levesque A, 2023, PSYCHO-ONCOLOGY, V32, P247, DOI 10.1002/pon.6075
   Levy E, 2017, SCI REP-UK, V7, P0, DOI 10.1038/s41598-017-17716-0
   Li R, 2017, PEDIATR BLOOD CANCER, V64, P374, DOI 10.1002/pbc.26231
   Lindemulder SJ, 2015, PEDIATR BLOOD CANCER, V62, P1035, DOI 10.1002/pbc.25411
   Mays D, 2011, ANN BEHAV MED, V42, P91, DOI 10.1007/s12160-011-9261-5
   McCormick MC, 2020, PEDIATR BLOOD CANCER, V67, P0, DOI 10.1002/pbc.28475
   Meacham LR, 2010, CANCER EPIDEM BIOMAR, V19, P170, DOI 10.1158/1055-9965.EPI-09-0555
   Morel S, 2017, J LIPID RES, V58, P982, DOI 10.1194/jlr.M072207
   Morrell MBG, 2019, PEDIATR BLOOD CANCER, V66, P0, DOI 10.1002/pbc.27895
   Moyer-Mileur LJ, 2009, J PEDIAT HEMATOL ONC, V31, P259, DOI 10.1097/MPH.0b013e3181978fd4
   Mozaffarian D, 2015, CIRCULATION, V131, PE29, DOI 10.1161/CIR.0000000000000152
   Mramba L, 2017, BMJ-BRIT MED J, V358, P0, DOI 10.1136/bmj.j3423
   Munns CF, 2016, HORM RES PAEDIAT, V85, P83, DOI 10.1159/000443136
   Murphy AJ, 2015, AM J CLIN NUTR, V102, P891, DOI 10.3945/ajcn.114.099697
   Murphy BR, 2020, CHILD OBES, V16, P250, DOI 10.1089/chi.2019.0180
   Napartuk M, 2023, CHILDREN-BASEL, V10, P0, DOI 10.3390/children10040667
   National Research Council Subcommittee, 1989, RECOMMENDED DIETARY ALLOWANCES, V10th ed., P24
   Neri LDL, 2024, FRONT NUTR, V11, P0, DOI 10.3389/fnut.2024.1270048
   Nottage KA, 2014, BRIT J HAEMATOL, V165, P364, DOI 10.1111/bjh.12754
   OKeefe JH, 2008, J AM COLL CARDIOL, V51, P249, DOI 10.1016/j.jacc.2007.10.016
   Oeffinger KC, 2006, NEW ENGL J MED, V355, P1572, DOI 10.1056/NEJMsa060185
   Ogez D, 2019, PILOT FEASIBILITY ST, V5, P0, DOI 10.1186/s40814-019-0407-8
   R Core Team, 2019, R: A LANGUAGE AND ENVIRONMENT FOR STATISTICAL COMPUTING, V0, P0
   Resnicow K, 2000, AM J EPIDEMIOL, V152, P1072, DOI 10.1093/aje/152.11.1072
   Robinson DL, 2012, J PEDIATR ONCOL NURS, V29, P346, DOI 10.1177/1043454212460921
   Rodd C, 2014, BMC PEDIATR, V14, P0, DOI 10.1186/1471-2431-14-32
   Ross AC, 2011, J CLIN ENDOCR METAB, V96, P53, DOI 10.1210/jc.2010-2704
   Sacks N, 2010, THE A.S.P.E.N. PEDIATRIC NUTRITION SUPPORT CORE CURRICULUM, V2, P349
   Seo YG, 2019, NUTRIENTS, V11, P0, DOI 10.3390/nu11010137
   Shams-White M, 2016, APPETITE, V96, P1, DOI 10.1016/j.appet.2015.08.039
   Sharma AK, 2015, PEDIATR RES, V78, P723, DOI 10.1038/pr.2015.160
   Societe Canadienne Du Cancer, 2022, VUE DENSEMBLE DES STATISTIQUES SUR LE CANCER, V0, P0
   Sohn Young Bae, 2011, KOREAN J PEDIATR, V54, P253, DOI 10.3345/kjp.2011.54.6.253
   Stern M, 2013, CLIN PRACT PEDIATR PSYCHOL, V1, P264, DOI 10.1037/cpp0000023
   Tylavsky FA, 2010, PEDIATR BLOOD CANCER, V55, P1362, DOI 10.1002/pbc.22737
   Walters M, 2021, PEDIATR BLOOD CANCER, V68, P0, DOI 10.1002/pbc.28910
   Whelton PK, 2018, CIRCULATION, V138, PE484, DOI 10.1161/CIR.0000000000000596
   Withycombe JS, 2015, PEDIATR BLOOD CANCER, V62, P434, DOI 10.1002/pbc.25316
   World Health Organization, 2020, HEALTHY DIET, V0, P0
   Wright MJ, 2013, REHABIL ONCOL, V31, P6, DOI 10.1097/01893697-201331030-00003
   Zhang FF, 2015, PEDIATR BLOOD CANCER, V62, P2058, DOI 10.1002/pbc.25632
   Zhang FF, 2019, NUTRIENTS, V11, P0, DOI 10.3390/nu11112631
   Zhang FF, 2015, PEDIATR BLOOD CANCER, V62, P1461, DOI 10.1002/pbc.25521
NR 98
TC 0
Z9 0
U1 0
U2 0
PU MDPI
PI BASEL
PA ST ALBAN-ANLAGE 66, CH-4052 BASEL, SWITZERLAND
SN 
EI 2072-6694
J9 CANCERS
JI Cancers
PD JAN 15
PY 2025
VL 17
IS 1
BP 
EP 
DI 10.3390/cancers17010157
PG 24
WC Oncology
SC Oncology
GA R7S6G
UT WOS:001393403800001
PM 39796783
DA 2025-02-23
ER

PT J
AU Hoang, T
   Cho, S
   Shin, A
AF Hoang, Tung
   Cho, Sooyoung
   Shin, Aesun
TI Diet Changes and Colorectal Cancer Risk in the UK Biobank
SO CANCER EPIDEMIOLOGY BIOMARKERS & PREVENTION
LA English
DT Article
AB Background: Modifying dietary behaviors into healthier habits may attenuate the risk of colorectal cancer. This study aimed to investigate the association between dietary changes and the risk of colorectal cancer. Methods: Following dietary recommendations for red and processed meat, fruit and vegetables, and alcohol consumption, we classified 50,640 participants into poor and good adherence groups in the UK Biobank. Changes in dietary habits were defined as stable poor, poor to good, good to poor, and stable to good adherences. A Cox proportional hazard model was used to examine the association between dietary changes and colorectal cancer risk. Results: Women were more likely to follow dietary recommendations than men. After a median of 3.3 years from the latest follow-up, 8,328 (16.4%) participants followed an improved dietary habit and 5,808 (11.5%) participants had a worsened diet. Compared with men who stably consumed fruit and vegetables <5 servings/day, those who increased their consumption to >= 5 servings/day were related to colorectal cancer risk reduction [HR: 0.24 (0.09-0.63)]. However, the beneficial associations of increased fruit and vegetable consumption were not statistically significant in women [HR: 0.41 (0.11-1.56)]. Conclusions: Our findings support the evidence that increasing fruit and vegetable intake could serve as a beneficial strategy to mitigate colorectal cancer risk in men. Impact: Participants from the UK Biobank significantly changed their adherence to dietary recommendations during the follow-up. Increasing fruit and vegetable consumption was inversely associated with colorectal cancer risk among men.
C1 [Hoang, Tung; Cho, Sooyoung; Shin, Aesun] Seoul Natl Univ, Dept Prevent Med, Coll Med, Seoul 03080, South Korea.
   [Hoang, Tung; Shin, Aesun] Seoul Natl Univ, Grad Sch, Integrated Major Innovat Med Sci, Seoul, South Korea.
   [Hoang, Tung] Vietnam Natl Univ Ho Chi Minh City, Univ Hlth Sci, Binh Duong, Vietnam.
   [Cho, Sooyoung; Shin, Aesun] Seoul Natl Univ, Genom Med Inst, Coll Med, Med Res Ctr, Seoul, South Korea.
   [Shin, Aesun] Seoul Natl Univ, Canc Res Inst, Seoul, South Korea.
C3 Seoul National University (SNU); Seoul National University (SNU); Vietnam National University Ho Chi Minh City (VNUHCM) System; Seoul National University (SNU); Seoul National University (SNU)
RP Shin, A (corresponding author), Seoul Natl Univ, Dept Prevent Med, Coll Med, Seoul 03080, South Korea.
EM shinaesun@snu.ac.kr
FU National Research Foundation of Korea (NRF) [2022R1A2C1004608]; National Research Foundation of Korea
CR Ahmadi MN, 2023, PREV MED, V168, P0, DOI 10.1016/j.ypmed.2023.107435
   Baden MY, 2020, BRIT J NUTR, V124, P960, DOI 10.1017/S0007114520002032
   Bradbury KE, 2020, INT J EPIDEMIOL, V49, P246, DOI 10.1093/ije/dyz064
   Bradbury KE, 2018, J NUTR SCI, V7, P0, DOI 10.1017/jns.2017.66
   Brown KF, 2018, BRIT J CANCER, V118, P1130, DOI 10.1038/s41416-018-0029-6
   Carter JL, 2019, J NUTR SCI, V8, P0, DOI 10.1017/jns.2019.31
   Chen SLF, 2023, BMC PUBLIC HEALTH, V23, P0, DOI 10.1186/s12889-023-15476-3
   Choi J, 2021, AM J CLIN NUTR, V113, P810, DOI 10.1093/ajcn/nqaa404
   Conroy MC, 2023, BRIT J CANCER, V128, P519, DOI 10.1038/s41416-022-02053-5
   Craig CL, 2003, MED SCI SPORT EXER, V35, P1381, DOI 10.1249/01.MSS.0000078924.61453.FB
   Cui Q, 2021, INT J BEHAV NUTR PHY, V18, P0, DOI 10.1186/s12966-020-01078-4
   Dyba T, 2021, EUR J CANCER, V157, P308, DOI 10.1016/j.ejca.2021.07.039
   Fung TT, 2015, J NUTR, V145, P1850, DOI 10.3945/jn.114.208785
   Galante J, 2016, BRIT J NUTR, V115, P681, DOI 10.1017/S0007114515004821
   Guinter MA, 2018, J CLIN ONCOL, V36, P3404, DOI 10.1200/JCO.18.00714
   Hanley JA, 2001, J EPIDEMIOL COMMUN H, V55, P508, DOI 10.1136/jech.55.7.508
   Hughes RA, 2019, INT J EPIDEMIOL, V48, P1294, DOI 10.1093/ije/dyz032
   Ishii Y, 2023, SCI REP-UK, V13, P0, DOI 10.1038/s41598-023-27820-z
   Kaluza J, 2020, BRIT J CANCER, V122, P1562, DOI 10.1038/s41416-020-0806-x
   Kokts-Porietis L, 2023, CANCER EPIDEM BIOMAR, V32, P242, DOI 10.1158/1055-9965.EPI-22-0906
   Lichtenstein P, 2000, NEW ENGL J MED, V343, P78, DOI 10.1056/NEJM200007133430201
   Luu NM, 2023, SCI REP-UK, V13, P0, DOI 10.1038/s41598-023-40819-w
   Papadimitriou N, 2021, NAT COMMUN, V12, P0, DOI 10.1038/s41467-021-24861-8
   Song R, 2021, CANCER EPIDEM BIOMAR, V30, P1816, DOI 10.1158/1055-9965.EPI-21-0120
   Sudlow C, 2015, PLOS MED, V12, P0, DOI 10.1371/journal.pmed.1001779
   Thomas F, 2017, EVOL APPL, V10, P651, DOI 10.1111/eva.12465
   UK Biobank, 1900, VALIDATION AND DEPENDENCIES, V0, P0
   WCRF/AICR, 1900, NUTRITION, V0, Physical activity and colorectal cancer
   Xu Z, 2020, PUBLIC HEALTH NUTR, V23, P329, DOI 10.1017/S136898001900212X
   Zhou T, 2021, J CLIN ENDOCR METAB, V106, P201, DOI 10.1210/clinem/dgaa740
NR 30
TC 0
Z9 0
U1 3
U2 3
PU AMER ASSOC CANCER RESEARCH
PI PHILADELPHIA
PA 615 CHESTNUT ST, 17TH FLOOR, PHILADELPHIA, PA 19106-4404 USA
SN 1055-9965
EI 1538-7755
J9 CANCER EPIDEM BIOMAR
JI Cancer Epidemiol. Biomarkers Prev.
PD JAN 9
PY 2025
VL 34
IS 1
BP 67
EP 74
DI 10.1158/1055-9965.EPI-24-0847
PG 8
WC Oncology; Public, Environmental & Occupational Health
SC Oncology; Public, Environmental & Occupational Health
GA R9T1D
UT WOS:001394768500027
PM 39480162
DA 2025-02-23
ER

PT J
AU Wang, S
   Tan, DL
AF Wang, Song
   Tan, Deli
TI Investigating Causal Associations of Diet Compositions with the Risk of Lung Cancer
SO NUTRITION AND CANCER-AN INTERNATIONAL JOURNAL
LA English
DT Article
DE Mendelian randomization; lung cancer; causal relationship; NHANES; diet compositions
ID polyunsaturated fatty-acids; mendelian randomization; growth; consumption; men; pleiotropy; pattern; cohort; fruit
AB ObjectiveThis study aimed to investigate the causal relationship between diet compositions and lung cancer (LC) risk.MethodsA two-sample Mendelian randomization (MR) analysis was performed to assess the causal relationship between diet and LC risk, including three LC subtypes. Instrumental variables (IVs) for three diet compositions were selected from genome-wide association studies (GWAS). Summary statistics for LC and its subtypes came from the largest meta-analysis. The inverse-variance weighted (IVW) method was used as the main MR analysis, with sensitivity analyses to ensure result robustness. Then, we conducted an observational study using data from National Health and Nutrition Examination Survey (NHANES) to verify the relationshipResultsOur results showed significant evidence that fat intake was correlated with the lower risk of lung adenocarcinoma. There were also suggestive correlations between fat intake and overall LC. However, no significant associations were found between other macronutrients and LC risk. NHANES data further showed that higher polyunsaturated fatty acid (PUFA) intake was linked to better outcomes in LC patients.ConclusionPUFA intake may have a protective effect against LC. Adjusting dietary proportions could potentially help in the primary prevention of LC.
C1 [Wang, Song; Tan, Deli] Chongqing Med Univ, Beibei Hosp, Dept Cardiothorac & Breast Surg, Chongqing, Peoples R China.
C3 Chongqing Medical University
RP Tan, DL (corresponding author), Chongqing Med Univ, Beibei Hosp, Dept Cardiothorac & Breast Surg, Chongqing, Peoples R China.
EM tdli1029@163.com
CR Aggarwal BB, 2009, CLIN CANCER RES, V15, P425, DOI 10.1158/1078-0432.CCR-08-0149
   Bowden J, 2017, STAT MED, V36, P1783, DOI 10.1002/sim.7221
   Bowden J, 2016, GENET EPIDEMIOL, V40, P304, DOI 10.1002/gepi.21965
   Bowden J, 2015, INT J EPIDEMIOL, V44, P512, DOI 10.1093/ije/dyv080
   Brion MJA, 2013, INT J EPIDEMIOL, V42, P1497, DOI 10.1093/ije/dyt179
   Burgess S, 2016, STAT MED, V35, P1880, DOI 10.1002/sim.6835
   Cai H, 2007, BRIT J NUTR, V98, P1006, DOI 10.1017/S0007114507750900
   Del Greco MF, 2015, STAT MED, V34, P2926, DOI 10.1002/sim.6522
   Fan YH, 2022, FRONT NUTR, V9, P0, DOI 10.3389/fnut.2022.847421
   Feng RM, 2019, CANCER COMMUN, V39, P0, DOI 10.1186/s40880-019-0368-6
   Feskanich D, 2000, JNCI-J NATL CANCER I, V92, P1812, DOI 10.1093/jnci/92.22.1812
   Floyd S, 2007, MOL BIOL CELL, V18, P3545, DOI 10.1091/mbc.E06-12-1109
   Forman BM, 1997, P NATL ACAD SCI USA, V94, P4312, DOI 10.1073/pnas.94.9.4312
   Freedman LS, 2014, AM J EPIDEMIOL, V180, P172, DOI 10.1093/aje/kwu116
   Geng XW, 2018, AGING-US, V10, P1415, DOI 10.18632/aging.101477
   Grosse C, 2019, PLOS ONE, V14, P0, DOI 10.1371/journal.pone.0220691
   Hemani G, 2018, ELIFE, V7, P0, DOI 10.7554/eLife.34408
   Khaltaev N, 2020, CHINESE MED J-PEKING, V133, P1526, DOI 10.1097/CM9.0000000000000918
   Klurfeld DM, 1997, AM J CLIN NUTR, V66, P1530, DOI 10.1093/ajcn/66.6.1530S
   Kudryavtsev IA, 2002, BIOCHEMISTRY-MOSCOW+, V67, P1021, DOI 10.1023/A:1020526119866
   Liang D, 2019, FRONT ONCOL, V9, P0, DOI 10.3389/fonc.2019.01354
   Luu HN, 2018, INT J CANCER, V143, P2225, DOI 10.1002/ijc.31608
   McEntee MF, 2002, BIOMED PHARMACOTHER, V56, P380, DOI 10.1016/S0753-3322(02)00254-8
   McKay JD, 2017, NAT GENET, V49, P1126, DOI 10.1038/ng.3892
   Meddens SFW, 2021, MOL PSYCHIATR, V26, P2056, DOI 10.1038/s41380-020-0697-5
   Peng LL, 2024, J NUTR HEALTH AGING, V28, P0, DOI 10.1016/j.jnha.2024.100240
   Shim H, 2015, PLOS ONE, V10, P0, DOI 10.1371/journal.pone.0120758
   Siegel RL, 2020, CA-CANCER J CLIN, V70, P7, DOI 10.3322/caac.21590
   Smith GD, 2003, INT J EPIDEMIOL, V32, P1, DOI 10.1093/ije/dyg070
   Stram DO, 2000, AM J EPIDEMIOL, V151, P358, DOI 10.1093/oxfordjournals.aje.a010214
   Suh SY, 2013, J KOREAN MED SCI, V28, P869, DOI 10.3346/jkms.2013.28.6.869
   Sung H, 2021, CA-CANCER J CLIN, V71, P209, DOI 10.3322/caac.21660
   Tao J, 2021, LUNG CANCER, V155, P87, DOI 10.1016/j.lungcan.2021.03.009
   Trombetta A, 2007, CHEM-BIOL INTERACT, V165, P239, DOI 10.1016/j.cbi.2006.12.014
   Verbanck M, 2018, NAT GENET, V50, P693, DOI 10.1038/s41588-018-0099-7
   Wakai K, 2015, CANCER SCI, V106, P1057, DOI 10.1111/cas.12707
   Wang F, 2013, ANN ONCOL, V24, P266, DOI 10.1093/annonc/mds595
   Wayant C, 2019, J GEN INTERN MED, V34, P1236, DOI 10.1007/s11606-019-04928-5
   Yakar S, 2002, J CLIN INVEST, V110, P771, DOI 10.1172/JCI200215463
   Yang JJ, 2017, J CLIN ONCOL, V35, P3055, DOI 10.1200/JCO.2017.73.3329
   Yuan S, 2022, EUR J EPIDEMIOL, V37, P723, DOI 10.1007/s10654-022-00868-3
   Zajdel A, 2014, ACTA POL PHARM, V71, P1060
NR 42
TC 2
Z9 2
U1 3
U2 12
PU ROUTLEDGE JOURNALS, TAYLOR & FRANCIS LTD
PI ABINGDON
PA 2-4 PARK SQUARE, MILTON PARK, ABINGDON OX14 4RN, OXON, ENGLAND
SN 0163-5581
EI 1532-7914
J9 NUTR CANCER
JI Nutr. Cancer
PD MAR 16
PY 2025
VL 77
IS 3
BP 397
EP 404
DI 10.1080/01635581.2024.2443260
EA DEC 2024
PG 8
WC Oncology; Nutrition & Dietetics
SC Oncology; Nutrition & Dietetics
GA S8Y4O
UT WOS:001380664000001
PM 38251853
DA 2025-02-23
ER

PT J
AU Wang, KR
   Zhao, JH
   Yang, DY
   Sun, M
   Wu, YZ
   Zhou, W
AF Wang, Kanran
   Zhao, Junhan
   Yang, Dingyi
   Sun, Mao
   Wu, Yongzhong
   Zhou, Wei
TI Association of whole grain food consumption with lung cancer risk: a prospective cohort study
SO CANCER CELL INTERNATIONAL
LA English
DT Article
DE Whole grain foods; Lung cancer; Non-small cell lung cancer; Small cell lung cancer; Cohort study
ID chain fatty-acids; dietary fiber; health; antioxidants; validation; disease; danish
AB Background Whether the intake of whole grain foods can protect against lung cancer is a long-standing question of considerable public health import, but the epidemiologic evidence has been limited. Therefore we aim to investigate the relationship between whole grain food consumption and lung cancer in the Prostate, Lung, Colorectal, and Ovarian Cancer Screening Trial (PLCO) cohort. Methods Diet was assessed with a self-administered Diet History Questionnaire (DHQ) at baseline. All incident lung cancer cases were pathologically verified. Hazard ratios and 95% confidence intervals for lung cancer risk associated with whole grain food consumption were estimated by Cox proportional hazards regression. Results During a median follow-up of 12.2 years, a total of 1,706 incident lung cancer events occurred, including 1,473 (86.3%) cases of non-small cell lung cancer (NSCLC) and 233 (13.7%) of small cell lung cancer (SCLC). After multivariate adjustment, comparing the highest quarter of consumption of whole grain foods to the lowest quarter, a 16% lower rate (HR 0.84, 95% CI 0.73-0.98) of lung cancer risks and a 17% lower rate (HR 0.83, 95% CI 0.69-0.98) for NSCLC were found, but no significant difference was shown for SCLC (HR 0.95, 95% CI 0.63-1.44). These results were consistently observed after a large range of subgroup and sensitivity analyses. A linear dose-response pattern was shown for lung cancer, NSCLC, and SCLC (P for non-linearity > 0.05). Conclusions In this large prospective cohort study, whole grain food consumption was associated with reduced lung cancer and NSCLC. Our findings suggest a potential protective role of whole grain foods against lung cancer.
C1 [Wang, Kanran; Yang, Dingyi; Sun, Mao; Wu, Yongzhong; Zhou, Wei] Chongqing Univ, Radiat Oncol Ctr, Canc Hosp, Chongqing 400030, Peoples R China.
   [Wang, Kanran; Yang, Dingyi; Sun, Mao; Wu, Yongzhong; Zhou, Wei] Chongqing Univ, Canc Hosp, Chongqing Key Lab Translat Res Canc Metastasis & I, Chongqing 400030, Peoples R China.
   [Zhao, Junhan] Harvard Med Sch, Dept Biomed Informat, Boston, MA 02115 USA.
   [Zhao, Junhan] Harvard TH Chan Sch Publ Hlth, Dept Biostat, Boston, MA 02115 USA.
C3 Chongqing University; Chongqing University; Harvard University; Harvard Medical School; Harvard University; Harvard T.H. Chan School of Public Health
RP Wang, KR; Zhou, W (corresponding author), Chongqing Univ, Radiat Oncol Ctr, Canc Hosp, Chongqing 400030, Peoples R China.; Wang, KR; Zhou, W (corresponding author), Chongqing Univ, Canc Hosp, Chongqing Key Lab Translat Res Canc Metastasis & I, Chongqing 400030, Peoples R China.
EM kankans93@163.com; zhouwei978978@163.com
FU Chongqing Shapingba District Technological Innovation Project; Prostate, Lung, Colorectal, and Ovarian (PLCO) Cancer Screening Trial; Chongqing University Cancer Hospital
CR Aarestrup J, 2012, NUTR CANCER, V64, P1160, DOI 10.1080/01635581.2012.723786
   Anic GM, 2016, EUR J CLIN NUTR, V70, P123, DOI 10.1038/ejcn.2015.122
   Aune D, 2018, AM J CLIN NUTR, V108, P1069, DOI 10.1093/ajcn/nqy097
   Bade BC, 2020, CLIN CHEST MED, V41, P1, DOI 10.1016/j.ccm.2019.10.001
   Basile G, 2023, CURR MED CHEM, V30, P3384, DOI 10.2174/0929867329666220915122216
   Dizon DS, 2024, CA-CANCER J CLIN, V74, P10, DOI 10.3322/caac.21814
   Farvid MS, 2016, BREAST CANCER RES TR, V159, P335, DOI 10.1007/s10549-016-3910-0
   Guenther PM, 2008, J AM DIET ASSOC, V108, P1896, DOI 10.1016/j.jada.2008.08.016
   Jakobsen E, 2021, BMC CANCER, V21, P0, DOI 10.1186/s12885-021-08696-6
   Koh A, 2016, CELL, V165, P1332, DOI 10.1016/j.cell.2016.05.041
   Korczak R, 2020, NUTR REV, V78, P6, DOI 10.1093/nutrit/nuz061
   Krebs-Smith SM, 2018, J ACAD NUTR DIET, V118, P1591, DOI 10.1016/j.jand.2018.05.021
   Kyaw TS, 2023, AM J CLIN NUTR, V118, P518, DOI 10.1016/j.ajcnut.2023.07.011
   Liu HP, 2024, NUTR J, V23, P0, DOI 10.1186/s12937-024-00957-x
   Liu X, 2021, NAT COMMUN, V12, P0, DOI 10.1038/s41467-021-26448-9
   Lucenteforte E, 2009, ORAL ONCOL, V45, P461, DOI 10.1016/j.oraloncology.2008.09.002
   Luo MC, 2022, ANTIOXIDANTS-BASEL, V11, P0, DOI 10.3390/antiox11061128
   Makarem N, 2018, NUTR CANCER, V70, P776, DOI 10.1080/01635581.2018.1470647
   Maki KG, 2023, JAMA NETW OPEN, V6, P0, DOI 10.1001/jamanetworkopen.2023.19172
   McAleer JP, 2018, EUR J IMMUNOL, V48, P39, DOI 10.1002/eji.201646721
   Meijer K, 2010, CURR OPIN CLIN NUTR, V13, P715, DOI 10.1097/MCO.0b013e32833eebe5
   Millen AE, 2006, AM J EPIDEMIOL, V163, P279, DOI 10.1093/aje/kwj031
   Miller HE, 2000, J AM COLL NUTR, V19, P312S, DOI 10.1080/07315724.2000.10718966
   Mozaffarian RS, 2013, PUBLIC HEALTH NUTR, V16, P2255, DOI 10.1017/S1368980012005447
   ONeil CE, 2010, J AM DIET ASSOC, V110, P1461, DOI 10.1016/j.jada.2010.07.012
   Prorok PC, 2000, CONTROL CLIN TRIALS, V21, P273S, DOI 10.1016/S0197-2456(00)00098-2
   Ricotti A, 2021, INT J ENV RES PUB HE, V18, P0, DOI 10.3390/ijerph18179076
   Ruggiero E, 2019, NUTR METAB CARDIOVAS, V29, P611, DOI 10.1016/j.numecd.2019.03.001
   Schacht SR, 2021, J NUTR, V151, P666, DOI 10.1093/jn/nxaa385
   Schatzkin A, 2008, GASTROENTEROLOGY, V135, P1163, DOI 10.1053/j.gastro.2008.07.015
   Skeie G, 2016, EUR J EPIDEMIOL, V31, P405, DOI 10.1007/s10654-015-0057-y
   Slavin J, 2004, NUTR RES REV, V17, P99, DOI 10.1079/NRR200374
   Subar AF, 2001, AM J EPIDEMIOL, V154, P1089, DOI 10.1093/aje/154.12.1089
   Subar AF, 2000, AM J EPIDEMIOL, V152, P279, DOI 10.1093/aje/152.3.279
   Tao J, 2021, LUNG CANCER, V155, P87, DOI 10.1016/j.lungcan.2021.03.009
   THOMPSON LU, 1994, CRIT REV FOOD SCI, V34, P473, DOI 10.1080/10408399409527676
   Trompette A, 2014, NAT MED, V20, P159, DOI 10.1038/nm.3444
   Vepsalainen H, 2024, FOOD & NUTRITION RESEARCH, V0, P68
   Wang L, 2007, AM J CLIN NUTR, V86, P472, DOI 10.1093/ajcn/86.2.472
   Wang TH, 2020, INT J FOOD SCI NUTR, V71, P164, DOI 10.1080/09637486.2019.1631264
   Watling CZ, 2023, CANCER RES, V83, P2066, DOI 10.1158/0008-5472.CAN-22-3755
   Wei XX, 2021, AM J CLIN NUTR, V114, P2043, DOI 10.1093/ajcn/nqab298
   Yang J, 2023, ANTIOXIDANTS, V12, P0
   Yang JJ, 2020, JAMA ONCOL, V6, P0, DOI 10.1001/jamaoncol.2019.4107
   Young RP, 2014, AM J MED, V127, PE13, DOI 10.1016/j.amjmed.2014.01.037
   Yu EYW, 2020, AM J CLIN NUTR, V112, P1252, DOI 10.1093/ajcn/nqaa215
   Zhang Y, 2024, THE AMERICAN JOURNAL OF CLINICAL NUTRITION, V0, P0
NR 47
TC 0
Z9 0
U1 1
U2 1
PU BMC
PI LONDON
PA CAMPUS, 4 CRINAN ST, LONDON N1 9XW, ENGLAND
SN 
EI 1475-2867
J9 CANCER CELL INT
JI Cancer Cell Int.
PD JAN 14
PY 2025
VL 25
IS 1
BP 
EP 
DI 10.1186/s12935-025-03634-z
PG 11
WC Oncology
SC Oncology
GA S4K0S
UT WOS:001397920200001
PM 39810211
DA 2025-02-23
ER

PT J
AU Liu, CL
   Reger, M
   Fan, H
   Wang, JT
   Zhang, JJ
AF Liu, Chunliang
   Reger, Michael
   Fan, Hao
   Wang, Jintao
   Zhang, Jianjun
TI Dietary intake of isoflavones and coumestrol and risk of pancreatic cancer in the prostate, lung, colorectal, and ovarian cancer screening trial
SO BRITISH JOURNAL OF CANCER
LA English
DT Article
ID food-frequency questionnaire; continuous national-health; estrogen-receptor-alpha; c-reactive protein; urinary phytoestrogens; soy protein; cells; population; beta; validation
AB Background: Although phytoestrogens modulated pancreatic tumour growth in experimental studies, it remains unclear whether phytoestrogen intake is associated with pancreatic cancer. Methods: Of 92,278 persons who completed the Diet History Questionnaire in the Prostate, Lung, Colorectal, and Ovarian Cancer Screening Trial, 346 were diagnosed with pancreatic cancer within a median follow-up of 9.4 years. Cox proportional hazards regression was used to evaluate pancreatic cancer risk in relation to phytoestrogen intake. Results: After adjustment for confounders, intakes of glycitein and formononetin were associated with a reduced risk of pancreatic cancer [highest vs. lowest quartile, hazard ratio (HR) (95% confidence interval (CI)) for glycitein: 0.60 (0.39, 0.92); P for linear trend: 0.01; HR for formononetin: 0.51 (0.37, 0.70); P for linear trend: 0.005]. These associations were stronger and their linear trends across the quartiles of intakes were more statistically significant among ever smokers than never-smokers. A reduced risk was also observed for ever smokers in the highest quartile of total isoflavones or daidzein compared with those in the lowest quartile. Conclusions: Our study suggests that high intakes of total isoflavones and some individual isoflavones were inversely associated with pancreatic cancer risk, but this potential protective effect was confined to ever smokers.
C1 [Liu, Chunliang] Shanxi Med Univ, Hosp 2, Dept Gastroenterol, Taiyuan, Peoples R China.
   [Liu, Chunliang; Zhang, Jianjun] Indiana Univ, Richard M Fairbanks Sch Publ Hlth, Dept Epidemiol, Indianapolis, IN 47405 USA.
   [Reger, Michael] Univ Notre Dame, Eck Inst Global Hlth, Notre Dame, IN USA.
   [Fan, Hao] Indiana Univ, Sch Publ Hlth, Dept Epidemiol & Biostat, Bloomington, IN USA.
   [Wang, Jintao] Shanxi Med Univ, Sch Publ Hlth, Dept Epidemiol, Taiyuan, Peoples R China.
   [Zhang, Jianjun] Indiana Univ, Melvin & Bren Simon Comprehens Canc Ctr, Indianapolis, IN 47405 USA.
C3 Shanxi Medical University; Indiana University System; Indiana University Indianapolis; University of Notre Dame; Indiana University System; Indiana University Bloomington; Shanxi Medical University; Indiana University System; Indiana University Indianapolis
RP Zhang, JJ (corresponding author), Indiana Univ, Richard M Fairbanks Sch Publ Hlth, Dept Epidemiol, Indianapolis, IN 47405 USA.; Zhang, JJ (corresponding author), Indiana Univ, Melvin & Bren Simon Comprehens Canc Ctr, Indianapolis, IN 47405 USA.
EM JZ21@iu.edu
CR Andres S, 2011, CRIT REV TOXICOL, V41, P463, DOI 10.3109/10408444.2010.541900
   Bhagwat S, 2024, USDA DATABASE ISOFLA, V0, P0
   Bhardwaj V, 2014, ANTI-CANCER DRUG, V25, P296, DOI 10.1097/CAD.0000000000000044
   Bravo L, 1998, NUTR REV, V56, P317, DOI 10.1111/j.1753-4887.1998.tb01670.x
   Buiatti E, 1996, INT J CANCER, V65, P317, DOI 10.1002/(SICI)1097-0215(19960126)65:3<317::AID-IJC7>3.0.CO;2-2
   Cancer Data Access System, 2024, DHQ DATASET DATA DIC, V0, P0
   Capasso Mario, 2018, ACTA BIOMED, V89, P141, DOI 10.23750/abm.v89i9-S.7923
   Cotterchio M, 2006, J NUTR, V136, P3046, DOI 10.1093/jn/136.12.3046
   Cui Y, 2008, CANCER-AM CANCER SOC, V112, P2241, DOI 10.1002/cncr.23398
   Desquilbet L, 2010, STAT MED, V29, P1037, DOI 10.1002/sim.3841
   Delgado ME, 2008, EUR J NUTR, V47, P479, DOI 10.1007/s00394-008-0751-6
   Fan YH, 2022, FRONT NUTR, V9, P0, DOI 10.3389/fnut.2022.847421
   Filiberto AC, 2013, J NUTR, V143, P900, DOI 10.3945/jn.112.173187
   French MR, 2007, J AM COLL NUTR, V26, P76, DOI 10.1080/07315724.2007.10719588
   Fu YS, 2022, EUR RESPIR REV, V31, P0, DOI 10.1183/16000617.0028-2022
   Pons DG, 2016, J CELL BIOCHEM, V117, P218, DOI 10.1002/jcb.25268
   Greten FR, 2019, IMMUNITY, V51, P27, DOI 10.1016/j.immuni.2019.06.025
   Gukovsky I, 2013, GASTROENTEROLOGY, V144, P1199, DOI 10.1053/j.gastro.2013.02.007
   Gundogdu G, 2020, DRUG CHEM TOXICOL, V43, P581, DOI 10.1080/01480545.2018.1527849
   Guo JM, 2004, WORLD J GASTROENTERO, V10, P860
   Jaceldo-Siegl K, 2008, AM J CLIN NUTR, V87, P1422, DOI 10.1093/ajcn/87.5.1422
   Jemal A, 2007, CA-CANCER J CLIN, V57, P43, DOI 10.3322/canjclin.57.1.43
   Khan TH, 2005, HUM EXP TOXICOL, V24, P149, DOI 10.1191/0960327105ht504oa
   Klein AP, 2021, NAT REV GASTRO HEPAT, V18, P493, DOI 10.1038/s41575-021-00457-x
   Kojima K, 2019, NUTRIENTS, V11, P0, DOI 10.3390/nu11092023
   Konduri S, 2007, J SURG RES, V140, P55, DOI 10.1016/j.jss.2006.10.015
   Kostelac D, 2003, J AGR FOOD CHEM, V51, P7632, DOI 10.1021/jf034427b
   Lee Y S, 1992, IN VIVO, V6, P283
   LEE Y-S, 1991, JOURNAL OF KOREAN MEDICAL SCIENCE, V6, P325
   Lyn-Cook BD, 1999, CANCER LETT, V142, P111, DOI 10.1016/S0304-3835(99)00157-3
   MCGUINNESS EE, 1987, GUT, V28, P207, DOI 10.1136/gut.28.Suppl.207
   Messina M, 2006, NUTR CANCER, V55, P1, DOI 10.1207/s15327914nc5501_1
   Micek A, 2021, NUTR REV, V79, P42, DOI 10.1093/nutrit/nuaa043
   Moon YJ, 2006, TOXICOL IN VITRO, V20, P187, DOI 10.1016/j.tiv.2005.06.048
   Murphy PA, 2002, J CHROMATOGR B, V777, P129, DOI 10.1016/S1570-0232(02)00342-2
   NIH National Cancer Institute Cancer Data Access System, 2024, MAIN QUESTIONNAIRES, V0, P0
   NIH National Cancer Institute SEER Program, 2024, CANC STAT FACTS PANC, V0, P0
   Nöthlings U, 2007, AM J EPIDEMIOL, V165, P138, DOI 10.1093/aje/kwj366
   Ong SKL, 2019, CANCERS, V11, P0, DOI 10.3390/cancers11050611
   Reger MK, 2017, J AM COLL NUTR, V36, P434, DOI 10.1080/07315724.2017.1318722
   Reger MK, 2016, EUR J NUTR, V55, P1029, DOI 10.1007/s00394-015-0917-y
   Rietjens IMCM, 2017, BRIT J PHARMACOL, V174, P1263, DOI 10.1111/bph.13622
   RIMM EB, 1992, AM J EPIDEMIOL, V135, P1114, DOI 10.1093/oxfordjournals.aje.a116211
   Rizzo G, 2018, NUTRIENTS, V10, P0, DOI 10.3390/nu10010043
   Rowland I, 2003, BRIT J NUTR, V89, PS45, DOI 10.1079/BJN2002796
   Schabath MB, 2005, JAMA-J AM MED ASSOC, V294, P1493, DOI 10.1001/jama.294.12.1493
   Schwarz D, 2005, EUR J CANCER, V41, P151, DOI 10.1016/j.ejca.2004.08.011
   Sotoca AM, 2008, J STEROID BIOCHEM, V112, P171, DOI 10.1016/j.jsbmb.2008.10.002
   Speisky H, 2022, ANTIOXIDANTS-BASEL, V11, P0, DOI 10.3390/antiox11010133
   Steiner C, 2007, CARCINOGENESIS, V28, P738, DOI 10.1093/carcin/bgl180
   Subar AF, 2001, AM J EPIDEMIOL, V154, P1089, DOI 10.1093/aje/154.12.1089
   Tamang JP, 2020, COMPR REV FOOD SCI F, V19, P184, DOI 10.1111/1541-4337.12520
   Tay KC, 2019, FRONT PHARMACOL, V10, P0, DOI 10.3389/fphar.2019.00820
   Torrens-Mas M, 2020, BIOLOGY-BASEL, V9, P0, DOI 10.3390/biology9120427
   van der Schouw YT, 2005, CIRCULATION, V111, P465, DOI 10.1161/01.CIR.0000153814.87631.B0
   Wang Q, 2021, CARCINOGENESIS, V42, P1250, DOI 10.1093/carcin/bgab072
   Wang Q, 2020, CANCER EPIDEM BIOMAR, V29, P500, DOI 10.1158/1055-9965.EPI-19-0456
   Willett WC, 1997, AM J CLIN NUTR, V65, P1220, DOI 10.1093/ajcn/65.4.1220S
   Woo Hae Dong, 2013, PLOS ONE, V8, Pe75604, DOI 10.1371/journal.pone.0075604
   Yamagiwa Y, 2020, CANCER EPIDEM BIOMAR, V29, P1214, DOI 10.1158/1055-9965.EPI-19-1254
   Zhu CS, 2013, JNCI-J NATL CANCER I, V105, P1684, DOI 10.1093/jnci/djt281
NR 61
TC 0
Z9 0
U1 2
U2 2
PU SPRINGERNATURE
PI LONDON
PA CAMPUS, 4 CRINAN ST, LONDON, N1 9XW, ENGLAND
SN 0007-0920
EI 1532-1827
J9 BRIT J CANCER
JI Br. J. Cancer
PD FEB 24
PY 2025
VL 132
IS 3
BP 266
EP 275
DI 10.1038/s41416-024-02929-8
EA DEC 2024
PG 10
WC Oncology
SC Oncology
GA U5R0J
UT WOS:001379334800001
PM 39681617
DA 2025-02-23
ER

PT J
AU Gong, MM
   Xia, T
   Chen, ZF
   Zhu, YY
AF Gong, Mingmin
   Xia, Tian
   Chen, Zefu
   Zhu, Yuanyuan
TI Comparison analysis of the burden and attributable risk factors of early-onset and late-onset colorectal cancer in China from 1990 to 2019
SO EUROPEAN JOURNAL OF CANCER PREVENTION
LA English
DT Article
DE disease burden; early-onset colorectal cancer; Global Burden of Disease; late-onset colorectal cancer; risk factors
ID tobacco control; disease
AB ObjectivesThe project intended to analyze the impact of burden and related risk factors of late-onset colorectal cancer (LOCRC) and early-onset colorectal cancer (EOCRC) in China, thus offering essential references for optimizing prevention and control strategies.MethodGlobal Burden of Disease Study was employed to describe burden changes of EOCRC and LOCRC in China during 1990-2019, containing the numbers of incidence, deaths, prevalence, and disability-adjusted life years (DALYs), and to compare attributable deaths and DALYs risk factors in varying age and sex segments.ResultsThe numbers and corresponding crude rates of incidence, deaths, prevalence, and DALYs of EOCRC and LOCRC in China during 1990-2019 demonstrated an upward trend across all age categories, with males being dramatically predominant. Overall, over time, the impact of a low-calcium diet and a low-fiber diet on mortality and DALY rates decreased, while the impact of other risk factors increased. In terms of gender, the risk factors affecting males changed greatly, with smoking, inadequate milk intake, and the low whole-grain diet being the main factors in 2019, while in 1990, the main factors were the low-calcium diet, smoking, and inadequate milk intake.ConclusionThe burden of colorectal cancer in China is concerning. Patients grouped by diagnostic age exhibit different characteristics, indicating the need for high-quality research in the future to achieve personalized medicine tailored to different population characteristics.
C1 [Gong, Mingmin; Xia, Tian] Hubei Univ Med, Xiangyang Peoples Hosp 1, Dept Colorectal Surg, Xiangyang, Peoples R China.
   [Chen, Zefu] Hubei Univ Med, Xiangyang Peoples Hosp 1, Dept Emergency, Xiangyang, Peoples R China.
   [Zhu, Yuanyuan] Hubei Univ Med, Xiangyang Peoples Hosp 1, Dept Oncol, 3 Yunxing Rd, Xiangyang 441000, Huibei, Peoples R China.
C3 Hubei University of Medicine; Hubei University of Medicine; Hubei University of Medicine
RP Zhu, YY (corresponding author), Hubei Univ Med, Xiangyang Peoples Hosp 1, Dept Oncol, 3 Yunxing Rd, Xiangyang 441000, Huibei, Peoples R China.
EM zhu2yuan2@163.com
CR Admasu FT, 2023, FRONT ONCOL, V13, P0, DOI 10.3389/fonc.2023.1143122
   [Anonymous], 2016, THE CPC CENTRAL COMMITTEE AND THE STATE COUNCIL RELEASE HEALTHY CHINA 2030, V0, P0
   [Anonymous], 2019, NOTICE ON ISSUING THE HEALTHY CHINA ACTION-CANCER PREVENTION AND CONTROL IMPLEMENTATION PLAN (2019-2022), V0, P0
   [Anonymous], 2021, 74 DRUGS TO BE ADDED TO NATIONAL INSURANCE LIST, V0, P0
   Archambault AN, 2021, JNCI CANCER SPECT, V5, P0, DOI 10.1093/jncics/pkab029
   Arnold M, 2017, GUT, V66, P683, DOI 10.1136/gutjnl-2015-310912
   Bray F, 2024, CA-CANCER J CLIN, V74, P229, DOI 10.3322/caac.21834
   Chang SH, 2022, CLIN GASTROENTEROL H, V20, PE1365, DOI 10.1016/j.cgh.2021.07.035
   Deng YJ, 2021, FRONT NUTR, V8, P0, DOI 10.3389/fnut.2021.690663
   Di Leo M, 2021, EUR J GASTROEN HEPAT, V33, P1153, DOI 10.1097/MEG.0000000000002000
   Dong WC, 2023, CANCERS, V15, P0, DOI 10.3390/cancers15041006
   Gharbi Imen, 2020, TUNIS MED, V98, P726
   Gong JY, 2021, FRONT PSYCHIATRY, V12, P0, DOI 10.3389/fpsyt.2021.597894
   Goodchild M, 2019, TOB CONTROL, V28, P409, DOI 10.1136/tobaccocontrol-2018-054372
   Gu WJ, 2022, CANCERS, V14, P0, DOI 10.3390/cancers14143502
   Guo HQ, 2022, CRIT REV FOOD SCI, V62, P8388, DOI 10.1080/10408398.2021.1928596
   Haupt S, 2021, NAT REV CANCER, V21, P393, DOI 10.1038/s41568-021-00348-y
   Huang JJ, 2022, FRONT PUBLIC HEALTH, V10, P0, DOI 10.3389/fpubh.2022.1018836
   Huang YQ, 2024, J TRANSL MED, V22, P0, DOI 10.1186/s12967-024-04903-7
   Jin D, 2022, COMPUT MATH METHOD M, V2022, P0, DOI 10.1155/2022/5103017
   Tran KB, 2022, LANCET, V400, P563, DOI 10.1016/S0140-6736(22)01438-6
   Kim NH, 2019, CLIN GASTROENTEROL H, V17, P115, DOI 10.1016/j.cgh.2018.07.011
   Li QR, 2022, CHINESE J CANCER RES, V34, P483, DOI 10.21147/j.issn.1000-9604.2022.05.08
   Li QH, 2023, BMC PUBLIC HEALTH, V23, P0, DOI 10.1186/s12889-023-16407-y
   Liu HW, 2024, BMC CANCER, V24, P0, DOI 10.1186/s12885-024-12278-7
   Liu KH, 2021, ARCH PUBLIC HEALTH, V79, P0, DOI 10.1186/s13690-021-00646-9
   Long D, 2023, FRONT ONCOL, V13, P0, DOI 10.3389/fonc.2023.1287653
   Lotfollahzadeh S, 2024, STATPEARLS, V0, P0
   Luo HB, 2023, PHARMACOGEN PERS MED, V16, P1109, DOI 10.2147/PGPM.S424209
   Lv J, 2011, TOB CONTROL, V20, P309, DOI 10.1136/tc.2010.040352
   Man JY, 2022, FRONT MED-LAUSANNE, V8, P0, DOI 10.3389/fmed.2021.800426
   Mao CH, 2024, NUTR J, V23, P0, DOI 10.1186/s12937-024-00945-1
   Marx Olivia, 2023, WORLD J BIOL CHEM, V14, P13, DOI 10.4331/wjbc.v14.i2.13
   Mauri G, 2019, MOL ONCOL, V13, P109, DOI 10.1002/1878-0261.12417
   Murray CJL, 2020, LANCET, V396, P1223, DOI 10.1016/S0140-6736(20)30752-2
   Nagata M, 2024, CANCERS, V16, P0, DOI 10.3390/cancers16020398
   National Health Commission of the Peoples Republic of China, 2023, ZHONGHUA WAI KE ZA ZHI, V61, P617, DOI 10.3760/cma.j.cn112139-20230603-00222
   Rossi M, 2018, CANCERS, V10, P0, DOI 10.3390/cancers10020038
   Safiri S, 2019, LANCET GASTROENTEROL, V4, P913, DOI 10.1016/S2468-1253(19)30345-0
   Shao BL, 2023, CLIN EPIDEMIOL, V15, P151, DOI 10.2147/CLEP.S391058
   Sharma R, 2022, LANCET GASTROENTEROL, V7, P627, DOI 10.1016/S2468-1253(22)00044-9
   Siegel RL, 2020, CA-CANCER J CLIN, V70, P145, DOI 10.3322/caac.21601
   Song MY, 2020, GASTROENTEROLOGY, V158, P322, DOI 10.1053/j.gastro.2019.06.048
   Su X, 2022, FRONT MED-LAUSANNE, V9, P0, DOI 10.3389/fmed.2022.842088
   Sung H, 2021, CA-CANCER J CLIN, V71, P209, DOI 10.3322/caac.21660
   Syed AR, 2019, WORLD J GASTRO ONCOL, V11, P1011, DOI 10.4251/wjgo.v11.i11.1011
   Tian WX, 2023, FRONT NEUROL, V14, P0, DOI 10.3389/fneur.2023.1193056
   Ugai T, 2022, JNCI-J NATL CANCER I, V114, P68, DOI 10.1093/jnci/djab142
   Väyrynen JP, 2021, CANCER IMMUNOL RES, V9, P8, DOI 10.1158/2326-6066.CIR-20-0527
   Yang GH, 2015, LANCET, V385, P1019, DOI 10.1016/S0140-6736(15)60174-X
   Yang Y, 2021, BMC ORAL HEALTH, V21, P0, DOI 10.1186/s12903-020-01386-y
   Yin J, 2019, CHINESE J CANCER RES, V31, P489, DOI 10.21147/j.issn.1000-9604.2019.03.11
   Zhang L, 2019, FRONT ONCOL, V9, P0, DOI 10.3389/fonc.2019.00098
   Zhang XF, 2020, NUTR J, V19, P0, DOI 10.1186/s12937-020-00556-6
   Zhang X, 2020, BRIT J NUTR, V123, P699, DOI 10.1017/S000711451900326X
   Zheng R S, 2024, ZHONGHUA ZHONG LIU ZA ZHI, V46, P221, DOI 10.3760/cma.j.cn112152-20240119-00035
   Zheng XB, 2021, JNCI-J NATL CANCER I, V113, P543, DOI 10.1093/jnci/djaa164
   Zhou E, 2021, GASTROENTEROL CLIN N, V50, P101, DOI 10.1016/j.gtc.2020.10.012
   Zhou MG, 2019, LANCET, V394, P1145, DOI 10.1016/S0140-6736(19)30427-1
NR 59
TC 0
Z9 0
U1 7
U2 7
PU LIPPINCOTT WILLIAMS & WILKINS
PI PHILADELPHIA
PA TWO COMMERCE SQ, 2001 MARKET ST, PHILADELPHIA, PA 19103 USA
SN 0959-8278
EI 1473-5709
J9 EUR J CANCER PREV
JI Eur. J. Cancer Prev.
PD MAR 15
PY 2025
VL 34
IS 2
BP 140
EP 150
DI 10.1097/CEJ.0000000000000907
PG 11
WC Oncology
SC Oncology
GA U4C4H
UT WOS:001411292700008
PM 39150077
DA 2025-02-23
ER

PT J
AU Al Nahas, A
   Ghantous, SY
   Berstein, FM
   Cakmak, EK
   Biessy, C
   Nicolas, G
   Kliemann, N
   Lopez, JB
   Jacobs, I
   Gonzalez-Gil, EM
   Cairat, M
   Pinho, MGM
   Levy, RB
   Rauber, F
   Vamos, EP
   Chang, K
   Millett, C
   Touvier, M
   Kesse-Guyot, E
   Severi, G
   Marques, C
   Hajji, M
   Macciotta, A
   Masala, G
   Fordellone, M
   Agnoli, C
   Amiano, P
   Guevara, M
   Tjonneland, A
   Kyro, C
   Derksen, JWG
   Smit, KC
   Schulze, MB
   Jannasch, F
   Kaaks, R
   Katzke, V
   Braaten, T
   Brustad, M
   Skeie, G
   Harewood, R
   Heath, A
   Vineis, P
   Weiderpass, E
   Ferrari, P
   Gunter, MJ
   Huybrechts, I
AF Al Nahas, Aline
   Yammine Ghantous, Sahar
   Morales Berstein, Fernanda
   Cakmak, Emine Koc
   Biessy, Carine
   Nicolas, Genevieve
   Kliemann, Nathalie
   Lopez, Jessica Blanco
   Jacobs, Inarie
   Gonzalez-Gil, Esther M.
   Cairat, Manon
   Pinho, Maria Gabriela Matias
   Bertazzi Levy, Renata
   Rauber, Fernanda
   Vamos, Eszter P.
   Chang, Kiara
   Millett, Christopher
   Touvier, Mathilde
   Kesse-Guyot, Emmanuelle
   Severi, Gianluca
   Marques, Chloe
   Hajji, Mariem
   Macciotta, Alessandra
   Masala, Giovanna
   Fordellone, Mario
   Agnoli, Claudia
   Amiano, Pilar
   Guevara, Marcela
   Tjonneland, Anne
   Kyro, Cecilie
   Derksen, Jeroen W. G.
   Smit, Karel C.
   Schulze, Matthias B.
   Jannasch, Franziska
   Kaaks, Rudolf
   Katzke, Verena
   Braaten, Tonje
   Brustad, Magritt
   Skeie, Guri
   Harewood, Rhea
   Heath, Alicia
   Vineis, Paolo
   Weiderpass, Elisabete
   Ferrari, Pietro
   Gunter, Marc J.
   Huybrechts, Inge
TI Associations between degree of food processing and colorectal cancer risk in a large-scale European cohort
SO INTERNATIONAL JOURNAL OF CANCER
LA English
DT Article; Early Access
DE Colorectal cancer; EPIC; Nova classification; obesity; UPFs
ID consumption; diet; mediation; obesity; adults; colon
AB Industrial food processing has been linked to various health outcomes including cancer. To examine associations between the degree of food processing and risk of colorectal cancer (CRC) and its sub-sites, data from the European Prospective Investigation into Cancer (EPIC) including 6155 incident CRC cases (n = 450,111 participants), were analyzed. Dietary intakes were assessed using baseline food frequency questionnaires. Foods were classified into culinary ingredients, unprocessed, processed (PFs), and ultra-processed foods (UPFs) according to the Nova classification. Cox proportional hazards models, adjusted for established CRC risk factors, were used to estimate hazard ratios (HRs) and 95% confidence intervals (95% CIs) associated with a 10% increase in proportion of consumption (%g/d) of each Nova group. Substitution analysis examined the effect of replacing UPFs and PFs with unprocessed foods on CRC risk. A 10% increase in proportion of UPFs was associated with 6% higher CRC risk (95% CI:1.02-1.10). A positive association was also found between PFs and CRC risk (HR per 10% increase: 1.10 [95% CI, 1.05-1.15]). Conversely, unprocessed food consumption was inversely associated with CRC risk (HR per 10% increase: 0.93[95% CI, 0.90-0.95]). Substitution of 10% of the overall proportion of the diet comprising UPFs or PFs with 10% unprocessed foods was associated with a decreased risk of CRC (HRUPFs: 0.94 [95% CI, 0.90-0.97]; HRPFs: 0.90 [95% CI, 0.86-0.94]). In conclusion, UPF was positively associated with CRC risk while diets richer in unprocessed foods were associated with lower CRC risk. Further studies are needed to understand the mechanisms by which food processing affects CRC risk.
C1 [Al Nahas, Aline; Biessy, Carine; Nicolas, Genevieve; Lopez, Jessica Blanco; Jacobs, Inarie; Gonzalez-Gil, Esther M.; Skeie, Guri; Weiderpass, Elisabete; Ferrari, Pietro; Gunter, Marc J.; Huybrechts, Inge] WHO, Nutr & Metab Branch, Int Agcy Res Canc IARC, F-69007 Lyon, France.
   [Yammine Ghantous, Sahar; Touvier, Mathilde; Kesse-Guyot, Emmanuelle] Univ Sorbonne Paris Nord, Ctr Res Epidemiol & Stat CRESS, Nutr Epidemiol Res Team EREN, INSERM,INRAE,CNAM, Bobigny, France.
   [Yammine Ghantous, Sahar; Touvier, Mathilde; Kesse-Guyot, Emmanuelle] Univ Paris Cite, Bobigny, France.
   [Morales Berstein, Fernanda] Univ Bristol, MRC Integrat Epidemiol Unit, Bristol, Glocs, England.
   [Morales Berstein, Fernanda] Univ Bristol, Bristol Med Sch, Populat Hlth Sci, Bristol, Glocs, England.
   [Cakmak, Emine Koc; Vineis, Paolo] Imperial Coll London, MRC Ctr Environm & Hlth, Sch Publ Hlth, Dept Epidemiol & Biostat, London, England.
   [Kliemann, Nathalie] Ctr Pesquisas Oncol CEPON, Florianopolis, SC, Brazil.
   [Cairat, Manon; Severi, Gianluca; Marques, Chloe; Hajji, Mariem] Paris Saclay Univ, Gustave Roussy, Inserm, UVSQ,CESP, Villejuif, France.
   [Pinho, Maria Gabriela Matias] Univ Utrecht, Copernicus Inst Sustainable Dev, Dept Environm Sci, Utrecht, Netherlands.
   [Pinho, Maria Gabriela Matias] Amsterdam UMC Locat Vrije Univ Amsterdam, Epidemiol & Data Sci, Amsterdam, Netherlands.
   [Bertazzi Levy, Renata; Rauber, Fernanda] Univ Sao Paulo, Sch Med, Dept Prevent Med, Sao Paulo, Brazil.
   [Vamos, Eszter P.; Chang, Kiara; Millett, Christopher] Imperial Coll London, Sch Publ Hlth, Publ Hlth Policy Evaluat Unit, London, England.
   [Millett, Christopher] Nova Univ Lisbon, Comprehens Hlth Res Ctr CHRC, Publ Hlth Res Ctr, NOVA Natl Sch Publ Hlth, Lisbon, Portugal.
   [Severi, Gianluca] Univ Florence, Dept Stat Comp Sci Applicat G Parenti, Florence, Italy.
   [Macciotta, Alessandra] Univ Turin, Dept Clin & Biol Sci, Orbassano, Italy.
   [Macciotta, Alessandra] Univ Piemonte Orientale, Dept Translat Med, Novara, Italy.
   [Masala, Giovanna] Inst Canc Res Prevent & Clin Network ISPRO, Clin Epidemiol Unit, I-50139 Florence, Italy.
   [Fordellone, Mario] Univ Campania Luigi Vanvitelli, Med Stat Unit, Naples, Italy.
   [Agnoli, Claudia] Fdn IRCCS Ist Nazl Tumori, Epidemiol & Prevent Unit, Milan, Italy.
   [Amiano, Pilar] Minist Hlth Basque Govt, Sub Directorate Publ Hlth & Addict Gipuzkoa, San Sebastian, Spain.
   [Amiano, Pilar] Biogipuzkoa BioDonostia Hlth Res Inst, Epidemiol Chron & Communicable Dis Grp, San Sebastian, Spain.
   [Guevara, Marcela] Inst Salud Publ & Laboral Navarra, Pamplona, Spain.
   [Guevara, Marcela] Ctr Invest Biomed Red Epidemiol & Salud Publ CIBER, Madrid, Spain.
   [Guevara, Marcela] Navarra Inst Hlth Res IdiSNA, Pamplona, Spain.
   [Tjonneland, Anne; Kyro, Cecilie] Danish Canc Inst Diet Canc & Hlth, Copenhagen, Denmark.
   [Tjonneland, Anne] Univ Copenhagen, Dept Publ Hlth, Copenhagen, Denmark.
   [Derksen, Jeroen W. G.; Smit, Karel C.] Univ Utrecht, Univ Med Ctr Utrecht, Julius Ctr Hlth Sci & Primary Care, Dept Epidemiol & Hlth Econ, Utrecht, Netherlands.
   [Smit, Karel C.] Univ Utrecht, Univ Med Ctr Utrecht, Dept Med Oncol Imaging & Oncol, Utrecht, Netherlands.
   [Schulze, Matthias B.] German Inst Human Nutr Potsdam Rehbruecke DIfE, Dept Mol Epidemiol, Nuthetal, Germany.
   [Schulze, Matthias B.; Jannasch, Franziska] Univ Potsdam, Inst Nutr Sci, Nuthetal, Germany.
   [Kaaks, Rudolf; Katzke, Verena] German Canc Res Ctr, Div Canc Epidemiol C020, Heidelberg, Germany.
   [Braaten, Tonje; Brustad, Magritt; Skeie, Guri] UiT Arctic Univ Norway, Dept Community Med, Tromso, Norway.
   [Braaten, Tonje] Nord Univ, Fac Nursing & Hlth Sci, Bodo, Norway.
   [Brustad, Magritt] Publ Dent Hlth Serv Competence Ctr Northern Norway, Tromso, Norway.
   [Harewood, Rhea] Imperial Coll London, Dept Surg & Canc, Canc Screening & Prevent Res Grp, London, England.
   [Heath, Alicia; Gunter, Marc J.] Imperial Coll London, Sch Publ Hlth, Dept Epidemiol & Biostat, Canc Epidemiol & Prevent Res Unit, London, England.
   [Vineis, Paolo] Italian Inst Genom Med IIGM, Turin, Italy.
   Int Agcy Res Canc, Nutr & Metab Branch, F-69008 Lyon, France.
C3 World Health Organization; International Agency for Research on Cancer (IARC); heSam Universite; Conservatoire National Arts & Metiers (CNAM); Institut National de la Sante et de la Recherche Medicale (Inserm); INRAE; Universite Paris Cite; Universite Paris Cite; University of Bristol; University of Bristol; Imperial College London; Universite Paris Saclay; Institut National de la Sante et de la Recherche Medicale (Inserm); UNICANCER; Gustave Roussy; Utrecht University; Universidade de Sao Paulo; Imperial College London; Universidade Nova de Lisboa; University of Florence; University of Turin; University of Eastern Piedmont Amedeo Avogadro; Universita della Campania Vanvitelli; Fondazione IRCCS Istituto Nazionale Tumori Milan; Basque Government; Instituto de Investigacion Sanitaria Biogipuzkoa; Public Health Institute of Navarra; University of Copenhagen; Utrecht University; Utrecht University Medical Center; Utrecht University; Utrecht University Medical Center; Leibniz Association; Deutsches Institut fur Ernahrungsforschung Potsdam-Rehbrucke (DIfE); University of Potsdam; Helmholtz Association; German Cancer Research Center (DKFZ); UiT The Arctic University of Tromso; Nord University; Imperial College London; Imperial College London; Italian Institute for Genomic Medicine (IIGM); World Health Organization; International Agency for Research on Cancer (IARC)
RP Al Nahas, A (corresponding author), WHO, Nutr & Metab Branch, Int Agcy Res Canc IARC, F-69007 Lyon, France.
EM alnahasa@iarc.who.int
FU World Cancer Research Fund International [IIG_FULL_2020_033]; Institut National Du Cancer [2021-138]; Cancer Research UK Manchester Centre [C33493/A29678]; Cancer Research UK [14136, C8221/A29017]; Medical Research Council, [1000143, MR/M012190/1]; Wellcome Trust PhD studentship in Molecular, Genetic and Lifecourse Epidemiology [224982/Z/22/Z]; Ministry of National Education, Turkiye
CR [Anonymous], 2018, DIET, V0, P0
   Askari M, 2020, INT J OBESITY, V44, P2080, DOI 10.1038/s41366-020-00650-z
   Barreau F, 2021, PART FIBRE TOXICOL, V18, P0, DOI 10.1186/s12989-021-00421-2
   Bingham S, 2004, NAT REV CANCER, V4, P206, DOI 10.1038/nrc1298
   Bray F, 2024, CA-CANCER J CLIN, V74, P229, DOI 10.3322/caac.21834
   Buckley JP, 2019, ENVIRON INT, V131, P0, DOI 10.1016/j.envint.2019.105057
   Chang KR, 2023, ECLINICALMEDICINE, V56, P0, DOI 10.1016/j.eclinm.2023.101840
   Cordova R, 2021, CLIN NUTR, V40, P5079, DOI 10.1016/j.clnu.2021.08.009
   Cross AJ, 2010, CANCER RES, V70, P2406, DOI 10.1158/0008-5472.CAN-09-3929
   Debras C, 2022, PLOS MED, V19, P0, DOI 10.1371/journal.pmed.1003950
   El Kinany K, 2022, EUR J NUTR, V61, P2507, DOI 10.1007/s00394-022-02820-3
   Ferrari P, 2007, INT J CANCER, V121, P2065, DOI 10.1002/ijc.22966
   Fiolet T, 2018, BMJ-BRIT MED J, V360, P0, DOI 10.1136/bmj.k322
   Friedman M, 2015, FOOD FUNCT, V6, P1752, DOI 10.1039/c5fo00320b
   Gao H, 2015, MEDICINE, V94, P0, DOI 10.1097/MD.0000000000000211
   GOLDBOHM RA, 1994, EUR J CLIN NUTR, V48, P253
   Haftenberger M, 2002, PUBLIC HEALTH NUTR, V5, P1147, DOI 10.1079/PHN2002396
   Hall KD, 2019, CELL METAB, V30, P0
   Huybrechts I, 2022, FRONT NUTR, V9, P0, DOI 10.3389/fnut.2022.1035580
   Jafari F, 2023, NUTR CANCER, V75, P532, DOI 10.1080/01635581.2022.2125990
   Juul F, 2022, AM J CLIN NUTR, V115, P211, DOI 10.1093/ajcn/nqab305
   Kim SE, 2015, WORLD J GASTROENTERO, V21, P5167, DOI 10.3748/wjg.v21.i17.5167
   Kliemann N, 2023, LANCET PLANET HEALTH, V7, PE219, DOI 10.1016/S2542-5196(23)00021-9
   Kliemann N, 2022, BRIT J CANCER, V127, P14, DOI 10.1038/s41416-022-01749-y
   Lane MM, 2021, OBES REV, V22, P0, DOI 10.1111/obr.13146
   Levy RB, 2022, REV SAUDE PUBL, V56, P0, DOI 10.11606/s1518-8787.2022056004570
   Mertens E, 2022, EUR J NUTR, V61, P1521, DOI 10.1007/s00394-021-02733-7
   Monteiro CA, 2019, PUBLIC HEALTH NUTR, V22, P936, DOI 10.1017/S1368980018003762
   Monteiro CA, 2010, CAD SAUDE PUBLICA, V26, P2039, DOI 10.1590/S0102-311X2010001100005
   Moradi S, 2022, CRIT REV FOOD SCI, V63, P249, DOI 10.1080/10408398.2021.1946005
   Moskal A, 2016, BRIT J CANCER, V115, P1430, DOI 10.1038/bjc.2016.334
   Moubarac JC, 2017, APPETITE, V108, P512, DOI 10.1016/j.appet.2016.11.006
   Muncke J, 2011, J STEROID BIOCHEM, V127, P118, DOI 10.1016/j.jsbmb.2010.10.004
   Murphy N, 2019, CLIN GASTROENTEROL H, V17, P1323, DOI 10.1016/j.cgh.2018.07.030
   Pagliai G, 2021, BRIT J NUTR, V125, P308, DOI 10.1017/S0007114520002688
   Papadimitriou N, 2022, CLIN GASTROENTEROL H, V20, P864, DOI 10.1016/j.cgh.2021.04.028
   Riboli E, 2002, PUBLIC HEALTH NUTR, V5, P1113, DOI 10.1079/PHN2002394
   Romaguera D, 2021, CLIN NUTR, V40, P1537, DOI 10.1016/j.clnu.2021.02.033
   Shi BY, 2021, EPIDEMIOLOGY, V32, PE20, DOI 10.1097/EDE.0000000000001378
   Shu L, 2023, FRONT NUTR, V10, P0, DOI 10.3389/fnut.2023.1170992
   Rudakoff LCS, 2022, FRONT NUTR, V9, P0, DOI 10.3389/fnut.2022.1006018
   Srour B, 2022, LANCET GASTROENTEROL, V7, P1128, DOI 10.1016/S2468-1253(22)00169-8
   Steele EM, 2017, POPUL HEALTH METR, V15, P0, DOI 10.1186/s12963-017-0119-3
   Valicente VM, 2023, ADV NUTR, V14, P718, DOI 10.1016/j.advnut.2023.04.006
   VanderWeele TJ, 2014, EPIDEMIOLOGY, V25, P749, DOI 10.1097/EDE.0000000000000121
   Vandevijvere S, 2019, OBES REV, V20, P10, DOI 10.1111/obr.12860
   Viennois E, 2017, CANCER RES, V77, P27, DOI 10.1158/0008-5472.CAN-16-1359
   Wang L, 2022, BMJ-BRIT MED J, V378, P0, DOI 10.1136/bmj-2021-068921
   Yakoob M, 2019, CURR DEV NUTR, V3, P0, DOI 10.1093/cdn/nzz098
   Zinöcker MK, 2018, NUTRIENTS, V10, P0, DOI 10.3390/nu10030365
NR 50
TC 0
Z9 0
U1 0
U2 0
PU WILEY
PI HOBOKEN
PA 111 RIVER ST, HOBOKEN 07030-5774, NJ USA
SN 0020-7136
EI 1097-0215
J9 INT J CANCER
JI Int. J. Cancer
PD FEB 8
PY 2025
VL 0
IS 
BP 
EP 
DI 10.1002/ijc.35361
EA FEB 2025
PG 17
WC Oncology
SC Oncology
GA W1Q2G
UT WOS:001416398500001
PM 39921517
DA 2025-02-23
ER

PT J
AU Li, TY
   Zhang, HX
   Lian, MY
   He, QH
   Lv, MW
   Zhai, LY
   Zhou, JW
   Wu, KM
   Yi, M
AF Li, Tianye
   Zhang, Haoxiang
   Lian, Mengyi
   He, Qionghua
   Lv, Mingwei
   Zhai, Lingyun
   Zhou, Jianwei
   Wu, Kongming
   Yi, Ming
TI Global status and attributable risk factors of breast, cervical, ovarian, and uterine cancers from 1990 to 2021
SO JOURNAL OF HEMATOLOGY & ONCOLOGY
LA English
DT Article
DE Female-specific cancer; Breast cancer; Cervical cancer, Ovarian cancer, Uterine cancer; Socio-demographic index; Cancer epidemiology
ID mortality
AB BackgroundFemale-specific cancers, particularly breast, cervical, ovarian, and uterine cancers, account for nearly 40% of all cancers in women. This study aimed to analyze the global epidemiological trends of these cancers from 1990 to 2021, offering insights into their evolving patterns and providing valuable information for health policymakers to allocate healthcare resources more effectively.MethodsData from the Global Burden of Disease Study 2021 (GBD 2021) were used to comprehensively assess the global incidence, mortality, and disability-adjusted life years (DALYs) of female-specific cancers. Age-standardized rates facilitated cross-regional comparisons, accounting for differences in population size and demographics. The socio-demographic index (SDI) was employed to categorize regions and evaluate correlations between cancer burden and economic level. In addition, risk factors attributable to female-specific cancer deaths and DALYs were assessed based on the comparative risk assessment model of the GBD project.ResultsFrom 1990 to 2021, the global burden of female-specific cancers increased at varying rates. In 2021, breast cancer accounted for 2.08 million incident cases, 0.66 million deaths, and 20.25 million DALYs globally. In comparison, cervical, ovarian, and uterine cancers had lower burdens, with 0.67 million, 0.30 million, and 0.47 million incident cases, respectively. Age-standardized rates of breast, ovarian, and uterine cancers showed positive correlations with SDI, while cervical cancer exhibited a negative correlation. Attributable risk factors for breast cancer-associated deaths in 2021 included dietary risks, high body-mass index (BMI), high fasting plasma glucose, alcohol use, tobacco use, and low physical activity. Additional risk factors were unsafe sex and tobacco use for cervical cancer, high BMI and occupational risks for ovarian cancer, and high BMI for uterine cancer.ConclusionsThe burden of female-specific cancers has increased in recent decades, with significant demographic and regional discrepancies. These findings highlight the urgent need for targeted public health interventions to mitigate the global impact of these cancers.
C1 [Li, Tianye; Lian, Mengyi; He, Qionghua; Zhai, Lingyun; Zhou, Jianwei] Zhejiang Univ, Sch Med, Affiliated Hosp 2, Dept Gynecol, Hangzhou 310009, Peoples R China.
   [Li, Tianye; Lian, Mengyi; He, Qionghua; Zhai, Lingyun; Zhou, Jianwei] Zhejiang Prov Clin Res Ctr Obstet & Gynecol, Hangzhou 310000, Peoples R China.
   [Zhang, Haoxiang] Fujian Prov Hosp, Dept Hepatopancreatobiliary Surg, Fuzhou 350001, Peoples R China.
   [Lv, Mingwei] Huazhong Univ Sci & Technol, Tongji Hosp, Tongji Med Coll, Dept Gynecol Oncol, Wuhan 430000, Peoples R China.
   [Wu, Kongming] Shanxi Med Univ, Shanxi Bethune Hosp, Tongji Shanxi Hosp, Shanxi Acad Med Sci,Canc Ctr,Hosp 3, Taiyuan 030032, Peoples R China.
   [Wu, Kongming] Huazhong Univ Sci & Technol, Tongji Hosp, Tongji Med Coll, Dept Oncol, Wuhan 430030, Peoples R China.
   [Yi, Ming] Zhejiang Univ, Affiliated Hosp 1, Coll Med, Dept Breast Surg, Hangzhou 310000, Peoples R China.
C3 Zhejiang University; Fujian Provincial Hospital; Huazhong University of Science & Technology; Shanxi Medical University; Huazhong University of Science & Technology; Zhejiang University
RP Zhou, JW (corresponding author), Zhejiang Univ, Sch Med, Affiliated Hosp 2, Dept Gynecol, Hangzhou 310009, Peoples R China.; Zhou, JW (corresponding author), Zhejiang Prov Clin Res Ctr Obstet & Gynecol, Hangzhou 310000, Peoples R China.; Wu, KM (corresponding author), Shanxi Med Univ, Shanxi Bethune Hosp, Tongji Shanxi Hosp, Shanxi Acad Med Sci,Canc Ctr,Hosp 3, Taiyuan 030032, Peoples R China.; Wu, KM (corresponding author), Huazhong Univ Sci & Technol, Tongji Hosp, Tongji Med Coll, Dept Oncol, Wuhan 430030, Peoples R China.; Yi, M (corresponding author), Zhejiang Univ, Affiliated Hosp 1, Coll Med, Dept Breast Surg, Hangzhou 310000, Peoples R China.
EM jianwei-zhou@zju.edu.cn; kmwu@tjh.tjmu.edu.cn; mingyi_onco@outlook.com
FU China Postdoctoral Science Foundation
CR Abu-Rustum NR, 2023, J NATL COMPR CANC NE, V21, P1225, DOI 10.6004/jnccn.2023.0062
   Babic A, 2020, JAMA ONCOL, V6, P0, DOI 10.1001/jamaoncol.2020.0421
   Bai XG, 2020, EXP HEMATOL ONCOL, V9, P0, DOI 10.1186/s40164-020-00181-3
   Blumenfeld Z, 2020, HUM REPROD, V35, P1253, DOI 10.1093/humrep/deaa102
   Brauer M, 2024, LANCET, V403, P2162, DOI 10.1016/S0140-6736(24)00933-4
   Bray F, 2024, CA-CANCER J CLIN, V74, P229, DOI 10.3322/caac.21834
   Castle PE, 2021, CA-CANCER J CLIN, V71, P505, DOI 10.3322/caac.21696
   Chen SM, 2023, JAMA ONCOL, V9, P465, DOI 10.1001/jamaoncol.2022.7826
   Chlebowski RT, 2020, J CLIN ONCOL, V38, P1419, DOI 10.1200/JCO.19.00435
   Cibula D, 2011, HUM REPROD UPDATE, V17, P55, DOI 10.1093/humupd/dmq030
   Eakin CM, 2022, AM J OBSTET GYNECOL, V227, P538, DOI 10.1016/j.ajog.2022.05.016
   Ferrari AJ, 2024, LANCET, V403, P2133, DOI 10.1016/S0140-6736(24)00757-8
   Kim JY, 2021, BMC CANCER, V21, P0, DOI 10.1186/s12885-021-08580-3
   Kobayashi Y, 2024, J GYNECOL ONCOL, V35, P0, DOI 10.3802/jgo.2024.35.e87
   Kuroki L, 2020, BMJ-BRIT MED J, V371, P0, DOI 10.1136/bmj.m3773
   Macacu A, 2015, BREAST CANCER RES TR, V154, P213, DOI 10.1007/s10549-015-3628-4
   Masuda T, 2020, CANCER SCI, V111, P4646, DOI 10.1111/cas.14667
   Murray CJL, 2024, LANCET, V403, P0, DOI 10.1016/S0140-6736(24)00769-4
   Naghavi M, 2024, LANCET, V403, P2100, DOI 10.1016/S0140-6736(24)00367-2
   Papatla K, 2016, ANN ONCOL, V27, P1988, DOI 10.1093/annonc/mdw310
   Schmid D, 2015, EUR J EPIDEMIOL, V30, P397, DOI 10.1007/s10654-015-0017-6
   Viveros-Carreno D, 2023, INT J GYNECOL CANCER, V33, P394, DOI 10.1136/ijgc-2022-003703
   Wang L, 2024, MOL CANCER, V23, P0, DOI 10.1186/s12943-024-01967-3
   Wu ZH, 2024, J HEMATOL ONCOL, V17, P0, DOI 10.1186/s13045-024-01640-8
   Ye F, 2023, MOL CANCER, V22, P0, DOI 10.1186/s12943-023-01805-y
   Yi M, 2022, J IMMUNOTHER CANCER, V10, P0, DOI 10.1136/jitc-2022-005543
   Yi M, 2021, BIOMARK RES, V9, P0, DOI 10.1186/s40364-021-00310-y
   Yi M, 2020, J HEMATOL ONCOL, V13, P0, DOI 10.1186/s13045-020-00908-z
   Zhang YP, 2016, J HEMATOL ONCOL, V9, P0, DOI 10.1186/s13045-016-0267-0
   Zhou TJ, 2024, J HEMATOL ONCOL, V17, P0, DOI 10.1186/s13045-024-01593-y
   Zhou YM, 2024, BIOMARK RES, V12, P0, DOI 10.1186/s40364-024-00649-y
   Zhu SL, 2023, J HEMATOL ONCOL, V16, P0, DOI 10.1186/s13045-023-01497-3
NR 32
TC 0
Z9 0
U1 7
U2 7
PU BMC
PI LONDON
PA CAMPUS, 4 CRINAN ST, LONDON N1 9XW, ENGLAND
SN 
EI 1756-8722
J9 J HEMATOL ONCOL
JI J. Hematol. Oncol.
PD JAN 10
PY 2025
VL 18
IS 1
BP 
EP 
DI 10.1186/s13045-025-01660-y
PG 25
WC Oncology; Hematology
SC Oncology; Hematology
GA R9E0S
UT WOS:001394377400001
PM 39794860
DA 2025-02-23
ER

PT J
AU Vaziri, Y
AF Vaziri, Yashar
TI Dietary influence on cancer progression: Gut health and genomic profiles
SO CURRENT PROBLEMS IN CANCER
LA English
DT Article
DE Diet Therapy; Gastrointestinal microbiome; Genomics; Cancer; Nutrition
ID physical-activity; breast-cancer; fiber intake; risk; microbiome; metaanalysis; survivorship; associations; prevention; guidelines
AB This scholarly review comprehensively examines the connection between dietary habits, gut health, cancer prognosis, and genomic profiles. It emphasizes the crucial role of gut microbiota in mediating genomic changes and oncogenic processes through metabolic derivatives.It advocat & iecy;s for p & iecy;rsonaliz & iecy;d nutrition strat & iecy;gi & iecy;s based on individual microbiom & iecy; and g & iecy;nomic profil & iecy;s and propos & iecy;s that customized di & iecy;tary int & iecy;rv & iecy;ntions could play a crucial rol & iecy; in canc & iecy;r pr & iecy;v & iecy;ntion th & iecy;rapy. Th & iecy; article highlights th & iecy; influ & iecy;nc & iecy; of sp & iecy;cific nutri & iecy;nts and such as di & iecy;tary fib & iecy;r and polyph & iecy;nols found in c & iecy;rtain foods and d & iecy;monstrating th & iecy;ir pot & iecy;ntial to alt & iecy;r g & iecy;n & iecy; & iecy;xpr & iecy;ssions associat & iecy;d with inflammation and tumorig & iecy;n & iecy;sis. Th & iecy; r & iecy;vi & iecy;w cit & iecy;s r & iecy;c & iecy;nt studi & iecy;s that support th & iecy; id & iecy;a that di & iecy;tary modifications can influ & iecy;nc & iecy; g & iecy;n & iecy; r & iecy;gulation and th & iecy;r & iecy;by pot & iecy;ntially alt & iecy;ring canc & iecy;r progr & iecy;ssion. Nevertheless, it calls for mor & iecy; rigorous r & iecy;s & iecy;arch including longitudinal and randomiz & iecy;d studies, to substantiat & iecy; th & iecy; & iecy;vid & iecy;nc & iecy; n & iecy;c & iecy;ssary for developing di & iecy;tary guid & iecy;lin & iecy;s tailor & iecy;d for canc & iecy;r pati & iecy;nts. Th & iecy; r & iecy;vi & iecy;w & iecy;mphasiz & iecy;s th & iecy; n & iecy;& iecy;d for a multidisciplinary approach and highlight th & iecy; importanc & iecy; of collaboration across th & iecy; fi & iecy;lds of nutrition g & iecy;nomics microbiology and oncology to improve canc & iecy;r tr & iecy;atm & iecy;nts and pati & iecy;nt quality of lif & iecy;. It posits th & iecy; r & iecy;vi & iecy;w as a corn & iecy;rston & iecy; for a div & iecy;rs & iecy; audi & iecy;nc & iecy; within th & iecy; scientific and m & iecy;dical communitimphasizing th & iecy; n & iecy;c & iecy;ssity for ongoing r & iecy;s & iecy;arch in nutritional g & iecy;nomics which it d & iecy;picts as a fi & iecy;ld full of opportuniti & iecy;s to transform canc & iecy;r car & iecy;.
C1 [Vaziri, Yashar] Islamic Azad Univ, Dept Nutr & Dietet, Sarab Branch, Sarab, Iran.
C3 Islamic Azad University
RP Vaziri, Y (corresponding author), Islamic Azad Univ, Dept Nutr & Dietet, Sarab Branch, Sarab, Iran.
EM Vaziri@iausa.ac.ir
CR Abu-Odah H, 2022, HEALTH SOC CARE COMM, V30, PE3265, DOI 10.1111/hsc.13898
   Açar Y, 2023, J AM NUTR ASSOC, V42, P700, DOI 10.1080/27697061.2022.2147106
   Adewumi Akanji M, 2021, ANTIOXIDANTS-BENEFITS, V0, P0
   Agrawal P, 2024, J AM NUTR ASSOC, V43, P326, DOI 10.1080/27697061.2023.2284997
   Alsharairi NA, 2022, HEALTHCARE-BASEL, V10, P0, DOI 10.3390/healthcare10122501
   [Anonymous], 2022, CA-CANCER J CLIN, V72, P263, DOI 10.3322/caac.21721
   [Anonymous], 1900, DOI 10.52403/IJRR.20221162, V0, P0
   Arcusa R, 2022, ANTIOXIDANTS-BASEL, V11, P0, DOI 10.3390/antiox11071342
   Arends J, 2017, CLIN NUTR, V36, P11, DOI 10.1016/j.clnu.2016.07.015
   Asim Fatima, 2023, BMJ ONCOL, V2, Pe000107, DOI 10.1136/bmjonc-2023-000107
   Barbalho SM, 2016, ANN GASTROENTEROL, V29, P37
   Bashir A, 2015, EUR J CANCER PREV, V24, P373, DOI 10.1097/CEJ.0000000000000116
   Bernard JJ, 2021, AM J PATHOL, V191, P1342, DOI 10.1016/j.ajpath.2021.02.006
   Bin-Jumah MN, 2022, ANTIOXIDANTS-BASEL, V11, P0, DOI 10.3390/antiox11020232
   Borsoi FT, 2023, FOOD CHEM-MOL SCI, V6, P0, DOI 10.1016/j.fochms.2022.100155
   Bouvard V, 2015, LANCET ONCOL, V16, P1599, DOI 10.1016/S1470-2045(15)00444-1
   Bradbury KE, 2014, AM J CLIN NUTR, V100, P394S, DOI 10.3945/ajcn.113.071357
   Braicu C, 2017, SEMIN CANCER BIOL, V46, P84, DOI 10.1016/j.semcancer.2017.06.011
   Bultman SJ, 2014, CARCINOGENESIS, V35, P249, DOI 10.1093/carcin/bgt392
   Celiberto F, 2023, INT J MOL SCI, V24, P0, DOI 10.3390/ijms241713501
   Chen YX, 2024, ADV MATER, V36, P0, DOI 10.1002/adma.202307454
   Conde TA, 2021, INT J MOL SCI, V22, P0, DOI 10.3390/ijms22189825
   Costantino M, 2022, FRONT PHARMACOL, V13, P0, DOI 10.3389/fphar.2022.889816
   Cruz MS, 2024, GUT MICROBES, V16, P0, DOI 10.1080/19490976.2024.2320280
   Dasriya VL, 2024, J SCI FOOD AGR, V104, P6359, DOI 10.1002/jsfa.13370
   Davani-Davari D, 2019, FOODS, V8, P0, DOI 10.3390/foods8030092
   Davis R, 2021, PSYCHOPHARMACOLOGY, V238, P3155, DOI 10.1007/s00213-021-05932-6
   Dayib M, 2020, CURR OPIN CLIN NUTR, V23, P445, DOI 10.1097/MCO.0000000000000696
   del Saz-Lara A, 2023, PHARMACOL RES, V187, P0, DOI 10.1016/j.phrs.2022.106612
   Demark-Wahnefried W, 2018, CA-CANCER J CLIN, V68, P64, DOI 10.3322/caac.21441
   Didier AJ, 2023, ANTIOXIDANTS-BASEL, V12, P0, DOI 10.3390/antiox12030632
   Dorna D, 2023, BRIT J PHARMACOL, V0, P0, DOI DOI 10.1111/bph.16237
   Elad S, 2020, CANCER-AM CANCER SOC, V126, P4423, DOI 10.1002/cncr.33100
   Elsamanoudy Ayman Zaky, 2016, J MICROSC ULTRASTRUCT, V4, P115, DOI 10.1016/j.jmau.2016.02.002
   Farvid MS, 2016, PEDIATRICS, V137, P0, DOI 10.1542/peds.2015-1226
   Silva GAF, 2018, CLINICS, V73, P0
   Freitas RDS, 2019, NUTRIENTS, V11, P0, DOI 10.3390/nu11050945
   Frigerio S, 2021, INT J MOL SCI, V22, P0, DOI 10.3390/ijms222312739
   Garrett WS, 2015, SCIENCE, V348, P80, DOI 10.1126/science.aaa4972
   Gopalakrishnan V, 2018, SCIENCE, V359, P97, DOI 10.1126/science.aan4236
   Gopalakrishnan V, 2018, CANCER CELL, V33, P570, DOI 10.1016/j.ccell.2018.03.015
   Grasmann G, 2021, INT J MOL SCI, V22, P0, DOI 10.3390/ijms22031476
   Grigorievskaya ZV, 2023, SIBERIAN J. ONCOL., V22, P129, DOI 10.21294/1814-4861-2023-22-2-129-142
   Gupta E, 2024, CURR TRADIT MED, V10, P0, DOI 10.2174/2215083810666230417093938
   Gupta N, 2024, CURR OPIN UROL, V34, P352, DOI 10.1097/MOU.0000000000001191
   Healey GR, 2020, NUTRIENTS, V12, P0, DOI 10.3390/nu12103204
   Hinduja DB, 2023, RES BIOTECHNOL, V0, PP12, DOI 10.25081/rib.2023.v14.8618
   Holdoway A, 2022, NUTRIENTS, V14, P0, DOI 10.3390/nu14173534
   Hou IC, 2013, WORLD J GASTROENTERO, V19, P3713, DOI 10.3748/wjg.v19.i24.3713
   Ionita-Mîndrican CB, 2022, NUTRIENTS, V14, P0, DOI 10.3390/nu14132641
   Iyengar NM, 2022, CANCER RES, V82, P0, DOI 10.1158/1538-7445.SABCS21-ES7-1
   Kamal N, 2022, MOLECULES, V27, P0, DOI 10.3390/molecules27061794
   Kasti AN, 2024, NUTRIENTS, V16, P0, DOI 10.3390/nu16111592
   Kato I, 2023, CANCER J, V29, P89, DOI 10.1097/PPO.0000000000000649
   Khosroshahi RA, 2024, NUTR CANCER, V76, P1, DOI 10.1080/01635581.2023.2274135
   Kiebalo T, 2020, NUTRIENTS, V12, P0, DOI 10.3390/nu12061715
   Knisely A, 2023, CANCERS, V15, P0, DOI 10.3390/cancers15030777
   Kohler LN, 2016, CANCER EPIDEM BIOMAR, V25, P1018, DOI 10.1158/1055-9965.EPI-16-0121
   Kouidhi Soumaya, 2023, EXPLOR TARGET ANTITUMOR THER, V4, P240, DOI 10.37349/etat.2023.00132
   Kucuk O, 2022, J ADV RES HEALTH SCI., V5, P0, DOI 10.26650/jarhs2021-1133643
   Kumavath R, 2024, INT J ONCOL, V64, P0, DOI 10.3892/ijo.2023.5592
   Lander DP, 2024, JAMA OTOLARYNGOL, V150, P249, DOI 10.1001/jamaoto.2023.4551
   Leeuwendaal NK, 2022, NUTRIENTS, V14, P0, DOI 10.3390/nu14071527
   Lewis SR, 2018, COCHRANE DB SYST REV, V0, P0, DOI DOI 10.1002/14651858.C.D012276.pub2
   Liu SY, 2023, MOLECULES, V28, P0, DOI 10.3390/molecules28135069
   Livingstone KM, 2022, TRENDS FOOD SCI TECH, V128, P253, DOI 10.1016/j.tifs.2022.08.017
   Lo BC, 2021, INT IMMUNOL, V33, P197, DOI 10.1093/intimm/dxaa079
   López-Plaza Bricia, 2022, NUTR. HOSP., V39, P74, DOI 10.20960/nh.04317
   Madigan M, 2018, J UNEXPL MED DATA, V3, P0, DOI 10.20517/2572-8180.2018.05
   Maitiniyazi GSH, 2022, NUTRIENTS, V14, P0, DOI 10.3390/nu14061186
   Malcomson FC, 2023, REDOX BIOL, V62, P0, DOI 10.1016/j.redox.2023.102710
   Marino P, 2023, ANTIOXIDANTS-BASEL, V12, P0, DOI 10.3390/antiox12030704
   Marrero AD, 2024, NUTRIENTS, V16, P0, DOI 10.3390/nu16091283
   Martin L, 2018, CURR OPIN SUPPORT PA, V12, P410, DOI 10.1097/SPC.0000000000000379
   Mayer DK, 2014, J ONCOL PRACT, V10, P345, DOI 10.1200/JOP.2014.001321
   Mirisola MG, 2023, GENES-BASEL, V14, P0, DOI 10.3390/genes14111997
   Montégut L, 2022, CANCER DISCOV, V12, P2258, DOI 10.1158/2159-8290.CD-22-0504
   Montgomery M, 2019, ADV NUTR, V10, P1012, DOI 10.1093/advances/nmz046
   Napolitano M, 2023, MICROORGANISMS, V11, P0, DOI 10.3390/microorganisms11102369
   Natali PG, 2023, INT J MOL SCI, V24, P0, DOI 10.3390/ijms24065795
   Park Y, 2005, JAMA-J AM MED ASSOC, V294, P2849, DOI 10.1001/jama.294.22.2849
   Parsons HM, 2023, JNCI CANCER SPECT, V7, P0, DOI 10.1093/jncics/pkad035
   Patra S, 2021, PHYTOMEDICINE, V90, P0, DOI 10.1016/j.phymed.2021.153554
   Pisoschi AM, 2021, EUR J MED CHEM, V209, P0, DOI 10.1016/j.ejmech.2020.112891
   Poorolajal J, 2024, PLOS ONE, V19, P0, DOI 10.1371/journal.pone.0305994
   Porro C, 2022, LIFE-BASEL, V12, P0, DOI 10.3390/life12020270
   Prentice RL, 2023, J NUTR, V153, P2651, DOI 10.1016/j.tjnut.2023.05.021
   Quartiroli M, 2024, NUTRIENTS, V16, P0, DOI 10.3390/nu16081187
   Ranzani OT, 2021, LANCET RESP MED, V9, P407, DOI 10.1016/S2213-2600(20)30560-9
   Rives A, 2021, P NATL ACAD SCI USA, V118, P0, DOI 10.1073/pnas.2016239118
   Rock CL, 2020, CA-CANCER J CLIN, V70, P245, DOI 10.3322/caac.21591
   Routy B, 2018, SCIENCE, V359, P91, DOI 10.1126/science.aan3706
   Rudrapal M, 2022, ANTIOXIDANTS-BASEL, V11, P0, DOI 10.3390/antiox11071217
   Sanft T, 2022, J NATL COMPR CANC NE, V20, P1080, DOI 10.6004/jnccn.2022.0052
   Satija A, 2018, TRENDS CARDIOVAS MED, V28, P437, DOI 10.1016/j.tcm.2018.02.004
   Schwabe RF, 2013, NAT REV CANCER, V13, P800, DOI 10.1038/nrc3610
   Serrano D, 2021, NUTRIENTS, V13, P0, DOI 10.3390/nu13020363
   Setiawan T, 2023, J HEMATOL ONCOL, V16, P0, DOI 10.1186/s13045-023-01454-0
   Sheetal Sonawdekar D, 1900, V3, V0, P131
   Sheikh AA, 2023, INT J PHARMACEUT CHEM ANALYSIS, V10, P110, DOI 10.18231/j.ijpca.2023.020
   Shikov AN, 2018, SYNERGY, V7, P36, DOI 10.1016/j.synres.2018.10.002
   Shirdarreh M, 2021, UNDERGRADUATE RESEARCH IN NATURAL AND CLINICAL SCIENCE AND TECHNOLOGY (URNCST. JOURNAL, V5, P1, DOI 10.26685/urncst.223
   Sidhu SRK, 2023, NUTRIENTS, V15, P0, DOI 10.3390/nu15061510
   Sivan A, 2015, SCIENCE, V350, P1084, DOI 10.1126/science.aac4255
   Sofi F, 2008, BMJ-BRIT MED J, V337, P0, DOI 10.1136/bmj.a1344
   Stokes J III, 2021, FRONT BIOSCI-LANDMRK, V26, P496, DOI 10.2741/4904
   Sun LY, 2022, HELIYON, V8, P0, DOI 10.1016/j.heliyon.2022.e11615
   Timmanpyati S, 2023, J NUTRITION RES, V11, P28, DOI 10.55289/jnutres/v11i123.1
   Todd E, 2021, MICROBIOL AUST, V42, P60, DOI 10.1071/MA21026
   Trestini I, 2020, ESMO OPEN, V5, P0, DOI 10.1136/esmoopen-2020-000689
   Tsai HH, 2023, NUTRIENTS, V15, P0, DOI 10.3390/nu15092057
   Tsuei J, 2014, EXP BIOL MED, V239, P1489, DOI 10.1177/1535370214538743
   Tucker LA, 2018, NUTRIENTS, V10, P0, DOI 10.3390/nu10020237
   Vilms EA, 2023, VOPROSY PITANIYA, V92, P35, DOI 10.33029/0042-8833-2023-92-2-35-42
   Vitali F, 2019, BRIEF BIOINFORM, V20, P789, DOI 10.1093/bib/bbx149
   WCRFAIfCR(WCRF/AICR), 2018, DIET. NUTRITION, V0, Physical Activity and Cancer: a Global Perspective
   Wakabayashi H, 2024, J GEN FAM MED, V25, P1, DOI 10.1002/jgf2.668
   Wang QB, 2014, EUR J CANCER, V50, P1498, DOI 10.1016/j.ejca.2014.02.009
   Wang XF, 2022, ANTIOXIDANTS-BASEL, V11, P0, DOI 10.3390/antiox11061212
   Wang YL, 2015, PLOS ONE, V10, P0, DOI 10.1371/journal.pone.0137427
   Widmer RJ, 2015, AM J MED, V128, P229, DOI 10.1016/j.amjmed.2014.10.014
   Xiao YJ, 2019, BREAST CANCER RES, V21, P0, DOI 10.1186/s13058-019-1096-1
   Yang HJ, 2023, INVESTIG CLIN UROL, V64, P3, DOI 10.4111/icu.20220370
   Yang JN, 2023, NUTRIENTS, V15, P0, DOI 10.3390/nu15102402
   Yang T, 2019, ASIA PAC J CLIN NUTR, V28, P770, DOI 10.6133/apjcn.201912_28(4).0014
   Yao YN, 2024, MEDICINE, V103, P0, DOI 10.1097/MD.0000000000038743
   Yu B, 2022, MEDICINE, V101, P0, DOI 10.1097/MD.0000000000028618
   Zdankiewicz A, 2022, JOURNAL OF EDUCATION, V0, P0
NR 129
TC 0
Z9 0
U1 0
U2 0
PU MOSBY-ELSEVIER
PI NEW YORK
PA 360 PARK AVENUE SOUTH, NEW YORK, NY 10010-1710 USA
SN 0147-0272
EI 1535-6345
J9 CURR PROB CANCER
JI Curr. Probl. Cancer
PD FEB 15
PY 2025
VL 54
IS 
BP 
EP 
DI 10.1016/j.currproblcancer.2024.101159
PG 16
WC Oncology
SC Oncology
GA U9I3V
UT WOS:001414836800001
PM 39615199
DA 2025-02-23
ER

PT J
AU Gao, XY
   Lin, YL
   Zhang, J
   Jiang, XX
   Wu, RP
   Zhong, DT
AF Gao, Xinyan
   Lin, Yanling
   Zhang, Jun
   Jiang, Xiaoxiang
   Wu, Riping
   Zhong, Dongta
TI Causal Effects of Valine on Ovarian Cancer: A Bidirectional Mendelian Randomization Analysis
SO NUTRITION AND CANCER-AN INTERNATIONAL JOURNAL
LA English
DT Article
ID amino-acid-metabolism
AB Background: Ovarian cancer is a lethal female cancer with a rising incidence that is often diagnosed late due to a lack of symptoms, affecting survival and quality of life. Studies suggest that dietary factors, especially the levels of branched-chain amino acids such as valine, may influence its development. While valine is essential for metabolism, its specific role in ovarian cancer remains unclear, necessitating further research. Methods: This study aimed to elucidate the causal relationship between valine and OC through a bidirectional Mendelian randomization (MR) approach. Data were sourced from the IEU OpenGWAS project, encompassing genome-wide association statistics for valine (N = 115,048) and OC (Ncase = 1,218, Ncontrol = 198,523) among European participants. Independent genetic variants associated with each phenotype at genome-wide significance were employed as instrumental variables (IVs). The primary analysis utilized the inverse variance weighted (IVW) method for two-sample MR analysis. MR-Egger regression was applied to adjust for potential pleiotropy, whereas the weighted median method provided robust causal estimates under the assumption of valid IVs. Sensitivity analyses, including leave-one-out (LOO) analysis, heterogeneity tests, and horizontal pleiotropy assessments, were conducted to ensure the robustness of the findings. Results: The results revealed a significant causal relationship between valine and OC, identifying valine as a risk factor for OC (p = 0.043, 95% CI = 1.00008-1.00491, OR = 1.00249) in the forward MR analysis. Sensitivity analyses confirmed the absence of heterogeneity (Q_p value >0.05) and horizontal pleiotropy (p > 0.05), and LOO analysis validated the stability of the results. Conversely, reverse MR analysis revealed no causal effect of OC on valine levels (p = 0.875, 95% CI = 0.34125-2.51495, OR = 1.08528). Conclusions: These findings reveal a causal link between high valine levels and an increased OC risk. This research highlights the monitoring of valine levels as a preventive strategy and the significance of valine metabolism in OC. Future studies are needed to investigate the mechanisms and interventions for reducing risk, offering insights for clinical practice and public health initiatives in OC prevention.
C1 [Gao, Xinyan; Wu, Riping; Zhong, Dongta] Fujian Med Univ, Union Hosp, Dept Med Oncol, Fuzhou, Fujian, Peoples R China.
   [Lin, Yanling] Fujian Med Univ, Fujian Prov Hosp, Clin Med Sch, Dept Obstet & Gynecol, Fuzhou, Fujian, Peoples R China.
   [Zhang, Jun; Jiang, Xiaoxiang] Fujian Med Univ, Fujian Matern & Child Hlth Hosp, Coll Clin Med Obstet & Gynecol & Pediat, Fuzhou, Fujian, Peoples R China.
   [Lin, Yanling] Fuzhou Univ, Affiliated Prov Hosp, Fuzhou, Fujian, Peoples R China.
C3 Fujian Medical University; Fujian Medical University; Fujian Provincial Hospital; Fujian Medical University; Fuzhou University
RP Zhong, DT (corresponding author), Fujian Med Univ, Dept Oncol, Union Hosp, 29 Xinquan Rd, Fuzhou 350001, Fujian, Peoples R China.
EM clok2007@163.com
FU Startup Fund for Scientific Research, Fujian Medical University [2022QH1033]; Joint Funds for the Innovation of Science and Technology, Fujian Province [2023Y9181]; Fujian Provincial Natural Science Foundation of China [2024J01613]
CR Ananieva EA, 2018, CURR OPIN CLIN NUTR, V21, P64, DOI 10.1097/MCO.0000000000000430
   Bidgood CL, 2024, CELL DEATH DIS, V15, P0, DOI 10.1038/s41419-024-06893-2
   Boroughs LK, 2015, NAT CELL BIOL, V17, P351, DOI 10.1038/ncb3124
   Bowden J, 2019, INT J EPIDEMIOL, V48, P728, DOI 10.1093/ije/dyy258
   Burgess S, 2015, AM J EPIDEMIOL, V181, P251, DOI 10.1093/aje/kwu283
   DAugè TG, 2024, MINERVA OBSTET GYNEC, V0, P0, DOI DOI 10.23736/S2724-606X.24.05452-6
   Hattori A, 2017, NATURE, V545, P500, DOI 10.1038/nature22314
   Jiang T, 2015, INT J CLIN EXP MED, V8, P18165
   Jin JL, 2025, NATURE, V637, P0, DOI 10.1038/s41586-024-08248-5
   Kuroki L, 2020, BMJ-BRIT MED J, V371, P0, DOI 10.1136/bmj.m3773
   Larsson SC, 2023, EUR HEART J, V44, P4913, DOI 10.1093/eurheartj/ehad736
   Li JT, 2022, NATL SCI REV, V9, P0, DOI 10.1093/nsr/nwab212
   Mathur P, 2024, CURR DRUG DELIV, V21, P1180, DOI 10.2174/0115672018253815230922070558
   Mehra P, 2023, CUREUS J MED SCIENCE, V15, P0, DOI 10.7759/cureus.38273
   Nunes SC, 2023, METABOLITES, V13, P0, DOI 10.3390/metabo13090989
   Pavlova NN, 2016, CELL METAB, V23, P27, DOI 10.1016/j.cmet.2015.12.006
   Peng H, 2020, ONCOGENE, V39, P6747, DOI 10.1038/s41388-020-01480-z
   Perrone C, 2024, J GYNECOL ONCOL, V35, P0, DOI 10.3802/jgo.2024.35.e104
   Qian L, 2023, NAT METAB, V0, P0, DOI DOI 10.1038/s42255-023-00818-7
   Santandrea G, 2021, DIAGNOSTICS, V11, P0, DOI 10.3390/diagnostics11020199
   Shan YL, 2019, CELL DEATH DIS, V10, P0, DOI 10.1038/s41419-019-1832-6
   Sivanand S, 2020, CANCER CELL, V37, P147, DOI 10.1016/j.ccell.2019.12.011
   Stine ZE, 2022, NAT REV DRUG DISCOV, V21, P141, DOI 10.1038/s41573-021-00339-6
   Thandapani P, 2022, NATURE, V601, P428, DOI 10.1038/s41586-021-04244-1
   Wetzel TJ, 2023, FRONT ONCOL, V13, P0, DOI 10.3389/fonc.2023.1186539
   Xu H, 2023, CLIN NUTR, V42, P2493, DOI 10.1016/j.clnu.2023.10.019
   Yang DD, 2022, CELL REP, V41, P0, DOI 10.1016/j.celrep.2022.111691
   Yang SP, 2021, JMIR PUBLIC HLTH SUR, V7, P0, DOI 10.2196/25976
   Yavorska OO, 2017, INT J EPIDEMIOL, V46, P1734, DOI 10.1093/ije/dyx034
NR 29
TC 0
Z9 0
U1 0
U2 0
PU ROUTLEDGE JOURNALS, TAYLOR & FRANCIS LTD
PI ABINGDON
PA 2-4 PARK SQUARE, MILTON PARK, ABINGDON OX14 4RN, OXON, ENGLAND
SN 0163-5581
EI 1532-7914
J9 NUTR CANCER
JI Nutr. Cancer
PD MAR 16
PY 2025
VL 77
IS 3
BP 405
EP 413
DI 10.1080/01635581.2024.2445870
EA DEC 2024
PG 9
WC Oncology; Nutrition & Dietetics
SC Oncology; Nutrition & Dietetics
GA S8Y4O
UT WOS:001389348300001
PM 39745021
DA 2025-02-23
ER

PT J
AU Zhan, ZW
   Chen, BJ
   Lin, W
   Chen, XM
   Huang, R
   Yang, CK
   Guo, ZQ
AF Zhan, Zhouwei
   Chen, Bijuan
   Lin, Wei
   Chen, Xiamei
   Huang, Rui
   Yang, Chunkang
   Guo, Zengqing
TI Rising Burden of Colon and Rectum Cancer in China: An Analysis of Trends, Gender Disparities, and Projections to 2030
SO ANNALS OF SURGICAL ONCOLOGY
LA English
DT Article; Early Access
DE Colon and rectum cancer; China; Global Burden of Disease Study; Burden; Trends; Age-period-cohort analysis; Epidemiological changes
ID colorectal-cancer; joinpoint regression; increasing incidence; obesity; risk; age; epidemiology; health
AB BackgroundColon and rectum cancer (CRC) is a major health burden in China, with notable gender disparities. This study was designed to analyze trends in CRC incidence, prevalence, and mortality from 1990 to 2021 and to project future trends.MethodsUsing data from the Global Burden of Disease (GBD) Study 2021, we examined CRC burden in China, including incidence, prevalence, mortality, disability-adjusted life years (DALYs), years lived with disability (YLDs), and years of life lost (YLLs). Joinpoint regression, Bayesian age-period-cohort (BAPC) models, and age-period-cohort (APC) analysis identified trends and projected incidence up to 2030.ResultsIn 2021, CRC incidence was 658,321 cases, disproportionately affecting males, with an age-standardized incidence rate of 42.24 per 100,000 in males and 21.87 per 100,000 in females. The CRC-related deaths reached 275,129, with higher mortality in males (18.95 per 100,000) than females (9.34 per 100,000). The DALYs totaled 6,848,390 and largely impacted males. Joinpoint analysis showed a persistent increase in incidence and prevalence, especially in younger cohorts, whereas mortality declined slightly but began rising again after 2015. The BAPC analysis projected further incidence growth, particularly in males, through 2030. The APC analysis revealed higher CRC risk among younger cohorts, suggesting increasing early-onset CRC linked to lifestyle risk factors, such as smoking, high alcohol consumption, and diets low in fiber and calcium, with a stronger effect on males.ConclusionsThe increase of CRC incidence and prevalence in China, particularly among males, underscores the need for targeted prevention and early detection. Future research should address gender disparities and modifiable lifestyle risks through public health interventions.
C1 [Zhan, Zhouwei; Guo, Zengqing] Fujian Med Univ, Fujian Canc Hosp, Clin Oncol Sch, Dept Med Oncol, Fuzhou, Fujian, Peoples R China.
   [Chen, Bijuan] Fujian Med Univ, Fujian Canc Hosp, Clin Oncol Sch, Dept Radiat Oncol, Fuzhou, Fujian, Peoples R China.
   [Lin, Wei] Fujian Med Univ, Fujian Canc Hosp, Clin Oncol Sch, Fuzhou, Fujian, Peoples R China.
   [Chen, Xiamei] Fujian Med Univ, Fujian Canc Hosp, Dept Operat, Clin Oncol Sch, Fuzhou, Fujian, Peoples R China.
   [Huang, Rui] Fujian Med Univ, Fujian Canc Hosp, Digest Endoscopy Ctr, Clin Oncol Sch, Fuzhou, Fujian, Peoples R China.
   [Yang, Chunkang] Fujian Med Univ, Fujian Canc Hosp, Dept Gastrointestinal Surg, Clin Oncol Sch, Fuzhou, Fujian, Peoples R China.
C3 Fujian Medical University; Fujian Medical University; Fujian Medical University; Fujian Medical University; Fujian Medical University; Fujian Medical University
RP Guo, ZQ (corresponding author), Fujian Med Univ, Fujian Canc Hosp, Clin Oncol Sch, Dept Med Oncol, Fuzhou, Fujian, Peoples R China.; Yang, CK (corresponding author), Fujian Med Univ, Fujian Canc Hosp, Dept Gastrointestinal Surg, Clin Oncol Sch, Fuzhou, Fujian, Peoples R China.
EM chuck330@163.com; gzq_005@126.com
FU Fujian Clinical Research Center for Radiation and Therapy of Digestive, Respiratory and Genitourinary Malignancies [2021Y2014]; In-hospital project of Fujian Cancer Hospital [F2326Y-YZK05-01]
CR Ahnen DJ, 2014, MAYO CLIN PROC, V89, P216, DOI 10.1016/j.mayocp.2013.09.006
   Amirsasan R, 2022, CANCER CELL INT, V22, P0, DOI 10.1186/s12935-022-02670-3
   Amitay EL, 2020, BRIT J CANCER, V122, P1604, DOI 10.1038/s41416-020-0803-0
   Arnold M, 2017, GUT, V66, P683, DOI 10.1136/gutjnl-2015-310912
   Bouvard V, 2015, LANCET ONCOL, V16, P1599, DOI 10.1016/S1470-2045(15)00444-1
   Bray F, 2024, CA-CANCER J CLIN, V74, P229, DOI 10.3322/caac.21834
   Carstensen B, 2007, STAT MED, V26, P3018, DOI 10.1002/sim.2764
   Chen S, 2022, J ACTIVITY SEDENTARY SLEEP BEHAV, V1, P9, DOI 10.1186/s44167-022-00009-x
   Cheng XJ, 2020, PLOS MED, V17, P0, DOI 10.1371/journal.pmed.1003138
   Clinton SK, 2020, J NUTR, V150, P663, DOI 10.1093/jn/nxz268
   Dawkins B, 2021, TROP MED INT HEALTH, V26, P1177, DOI 10.1111/tmi.13651
   Deeks A, 2009, BMC PUBLIC HEALTH, V9, P0, DOI 10.1186/1471-2458-9-213
   Fidler MM, 2016, INT J CANCER, V139, P2436, DOI 10.1002/ijc.30382
   Gunter MJ, 2006, J NUTR BIOCHEM, V17, P145, DOI 10.1016/j.jnutbio.2005.06.011
   Han BF, 2024, J NATL CANCER CTR, V4, P47, DOI 10.1016/j.jncc.2024.01.006
   Howard AG, 2021, SSM-POPUL HLTH, V16, P0, DOI 10.1016/j.ssmph.2021.100943
   Izano M, 2016, INT J CANCER, V138, P1118, DOI 10.1002/ijc.29868
   Jackson SS, 2022, CANCER-AM CANCER SOC, V128, P3531, DOI 10.1002/cncr.34390
   Ji H, 2019, BMC CANCER, V19, P0, DOI 10.1186/s12885-019-5395-9
   Keum N, 2019, NAT REV GASTRO HEPAT, V16, P713, DOI 10.1038/s41575-019-0189-8
   Kim HJ, 2000, STAT MED, V19, P335, DOI 10.1002/(SICI)1097-0258(20000215)19:3<335::AID-SIM336>3.3.CO;2-Q
   Kim S, 2021, STAT MED, V40, P799, DOI 10.1002/sim.8803
   Lui RN, 2019, CANCER EPIDEM BIOMAR, V28, P1275, DOI 10.1158/1055-9965.EPI-18-1111
   Miles LM, 2005, NUTR BULL, V30, P168, DOI 10.1111/j.1467-3010.2005.00470.x
   Murphy CC, 2024, NAT REV GASTRO HEPAT, V21, P25, DOI 10.1038/s41575-023-00841-9
   Murphy N, 2019, CLIN GASTROENTEROL H, V17, P1323, DOI 10.1016/j.cgh.2018.07.030
   Murray CJL, 2024, LANCET, V403, P0, DOI 10.1016/S0140-6736(24)00769-4
   Norat T, 2002, INT J CANCER, V98, P241, DOI 10.1002/ijc.10126
   Pan XF, 2021, LANCET DIABETES ENDO, V9, P373, DOI 10.1016/S2213-8587(21)00045-0
   Renu K, 2023, J BIOCHEM MOL TOXIC, V37, P0, DOI 10.1002/jbt.23502
   Siegel RL, 2023, CA-CANCER J CLIN, V73, P233, DOI 10.3322/caac.21772
   Sinicrope FA, 2022, NEW ENGL J MED, V386, P1547, DOI 10.1056/NEJMra2200869
   Spaander MCW, 2023, NAT REV DIS PRIMERS, V9, P0, DOI 10.1038/s41572-023-00432-7
   Stoffel EM, 2020, GASTROENTEROLOGY, V158, P341, DOI 10.1053/j.gastro.2019.07.055
   Vollset SE, 2024, LANCET, V403, P2204, DOI 10.1016/S0140-6736(24)00685-8
   Wong MCS, 2019, INTEST RES, V17, P317
   Yuan Z, 2023, BMC GASTROENTEROL, V23, P0, DOI 10.1186/s12876-023-03060-3
   Zhang M, 2022, PLOS MED, V19, P0, DOI 10.1371/journal.pmed.1004064
NR 38
TC 1
Z9 1
U1 3
U2 3
PU SPRINGER
PI NEW YORK
PA ONE NEW YORK PLAZA, SUITE 4600, NEW YORK, NY, UNITED STATES
SN 1068-9265
EI 1534-4681
J9 ANN SURG ONCOL
JI Ann. Surg. Oncol.
PD JAN 21
PY 2025
VL 0
IS 
BP 
EP 
DI 10.1245/s10434-025-16905-w
EA JAN 2025
PG 11
WC Oncology; Surgery
SC Oncology; Surgery
GA S9D6V
UT WOS:001401144500001
PM 39836276
DA 2025-02-23
ER

PT J
AU Yadav, A
   Gupta, P
   Gupta, P
   Patil, AN
   Das, CK
   Hooda, H
   Thakur, D
   Sharma, V
   Singh, AK
   Yadav, TD
   Kaman, L
   Thakur, JS
   Sudini, HK
   Srinivasan, R
   Dutta, U
AF Yadav, Amit
   Gupta, Pankaj
   Gupta, Parikshaa
   Patil, Amol N.
   Das, Chandan K.
   Hooda, Harish
   Thakur, Deepa
   Sharma, Vishal
   Singh, Anupam K.
   Yadav, Thakur Deen
   Kaman, Lileswar
   Thakur, Jarnail Singh
   Sudini, Hari Kishan
   Srinivasan, Radhika
   Dutta, Usha
TI Aflatoxin exposure is associated with an increased risk of gallbladder cancer
SO INTERNATIONAL JOURNAL OF CANCER
LA English
DT Article
DE AFB1-Lys albumin adducts; aflatoxin; gall bladder cancer; HER2/neu
ID geographical-distribution; hepatocellular-carcinoma; adenocarcinoma; expression
AB Gall bladder cancer (GBC) is common among the socioeconomically deprived populations of certain geographical regions. Aflatoxin is a genotoxic hepatocarcinogen, which is recognized to have a role in the pathogenesis of hepatocellular carcinoma. However, the role of aflatoxin in the pathogenesis of GBC is largely unknown. We determined serum AFB1-Lys albumin adduct (AAA) levels as a marker of aflatoxin exposure in the patients with GBC and compared to those without GBC. The relationship of AAA levels to cytogenetic (TP53mutation&HER2/neu amplification) and radiological characteristics of the tumor was assessed. We included GBC cases (n = 51) and non-GBC controls (n = 100). Mean serum AAA levels were higher in the GBC group (n = 51) than those without GBC (n = 100) (26.1 +/- 12.2 vs. 13.1 +/- 11.9 ng/mL; p < .001). HER2/neu expression was associated with higher AAA levels compared to those with equivocal or negative expression (43.9 +/- 3 vs. 28.6 +/- 10 vs. 19.3 +/- 7 ng/mL; p < .001). Older age (age >50 years) (odds ratio [OR] = 3.2 [CI: 1.3-8.2]; p = .013), positive Helicobacter pylori serology (OR = 5.1 [CI: 1.4-17.8]; p = .012), presence of GS (OR = 5 [CI: 1.5-16.9]; p = .009) and detectable AAA levels (OR = 6.8 [CI: 1.3-35.7]; p = .024) were independent risk factors for the presence of the GBC among all study subjects. Among patients harboring GS, older age (age >50 years) (OR = 4.5 [CI: 1.3-14.9]; p = .015), female gender (OR = 3.8 [CI: 1.2-12.5]; p = .027), presence of multiple GS (OR = 21.9 [CI: 4.8-100.4]; p < .001) and high serum AAA levels (OR = 5.3 [CI: 1.6-17.3]; p = .006) were independent risk factors for the presence of the GBC. Elderly age >50 years (OR = 2.6 [CI: 1.3-5.2]; p = .010) and frequent peanut consumption (OR = 2.3 [CI: 1.1-4.9]; p = .030) were independent risk factors for high serum AAA levels. The current study has implications for the prevention of GBC through the reduction of dietary aflatoxin exposure.
C1 [Yadav, Amit; Hooda, Harish; Thakur, Deepa; Sharma, Vishal; Singh, Anupam K.; Dutta, Usha] PGIMER, Dept Gastroenterol, Chandigarh, India.
   [Gupta, Pankaj] PGIMER, Dept Radiol, Chandigarh, India.
   [Gupta, Parikshaa; Srinivasan, Radhika] PGIMER, Dept Cytol & Gynecol Pathol, Chandigarh, India.
   [Patil, Amol N.] PGIMER, Dept Clin Pharmacol, Chandigarh, India.
   [Das, Chandan K.] PGIMER, Dept Med Oncol, Chandigarh, India.
   [Yadav, Thakur Deen; Kaman, Lileswar] PGIMER, Dept Surg, Chandigarh, India.
   [Thakur, Jarnail Singh] PGIMER, Dept Community Med, Chandigarh, India.
   [Thakur, Jarnail Singh] PGIMER, Sch Publ Hlth, Chandigarh, India.
   [Sudini, Hari Kishan] Int Crops Res Inst Semiarid Trop Patancheru, Hyderabad, India.
C3 Post Graduate Institute of Medical Education & Research (PGIMER), Chandigarh; Post Graduate Institute of Medical Education & Research (PGIMER), Chandigarh; Post Graduate Institute of Medical Education & Research (PGIMER), Chandigarh; Post Graduate Institute of Medical Education & Research (PGIMER), Chandigarh; Post Graduate Institute of Medical Education & Research (PGIMER), Chandigarh; Post Graduate Institute of Medical Education & Research (PGIMER), Chandigarh; Post Graduate Institute of Medical Education & Research (PGIMER), Chandigarh; Post Graduate Institute of Medical Education & Research (PGIMER), Chandigarh
RP Dutta, U (corresponding author), PGIMER, Dept Gastroenterol, Chandigarh, India.
EM ushadutta@gmail.com
CR Adam MAA, 2022, INT J MOL SCI, V23, P0, DOI 10.3390/ijms231911856
   Bartley AN, 2016, AM J CLIN PATHOL, V146, P647, DOI 10.1093/AJCP/AQW206
   CHEN CJ, 1992, HEPATOLOGY, V16, P1150, DOI 10.1002/hep.1840160508
   Costa J, 2021, MYCOTOXIN RES, V37, P205, DOI 10.1007/s12550-021-00431-1
   Costa J, 2019, TOXINS, V11, P0, DOI 10.3390/toxins11010027
   Das C, 2021, J LAB PHYS, V13, P29, DOI 10.1055/s-0041-1726561
   Dutta U, 2019, CHIN CLIN ONCOL, V8, P0, DOI 10.21037/cco.2019.08.03
   Goyal S, 2023, J CYTOL, V40, P12, DOI 10.4103/joc.joc_224_21
   Gunjan Kumar K, 2022, INTERNATIONAL JOURNAL OF COMMUNITY DENTISTRY, V10, P1, DOI 10.56501/intjcommunitydent.v10i1.26
   Gupta P, 2022, ABDOM RADIOL, V47, P554, DOI 10.1007/s00261-021-03360-w
   Hamid AS, 2013, ONCOL LETT, V5, P1087, DOI 10.3892/ol.2013.1169
   Hashmi AA, 2021, CUREUS J MED SCIENCE, V13, P0, DOI 10.7759/cureus.15244
   Jager AV, 2016, INT J HYG ENVIR HEAL, V219, P294, DOI 10.1016/j.ijheh.2015.12.003
   Jain K, 2013, INT J CANCER, V132, P1660, DOI 10.1002/ijc.27777
   Jain P, 2020, INDIAN J PATHOL MICR, V63, P214, DOI 10.4103/IJPM.IJPM_664_19
   Koda M, 2003, CANCER LETT, V199, P131, DOI 10.1016/S0304-3835(03)00385-9
   Koshiol J, 2017, GASTROENTEROLOGY, V153, P488, DOI 10.1053/j.gastro.2017.04.005
   Lee YM, 2006, CANCER SCI, V97, P1205, DOI 10.1111/j.1349-7006.2006.00320.x
   Magnussen A, 2013, WORLD J GASTROENTERO, V19, P1508, DOI 10.3748/wjg.v19.i10.1508
   Nogueira L, 2015, JAMA-J AM MED ASSOC, V313, P2075, DOI 10.1001/jama.2015.4559
   Omar HEM, 2013, MYCOTOXIN AND FOOD SAFETY IN DEVELOPING COUNTRIES, V0, PP62, DOI 10.5772/51806
   Prasad N, 2021, EGYPT J RADIOL NUC M, V52, P0, DOI 10.1186/s43055-020-00386-w
   Randi G, 2006, INT J CANCER, V118, P1591, DOI 10.1002/ijc.21683
   Roa Ivan, 2014, GASTROINTEST CANCER RES, V7, P42
   Sowley ENK, 2016, AFRICAN JOURNAL OF BIOTECHNOLOGY, V15, P1864
   Stern MC, 2001, CANCER EPIDEM BIOMAR, V10, P617
   Wenndt A, 2020, PLOS ONE, V15, P0, DOI 10.1371/journal.pone.0240565
   Wistuba II, 2002, AM J PATHOL, V160, P2073, DOI 10.1016/S0002-9440(10)61157-1
NR 28
TC 1
Z9 1
U1 3
U2 3
PU WILEY
PI HOBOKEN
PA 111 RIVER ST, HOBOKEN 07030-5774, NJ USA
SN 0020-7136
EI 1097-0215
J9 INT J CANCER
JI Int. J. Cancer
PD JAN 15
PY 2025
VL 156
IS 2
BP 322
EP 330
DI 10.1002/ijc.35171
EA SEP 2024
PG 9
WC Oncology
SC Oncology
GA M8W2Y
UT WOS:001307667200001
PM 39239866
DA 2025-02-23
ER

PT J
AU Kumar, V
   Zahiruddin, QS
   Jena, D
   Ballal, S
   Kumar, S
   Bhat, M
   Sharma, S
   Kumar, MR
   Rustagi, S
   Gaidhane, AM
   Jain, L
   Sah, S
   Shabil, M
AF Kumar, Vijay
   Zahiruddin, Quazi Syed
   Jena, Diptismita
   Ballal, Suhas
   Kumar, Sanjay
   Bhat, Mahakshit
   Sharma, Shilpa
   Kumar, M. Ravi
   Rustagi, Sarvesh
   Gaidhane, Abhay M.
   Jain, Lara
   Sah, Sanjit
   Shabil, Muhammed
TI Understanding current trends and incidence projections of prostate cancer in India: A comprehensive analysis of national and regional data from the global burden of disease study (1990-2021)
SO CANCER EPIDEMIOLOGY
LA English
DT Article
DE Prostate cancer; Global burden of disease; Prostate-specific antigen; Epidemiology; India
ID dietary-fat; epidemiology; time; risk
AB Background: The study aims to explore the burden and trends of prostate cancer (PC) in India at the state level from 1990 to 2021, using data from the Global Burden of Disease (GBD) 2021 study. Methods: The health metrics including age-standardised incidence rates (ASIR), prevalence rates (ASPR), disability-adjusted life years (ASDR), and mortality rates (ASMR) per 100,000 for PC were analysed across Indian states and union territories. Join point regression analysis was employed to identify significant changes in these metrics over time. Projection of ASIR were done using auto-regressive integrated moving average (ARIMA) model. Results: The age-wise distribution of PC showed increased in ASIR, ASPR, ASDR, ASMR among older age, majorly in the 75-79 years age group. From 1990-2021, the average annual percentage change (AAPC) in ASIR, ASPR, ASMR and ASDR increased by 157 %, 278 %, 76 % and 58 % respectively. Projections indicate a further rise in ASIR to 9.15 per 100,000 by 2031. The join point analysis showed the highest annual percentage change (APC) between 1992 and 1995 period in all health metrics. Despite Gujarat state showing the highest total percentage change in all health metrics when considering regional variations, Delhi and Kerala still remain the highest overall.
C1 [Kumar, Vijay] Global Ctr Evidence Synth, Chandigarh, India.
   [Zahiruddin, Quazi Syed] Datta Meghe Inst Higher Educ, Global Consortium Publ Hlth & Res, Div Evidence Synth, South Asia Infant Feeding Res Network, Wardha, India.
   [Jena, Diptismita] Saveetha Univ, Saveetha Med Coll & Hosp, Saveetha Inst Med & Tech Sci, Ctr Global Hlth Res, Chennai, India.
   [Ballal, Suhas] JAIN Univ, Sch Sci, Dept Chem & Biochem, Bangalore, Karnataka, India.
   [Kumar, Sanjay] Vivekananda Global Univ, Dept Allied Healthcare & Sci, Jaipur 303012, Rajasthan, India.
   [Bhat, Mahakshit] Nims Univ Rajasthan, Natl Inst Med Sci, Dept Med, Jaipur 303012, India.
   [Sharma, Shilpa] Chandigarh Pharm Coll, Chandigarh Grp Coll Jhanjeri, Mohali 140307, Punjab, India.
   [Kumar, M. Ravi] Raghu Engn Coll, Dept Chem, Visakhapatnam 531162, Andhra Pradesh, India.
   [Rustagi, Sarvesh] Uttaranchal Univ, Sch Appl & Life Sci, Dehra Dun, Uttarakhand, India.
   [Gaidhane, Abhay M.] Jawaharlal Nehru Med Coll, Wardha, India.
   [Gaidhane, Abhay M.] Datta Meghe Inst Higher Educ, Global Hlth Acad, Sch Epidemiol & Publ Hlth, Wardha, India.
   [Jain, Lara] Graphic Era Univ, Dept Dent, Dehra Dun 248002, India.
   [Sah, Sanjit] SR Sanjeevani Hosp, Kalyanpur 56517, Nepal.
   [Sah, Sanjit] Dr DY Patil Vidyapeeth, Dr DY Patil Dent Coll & Hosp, Dept Publ Hlth Dent, Pune 411018, Maharashtra, India.
   [Sah, Sanjit] Dr DY Patil Vidyapeeth, Dr DY Patil Dent Coll & Hosp, Dept Publ Hlth Dent, Pune 411018, Maharashtra, India.
   [Shabil, Muhammed] Chandigarh Univ, Univ Ctr Res & Dev, Mohali 140413, Punjab, India.
   [Shabil, Muhammed] AL Mustaqbal Univ, Med Labs Tech Dept, Hillah 51001, Babil, Iraq.
C3 Saveetha Institute of Medical & Technical Science; Saveetha Medical College & Hospital; Jain University; Vivekananda Global University; Uttaranchal University; Datta Meghe Institute of Higher Education & Research (Deemed to be University); Jawaharlal Nehru Medical College Wardha; Graphic Era University; Dr DY Patil Vidyapeeth Pune; Dr D Y Patil Dental College & Hospital; Dr DY Patil Vidyapeeth Pune; Dr D Y Patil Dental College & Hospital; Chandigarh University; Al-Mustaqbal University College
RP Kumar, V (corresponding author), Global Ctr Evidence Synth, Chandigarh, India.; Sah, S (corresponding author), SR Sanjeevani Hosp, Kalyanpur 56517, Nepal.
EM kumarvjpgi@gmail.com; zahirquazi@dmiher.edu.in; diptismita.jena@gmail.com; b.suhas@jainuniversity.ac.in; sanjaykumar2588@outlook.com; Mahakshit.Bhat1@nimsuniversity.org; shilpa2410.research@cgcjhanjeri.in; mravikumar.chemistry@outlook.com; sarveshrustagi@uumail.in; abhay.psm@dmiher.edu.in; larajain.geims@geu.ac.in; sanjitsahnepal561@gmail.com; mohdshabil99@gmail.com
CR Agrawal Amit, 2017, MED J ARMED FORCES INDIA, V73, P112, DOI 10.1016/j.mjafi.2016.10.004
   Bray Freddie, 2018, CA CANCER J CLIN, V68, P394, DOI 10.3322/caac.21609
   [Anonymous], 2024, LUNG CANCER SURVIVAL RATES | 5-YEAR SURVIVAL RATES FOR LUNG CANCER, V0, P0
   [Anonymous], 2023, JOINPOINT REGRESSION PROGRAM, Version 4.9.1.0-April2022, P0
   Asadullah MN, 2012, WORLD DEV, V40, P1151, DOI 10.1016/j.worlddev.2011.11.008
   Chan JM, 2005, J CLIN ONCOL, V23, P8152, DOI 10.1200/JCO.2005.03.1492
   Dhillon PK, 2018, LANCET ONCOL, V19, P1289, DOI 10.1016/S1470-2045(18)30447-9
   Dubey D, 2009, INDIAN J UROL, V25, P177, DOI 10.4103/0970-1591.52908
   Ferlay J, 2021, INT J CANCER, V149, P778, DOI 10.1002/ijc.33588
   Ganesh B, 2011, INDIAN J UROL, V27, P345, DOI 10.4103/0970-1591.85438
   Gann Peter H, 2002, REV UROL, V4 Suppl 5, P0
   GIOVANNUCCI E, 1993, J NATL CANCER I, V85, P1571, DOI 10.1093/jnci/85.19.1571
   Ho SL, 1998, COMPUT IND ENG, V35, P213, DOI 10.1016/S0360-8352(98)00066-7
   Hyndman RJ, 2008, J STAT SOFTW, V27, P1, DOI 10.18637/jss.v027.i03
   Jain S, 2014, META GENE, V2, P596, DOI 10.1016/j.mgene.2014.07.007
   Kimura T, 2018, INT J UROL, V25, P524, DOI 10.1111/iju.13593
   Kolonel LN, 1999, JNCI-J NATL CANCER I, V91, P414, DOI 10.1093/jnci/91.5.414
   Kothari K, 2022, INDIA J SURG ONCOL, V13, P47, DOI 10.1007/s13193-022-01590-y
   Kumari R, 2023, GEOJOURNAL, V88, P4351, DOI 10.1007/s10708-023-10868-9
   Lozano R, 2013, LANCET, V381, P991, DOI 10.1016/S0140-6736(13)60704-7
   Mathew Aleyamma, 2017, ASIAN PAC J CANCER PREV, V18, P1485, DOI 10.22034/APJCP.2017.18.6.1485
   Mathews E, 2022, J. GERIATR. MENT. HEALTH, V9, P0
   Mishra V, 2020, AGEING INT, V45, P72, DOI 10.1007/s12126-019-09350-0
   NIH, 2022, PROSTATE-SPECIFIC ANTIGEN (PSA) TEST, V0, P0
   Panigrahi GK, 2019, CANCER MED-US, V8, P1110, DOI 10.1002/cam4.1885
   Bello AP, 2014, ARCH ESP UROL, V67, P373
   Platz EA, 2003, CANCER RES, V63, P8542
   Rawla P, 2019, WORLD J ONCOL, V10, P63, DOI 10.14740/wjon1191
   WCRFI, 2022, MOUTH AND ORAL CANCER STATISTICS, V0, P0
   Willis MS, 2003, CLIN CHIM ACTA, V330, P57, DOI 10.1016/S0009-8981(03)00048-2
   World Health Organization WHO (World Health Organization WHO., 2010, GLOBAL RECOMMENDATIONS ON PHYSICAL ACTIVITY FOR HEALTH, V0, P0
   Yadav S, 2014, GLOBAL HEALTH ACTION, V7, P84, DOI 10.3402/gha.v7.23248
   Yeole BB, 2008, ASIAN PAC J CANCER P, V9, P141
   Zhang WY, 2023, J EPIDEMIOL GLOB HEA, V0, P0, DOI DOI 10.1007/s44197-023-00103-6
   Zhou CK, 2016, INT J CANCER, V138, P1388, DOI 10.1002/ijc.29894
NR 37
TC 0
Z9 0
U1 1
U2 1
PU ELSEVIER SCI LTD
PI London
PA 125 London Wall, London, ENGLAND
SN 1877-7821
EI 1877-783X
J9 CANCER EPIDEMIOL
JI Cancer Epidemiol.
PD FEB 15
PY 2025
VL 94
IS 
BP 
EP 
DI 10.1016/j.canep.2024.102719
EA DEC 2024
PG 8
WC Oncology; Public, Environmental & Occupational Health
SC Oncology; Public, Environmental & Occupational Health
GA O8G0F
UT WOS:001373432200001
PM 39637699
DA 2025-02-23
ER
