# Supplementary material for: Global impact of dietary risks on cancers: burdens across regions from 1990 to 2021 and the projection to 2035
Source: Front Nutr. 2025 Jul 4;12:1585305. doi: 10.3389/fnut.2025.1585305 (PMC12271164; doi:10.3389/fnut.2025.1585305)
Supplement: Supplementary file 1 [file Data_Sheet_1.zip › Supplementary data/Fig 1/log.txt]

Duplicates by DOIs:
WOS:000295461400001	Eto I, , CANCER CELL INT, V11, P, DOI 10.1186/1475-2867-11-31
WOS:000343833100082	Poomphakwaen K, , ASIAN PAC J CANCER P, V15, P7479, DOI 10.7314/APJCP.2014.15.17.7479
WOS:000344994900005	Zackular JP, , CANCER PREV RES, V7, P1112, DOI 10.1158/1940-6207.CAPR-14-0129
WOS:A1990DP43100008	Lavecchia C, , CANCER RES, V50, P4497
WOS:000312267800085	Xie B, , ASIAN PAC J CANCER P, V13, P4677, DOI 10.7314/APJCP.2012.13.9.4677
WOS:000329579500004	Manni A, , INT J CANCER, V134, P1549, DOI 10.1002/ijc.28490
WOS:000359350600023	Wozniak MB, , INT J CANCER, V137, P1953, DOI 10.1002/ijc.29559
WOS:A1994PP95000005	Bosland MC, , NUTR CANCER, V22, P247, DOI 10.1080/01635589409514350
WOS:000236715500015	Lee AH, , AM J CLIN ONCOL-CANC, V29, P178, DOI 10.1097/01.coc.0000209369.44100.25
WOS:000348300400038	Shrubsole MJ, , AM J CANCER RES, V5, P458
WOS:000688864900001	Valdemarin F, , CANCERS, V13, P, DOI 10.3390/cancers13164013
WOS:000186327800008	Boileau TWM, , JNCI-J NATL CANCER I, V95, P1578, DOI 10.1093/jnci/djg081
WOS:000424056200004	Jiao JJ, , CANCER PREV RES, V11, P103, DOI 10.1158/1940-6207.CAPR-17-0235
WOS:000467773400103	Thapa S, , CANCERS, V11, P, DOI 10.3390/cancers11040535
WOS:A1995QT14500001	Andersson SO, , CANCER EPIDEM BIOMAR, V4, P187
WOS:000298139200008	Parkin DM, , BRIT J CANCER, V105, PS31, DOI 10.1038/bjc.2011.480
WOS:000077296900017	Nagata C, , JNCI-J NATL CANCER I, V90, P1830, DOI 10.1093/jnci/90.23.1830
WOS:000329141100009	Ax E, , NUTR CANCER, V66, P77, DOI 10.1080/01635581.2014.851712
WOS:000264751500034	Balistreri CR, , ANN NY ACAD SCI, V1155, P289, DOI 10.1111/j.1749-6632.2008.03691.x
WOS:000298139200006	Parkin DM, , BRIT J CANCER, V105, PS24, DOI 10.1038/bjc.2011.478
WOS:000585070300025	Byrd DA, , CANCER EPIDEM BIOMAR, V29, P2300, DOI 10.1158/1055-9965.EPI-20-0568
WOS:A1994MR71700009	Hiatt RA, , CANCER CAUSE CONTROL, V5, P66, DOI 10.1007/BF01830728
WOS:000297757400003	Jackson MD, , CANCER CAUSE CONTROL, V23, P23, DOI 10.1007/s10552-011-9850-4
WOS:A1996UP71700038	Pandalai PK, , ANTICANCER RES, V16, P815
WOS:000393621800001	Dooley J, , FRONT ONCOL, V7, P, DOI 10.3389/fonc.2017.00018
WOS:000239015500012	Trosko JE, , NUTR CANCER, V54, P102, DOI 10.1207/s15327914nc5401_12
WOS:000168270100006	Nagata C, , NUTR CANCER, V38, P37, DOI 10.1207/S15327914NC381_6
WOS:A1991GH69800008	Randall E, , NUTR CANCER, V16, P135, DOI 10.1080/01635589109514151
WOS:A1995RT08900003	Kato I, , INT J CANCER, V62, P512, DOI 10.1002/ijc.2910620504
WOS:A1991GG04500004	Cohen SM, , CARCINOGENESIS, V12, P1551, DOI 10.1093/carcin/12.9.1551
WOS:000258800800043	Figueiredo JC, , CANCER EPIDEM BIOMAR, V17, P2136, DOI 10.1158/1055-9965.EPI-07-2895
WOS:000291603900019	González CA, , INT J CANCER, V129, P449, DOI 10.1002/ijc.25679
WOS:000176734500004	Khoshyomn S, , J NEURO-ONCOL, V57, P193, DOI 10.1023/A:1015765616484
WOS:A1995RT62700009	Nagengast FM, , EUR J CANCER, V31A, P1067, DOI 10.1016/0959-8049(95)00216-6
WOS:000254041500002	Grainger EM, , UROL ONCOL-SEMIN ORI, V26, P125, DOI 10.1016/j.urolonc.2007.01.016
WOS:000175947900007	Colbert LH, , CANCER CAUSE CONTROL, V13, P445, DOI 10.1023/A:1015736524447
WOS:000257171900004	Liu ZH, , INT J CANCER, V123, P519, DOI 10.1002/ijc.23599
WOS:000462586400007	Kim K, , CANCER CAUSE CONTROL, V30, P271, DOI 10.1007/s10552-019-1134-4
WOS:000182745100015	Palli D, , CARCINOGENESIS, V24, P739, DOI 10.1093/carcin/bgg003
WOS:000285972800009	Georgiadis P, , CANCER EPIDEM BIOMAR, V20, P82, DOI 10.1158/1055-9965.EPI-10-0788
WOS:A1995RP34800037	Leon M, , ANTICANCER RES, V15, P859
WOS:A1993LP64100011	Bolton MG, , CANCER RES, V53, P3499
WOS:000345742400007	Wan L, , CANCER PREV RES, V7, P1228, DOI 10.1158/1940-6207.CAPR-14-0182
WOS:000086742400035	Cohen SM, , CARCINOGENESIS, V21, P783, DOI 10.1093/carcin/21.4.783
WOS:000079235100013	Stolzenberg-solomon RZ, , JNCI-J NATL CANCER I, V91, P535, DOI 10.1093/jnci/91.6.535
WOS:000784863000001	Chang ET, , CANCER CAUSE CONTROL, V33, P1013, DOI 10.1007/s10552-022-01582-x
WOS:000320122100008	Lee CH, , J PATHOL, V230, P298, DOI 10.1002/path.4173
WOS:000783471400001	Zhang T, , NUTR CANCER, V74, P3172, DOI 10.1080/01635581.2022.2059529
WOS:000080910100005	Fioretti F, , ORAL ONCOL, V35, P375, DOI 10.1016/S1368-8375(98)00125-0
WOS:000288542400018	Johnson S, , CANCER CAUSE CONTROL, V22, P503, DOI 10.1007/s10552-010-9725-0
WOS:000245732600004	Li DH, , CANCER EPIDEM BIOMAR, V16, P655, DOI 10.1158/1055-9965.EPI-06-0993
WOS:000797375600001	Yu JC, , NUTR CANCER, V74, P3340, DOI 10.1080/01635581.2022.2077386
WOS:001282745700001	Cho HJ, , J GASTROINTEST ONCOL, V15, P, DOI 10.21037/jgo-24-10
WOS:000079235100010	Mukherjee P, , JNCI-J NATL CANCER I, V91, P512, DOI 10.1093/jnci/91.6.512
WOS:A1995TJ52300014	Ji BT, , CANCER EPIDEM BIOMAR, V4, P885
WOS:000329141100003	Hosnijeh FS, , NUTR CANCER, V66, P14, DOI 10.1080/01635581.2014.847471
WOS:000301274400005	Huang MH, , NUTR CANCER, V64, P228, DOI 10.1080/01635581.2012.638434
WOS:000296792800012	Robien K, , BONE MARROW TRANSPL, V46, P1472, DOI 10.1038/bmt.2010.326
WOS:000220485700014	Palli D, , CARCINOGENESIS, V25, P577, DOI 10.1093/carcin/bgh033
WOS:000390702500005	Peres LC, , INT J CANCER, V140, P535, DOI 10.1002/ijc.30467
WOS:001234011900001	Barnbrock A, , JCO ONCOL PRACT, V20, P, DOI 10.1200/OP.23.00553
WOS:000847428400001	Mahamat-saleh Y, , INT J CANCER, V152, P348, DOI 10.1002/ijc.34253
WOS:000298139200007	Parkin DM, , BRIT J CANCER, V105, PS27, DOI 10.1038/bjc.2011.479
WOS:000263648400005	Gonzalez A, , NUTR CANCER, V61, P206, DOI 10.1080/01635580802419749
WOS:000170544600007	Kossoy G, , EXP ONCOL, V23, P114
WOS:000439690500002	Mao Y, , WORLD J SURG ONCOL, V16, P, DOI 10.1186/s12957-018-1452-0
WOS:000588069700001	Ghanavati M, , EUR J CANCER CARE, V30, P, DOI 10.1111/ecc.13364
WOS:000276263600018	Bentz BG, , CANCER PREV RES, V3, P529, DOI 10.1158/1940-6207.CAPR-09-0157
WOS:000234055600020	Tijhuis MJ, , CANCER EPIDEM BIOMAR, V14, P2943, DOI 10.1158/1055-9965.EPI-05-0591
WOS:000249813500010	Chan JM, , CANCER CAUSE CONTROL, V18, P1153, DOI 10.1007/s10552-007-9054-0
WOS:000300693100026	Gram IT, , INT J CANCER, V130, P2204, DOI 10.1002/ijc.26235
WOS:000264226100040	Larsson SC, , CANCER EPIDEM BIOMAR, V18, P994, DOI 10.1158/1055-9965.EPI-08-0868
WOS:000262588100030	Urick ME, , GYNECOL ONCOL, V112, P166, DOI 10.1016/j.ygyno.2008.09.032
WOS:000223142700011	Chiao JW, , CARCINOGENESIS, V25, P1403, DOI 10.1093/carcin/bgh136
WOS:000776964200001	Huang LS, , CANCERS, V14, P, DOI 10.3390/cancers14061367
WOS:000251306300006	Thompson LU, , NUTR CANCER, V59, P176, DOI 10.1080/01635580701420616
WOS:000247163100014	Wright ME, , CANCER EPIDEM BIOMAR, V16, P1128, DOI 10.1158/1055-9965.EPI-06-1071
WOS:000232473400012	Grau MV, , CANCER EPIDEM BIOMAR, V14, P2353, DOI 10.1158/1055-9965.EPI-05-0003
WOS:000253802200043	Zhang QS, , CANCER RES, V68, P1601, DOI 10.1158/0008-5472.CAN-07-5186
WOS:000514135100016	Liang P, , PROSTATE CANCER P D, V23, P127, DOI 10.1038/s41391-019-0168-8
WOS:000550114600001	Patel DN, , PROSTATE CANCER P D, V24, P58, DOI 10.1038/s41391-020-0257-8
WOS:000221750400020	Homma Y, , CARCINOGENESIS, V25, P1011, DOI 10.1093/carcin/bgh105
WOS:A1997XH40000005	Giles G, , INT J CANCER, V0, P13
WOS:000187450900069	Platz EA, , CANCER RES, V63, P8542
WOS:001046996200001	de Leeuw SP, , J THORAC ONCOL, V18, P1017, DOI 10.1016/j.jtho.2023.03.020
WOS:A1993LB95700044	Marshall JR, , CANCER RES, V53, PS2437
WOS:000180536800009	Tran TT, , CANCER EPIDEM BIOMAR, V12, P47
WOS:001046411700001	Gersekowski K, , CANCER EPIDEM BIOMAR, V32, P1087, DOI 10.1158/1055-9965.EPI-23-0121
WOS:000311901900006	Galeone C, , EUR J CANCER PREV, V22, P38, DOI 10.1097/CEJ.0b013e328354d378
WOS:000351953100018	Budhathoki S, , CANCER EPIDEM BIOMAR, V24, P613, DOI 10.1158/1055-9965.EPI-14-1051
WOS:000373946800009	Chen Y, , INTEGR CANCER THER, V15, P96, DOI 10.1177/1534735415596572
WOS:000183587200005	Black HS, , NUTR CANCER, V45, P36, DOI 10.1207/S15327914NC4501_5
WOS:000248283300019	Jiang X, , INT J CANCER, V121, P839, DOI 10.1002/ijc.22743
WOS:000422795300014	Song MY, , JAMA ONCOL, V4, P71, DOI 10.1001/jamaoncol.2017.3684
WOS:000304105700015	Torfadottir JE, , CANCER CAUSE CONTROL, V23, P941, DOI 10.1007/s10552-012-9965-2
WOS:000394597900021	Lévesque N, , MOL CARCINOGEN, V56, P1030, DOI 10.1002/mc.22568
WOS:000425156600011	Tocaciu S, , INTEGR CANCER THER, V17, P99, DOI 10.1177/1534735416684014
WOS:000180536800012	Augustsson K, , CANCER EPIDEM BIOMAR, V12, P64
WOS:000234754500006	Hedelin M, , CANCER CAUSE CONTROL, V17, P169, DOI 10.1007/s10552-005-0342-2
WOS:000948774100001	Kanehara R, , CANCER SCI, V114, P2584, DOI 10.1111/cas.15766
WOS:000535587400272	Gunathilake M, , CANCERS, V12, P, DOI 10.3390/cancers12041044
WOS:000071425200013	Cadenas S, , CARCINOGENESIS, V18, P2373, DOI 10.1093/carcin/18.12.2373
WOS:A1994PT04100037	Khan N, , CARCINOGENESIS, V15, P2645, DOI 10.1093/carcin/15.11.2645
WOS:000228351300030	Pelucchi C, , CANCER EPIDEM BIOMAR, V14, P944, DOI 10.1158/1055-9965.EPI-04-0787
WOS:000232967600001	Holick CN, , CANCER CAUSE CONTROL, V16, P1135, DOI 10.1007/s10552-005-0337-z
WOS:A1992HH38900009	Ferguson LR, , NUTR CANCER, V17, P85, DOI 10.1080/01635589209514175
WOS:000236735700009	Larsson SC, , JNCI-J NATL CANCER I, V98, P407, DOI 10.1093/jnci/djj094
WOS:000279485300015	Han XS, , LEUKEMIA LYMPHOMA, V51, P1047, DOI 10.3109/10428191003690364
WOS:000177157400019	Cohen LA, , ANN NY ACAD SCI, V963, P148
WOS:A1993KN75100005	Boeing H, , INT J CANCER, V53, P561, DOI 10.1002/ijc.2910530406
WOS:A1996TZ89100001	Enger SM, , CANCER EPIDEM BIOMAR, V5, P147
WOS:000471906300009	Liu WL, , ONCOLOGIST, V24, PE312, DOI 10.1634/theoncologist.2018-0465
WOS:000088365300033	Partridge M, , CANCER RES, V60, P3893
WOS:000075742000031	Wilkerson CL, , CLIN CANCER RES, V4, P2253
WOS:000071031100004	Meyer F, , NUTR CANCER, V29, P120, DOI 10.1080/01635589709514612
WOS:A1997WT02900013	Zhang ZF, , NUTR CANCER, V27, P298, DOI 10.1080/01635589709514541
WOS:001240275800008	Luu HN, , EUR J CANCER PREV, V33, P285, DOI 10.1097/CEJ.0000000000000864
WOS:000074123900007	Shoff SM, , NUTR CANCER, V30, P207, DOI 10.1080/01635589809514665
WOS:000698942900001	Nasab SJ, , BMC CANCER, V21, P, DOI 10.1186/s12885-021-08786-5
WOS:000306915700009	Molina-montes E, , INT J CANCER, V131, PE1134, DOI 10.1002/ijc.27547
WOS:000270217700018	Rossi M, , ANN ONCOL, V20, P1736, DOI 10.1093/annonc/mdp058
WOS:000329975700024	Inoue-choi M, , CANCER EPIDEM BIOMAR, V22, P2384, DOI 10.1158/1055-9965.EPI-13-0636
WOS:000379500200012	Yuan JM, , CANCER PREV RES, V9, P598, DOI 10.1158/1940-6207.CAPR-16-0032
WOS:000528206700047	Allen-winters S, , SUPPORT CARE CANCER, V28, P2949, DOI 10.1007/s00520-019-05180-7
WOS:000417615800016	Miethe C, , NUTR CANCER, V69, P1272, DOI 10.1080/01635581.2017.1367935
WOS:A1995QW49300001	Peng YM, , NUTR CANCER, V23, P233, DOI 10.1080/01635589509514378
WOS:000266340200022	Bandera EV, , CANCER CAUSE CONTROL, V20, P699, DOI 10.1007/s10552-008-9283-x
WOS:000181006500017	Naasani I, , CANCER RES, V63, P824
WOS:000309185300017	Blomberg M, , INT J CANCER, V131, P2360, DOI 10.1002/ijc.27497
WOS:000481683900003	Polter EJ, , CANCER EPIDEM BIOMAR, V28, P1292, DOI 10.1158/1055-9965.EPI-18-1300
WOS:000175947900008	Kuper H, , CANCER CAUSE CONTROL, V13, P455, DOI 10.1023/A:1015751105039
WOS:000165643800009	Correa P, , JNCI-J NATL CANCER I, V92, P1881, DOI 10.1093/jnci/92.23.1881
WOS:000627601400015	Gevariya N, , MOL CANCER RES, V19, P516, DOI 10.1158/1541-7786.MCR-20-0316
WOS:000452882600004	Barry EL, , INT J CANCER, V144, P448, DOI 10.1002/ijc.31803
WOS:000336043800009	Hogervorst JGF, , CARCINOGENESIS, V35, P1032, DOI 10.1093/carcin/bgu002
WOS:000268509500015	Heinen MM, , INT J CANCER, V125, P1118, DOI 10.1002/ijc.24387
WOS:000370470200008	Gilbert SE, , BRIT J CANCER, V114, P401, DOI 10.1038/bjc.2015.479
WOS:000078511000008	Omer RE, , NUTR CANCER, V32, P174, DOI 10.1080/01635589809514737
WOS:000229465400016	Tao MH, , BRIT J CANCER, V92, P2059, DOI 10.1038/sj.bjc.6602609
WOS:000238300100024	Lee JE, , CANCER EPIDEM BIOMAR, V15, P1204, DOI 10.1158/1055-9965.EPI-05-0889
WOS:000303418200011	Dubrow R, , CANCER CAUSE CONTROL, V23, P757, DOI 10.1007/s10552-012-9945-6
WOS:000345284100007	Yao BD, , CANCER CAUSE CONTROL, V25, P1645, DOI 10.1007/s10552-014-0469-0
WOS:000179178200006	Michaud DS, , BRIT J CANCER, V87, P960, DOI 10.1038/sj.bjc.6600604
WOS:000314629700007	Zhang LR, , EUR J CANCER PREV, V22, P158, DOI 10.1097/CEJ.0b013e32835849b0
WOS:000457773000022	Vernieri C, , INT J CANCER, V144, P1704, DOI 10.1002/ijc.32042
WOS:000426144800057	Zhu WB, , ONCOL LETT, V15, P433, DOI 10.3892/ol.2017.7307
WOS:A1997XE79500006	Kuratko CN, , NUTR CANCER, V28, P36, DOI 10.1080/01635589709514550
WOS:000237433400005	Boutron-ruault MC, , NUTR CANCER, V53, P160, DOI 10.1207/s15327914nc5302_5
WOS:000385658600002	Patel DH, , ONCOTARGETS THER, V9, P6445, DOI 10.2147/OTT.S109253
WOS:000174561600007	Leuratti C, , CANCER EPIDEM BIOMAR, V11, P267
WOS:000288416700008	Razis AFA, , LUNG CANCER, V71, P298, DOI 10.1016/j.lungcan.2010.06.015
WOS:000234548200010	Aidoo A, , NUTR CANCER, V53, P82, DOI 10.1207/s15327914nc5301_10
WOS:A1997WL12600002	Blowers L, , CANCER CAUSE CONTROL, V8, P5, DOI 10.1023/A:1018437031987
WOS:000186160700016	Il'yasova D, , EUR J CANCER PREV, V12, P439, DOI 10.1097/00008469-200310000-00016
WOS:000083705300003	Ulrich CM, , CANCER EPIDEM BIOMAR, V8, P659
WOS:A1992KC20000003	Marshall JR, , ORAL ONCOL, V28B, P9, DOI 10.1016/0964-1955(92)90005-L
WOS:A1997XB62500007	Harvei S, , INT J CANCER, V71, P545, DOI 10.1002/(SICI)1097-0215(19970516)71:4<545::AID-IJC7>3.0.CO;2-U
WOS:000540229000007	Yuan Y, , CANCER CELL INT, V20, P, DOI 10.1186/s12935-020-01305-9
WOS:001392943100001	Qin NP, , BIOMARK RES, V13, P, DOI 10.1186/s40364-024-00720-8
WOS:001018634700001	Watling CZ, , CANCER RES, V83, P2066, DOI 10.1158/0008-5472.CAN-22-3755
WOS:000273870700006	Kim J, , NUTR CANCER, V62, P181, DOI 10.1080/01635580903305326
WOS:000254280700016	Gangane N, , ASIAN PAC J CANCER P, V8, P243
WOS:000171492500020	Kassie F, , CARCINOGENESIS, V22, P1721, DOI 10.1093/carcin/22.10.1721
WOS:000417288200010	Lipunova N, , EUR J CANCER PREV, V26, P528, DOI 10.1097/CEJ.0000000000000268
WOS:000374140600008	Wang Y, , INT J CANCER, V138, P2846, DOI 10.1002/ijc.30027
WOS:000179200000009	Kensler TW, , EUR J CANCER PREV, V11, PS58
WOS:000225580800005	Sakauchi F, , NUTR CANCER, V50, P33, DOI 10.1207/s15327914nc5001_5
WOS:000309711600085	de Lima MM, , MED ONCOL, V29, P2889, DOI 10.1007/s12032-012-0157-4
WOS:000290970100003	Vinceti M, , NUTR CANCER, V63, P506, DOI 10.1080/01635581.2011.539314
WOS:000225468700007	Allen NE, , CANCER CAUSE CONTROL, V15, P911, DOI 10.1007/s10552-004-1683-y
WOS:000337327100001	Tang JE, , WORLD J SURG ONCOL, V12, P, DOI 10.1186/1477-7819-12-130
WOS:000473609300011	Chan WL, , CLIN ONCOL-UK, V31, P570, DOI 10.1016/j.clon.2019.05.012
WOS:000351953100010	Hullar MAJ, , CANCER EPIDEM BIOMAR, V24, P546, DOI 10.1158/1055-9965.EPI-14-0262
WOS:000647272800027	Yang WS, , CANCER EPIDEM BIOMAR, V30, P789, DOI 10.1158/1055-9965.EPI-20-1329
WOS:A1991FD97400006	Cady B, , SEMIN SURG ONCOL, V7, P81, DOI 10.1002/ssu.2980070207
WOS:000166651600006	Vernon SW, , CANCER EPIDEM BIOMAR, V10, P35
WOS:000166508100006	Zayed SMAD, , J CANCER RES CLIN, V127, P40
WOS:001019887400001	Shakhssalim N, , CANCER REP-US, V6, P, DOI 10.1002/cnr2.1860
WOS:000399313200009	Carioli G, , INT J CANCER, V140, P2256, DOI 10.1002/ijc.30660
WOS:000222415900011	Wycherly BJ, , NUTR CANCER, V48, P78, DOI 10.1207/s15327914nc4801_11
WOS:000975795200001	Zhang WS, , CANCER INFORM, V22, P, DOI 10.1177/11769351231168006
WOS:000387646500001	Quidde J, , BMC CANCER, V16, P, DOI 10.1186/s12885-016-2896-7
WOS:000187080700010	Grau MV, , J NATL CANCER I, V95, P1765, DOI 10.1093/jnci/djg110
WOS:000228940200008	Agarwal MM, , CANCER-AM CANCER SOC, V103, P2042, DOI 10.1002/cncr.21047
WOS:000661248600003	Dávalos A, , SEMIN CANCER BIOL, V73, P19, DOI 10.1016/j.semcancer.2020.10.006
WOS:000262424200007	Nimptsch K, , CANCER EPIDEM BIOMAR, V18, P49, DOI 10.1158/1055-9965.EPI-08-0554
WOS:A1992HB18400013	Persky VW, , CANCER RES, V52, P578
WOS:A1997XR08800009	Gold LS, , CANCER LETT, V117, P195, DOI 10.1016/S0304-3835(97)83168-0
WOS:000481682500022	Zheng JL, , CANCER EPIDEM BIOMAR, V28, P1266, DOI 10.1158/1055-9965.EPI-19-0250
WOS:A1992JZ90600010	Mizuno S, , JPN J CLIN ONCOL, V22, P286
WOS:000309185400014	Yuasa Y, , INT J CANCER, V131, P2596, DOI 10.1002/ijc.27554
WOS:000433961300025	Santos-lozano A, , SUPPORT CARE CANCER, V26, P2293, DOI 10.1007/s00520-018-4055-y
WOS:A1992HL80800014	Wattenberg LW, , CANCER RES, V52, PS2085
WOS:000326649300072	Touvier M, , INT J CANCER, V134, P445, DOI 10.1002/ijc.28365
WOS:000650307800002	Croisier E, , SUPPORT CARE CANCER, V29, P6171, DOI 10.1007/s00520-021-06220-x
WOS:A1995PZ26800013	Breinholt V, , CANCER RES, V55, P57
WOS:000260766300038	Lueth NA, , CANCER CAUSE CONTROL, V19, P1365, DOI 10.1007/s10552-008-9208-8
WOS:000310310600006	Macásek J, , NUTR CANCER, V64, P946, DOI 10.1080/01635581.2012.716138
WOS:000402472200002	Wang ZL, , J CANCER, V8, P924, DOI 10.7150/jca.17416
WOS:000226583100012	Stattin P, , CANCER CAUSE CONTROL, V15, P1095, DOI 10.1007/s10552-004-1480-7
WOS:000558124300001	Cardoso RC, , SUPPORT CARE CANCER, V29, P1825, DOI 10.1007/s00520-020-05630-7
WOS:000180014300011	Chen G, , CANCER EPIDEM BIOMAR, V11, P1592
WOS:000287780900015	Brinkman MT, , EUR J CANCER, V47, P436, DOI 10.1016/j.ejca.2010.09.027
WOS:000370167000008	Vienneau D, , CANCER EPIDEMIOL, V40, P52, DOI 10.1016/j.canep.2015.11.006
WOS:000231195600021	Reed GA, , CANCER EPIDEM BIOMAR, V14, P1953, DOI 10.1158/1055-9965.EPI-05-0121
WOS:000596265800001	Ziouziou I, , NUTR CANCER, V73, P2665, DOI 10.1080/01635581.2020.1856388
WOS:000266629700008	Mavropoulos JC, , CANCER PREV RES, V2, P557, DOI 10.1158/1940-6207.CAPR-08-0188
WOS:000314976900014	Zamora-ros R, , CANCER CAUSE CONTROL, V24, P549, DOI 10.1007/s10552-012-9992-z
WOS:000776543600001	Dai JL, , FRONT ONCOL, V12, P, DOI 10.3389/fonc.2022.811084
WOS:000235587200027	Genkinger JM, , CANCER EPIDEM BIOMAR, V15, P364, DOI 10.1158/1055-9965.EPI-05-0484
WOS:000782830400001	Clasen JL, , INT J CANCER, V151, P708, DOI 10.1002/ijc.34009
WOS:000879641000001	Schenk JM, , NUTR CANCER, V75, P618, DOI 10.1080/01635581.2022.2143537
WOS:000245684100023	Moore LE, , INT J CANCER, V120, P2452, DOI 10.1002/ijc.22565
WOS:001273048800001	Liu YQ, , NUTR CANCER, V76, P974, DOI 10.1080/01635581.2024.2380521
WOS:000259211400005	Kim YI, , CANCER EPIDEM BIOMAR, V17, P2220, DOI 10.1158/1055-9965.EPI-07-2557
WOS:000181078900015	Mucci LA, , BRIT J CANCER, V88, P84, DOI 10.1038/sj.bjc.6600726
WOS:000335144700020	Jung SY, , CANCER EPIDEM BIOMAR, V23, P534, DOI 10.1158/1055-9965.EPI-13-1053
WOS:000088719500005	Kolonel LN, , CANCER EPIDEM BIOMAR, V9, P795
WOS:000431035300044	van der Werf A, , SUPPORT CARE CANCER, V26, P2039, DOI 10.1007/s00520-018-4044-1
WOS:000279590100016	Tang L, , CANCER EPIDEM BIOMAR, V19, P1806, DOI 10.1158/1055-9965.EPI-10-0008
WOS:000238906200008	Chen CS, , CARCINOGENESIS, V27, P1358, DOI 10.1093/carcin/bgi325
WOS:000254008300017	Miura T, , CARCINOGENESIS, V29, P585, DOI 10.1093/carcin/bgm198
WOS:001261530200001	Li XY, , NUTR CANCER, V76, P849, DOI 10.1080/01635581.2024.2374042
WOS:000553816300001	Zhang XJ, , CANCER CONTROL, V27, P, DOI 10.1177/1073274820930194
WOS:000263787000001	Wilson KM, , CANCER CAUSE CONTROL, V20, P269, DOI 10.1007/s10552-008-9241-7
WOS:000262504100009	Dal Maso L, , CANCER CAUSE CONTROL, V20, P75, DOI 10.1007/s10552-008-9219-5
WOS:000184311700003	Rodriguez C, , CANCER EPIDEM BIOMAR, V12, P597
WOS:000223213200023	López-carrillo L, , EUR J CANCER, V40, P1752, DOI 10.1016/j.ejca.2004.04.025
WOS:000397774200002	Hosni A, , RADIAT ONCOL, V12, P, DOI 10.1186/s13014-017-0787-y
WOS:A1995RJ65600013	Loft S, , CANCER EPIDEM BIOMAR, V4, P515
WOS:000275434100018	Tramacere I, , INT J CANCER, V126, P1474, DOI 10.1002/ijc.24936
WOS:000357657200012	Shen T, , CANCER CAUSE CONTROL, V26, P1173, DOI 10.1007/s10552-015-0611-7
WOS:000247163100033	Weinstein SJ, , CANCER EPIDEM BIOMAR, V16, P1253, DOI 10.1158/1055-9965.EPI-06-1084
WOS:A1990CP08900013	Ning JP, , JNCI-J NATL CANCER I, V82, P291, DOI 10.1093/jnci/82.4.291
WOS:A1991GH25000007	Engelman RW, , CANCER RES, V51, P5123
WOS:000322976000011	Brasky TM, , JNCI-J NATL CANCER I, V105, P1132, DOI 10.1093/jnci/djt174
WOS:000617145300001	Kim J, , FRONT ONCOL, V10, P, DOI 10.3389/fonc.2020.596355
WOS:000173483100020	Inoue M, , INT J CANCER, V97, P833, DOI 10.1002/ijc.10149
WOS:A1997WZ60300008	Hornross PL, , CANCER EPIDEM BIOMAR, V6, P339
WOS:000273555400006	Hwang JH, , CANCER CAUSE CONTROL, V21, P51, DOI 10.1007/s10552-009-9433-9
WOS:000165899000011	Hsieh TC, , INT J ONCOL, V18, P81
WOS:000329829200009	Morita M, , ASIAN PAC J CANCER P, V14, P6249, DOI 10.7314/APJCP.2013.14.11.6249
WOS:000232666500017	van Dijk BAC, , INT J CANCER, V117, P648, DOI 10.1002/ijc.21203
WOS:001316695900001	Chen JG, , INT J CANCER, V156, P756, DOI 10.1002/ijc.35198
WOS:000322616700002	Vance TM, , NUTR CANCER, V65, P793, DOI 10.1080/01635581.2013.806672
WOS:000257979600005	Lima MM, , FOLIA BIOL-PRAGUE, V54, P102
WOS:000403021100005	Shivappa N, , INT J CANCER, V141, P471, DOI 10.1002/ijc.30711
WOS:000625456700006	Weir TL, , SEMIN CANCER BIOL, V70, P53, DOI 10.1016/j.semcancer.2020.06.007
WOS:000086893000001	Ward MH, , INT J CANCER, V86, P603, DOI 10.1002/(SICI)1097-0215(20000601)86:5<603::AID-IJC1>3.0.CO;2-H
WOS:000224824800020	Narita S, , INT J CANCER, V112, P872, DOI 10.1002/ijc.20477
WOS:000511922100010	Nagle CM, , CANCER CAUSE CONTROL, V31, P203, DOI 10.1007/s10552-019-01257-0
WOS:000419562500081	Affronti HC, , ONCOTARGET, V8, P103758, DOI 10.18632/oncotarget.21911
WOS:000359312100035	Waterhouse M, , ANN ONCOL, V26, P1776, DOI 10.1093/annonc/mdv236
WOS:000351714500003	Jurczyszyn A, , LEUKEMIA RES, V39, P400, DOI 10.1016/j.leukres.2014.12.010
WOS:A1993LB42100003	Zeng Y, , CANCER EPIDEM BIOMAR, V2, P195
WOS:001210950200005	Shakhshir MH, , BMC CANCER, V24, P, DOI 10.1186/s12885-024-12289-4
WOS:000085640400021	Nagano J, , INT J CANCER, V86, P132, DOI 10.1002/(SICI)1097-0215(20000401)86:1<132::AID-IJC21>3.0.CO;2-M
WOS:000264104400011	Moore T, , CANCER PREV RES, V1, P65, DOI 10.1158/1940-6207.CAPR-08-0022
WOS:000851010100001	Kleckner AS, , CANCERS, V14, P, DOI 10.3390/cancers14174202
WOS:000179373000013	Allgayer H, , CANCER DETECT PREV, V26, P85, DOI 10.1016/S0361-090X(02)00008-9
WOS:000324168500036	Bosetti C, , BRIT J CANCER, V109, P1360, DOI 10.1038/bjc.2013.345
WOS:000244124800018	Han JL, , CARCINOGENESIS, V28, P390, DOI 10.1093/carcin/bgl156
WOS:000232127800001	Pahlavan PS, , TUMORI J, V91, P291, DOI 10.1177/030089160509100401
WOS:000226583100004	Gaertner RRW, , CANCER CAUSE CONTROL, V15, P1007, DOI 10.1007/s10552-004-1448-7
WOS:000325153800031	Obon-santacana M, , ANN ONCOL, V24, P2645, DOI 10.1093/annonc/mdt255
WOS:A1992JU72000009	Boukharta M, , NUTR CANCER, V18, P181, DOI 10.1080/01635589209514218
WOS:000401129800119	Pan JS, , ONCOL LETT, V13, P3717, DOI 10.3892/ol.2017.5880
WOS:000179270300001	van Gils CH, , CANCER EPIDEM BIOMAR, V11, P1279
WOS:000524298900001	Huang JY, , INT J CANCER, V147, P1917, DOI 10.1002/ijc.32994
WOS:000170328100007	Kim HS, , CANCER EPIDEM BIOMAR, V10, P869
WOS:000220286000004	Grazzini G, , EUR J CANCER PREV, V13, P19, DOI 10.1097/00008469-200402000-00004
WOS:000169348200005	Smith MR, , CANCER-AM CANCER SOC, V91, P2238
WOS:000081896500001	Luckey TD, , NUTR CANCER, V34, P1, DOI 10.1207/S15327914NC340101
WOS:000961206300001	Pourkerman M, , NUTR CANCER, V75, P1323, DOI 10.1080/01635581.2023.2191383
WOS:000458824300014	Beynon RA, , INT J CANCER, V144, P1918, DOI 10.1002/ijc.31929
WOS:000080300400007	Kidd LCR, , CANCER EPIDEM BIOMAR, V8, P439
WOS:000393295500045	Hsieh CC, , ONCOTARGET, V8, P7691, DOI 10.18632/oncotarget.13845
WOS:000655629300002	Nie C, , BMC CANCER, V21, P, DOI 10.1186/s12885-021-08199-4
WOS:000177057200003	Martin FL, , PROSTATE CANCER P D, V5, P96, DOI 10.1038/sj.pcan.4500579
WOS:A1991ET49200001	Ghadirian P, , INT J CANCER, V47, P1, DOI 10.1002/ijc.2910470102
WOS:000275631900011	Brinkman MT, , CANCER CAUSE CONTROL, V21, P609, DOI 10.1007/s10552-009-9490-0
WOS:000360626500001	Wang RJ, , ONCOTARGETS THER, V8, P2415, DOI 10.2147/OTT.S88528
WOS:000882270000001	van Doorn L, , BRIT J CANCER, V128, P354, DOI 10.1038/s41416-022-02036-6
WOS:000788913600001	Guo X, , NUTR CANCER, V74, P3194, DOI 10.1080/01635581.2022.2067336
WOS:001127965100001	Guan CH, , NUTR CANCER, V76, P196, DOI 10.1080/01635581.2023.2294523
WOS:000186718300018	Nicodemus KK, , INT J CANCER, V108, P115, DOI 10.1002/ijc.11532
WOS:000915288900004	Afshar N, , CANCER EPIDEMIOL, V82, P, DOI 10.1016/j.canep.2022.102295
WOS:000247128400004	Bermudez Y, , CANCER DETECT PREV, V31, P119, DOI 10.1016/j.cdp.2006.12.002
WOS:A1996TN87800024	Palan PR, , CLIN CANCER RES, V2, P181
WOS:000314800600025	Liu JJ, , BRIT J CANCER, V108, P183, DOI 10.1038/bjc.2012.534
WOS:000083800400020	Arnold LL, , CARCINOGENESIS, V20, P2171, DOI 10.1093/carcin/20.11.2171
WOS:000515910800001	Fraser GE, , CANCER CAUSE CONTROL, V31, P341, DOI 10.1007/s10552-020-01279-z
WOS:000343833600075	Liu SZ, , ASIAN PAC J CANCER P, V15, P7947, DOI 10.7314/APJCP.2014.15.18.7947
WOS:A1995TC71800010	Strom BL, , CANCER, V76, P1747, DOI 10.1002/1097-0142(19951115)76:10<1747::AID-CNCR2820761011>3.0.CO;2-L
WOS:000172494700010	Woodson K, , JNCI-J NATL CANCER I, V93, P1799, DOI 10.1093/jnci/93.23.1799
WOS:001037340400001	Song R, , BRIT J CANCER, V129, P982, DOI 10.1038/s41416-023-02314-x
WOS:000078116100004	Hayes RB, , CANCER EPIDEM BIOMAR, V8, P25
WOS:000454885800002	Lee SR, , BMC CANCER, V19, P, DOI 10.1186/s12885-018-5222-8
WOS:000252522700027	Asano K, , INT J CANCER, V122, P909, DOI 10.1002/ijc.23191
WOS:000087880100008	Almendingen K, , EUR J CANCER PREV, V9, P193, DOI 10.1097/00008469-200006000-00008
WOS:000754070900001	Khairan P, , CANCER PREV RES, V15, P101, DOI 10.1158/1940-6207.CAPR-21-0224
WOS:000242150300030	Stang A, , CANCER EPIDEM BIOMAR, V15, P2189, DOI 10.1158/1055-9965.EPI-06-0372
WOS:A1997XU42300002	Russo MW, , NUTR CANCER, V28, P125, DOI 10.1080/01635589709514563
WOS:A1995QB15700008	Brown LM, , J NATL CANCER I, V87, P104
WOS:000263648400012	Bonorden MJL, , NUTR CANCER, V61, P265, DOI 10.1080/01635580802419798
WOS:A1994PJ06900007	Hertog MGL, , NUTR CANCER, V22, P175, DOI 10.1080/01635589409514342
WOS:000310310600025	Bailey HD, , NUTR CANCER, V64, P1122, DOI 10.1080/01635581.2012.707278
WOS:000300488400002	Di Franco R, , RADIAT ONCOL, V7, P, DOI 10.1186/1748-717X-7-12
WOS:000275159800013	Camalier CE, , CANCER PREV RES, V3, P359, DOI 10.1158/1940-6207.CAPR-09-0068
WOS:001220983200001	Ogawa H, , GASTRIC CANCER, V27, P802, DOI 10.1007/s10120-024-01505-6
WOS:000617020600001	Kim H, , INT J CANCER, V148, P2947, DOI 10.1002/ijc.33489
WOS:000276674900005	Paz-y-miño C, , ONCOL RES, V18, P395, DOI 10.3727/096504010X12644422320780
WOS:000918205200001	Romanos-nanclares A, , JNCI-J NATL CANCER I, V115, P311, DOI 10.1093/jnci/djac229
WOS:000080798500015	Banni S, , CARCINOGENESIS, V20, P1019, DOI 10.1093/carcin/20.6.1019
WOS:000260766300018	Nasseri K, , CANCER CAUSE CONTROL, V19, P1183, DOI 10.1007/s10552-008-9185-y
WOS:000240418200014	Ramesh A, , CANCER LETT, V240, P268, DOI 10.1016/j.canlet.2005.09.016
WOS:000491428400003	Wu SH, , NUTR CANCER, V71, P1254, DOI 10.1080/01635581.2019.1603315
WOS:A1996VM56500004	Petrakis NL, , CANCER EPIDEM BIOMAR, V5, P785
WOS:000466272900001	Shivappa N, , NUTR CANCER, V71, P1086, DOI 10.1080/01635581.2019.1597902
WOS:000187001700014	Kilkkinen A, , CANCER EPIDEM BIOMAR, V12, P1209
WOS:001031985400001	Curtis AR, , J CANCER SURVIV, V18, P1889, DOI 10.1007/s11764-023-01428-8
WOS:000807008400001	Kim H, , NUTR CANCER, V74, P3446, DOI 10.1080/01635581.2022.2083189
WOS:A1990CX78900033	Cova L, , CANCER RES, V50, P2156
WOS:000363401800025	Ashmore JH, , CANCER EPIDEM BIOMAR, V24, P1635, DOI 10.1158/1055-9965.EPI-15-0284
WOS:000387554800002	Shivappa N, , NUTR CANCER, V68, P1262, DOI 10.1080/01635581.2016.1224367
WOS:001307667200001	Yadav A, , INT J CANCER, V156, P322, DOI 10.1002/ijc.35171
WOS:A1996UL75000020	Fang JL, , CARCINOGENESIS, V17, P1035, DOI 10.1093/carcin/17.5.1035
WOS:000362850200010	Wu SW, , CARCINOGENESIS, V36, P1162, DOI 10.1093/carcin/bgv109
WOS:000295309500001	Li CH, , CANCER LETT, V311, P1, DOI 10.1016/j.canlet.2011.05.035
WOS:000171821700009	Malvy DJM, , CANCER DETECT PREV, V25, P479
WOS:A1993LM26800006	Batieha AM, , CANCER EPIDEM BIOMAR, V2, P335
WOS:000288609600033	Jackson MD, , CANCER CAUSE CONTROL, V21, P2249, DOI 10.1007/s10552-010-9648-9
WOS:000355082500010	Song MY, , JNCI-J NATL CANCER I, V107, P, DOI 10.1093/jnci/djv007
WOS:001210169600001	Das M, , CANCERS, V16, P, DOI 10.3390/cancers16081513
WOS:000292449200011	Lashinger LM, , CANCER PREV RES, V4, P1030, DOI 10.1158/1940-6207.CAPR-11-0027
WOS:000265353200016	Wilson KM, , INT J CANCER, V124, P2384, DOI 10.1002/ijc.24175
WOS:A1993KM26100002	Glattre E, , CANCER CAUSE CONTROL, V4, P11, DOI 10.1007/BF00051708
WOS:000246260100017	van den Donk M, , CANCER LETT, V250, P146, DOI 10.1016/j.canlet.2006.10.002
WOS:A1993KL96300018	Yu MW, , CANCER RES, V53, P790
WOS:000289987300019	Figueiredo JC, , INT J CANCER, V129, P192, DOI 10.1002/ijc.25872
WOS:000301189400029	Jamaly S, , TUMOR BIOL, V33, P543, DOI 10.1007/s13277-011-0295-x
WOS:000305845000009	Pettersson A, , RADIOTHER ONCOL, V103, P333, DOI 10.1016/j.radonc.2012.04.006
WOS:A1994PL55800031	Rivkina MB, , CANCER RES, V54, P5430
WOS:001383743300001	Büthe L, , CURR ONCOL, V31, P7663, DOI 10.3390/curroncol31120565
WOS:000182154200022	Boysen G, , CARCINOGENESIS, V24, P517, DOI 10.1093/carcin/24.3.517
WOS:000417763600006	Rava M, , INT J CANCER, V142, P470, DOI 10.1002/ijc.31066
WOS:000299262100039	Sharma TD, , ASIAN PAC J CANCER P, V12, P1583
WOS:000233031200021	Rashidkhani B, , INT J CANCER, V117, P848, DOI 10.1002/ijc.21231
WOS:000805181100005	Gouez M, , B CANCER, V109, P516, DOI 10.1016/j.bulcan.2022.02.008
WOS:001376837100001	Almanza-aguilera E, , CANCERS, V16, P, DOI 10.3390/cancers16234116
WOS:000359721500010	Shivappa N, , NUTR CANCER, V67, P941, DOI 10.1080/01635581.2015.1062117
WOS:000325390600023	Kubrak C, , SUPPORT CARE CANCER, V21, P3127, DOI 10.1007/s00520-013-1870-z
WOS:A1996VC44000027	Davies TW, , BRIT J CANCER, V74, P657, DOI 10.1038/bjc.1996.417
WOS:000267817800026	Park SY, , BRIT J CANCER, V101, P185, DOI 10.1038/sj.bjc.6605137
WOS:000559980900006	Ladas EJ, , J CLIN ONCOL, V38, P2151, DOI 10.1200/JCO.19.02555
WOS:000166648300008	Ip C, , ANTICANCER RES, V20, P4179
WOS:000237433400003	Schabath MB, , NUTR CANCER, V53, P144, DOI 10.1207/s15327914nc5302_3
WOS:000528248000001	Antwi SO, , INT J CANCER, V147, P2075, DOI 10.1002/ijc.33007
WOS:000658560200001	Alboghobeish Z, , NUTR CANCER, V74, P882, DOI 10.1080/01635581.2021.1933100
WOS:000784863000002	Zambrano CN, , CANCER CAUSE CONTROL, V33, P929, DOI 10.1007/s10552-022-01581-y
WOS:A1996UV71100002	Takezaki T, , JPN J CANCER RES, V87, P555, DOI 10.1111/j.1349-7006.1996.tb00259.x
WOS:000854116000001	Wersäll OC, , NUTR CANCER, V75, P310, DOI 10.1080/01635581.2022.2112241
WOS:000264037700003	Satia JA, , CANCER NURS, V32, P107, DOI 10.1097/NCC.0b013e3181982d4c
WOS:000387682200003	Duggan C, , CANCER PREV RES, V9, P835, DOI 10.1158/1940-6207.CAPR-16-0163
WOS:000280902000007	Spencer EA, , CANCER CAUSE CONTROL, V21, P1417, DOI 10.1007/s10552-010-9569-7
WOS:000400766500008	Pounis G, , INT J CANCER, V141, P72, DOI 10.1002/ijc.30720
WOS:000497729500001	Musselwhite LW, , BMC CANCER, V19, P, DOI 10.1186/s12885-019-6204-1
WOS:000234874700003	Vairaktaris E, , J CANCER RES CLIN, V132, P219, DOI 10.1007/s00432-005-0065-5
WOS:000079125200012	Gann PH, , CANCER RES, V59, P1225
WOS:000280314100004	Attar E, , ORAL ONCOL, V46, P591, DOI 10.1016/j.oraloncology.2010.05.002
WOS:000406145500002	Sanchez H, , CLIN EPIGENETICS, V9, P, DOI 10.1186/s13148-017-0374-y
WOS:A1992HR70200008	Buckley DI, , NUTR CANCER, V17, P179, DOI 10.1080/01635589209514185
WOS:000281973100002	Hovey RC, , J MAMMARY GLAND BIOL, V15, P279, DOI 10.1007/s10911-010-9187-8
WOS:000182604200013	Augustin LSA, , ANN ONCOL, V14, P78, DOI 10.1093/annonc/dkg022
WOS:000300302300023	Blank MM, , BRIT J CANCER, V106, P596, DOI 10.1038/bjc.2011.572
WOS:000220724400006	Fritschi L, , CANCER EPIDEM BIOMAR, V13, P532
WOS:000179696100017	Fung TT, , INT J CANCER, V103, P110, DOI 10.1002/ijc.10798
WOS:000288542400014	Brinkman MT, , CANCER CAUSE CONTROL, V22, P469, DOI 10.1007/s10552-010-9718-z
WOS:000603652300001	Chardon ML, , PEDIATR BLOOD CANCER, V68, P, DOI 10.1002/pbc.28811
WOS:001240275800007	Bahrami A, , EUR J CANCER PREV, V33, P363, DOI 10.1097/CEJ.0000000000000867
WOS:000080042100004	Hawkins RA, , BREAST, V8, P16, DOI 10.1016/S0960-9776(99)90332-6
WOS:000269734100013	Watters JL, , CANCER EPIDEM BIOMAR, V18, P2427, DOI 10.1158/1055-9965.EPI-09-0252
WOS:001395364200001	López-hernández Y, , TRANSL ONCOL, V51, P, DOI 10.1016/j.tranon.2024.102196
WOS:000707524600001	Wu HK, , CANCER CAUSE CONTROL, V33, P91, DOI 10.1007/s10552-021-01505-2
WOS:000617172000002	Sonneborn-papakostopoulos M, , MED ONCOL, V38, P, DOI 10.1007/s12032-021-01460-7
WOS:000261045000004	Malagoli C, , TUMORI, V94, P669
WOS:A1994MZ09200012	Yuspa SH, , CANCER RES, V54, P1178
WOS:000388415700010	Yang M, , CANCER CAUSE CONTROL, V27, P1153, DOI 10.1007/s10552-016-0794-6
WOS:000754035500001	Liu Y, , CANCER PREV RES, V15, P111, DOI 10.1158/1940-6207.CAPR-21-0220
WOS:A1994PT04100029	Cohen SM, , CARCINOGENESIS, V15, P2593, DOI 10.1093/carcin/15.11.2593
WOS:000366111900082	Wu QJ, , ONCOTARGET, V6, P36081, DOI 10.18632/oncotarget.5555
WOS:000238491000030	Eleftheriadou A, , ANTICANCER RES, V26, P2345
WOS:000381121400007	Shivappa N, , CANCER CAUSE CONTROL, V27, P897, DOI 10.1007/s10552-016-0767-9
WOS:000862802300001	Langlais CS, , CANCER EPIDEM BIOMAR, V31, P1760, DOI 10.1158/1055-9965.EPI-22-0147
WOS:001313818100013	Pita-grisanti V, , CANCER RES, V84, P3058, DOI 10.1158/0008-5472.CAN-23-1045
WOS:000466763100002	Calderwood AH, , CANCER PREV RES, V12, P295, DOI 10.1158/1940-6207.CAPR-19-0023
WOS:000173632800008	Horn-ross PL, , CANCER EPIDEM BIOMAR, V11, P43
WOS:000335460400027	Schmeiser HH, , INT J CANCER, V135, P502, DOI 10.1002/ijc.28681
WOS:000556798700001	Hopkinson JB, , COLORECTAL CANCER, V9, P, DOI 10.2217/crc-2019-0017
WOS:000500819800001	Locken-castilla A, , CLIN EPIGENETICS, V11, P, DOI 10.1186/s13148-019-0745-7
WOS:A1996VF68700001	Hertog MGL, , CANCER EPIDEM BIOMAR, V5, P673
WOS:000340095700039	Hägglund H, , MED ONCOL, V31, P, DOI 10.1007/s12032-014-0123-4
WOS:000508158800002	Chang CP, , BRIT J CANCER, V122, P745, DOI 10.1038/s41416-019-0702-4
WOS:000268661900004	Rogozina OP, , CANCER PREV RES, V2, P712, DOI 10.1158/1940-6207.CAPR-09-0028
WOS:000240927500005	Manjanatha M, , CARCINOGENESIS, V27, P1970, DOI 10.1093/carcin/bgl028
WOS:000222103200002	Mathew A, , EUR J CANCER PREV, V13, P159, DOI 10.1097/01.cej.0000130022.23806.7b
WOS:000537366000005	Hu X, , CARCINOGENESIS, V41, P159, DOI 10.1093/carcin/bgz132
WOS:000168737800020	Sinha R, , CANCER EPIDEM BIOMAR, V10, P559
WOS:A1996UQ95000026	Shimizu H, , BRIT J CANCER, V73, P1600, DOI 10.1038/bjc.1996.301
WOS:000239841100007	Tsuji PA, , CARCINOGENESIS, V27, P1579, DOI 10.1093/carcin/bgi358
WOS:001179066200001	Chen YT, , NUTR CANCER, V76, P432, DOI 10.1080/01635581.2024.2324504
WOS:000249813500008	Gonzalez A, , CANCER CAUSE CONTROL, V18, P1131, DOI 10.1007/s10552-007-9052-2
WOS:A1995QN10000003	Wang WQ, , NUTR CANCER, V23, P131, DOI 10.1080/01635589509514369
WOS:A1994NU74100008	Shibata A, , INT J CANCER, V58, P46, DOI 10.1002/ijc.2910580109
WOS:000433961300024	Cong MH, , SUPPORT CARE CANCER, V26, P2285, DOI 10.1007/s00520-018-4057-9
WOS:A1994NP41700005	Tsugane S, , JPN J CANCER RES, V85, P474, DOI 10.1111/j.1349-7006.1994.tb02382.x
WOS:000465103400001	Yang YL, , WORLD J SURG ONCOL, V17, P, DOI 10.1186/s12957-019-1615-7
WOS:000284108300011	Thomas JA, , PROSTATE CANCER P D, V13, P350, DOI 10.1038/pcan.2010.24
WOS:001161991300001	Wada K, , CANCER SCI, V115, P1688, DOI 10.1111/cas.16103
WOS:000648935000011	Yue Y, , ANN ONCOL, V32, P778, DOI 10.1016/j.annonc.2021.03.200
WOS:000272981600001	Chen YC, , BMC CANCER, V9, P, DOI 10.1186/1471-2407-9-429
WOS:000241707500027	Hsu LM, , ANTICANCER RES, V26, P3787
WOS:000188785900006	Fusconi E, , TUMORI J, V89, P624, DOI 10.1177/030089160308900606
WOS:000839447600001	Husain K, , CANCERS, V14, P, DOI 10.3390/cancers14153613
WOS:000182583500007	Busstra MC, , CANCER CAUSE CONTROL, V14, P269, DOI 10.1023/A:1023650201730
WOS:A1991FL41300004	Rogers MAM, , INT J CANCER, V48, P182, DOI 10.1002/ijc.2910480205
WOS:000319985400038	Demirel BB, , ASIAN PAC J CANCER P, V14, P1797, DOI 10.7314/APJCP.2013.14.3.1797
WOS:001156268800003	Mazzarella L, , CANCER PREV RES, V17, P, DOI 10.1158/1940-6207.CAPR-23-0246
WOS:000071254300017	Harnack LJ, , CANCER EPIDEM BIOMAR, V6, P1081
WOS:001123633000006	Costanzo R, , ANTICANCER RES, V43, P5499, DOI 10.21873/anticanres.16752
WOS:000432214600009	Perloy A, , NUTR CANCER, V70, P620, DOI 10.1080/01635581.2018.1460682
WOS:A1995RJ65600019	Bowen DJ, , CANCER EPIDEM BIOMAR, V4, P555
WOS:000588431700001	Hosnijeh FS, , INT J CANCER, V148, P2115, DOI 10.1002/ijc.33369
WOS:001017400300001	Vieira RC Jr, , SUPPORT CARE CANCER, V31, P, DOI 10.1007/s00520-023-07878-1
WOS:000248976800023	Park SY, , INT J CANCER, V121, P1339, DOI 10.1002/ijc.22805
WOS:000400625500003	Singh KB, , CANCER PREV RES, V10, P279, DOI 10.1158/1940-6207.CAPR-17-0001
WOS:000440140100014	Arthur AE, , INT J CANCER, V143, P1105, DOI 10.1002/ijc.31413
WOS:000329975700017	Kantor ED, , CANCER EPIDEM BIOMAR, V22, P2312, DOI 10.1158/1055-9965.EPI-13-0470
WOS:000264751500024	Granata OM, , ANN NY ACAD SCI, V1155, P232, DOI 10.1111/j.1749-6632.2008.03690.x
WOS:000279590100012	Franke AA, , CANCER EPIDEM BIOMAR, V19, P1775, DOI 10.1158/1055-9965.EPI-10-0116
WOS:000357188500026	Edefonti V, , BRIT J CANCER, V113, P182, DOI 10.1038/bjc.2015.149
WOS:000232666500020	Yan L, , INT J CANCER, V117, P667, DOI 10.1002/ijc.21266
WOS:000288067200018	Jakszyn P, , CANCER EPIDEM BIOMAR, V20, P555, DOI 10.1158/1055-9965.EPI-10-0971
WOS:000207174600019	Sriamporn S, , ASIAN PAC J CANCER P, V8, P573
WOS:A1996WC82000022	Rivkina M, , CARCINOGENESIS, V17, P2689, DOI 10.1093/carcin/17.12.2689
WOS:000170237200011	Fries E, , J CANCER EDUC, V16, P99
WOS:000489217700001	Li HJ, , NUTR CANCER, V72, P959, DOI 10.1080/01635581.2019.1670218
WOS:000227827300030	Nkondjock A, , BRIT J CANCER, V92, P971, DOI 10.1038/sj.bjc.6602380
WOS:000225988800004	Ichihara T, , CANCER SCI, V95, P943, DOI 10.1111/j.1349-7006.2004.tb03181.x
WOS:A1995RR58300012	Baron JA, , JNCI-J NATL CANCER I, V87, P1303, DOI 10.1093/jnci/87.17.1303
WOS:000089057800013	Sandhu JK, , J NATL CANCER I, V92, P1429, DOI 10.1093/jnci/92.17.1429
WOS:000268458100009	Demoor-goldschmidt C, , B CANCER, V96, P665, DOI 10.1684/bdc.2009.0887
WOS:000370125500007	Karami S, , INT J CANCER, V138, P1626, DOI 10.1002/ijc.29902
WOS:000083287200008	Jain MG, , NUTR CANCER, V34, P173, DOI 10.1207/S15327914NC3402_8
WOS:000223822000023	Kim YT, , INT J GYNECOL CANCER, V14, P889, DOI 10.1111/j.1048-891X.2004.14526.x
WOS:001414836800001	Vaziri Y, , CURR PROB CANCER, V54, P, DOI 10.1016/j.currproblcancer.2024.101159
WOS:000087802900004	Casso D, , NUTR CANCER, V36, P163, DOI 10.1207/S15327914NC3602_4
WOS:A1992HF45400002	Demesquita HBB, , INT J CANCER, V50, P514, DOI 10.1002/ijc.2910500403
WOS:001281858400002	Park J, 2024, J CANCER SURVIV, V0, P, DOI 10.1007/s11764-024-01642-y
WOS:000075476700012	Yoshizawa K, , JNCI-J NATL CANCER I, V90, P1219, DOI 10.1093/jnci/90.16.1219
WOS:000295620000011	Heymach JV, , CANCER PREV RES, V4, P1590, DOI 10.1158/1940-6207.CAPR-10-0136
WOS:001082949400011	Takahashi M, , CANCER EPIDEM BIOMAR, V32, P1365, DOI 10.1158/1055-9965.EPI-23-0269
WOS:001375829100001	Liu YY, , DISCOV ONCOL, V15, P, DOI 10.1007/s12672-024-01644-3
WOS:000223731400062	Harris A, , ANTICANCER RES, V24, P2551
WOS:000341700200015	Moreel X, , CANCER PREV RES, V7, P766, DOI 10.1158/1940-6207.CAPR-13-0349
WOS:000621651900001	Deybasso HA, , CANCER MANAG RES, V13, P2071, DOI 10.2147/CMAR.S298892
WOS:000506334900006	Katagiri R, , CANCER PREV RES, V13, P65, DOI 10.1158/1940-6207.CAPR-19-0297
WOS:000329090100001	Amirian ES, , INFECT AGENTS CANCER, V8, P, DOI 10.1186/1750-9378-8-42
WOS:A1997YJ32500004	Veierod MB, , INT J CANCER, V73, P634, DOI 10.1002/(SICI)1097-0215(19971127)73:5<634::AID-IJC4>3.0.CO;2-Y
WOS:A1991GF18300002	Olsen GW, , CANCER CAUSE CONTROL, V2, P291, DOI 10.1007/BF00051668
WOS:000225900600016	Rashidkhani B, , INT J CANCER, V113, P451, DOI 10.1002/ijc.20577
WOS:000079066400015	Oganesian A, , CARCINOGENESIS, V20, P453, DOI 10.1093/carcin/20.3.453
WOS:A1996TZ59100012	Pawlega J, , NEOPLASMA, V43, P61
WOS:000345967300040	Du MM, , CANCER EPIDEM BIOMAR, V23, P2971, DOI 10.1158/1055-9965.EPI-14-0893
WOS:000554303400001	Hoang T, , CANCERS, V12, P, DOI 10.3390/cancers12071834
WOS:000266754100012	Lee JE, , CANCER EPIDEM BIOMAR, V18, P1730, DOI 10.1158/1055-9965.EPI-09-0045
WOS:000178831200001	Yamagishi M, , CANCER LETT, V185, P123, DOI 10.1016/S0304-3835(02)00276-8
WOS:A1994NN82800002	Ip C, , NUTR CANCER, V21, P203, DOI 10.1080/01635589409514319
WOS:000333509000010	Dixon SC, , GYNECOL ONCOL, V132, P566, DOI 10.1016/j.ygyno.2013.12.025
WOS:000283685400015	Langius JAE, , RADIOTHER ONCOL, V97, P80, DOI 10.1016/j.radonc.2010.02.017
WOS:000304105700012	Young NJ, , CANCER CAUSE CONTROL, V23, P907, DOI 10.1007/s10552-012-9961-6
WOS:A1991FC75700014	Peng HQ, , INT J CANCER, V47, P711, DOI 10.1002/ijc.2910470515
WOS:000418788000005	Sierpina V, , SEMIN ONCOL NURS, V31, P42, DOI 10.1016/j.soncn.2014.11.005
WOS:000089413000002	Ramon JM, , CANCER CAUSE CONTROL, V11, P679, DOI 10.1023/A:1008924116552
WOS:000352059800001	Matejcic M, , BMC CANCER, V15, P, DOI 10.1186/s12885-015-1105-4
WOS:000075283700002	Lin HJ, , CANCER EPIDEM BIOMAR, V7, P647
WOS:000285636600023	Tyagi B, , ASIAN PAC J CANCER P, V11, P397
WOS:000350496500017	Mardas M, , SUPPORT CARE CANCER, V23, P1015, DOI 10.1007/s00520-014-2462-2
WOS:001238442800001	Pham YTH, , CANCER PREV RES, V17, P265, DOI 10.1158/1940-6207.CAPR-23-0517
WOS:000306182600039	Nogay NH, , ASIAN PAC J CANCER P, V13, P963, DOI 10.7314/APJCP.2012.13.3.963
WOS:000084588400012	Yuan JM, , INT J CANCER, V85, P364, DOI 10.1002/(SICI)1097-0215(20000201)85:3<364::AID-IJC12>3.0.CO;2-C
WOS:000265125000016	Jiao L, , CANCER EPIDEM BIOMAR, V18, P1144, DOI 10.1158/1055-9965.EPI-08-1135
WOS:000331875500004	Bultman SJ, , CLIN CANCER RES, V20, P799, DOI 10.1158/1078-0432.CCR-13-2483
WOS:000278820600003	Tramacere I, , ORAL ONCOL, V46, P497, DOI 10.1016/j.oraloncology.2010.03.024
WOS:A1996TZ89100003	Wilkens LR, , CANCER EPIDEM BIOMAR, V5, P161
WOS:000331528900091	Zhang B, , ASIAN PAC J CANCER P, V14, P7595, DOI 10.7314/APJCP.2013.14.12.7595
WOS:000589947700001	Ronco AL, , WORLD CANCER RES J, V7, P
WOS:000222415900003	Omer RE, , NUTR CANCER, V48, P15, DOI 10.1207/s15327914nc4801_3
WOS:000625890600005	Malcomson FC, , CANCER PREV RES, V14, P337, DOI 10.1158/1940-6207.CAPR-20-0335
WOS:000679225600001	Milajerdi A, , NUTR CANCER, V74, P1644, DOI 10.1080/01635581.2021.1957134
WOS:000679225600001	Milajerdi A, , NUTR CANCER, V74, P1644, DOI 10.1080/01635581.2021.1957134
