# Supplementary material for: Global impact of dietary risks on cancers: burdens across regions from 1990 to 2021 and the projection to 2035
Source: Front Nutr. 2025 Jul 4;12:1585305. doi: 10.3389/fnut.2025.1585305 (PMC12271164; doi:10.3389/fnut.2025.1585305)
Supplement: Supplementary file 1 [file Data_Sheet_1.zip › Supplementary data/Fig 10/Fig 10A.csv]

	location_name	sex_name	group	Overall_Difference	Aging	Population	Epidemiological_Change	Aging_Percentage	Population_Percentage	Epidemiological_Change_Percentage
1	Global	Both	GlobalBoth	4025942.1	2482243.13	8731626.1	-7187927.14	61.66	216.88	-178.54
2	High-middle SDI	Both	High-middle SDIBoth	412951.91	263713.78	2509811.24	-2360573.11	63.86	607.77	-571.63
3	High SDI	Both	High SDIBoth	501450.42	-25227.35	2321299.1	-1794621.33	-5.03	462.92	-357.89
4	Low-middle SDI	Both	Low-middle SDIBoth	1203572.83	365814.48	880803.47	-43045.12	30.39	73.18	-3.58
5	Middle SDI	Both	Middle SDIBoth	1486043.01	1413277.91	2606007.25	-2533242.14	95.1	175.37	-170.47
6	Low SDI	Both	Low SDIBoth	417311.09	158488.68	377561.84	-118739.44	37.98	90.47	-28.45
