# Supplementary material for: Global impact of dietary risks on cancers: burdens across regions from 1990 to 2021 and the projection to 2035
Source: Front Nutr. 2025 Jul 4;12:1585305. doi: 10.3389/fnut.2025.1585305 (PMC12271164; doi:10.3389/fnut.2025.1585305)
Supplement: Supplementary file 1 [file Data_Sheet_1.zip › Supplementary data/Fig 10/Fig 10B.csv]

	location_name	sex_name	group	Overall_Difference	Aging	Population	Epidemiological_Change	Aging_Percentage	Population_Percentage	Epidemiological_Change_Percentage
1	Global	Both	GlobalBoth	-629257.45	324549.93	1157485.19	-2111292.57	-51.58	-183.94	335.52
2	High-middle SDI	Both	High-middle SDIBoth	-456223.61	32494.9	281318.49	-770036.99	-7.12	-61.66	168.78
3	High SDI	Both	High SDIBoth	37511.89	-3967.73	162578.14	-121098.52	-10.58	433.4	-322.83
4	Low-middle SDI	Both	Low-middle SDIBoth	158138.8	63487.49	146714.54	-52063.24	40.15	92.78	-32.92
5	Middle SDI	Both	Middle SDIBoth	-458926.82	285503.86	485214.85	-1229645.53	-62.21	-105.73	267.94
6	Low SDI	Both	Low SDIBoth	90009.57	37809.77	94339.01	-42139.21	42.01	104.81	-46.82
