# Supplementary material for: Global impact of dietary risks on cancers: burdens across regions from 1990 to 2021 and the projection to 2035
Source: Front Nutr. 2025 Jul 4;12:1585305. doi: 10.3389/fnut.2025.1585305 (PMC12271164; doi:10.3389/fnut.2025.1585305)
Supplement: Supplementary file 1 [file Data_Sheet_1.zip › Supplementary data/Fig 10/Fig 10C.csv]

	location_name	sex_name	group	Overall_Difference	Aging	Population	Epidemiological_Change	Aging_Percentage	Population_Percentage	Epidemiological_Change_Percentage
1	High-middle SDI	Both	High-middle SDIBoth	-102155.76	37021.79	387125.8	-526303.35	-36.24	-378.96	515.2
2	Global	Both	GlobalBoth	-41025.28	316723.86	1163759.28	-1521508.42	-772.02	-2836.69	3708.71
3	Low SDI	Both	Low SDIBoth	25809.29	17378.22	41987.16	-33556.09	67.33	162.68	-130.02
4	High SDI	Both	High SDIBoth	-90922.02	-4807.17	179010.5	-265125.35	5.29	-196.88	291.6
5	Low-middle SDI	Both	Low-middle SDIBoth	81245.55	46415.24	110300.43	-75470.11	57.13	135.76	-92.89
6	Middle SDI	Both	Middle SDIBoth	45242.31	250494.61	445523.59	-650775.89	553.67	984.75	-1438.42
