# Supplementary material for: Global impact of dietary risks on cancers: burdens across regions from 1990 to 2021 and the projection to 2035
Source: Front Nutr. 2025 Jul 4;12:1585305. doi: 10.3389/fnut.2025.1585305 (PMC12271164; doi:10.3389/fnut.2025.1585305)
Supplement: Supplementary file 1 [file Data_Sheet_1.zip › Supplementary data/Fig 10/Fig 10D.csv]

	location_name	sex_name	group	Overall_Difference	Aging	Population	Epidemiological_Change	Aging_Percentage	Population_Percentage	Epidemiological_Change_Percentage
1	Global	Both	GlobalBoth	3648186.84	-723838.33	5323021.68	-950996.51	-19.84	145.91	-26.07
2	High-middle SDI	Both	High-middle SDIBoth	931154.25	166397.04	1311047.99	-546290.79	17.87	140.8	-58.67
3	High SDI	Both	High SDIBoth	533418.86	26755.16	1428064.71	-921401	5.02	267.72	-172.73
4	Low-middle SDI	Both	Low-middle SDIBoth	557786.53	119333.53	423741.53	14711.47	21.39	75.97	2.64
5	Middle SDI	Both	Middle SDIBoth	1442262.17	452777.39	1291375.43	-301890.66	31.39	89.54	-20.93
6	Low SDI	Both	Low SDIBoth	179591.53	48449.66	194984.18	-63842.31	26.98	108.57	-35.55
