# Supplementary material for: Global impact of dietary risks on cancers: burdens across regions from 1990 to 2021 and the projection to 2035
Source: Front Nutr. 2025 Jul 4;12:1585305. doi: 10.3389/fnut.2025.1585305 (PMC12271164; doi:10.3389/fnut.2025.1585305)
Supplement: Supplementary file 1 [file Data_Sheet_1.zip › Supplementary data/Fig 10/Fig 10E.csv]

	location_name	sex_name	group	Overall_Difference	Aging	Population	Epidemiological_Change	Aging_Percentage	Population_Percentage	Epidemiological_Change_Percentage
1	Global	Both	GlobalBoth	175891.89	258261.41	948486.72	-1030856.24	146.83	539.24	-586.07
2	High-middle SDI	Both	High-middle SDIBoth	-112281.86	53242.41	269591.97	-435116.24	-47.42	-240.1	387.52
3	High SDI	Both	High SDIBoth	-13693.37	2314.02	216770.08	-232777.47	-16.9	-1583.03	1699.93
4	Low-middle SDI	Both	Low-middle SDIBoth	169703.86	102449.53	151119.22	-83864.89	60.37	89.05	-49.42
5	Low SDI	Both	Low SDIBoth	38319.27	18886.34	37544.96	-18112.03	49.29	97.98	-47.27
6	Middle SDI	Both	Middle SDIBoth	93923.97	230121.97	324582.53	-460780.52	245.01	345.58	-490.59
