# Supplementary material for: Global impact of dietary risks on cancers: burdens across regions from 1990 to 2021 and the projection to 2035
Source: Front Nutr. 2025 Jul 4;12:1585305. doi: 10.3389/fnut.2025.1585305 (PMC12271164; doi:10.3389/fnut.2025.1585305)
Supplement: Supplementary file 1 [file Data_Sheet_1.zip › Supplementary data/Fig 10/Fig 10F.csv]

	location_name	sex_name	group	Overall_Difference	Aging	Population	Epidemiological_Change	Aging_Percentage	Population_Percentage	Epidemiological_Change_Percentage
1	Global	Both	GlobalBoth	1054878.18	251354.04	1112416.37	-308892.23	23.83	105.45	-29.28
2	High-middle SDI	Both	High-middle SDIBoth	172825.01	11920.96	288521.95	-127617.9	6.9	166.94	-73.84
3	High SDI	Both	High SDIBoth	41040.17	-36527.32	352861.92	-275294.43	-89	859.8	-670.79
4	Low-middle SDI	Both	Low-middle SDIBoth	286966.23	48803.49	130460.19	107702.56	17.01	45.46	37.53
5	Middle SDI	Both	Middle SDIBoth	437195.83	115305.26	266228.55	55662.02	26.37	60.89	12.73
6	Low SDI	Both	Low SDIBoth	115890.91	28031.5	60649.36	27210.06	24.19	52.33	23.48
