# Supplementary material for: Global impact of dietary risks on cancers: burdens across regions from 1990 to 2021 and the projection to 2035
Source: Front Nutr. 2025 Jul 4;12:1585305. doi: 10.3389/fnut.2025.1585305 (PMC12271164; doi:10.3389/fnut.2025.1585305)
Supplement: Supplementary file 1 [file Data_Sheet_1.zip › Supplementary data/Fig 11/Fig 11A.csv]

	Year	Coefficient	Lower_CI	Upper_CI	Type	num
1	1990	128.4268791463475	91.45691147357287	165.3968468191221	Slope	128.43(91.46, 165.40)
2	2021	31.30241904914286	3.364411487987113	59.2404266102986	Slope	31.30(3.36, 59.24)
