# Supplementary material for: Global impact of dietary risks on cancers: burdens across regions from 1990 to 2021 and the projection to 2035
Source: Front Nutr. 2025 Jul 4;12:1585305. doi: 10.3389/fnut.2025.1585305 (PMC12271164; doi:10.3389/fnut.2025.1585305)
Supplement: Supplementary file 1 [file Data_Sheet_1.zip › Supplementary data/Fig 11/Fig 11B.csv]

	Year	CI_Mean	CI_Lower	CI_Upper	num
1	1990	0.1115204926703021	0.0811882171631372	0.1409561380371403	0.11(0.08, 0.14)
2	2021	0.02157832903720969	-0.004251454850361837	0.04839527113037773	0.02(-0.00, 0.05)
