# Supplementary material for: Global impact of dietary risks on cancers: burdens across regions from 1990 to 2021 and the projection to 2035
Source: Front Nutr. 2025 Jul 4;12:1585305. doi: 10.3389/fnut.2025.1585305 (PMC12271164; doi:10.3389/fnut.2025.1585305)
Supplement: Supplementary file 1 [file Data_Sheet_1.zip › Supplementary data/Fig 11/Fig 11C.csv]

	Year	Coefficient	Lower_CI	Upper_CI	Type	num
1	1990	-22.46283067281965	-30.91261225398078	-14.01304909165852	Slope	-22.46(-30.91, -14.01)
2	2021	-25.39252100984823	-31.59083119498881	-19.19421082470765	Slope	-25.39(-31.59, -19.19)
