# Supplementary material for: Global impact of dietary risks on cancers: burdens across regions from 1990 to 2021 and the projection to 2035
Source: Front Nutr. 2025 Jul 4;12:1585305. doi: 10.3389/fnut.2025.1585305 (PMC12271164; doi:10.3389/fnut.2025.1585305)
Supplement: Supplementary file 1 [file Data_Sheet_1.zip › Supplementary data/Fig 11/Fig 11D.csv]

	Year	CI_Mean	CI_Lower	CI_Upper	num
1	1990	-0.2306070066574886	-0.2976608379810394	-0.1528746398387621	-0.23(-0.30, -0.15)
2	2021	-0.3126701143226334	-0.3665963794059144	-0.248035790646745	-0.31(-0.37, -0.25)
