# Supplementary material for: Global impact of dietary risks on cancers: burdens across regions from 1990 to 2021 and the projection to 2035
Source: Front Nutr. 2025 Jul 4;12:1585305. doi: 10.3389/fnut.2025.1585305 (PMC12271164; doi:10.3389/fnut.2025.1585305)
Supplement: Supplementary file 1 [file Data_Sheet_1.zip › Supplementary data/Fig 11/Fig 11E.csv]

	Year	Coefficient	Lower_CI	Upper_CI	Type	num
1	1990	5.337034473366788	-0.8446536264216773	11.51872257315526	Slope	5.34(-0.84, 11.52)
2	2021	-7.962545897665713	-11.45864117425502	-4.466450621076405	Slope	-7.96(-11.46, -4.47)
