# Supplementary material for: Global impact of dietary risks on cancers: burdens across regions from 1990 to 2021 and the projection to 2035
Source: Front Nutr. 2025 Jul 4;12:1585305. doi: 10.3389/fnut.2025.1585305 (PMC12271164; doi:10.3389/fnut.2025.1585305)
Supplement: Supplementary file 1 [file Data_Sheet_1.zip › Supplementary data/Fig 11/Fig 11F.csv]

	Year	CI_Mean	CI_Lower	CI_Upper	num
1	1990	0.02859902203285447	-0.01316569649230912	0.07059649730194197	0.03(-0.01, 0.07)
2	2021	-0.1130759098598981	-0.1491389964765483	-0.07500423860741502	-0.11(-0.15, -0.08)
