# Supplementary material for: Global impact of dietary risks on cancers: burdens across regions from 1990 to 2021 and the projection to 2035
Source: Front Nutr. 2025 Jul 4;12:1585305. doi: 10.3389/fnut.2025.1585305 (PMC12271164; doi:10.3389/fnut.2025.1585305)
Supplement: Supplementary file 1 [file Data_Sheet_1.zip › Supplementary data/Fig 11/Fig 11G.csv]

	Year	Coefficient	Lower_CI	Upper_CI	Type	num
1	1990	101.3235770723772	81.19911294300678	121.4480412017476	Slope	101.32(81.20, 121.45)
2	2021	58.94183869966751	42.21801109398943	75.6656663053456	Slope	58.94(42.22, 75.67)
