# Supplementary material for: Global impact of dietary risks on cancers: burdens across regions from 1990 to 2021 and the projection to 2035
Source: Front Nutr. 2025 Jul 4;12:1585305. doi: 10.3389/fnut.2025.1585305 (PMC12271164; doi:10.3389/fnut.2025.1585305)
Supplement: Supplementary file 1 [file Data_Sheet_1.zip › Supplementary data/Fig 11/Fig 11H.csv]

	Year	CI_Mean	CI_Lower	CI_Upper	num
1	1990	0.1754403933813303	0.1393751817843688	0.2082784984721055	0.18(0.14, 0.21)
2	2021	0.09623918630219319	0.06716113596269034	0.1253842356124399	0.10(0.07, 0.13)
