# Supplementary material for: Global impact of dietary risks on cancers: burdens across regions from 1990 to 2021 and the projection to 2035
Source: Front Nutr. 2025 Jul 4;12:1585305. doi: 10.3389/fnut.2025.1585305 (PMC12271164; doi:10.3389/fnut.2025.1585305)
Supplement: Supplementary file 1 [file Data_Sheet_1.zip › Supplementary data/Fig 11/Fig 11I.csv]

	Year	Coefficient	Lower_CI	Upper_CI	Type	num
1	1990	7.943724603462694	2.050188725186362	13.83726048173903	Slope	7.94(2.05, 13.84)
2	2021	-0.8276859632928456	-4.518329531517673	2.862957604931982	Slope	-0.83(-4.52, 2.86)
