# Supplementary material for: Global impact of dietary risks on cancers: burdens across regions from 1990 to 2021 and the projection to 2035
Source: Front Nutr. 2025 Jul 4;12:1585305. doi: 10.3389/fnut.2025.1585305 (PMC12271164; doi:10.3389/fnut.2025.1585305)
Supplement: Supplementary file 1 [file Data_Sheet_1.zip › Supplementary data/Fig 11/Fig 11J.csv]

	Year	CI_Mean	CI_Lower	CI_Upper	num
1	1990	0.06689656410342637	0.006373937959027222	0.1238118826178729	0.07(0.01, 0.12)
2	2021	-0.06954230252545957	-0.1276836656470311	-0.01091553434680808	-0.07(-0.13, -0.01)
