# Supplementary material for: Global impact of dietary risks on cancers: burdens across regions from 1990 to 2021 and the projection to 2035
Source: Front Nutr. 2025 Jul 4;12:1585305. doi: 10.3389/fnut.2025.1585305 (PMC12271164; doi:10.3389/fnut.2025.1585305)
Supplement: Supplementary file 1 [file Data_Sheet_1.zip › Supplementary data/Fig 11/Fig 11K.csv]

	Year	Coefficient	Lower_CI	Upper_CI	Type	num
1	1990	35.79353174251467	29.12594090435412	42.46112258067523	Slope	35.79(29.13, 42.46)
2	2021	4.988700765732485	-1.587589334884673	11.56499086634964	Slope	4.99(-1.59, 11.56)
