# Supplementary material for: Global impact of dietary risks on cancers: burdens across regions from 1990 to 2021 and the projection to 2035
Source: Front Nutr. 2025 Jul 4;12:1585305. doi: 10.3389/fnut.2025.1585305 (PMC12271164; doi:10.3389/fnut.2025.1585305)
Supplement: Supplementary file 1 [file Data_Sheet_1.zip › Supplementary data/Fig 11/Fig 11L.csv]

	Year	CI_Mean	CI_Lower	CI_Upper	num
1	1990	0.1832939778538901	0.1571892159014373	0.2098385168668183	0.18(0.16, 0.21)
2	2021	0.01776448674859232	-0.009269100481886387	0.0478949849628446	0.02(-0.01, 0.05)
