# Supplementary material for: Global impact of dietary risks on cancers: burdens across regions from 1990 to 2021 and the projection to 2035
Source: Front Nutr. 2025 Jul 4;12:1585305. doi: 10.3389/fnut.2025.1585305 (PMC12271164; doi:10.3389/fnut.2025.1585305)
Supplement: Supplementary file 1 [file Data_Sheet_1.zip › Supplementary data/Fig 12/Fig 12A.csv]

	location_id	year	val	SDI	frontier	eff_diff	location_name
1	6	1990	469.49116234953	0.458668935267616	39.80932368182206	429.681838667708	China
2	6	1991	459.42128812536	0.467301969740226	39.76398713313215	419.6573009922278	China
3	6	1992	448.03651356052	0.475784030669638	39.76846379546858	408.2680497650514	China
4	6	1993	436.0762372308899	0.484353830709851	39.80158728335645	396.2746499475335	China
5	6	1994	423.6104116061199	0.49257864459854	39.7260386289799	383.88437297714	China
6	6	1995	410.72177233079	0.501500907580649	39.74801577475243	370.9737565560375	China
7	6	1996	394.20321504681	0.512033995790715	39.74021688810522	354.4629981587047	China
8	6	1997	378.23568565584	0.522326866102753	39.76182690590291	338.4738587499371	China
9	6	1998	365.68806664904	0.531379484348035	39.73148082656495	325.9565858224751	China
10	6	1999	355.3349100688	0.540333688117168	39.72990652446688	315.6050035443332	China
11	6	2000	348.0504991515	0.547989192872889	39.73277264354952	308.3177265079505	China
12	6	2001	339.73340240567	0.553680373692626	39.6917494962001	300.0416529094699	China
13	6	2002	328.93547193595	0.560542936414416	39.65949241298	289.27597952297	China
14	6	2003	321.41856878082	0.569018827276063	39.72871281716	281.68985596366	China
15	6	2004	315.86452227391	0.578178090807068	39.74571112405598	276.118811149854	China
16	6	2005	302.23186184771	0.58805219357166	39.69084941860962	262.5410124291004	China
17	6	2006	280.87052020885	0.598758170327953	39.72617794161137	241.1443422672386	China
18	6	2007	267.25884476135	0.609520246163436	39.707502126625	227.551342634725	China
19	6	2008	260.39884308233	0.619454832781724	39.64553593062379	220.7533071517062	China
20	6	2009	253.85318052424	0.62930772749348	39.7232396889911	214.1299408352489	China
21	6	2010	248.76437340945	0.64152144342547	39.79861679683261	208.9657566126174	China
22	6	2011	241.43265167803	0.651447977618785	39.7143861321751	201.7182655458549	China
23	6	2012	233.72198730877	0.657144292359298	39.82760492403304	193.894382384737	China
24	6	2013	225.96202045104	0.66310300729639	39.7266862179032	186.2353342331368	China
25	6	2014	219.53882315618	0.668640847002655	39.73446480696613	179.8043583492139	China
26	6	2015	215.02910538001	0.671940110944872	39.75469681814124	175.2744085618688	China
27	6	2016	213.57304518297	0.676218437253933	39.71049912400868	173.8625460589613	China
28	6	2017	211.87537226921	0.6846196607825	39.6606000779833	172.2147721912267	China
29	6	2018	211.36023436913	0.693717996192013	39.72187306786149	171.6383613012685	China
30	6	2019	211.07249518284	0.703686823937232	39.76346072555802	171.309034457282	China
31	6	2020	211.03317446157	0.713364584593745	39.78659488596868	171.2465795756013	China
32	6	2021	210.4922917093	0.721629759719777	39.77697977790442	170.7153119313956	China
33	7	1990	276.09762823066	0.497780128289885	39.73797975307408	236.3596484775859	Democratic People's Republic of Korea
34	7	1991	276.3667126701	0.49912051226047	39.75474574721726	236.6119669228827	Democratic People's Republic of Korea
35	7	1992	277.44179364346	0.499629841478392	39.7584734252676	237.6833202181924	Democratic People's Republic of Korea
36	7	1993	279.33720697254	0.49970064634474	39.75108517029471	239.5861218022453	Democratic People's Republic of Korea
37	7	1994	281.01652832358	0.499531339948334	39.7141744287783	241.3023538948017	Democratic People's Republic of Korea
38	7	1995	283.21030189489	0.499080529317303	39.77285914384524	243.4374427510448	Democratic People's Republic of Korea
39	7	1996	284.72416480115	0.498429013609349	39.72926074804345	244.9949040531065	Democratic People's Republic of Korea
40	7	1997	286.40968503993	0.497136868597342	39.76574333983839	246.6439417000916	Democratic People's Republic of Korea
41	7	1998	288.04453602972	0.49615920966594	39.72708822605059	248.3174478036694	Democratic People's Republic of Korea
42	7	1999	289.3278649229	0.496484753521051	39.76385274663836	249.5640121762617	Democratic People's Republic of Korea
43	7	2000	290.56162695697	0.497461994823193	39.70294383001447	250.8586831269556	Democratic People's Republic of Korea
44	7	2001	291.43474602905	0.499674042505593	39.77695083273824	251.6577951963118	Democratic People's Republic of Korea
45	7	2002	291.49643225875	0.502633568731371	39.71521910346691	251.7812131552831	Democratic People's Republic of Korea
46	7	2003	292.11639454846	0.506165243055573	39.72987948049396	252.386515067966	Democratic People's Republic of Korea
47	7	2004	292.87300347463	0.510229134162392	39.66301006463456	253.2099934099955	Democratic People's Republic of Korea
48	7	2005	293.88309094781	0.515097762842417	39.7457114316619	254.1373795161481	Democratic People's Republic of Korea
49	7	2006	295.83773920653	0.519741439913669	39.78833937427776	256.0493998322522	Democratic People's Republic of Korea
50	7	2007	297.99551413641	0.524066965087203	39.68794350036079	258.3075706360492	Democratic People's Republic of Korea
51	7	2008	300.04519779593	0.52881349761598	39.73080359621972	260.3143941997103	Democratic People's Republic of Korea
52	7	2009	301.95702876679	0.533114411172631	39.70386723190445	262.2531615348856	Democratic People's Republic of Korea
53	7	2010	302.45671943879	0.53719291837066	39.73367948227019	262.7230399565198	Democratic People's Republic of Korea
54	7	2011	300.49879707538	0.541212269847829	39.81060325379666	260.6881938215834	Democratic People's Republic of Korea
55	7	2012	298.75526815063	0.545331713402902	39.78700314769831	258.9682650029317	Democratic People's Republic of Korea
56	7	2013	295.36463517075	0.549483297235091	39.74995526352097	255.614679907229	Democratic People's Republic of Korea
57	7	2014	292.03104722457	0.553603559944788	39.76981517159886	252.2612320529712	Democratic People's Republic of Korea
58	7	2015	288.73389991901	0.557321271453133	39.70473028809567	249.0291696309143	Democratic People's Republic of Korea
59	7	2016	285.66708349467	0.560743562553338	39.74563778023731	245.9214457144327	Democratic People's Republic of Korea
60	7	2017	282.31454173324	0.563388288880609	39.71014879354804	242.604392939692	Democratic People's Republic of Korea
61	7	2018	279.33334340321	0.565161484391211	39.80630743479158	239.5270359684184	Democratic People's Republic of Korea
62	7	2019	276.77034342208	0.566765705893725	39.73035977662306	237.039983645457	Democratic People's Republic of Korea
63	7	2020	273.62038053538	0.56818855103523	39.69180034947882	233.9285801859012	Democratic People's Republic of Korea
64	7	2021	270.41440385642	0.569854634067777	39.7541564191935	230.6602474372265	Democratic People's Republic of Korea
65	8	1990	273.34874690728	0.667633853818721	39.76903508722257	233.5797118200574	Taiwan (Province of China)
66	8	1991	283.48623691333	0.676537236907717	39.71057442413919	243.7756624891908	Taiwan (Province of China)
67	8	1992	289.49139356344	0.684803635601178	39.78391252198296	249.707481041457	Taiwan (Province of China)
68	8	1993	298.30849381623	0.692924130193594	39.81422321861703	258.494270597613	Taiwan (Province of China)
69	8	1994	298.95061360036	0.701078749506874	39.75635964994157	259.1942539504184	Taiwan (Province of China)
70	8	1995	303.68675367274	0.709626820870811	39.69163808605625	263.9951155866838	Taiwan (Province of China)
71	8	1996	320.6309634915	0.719128415346056	39.7219490624201	280.9090144290799	Taiwan (Province of China)
72	8	1997	344.84717178116	0.72914549717473	39.791569958171	305.055601822989	Taiwan (Province of China)
73	8	1998	327.37532480917	0.738125787434293	39.69399259822534	287.6813322109446	Taiwan (Province of China)
74	8	1999	318.08213206117	0.745338399386342	39.77291321874978	278.3092188424203	Taiwan (Province of China)
75	8	2000	325.91584648897	0.752926841487622	39.73507468214436	286.1807718068256	Taiwan (Province of China)
76	8	2001	324.53125911478	0.760829809097496	39.69492995995276	284.8363291548272	Taiwan (Province of China)
77	8	2002	318.37281538891	0.769008983647841	39.64575387970113	278.7270615092089	Taiwan (Province of China)
78	8	2003	316.00160011898	0.776955803379445	39.74325408022573	276.2583460387543	Taiwan (Province of China)
79	8	2004	321.63494101872	0.784677977861477	39.77818271934981	281.8567582993702	Taiwan (Province of China)
80	8	2005	323.97624484385	0.792445129331779	39.71623167938313	284.2600131644668	Taiwan (Province of China)
81	8	2006	319.10750943473	0.800174674875457	39.80517935392269	279.3023300808073	Taiwan (Province of China)
82	8	2007	315.58442787125	0.808137693890723	39.76049756143551	275.8239303098145	Taiwan (Province of China)
83	8	2008	310.42433217932	0.81540069133486	39.79396315872443	270.6303690205956	Taiwan (Province of China)
84	8	2009	307.32034954884	0.821432279265941	39.6952463271272	267.6251032217128	Taiwan (Province of China)
85	8	2010	308.41944254443	0.827226752015366	39.74892931642302	268.670513228007	Taiwan (Province of China)
86	8	2011	314.12483687129	0.832064073807912	39.70299155540462	274.4218453158854	Taiwan (Province of China)
87	8	2012	308.21374074682	0.836677664574998	39.80385276510741	268.4098879817125	Taiwan (Province of China)
88	8	2013	299.51365211273	0.841280462756768	39.73711597705162	259.7765361356783	Taiwan (Province of China)
89	8	2014	299.92723501821	0.845695560406305	39.64957354584854	260.2776614723615	Taiwan (Province of China)
90	8	2015	286.999374606	0.850055268699097	39.78144087842065	247.2179337275794	Taiwan (Province of China)
91	8	2016	285.88460354315	0.854466037759635	39.72572522944681	246.1588783137032	Taiwan (Province of China)
92	8	2017	289.0433175156	0.858888018761485	39.74697886542467	249.2963386501753	Taiwan (Province of China)
93	8	2018	285.33545892711	0.863158360983117	39.73732871231483	245.5981302147952	Taiwan (Province of China)
94	8	2019	281.26538999377	0.86741184993072	39.72510153653241	241.5402884572376	Taiwan (Province of China)
95	8	2020	268.50964716419	0.871247947250766	39.61559689012118	228.8940502740688	Taiwan (Province of China)
96	8	2021	270.22151359106	0.874747053187929	39.77051850322344	230.4509950878365	Taiwan (Province of China)
97	10	1990	345.52875484063	0.289075059080125	46.32840766938168	299.2003471712483	Cambodia
98	10	1991	343.56074584464	0.29247920029669	44.82919221770956	298.7315536269305	Cambodia
99	10	1992	342.83816845511	0.296900954885372	40.91260422250038	301.9255642326096	Cambodia
100	10	1993	344.31383122786	0.301627201679918	39.68460037356419	304.6292308542958	Cambodia
101	10	1994	346.96996266921	0.305722592004088	39.73221271725018	307.2377499519598	Cambodia
102	10	1995	348.92012703051	0.310678881281017	39.70781259313944	309.2123144373705	Cambodia
103	10	1996	347.90750506201	0.31563096971546	39.74184060150168	308.1656644605083	Cambodia
104	10	1997	346.58615986825	0.320503749678941	39.82993137910243	306.7562284891475	Cambodia
105	10	1998	345.75449598752	0.324974298583536	39.67421233335347	306.0802836541665	Cambodia
106	10	1999	344.51998816426	0.330224246107348	39.79159324325221	304.7283949210077	Cambodia
107	10	2000	342.03965846168	0.336075029953322	39.77809522088435	302.2615632407957	Cambodia
108	10	2001	339.04745884377	0.342507910583009	39.77511812279589	299.2723407209741	Cambodia
109	10	2002	334.96840171567	0.349465712270985	39.74999053427815	295.2184111813918	Cambodia
110	10	2003	329.76766939908	0.356929660458733	39.7894714375	289.97819796158	Cambodia
111	10	2004	326.67366975987	0.364854644690823	39.81396750728307	286.8597022525869	Cambodia
112	10	2005	323.708651762	0.373331814716366	39.75279223992384	283.9558595220761	Cambodia
113	10	2006	319.78426718603	0.381698166189418	39.69638307552089	280.0878841105091	Cambodia
114	10	2007	319.64468963441	0.389876229632594	39.78900734550845	279.8556822889016	Cambodia
115	10	2008	317.82589353742	0.397679519850279	39.69591782936775	278.1299757080523	Cambodia
116	10	2009	317.24410640117	0.404220933365413	39.77160113564171	277.4725052655282	Cambodia
117	10	2010	316.5414207078	0.410211121336958	39.7731841513651	276.7682365564349	Cambodia
118	10	2011	316.46889984885	0.415964408667437	39.72931407314817	276.7395857757018	Cambodia
119	10	2012	315.96263723883	0.4217697537185	39.69524547502706	276.2673917638029	Cambodia
120	10	2013	315.18587710314	0.427715060183387	39.7820354820733	275.4038416210667	Cambodia
121	10	2014	315.3400769785	0.433597748994237	39.66781786223348	275.6722591162665	Cambodia
122	10	2015	315.65411176159	0.43948735809131	39.72737902470138	275.9267327368887	Cambodia
123	10	2016	315.57937997264	0.445358172105636	39.78138612867989	275.7979938439601	Cambodia
124	10	2017	315.2761745554	0.451221744385535	39.74521159119492	275.5309629642051	Cambodia
125	10	2018	314.46396365608	0.457341489845745	39.76139475533373	274.7025689007463	Cambodia
126	10	2019	313.29031713333	0.463643430446969	39.75192744099709	273.5383896923329	Cambodia
127	10	2020	312.33658968511	0.468876053670987	39.80957948526727	272.5270101998427	Cambodia
128	10	2021	311.06200919169	0.473621490708013	39.6903742784642	271.3716349132258	Cambodia
129	11	1990	206.49254587684	0.457134954421362	39.70447499276243	166.7880708840776	Indonesia
130	11	1991	207.49276449241	0.466505583269134	39.72475290695039	167.7680115854596	Indonesia
131	11	1992	208.26150797515	0.475753157454434	39.71867889995786	168.5428290751921	Indonesia
132	11	1993	209.157539858	0.484775240859362	39.62844230475167	169.5290975532483	Indonesia
133	11	1994	208.88486501976	0.493607099523711	39.76361078885286	169.1212542309071	Indonesia
134	11	1995	207.37923646929	0.502008381392835	39.75118752990808	167.6280489393819	Indonesia
135	11	1996	205.91348274514	0.510108146446556	39.73354074853278	166.1799419966072	Indonesia
136	11	1997	205.36258907057	0.51810218881129	39.73328082811712	165.6293082424529	Indonesia
137	11	1998	205.4698794054401	0.524045603868488	39.67141639012571	165.7984630153143	Indonesia
138	11	1999	205.78880321543	0.529176329629629	39.71469607297476	166.0741071424552	Indonesia
139	11	2000	205.76021700345	0.533789587270659	39.75881816665957	166.0013988367904	Indonesia
140	11	2001	204.21231461855	0.537977981115366	39.7145744134792	164.4977402050708	Indonesia
141	11	2002	203.91363271795	0.542245676060877	39.83656877271906	164.0770639452309	Indonesia
142	11	2003	204.22214010749	0.546550264351478	39.72617600213606	164.4959641053539	Indonesia
143	11	2004	203.88996314101	0.550902314227472	39.72653402418008	164.1634291168299	Indonesia
144	11	2005	203.88081078496	0.555424913216581	39.78868986307358	164.0921209218864	Indonesia
145	11	2006	203.15547106537	0.560265924242442	39.73318902133897	163.422282044031	Indonesia
146	11	2007	203.75255530131	0.565811896183758	39.73675518033393	164.0158001209761	Indonesia
147	11	2008	203.76138974084	0.572225266933015	39.71528370272896	164.046106038111	Indonesia
148	11	2009	203.90460568402	0.578866902230273	39.65587912275482	164.2487265612652	Indonesia
149	11	2010	203.43531684204	0.585982419406785	39.74805610079576	163.6872607412442	Indonesia
150	11	2011	202.68487056601	0.593652984587084	39.78572049504476	162.8991500709652	Indonesia
151	11	2012	201.00432529925	0.601185701344525	39.76191593700204	161.242409362248	Indonesia
152	11	2013	199.20557351676	0.608509904334102	39.79154433064991	159.4140291861101	Indonesia
153	11	2014	197.75902233377	0.615499887091834	39.68277279289689	158.0762495408731	Indonesia
154	11	2015	196.46101389288	0.622222469472476	39.71267656889284	156.7483373239872	Indonesia
155	11	2016	196.25196557642	0.62866662466714	39.71172251126562	156.5402430651544	Indonesia
156	11	2017	196.01069199763	0.634895744678987	39.74540310428098	156.265288893349	Indonesia
157	11	2018	195.86110559663	0.640948750163115	39.72759919474913	156.1335064018809	Indonesia
158	11	2019	195.39843760357	0.64686545689526	39.69954056152345	155.6988970420466	Indonesia
159	11	2020	195.84238751456	0.651926647922518	39.65379516804408	156.1885923465159	Indonesia
160	11	2021	194.81007163759	0.656868336261681	39.74992848392275	155.0601431536672	Indonesia
161	12	1990	332.64795574935	0.264283163752662	71.84013158349518	260.8078241658548	Lao People's Democratic Republic
162	12	1991	330.05336649083	0.268787617854408	71.67825054659451	258.3751159442355	Lao People's Democratic Republic
163	12	1992	327.90337190862	0.273435312470827	71.60483245073911	256.2985394578809	Lao People's Democratic Republic
164	12	1993	325.42521514396	0.278140417914198	71.57094980864842	253.8542653353115	Lao People's Democratic Republic
165	12	1994	322.60023263503	0.283270229855729	50.50785745485667	272.0923751801733	Lao People's Democratic Republic
166	12	1995	319.85705065431	0.288795341159004	44.38795354838838	275.4690971059216	Lao People's Democratic Republic
167	12	1996	316.52071473404	0.294838372041673	40.40464369453078	276.1160710395092	Lao People's Democratic Republic
168	12	1997	313.59579669393	0.301477967015192	39.75792842836967	273.8378682655603	Lao People's Democratic Republic
169	12	1998	310.3314732206	0.308402544731754	39.69341215251469	270.6380610680853	Lao People's Democratic Republic
170	12	1999	305.84314381608	0.315972615438411	39.7779743338158	266.0651694822642	Lao People's Democratic Republic
171	12	2000	299.0969470509	0.323947359495962	39.68979191049	259.40715514041	Lao People's Democratic Republic
172	12	2001	295.61849037259	0.332580408807204	39.74562487457776	255.8728654980122	Lao People's Democratic Republic
173	12	2002	287.32104324556	0.341667271144462	39.77844577635243	247.5425974692076	Lao People's Democratic Republic
174	12	2003	281.4959302575	0.350658178383381	39.72267760766917	241.7732526498308	Lao People's Democratic Republic
175	12	2004	276.05247670085	0.359681759216616	39.794097961197	236.258378739653	Lao People's Democratic Republic
176	12	2005	271.73964842053	0.368728677775792	39.77444790973227	231.9652005107977	Lao People's Democratic Republic
177	12	2006	267.47763150623	0.378122280697802	39.77990826857662	227.6977232376534	Lao People's Democratic Republic
178	12	2007	263.31179506255	0.387723649113709	39.75872882881674	223.5530662337333	Lao People's Democratic Republic
179	12	2008	259.95677626612	0.397011298824877	39.76595978955267	220.1908164765674	Lao People's Democratic Republic
180	12	2009	256.00225101421	0.406139021683818	39.76405678998768	216.2381942242223	Lao People's Democratic Republic
181	12	2010	250.96644654066	0.414865566497825	39.64114156288841	211.3253049777716	Lao People's Democratic Republic
182	12	2011	247.05020313422	0.42335452259834	39.73100044822009	207.3192026859999	Lao People's Democratic Republic
183	12	2012	243.22395349809	0.431149360954477	39.76145792612968	203.4624955719603	Lao People's Democratic Republic
184	12	2013	241.02555134814	0.438691038635463	39.768743697895	201.256807650245	Lao People's Democratic Republic
185	12	2014	239.42277629127	0.4458694242056	39.71274449002131	199.7100318012487	Lao People's Democratic Republic
186	12	2015	238.1737562178	0.452749603276049	39.80800764630337	198.3657485714966	Lao People's Democratic Republic
187	12	2016	236.33289663471	0.459583995539449	39.65317439889685	196.6797222358132	Lao People's Democratic Republic
188	12	2017	235.64476081902	0.466168891657656	39.70512455037304	195.939636268647	Lao People's Democratic Republic
189	12	2018	234.05387142154	0.472618102538068	39.64411942275505	194.409751998785	Lao People's Democratic Republic
190	12	2019	233.25346440152	0.478811372841658	39.65536757031802	193.598096831202	Lao People's Democratic Republic
191	12	2020	232.43882144255	0.484192959345392	39.77584098598825	192.6629804565617	Lao People's Democratic Republic
192	12	2021	231.34183592082	0.489136091456599	39.62890417810065	191.7129317427193	Lao People's Democratic Republic
193	13	1990	273.27286717959	0.545799405460294	39.71777836776047	233.5550888118295	Malaysia
194	13	1991	265.81294065347	0.551683548009526	39.72847353952407	226.0844671139459	Malaysia
195	13	1992	263.15063446036	0.558186752245966	39.71984057880057	223.4307938815594	Malaysia
196	13	1993	262.15375049085	0.565845656303133	39.73120155744392	222.4225489334061	Malaysia
197	13	1994	256.74048434625	0.574380445989544	39.67732935490147	217.0631549913485	Malaysia
198	13	1995	264.02074670553	0.583441102596569	39.66854421607083	224.3522024894592	Malaysia
199	13	1996	257.9222157553	0.593152135005711	39.71057442413919	218.2116413311608	Malaysia
200	13	1997	255.25881575637	0.603418105152686	39.68274420906845	215.5760715473016	Malaysia
201	13	1998	252.95345809494	0.612645412003281	39.70784259620596	213.245615498734	Malaysia
202	13	1999	273.0193978141	0.621724901078498	39.67318480491172	233.3462130091883	Malaysia
203	13	2000	251.58364846863	0.630523543762275	39.7472841606268	211.8363643080032	Malaysia
204	13	2001	242.08536276707	0.638257476929833	39.77757797800638	202.3077847890636	Malaysia
205	13	2002	238.93471822883	0.645044248017871	39.7165950913618	199.2181231374682	Malaysia
206	13	2003	243.81794347819	0.65088567830407	39.63757171100811	204.1803717671819	Malaysia
207	13	2004	241.02609175564	0.656243325827196	39.74045615656124	201.2856355990788	Malaysia
208	13	2005	236.95960670689	0.661242241061834	39.72333786976329	197.2362688371267	Malaysia
209	13	2006	231.95580072624	0.665956287100151	39.75087238067889	192.2049283455611	Malaysia
210	13	2007	229.16446228781	0.670843725887123	39.68473829279432	189.4797239950157	Malaysia
211	13	2008	233.30557936561	0.676399910213952	39.73604119612333	193.5695381694867	Malaysia
212	13	2009	237.10285852642	0.682070653985994	39.70766564057055	197.3951928858494	Malaysia
213	13	2010	237.86185381802	0.688258621606068	39.74627801456714	198.1155758034529	Malaysia
214	13	2011	235.40048382643	0.69408340345083	39.68426141305852	195.7162224133715	Malaysia
215	13	2012	229.02699328541	0.699664734135674	39.76707416789144	189.2599191175185	Malaysia
216	13	2013	227.68177761115	0.70493071683803	39.70245644626815	187.9793211648819	Malaysia
217	13	2014	230.99031405566	0.709953756222256	39.73188342609379	191.2584306295662	Malaysia
218	13	2015	242.70581394748	0.714659871236347	39.81949689461709	202.8863170528629	Malaysia
219	13	2016	244.18664543155	0.719223424980679	39.77441049790941	204.4122349336406	Malaysia
220	13	2017	249.24588223022	0.724235411990887	39.79985920668192	209.4460230235381	Malaysia
221	13	2018	250.88936300234	0.72938807812528	39.68997757512297	211.199385427217	Malaysia
222	13	2019	251.66957583672	0.734587751127645	39.69026213958364	211.9793136971364	Malaysia
223	13	2020	232.92501943524	0.738743992650626	39.66614558427669	193.2588738509633	Malaysia
224	13	2021	253.39054662139	0.742523828414751	39.7029192844066	213.6876273369834	Malaysia
225	14	1990	120.56988471101	0.331601544442323	39.67451572211082	80.89536898889918	Maldives
226	14	1991	120.82721109734	0.344398606997735	39.6490939533945	81.1781171439455	Maldives
227	14	1992	120.20228069913	0.358252339504646	39.74198911216367	80.46029158696633	Maldives
228	14	1993	117.70475081601	0.372806998520911	39.73560111154674	77.96914970446326	Maldives
229	14	1994	113.09266583737	0.388081604129663	39.71710877510907	73.37555706226094	Maldives
230	14	1995	110.30635681833	0.403945582505039	39.80236326414762	70.50399355418239	Maldives
231	14	1996	109.5043789806	0.420519127829701	39.74027702852108	69.7641019520789	Maldives
232	14	1997	107.14433408783	0.437436025558501	39.70806596153495	67.43626812629506	Maldives
233	14	1998	101.11723632565	0.453973361371121	39.74556599692542	61.37167032872458	Maldives
234	14	1999	94.25747468432	0.469338065717424	39.8770424548301	54.3804322294899	Maldives
235	14	2000	92.18775864645	0.483495670503175	39.72618684966822	52.46157179678178	Maldives
236	14	2001	89.34385064519	0.495923695035155	39.76709279395737	49.57675785123264	Maldives
237	14	2002	82.45991203896	0.507404859766873	39.7445752484198	42.7153367905402	Maldives
238	14	2003	78.57762748783	0.518926864396739	39.81711377640693	38.76051371142307	Maldives
239	14	2004	75.03023175274	0.529910190937908	39.73585247565543	35.29437927708456	Maldives
240	14	2005	72.4440740055	0.53825333247429	39.7433680417961	32.7007059637039	Maldives
241	14	2006	70.09696626864	0.547950411527519	39.68212746592755	30.41483880271245	Maldives
242	14	2007	67.77132747636	0.557529246632533	39.72126479079634	28.05006268556366	Maldives
243	14	2008	65.83101424967	0.566839634379964	39.69739297086808	26.13362127880193	Maldives
244	14	2009	64.26893397571	0.574442059853853	39.70011329688052	24.56882067882947	Maldives
245	14	2010	62.94505564216	0.581980986393534	39.6888388260402	23.2562168161198	Maldives
246	14	2011	61.27043171928	0.589684459954112	39.72737902470138	21.54305269457862	Maldives
247	14	2012	59.67092055347	0.596948519185372	39.67535411460264	19.99556643886736	Maldives
248	14	2013	58.2174458539	0.604238519255647	39.75248293114055	18.46496292275945	Maldives
249	14	2014	56.53843158223999	0.611578071403856	39.67770389016458	16.86072769207541	Maldives
250	14	2015	55.16676597187	0.618454389892933	39.68060914355301	15.48615682831699	Maldives
251	14	2016	54.4084051079	0.624875949954596	39.73492008096964	14.67348502693036	Maldives
252	14	2017	54.19225529402001	0.631083288156097	39.77410024309548	14.41815505092453	Maldives
253	14	2018	52.61264446301	0.637205659403498	39.79620598133333	12.81643848167667	Maldives
254	14	2019	51.08081498687999	0.643082793641918	39.70957926107258	11.37123572580741	Maldives
255	14	2020	47.79865963918	0.647608589281031	39.79107120556852	8.007588433611481	Maldives
256	14	2021	49.10737531028001	0.650886627343107	39.77277015940957	9.33460515087043	Maldives
257	15	1990	323.28137512194	0.319219723709677	39.66202416546457	283.6193509564754	Myanmar
258	15	1991	323.08180855019	0.322034718697423	39.72387135895	283.35793719124	Myanmar
259	15	1992	322.0341027727	0.325628883748026	39.78917374335989	282.2449290293401	Myanmar
260	15	1993	320.36941638071	0.329707434417887	39.75277183987667	280.6166445408333	Myanmar
261	15	1994	317.93013211264	0.334290120297598	39.76565047583303	278.164481636807	Myanmar
262	15	1995	315.3882159096	0.339590975967104	39.71921104628411	275.6690048633159	Myanmar
263	15	1996	312.68843470127	0.345191641257382	39.84443532211358	272.8439993791565	Myanmar
264	15	1997	310.25227697862	0.350892883218861	39.64883541345516	270.6034415651648	Myanmar
265	15	1998	307.69373028675	0.356696902058465	39.71499196474962	267.9787383220004	Myanmar
266	15	1999	304.94370666749	0.36303773228042	39.68374672000284	265.2599599474872	Myanmar
267	15	2000	302.6885520794	0.370360017053284	39.72815129687876	262.9604007825212	Myanmar
268	15	2001	299.45256910168	0.378171980483692	39.70029042118774	259.7522786804922	Myanmar
269	15	2002	295.60627615155	0.386343628220189	39.6737320241397	255.9325441274103	Myanmar
270	15	2003	291.61529535331	0.395218766380276	39.67893756924636	251.9363577840636	Myanmar
271	15	2004	287.73811612688	0.40469235815513	39.73704517948669	248.0010709473933	Myanmar
272	15	2005	281.00523565303	0.414662082498037	39.76804531724258	241.2371903357874	Myanmar
273	15	2006	275.03025575091	0.424705070565889	39.67646615710657	235.3537895938034	Myanmar
274	15	2007	267.04854089409	0.434536927066905	39.70783963224108	227.3407012618489	Myanmar
275	15	2008	259.99271437423	0.443595531234043	39.74831156830812	220.2444028059219	Myanmar
276	15	2009	254.38195337114	0.451954883959276	39.7255334589575	214.6564199121825	Myanmar
277	15	2010	248.09455037646	0.460180429354898	39.71003387263111	208.3845165038289	Myanmar
278	15	2011	243.96472175466	0.467850871609568	39.70414057895505	204.2605811757049	Myanmar
279	15	2012	236.50198661866	0.475336422547245	39.74429259460037	196.7576940240596	Myanmar
280	15	2013	234.27773611318	0.482821855058075	39.80955361131131	194.4681825018687	Myanmar
281	15	2014	232.01224395187	0.490255145456161	39.73900028389581	192.2732436679742	Myanmar
282	15	2015	230.49029065597	0.497374156127321	39.70023969273796	190.790050963232	Myanmar
283	15	2016	229.0579780703	0.504115978117272	39.77531637579217	189.2826616945079	Myanmar
284	15	2017	227.91283842744	0.510823431317416	39.87790105954367	188.0349373678963	Myanmar
285	15	2018	226.60052808651	0.517557469010629	39.70215104207771	186.8983770444323	Myanmar
286	15	2019	225.91355635785	0.524108970350153	39.7435728158197	186.1699835420303	Myanmar
287	15	2020	225.2271100093899	0.529434702877063	39.827795941695	185.3993140676949	Myanmar
288	15	2021	224.68535529175	0.533900839611906	39.8158834753699	184.8694718163801	Myanmar
289	16	1990	188.8746359517	0.510011796397722	39.733815773351	149.140820178349	Philippines
290	16	1991	185.81333591424	0.513707183203398	39.73511075952479	146.0782251547152	Philippines
291	16	1992	190.43697646378	0.517109502298333	39.7047786772651	150.7321977865149	Philippines
292	16	1993	193.22991360287	0.520600378172241	39.81741696125629	153.4124966416137	Philippines
293	16	1994	195.53192025033	0.524613606961947	39.78302409222146	155.7488961581085	Philippines
294	16	1995	196.46734402889	0.528827907097189	39.68296926202773	156.7843747668623	Philippines
295	16	1996	200.40513572635	0.532938848718821	39.74443431569319	160.6607014106568	Philippines
296	16	1997	200.79964941797	0.536589867582292	39.70385010425919	161.0957993137108	Philippines
297	16	1998	204.12178515482	0.539496470377039	39.73775601779333	164.3840291370267	Philippines
298	16	1999	203.52664897013	0.542257968063782	39.70034578725212	163.8263031828779	Philippines
299	16	2000	207.65546048183	0.544997722532077	39.679518308738	167.975942173092	Philippines
300	16	2001	211.68119762444	0.547409431560733	39.70672811041102	171.974469514029	Philippines
301	16	2002	214.55906530766	0.549521153378409	39.73732756530393	174.8217377423561	Philippines
302	16	2003	213.80638303047	0.551567967518738	39.73846140061365	174.0679216298563	Philippines
303	16	2004	214.24316995854	0.553704287358934	39.66757185013837	174.5755981084016	Philippines
304	16	2005	216.02876108832	0.555664102826939	39.7228223596701	176.3059387286499	Philippines
305	16	2006	215.84453465965	0.557976265254754	39.72045970253439	176.1240749571156	Philippines
306	16	2007	215.0496779568	0.560822023745201	39.70905819476909	175.3406197620309	Philippines
307	16	2008	218.36404482329	0.563974721376474	39.70409572356781	178.6599490997222	Philippines
308	16	2009	221.99029253053	0.567355819963632	39.69164234437434	182.2986501861557	Philippines
309	16	2010	223.19359672177	0.571765888250344	39.7494452122075	183.4441515095625	Philippines
310	16	2011	224.49224986805	0.577240283466517	39.74277188455788	184.7494779834921	Philippines
311	16	2012	226.79702807292	0.58376762501942	39.6787116769955	187.1183163959245	Philippines
312	16	2013	228.18617641156	0.590837549266941	39.70383785038531	188.4823385611747	Philippines
313	16	2014	229.0011023617	0.598384520042983	39.7620683454501	189.2390340162499	Philippines
314	16	2015	233.5783972343	0.606215624393378	39.81165951350021	193.7667377207998	Philippines
315	16	2016	235.66699073725	0.614224960974851	39.72049630946786	195.9464944277821	Philippines
316	16	2017	232.99600422576	0.622315028960912	39.73251803337289	193.2634861923871	Philippines
317	16	2018	232.03559244955	0.630464275930184	39.73785929872789	192.2977331508221	Philippines
318	16	2019	234.88806155294	0.638547384381803	39.78071561246911	195.1073459404709	Philippines
319	16	2020	229.97326477574	0.644867233233664	39.65476758612373	190.3184971896163	Philippines
320	16	2021	232.47071155354	0.651219328702707	39.72933990706868	192.7413716464714	Philippines
321	17	1990	120.30031554189	0.522622552851521	39.67039197638417	80.62992356550583	Sri Lanka
322	17	1991	113.45417683857	0.528239202759485	39.67051281899333	73.78366401957668	Sri Lanka
323	17	1992	113.72302759692	0.533345535471094	39.7310933260546	73.99193427086541	Sri Lanka
324	17	1993	109.33203102462	0.538891102297622	39.72264081174247	69.60939021287751	Sri Lanka
325	17	1994	112.74201886534	0.545124551180714	39.69149515521548	73.05052371012452	Sri Lanka
326	17	1995	115.53818429394	0.551744058346111	39.72759108432398	75.81059320961603	Sri Lanka
327	17	1996	117.09391702766	0.558938887614985	39.75814699607706	77.33577003158294	Sri Lanka
328	17	1997	122.43372777706	0.566128422363729	39.64566975416405	82.78805802289594	Sri Lanka
329	17	1998	118.25932596081	0.572326186668561	39.69968133220549	78.55964462860452	Sri Lanka
330	17	1999	119.27099429543	0.57763004764168	39.74537700819206	79.52561728723794	Sri Lanka
331	17	2000	119.90646758717	0.582942637570578	39.73396738665212	80.17250020051787	Sri Lanka
332	17	2001	114.29937989943	0.587556599070554	39.70839176886759	74.59098813056241	Sri Lanka
333	17	2002	113.03712165697	0.59235912694583	39.76087447553731	73.2762471814327	Sri Lanka
334	17	2003	115.68318196678	0.597410284061105	39.64931296987454	76.03386899690545	Sri Lanka
335	17	2004	115.69204199697	0.60225006214936	39.68990842245593	76.00213357451408	Sri Lanka
336	17	2005	120.1451023955	0.606906655593188	39.75644849796839	80.38865389753161	Sri Lanka
337	17	2006	116.2634400937	0.611807083317854	39.71617845750436	76.54726163619564	Sri Lanka
338	17	2007	113.4488654527	0.616979265050006	39.74517332895491	73.7036921237451	Sri Lanka
339	17	2008	114.24599142259	0.622414317259024	39.70941243736494	74.53657898522505	Sri Lanka
340	17	2009	112.08455742955	0.628149630493025	39.81315260105413	72.27140482849587	Sri Lanka
341	17	2010	108.9884086253	0.634263123413356	39.65179355762474	69.33661506767527	Sri Lanka
342	17	2011	109.7829611998	0.640799571244289	39.70551437687393	70.07744682292608	Sri Lanka
343	17	2012	105.28874547556	0.648049815659369	39.74599565177614	65.54274982378386	Sri Lanka
344	17	2013	104.8519297186	0.655435837718287	39.73205335916409	65.11987635943592	Sri Lanka
345	17	2014	102.38789833126	0.662782434226903	39.67193750770532	62.71596082355468	Sri Lanka
346	17	2015	100.76389663549	0.669760291875565	39.74613785681255	61.01775877867743	Sri Lanka
347	17	2016	97.40049619519	0.67627744148358	39.75278161042558	57.64771458476442	Sri Lanka
348	17	2017	96.19871831878	0.682405274024772	39.73985483314891	56.45886348563108	Sri Lanka
349	17	2018	94.5530064736	0.688125858195178	39.77137869100466	54.78162778259535	Sri Lanka
350	17	2019	91.86268035734	0.69351606326589	39.73782866404169	52.12485169329831	Sri Lanka
351	17	2020	83.58586751909999	0.697648535082413	39.6889948812149	43.89687263788509	Sri Lanka
352	17	2021	86.30514173952	0.70153493519423	39.69121968870061	46.61392205081939	Sri Lanka
353	18	1990	254.08418472694	0.506644860754466	39.73802320428222	214.3461615226578	Thailand
354	18	1991	257.66272968865	0.515911465809998	39.72562450151303	217.937105187137	Thailand
355	18	1992	257.59898598519	0.525161868897941	39.7529314503287	217.8460545348613	Thailand
356	18	1993	260.49843614327	0.534303709087494	39.67629821131355	220.8221379319564	Thailand
357	18	1994	261.52861057239	0.543325546554827	39.764299316625	221.764311255765	Thailand
358	18	1995	262.56852115385	0.552452208814004	39.69824357910844	222.8702775747416	Thailand
359	18	1996	264.59563659306	0.561302486534141	39.69294949540438	224.9026870976556	Thailand
360	18	1997	246.96097653513	0.568449492093676	39.70508703780934	207.2558894973207	Thailand
361	18	1998	250.98623455299	0.573817902004847	39.76680956416291	211.2194249888271	Thailand
362	18	1999	259.45658151393	0.578854167794919	39.74027441647686	219.7163070974531	Thailand
363	18	2000	260.27526310268	0.58350091705013	39.68283132238472	220.5924317802953	Thailand
364	18	2001	253.073702969	0.587661560775708	39.73678907949734	213.3369138895027	Thailand
365	18	2002	261.50983075731	0.59175909789129	39.78544334138462	221.7243874159254	Thailand
366	18	2003	261.46276154942	0.596048920136592	39.7261600928021	221.7366014566179	Thailand
367	18	2004	263.11395510286	0.600520665140167	39.80109814528702	223.312856957573	Thailand
368	18	2005	257.85248978847	0.605040775160747	39.75752604748243	218.0949637409876	Thailand
369	18	2006	253.55974644915	0.610356678024317	39.68255012662686	213.8771963225231	Thailand
370	18	2007	249.97538037646	0.616368591131489	39.73175277436409	210.2436276020959	Thailand
371	18	2008	245.86793467676	0.621067542847306	39.68458422464153	206.1833504521185	Thailand
372	18	2009	239.10425488753	0.624329070216978	39.70641402379628	199.3978408637337	Thailand
373	18	2010	238.81132893468	0.62858943983977	39.74640123866684	199.0649276960132	Thailand
374	18	2011	235.18429650103	0.633226727672561	39.82052757645152	195.3637689245785	Thailand
375	18	2012	231.02034564845	0.638410972213962	39.70953468380218	191.3108109646478	Thailand
376	18	2013	227.55025530064	0.643672915801455	39.71351011287798	187.8367451877621	Thailand
377	18	2014	228.33139075271	0.648772057471972	39.70558591006699	188.625804842643	Thailand
378	18	2015	230.35158299891	0.654015622617677	39.71550077646716	190.6360822224428	Thailand
379	18	2016	233.54602185285	0.659369302952365	39.76843592934886	193.7775859235011	Thailand
380	18	2017	232.19445580124	0.664804133690469	39.7684043546751	192.4260514465649	Thailand
381	18	2018	236.44856655913	0.670225586853729	39.71827549515531	196.7302910639747	Thailand
382	18	2019	244.02381922474	0.675273900833315	39.70324631783988	204.3205729069001	Thailand
383	18	2020	244.01328192239	0.679119989171207	39.68981116898237	204.3234707534076	Thailand
384	18	2021	243.940288009	0.682547932974593	39.68182802870117	204.2584599802988	Thailand
385	19	1990	205.73547989786	0.262468083434918	71.65683931787541	134.0786405799846	Timor-Leste
386	19	1991	205.78642095005	0.270943348789144	71.7213221135668	134.0650988364832	Timor-Leste
387	19	1992	205.86917501198	0.279916760012752	50.098158840625	155.771016171355	Timor-Leste
388	19	1993	205.462811373	0.289266628937942	47.5309409966549	157.9318703763451	Timor-Leste
389	19	1994	204.65822169228	0.298763188841394	41.23864435132972	163.4195773409503	Timor-Leste
390	19	1995	202.24784002134	0.308018683645478	39.69164032061921	162.5561997007208	Timor-Leste
391	19	1996	199.46480443991	0.317588750054214	39.70395332431622	159.7608511155938	Timor-Leste
392	19	1997	196.3587781234	0.326705373863583	39.64331450788308	156.7154636155169	Timor-Leste
393	19	1998	195.91176240333	0.334894497001343	39.77146673250009	156.1402956708299	Timor-Leste
394	19	1999	196.54847159393	0.339252140436899	39.76485433491479	156.7836172590152	Timor-Leste
395	19	2000	195.55414169013	0.343793649201481	39.7374858881118	155.8166558020182	Timor-Leste
396	19	2001	194.03317697833	0.349490320159863	39.68866973275121	154.3445072455788	Timor-Leste
397	19	2002	190.56858362712	0.354162019516716	39.77804104411614	150.7905425830039	Timor-Leste
398	19	2003	192.52532232621	0.35844002540281	39.71244150949702	152.812880816713	Timor-Leste
399	19	2004	187.84321829894	0.362687998477417	39.68684962975187	148.1563686691881	Timor-Leste
400	19	2005	183.82419242603	0.366913584279333	39.75741066637821	144.0667817596518	Timor-Leste
401	19	2006	180.46895735353	0.370654092006941	39.69824827413406	140.7707090793959	Timor-Leste
402	19	2007	179.99787149323	0.375390767982559	39.70318803506714	140.2946834581629	Timor-Leste
403	19	2008	178.59043692921	0.381227527778766	39.73907885978406	138.8513580694259	Timor-Leste
404	19	2009	184.91853301835	0.387944823498752	39.72342823352163	145.1951047848283	Timor-Leste
405	19	2010	184.76692037341	0.394887019369648	39.79705957919403	144.9698607942159	Timor-Leste
406	19	2011	194.2285331326	0.401872356301348	39.76235388865485	154.4661792439452	Timor-Leste
407	19	2012	199.16564679133	0.408910300117845	39.68730158899098	159.478345202339	Timor-Leste
408	19	2013	202.97611703712	0.41521787782997	39.81530820083102	163.160808836289	Timor-Leste
409	19	2014	206.81536852739	0.421155537971188	39.67919578416404	167.136172743226	Timor-Leste
410	19	2015	205.99489988298	0.426383620035982	39.74816145680703	166.246738426173	Timor-Leste
411	19	2016	206.94555340082	0.431207272013621	39.7207695822764	167.2247838185436	Timor-Leste
412	19	2017	208.47935721734	0.434519733594658	39.66723855739812	168.8121186599419	Timor-Leste
413	19	2018	210.27350518033	0.437018662969572	39.73506933569649	170.5384358446335	Timor-Leste
414	19	2019	212.10712647075	0.44019584549571	39.77136990125715	172.3357565694928	Timor-Leste
415	19	2020	211.15070580191	0.442349336035765	39.74779024046082	171.4029155614492	Timor-Leste
416	19	2021	211.1918078006	0.444667618881833	39.64961976191619	171.5421880386838	Timor-Leste
417	20	1990	208.0418432387	0.407630047693296	39.65844583061757	168.3833974080824	Viet Nam
418	20	1991	208.1214206913	0.413217249557429	39.726879095455	168.394541595845	Viet Nam
419	20	1992	207.89670746217	0.419781657140794	39.75973458036657	168.1369728818034	Viet Nam
420	20	1993	210.14840551939	0.427072184949202	39.73186696359981	170.4165385557902	Viet Nam
421	20	1994	211.90417463818	0.435106272492167	39.77829970355256	172.1258749346274	Viet Nam
422	20	1995	213.24851133461	0.443858785203356	39.72982891993644	173.5186824146735	Viet Nam
423	20	1996	216.08956019072	0.453102410398964	39.82332780939343	176.2662323813266	Viet Nam
424	20	1997	214.5707842698	0.462853518365539	39.78912684154206	174.7816574282579	Viet Nam
425	20	1998	213.55286602952	0.47247889159957	39.71940729128453	173.8334587382355	Viet Nam
426	20	1999	212.69412086643	0.48144577410536	39.66616452648345	173.0279563399466	Viet Nam
427	20	2000	211.49178042677	0.489802045414549	39.74647994666287	171.7453004801071	Viet Nam
428	20	2001	212.31694456495	0.497630349065707	39.76449211331522	172.5524524516348	Viet Nam
429	20	2002	212.53459646731	0.505453447065355	39.71888134085345	172.8157151264566	Viet Nam
430	20	2003	212.77556415555	0.513367511118634	39.75945862841284	173.0161055271371	Viet Nam
431	20	2004	212.76936796343	0.521229389687461	39.72918276867185	173.0401851947582	Viet Nam
432	20	2005	212.74610912458	0.528956332075378	39.8067170930263	172.9393920315537	Viet Nam
433	20	2006	211.56882275748	0.53630065301368	39.68473298798982	171.8840897694902	Viet Nam
434	20	2007	210.69053042735	0.543342652110377	39.72261534836149	170.9679150789885	Viet Nam
435	20	2008	210.24299139524	0.550127119086299	39.68694200616872	170.5560493890713	Viet Nam
436	20	2009	210.46993928661	0.55645594448371	39.70200585483248	170.7679334317775	Viet Nam
437	20	2010	211.10084646896	0.562768571224979	39.74972231373989	171.3511241552201	Viet Nam
438	20	2011	211.28368904075	0.568945458254757	39.72591258421809	171.5577764565319	Viet Nam
439	20	2012	211.20049934734	0.575078671720175	39.82409568997862	171.3764036573614	Viet Nam
440	20	2013	211.85383184648	0.581029214733769	39.70152471480709	172.152307131673	Viet Nam
441	20	2014	212.87286284579	0.586913814919078	39.68663486956673	173.1862279762233	Viet Nam
442	20	2015	214.09009485364	0.592849573281283	39.72229236564427	174.3678024879957	Viet Nam
443	20	2016	213.46080524545	0.598849485299412	39.78870279143958	173.6721024540104	Viet Nam
444	20	2017	212.94182425889	0.605019420569412	39.65742994647634	173.2843943124137	Viet Nam
445	20	2018	212.42536749466	0.611351406113218	39.78249603425411	172.6428714604059	Viet Nam
446	20	2019	212.02686356431	0.6177338152062	39.7029192844066	172.3239442799034	Viet Nam
447	20	2020	211.8097626767	0.623090320139283	39.84817447185274	171.9615882048473	Viet Nam
448	20	2021	210.00741719035	0.627933720680671	39.72100859571436	170.2864085946356	Viet Nam
449	22	1990	222.27723671538	0.53464890774309	39.81090149928583	182.4663352160942	Fiji
450	22	1991	221.32081054902	0.538778259951718	39.7248814253124	181.5959291237076	Fiji
451	22	1992	219.77173186501	0.543188551973659	39.72603501407377	180.0456968509362	Fiji
452	22	1993	218.92983261615	0.547776473718793	39.72064732935968	179.2091852867903	Fiji
453	22	1994	217.27278590024	0.552849019704515	39.68351631047906	177.5892695897609	Fiji
454	22	1995	215.94492071709	0.558530972290103	39.7485740668873	176.1963466502027	Fiji
455	22	1996	214.98011906128	0.565041878958725	39.80185510492048	175.1782639563595	Fiji
456	22	1997	210.91140920735	0.571187752703497	39.77771413905931	171.1336950682907	Fiji
457	22	1998	200.99511827441	0.577172353765379	39.84911153917378	161.1460067352362	Fiji
458	22	1999	204.70383812081	0.583573942431191	39.76393554887185	164.9399025719381	Fiji
459	22	2000	204.0121819047	0.589196631128333	39.707352895023	164.304829009677	Fiji
460	22	2001	193.35466825572	0.59449741944042	39.74623005624319	153.6084381994768	Fiji
461	22	2002	187.39176575447	0.59932203091066	39.81103438584721	147.5807313686228	Fiji
462	22	2003	189.43387961694	0.603489622121197	39.69507901470934	149.7388006022307	Fiji
463	22	2004	184.29128850114	0.607544889853603	39.748017252784	144.543271248356	Fiji
464	22	2005	187.35279161062	0.610812943594047	39.86003177135225	147.4927598392677	Fiji
465	22	2006	191.37121850613	0.613932767413255	39.71596294826166	151.6552555578683	Fiji
466	22	2007	194.50784096651	0.616582915169589	39.75294707697032	154.7548938895397	Fiji
467	22	2008	198.28261826183	0.618958809102014	39.66188972451089	158.6207285373191	Fiji
468	22	2009	200.29512544178	0.620883465082065	39.80763205358614	160.4874933881939	Fiji
469	22	2010	203.99855158027	0.62330878605608	39.65166589508088	164.3468856851891	Fiji
470	22	2011	208.47380481047	0.626438251319165	39.70474711774644	168.7690576927235	Fiji
471	22	2012	210.06117920842	0.629881334893454	39.71665540078598	170.344523807634	Fiji
472	22	2013	210.75234375765	0.634278114312534	39.82320337359574	170.9291403840543	Fiji
473	22	2014	211.67964428427	0.6393900664467	39.71755828643987	171.9620859978301	Fiji
474	22	2015	212.84711116085	0.645026352546626	39.74059026039654	173.1065209004535	Fiji
475	22	2016	214.30800888131	0.650742680102873	39.66929511594434	174.6387137653657	Fiji
476	22	2017	215.71510196227	0.656464010258719	39.69696953027572	176.0181324319943	Fiji
477	22	2018	216.16212250292	0.661991453647996	39.74910350155888	176.4130190013611	Fiji
478	22	2019	215.79589040025	0.667060979290814	39.64589907774333	176.1499913225067	Fiji
479	22	2020	215.68356503432	0.671431490601499	39.75802591170564	175.9255391226144	Fiji
480	22	2021	214.94297503778	0.675051630810876	39.73005661270316	175.2129184250768	Fiji
481	23	1990	268.52936478621	0.410389821247376	39.68866799695682	228.8406967892532	Kiribati
482	23	1991	269.547934255	0.412884199130178	39.64273148304297	229.905202771957	Kiribati
483	23	1992	272.21740186757	0.415577609430112	39.80393998672896	232.4134618808411	Kiribati
484	23	1993	276.29636906824	0.418481660624087	39.73797588440878	236.5583931838312	Kiribati
485	23	1994	276.35077803312	0.421716217125176	39.73845654702504	236.6123214860949	Kiribati
486	23	1995	278.10076799119	0.425024354020195	39.7598561000064	238.3409118911836	Kiribati
487	23	1996	279.34427558899	0.428300682254543	39.78271807818738	239.5615575108026	Kiribati
488	23	1997	280.54492552862	0.431641940565898	39.70405375805082	240.8408717705692	Kiribati
489	23	1998	282.34133761682	0.435741904126434	39.79935120494035	242.5419864118796	Kiribati
490	23	1999	284.60902097798	0.439692923227333	39.70728523859142	244.9017357393886	Kiribati
491	23	2000	286.7835205812	0.444436339062538	39.73934960979989	247.0441709714001	Kiribati
492	23	2001	284.57033710668	0.448782300735609	39.73064434676883	244.8396927599111	Kiribati
493	23	2002	283.8737881175	0.453462297779448	39.78792939884099	244.085858718659	Kiribati
494	23	2003	282.65103368176	0.458208373737044	39.72263221074293	242.9284014710171	Kiribati
495	23	2004	282.01592668151	0.462336213231137	39.74640553688108	242.2695211446289	Kiribati
496	23	2005	281.59070803007	0.466722276344394	39.7031610670849	241.8875469629851	Kiribati
497	23	2006	280.50556135883	0.470557196660738	39.76755109684544	240.7380102619846	Kiribati
498	23	2007	279.50586675616	0.474227450118041	39.73069530459273	239.7751714515673	Kiribati
499	23	2008	278.81059596144	0.47720193306214	39.75627615688374	239.0543198045563	Kiribati
500	23	2009	278.56780062224	0.480035601443872	39.70831807581923	238.8594825464208	Kiribati
501	23	2010	278.41257216412	0.482447689410665	39.7216819816236	238.6908901824964	Kiribati
502	23	2011	278.71332918699	0.485028211089828	39.80223966537648	238.9110895216135	Kiribati
503	23	2012	276.95442309317	0.488175863692029	39.71946880990131	237.2349542832687	Kiribati
504	23	2013	275.2472528593	0.491880767182311	39.70630448427546	235.5409483750245	Kiribati
505	23	2014	274.43048890649	0.495317241227584	39.72398483447728	234.7065040720128	Kiribati
506	23	2015	274.14221121216	0.500059699036215	39.79503776619515	234.3471734459649	Kiribati
507	23	2016	273.36640181367	0.505207837257253	39.7819775805529	233.5844242331171	Kiribati
508	23	2017	273.02701379191	0.510019240979789	39.75967516040676	233.2673386315033	Kiribati
509	23	2018	271.90226808419	0.514810383548853	39.81333467411389	232.0889334100761	Kiribati
510	23	2019	271.05919119606	0.519441321098362	39.74970079897563	231.3094903970844	Kiribati
511	23	2020	270.27600642429	0.523454113096381	39.71532714455921	230.5606792797307	Kiribati
512	23	2021	269.26719368032	0.527186582842681	39.747202347495	229.519991332825	Kiribati
513	24	1990	260.22204208705	0.430839288199048	39.6727152146092	220.5493268724408	Marshall Islands
514	24	1991	264.61693812936	0.435571411977162	39.76809275578577	224.8488453735742	Marshall Islands
515	24	1992	269.0344253733	0.440491018138956	39.73606321511515	229.2983621581848	Marshall Islands
516	24	1993	270.22502878751	0.445479084259875	39.79541887576536	230.4296099117446	Marshall Islands
517	24	1994	260.98547394696	0.450848221273844	39.61954301761961	221.3659309293404	Marshall Islands
518	24	1995	263.79165592973	0.45685967435209	39.7271807525088	224.0644751772212	Marshall Islands
519	24	1996	264.13346121408	0.461209430189201	39.77576910966147	224.3576921044185	Marshall Islands
520	24	1997	265.75710173986	0.464752728246042	39.73095170233163	226.0261500375284	Marshall Islands
521	24	1998	266.63199965412	0.468133032354917	39.65465994359744	226.9773397105226	Marshall Islands
522	24	1999	268.30572877702	0.471292726535272	39.74622313924495	228.5595056377751	Marshall Islands
523	24	2000	269.81401916734	0.474562536385418	39.77748392920294	230.0365352381371	Marshall Islands
524	24	2001	270.49798890525	0.478588316369524	39.82008644427944	230.6779024609706	Marshall Islands
525	24	2002	272.13077800765	0.482776259493159	39.69867136098915	232.4321066466609	Marshall Islands
526	24	2003	273.40106465635	0.486248620277286	39.73175926301126	233.6693053933387	Marshall Islands
527	24	2004	275.16961194917	0.489573077431328	39.790062444384	235.379549504786	Marshall Islands
528	24	2005	276.84085134144	0.49327139054966	39.63504067554714	237.2058106658928	Marshall Islands
529	24	2006	279.15637365878	0.497456174718598	39.69361632907854	239.4627573297014	Marshall Islands
530	24	2007	278.55924146581	0.502250042471655	39.69965280208982	238.8595886637202	Marshall Islands
531	24	2008	277.87564993288	0.506359587700651	39.70939554818884	238.1662543846911	Marshall Islands
532	24	2009	277.40648229784	0.510794535917681	39.70009544807126	237.7063868497687	Marshall Islands
533	24	2010	276.31029205432	0.51608513761736	39.76798372677968	236.5423083275404	Marshall Islands
534	24	2011	274.86076231609	0.521177086955837	39.70723949386424	235.1535228222258	Marshall Islands
535	24	2012	273.06360101314	0.526042019095978	39.72569291992081	233.3379080932192	Marshall Islands
536	24	2013	271.22203744056	0.531446300319586	39.65572941848812	231.5663080220718	Marshall Islands
537	24	2014	269.96930585057	0.536640130947104	39.69348873074841	230.2758171198216	Marshall Islands
538	24	2015	269.27320273096	0.541793166838195	39.67401353521304	229.599189195747	Marshall Islands
539	24	2016	267.84901866187	0.546782936000428	39.69398965516579	228.1550290067042	Marshall Islands
540	24	2017	266.6291174112	0.55206515210282	39.77645613627663	226.8526612749234	Marshall Islands
541	24	2018	265.30993219638	0.557599278468739	39.77727953003841	225.5326526663416	Marshall Islands
542	24	2019	264.15047291674	0.563428749789962	39.75139118030589	224.3990817364341	Marshall Islands
543	24	2020	262.86673949929	0.568837509186186	39.69341956192085	223.1733199373691	Marshall Islands
544	24	2021	261.45626836059	0.574091128177309	39.69121968870061	221.7650486718894	Marshall Islands
545	25	1990	291.01542167643	0.462511616715497	39.75607298042663	251.2593486960033	Micronesia (Federated States of)
546	25	1991	291.57478970153	0.468144831239529	39.75641562881316	251.8183740727168	Micronesia (Federated States of)
547	25	1992	291.81779492221	0.473792936437038	39.73463958874208	252.0831553334679	Micronesia (Federated States of)
548	25	1993	291.54921346279	0.479939595446532	39.665772674	251.88344078879	Micronesia (Federated States of)
549	25	1994	291.46236388149	0.485300005800881	39.6999484874051	251.7624153940849	Micronesia (Federated States of)
550	25	1995	290.86851165816	0.491015185412641	39.74910072548885	251.1194109326711	Micronesia (Federated States of)
551	25	1996	289.52338165224	0.495570308271861	39.75605737955303	249.767324272687	Micronesia (Federated States of)
552	25	1997	287.79688473951	0.499110105936474	39.73259815849658	248.0642865810134	Micronesia (Federated States of)
553	25	1998	285.90634363745	0.5028615644834	39.7459222045642	246.1604214328858	Micronesia (Federated States of)
554	25	1999	284.04233117645	0.506663430751627	39.79896858183928	244.2433625946107	Micronesia (Federated States of)
555	25	2000	282.58614669803	0.511004227582949	39.66861218662564	242.9175345114044	Micronesia (Federated States of)
556	25	2001	279.86632437386	0.515316814346477	39.78983330081695	240.076491073043	Micronesia (Federated States of)
557	25	2002	277.71010178797	0.519545671945836	39.69878237205533	238.0113194159147	Micronesia (Federated States of)
558	25	2003	275.72137046992	0.523829598854531	39.71066413503657	236.0107063348835	Micronesia (Federated States of)
559	25	2004	275.36079562689	0.527610964634803	39.67028918348989	235.6905064434001	Micronesia (Federated States of)
560	25	2005	276.13867821325	0.531703321036516	39.69267034426368	236.4460078689863	Micronesia (Federated States of)
561	25	2006	276.79400406183	0.535718681873052	39.74069170653212	237.0533123552979	Micronesia (Federated States of)
562	25	2007	277.79910516098	0.53943146430145	39.74292618076588	238.0561789802141	Micronesia (Federated States of)
563	25	2008	278.98125858868	0.542766353836032	39.86388499253588	239.1173735961441	Micronesia (Federated States of)
564	25	2009	279.96091164241	0.546275496220168	39.73680523344788	240.2241064089621	Micronesia (Federated States of)
565	25	2010	281.40970124117	0.550122546321787	39.72035478209862	241.6893464590714	Micronesia (Federated States of)
566	25	2011	281.46328972703	0.554240410692063	39.73709681721681	241.7261929098132	Micronesia (Federated States of)
567	25	2012	281.31862208382	0.557965852891456	39.71948467087326	241.5991374129467	Micronesia (Federated States of)
568	25	2013	281.18393654313	0.561082820885874	39.78813299018095	241.395803552949	Micronesia (Federated States of)
569	25	2014	281.19519588945	0.563840029745074	39.72520995003156	241.4699859394184	Micronesia (Federated States of)
570	25	2015	281.43341725872	0.567151341569495	39.7399157243279	241.6935015343921	Micronesia (Federated States of)
571	25	2016	280.9091156478	0.570458101091096	39.73936222384071	241.1697534239593	Micronesia (Federated States of)
572	25	2017	280.14155647048	0.574039832793086	39.81622481527959	240.3253316552004	Micronesia (Federated States of)
573	25	2018	279.47976010985	0.577555080818811	39.82264299281714	239.6571171170328	Micronesia (Federated States of)
574	25	2019	279.18135906385	0.581195254501754	39.69858438370916	239.4827746801409	Micronesia (Federated States of)
575	25	2020	279.09496081057	0.584527228769055	39.71405216677872	239.3809086437913	Micronesia (Federated States of)
576	25	2021	278.06085739658	0.587534967103163	39.70854735598389	238.3523100405961	Micronesia (Federated States of)
577	26	1990	135.81402375594	0.310668628637835	39.76385088382577	96.05017287211422	Papua New Guinea
578	26	1991	136.54254855063	0.314967305387282	39.67307015183317	96.86947839879684	Papua New Guinea
579	26	1992	135.49384687251	0.319530259271955	39.73402903812568	95.75981783438434	Papua New Guinea
580	26	1993	134.30075958324	0.32500598378048	39.66920776257729	94.63155182066271	Papua New Guinea
581	26	1994	132.59514833884	0.330664467960637	39.70200789067424	92.89314044816577	Papua New Guinea
582	26	1995	131.83952520987	0.335421285048649	39.72975438771674	92.10977082215327	Papua New Guinea
583	26	1996	132.66375422702	0.340348698133771	39.75663686946855	92.90711735755146	Papua New Guinea
584	26	1997	130.90296621844	0.344258324561358	39.71212734571663	91.19083887272339	Papua New Guinea
585	26	1998	130.42150840984	0.347801407739934	39.68075981603221	90.74074859380778	Papua New Guinea
586	26	1999	129.9594217001	0.351250620970096	39.70263712076311	90.25678457933688	Papua New Guinea
587	26	2000	130.03012024942	0.354135790847746	39.73541380500617	90.29470644441383	Papua New Guinea
588	26	2001	128.99583417907	0.356588986333728	39.79731948068465	89.19851469838537	Papua New Guinea
589	26	2002	128.1201888478	0.358572086402703	39.72492066148943	88.39526818631056	Papua New Guinea
590	26	2003	125.92792258173	0.360736816415114	39.74867054230868	86.17925203942133	Papua New Guinea
591	26	2004	124.08107984784	0.36282754151245	39.6741553493902	84.4069244984498	Papua New Guinea
592	26	2005	123.84532412616	0.365294964904992	39.82361525730051	84.02170886885949	Papua New Guinea
593	26	2006	123.15690306337	0.367826759122837	39.78971123013736	83.36719183323262	Papua New Guinea
594	26	2007	122.27571421102	0.370794146921454	39.72484125295703	82.55087295806297	Papua New Guinea
595	26	2008	120.1897855954	0.37342620922524	39.81033276426833	80.37945283113166	Papua New Guinea
596	26	2009	117.16433734258	0.376528284761462	39.8375395506643	77.3267977919157	Papua New Guinea
597	26	2010	119.71263089445	0.380286777637627	39.75262646804261	79.96000442640738	Papua New Guinea
598	26	2011	120.9792694439	0.383587539302927	39.76386615983369	81.2154032840663	Papua New Guinea
599	26	2012	120.44126800903	0.386781027656579	39.73089501855224	80.71037299047777	Papua New Guinea
600	26	2013	117.69626705948	0.389926437008588	39.72701481107835	77.96925224840165	Papua New Guinea
601	26	2014	117.83533418834	0.394004571266826	39.67470303241316	78.16063115592684	Papua New Guinea
602	26	2015	119.82557850649	0.398285863731033	39.75162666430318	80.07395184218683	Papua New Guinea
603	26	2016	117.76524854436	0.402407266844816	39.80642573840396	77.95882280595605	Papua New Guinea
604	26	2017	118.84356524529	0.406153435448224	39.73265655762391	79.11090868766608	Papua New Guinea
605	26	2018	118.77839850541	0.409165082697567	39.82001829828474	78.95838020712526	Papua New Guinea
606	26	2019	121.14834731083	0.412311146526574	39.73619858358282	81.41214872724719	Papua New Guinea
607	26	2020	120.63451185268	0.415186878578667	39.71396603541976	80.92054581726025	Papua New Guinea
608	26	2021	119.71329865321	0.417797443084353	39.76738212112772	79.9459165320823	Papua New Guinea
609	27	1990	159.29619094956	0.48749142771166	39.76221246365902	119.533978485901	Samoa
610	27	1991	160.58502251642	0.490987145586308	39.67416320664989	120.9108593097701	Samoa
611	27	1992	161.63244399928	0.494027447933208	39.77714193355409	121.8553020657259	Samoa
612	27	1993	162.19988219454	0.497079263536296	39.75912169690604	122.4407604976339	Samoa
613	27	1994	162.75039839133	0.499484836329879	39.77586200180468	122.9745363895253	Samoa
614	27	1995	163.00487662159	0.502369734936465	39.7087539149661	123.2961227066239	Samoa
615	27	1996	162.64024983063	0.505778026475631	39.78383829444306	122.8564115361869	Samoa
616	27	1997	162.02826209305	0.509096382265271	39.74233055410417	122.2859315389458	Samoa
617	27	1998	160.95376321772	0.512367565788016	39.687488828724	121.266274388996	Samoa
618	27	1999	160.06348521275	0.515409049865666	39.63372086536023	120.4297643473897	Samoa
619	27	2000	158.77990043726	0.518902326533937	39.76568451502842	119.0142159222316	Samoa
620	27	2001	156.94196378146	0.522971625527944	39.63786561614589	117.3040981653141	Samoa
621	27	2002	155.24578992826	0.527242669970423	39.67515172141842	115.5706382068416	Samoa
622	27	2003	153.76733730791	0.531603736377418	39.69126110826743	114.0760761996426	Samoa
623	27	2004	152.26994160262	0.53600327592574	39.8599397937383	112.4100018088817	Samoa
624	27	2005	150.86280008133	0.540557907991258	39.70912565533592	111.1536744259941	Samoa
625	27	2006	149.36977020057	0.544812068358444	39.78440428634159	109.5853659142284	Samoa
626	27	2007	149.33778499341	0.54911075247208	39.77324624129606	109.5645387521139	Samoa
627	27	2008	149.59414053275	0.553164595646872	39.77841238283229	109.8157281499177	Samoa
628	27	2009	150.21223103097	0.556474015274728	39.80844350160234	110.4037875293677	Samoa
629	27	2010	150.97204147351	0.559622905103398	39.7179076647966	111.2541338087134	Samoa
630	27	2011	151.60466990499	0.562891574259145	39.75143445392426	111.8532354510657	Samoa
631	27	2012	153.52430784964	0.565320388101849	39.75686940947557	113.7674384401644	Samoa
632	27	2013	154.98066864085	0.56744853592103	39.70722622416245	115.2734424166876	Samoa
633	27	2014	156.43501592212	0.569493660728475	39.68875422747067	116.7462616946493	Samoa
634	27	2015	158.3025118041	0.571998982964235	39.77207565239966	118.5304361517003	Samoa
635	27	2016	159.93623430515	0.575402051396993	39.71569730640535	120.2205369987446	Samoa
636	27	2017	159.92531890234	0.578925435094317	39.7545168735664	120.1708020287736	Samoa
637	27	2018	159.33694232577	0.582320660518804	39.72751086464991	119.6094314611201	Samoa
638	27	2019	158.62296236613	0.586256695142635	39.74535335591043	118.8776090102196	Samoa
639	27	2020	157.93212078207	0.590075295612806	39.72499561112215	118.2071251709478	Samoa
640	27	2021	157.20925242323	0.593392769469481	39.77382001512204	117.435432408108	Samoa
641	28	1990	199.09653535241	0.301217167448465	39.7730897139698	159.3234456384402	Solomon Islands
642	28	1991	202.65526585673	0.305830667512655	39.68560280191433	162.9696630548157	Solomon Islands
643	28	1992	201.64332943369	0.311431696691098	39.68540851796666	161.9579209157233	Solomon Islands
644	28	1993	201.32053886824	0.31715109185957	39.77830342707021	161.5422354411698	Solomon Islands
645	28	1994	200.03336358192	0.323300246722871	39.77230881636526	160.2610547655547	Solomon Islands
646	28	1995	195.67940139027	0.329968564261603	39.71817648951157	155.9612249007584	Solomon Islands
647	28	1996	193.92155524216	0.336208053088528	39.66756708997482	154.2539881521852	Solomon Islands
648	28	1997	194.76832322042	0.341835626898821	39.70513774538779	155.0631854750322	Solomon Islands
649	28	1998	192.37612462008	0.347135060018002	39.77860277047691	152.5975218496031	Solomon Islands
650	28	1999	188.80366897731	0.351867191410364	39.73652312388148	149.0671458534285	Solomon Islands
651	28	2000	189.00248764387	0.354799143417026	39.82536742065266	149.1771202232173	Solomon Islands
652	28	2001	185.60471047037	0.356626745168074	39.72920776609809	145.8755027042719	Solomon Islands
653	28	2002	183.75924908489	0.357910115982585	39.68925927097348	144.0699898139165	Solomon Islands
654	28	2003	182.72496023165	0.359424358912125	39.73181473273274	142.9931454989172	Solomon Islands
655	28	2004	180.97155370894	0.361290558162268	39.71489133071371	141.2566623782263	Solomon Islands
656	28	2005	181.11944120643	0.363580018964866	39.68844297730745	141.4309982291225	Solomon Islands
657	28	2006	181.68872242764	0.366443697706899	39.8126975566611	141.8760248709789	Solomon Islands
658	28	2007	178.61007377798	0.369827951415349	39.67602285567883	138.9340509223012	Solomon Islands
659	28	2008	173.2211421257	0.3737648835675	39.6861131252615	133.5350290004385	Solomon Islands
660	28	2009	179.36400309087	0.377821027515966	39.76112605892771	139.6028770319423	Solomon Islands
661	28	2010	177.90072338942	0.382717589747291	39.78265409963989	138.1180692897801	Solomon Islands
662	28	2011	187.46974765655	0.388055336574909	39.75989865986119	147.7098489966888	Solomon Islands
663	28	2012	190.24796240164	0.393004639707306	39.70999059476227	150.5379718068777	Solomon Islands
664	28	2013	192.16244291576	0.397906249572343	39.76682118069541	152.3956217350646	Solomon Islands
665	28	2014	195.78965765567	0.402244744701609	39.73831368234971	156.0513439733203	Solomon Islands
666	28	2015	196.00578107347	0.406233896996201	39.80725916210195	156.198521911368	Solomon Islands
667	28	2016	193.2293960908	0.410406962023453	39.73323339226914	153.4961626985309	Solomon Islands
668	28	2017	194.72503810411	0.414676394150034	39.61593297441645	155.1091051296935	Solomon Islands
669	28	2018	195.11354894459	0.418889220879761	39.79575755383495	155.3177913907551	Solomon Islands
670	28	2019	197.41497295679	0.422736386173248	39.69796958998277	157.7170033668072	Solomon Islands
671	28	2020	198.43047090541	0.426112428669488	39.69542966402988	158.7350412413801	Solomon Islands
672	28	2021	195.02585287085	0.429360316406646	39.83476739109755	155.1910854797524	Solomon Islands
673	29	1990	203.65698317379	0.491806839500397	39.6382762331751	164.0187069406149	Tonga
674	29	1991	203.42321714058	0.498166205111113	39.80283964957077	163.6203774910092	Tonga
675	29	1992	201.63793129062	0.503659848303175	39.75345767681529	161.8844736138047	Tonga
676	29	1993	202.88404671928	0.508904449646887	39.68089111976271	163.2031555995173	Tonga
677	29	1994	203.75497513575	0.514207834722848	39.86244110583056	163.8925340299194	Tonga
678	29	1995	202.50191640004	0.520215020279115	39.73746751813682	162.7644488819031	Tonga
679	29	1996	202.95261051298	0.525808135436488	39.76014009759531	163.1924704153847	Tonga
680	29	1997	205.08908194639	0.531009091678332	39.83036185392746	165.2587200924625	Tonga
681	29	1998	211.82420549055	0.536172313703023	39.67565828571608	172.1485472048339	Tonga
682	29	1999	218.07866766472	0.541317019874755	39.63795417939457	178.4407134853255	Tonga
683	29	2000	217.73069105933	0.546303195085387	39.66639695054509	178.0642941087849	Tonga
684	29	2001	214.13494354908	0.551054251063729	39.71328197065355	174.4216615784264	Tonga
685	29	2002	212.97398304736	0.556008345246101	39.7129751862137	173.2610078611463	Tonga
686	29	2003	211.96476885572	0.560736066200254	39.76337588546703	172.201392970253	Tonga
687	29	2004	208.83536950364	0.564806378895597	39.69953111133082	169.1358383923092	Tonga
688	29	2005	201.89201321229	0.568449169182724	39.771341560475	162.120671651815	Tonga
689	29	2006	201.3119083593	0.57161986831651	39.7642927339313	161.5476156253687	Tonga
690	29	2007	201.73837336288	0.574351510103056	39.78187217938062	161.9565011834994	Tonga
691	29	2008	202.15271575592	0.57730541521781	39.7102681857549	162.4424475701651	Tonga
692	29	2009	202.3811448693	0.579170749598751	39.75829937141663	162.6228454978834	Tonga
693	29	2010	202.41191893952	0.580657298614066	39.73144957652379	162.6804693629962	Tonga
694	29	2011	201.48894188213	0.58265672287008	39.68665245853416	161.8022894235959	Tonga
695	29	2012	200.96280532627	0.584770880221314	39.66208733045233	161.3007179958177	Tonga
696	29	2013	200.38623693187	0.587351141040311	39.63041855503573	160.7558183768343	Tonga
697	29	2014	199.62863826091	0.590826852746506	39.77490685889518	159.8537314020148	Tonga
698	29	2015	199.31488460677	0.594965747674029	39.75173903053111	159.5631455762389	Tonga
699	29	2016	198.25926290733	0.60034366853075	39.7349566535298	158.5243062538002	Tonga
700	29	2017	197.43309758006	0.606243591849879	39.7610442486408	157.6720533314192	Tonga
701	29	2018	197.09057066589	0.611953941537156	39.73573463771804	157.354836028172	Tonga
702	29	2019	197.1128130582	0.617324063407956	39.84694396668876	157.2658690915112	Tonga
703	29	2020	196.52816574421	0.622104455604093	39.68193338180633	156.8462323624037	Tonga
704	29	2021	196.01901696742	0.626349935807987	39.89149731732818	156.1275196500918	Tonga
705	30	1990	208.06265991727	0.353100252005321	39.72475181387316	168.3379081033968	Vanuatu
706	30	1991	212.45241334283	0.357005378847917	39.7630408444781	172.6893724983519	Vanuatu
707	30	1992	215.39588723079	0.360893295561675	39.75102095764743	175.6448662731426	Vanuatu
708	30	1993	216.75805263254	0.364444155251801	39.75128516783933	177.0067674647007	Vanuatu
709	30	1994	221.18317664111	0.368501002014456	39.68725865759644	181.4959179835136	Vanuatu
710	30	1995	217.18419579233	0.372479125756324	39.70248687365547	177.4817089186745	Vanuatu
711	30	1996	218.37679003725	0.376460884544884	39.80708415275844	178.5697058844916	Vanuatu
712	30	1997	217.60588123686	0.380667171234513	39.71379442701212	177.8920868098479	Vanuatu
713	30	1998	216.77736770218	0.384690196444633	39.78422699262975	176.9931407095502	Vanuatu
714	30	1999	217.40725861659	0.388300526237242	39.71798816404058	177.6892704525494	Vanuatu
715	30	2000	210.9804886832	0.392158348897928	39.75269391414609	171.2277947690539	Vanuatu
716	30	2001	211.8026417592	0.395325055353778	39.64218257112436	172.1604591880756	Vanuatu
717	30	2002	203.3216587568	0.397723782197823	39.68531768040137	163.6363410763986	Vanuatu
718	30	2003	196.26738627386	0.400396455507663	39.69148822593275	156.5758980479273	Vanuatu
719	30	2004	196.60611718247	0.403226096857709	39.70697668206434	156.8991405004057	Vanuatu
720	30	2005	203.19732368742	0.406488572045146	39.75013970323482	163.4471839841852	Vanuatu
721	30	2006	204.18264392175	0.410501728664985	39.7961782253725	164.3864656963775	Vanuatu
722	30	2007	207.43240629575	0.41491557794022	39.64525279142062	167.7871535043294	Vanuatu
723	30	2008	208.25023960431	0.41985323747475	39.73708280338447	168.5131568009255	Vanuatu
724	30	2009	206.14382379124	0.424854650160333	39.68284995575703	166.460973835483	Vanuatu
725	30	2010	205.06532086317	0.429658048936263	39.77076940448639	165.2945514586836	Vanuatu
726	30	2011	207.37084905383	0.434283044387506	39.79739418703651	167.5734548667935	Vanuatu
727	30	2012	207.40630287684	0.438661997905717	39.77318230380978	167.6331205730302	Vanuatu
728	30	2013	207.67707356293	0.442720176072726	39.65023333225448	168.0268402306755	Vanuatu
729	30	2014	207.94444316847	0.446687298111776	39.747478725472	168.196964442998	Vanuatu
730	30	2015	208.29564930617	0.450329861394857	39.6603798084544	168.6352694977156	Vanuatu
731	30	2016	208.15525879606	0.454072763242304	39.79642953875893	168.3588292573011	Vanuatu
732	30	2017	208.40166393471	0.45801683397471	39.7995662286236	168.6020977060864	Vanuatu
733	30	2018	208.91800448487	0.462080220969235	39.63774893680587	169.2802555480641	Vanuatu
734	30	2019	209.38759405006	0.466276161662358	39.63664115194398	169.750952898116	Vanuatu
735	30	2020	209.74644419445	0.470038390856612	39.81524409953553	169.9312000949145	Vanuatu
736	30	2021	209.80496085365	0.473100705820327	39.70352389753975	170.1014369561102	Vanuatu
737	33	1990	286.04176301599	0.54441453483767	39.68459217909516	246.3571708368949	Armenia
738	33	1991	280.26146798403	0.547561862706728	39.73737628202969	240.5240917020003	Armenia
739	33	1992	287.31832469929	0.548974723873954	39.74577416128747	247.5725505380026	Armenia
740	33	1993	275.29733746205	0.551214673543035	39.76123200270257	235.5361054593474	Armenia
741	33	1994	250.70859010051	0.553783844340157	39.79602788611853	210.9125622143915	Armenia
742	33	1995	249.96159968536	0.556815513215437	39.71791556673521	210.2436841186247	Armenia
743	33	1996	256.55758709956	0.560537777557715	39.7407268097465	216.8168602898135	Armenia
744	33	1997	249.08552090627	0.564627461798536	39.7713342135034	209.3141866927666	Armenia
745	33	1998	250.24038837399	0.569556662578666	39.73096796898245	210.5094204050075	Armenia
746	33	1999	253.28856086803	0.574323064436665	39.69040146449919	213.5981594035308	Armenia
747	33	2000	244.30886813805	0.579437569012042	39.76535313886733	204.5435149991827	Armenia
748	33	2001	242.40356690513	0.585419295040696	39.72620806978217	202.6773588353478	Armenia
749	33	2002	238.10296045093	0.592710614375924	39.7033976908073	198.3995627601227	Armenia
750	33	2003	240.44355802825	0.600809170405726	39.71668733036748	200.7268706978825	Armenia
751	33	2004	235.25284115289	0.60903176604033	39.76428361628352	195.4885575366065	Armenia
752	33	2005	225.82246125701	0.617759634102041	39.74737884465482	186.0750824123552	Armenia
753	33	2006	222.11352868399	0.626688335239636	39.67449984924913	182.4390288347409	Armenia
754	33	2007	217.34624462888	0.635870981516541	39.77780049529394	177.568444133586	Armenia
755	33	2008	214.39390705007	0.64443159113194	39.77197699943168	174.6219300506383	Armenia
756	33	2009	213.63130287933	0.649714844735141	39.74524852100883	173.8860543583212	Armenia
757	33	2010	215.14431153855	0.654811533750253	39.79752224889783	175.3467892896522	Armenia
758	33	2011	213.31705176685	0.659818092317619	39.84114058393879	173.4759111829112	Armenia
759	33	2012	206.94949608664	0.664833142570704	39.76037975084297	167.1891163357971	Armenia
760	33	2013	196.85844213862	0.669534495666631	39.74658046453299	157.111861674087	Armenia
761	33	2014	196.56882470554	0.673932189530685	39.70427783978566	156.8645468657543	Armenia
762	33	2015	204.19889553576	0.678054634729575	39.85790736853154	164.3409881672285	Armenia
763	33	2016	198.7829680301	0.681746395416543	39.80584253469579	158.9771254954042	Armenia
764	33	2017	182.94902505972	0.685980265385199	39.77399134446365	143.1750337152563	Armenia
765	33	2018	186.3060784689	0.690276871944721	39.70703182390541	146.5990466449946	Armenia
766	33	2019	187.09194043478	0.694765961567774	39.77782172625705	147.314118708523	Armenia
767	33	2020	185.34377370487	0.69826889937921	39.7249344139649	145.6188392909051	Armenia
768	33	2021	181.93500536346	0.701833194147139	39.7383192252975	142.1966861381625	Armenia
769	34	1990	249.39400007549	0.595986032704332	39.67948713671673	209.7145129387733	Azerbaijan
770	34	1991	252.42796512762	0.595807711845649	39.67888584831037	212.7490792793097	Azerbaijan
771	34	1992	263.2411357575	0.594651335166956	39.76236588232719	223.4787698751728	Azerbaijan
772	34	1993	266.0241739442	0.59354267649819	39.73546503287052	226.2887089113295	Azerbaijan
773	34	1994	267.10901841601	0.5920887850585	39.65319345099662	227.4558249650134	Azerbaijan
774	34	1995	260.68170131313	0.589441456728463	39.73593650570287	220.9457648074271	Azerbaijan
775	34	1996	250.55164233748	0.586315946466504	39.80352046976758	210.7481218677124	Azerbaijan
776	34	1997	238.73870539498	0.583221812602983	39.73709784558336	199.0016075493966	Azerbaijan
777	34	1998	230.1401036999	0.580392893004131	39.68398298890866	190.4561207109913	Azerbaijan
778	34	1999	223.86970233069	0.579192506195412	39.75670525974274	184.1129970709472	Azerbaijan
779	34	2000	217.31673935664	0.580020573148448	39.74737593773069	177.5693634189093	Azerbaijan
780	34	2001	207.37642283848	0.582193708342128	39.78651963351187	167.5899032049682	Azerbaijan
781	34	2002	205.7105079445	0.585716143276774	39.70069670857218	166.0098112359278	Azerbaijan
782	34	2003	207.09159590972	0.590038705393348	39.70319255721515	167.3884033525049	Azerbaijan
783	34	2004	206.34120225401	0.594646084750935	39.8381016694642	166.5031005845458	Azerbaijan
784	34	2005	207.0848783514	0.602485193033144	39.75054112769811	167.3343372237019	Azerbaijan
785	34	2006	200.1243660299	0.61377109654975	39.75391387722943	160.3704521526706	Azerbaijan
786	34	2007	192.71494741906	0.626110925531736	39.74928915987527	152.9656582591847	Azerbaijan
787	34	2008	189.99628899638	0.636901109120982	39.81849904389568	150.1777899524843	Azerbaijan
788	34	2009	186.03803795002	0.645163340636595	39.73537104444734	146.3026669055727	Azerbaijan
789	34	2010	182.22506593646	0.652056507002412	39.76805816681176	142.4570077696482	Azerbaijan
790	34	2011	177.42388408037	0.657971629199692	39.71596686925205	137.7079172111179	Azerbaijan
791	34	2012	173.76240614041	0.662897001762113	39.80436077078114	133.9580453696289	Azerbaijan
792	34	2013	168.18250660396	0.667658779253801	39.6861300816303	128.4963765223297	Azerbaijan
793	34	2014	164.66008452378	0.672162741185153	39.65995718618274	125.0001273375973	Azerbaijan
794	34	2015	162.40488973386	0.676244911134277	39.69593688146752	122.7089528523925	Azerbaijan
795	34	2016	160.89847956873	0.679807642651878	39.7408832327043	121.1575963360257	Azerbaijan
796	34	2017	160.64705466366	0.683263203610851	39.75105001658572	120.8960046470743	Azerbaijan
797	34	2018	155.01794645228	0.68656109318329	39.74989808277	115.26804836951	Azerbaijan
798	34	2019	153.26985991685	0.689834714583805	39.8232201620797	113.4466397547703	Azerbaijan
799	34	2020	145.20012339538	0.692605192199032	39.7561362095417	105.4439871858383	Azerbaijan
800	34	2021	142.84723181899	0.694851274415291	39.72631337909544	103.1209184398946	Azerbaijan
801	35	1990	241.55836903063	0.656136044291497	39.7528231333718	201.8055458972582	Georgia
802	35	1991	230.04880216652	0.662113185865682	39.72133435677095	190.3274678097491	Georgia
803	35	1992	212.61294722371	0.665021427814483	39.76344092676052	172.8495062969495	Georgia
804	35	1993	196.67743084898	0.663466862184598	39.74939071685765	156.9280401321224	Georgia
805	35	1994	187.73582519529	0.658134139130798	39.75774393217213	147.9780812631179	Georgia
806	35	1995	196.5620548639	0.651363604039082	39.68287579326447	156.8791790706355	Georgia
807	35	1996	209.6013388394	0.644558090070583	39.68525538570309	169.9160834536969	Georgia
808	35	1997	210.15754004047	0.63852563128688	39.64807073480989	170.5094693056601	Georgia
809	35	1998	209.57846679125	0.633347931127712	39.69443992976214	169.8840268614879	Georgia
810	35	1999	212.38460685417	0.63027794625322	39.73233127166811	172.6522755825019	Georgia
811	35	2000	217.03683028812	0.630265990578475	39.73261322850819	177.3042170596118	Georgia
812	35	2001	219.81811160483	0.633388300444106	39.66057963858854	180.1575319662415	Georgia
813	35	2002	216.86151002293	0.638370108205142	39.72580146855	177.13570855438	Georgia
814	35	2003	217.31164721248	0.644065578985868	39.78763780410941	177.5240094083706	Georgia
815	35	2004	212.38778435217	0.648920978029192	39.77628102459321	172.6115033275768	Georgia
816	35	2005	199.17515195355	0.65361600499668	39.71530043619161	159.4598515173584	Georgia
817	35	2006	194.05391286305	0.658403371769116	39.63383275537173	154.4200801076782	Georgia
818	35	2007	190.41961560873	0.663697966220568	39.74098000265469	150.6786356060753	Georgia
819	35	2008	226.53139843819	0.668442495947816	39.7752967136366	186.7561017245534	Georgia
820	35	2009	225.14779317956	0.672449380923053	39.78126739346257	185.3665257860974	Georgia
821	35	2010	227.2382753244	0.677034892187658	39.74259514636518	187.4956801780348	Georgia
822	35	2011	241.38274433382	0.681567044251293	39.75668644741179	201.6260578864082	Georgia
823	35	2012	246.2920367364	0.685519223189507	39.75469184691515	206.5373448894849	Georgia
824	35	2013	242.46406232955	0.688603268140652	39.78319056404899	202.680871765501	Georgia
825	35	2014	242.05330474976	0.692155206871812	39.70993683855961	202.3433679112004	Georgia
826	35	2015	264.10914050383	0.697316132597582	39.69835200104234	224.4107885027877	Georgia
827	35	2016	282.18342788525	0.703731490142933	39.68884160064393	242.4945862846061	Georgia
828	35	2017	259.75142099736	0.710874718456081	39.74641077236253	220.0050102249975	Georgia
829	35	2018	250.5034179935701	0.717993653891294	39.85553565144379	210.6478823421263	Georgia
830	35	2019	245.1962693813601	0.724536461948472	39.61316565367848	205.5831037276816	Georgia
831	35	2020	242.77042033124	0.729125888954526	39.73175277436409	203.0386675568759	Georgia
832	35	2021	238.66192426128	0.732473604476306	39.78565769954354	198.8762665617365	Georgia
833	36	1990	499.55388614492	0.589435803839118	39.73537411937075	459.8185120255492	Kazakhstan
834	36	1991	458.8008493425099	0.590967831817803	39.73305487716059	419.0677944653493	Kazakhstan
835	36	1992	446.2058376503001	0.596127664006257	39.71247741986815	406.4933602304319	Kazakhstan
836	36	1993	447.83826514834	0.603138328452166	39.73675369420911	408.1015114541309	Kazakhstan
837	36	1994	436.45948761295	0.610591100120018	39.692724274065	396.766763338885	Kazakhstan
838	36	1995	444.65450873252	0.618573582182698	39.76865773200768	404.8858510005123	Kazakhstan
839	36	1996	428.85668932544	0.626013137564744	39.73625934345657	389.1204299819834	Kazakhstan
840	36	1997	411.95922069675	0.631166626279517	39.74660584475796	372.212614851992	Kazakhstan
841	36	1998	391.64766916398	0.635388623908262	39.755913739365	351.891755424615	Kazakhstan
842	36	1999	377.81401163246	0.64018048502742	39.7487434059137	338.0652682265463	Kazakhstan
843	36	2000	375.94933950202	0.644689623243828	39.78621836936476	336.1631211326552	Kazakhstan
844	36	2001	362.37574963216	0.648397258264821	39.70701759595539	322.6687320362046	Kazakhstan
845	36	2002	344.68995478832	0.651529335252827	39.76972197153701	304.920232816783	Kazakhstan
846	36	2003	336.49148475505	0.654835925835483	39.75819541610521	296.7332893389448	Kazakhstan
847	36	2004	318.91873096282	0.658733071329599	39.77197699943168	279.1467539633883	Kazakhstan
848	36	2005	307.42963136404	0.662943941893493	39.73046254685989	267.6991688171801	Kazakhstan
849	36	2006	297.59830316502	0.667048858291012	39.72615353466843	257.8721496303516	Kazakhstan
850	36	2007	287.06902413218	0.671367207568052	39.76623809888928	247.3027860332907	Kazakhstan
851	36	2008	270.42580915476	0.676352868998898	39.69661019655823	230.7291989582017	Kazakhstan
852	36	2009	257.16951736951	0.681606838672477	39.64672839172021	217.5227889777898	Kazakhstan
853	36	2010	260.53184796673	0.686996643005111	39.76727324164	220.76457472509	Kazakhstan
854	36	2011	248.55560196259	0.691758951738966	39.71746330580345	208.8381386567866	Kazakhstan
855	36	2012	244.78450936975	0.695312766608011	39.66958936792754	205.1149200018225	Kazakhstan
856	36	2013	219.20715706936	0.699053593413088	39.6767861307507	179.5303709386093	Kazakhstan
857	36	2014	206.09974369551	0.703511920757132	39.7346768554867	166.3650668400233	Kazakhstan
858	36	2015	197.54937333252	0.70822973614897	39.7494791328605	157.7998941996595	Kazakhstan
859	36	2016	189.80447000736	0.712569040397695	39.67821288337406	150.126257123986	Kazakhstan
860	36	2017	179.40735035653	0.716026687894304	39.73566502294778	139.6716853335822	Kazakhstan
861	36	2018	179.1342465638	0.718531998551374	39.73326237751495	139.400984186285	Kazakhstan
862	36	2019	177.71473156988	0.720797601617411	39.6549233034434	138.0598082664366	Kazakhstan
863	36	2020	174.36579317309	0.722788768207953	39.72230882813825	134.6434843449517	Kazakhstan
864	36	2021	171.36665717935	0.725144495100349	39.72995115704852	131.6367060223015	Kazakhstan
865	37	1990	326.66575882443	0.519407652158871	39.70825757527208	286.9575012491579	Kyrgyzstan
866	37	1991	319.43193339222	0.523746714213702	39.74268029779929	279.6892530944207	Kyrgyzstan
867	37	1992	315.18476780692	0.52790155215442	39.77745582503673	275.4073119818833	Kyrgyzstan
868	37	1993	299.72017930092	0.532431008334573	39.69616138442217	260.0240179164978	Kyrgyzstan
869	37	1994	284.40174941295	0.536232980141406	39.77903672933729	244.6227126836127	Kyrgyzstan
870	37	1995	274.10594040399	0.539052820319823	39.71537253163762	234.3905678723524	Kyrgyzstan
871	37	1996	268.79608574364	0.541628927165702	39.7317055623082	229.0643801813318	Kyrgyzstan
872	37	1997	263.82230743719	0.543341150499015	39.77356220883296	224.048745228357	Kyrgyzstan
873	37	1998	260.51530433402	0.543258545983634	39.80505222198085	220.7102521120392	Kyrgyzstan
874	37	1999	252.35388262127	0.54286728228234	39.72422049546297	212.629662125807	Kyrgyzstan
875	37	2000	233.29649187818	0.543036486604175	39.80948046371535	193.4870114144647	Kyrgyzstan
876	37	2001	224.44099552805	0.543805550685403	39.81864911382905	184.6223464142209	Kyrgyzstan
877	37	2002	222.20230683044	0.544374670344746	39.78388934797105	182.418417482469	Kyrgyzstan
878	37	2003	218.42635556961	0.545649261714426	39.72300963131178	178.7033459382982	Kyrgyzstan
879	37	2004	209.14068142721	0.547262342515335	39.73801435790837	169.4026670693016	Kyrgyzstan
880	37	2005	203.29321069484	0.548260448903511	39.70138739764361	163.5918232971964	Kyrgyzstan
881	37	2006	199.13447503746	0.549383593833376	39.7491976618677	159.3852773755923	Kyrgyzstan
882	37	2007	190.24525336398	0.551146191596044	39.72570923417128	150.5195441298087	Kyrgyzstan
883	37	2008	183.33498889311	0.553206382142723	39.79839371540051	143.5365951777095	Kyrgyzstan
884	37	2009	183.50796834397	0.55512386607295	39.68100170963633	143.8269666343337	Kyrgyzstan
885	37	2010	177.98342201705	0.556416544522946	39.68282237905895	138.3005996379911	Kyrgyzstan
886	37	2011	176.93998501336	0.55892333472436	39.72306579499189	137.2169192183681	Kyrgyzstan
887	37	2012	171.91996016147	0.561541573671693	39.64112447204182	132.2788356894281	Kyrgyzstan
888	37	2013	167.45302782694	0.565776769347093	39.73243023107452	127.7205975958655	Kyrgyzstan
889	37	2014	166.74853965706	0.570569357153487	39.85603481190744	126.8925048451526	Kyrgyzstan
890	37	2015	168.28313414535	0.575463230818727	39.75742980627068	128.5257043390793	Kyrgyzstan
891	37	2016	163.98076282874	0.580388550869674	39.69953931596069	124.2812235127793	Kyrgyzstan
892	37	2017	157.91902229955	0.585766095993466	39.71897088067157	118.2000514188784	Kyrgyzstan
893	37	2018	154.51812371723	0.591237134219733	39.74265736092927	114.7754663563007	Kyrgyzstan
894	37	2019	150.88730706826	0.596501638087194	39.64973791745396	111.237569150806	Kyrgyzstan
895	37	2020	149.77159589286	0.600499553804348	39.7504563113412	110.0211395815188	Kyrgyzstan
896	37	2021	147.74031524908	0.603979328412055	39.79317340768409	107.9471418413959	Kyrgyzstan
897	38	1990	559.95603487881	0.466550117857047	39.68361400647529	520.2724208723347	Mongolia
898	38	1991	591.9922998434399	0.472199013666192	39.70569587483566	552.2866039686043	Mongolia
899	38	1992	612.04422734151	0.477586553799195	39.8373437028361	572.206883638674	Mongolia
900	38	1993	620.60563859639	0.482726727049412	39.71444494238091	580.8911936540092	Mongolia
901	38	1994	596.5091836941	0.488276683033118	39.75001486813343	556.7591688259665	Mongolia
902	38	1995	621.38265690004	0.495006781085721	39.73303572093376	581.6496211791062	Mongolia
903	38	1996	624.07667546858	0.501703717883367	39.8473422617167	584.2293332068633	Mongolia
904	38	1997	613.1021311964	0.50855826800798	39.74672694673514	573.3554042496648	Mongolia
905	38	1998	592.56999941068	0.514793382702856	39.75094333423893	552.819056076441	Mongolia
906	38	1999	575.17590082886	0.520781189245005	39.74511460764617	535.4307862212138	Mongolia
907	38	2000	557.02138293698	0.526650344907534	39.77003943590622	517.2513435010737	Mongolia
908	38	2001	549.0368154520501	0.532620200843235	39.76952948422427	509.2672859678258	Mongolia
909	38	2002	530.93662658096	0.538424834911619	39.681478665385	491.255147915575	Mongolia
910	38	2003	513.37281562767	0.543971650708528	39.74775716191832	473.6250584657516	Mongolia
911	38	2004	497.16950510885	0.549551499752672	39.74192571071077	457.4275793981392	Mongolia
912	38	2005	485.57325082857	0.55468028439734	39.66506948107245	445.9081813474975	Mongolia
913	38	2006	471.1461267014999	0.55956113814646	39.65721016825057	431.4889165332493	Mongolia
914	38	2007	453.33072768313	0.564236795141046	39.71459731403282	413.6161303690972	Mongolia
915	38	2008	439.23632436221	0.568500598715617	39.71273778915675	399.5235865730533	Mongolia
916	38	2009	446.69795584203	0.571341685964544	39.7681233590299	406.9298324830001	Mongolia
917	38	2010	439.99122350486	0.574406669398145	39.73296250435521	400.2582610005048	Mongolia
918	38	2011	434.3427594925701	0.57860066312097	39.7223746609262	394.6203848316438	Mongolia
919	38	2012	424.25923375866	0.583255885768315	39.76724837936756	384.4919853792924	Mongolia
920	38	2013	420.78181677241	0.588080810956893	39.71993835734909	381.061878415061	Mongolia
921	38	2014	411.76779495826	0.592867352927119	39.72863358896394	372.0391613692961	Mongolia
922	38	2015	409.8323980266999	0.59685964756958	39.75483578631428	370.0775622403856	Mongolia
923	38	2016	406.0724150467	0.600260766781331	39.73452283558936	366.3378922111106	Mongolia
924	38	2017	401.3395921089101	0.60372196450642	39.71360711613523	361.6259849927749	Mongolia
925	38	2018	398.59414981025	0.607501833007913	39.7665270746839	358.8276227355661	Mongolia
926	38	2019	398.99416385403	0.611250680890372	39.67162290559741	359.3225409484326	Mongolia
927	38	2020	377.46098847315	0.61462963730677	39.77775211029231	337.6832363628577	Mongolia
928	38	2021	366.9291477776	0.617621564638127	39.77313446059763	327.1560133170024	Mongolia
929	39	1990	253.35322925203	0.466155413419203	39.66699480334039	213.6862344486896	Tajikistan
930	39	1991	255.36407311779	0.472342173046228	39.73835924358165	215.6257138742084	Tajikistan
931	39	1992	264.76086182211	0.47574519497737	39.81091126611157	224.9499505559984	Tajikistan
932	39	1993	257.30079179847	0.478238812995371	39.70067049066639	217.6001213078036	Tajikistan
933	39	1994	266.15015814014	0.478726011215724	39.79869744579588	226.3514606943441	Tajikistan
934	39	1995	260.60403564712	0.477586868115015	39.69852237890448	220.9055132682155	Tajikistan
935	39	1996	253.50316358805	0.474346027462684	39.73501134689954	213.7681522411504	Tajikistan
936	39	1997	239.4505455006	0.470274795927363	39.6424368767133	199.8081086238867	Tajikistan
937	39	1998	231.30504312547	0.465341742120163	39.76124473412237	191.5437983913477	Tajikistan
938	39	1999	225.64138272815	0.46050561615396	39.72982891993644	185.9115538082136	Tajikistan
939	39	2000	219.42564260662	0.457061333395443	39.72913994437076	179.6965026622492	Tajikistan
940	39	2001	213.14449519447	0.45625651276009	39.74958609229424	173.3949091021758	Tajikistan
941	39	2002	212.22206901336	0.458807780304158	39.86100794272252	172.3610610706375	Tajikistan
942	39	2003	209.47623025006	0.463329706383786	39.68477047143703	169.791459778623	Tajikistan
943	39	2004	208.26248271245	0.469154214043517	39.68282653131735	168.5796561811327	Tajikistan
944	39	2005	210.33086917487	0.474637785688857	39.76401564846242	170.5668535264076	Tajikistan
945	39	2006	208.15091994738	0.479651831177988	39.75951801837449	168.3914019290055	Tajikistan
946	39	2007	206.57287973495	0.484211156232784	39.72992358152337	166.8429561534266	Tajikistan
947	39	2008	201.07771892474	0.488441135968382	39.69061468432638	161.3871042404136	Tajikistan
948	39	2009	195.55577720378	0.49206404051479	39.70295745206782	155.8528197517122	Tajikistan
949	39	2010	183.72575253803	0.495893963626257	39.74455862452882	143.9811939135012	Tajikistan
950	39	2011	174.86597831016	0.499869804401369	39.78504452860107	135.0809337815589	Tajikistan
951	39	2012	165.46223012628	0.503953884549027	39.77826696176097	125.683963164519	Tajikistan
952	39	2013	153.66375697176	0.507970675899606	39.71003387263111	113.9537230991289	Tajikistan
953	39	2014	150.20014962056	0.511989517777097	39.76781060914369	110.4323390114163	Tajikistan
954	39	2015	145.69397434098	0.515783244686634	39.65435904802942	106.0396152929506	Tajikistan
955	39	2016	142.36473134812	0.519897002395847	39.65661169382946	102.7081196542906	Tajikistan
956	39	2017	137.26724776543	0.524492606909067	39.78575591240887	97.48149185302114	Tajikistan
957	39	2018	134.52992226097	0.529153916295379	39.83149907855645	94.69842318241356	Tajikistan
958	39	2019	131.45533565866	0.533769951484441	39.84798151925742	91.60735413940259	Tajikistan
959	39	2020	130.85822773223	0.537690530515565	39.73368789363803	91.12453983859197	Tajikistan
960	39	2021	130.94097558193	0.541511187051998	39.74237131634278	91.19860426558722	Tajikistan
961	40	1990	295.95692013889	0.563126887105135	39.737204417119	256.219715721771	Turkmenistan
962	40	1991	271.38243648489	0.564939385894165	39.78991162653189	231.5925248583581	Turkmenistan
963	40	1992	259.6603076931	0.565587505223265	39.69201223006956	219.9682954630304	Turkmenistan
964	40	1993	273.28473293262	0.567174449333284	39.73362575046541	233.5511071821546	Turkmenistan
965	40	1994	272.78188800807	0.567288975507041	39.70975880790311	233.0721292001669	Turkmenistan
966	40	1995	258.20755763003	0.567198634711689	39.75633333150677	218.4512242985232	Turkmenistan
967	40	1996	258.74021557113	0.567061261285221	39.73088243185855	219.0093331392715	Turkmenistan
968	40	1997	245.30556735536	0.565623083668948	39.71996323043011	205.5856041249299	Turkmenistan
969	40	1998	229.47470798701	0.564405264391893	39.77408496097473	189.7006230260353	Turkmenistan
970	40	1999	212.98510633482	0.564716005636632	39.72556509059449	173.2595412442255	Turkmenistan
971	40	2000	183.22081508771	0.567421033351252	39.64149401948238	143.5793210682276	Turkmenistan
972	40	2001	166.11196563145	0.57104381892434	39.7173656388598	126.3945999925902	Turkmenistan
973	40	2002	160.57045525168	0.575596165867541	39.66130111386186	120.9091541378181	Turkmenistan
974	40	2003	156.42395051786	0.580820125927832	39.77743797622747	116.6465125416325	Turkmenistan
975	40	2004	154.03602073711	0.586712349142411	39.69758496701975	114.3384357700902	Turkmenistan
976	40	2005	149.98471592131	0.593388894864117	39.81211617976	110.17259974155	Turkmenistan
977	40	2006	149.44791090739	0.599896069365258	39.76652192141606	109.6813889859739	Turkmenistan
978	40	2007	145.8822306274	0.606042198134731	39.76299389005275	106.1192367373472	Turkmenistan
979	40	2008	133.96003414352	0.611923308807263	39.72722545771186	94.23280868580815	Turkmenistan
980	40	2009	126.71008545736	0.617652905277457	39.70185747155194	87.00822798580805	Turkmenistan
981	40	2010	123.52253923024	0.623234588644236	39.74106240818062	83.78147682205937	Turkmenistan
982	40	2011	122.06703699235	0.629233721702303	39.74419602353919	82.32284096881081	Turkmenistan
983	40	2012	125.31750060263	0.635263183091614	39.72629061956696	85.59120998306304	Turkmenistan
984	40	2013	122.95352294267	0.641361893351002	39.6985827007865	83.2549402418835	Turkmenistan
985	40	2014	120.49967448018	0.647542416932676	39.64629343851441	80.8533810416656	Turkmenistan
986	40	2015	121.37528113098	0.65335278951701	39.74026940488456	81.63501172609543	Turkmenistan
987	40	2016	120.37170154276	0.658945613392641	39.78843671707219	80.58326482568779	Turkmenistan
988	40	2017	119.85990584725	0.664284691942071	39.72480853595733	80.13509731129267	Turkmenistan
989	40	2018	118.94140997056	0.669433598508271	39.76914226892696	79.17226770163305	Turkmenistan
990	40	2019	118.64754094115	0.674303535870544	39.80346770896973	78.84407323218028	Turkmenistan
991	40	2020	117.70873895748	0.678298179976148	39.7319062915867	77.9768326658933	Turkmenistan
992	40	2021	116.91796722075	0.682160775869611	39.754996431784	77.16297078896599	Turkmenistan
993	41	1990	210.55998883426	0.500241735138187	39.70944027223375	170.8505485620262	Uzbekistan
994	41	1991	203.89407832735	0.501544609458551	39.76165883034494	164.132419497005	Uzbekistan
995	41	1992	193.13306274652	0.502905194308151	39.6738718031967	153.4591909433233	Uzbekistan
996	41	1993	187.9789856911	0.506556615160302	39.75935003011644	148.2196356609836	Uzbekistan
997	41	1994	182.97176748133	0.5110185249116	39.75251150287946	143.2192559784505	Uzbekistan
998	41	1995	176.97038569673	0.51698626355212	39.67909781890868	137.2912878778213	Uzbekistan
999	41	1996	173.63009364139	0.524392909803147	39.7950291219117	133.8350645194783	Uzbekistan
1000	41	1997	167.40563953046	0.532686328470226	39.6895823990985	127.7160571313615	Uzbekistan
1001	41	1998	159.99212410294	0.541279069137397	39.6768055205916	120.3153185823484	Uzbekistan
1002	41	1999	153.63328892965	0.549739390933737	39.64290504985402	113.990383879796	Uzbekistan
1003	41	2000	152.86078637105	0.557522310762499	39.61680814575975	113.2439782252903	Uzbekistan
1004	41	2001	149.89908135517	0.564803382897778	39.73794123015072	110.1611401250193	Uzbekistan
1005	41	2002	148.38117838952	0.571690142599581	39.70956540558267	108.6716129839373	Uzbekistan
1006	41	2003	145.83057791151	0.57800653838209	39.71847053656649	106.1121073749435	Uzbekistan
1007	41	2004	141.38680735054	0.583942986424626	39.77197699943168	101.6148303511083	Uzbekistan
1008	41	2005	134.41963634403	0.589530776570668	39.70271179964254	94.71692454438747	Uzbekistan
1009	41	2006	113.32332815129	0.594498056671551	39.695070999564	73.628257151726	Uzbekistan
1010	41	2007	106.11076175705	0.599628054727829	39.72159612311802	66.38916563393198	Uzbekistan
1011	41	2008	101.16419315519	0.604889158157396	39.70818799557681	61.4560051596132	Uzbekistan
1012	41	2009	96.55514471438	0.610351745244056	39.76072017883548	56.79442453554452	Uzbekistan
1013	41	2010	94.64508756136	0.616097907401681	39.73255471716445	54.91253284419555	Uzbekistan
1014	41	2011	93.85926914053	0.621344618930939	39.64999981312128	54.20926932740872	Uzbekistan
1015	41	2012	93.17987418205	0.62620212543294	39.79287514698868	53.38699903506132	Uzbekistan
1016	41	2013	96.38121194433	0.630796403406203	39.75607298042663	56.62513896390337	Uzbekistan
1017	41	2014	98.96011278267	0.635257049718365	39.75293383908657	59.20717894358342	Uzbekistan
1018	41	2015	103.25351012616	0.639805638905225	39.72159811875444	63.53191200740555	Uzbekistan
1019	41	2016	107.21780495583	0.644230597300764	39.72369731858163	67.49410763724838	Uzbekistan
1020	41	2017	106.18795673819	0.648119346591586	39.72899460827357	66.45896212991643	Uzbekistan
1021	41	2018	103.50793774555	0.651918144182724	39.71270296982138	63.79523477572862	Uzbekistan
1022	41	2019	101.29646120954	0.655836959268026	39.6985725409325	61.5978886686075	Uzbekistan
1023	41	2020	100.38105538143	0.659124204371032	39.79136346811462	60.58969191331538	Uzbekistan
1024	41	2021	99.52680833897	0.662621694181816	39.7409945503536	59.7858137886164	Uzbekistan
1025	43	1990	151.3209283153	0.557773300317074	39.72949750126369	111.5914308140363	Albania
1026	43	1991	151.73070310393	0.555629411790174	39.71157968924728	112.0191234146827	Albania
1027	43	1992	142.53742470305	0.553107897492912	39.7426926866976	102.7947320163524	Albania
1028	43	1993	133.89606841896	0.552453327893755	39.71721536811108	94.17885305084891	Albania
1029	43	1994	123.36224916097	0.553763669315605	39.72308463540166	83.63916452556833	Albania
1030	43	1995	126.20404054711	0.557040889185472	39.76495570674133	86.43908484036868	Albania
1031	43	1996	132.06582850243	0.562248886206679	39.79197714336965	92.27385135906033	Albania
1032	43	1997	133.02056874181	0.566802804232969	39.70068148527204	93.31988725653795	Albania
1033	43	1998	131.444144666	0.572534101516668	39.75435865466521	91.68978601133479	Albania
1034	43	1999	129.74789124646	0.578295461805887	39.74623005624319	90.00166119021681	Albania
1035	43	2000	128.704272384	0.58466418835901	39.7375289485813	88.9667434354187	Albania
1036	43	2001	125.89724424313	0.592412946510661	39.69393384269127	86.20331040043874	Albania
1037	43	2002	126.99298435808	0.599865977568749	39.81354638583204	87.17943797224795	Albania
1038	43	2003	128.51556862082	0.606971165987994	39.677307683357	88.838260937463	Albania
1039	43	2004	126.67042618742	0.613864246664272	39.75024179883348	86.92018438858653	Albania
1040	43	2005	123.14140156407	0.620679614590226	39.76066312411346	83.38073843995653	Albania
1041	43	2006	116.93459636953	0.627485617497143	39.76128891687411	77.17330745265588	Albania
1042	43	2007	109.33081710477	0.634167968985356	39.76006478802495	69.57075231674506	Albania
1043	43	2008	108.36988947478	0.640766134349698	39.65973086045195	68.71015861432804	Albania
1044	43	2009	105.97177363564	0.646816130123751	39.78760872761561	66.1841649080244	Albania
1045	43	2010	107.78389920136	0.652654202642964	39.69245037348695	68.09144882787305	Albania
1046	43	2011	109.37311239145	0.658196772707548	39.7340166142748	69.63909577717519	Albania
1047	43	2012	111.21461030544	0.66355677961127	39.71047349049521	71.50413681494479	Albania
1048	43	2013	113.19676247195	0.668739558985928	39.73201216027132	73.46475031167867	Albania
1049	43	2014	115.17960536607	0.67411298539372	39.72385405653286	75.45575130953715	Albania
1050	43	2015	116.71679320321	0.679668600655757	39.77710228417683	76.93969091903317	Albania
1051	43	2016	118.41593439616	0.68503664759447	39.72466029328764	78.69127410287236	Albania
1052	43	2017	119.05095412835	0.690379199197076	39.7876243281391	79.2633298002109	Albania
1053	43	2018	117.94790576222	0.695566877664306	39.67457508247704	78.27333067974297	Albania
1054	43	2019	117.63923752924	0.700287863295906	39.72120080955506	77.91803671968495	Albania
1055	43	2020	109.71355314203	0.703790245372837	39.72919155453239	69.9843615874976	Albania
1056	43	2021	109.8973695146	0.706849790878611	39.78607987192372	70.11128964267628	Albania
1057	44	1990	246.8717475412	0.541132539726015	39.74500720995404	207.126740331246	Bosnia and Herzegovina
1058	44	1991	264.22012734623	0.541346250550883	39.70617912392333	224.5139482223067	Bosnia and Herzegovina
1059	44	1992	264.4474644902	0.539303227421668	39.73460544691168	224.7128590432883	Bosnia and Herzegovina
1060	44	1993	266.44222583293	0.53603188160081	39.71414616865287	226.7280796642771	Bosnia and Herzegovina
1061	44	1994	264.19872553522	0.533853389744284	39.7637372120161	224.4349883232039	Bosnia and Herzegovina
1062	44	1995	259.46856923505	0.534025536110865	39.64122595187019	219.8273432831798	Bosnia and Herzegovina
1063	44	1996	250.71445540061	0.545549215040903	39.65738183569484	211.0570735649152	Bosnia and Herzegovina
1064	44	1997	241.08515002966	0.563565414584231	39.79234053860306	201.292809491057	Bosnia and Herzegovina
1065	44	1998	228.58095937356	0.58182951538312	39.6849559484767	188.8960034250833	Bosnia and Herzegovina
1066	44	1999	227.21255397419	0.597997468748356	39.73429845515789	187.4782555190321	Bosnia and Herzegovina
1067	44	2000	230.01685533036	0.610950684608214	39.72896473584952	190.2878905945105	Bosnia and Herzegovina
1068	44	2001	231.89209652487	0.621989463929258	39.78264367830486	192.1094528465651	Bosnia and Herzegovina
1069	44	2002	236.06250586485	0.632075517723657	39.71913242368711	196.3433734411629	Bosnia and Herzegovina
1070	44	2003	238.56248134826	0.640635102031521	39.67712579764463	198.8853555506154	Bosnia and Herzegovina
1071	44	2004	241.40175789283	0.64779373168743	39.77528141420701	201.626476478623	Bosnia and Herzegovina
1072	44	2005	250.19455812661	0.653859136710253	39.75759993997531	210.4369581866347	Bosnia and Herzegovina
1073	44	2006	250.24680830084	0.659813662252595	39.69869696394926	210.5481113368907	Bosnia and Herzegovina
1074	44	2007	265.91365763956	0.665578735044097	39.72083796174304	226.1928196778169	Bosnia and Herzegovina
1075	44	2008	254.04115950352	0.671100813673566	39.73057518809714	214.3105843154229	Bosnia and Herzegovina
1076	44	2009	254.02514786278	0.676032900022704	39.78487558313854	214.2402722796414	Bosnia and Herzegovina
1077	44	2010	250.86400110465	0.680824195636093	39.66681984015393	211.1971812644961	Bosnia and Herzegovina
1078	44	2011	248.6582280883	0.685399264182467	39.6706506066758	208.9875774816242	Bosnia and Herzegovina
1079	44	2012	244.7430074869	0.689506566189932	39.75206609844771	204.9909413884523	Bosnia and Herzegovina
1080	44	2013	246.87201460335	0.693508711211908	39.84725162376257	207.0247629795874	Bosnia and Herzegovina
1081	44	2014	248.19549440093	0.697031893012906	39.70117348150318	208.4943209194268	Bosnia and Herzegovina
1082	44	2015	252.09322772236	0.700446047366461	39.75322763764261	212.3400000847174	Bosnia and Herzegovina
1083	44	2016	250.03806986737	0.704079343718599	39.73732756530393	210.3007423020661	Bosnia and Herzegovina
1084	44	2017	246.67286782819	0.70805343112809	39.74738926113292	206.9254785670571	Bosnia and Herzegovina
1085	44	2018	244.64845310157	0.712347302038319	39.69445271448584	204.9540003870841	Bosnia and Herzegovina
1086	44	2019	250.31199803684	0.716857124768862	39.71227286570124	210.5997251711388	Bosnia and Herzegovina
1087	44	2020	244.95166308847	0.720202056378697	39.71685480963311	205.2348082788369	Bosnia and Herzegovina
1088	44	2021	229.72176534536	0.72307789321024	39.67038797609278	190.0513773692672	Bosnia and Herzegovina
1089	45	1990	323.77707527712	0.633446498017686	39.73103706197237	284.0460382151476	Bulgaria
1090	45	1991	312.23560374596	0.643069487769455	39.67557077527279	272.5600329706872	Bulgaria
1091	45	1992	307.53946696596	0.651186876165789	39.74371591433297	267.795751051627	Bulgaria
1092	45	1993	291.51428245943	0.659161569264411	39.66968331584988	251.8445991435801	Bulgaria
1093	45	1994	298.15737985107	0.667430460276086	39.76544989416225	258.3919299569077	Bulgaria
1094	45	1995	300.67856661459	0.673999976701174	39.69739724356936	260.9811693710207	Bulgaria
1095	45	1996	309.09333552129	0.678862583541026	39.731673224409	269.361662296881	Bulgaria
1096	45	1997	319.87125188533	0.680221466342146	39.7263103604375	280.1449415248925	Bulgaria
1097	45	1998	322.70816521667	0.678496876732148	39.68329994730372	283.0248652693663	Bulgaria
1098	45	1999	322.22846169627	0.677446543282232	39.77081308172781	282.4576486145422	Bulgaria
1099	45	2000	332.54108938738	0.681004523812614	39.71589661325891	292.8251927741211	Bulgaria
1100	45	2001	330.19331067932	0.686487366008627	39.75770056492679	290.4356101143932	Bulgaria
1101	45	2002	333.30258452297	0.69151167375307	39.76503393125535	293.5375505917146	Bulgaria
1102	45	2003	334.28080145813	0.69556596473307	39.74839823907811	294.532403219052	Bulgaria
1103	45	2004	349.45952989402	0.699881950859544	39.75791988003854	309.7016100139814	Bulgaria
1104	45	2005	351.87949178301	0.704471206966935	39.68002771653534	312.1994640664747	Bulgaria
1105	45	2006	353.8478862403	0.708868293577424	39.7595885270099	314.0882977132901	Bulgaria
1106	45	2007	367.14752011033	0.713192402424104	39.69228284966395	327.455237260666	Bulgaria
1107	45	2008	366.77249610162	0.717672450499802	39.73196529973262	327.0405308018874	Bulgaria
1108	45	2009	354.19674416493	0.723676626795129	39.67966531555643	314.5170788493735	Bulgaria
1109	45	2010	334.67738312697	0.730701737095494	39.81616531668134	294.8612178102887	Bulgaria
1110	45	2011	328.79719746802	0.735749281014389	39.73893810389284	289.0582593641271	Bulgaria
1111	45	2012	331.77722808492	0.739177517343213	39.74185243938566	292.0353756455344	Bulgaria
1112	45	2013	348.0503708314	0.742135948467762	39.77162767603697	308.278743155363	Bulgaria
1113	45	2014	361.61100203461	0.745372642577071	39.62386660968435	321.9871354249257	Bulgaria
1114	45	2015	357.59347594221	0.748979058373083	39.78519304063897	317.8082829015711	Bulgaria
1115	45	2016	358.06764750312	0.752259198563744	39.69160425364063	318.3760432494794	Bulgaria
1116	45	2017	356.74444380844	0.75566586464625	39.70374516324755	317.0406986451924	Bulgaria
1117	45	2018	358.19401854157	0.759148460251881	39.73646930206532	318.4575492395047	Bulgaria
1118	45	2019	352.03996311817	0.762359790844767	39.7425794460237	312.2973836721463	Bulgaria
1119	45	2020	352.10388957303	0.765089710642011	39.78799113268061	312.3158984403494	Bulgaria
1120	45	2021	349.38470716442	0.768150939342518	39.75292864613467	309.6317785182854	Bulgaria
1121	46	1990	332.54928162656	0.668906358291928	39.7891049809751	292.7601766455849	Croatia
1122	46	1991	341.80107534207	0.674724599866063	39.83693610530488	301.9641392367652	Croatia
1123	46	1992	328.24841630952	0.678093133084916	39.71840729154925	288.5300090179708	Croatia
1124	46	1993	325.38885195891	0.678221047043161	39.83424680655759	285.5546051523524	Croatia
1125	46	1994	322.36948751524	0.677548132655056	39.74719849232871	282.6222890229113	Croatia
1126	46	1995	312.94784426815	0.677029465132868	39.76443968013378	273.1834045880162	Croatia
1127	46	1996	335.01285745258	0.679507318367616	39.68348832980946	295.3293691227706	Croatia
1128	46	1997	349.91018506523	0.685365010443468	39.70035857993059	310.2098264852994	Croatia
1129	46	1998	344.98334709968	0.691365518598319	39.78398285914324	305.1993642405367	Croatia
1130	46	1999	341.01834900252	0.696636411104102	39.70483452193704	301.313514480583	Croatia
1131	46	2000	323.88551021673	0.703039898563322	39.80258077318707	284.0829294435429	Croatia
1132	46	2001	306.46399893876	0.709536840872917	39.70547289376576	266.7585260449943	Croatia
1133	46	2002	310.13494205522	0.715383421635164	39.77875186530299	270.356190189917	Croatia
1134	46	2003	326.37743392772	0.721130377216859	39.67139082999074	286.7060430977293	Croatia
1135	46	2004	320.36057435641	0.726327651623968	39.71760797826625	280.6429663781437	Croatia
1136	46	2005	326.760566425	0.732154139815163	39.65794922924192	287.1026171957581	Croatia
1137	46	2006	321.71850519272	0.738066878515765	39.73263013897107	281.9858750537489	Croatia
1138	46	2007	316.70263649872	0.743148776515466	39.70075944666942	277.0018770520505	Croatia
1139	46	2008	312.35989917552	0.748469602229701	39.71748044753981	272.6424187279802	Croatia
1140	46	2009	283.38687369622	0.754065605198048	39.70796415731152	243.6789095389085	Croatia
1141	46	2010	285.69469098343	0.759472251706366	39.80618165669761	245.8885093267324	Croatia
1142	46	2011	301.95507149137	0.763686381293279	39.72430196882713	262.2307695225429	Croatia
1143	46	2012	304.27414323448	0.767405335599999	39.79468806927552	264.4794551652045	Croatia
1144	46	2013	294.19197918473	0.771151880279813	39.70854127073058	254.4834379139994	Croatia
1145	46	2014	296.05682376874	0.774479240521915	39.71042099748087	256.3464027712591	Croatia
1146	46	2015	300.91709450742	0.777865888163329	39.69257425550737	261.2245202519126	Croatia
1147	46	2016	285.32858371752	0.781443605436965	39.72171004363953	245.6068736738805	Croatia
1148	46	2017	282.79439536237	0.785074536823775	39.69660978184884	243.0977855805211	Croatia
1149	46	2018	279.92167818018	0.788671410129235	39.81030261994111	240.1113755602389	Croatia
1150	46	2019	271.19203387669	0.792475415454183	39.69946052804619	231.4925733486438	Croatia
1151	46	2020	261.11161462249	0.795462271729482	39.71980274277679	221.3918118797132	Croatia
1152	46	2021	262.39219174555	0.798341026936276	39.79632669597216	222.5958650495779	Croatia
1153	47	1990	431.6671712189	0.681848021213857	39.71605092444384	391.9511202944562	Czechia
1154	47	1991	430.10802741491	0.688002859136679	39.79710799121276	390.3109194236972	Czechia
1155	47	1992	429.292762118	0.697577809122723	39.70708578793393	389.5856763300661	Czechia
1156	47	1993	420.63210508869	0.710853415862456	39.70697031033206	380.925134778358	Czechia
1157	47	1994	418.06781940672	0.725969686167497	39.73656281708276	378.3312565896372	Czechia
1158	47	1995	418.53878259976	0.737981721993762	39.8128281840907	378.7259544156693	Czechia
1159	47	1996	403.65795109851	0.746041379938535	39.85641525440771	363.8015358441023	Czechia
1160	47	1997	409.31636782804	0.751680343695868	39.73413733054944	369.5822304974905	Czechia
1161	47	1998	396.1411213797	0.757033755457614	39.7735591406767	356.3675622390233	Czechia
1162	47	1999	392.8284392761	0.762428880357609	39.72251424254408	353.1059250335559	Czechia
1163	47	2000	391.73600622689	0.767766159168669	39.75965478137517	351.9763514455149	Czechia
1164	47	2001	387.81202969378	0.772167239650309	39.75764466329919	348.0543850304808	Czechia
1165	47	2002	382.99033213612	0.776927934062507	39.75661644010855	343.2337156960115	Czechia
1166	47	2003	387.64361131486	0.782448081111072	39.78603803741433	347.8575732774457	Czechia
1167	47	2004	369.53247312888	0.787126404974676	39.7631572445865	329.7693158842935	Czechia
1168	47	2005	358.39336645335	0.79133394820415	39.82750203655722	318.5658644167927	Czechia
1169	47	2006	341.41147223244	0.794922783687463	39.70140451457386	301.7100677178661	Czechia
1170	47	2007	330.5620674178	0.798254117717088	39.70019996306134	290.8618674547387	Czechia
1171	47	2008	327.22651231659	0.8017648456328	39.80727230892018	287.4192400076698	Czechia
1172	47	2009	317.71366247719	0.804962224676367	39.74551541498241	277.9681470622075	Czechia
1173	47	2010	308.39057647381	0.808747327653098	39.6845277020238	268.7060487717862	Czechia
1174	47	2011	299.20187263072	0.812054784320429	39.73406294959838	259.4678096811216	Czechia
1175	47	2012	290.14247705994	0.814230401372392	39.65922812122882	250.4832489387112	Czechia
1176	47	2013	278.74189388913	0.815615361108922	39.65588837749456	239.0860055116354	Czechia
1177	47	2014	268.29169237784	0.816227257169909	39.71475851397438	228.5769338638657	Czechia
1178	47	2015	264.43259864727	0.816564684423948	39.77296192716192	224.659636720108	Czechia
1179	47	2016	261.36582957592	0.817153025533518	39.67993762832214	221.6858919475979	Czechia
1180	47	2017	256.6019334146	0.819067680353287	39.71178740763527	216.8901460069648	Czechia
1181	47	2018	253.90103252694	0.822034486079137	39.77092625773329	214.1301062692067	Czechia
1182	47	2019	251.77455117401	0.824784472798171	39.8000430599763	211.9745081140337	Czechia
1183	47	2020	241.88027081478	0.82662663116323	39.71971082954928	202.1605599852307	Czechia
1184	47	2021	243.3765519581	0.828450433122785	39.63197714457634	203.7445748135237	Czechia
1185	48	1990	431.45138415919	0.649419990664883	39.75035624871763	391.7010279104724	Hungary
1186	48	1991	431.57037009798	0.653707154681922	39.7468117445627	391.8235583534173	Hungary
1187	48	1992	451.3394487130799	0.660382905455002	39.8602551774687	411.4791935356112	Hungary
1188	48	1993	457.52466057501	0.667543556201878	39.73448303962075	417.7901775353893	Hungary
1189	48	1994	461.39177215451	0.675051406249796	39.79946770842211	421.5923044460879	Hungary
1190	48	1995	465.01075064612	0.683186411756315	39.70836319164214	425.3023874544779	Hungary
1191	48	1996	454.51856490566	0.690883333624564	39.69801181151854	414.8205530941415	Hungary
1192	48	1997	466.25159180857	0.697935513627811	39.66368914603376	426.5879026625363	Hungary
1193	48	1998	477.81602398754	0.704202719984894	39.69552434676535	438.1204996407747	Hungary
1194	48	1999	484.33604340929	0.709980626709343	39.70868867239121	444.6273547368988	Hungary
1195	48	2000	470.8753951685	0.71580528057596	39.76711303606771	431.1082821324323	Hungary
1196	48	2001	468.8488012410301	0.722099055327699	39.71687104120556	429.1319301998245	Hungary
1197	48	2002	466.6824229745799	0.7283845957697	39.7989949339076	426.8834280406724	Hungary
1198	48	2003	474.51866879539	0.734450657925147	39.63708741074432	434.8815813846457	Hungary
1199	48	2004	463.32392343718	0.740099974680479	39.68871892926118	423.6352045079188	Hungary
1200	48	2005	461.11708861004	0.745356806381464	39.72817816563236	421.3889104444077	Hungary
1201	48	2006	446.4461002725899	0.750515380971436	39.69544877615557	406.7506514964344	Hungary
1202	48	2007	450.4835933277701	0.754942942046377	39.67707398918697	410.8065193385831	Hungary
1203	48	2008	438.59548354628	0.75931746766686	39.68615829557361	398.9093252507064	Hungary
1204	48	2009	439.8816726728299	0.763563686880312	39.70680292064323	400.1748697521867	Hungary
1205	48	2010	425.8220641998	0.767328649261652	39.74067457888687	386.0813896209132	Hungary
1206	48	2011	424.71907880836	0.769701942198238	39.69345994711011	385.0256188612499	Hungary
1207	48	2012	413.3193570011299	0.770784245285382	39.7343148682879	373.585042132842	Hungary
1208	48	2013	397.7702335015101	0.77156169789519	39.75619935090412	358.0140341506059	Hungary
1209	48	2014	391.3119022571599	0.772575045716759	39.68470297671761	351.6271992804423	Hungary
1210	48	2015	389.60863903423	0.774047382518708	39.75650603628485	349.8521329979451	Hungary
1211	48	2016	376.21528483521	0.776150305326983	39.71119893408648	336.5040859011235	Hungary
1212	48	2017	372.24061290967	0.779116417184348	39.70550699580875	332.5351059138612	Hungary
1213	48	2018	367.85249720303	0.782083661193681	39.76117560799942	328.0913215950306	Hungary
1214	48	2019	355.09323790349	0.784910308752534	39.77529650070462	315.3179414027854	Hungary
1215	48	2020	349.0280491362	0.787620389699141	39.7465487703857	309.2815003658143	Hungary
1216	48	2021	344.18764885863	0.790754768173338	39.74718293602707	304.4404659226029	Hungary
1217	49	1990	259.89057733757	0.60902609384517	39.79183128003606	220.0987460575339	North Macedonia
1218	49	1991	261.17943676121	0.611337452940336	39.72520995003156	221.4542268111784	North Macedonia
1219	49	1992	273.70327242625	0.612708856229581	39.67319144432109	234.0300809819289	North Macedonia
1220	49	1993	279.53942637205	0.613195098529578	39.73964367444862	239.7997826976014	North Macedonia
1221	49	1994	280.69001392279	0.614362905009181	39.73018206053354	240.9598318622565	North Macedonia
1222	49	1995	286.15371585548	0.616994877821318	39.72077130719573	246.4329445482842	North Macedonia
1223	49	1996	292.83119120725	0.620944017369103	39.73205335916409	253.0991378480859	North Macedonia
1224	49	1997	301.65267672852	0.626223811356564	39.67983079160209	261.9728459369179	North Macedonia
1225	49	1998	311.62957763519	0.632059410181692	39.73091086562589	271.8986667695641	North Macedonia
1226	49	1999	308.50702732479	0.63668725909008	39.75391145290821	268.7531158718818	North Macedonia
1227	49	2000	303.25370397326	0.641651242944231	39.72620403106092	263.5274999421991	North Macedonia
1228	49	2001	306.62638837683	0.648049675806335	39.75050499732613	266.8758833795039	North Macedonia
1229	49	2002	311.52112114656	0.655398790077733	39.71924210743021	271.8018790391298	North Macedonia
1230	49	2003	309.88357243757	0.663408891257403	39.73393920702446	270.1496332305455	North Macedonia
1231	49	2004	300.91063828512	0.671237520250547	39.74067882776566	261.1699594573544	North Macedonia
1232	49	2005	300.32043337212	0.678047272834883	39.79695709524516	260.5234762768749	North Macedonia
1233	49	2006	308.27340757235	0.684044336465219	39.70777578525371	268.5656317870963	North Macedonia
1234	49	2007	311.77915264211	0.689729480929241	39.87076615005289	271.9083864920571	North Macedonia
1235	49	2008	300.94232174077	0.695376955204976	39.68036209503402	261.261959645736	North Macedonia
1236	49	2009	299.20794980086	0.700453052486829	39.74972231373989	259.4582274871201	North Macedonia
1237	49	2010	296.30761923152	0.705589323990971	39.72111779548558	256.5865014360344	North Macedonia
1238	49	2011	287.98935923995	0.710592520608989	39.82380927161243	248.1655499683375	North Macedonia
1239	49	2012	287.67030911142	0.715173147623766	39.7579764988899	247.9123326125301	North Macedonia
1240	49	2013	279.60235681777	0.719671149159541	39.80592243296226	239.7964343848077	North Macedonia
1241	49	2014	278.55961571303	0.724089588503488	39.75791988003854	238.8016958329914	North Macedonia
1242	49	2015	276.39257608621	0.728603773495479	39.76709398848978	236.6254820977202	North Macedonia
1243	49	2016	273.19795461276	0.733173624358204	39.78122626036069	233.4167283523993	North Macedonia
1244	49	2017	263.09282785521	0.737339955393252	39.80719689000085	223.2856309652092	North Macedonia
1245	49	2018	260.15286439265	0.741334369868002	39.79356269688703	220.359301695763	North Macedonia
1246	49	2019	256.04760200506	0.74519356873628	39.71250988707896	216.335092117981	North Macedonia
1247	49	2020	244.02601623959	0.747849899969173	39.7824707795907	204.2435454599993	North Macedonia
1248	49	2021	241.8292352811	0.750629703270047	39.70254727654907	202.1266880045509	North Macedonia
1249	50	1990	215.28213649809	0.674225719793669	39.78760238103364	175.4945341170564	Montenegro
1250	50	1991	213.72186713502	0.674305722529628	39.81290011793794	173.9089670170821	Montenegro
1251	50	1992	215.63805998743	0.672664771832277	39.78023722742299	175.857822760007	Montenegro
1252	50	1993	218.98477484943	0.668665719204089	39.73319924468491	179.2515756047451	Montenegro
1253	50	1994	224.05263940423	0.665011931002947	39.73847963326828	184.3141597709617	Montenegro
1254	50	1995	225.23539905424	0.662765437115331	39.67873667470871	185.5566623795313	Montenegro
1255	50	1996	228.34464069862	0.663414768746409	39.69685859789031	188.6477821007297	Montenegro
1256	50	1997	234.79365895131	0.665542031695028	39.70270718411462	195.0909517671954	Montenegro
1257	50	1998	239.72224410781	0.669024770846263	39.64873352478761	200.0735105830224	Montenegro
1258	50	1999	239.92815220487	0.672096102691543	39.72194955611732	200.2062026487527	Montenegro
1259	50	2000	240.05118006267	0.677306850284635	39.8006229583307	200.2505571043393	Montenegro
1260	50	2001	247.01155225521	0.683433454098582	39.74174577663247	207.2698064785776	Montenegro
1261	50	2002	251.04174782052	0.68993948313756	39.78908997987076	211.2526578406492	Montenegro
1262	50	2003	252.45861736041	0.696517506230494	39.7596590114841	212.6989583489259	Montenegro
1263	50	2004	249.15048740874	0.702998276030296	39.7763549978405	209.3741324108995	Montenegro
1264	50	2005	245.39726806919	0.709065464700775	39.75764466329919	205.6396234058908	Montenegro
1265	50	2006	242.90061337183	0.715459074033141	39.70570854966921	203.1949048221608	Montenegro
1266	50	2007	234.30815120052	0.722503939575403	39.76797116141324	194.5401800391067	Montenegro
1267	50	2008	230.352884382	0.729981755712811	39.74593987996196	190.6069445020381	Montenegro
1268	50	2009	232.66155095202	0.736538925645409	39.72864223618435	192.9329087158357	Montenegro
1269	50	2010	232.89996636117	0.743347873367499	39.81019407581567	193.0897722853543	Montenegro
1270	50	2011	231.25248609601	0.750080328162275	39.71002590435011	191.5424601916599	Montenegro
1271	50	2012	228.30252918823	0.755578379953158	39.74185644857533	188.5606727396547	Montenegro
1272	50	2013	228.38141658506	0.760886907477753	39.74674107073442	188.6346755143256	Montenegro
1273	50	2014	228.41276319763	0.765776526527122	39.69705913959735	188.7157040580326	Montenegro
1274	50	2015	231.4787487331	0.770561277708901	39.78136560638613	191.6973831267139	Montenegro
1275	50	2016	235.25837179044	0.775200770239438	39.65586953708478	195.6025022533552	Montenegro
1276	50	2017	238.89046824244	0.779764631848314	39.737334722074	199.153133520366	Montenegro
1277	50	2018	238.16174917798	0.784408971391706	39.73893769402128	198.4228114839587	Montenegro
1278	50	2019	241.39628145215	0.789026903095641	39.70187777779826	201.6944036743517	Montenegro
1279	50	2020	241.38623898684	0.792554392852858	39.78711163224494	201.599127354595	Montenegro
1280	50	2021	223.72582083521	0.795800584021403	39.80768268921318	183.9181381459968	Montenegro
1281	51	1990	352.65036835839	0.62722788770829	39.76697348346566	312.8833948749243	Poland
1282	51	1991	364.2690652787901	0.63267147050056	39.71189774719701	324.5571675315931	Poland
1283	51	1992	362.24915913369	0.64066179337278	39.77319564638953	322.4759634873005	Poland
1284	51	1993	358.19447011485	0.648950499724012	39.73868483689791	318.4557852779521	Poland
1285	51	1994	364.76823097646	0.658010514323026	39.81509744665392	324.9531335298061	Poland
1286	51	1995	372.02630596539	0.666678866524195	39.66156731490008	332.3647386504899	Poland
1287	51	1996	364.7872387913701	0.674378829090982	39.67077480166972	325.1164639897004	Poland
1288	51	1997	367.62790766267	0.682587612300048	39.7603108256267	327.8675968370433	Poland
1289	51	1998	372.03573172705	0.690805670678968	39.67717468611441	332.3585570409356	Poland
1290	51	1999	378.32732154451	0.6985360555797	39.66904534391209	338.6582762005979	Poland
1291	51	2000	372.01111414481	0.706662051990276	39.63967060132737	332.3714435434826	Poland
1292	51	2001	373.33353115319	0.714831304495085	39.76200896497286	333.5715221882172	Poland
1293	51	2002	369.50380378036	0.722009458087754	39.6863606835167	329.8174430968433	Poland
1294	51	2003	365.82989792579	0.728155253652566	39.69362146737212	326.1362764584179	Poland
1295	51	2004	367.50054465571	0.733673191846001	39.7106656526251	327.7898790030849	Poland
1296	51	2005	364.57365387454	0.738428766593663	39.78319056404899	324.790463310491	Poland
1297	51	2006	361.79716610486	0.742363708580365	39.74590397190957	322.0512621329505	Poland
1298	51	2007	357.43846990135	0.746008817400637	39.73535608068053	317.7031138206695	Poland
1299	51	2008	351.86580028757	0.750521426475047	39.66741641882829	312.1983838687418	Poland
1300	51	2009	348.51737429265	0.756427378476364	39.76750456081056	308.7498697318395	Poland
1301	51	2010	340.77993138337	0.763184973687688	39.67055725272028	301.1093741306497	Poland
1302	51	2011	335.58216506911	0.769407164213607	39.74608177528717	295.8360832938229	Poland
1303	51	2012	334.52367161507	0.774680767244991	39.77235752480854	294.7513140902614	Poland
1304	51	2013	325.47363513791	0.779434257316854	39.71360711613523	285.7600280217748	Poland
1305	51	2014	317.05659546231	0.783682368684721	39.74890937852955	277.3076860837804	Poland
1306	51	2015	319.39283160307	0.78744534315882	39.76236588232719	279.6304657207428	Poland
1307	51	2016	312.10257832402	0.790651014611623	39.83156986724116	272.2710084567788	Poland
1308	51	2017	307.48691392759	0.79453034463794	39.69941828769406	267.7874956398959	Poland
1309	51	2018	306.80632527882	0.79947898187813	39.74634659563662	267.0599786831834	Poland
1310	51	2019	299.53574440875	0.804791331675008	39.860832198356	259.674912210394	Poland
1311	51	2020	292.22238407103	0.808795317506383	39.69236154498325	252.5300225260467	Poland
1312	51	2021	293.46421676821	0.812042808667712	39.74311183125788	253.7211049369521	Poland
1313	52	1990	222.7723564716	0.619298862250078	39.70678001766245	183.0655764539376	Romania
1314	52	1991	222.47422810848	0.626795627433335	39.7108745377558	182.7633535707242	Romania
1315	52	1992	230.53940023096	0.630475081501162	39.72514697204136	190.8142532589187	Romania
1316	52	1993	240.25567620894	0.633801422118109	39.73907885978406	200.5165973491559	Romania
1317	52	1994	255.22419163717	0.638371931788576	39.67203140682802	215.552160230342	Romania
1318	52	1995	267.43589532785	0.643718879089372	39.78922538839892	227.6466699394511	Romania
1319	52	1996	271.99851032874	0.648104195492848	39.67305966654953	232.3254506621905	Romania
1320	52	1997	271.46712486066	0.651225576178548	39.65464599741558	231.8124788632444	Romania
1321	52	1998	261.46939519914	0.654927768840234	39.8282737463076	221.6411214528324	Romania
1322	52	1999	244.03223153514	0.65954484605753	39.72257173371989	204.3096598014201	Romania
1323	52	2000	240.63217320122	0.66529434615185	39.852524750429	200.779648450791	Romania
1324	52	2001	252.5414534023	0.672020166603488	39.66700462363281	212.8744487786672	Romania
1325	52	2002	255.4299030216	0.678297416747085	39.66871805206	215.76118496954	Romania
1326	52	2003	255.69181476736	0.68407492928742	39.75075588520714	215.9410588821528	Romania
1327	52	2004	252.28249175144	0.690417054639929	39.71347397630398	212.569017775136	Romania
1328	52	2005	256.38779096383	0.694998949594957	39.6703630303666	216.7174279334634	Romania
1329	52	2006	255.75171358263	0.699490765699603	39.79683392471287	215.9548796579171	Romania
1330	52	2007	255.2330396319601	0.704523726685579	39.7596658112634	215.4733738206967	Romania
1331	52	2008	259.6112413185	0.710757127721139	39.77313446059763	219.8381068579023	Romania
1332	52	2009	263.92520349239	0.717445122377497	39.71269996660205	224.212503525788	Romania
1333	52	2010	265.12924796662	0.723891348732225	39.70682446076305	225.4224235058569	Romania
1334	52	2011	257.65736076512	0.729018272021873	39.75488154467223	217.9024792204478	Romania
1335	52	2012	263.63578605322	0.73389248238628	39.70077845576596	223.935007597454	Romania
1336	52	2013	257.79767223475	0.737880472910291	39.7654706806942	218.0322015540558	Romania
1337	52	2014	268.51266800825	0.740395466703106	39.70776403055957	228.8049039776905	Romania
1338	52	2015	269.80759929746	0.743473529634312	39.70761201084078	230.0999872866192	Romania
1339	52	2016	276.03365556257	0.747058709528536	39.81349795129299	236.220157611277	Romania
1340	52	2017	275.55869090319	0.751117366992228	39.62516498274897	235.933525920441	Romania
1341	52	2018	275.91835995729	0.755533333480467	39.81500693155891	236.1033530257311	Romania
1342	52	2019	273.42442962986	0.760283970607593	39.67351409490044	233.7509155349596	Romania
1343	52	2020	270.68619930315	0.764276444363666	39.74574397559688	230.9404553275531	Romania
1344	52	2021	276.31691209811	0.768453864365965	39.66872791838684	236.6481841797231	Romania
1345	53	1990	332.33746527422	0.630511019536119	39.71374046692918	292.6237248072908	Serbia
1346	53	1991	332.66590357479	0.638016934037528	39.72188932206885	292.9440142527211	Serbia
1347	53	1992	334.35425870196	0.641971993828041	39.75951328740192	294.5947454145581	Serbia
1348	53	1993	340.3858949359	0.642096034424249	39.79666571253036	300.5892292233697	Serbia
1349	53	1994	347.95461100274	0.642223220931048	39.72741143429388	308.2271995684462	Serbia
1350	53	1995	358.16493191938	0.642739671389532	39.82111275655581	318.3438191628242	Serbia
1351	53	1996	365.62666428858	0.644846417030162	39.68800168789235	325.9386626006877	Serbia
1352	53	1997	371.72459969926	0.64716209445227	39.78277549595352	331.9418242033065	Serbia
1353	53	1998	336.3710919587	0.65024598899818	39.72506080672856	296.6460311519714	Serbia
1354	53	1999	337.77190391799	0.655534174135398	39.74997098092078	298.0219329370692	Serbia
1355	53	2000	342.49100568053	0.660752800457895	39.72370330032741	302.7673023802026	Serbia
1356	53	2001	334.62983410191	0.665407334806451	39.69955105901165	294.9302830428983	Serbia
1357	53	2002	329.27202412248	0.671511071572143	39.7566821951585	289.5153419273215	Serbia
1358	53	2003	333.9631662041	0.678334928718905	39.70326151894894	294.2599046851511	Serbia
1359	53	2004	333.99988962338	0.686819841842618	39.74261852369206	294.257271099688	Serbia
1360	53	2005	337.48048891555	0.69609756790601	39.85145904600175	297.6290298695482	Serbia
1361	53	2006	333.31033545463	0.704945018093173	39.70598705267851	293.6043484019515	Serbia
1362	53	2007	327.21462483418	0.713242304525204	39.71774350454243	287.4968813296375	Serbia
1363	53	2008	322.95790436089	0.721505305994409	39.78304045087566	283.1748639100144	Serbia
1364	53	2009	315.2656459333	0.729965595799672	39.6461546865084	275.6194912467916	Serbia
1365	53	2010	307.20242882953	0.740091311255812	39.73936222384071	267.4630666056893	Serbia
1366	53	2011	302.33253808871	0.750072761758797	39.75662300877534	262.5759150799347	Serbia
1367	53	2012	299.64722183861	0.75710508155	39.80013709794909	259.8470847406609	Serbia
1368	53	2013	292.00969402418	0.762170908106883	39.76349605132636	252.2461979728536	Serbia
1369	53	2014	293.10862137691	0.766043091132074	39.74063879239495	253.367982584515	Serbia
1370	53	2015	296.8697262397	0.769842222617687	39.69126581875253	257.1784604209475	Serbia
1371	53	2016	289.10707684376	0.773654077278106	39.77406605645216	249.3330107873078	Serbia
1372	53	2017	289.95025600124	0.777460384270565	39.73471774844219	250.2155382527978	Serbia
1373	53	2018	279.62086479658	0.781494973790012	39.78739036935495	239.8334744272251	Serbia
1374	53	2019	279.5331087913	0.785768300182747	39.70224852879945	239.8308602625005	Serbia
1375	53	2020	283.93679963856	0.789183332686432	39.77796430477946	244.1588353337805	Serbia
1376	53	2021	275.90834740997	0.792416293685483	39.79060683050596	236.117740579464	Serbia
1377	54	1990	412.20184958969	0.653853505137647	39.75179718403844	372.4500524056516	Slovakia
1378	54	1991	410.21018668314	0.658731402179317	39.78875315924748	370.4214335238926	Slovakia
1379	54	1992	405.72412732397	0.665830110587888	39.74731153710889	365.9768157868611	Slovakia
1380	54	1993	399.1831104436899	0.67596793706605	39.72695949071175	359.4561509529782	Slovakia
1381	54	1994	389.06642340249	0.688136476595487	39.72978117212087	349.3366422303691	Slovakia
1382	54	1995	393.04019601967	0.697476536273994	39.6952397524113	353.3449562672587	Slovakia
1383	54	1996	384.78448296739	0.704405003157211	39.72092751429336	345.0635554530966	Slovakia
1384	54	1997	402.12356622777	0.711513209633452	39.77616143903106	362.347404788739	Slovakia
1385	54	1998	407.0974363154699	0.719058766219034	39.87129499458197	367.226141320888	Slovakia
1386	54	1999	404.36889817306	0.726144172630556	39.82737520377704	364.541522969283	Slovakia
1387	54	2000	392.68882018816	0.734046240313494	39.74363036708623	352.9451898210738	Slovakia
1388	54	2001	391.77761400736	0.741392553570632	39.68459746048566	352.0930165468743	Slovakia
1389	54	2002	385.73553062966	0.746791141582656	39.82077126134548	345.9147593683145	Slovakia
1390	54	2003	381.02225892032	0.75116726952438	39.73081959279406	341.2914393275259	Slovakia
1391	54	2004	370.28613774617	0.755836693705671	39.68360322077406	330.602534525396	Slovakia
1392	54	2005	374.76988140585	0.761724185107018	39.69571062310372	335.0741707827463	Slovakia
1393	54	2006	368.93642140928	0.767673036224795	39.76399482440318	329.1724265848768	Slovakia
1394	54	2007	373.87696470817	0.772914152845047	39.78213020412385	334.0948345040462	Slovakia
1395	54	2008	366.6529024085101	0.777197399879439	39.77610599382574	326.8767964146843	Slovakia
1396	54	2009	363.04066350822	0.781052260265285	39.79226627598562	323.2483972322344	Slovakia
1397	54	2010	351.84940189839	0.786254422327679	39.69846003550414	312.1509418628859	Slovakia
1398	54	2011	351.75277251376	0.791465382423228	39.7359725027076	312.0168000110524	Slovakia
1399	54	2012	346.76179849987	0.795456215611276	39.73489629785302	307.026902202017	Slovakia
1400	54	2013	341.09309066971	0.797903722940591	39.73845197757395	301.3546386921361	Slovakia
1401	54	2014	336.55169790643	0.799618796308309	39.78992857905741	296.7617693273726	Slovakia
1402	54	2015	342.7192447517	0.800394179928449	39.72176585898261	302.9974788927174	Slovakia
1403	54	2016	329.26698867301	0.800878210489993	39.70079031476953	289.5661983582405	Slovakia
1404	54	2017	332.66897974641	0.802277316569847	39.76879931745572	292.9001804289543	Slovakia
1405	54	2018	334.24564410491	0.804357302109054	39.74814052301839	294.4975035818916	Slovakia
1406	54	2019	324.67540671582	0.80644845685688	39.76549097947324	284.9099157363468	Slovakia
1407	54	2020	318.0957078246	0.80830596588062	39.75939094387191	278.3363168807281	Slovakia
1408	54	2021	319.63904589877	0.810610529921693	39.73617995919339	279.9028659395766	Slovakia
1409	55	1990	323.1616259952	0.727463928368452	39.7111051396422	283.4505208555578	Slovenia
1410	55	1991	342.88567718172	0.732666985968602	39.7458473954616	303.1398297862584	Slovenia
1411	55	1992	347.64697447944	0.737391551733707	39.64644688458043	308.0005275948596	Slovenia
1412	55	1993	359.80147323293	0.741774171511168	39.72261534836149	320.0788578845685	Slovenia
1413	55	1994	353.687288209	0.746234861332899	39.7408408336162	313.9464473753837	Slovenia
1414	55	1995	347.18699810956	0.750994974989173	39.71685269021313	307.4701454193469	Slovenia
1415	55	1996	344.4192009066	0.756348987126594	39.7007312308688	304.7184696757312	Slovenia
1416	55	1997	343.46639414542	0.762275291907702	39.70478907371307	303.7616050717069	Slovenia
1417	55	1998	344.27586802416	0.767728525502705	39.77862836259285	304.4972396615672	Slovenia
1418	55	1999	341.95929613429	0.773236192288015	39.73326723683372	302.2260288974563	Slovenia
1419	55	2000	329.85926083373	0.779578009745196	39.66351137734761	290.1957494563824	Slovenia
1420	55	2001	335.32607726409	0.786240775635761	39.73488413106297	295.591193133027	Slovenia
1421	55	2002	329.49551186066	0.791805569443613	39.69084328439371	289.8046685762662	Slovenia
1422	55	2003	331.5685714968	0.796371530737719	39.71329144575618	291.8552800510438	Slovenia
1423	55	2004	322.18681409421	0.800962240122577	39.72297206959063	282.4638420246194	Slovenia
1424	55	2005	301.11321879733	0.805601248185604	39.69141913236716	261.4217996649628	Slovenia
1425	55	2006	297.17859019531	0.809708595222897	39.73304447512344	257.4455457201865	Slovenia
1426	55	2007	297.95767465915	0.813006319197598	39.6789100629635	258.2787645961865	Slovenia
1427	55	2008	290.17583687218	0.816347250277984	39.7462743736475	250.4295624985325	Slovenia
1428	55	2009	285.63102216385	0.818878560380979	39.71122648414055	245.9197956797094	Slovenia
1429	55	2010	279.66015251368	0.82117848598052	39.70665427232623	239.9534982413538	Slovenia
1430	55	2011	269.27526706636	0.823023560855118	39.6750398544503	229.6002272119097	Slovenia
1431	55	2012	262.79321551798	0.824336562677773	39.77683595949844	223.0163795584816	Slovenia
1432	55	2013	250.48940148474	0.825826275074906	39.65632852537287	210.8330729593671	Slovenia
1433	55	2014	232.87855457155	0.827799245827941	39.68838593455472	193.1901686369953	Slovenia
1434	55	2015	248.93238568623	0.829837070735453	39.82427645208868	209.1081092341413	Slovenia
1435	55	2016	241.41779408043	0.831367915132541	39.78259999575614	201.6351940846739	Slovenia
1436	55	2017	231.39808191804	0.833038139449118	39.79462107749283	191.6034608405472	Slovenia
1437	55	2018	225.46784613454	0.835472480610787	39.81686829252074	185.6509778420192	Slovenia
1438	55	2019	214.00430983599	0.838266782297842	39.65602069886925	174.3482891371208	Slovenia
1439	55	2020	199.31745542034	0.840373845574037	39.83743163830079	159.4800237820392	Slovenia
1440	55	2021	196.33431167051	0.842430731281465	39.780811406978	156.553500263532	Slovenia
1441	57	1990	330.07633592748	0.622446576329452	39.63874612343077	290.4375898040492	Belarus
1442	57	1991	354.17240372969	0.627038266774523	39.75251266933144	314.4198910603586	Belarus
1443	57	1992	369.18312274564	0.632891737136784	39.74651535117413	329.4366073944659	Belarus
1444	57	1993	382.41035877311	0.639394169351269	39.76879567653607	342.6415630965739	Belarus
1445	57	1994	367.95937751394	0.64465278058669	39.73508831048527	328.2242892034548	Belarus
1446	57	1995	353.99690316601	0.648959503797064	39.73113864414074	314.2657645218692	Belarus
1447	57	1996	358.99745115427	0.652855220750827	39.66148814757213	319.3359630066979	Belarus
1448	57	1997	378.84020798796	0.655627296459504	39.71694683242104	339.123261155539	Belarus
1449	57	1998	381.78922162739	0.657246466657203	39.67517777828884	342.1140438491012	Belarus
1450	57	1999	380.57026886055	0.660171009515746	39.77450000531206	340.795768855238	Belarus
1451	57	2000	340.29886788802	0.664705822252137	39.74243807714989	300.5564298108701	Belarus
1452	57	2001	352.86009186897	0.671333268854148	39.72252837285141	313.1375634961186	Belarus
1453	57	2002	332.37508895745	0.678121782135605	39.73309311728656	292.6419958401634	Belarus
1454	57	2003	308.67367118922	0.68486855613275	39.81926751524457	268.8544036739754	Belarus
1455	57	2004	297.56168263037	0.692502135029653	39.72053826222141	257.8411443681486	Belarus
1456	57	2005	298.29998175478	0.698985482904355	39.78103263726118	258.5189491175188	Belarus
1457	57	2006	287.55508371894	0.705119102674127	39.76489884439762	247.7901848745424	Belarus
1458	57	2007	270.9571967044	0.711496561875696	39.70287481037177	231.2543218940282	Belarus
1459	57	2008	263.77381880222	0.719120871487284	39.71929600426046	224.0545227979595	Belarus
1460	57	2009	237.72247862102	0.727292783613496	39.74268264925586	197.9797959717641	Belarus
1461	57	2010	264.34469928234	0.734954626211817	39.72160478495677	224.6230944973832	Belarus
1462	57	2011	273.57908386729	0.739504325946655	39.69111055545933	233.8879733118306	Belarus
1463	57	2012	244.87370874846	0.743468837307909	39.72702965384491	205.1466790946151	Belarus
1464	57	2013	251.80409541653	0.748529322885796	39.71116546834581	212.0929299481842	Belarus
1465	57	2014	241.76194916278	0.753511479851413	39.70739264882456	202.0545565139554	Belarus
1466	57	2015	229.31878365399	0.758205742923593	39.77649831505627	189.5422853389337	Belarus
1467	57	2016	232.96387860211	0.764328221802501	39.76255662149713	193.2013219806129	Belarus
1468	57	2017	233.13962156688	0.771131465670885	39.75484915444205	193.384772412438	Belarus
1469	57	2018	240.36161989431	0.776568956673705	39.77300609823137	200.5886137960786	Belarus
1470	57	2019	246.7458074127	0.780508018535969	39.74200795257345	207.0037994601266	Belarus
1471	57	2020	247.56248731689	0.782381564892966	39.73161015328524	207.8308771636048	Belarus
1472	57	2021	248.39137487977	0.784484710906639	39.72668966308623	208.6646852166838	Belarus
1473	58	1990	345.88931137676	0.674967632130919	39.67740872900177	306.2119026477583	Estonia
1474	58	1991	365.73395511465	0.685223089296634	39.72165547811802	326.012299636532	Estonia
1475	58	1992	348.58397720457	0.695586673779285	39.62936534024666	308.9546118643234	Estonia
1476	58	1993	361.41047425212	0.703693149995024	39.67662532894306	321.733848923177	Estonia
1477	58	1994	370.24363409465	0.708456180899464	39.72340886898989	330.5202252256601	Estonia
1478	58	1995	355.21831687176	0.713172725189506	39.74865795687964	315.4696589148804	Estonia
1479	58	1996	326.46306662681	0.718813024217038	39.71019789151358	286.7528687352964	Estonia
1480	58	1997	327.65369938146	0.724652439639785	39.76928700591209	287.8844123755479	Estonia
1481	58	1998	342.18034058698	0.729027035230187	39.67305941176617	302.5072811752138	Estonia
1482	58	1999	323.31362638364	0.733250616186121	39.69733509155107	283.6162912920889	Estonia
1483	58	2000	315.61768099601	0.739713154351944	39.70939413235432	275.9082868636557	Estonia
1484	58	2001	320.00859898109	0.746602207163017	39.73010366199743	280.2784953190926	Estonia
1485	58	2002	303.17113687327	0.752629898252246	39.75953220724573	263.4116046660243	Estonia
1486	58	2003	290.59265499192	0.75781567757793	39.76492524444457	250.8277297474755	Estonia
1487	58	2004	290.02464925893	0.763223727128029	39.73404997191432	250.2905992870157	Estonia
1488	58	2005	284.24840882355	0.769112181926314	39.79851487108363	244.4498939524664	Estonia
1489	58	2006	282.85734655973	0.774451841771662	39.73790013935032	243.1194464203797	Estonia
1490	58	2007	279.43664817468	0.781074442846485	39.75096137292915	239.6856868017508	Estonia
1491	58	2008	262.42186002262	0.788598873704278	39.71222060955359	222.7096394130664	Estonia
1492	58	2009	256.95036045508	0.794728212699059	39.74393302406774	217.2064274310122	Estonia
1493	58	2010	241.77497766727	0.800829717976428	39.71889830073656	202.0560793665335	Estonia
1494	58	2011	248.83820547718	0.806633077522166	39.72684376968667	209.1113617074933	Estonia
1495	58	2012	244.11177171178	0.811109357704526	39.63414881399786	204.4776228977821	Estonia
1496	58	2013	233.25826135932	0.81488717677447	39.74806646112475	193.5101948981952	Estonia
1497	58	2014	236.65068222705	0.818770732051979	39.69916538001235	196.9515168470377	Estonia
1498	58	2015	241.01372403031	0.823221278492715	39.74895727654691	201.2647667537631	Estonia
1499	58	2016	251.47242414643	0.827364360092018	39.73346382719579	211.7389603192342	Estonia
1500	58	2017	237.06183684764	0.830975311283378	39.77338518660505	197.2884516610349	Estonia
1501	58	2018	239.83919884536	0.834566296193434	39.69429309677395	200.144905748586	Estonia
1502	58	2019	236.70229609239	0.838573508963879	39.71021758876189	196.9920785036281	Estonia
1503	58	2020	238.16755915467	0.841817139147138	39.73020849137716	198.4373506632928	Estonia
1504	58	2021	231.5125219102	0.844917787360624	39.70441188724731	191.8081100229527	Estonia
1505	59	1990	343.55456687672	0.680193638285329	39.68210692383815	303.8724599528819	Latvia
1506	59	1991	342.43586884625	0.688117297290074	39.70554779476312	302.7303210514869	Latvia
1507	59	1992	345.16029481116	0.696157035504877	39.73412110109525	305.4261737100647	Latvia
1508	59	1993	358.77414290139	0.705249855159515	39.6585731383406	319.1155697630494	Latvia
1509	59	1994	385.00228169833	0.712531352821191	39.8503394099643	345.1519422883657	Latvia
1510	59	1995	369.79689629354	0.717639459211637	39.7285692128589	330.0683270806811	Latvia
1511	59	1996	333.18875223996	0.721139537892551	39.77529889499959	293.4134533449604	Latvia
1512	59	1997	332.52119771164	0.723746580428208	39.68800168789235	292.8331960237477	Latvia
1513	59	1998	350.49167264373	0.725427335933284	39.71224794726046	310.7794246964696	Latvia
1514	59	1999	336.08861120401	0.727219684959525	39.77338944051573	296.3152217634943	Latvia
1515	59	2000	319.7008480714	0.730951448728138	39.77588004049489	279.9249680309051	Latvia
1516	59	2001	335.12894795662	0.73629419637135	39.71549451424394	295.4134534423761	Latvia
1517	59	2002	324.76073069069	0.741870440285041	39.65820867440851	285.1025220162815	Latvia
1518	59	2003	320.81976533582	0.748168161846997	39.70427881101009	281.1154865248099	Latvia
1519	59	2004	317.89576615729	0.755263211009698	39.73402606565421	278.1617400916357	Latvia
1520	59	2005	323.86792810039	0.761929432669523	39.75792897743333	284.1099991229567	Latvia
1521	59	2006	335.47760537214	0.768459928850117	39.69556938837245	295.7820359837675	Latvia
1522	59	2007	327.33297003395	0.776481958669804	39.69967244898761	287.6332975849624	Latvia
1523	59	2008	316.47885348395	0.786324573303851	39.71467225261177	276.7641812313382	Latvia
1524	59	2009	314.07220153056	0.794504426648315	39.68829568842883	274.3839058421312	Latvia
1525	59	2010	313.26365192092	0.798171594063957	39.72289674689766	273.5407551740224	Latvia
1526	59	2011	303.17158760043	0.799080776427927	39.77021434668092	263.4013732537491	Latvia
1527	59	2012	301.38950666134	0.801026473960894	39.71581288766	261.67369377368	Latvia
1528	59	2013	302.29004896975	0.802660490277978	39.74416077499595	262.545888194754	Latvia
1529	59	2014	292.9233298955	0.803721486035489	39.66490901186145	253.2584208836385	Latvia
1530	59	2015	285.11560322815	0.806985994927815	39.79516695300941	245.3204362751406	Latvia
1531	59	2016	277.25081759124	0.811463590660605	39.8485434037128	237.4022741875272	Latvia
1532	59	2017	274.58588338778	0.816923118079976	39.77921851967633	234.8066648681037	Latvia
1533	59	2018	276.10369576239	0.821419809272627	39.74832242672708	236.3553733356629	Latvia
1534	59	2019	261.20679871694	0.824781776742666	39.75843957192176	221.4483591450182	Latvia
1535	59	2020	258.9220271948	0.827900448409988	39.70274483027692	219.2192823645231	Latvia
1536	59	2021	260.81409254286	0.830663516299797	39.74013831917794	221.0739542236821	Latvia
1537	60	1990	320.38586183842	0.668503937884641	39.71853609779711	280.6673257406229	Lithuania
1538	60	1991	336.54164982968	0.673234120792409	39.64147877239245	296.9001710572876	Lithuania
1539	60	1992	325.67743535411	0.680992879643758	39.75805617668286	285.9193791774271	Lithuania
1540	60	1993	338.81443304615	0.687480621018131	39.75997815958896	299.054454886561	Lithuania
1541	60	1994	342.18925866131	0.69115165298429	39.72272260489962	302.4665360564103	Lithuania
1542	60	1995	339.51477376164	0.694734380082166	39.68403448503088	299.8307392766092	Lithuania
1543	60	1996	328.07127865148	0.698591300871233	39.76524425564217	288.3060343958379	Lithuania
1544	60	1997	314.74209690821	0.702840949666947	39.80945344092918	274.9326434672808	Lithuania
1545	60	1998	319.71314693861	0.707468182196716	39.76419213967483	279.9489547989352	Lithuania
1546	60	1999	312.19204903236	0.712834170940662	39.67111575945205	272.5209332729079	Lithuania
1547	60	2000	305.84335307135	0.719896959838609	39.72849783151057	266.1148552398394	Lithuania
1548	60	2001	313.45558234307	0.727133584877313	39.88533020728629	273.5702521357837	Lithuania
1549	60	2002	304.75847740039	0.733793397915696	39.69022794879854	265.0682494515914	Lithuania
1550	60	2003	308.8022176011	0.741229600875632	39.75516798709333	269.0470496140067	Lithuania
1551	60	2004	304.53678476276	0.748949762305515	39.7758259685925	264.7609587941674	Lithuania
1552	60	2005	318.81608313541	0.756352359983789	39.71970941603019	279.0963737193798	Lithuania
1553	60	2006	320.79620784797	0.763059124350272	39.69114069592084	281.1050671520492	Lithuania
1554	60	2007	328.20295394853	0.770229638520692	39.75839569705764	288.4445582514723	Lithuania
1555	60	2008	325.58008036305	0.778273711505288	39.74294366155845	285.8371367014915	Lithuania
1556	60	2009	300.81842424402	0.785689739125479	39.69998708227347	261.1184371617465	Lithuania
1557	60	2010	301.22207399299	0.793364681757828	39.72939580540634	261.4926781875836	Lithuania
1558	60	2011	301.68125242504	0.800924994333688	39.76258057565954	261.9186718493804	Lithuania
1559	60	2012	294.98502822298	0.8078270261595	39.69675228551333	255.2882759374666	Lithuania
1560	60	2013	297.04842438247	0.813219722329104	39.79196906854292	257.2564553139271	Lithuania
1561	60	2014	286.4038457407	0.817886376021861	39.68515337442236	246.7186923662776	Lithuania
1562	60	2015	291.28616736705	0.823112629019743	39.66541461822447	251.6207527488255	Lithuania
1563	60	2016	280.75942870692	0.829303695106582	39.73644593828239	241.0229827686376	Lithuania
1564	60	2017	261.78231282306	0.8358717398516	39.80166094235936	221.9806518807006	Lithuania
1565	60	2018	259.89891894926	0.841918910402675	39.70131764578867	220.1976013034713	Lithuania
1566	60	2019	257.3264113963	0.847906338850069	39.6571940193279	217.6692173769721	Lithuania
1567	60	2020	257.81535206873	0.85275238761541	39.67408714001058	218.1412649287194	Lithuania
1568	60	2021	255.37760187928	0.856484049109405	39.6962394757797	215.6813624035003	Lithuania
1569	61	1990	309.29154606835	0.604251762377742	39.80684380493786	269.4847022634121	Republic of Moldova
1570	61	1991	309.94954444037	0.607270773865529	39.70161631638292	270.2479281239871	Republic of Moldova
1571	61	1992	290.2953224965	0.609664558440288	39.76707416789144	250.5282483286085	Republic of Moldova
1572	61	1993	294.15902116755	0.614152920432239	39.7226333870517	254.4363877804983	Republic of Moldova
1573	61	1994	318.07504392872	0.617603766824611	39.65670633087152	278.4183375978484	Republic of Moldova
1574	61	1995	310.59473556119	0.620951321121127	39.76254856863484	270.8321869925552	Republic of Moldova
1575	61	1996	278.68989024112	0.623113983844076	39.66112789873758	239.0287623423824	Republic of Moldova
1576	61	1997	245.53431290896	0.624370104753213	39.63803550763231	205.8962774013277	Republic of Moldova
1577	61	1998	237.06353933912	0.62411676120849	39.72212964227882	197.3414096968412	Republic of Moldova
1578	61	1999	244.93720501643	0.622834528688654	39.67800838184495	205.259196634585	Republic of Moldova
1579	61	2000	248.70358898863	0.622004933502906	39.78842067634297	208.915168312287	Republic of Moldova
1580	61	2001	243.43471554799	0.622936409943787	39.74361705661205	203.6910984913779	Republic of Moldova
1581	61	2002	246.70194169796	0.625874844526255	39.70937804817	206.99256364979	Republic of Moldova
1582	61	2003	249.48239611168	0.629985044767633	39.72958400785871	209.7528121038213	Republic of Moldova
1583	61	2004	249.08903357791	0.635394821992876	39.78431077459512	209.3047228033149	Republic of Moldova
1584	61	2005	262.55815777451	0.641530965095913	39.7670730603007	222.7910847142093	Republic of Moldova
1585	61	2006	271.45665513603	0.647996263561811	39.77958079560423	231.6770743404258	Republic of Moldova
1586	61	2007	287.93357268558	0.65421585059876	39.73988922238553	248.1936834631945	Republic of Moldova
1587	61	2008	293.74199036722	0.661046597063232	39.71677938502868	254.0252109821913	Republic of Moldova
1588	61	2009	300.88248249286	0.666284393801024	39.73704754984468	261.1454349430153	Republic of Moldova
1589	61	2010	299.52044124438	0.671989615961323	39.72205201782369	259.7983892265563	Republic of Moldova
1590	61	2011	281.15864039035	0.678004136643775	39.76232893308715	241.3963114572628	Republic of Moldova
1591	61	2012	279.48046476394	0.682979795888934	39.7180436873162	239.7624210766238	Republic of Moldova
1592	61	2013	273.95162599313	0.688519174704066	39.64392452976622	234.3077014633638	Republic of Moldova
1593	61	2014	280.94712595	0.694104557276994	39.66407195980062	241.2830539901994	Republic of Moldova
1594	61	2015	288.31125260618	0.699355166217478	39.727992685675	248.583259920505	Republic of Moldova
1595	61	2016	280.98217535698	0.70514454200476	39.71458684463564	241.2675885123444	Republic of Moldova
1596	61	2017	263.81212837171	0.711206637139458	39.68566209543766	224.1264662762723	Republic of Moldova
1597	61	2018	258.5645831716	0.717244426652362	39.70311014831897	218.8614730232811	Republic of Moldova
1598	61	2019	256.18561386278	0.723011647628002	39.72801428188079	216.4575995808992	Republic of Moldova
1599	61	2020	257.74036154829	0.727710540349217	39.74491022068495	217.9954513276051	Republic of Moldova
1600	61	2021	257.96959684065	0.732214875427507	39.70721022758811	218.2623866130619	Republic of Moldova
1601	62	1990	387.84403770871	0.671600578021767	39.73938746051233	348.1046502481977	Russian Federation
1602	62	1991	382.82653757915	0.680099211484661	39.71139154922103	343.115146029929	Russian Federation
1603	62	1992	387.44848544151	0.688068021982768	39.73009039644526	347.7183950450648	Russian Federation
1604	62	1993	419.96889661044	0.692036194318927	39.67834325310745	380.2905533573326	Russian Federation
1605	62	1994	431.21491277336	0.694144966076361	39.79319372362183	391.4217190497382	Russian Federation
1606	62	1995	409.313335969	0.697854213747881	39.81114916834111	369.5021868006589	Russian Federation
1607	62	1996	389.17655788379	0.701468230734779	39.70719222847645	349.4693656553135	Russian Federation
1608	62	1997	370.34726795012	0.703752867289891	39.73622001216254	330.6110479379574	Russian Federation
1609	62	1998	364.29161866794	0.705198518088381	39.73402903812568	324.5575896298143	Russian Federation
1610	62	1999	380.82041606992	0.706863537909859	39.75597226162468	341.0644438082953	Russian Federation
1611	62	2000	383.29076144001	0.708643647769121	39.67851743911	343.6122440009	Russian Federation
1612	62	2001	375.12926152787	0.710570359001004	39.74647502804562	335.3827864998244	Russian Federation
1613	62	2002	367.7622410711	0.713460956547605	39.79614591491053	327.9660951561895	Russian Federation
1614	62	2003	367.20296311318	0.718875116049301	39.79120467422443	327.4117584389555	Russian Federation
1615	62	2004	357.16233957158	0.726305319497695	39.70249872548899	317.459840846091	Russian Federation
1616	62	2005	367.22191275898	0.733592776524904	39.68263478935871	327.5392779696213	Russian Federation
1617	62	2006	342.58762070615	0.740064663588135	39.71150154886855	302.8761191572814	Russian Federation
1618	62	2007	327.31102485616	0.746191512265979	39.72500054570154	287.5860243104585	Russian Federation
1619	62	2008	329.70663336998	0.752623243282606	39.69432329040863	290.0123100795714	Russian Federation
1620	62	2009	320.12748471494	0.757960404689196	39.74503367390815	280.3824510410319	Russian Federation
1621	62	2010	323.46678298483	0.763320116187813	39.64077734919489	283.8260056356351	Russian Federation
1622	62	2011	306.52553027571	0.767633587927234	39.70702245763913	266.8185078180709	Russian Federation
1623	62	2012	298.43983977708	0.77192038427212	39.69321652923486	258.7466232478452	Russian Federation
1624	62	2013	292.39450404888	0.776526978961411	39.67087574177051	252.7236283071095	Russian Federation
1625	62	2014	296.21704461391	0.780617524284297	39.77172978950271	256.4453148244073	Russian Federation
1626	62	2015	294.21542291873	0.784913773964283	39.7153437684502	254.5000791502798	Russian Federation
1627	62	2016	289.70607649055	0.790330149439335	39.72669526367464	249.9793812268754	Russian Federation
1628	62	2017	279.51032722315	0.79566948446832	39.7785033630638	239.7318238600862	Russian Federation
1629	62	2018	284.00909959373	0.800108144129611	39.71792901391686	244.2911705798132	Russian Federation
1630	62	2019	281.83437087048	0.803658201264112	39.78915999644654	242.0452108740335	Russian Federation
1631	62	2020	278.14472551241	0.806011474298182	39.71351950759485	238.4312060048151	Russian Federation
1632	62	2021	278.91195367613	0.808536004906566	39.73910653414426	239.1728471419858	Russian Federation
1633	63	1990	377.49643858596	0.647461465528387	39.74244908474552	337.7539895012144	Ukraine
1634	63	1991	388.25929896533	0.651950021194653	39.74446321002808	348.5148357553019	Ukraine
1635	63	1992	395.0198320370501	0.657600333165733	39.75655548025932	355.2632765567907	Ukraine
1636	63	1993	394.72221188192	0.66286740459174	39.73625806902445	354.9859538128955	Ukraine
1637	63	1994	398.10446674214	0.665506374866164	39.71633081366521	358.3881359284748	Ukraine
1638	63	1995	410.27587534461	0.666950166648749	39.79071224379783	370.4851631008121	Ukraine
1639	63	1996	395.72345225197	0.668104744367524	39.72814309343295	355.9953091585371	Ukraine
1640	63	1997	385.116209454	0.669207845755283	39.70451531741915	345.4116941365809	Ukraine
1641	63	1998	372.10313100918	0.670322300548544	39.69060220868065	332.4125288004993	Ukraine
1642	63	1999	383.79339169849	0.670642905451183	39.76542306993229	344.0279686285577	Ukraine
1643	63	2000	388.96015890484	0.671095000943321	39.68534846092971	349.2748104439103	Ukraine
1644	63	2001	377.27896543842	0.672467819796801	39.68851571275121	337.5904497256688	Ukraine
1645	63	2002	374.7465277067	0.674543220896083	39.77083656552922	334.9756911411708	Ukraine
1646	63	2003	365.06403230338	0.678614636476308	39.71337631969781	325.3506559836821	Ukraine
1647	63	2004	356.38781913488	0.685380936146257	39.80301728425543	316.5848018506246	Ukraine
1648	63	2005	318.57017054929	0.692023300673985	39.79264951837271	278.7775210309173	Ukraine
1649	63	2006	291.96746424517	0.698093382536473	39.67645000818391	252.2910142369861	Ukraine
1650	63	2007	295.61857383365	0.704202307705725	39.77041284331844	255.8481609903316	Ukraine
1651	63	2008	299.47270567732	0.710980183909559	39.75603247142223	259.7166732058978	Ukraine
1652	63	2009	276.36559198151	0.716185465482395	39.61350188250905	236.7520900990009	Ukraine
1653	63	2010	271.85220835678	0.72101987022281	39.76153370695208	232.0906746498279	Ukraine
1654	63	2011	268.11555735782	0.724891957373533	39.78493005596606	228.3306273018539	Ukraine
1655	63	2012	273.61212842001	0.728817199844111	39.68476032416211	233.9273680958479	Ukraine
1656	63	2013	272.59098964441	0.734033572821072	39.64172978600484	232.9492598584052	Ukraine
1657	63	2014	258.49789878281	0.739883556959807	39.74718244021642	218.7507163425936	Ukraine
1658	63	2015	253.10910015175	0.743790863159826	39.70420394976688	213.4048962019831	Ukraine
1659	63	2016	251.56088162796	0.746857988843031	39.66688520860939	211.8939964193506	Ukraine
1660	63	2017	252.63340033661	0.750593324392773	39.70743401441469	212.9259663221953	Ukraine
1661	63	2018	254.333293327	0.754451727274318	39.78963424029113	214.5436590867089	Ukraine
1662	63	2019	255.51793378516	0.757980081219807	39.69753816460516	215.8203956205548	Ukraine
1663	63	2020	239.71594877326	0.759929872218543	39.73036785470191	199.9855809185581	Ukraine
1664	63	2021	242.12568304723	0.760773912846782	39.77808480942808	202.3475982378019	Ukraine
1665	66	1990	381.92335613082	0.66608191698766	39.68892806386074	342.2344280669593	Brunei Darussalam
1666	66	1991	371.9850670724	0.671233831388631	39.7564007241657	332.2286663482343	Brunei Darussalam
1667	66	1992	361.27095035978	0.676702526223706	39.71414461691239	321.5568057428676	Brunei Darussalam
1668	66	1993	349.77766791916	0.682175439911044	39.6690651834381	310.1086027357219	Brunei Darussalam
1669	66	1994	335.22309922694	0.68739409348098	39.62116758947041	295.6019316374696	Brunei Darussalam
1670	66	1995	320.77722956677	0.692471156008533	39.78265787239071	280.9945716943793	Brunei Darussalam
1671	66	1996	307.92824287515	0.697602233240377	39.78280877980166	268.1454340953483	Brunei Darussalam
1672	66	1997	302.06225350728	0.702944386203433	39.75126096122896	262.310992546051	Brunei Darussalam
1673	66	1998	299.79466779946	0.708630119469791	39.71356533289032	260.0811024665697	Brunei Darussalam
1674	66	1999	296.95865363986	0.714851237118356	39.70882762377146	257.2498260160885	Brunei Darussalam
1675	66	2000	291.16334320677	0.72155249267874	39.62404646280159	251.5392967439684	Brunei Darussalam
1676	66	2001	282.95672396634	0.728535069338112	39.64297117054395	243.3137527957961	Brunei Darussalam
1677	66	2002	278.51588674256	0.735343916434566	39.73275446519248	238.7831322773675	Brunei Darussalam
1678	66	2003	279.01410780935	0.741578091315293	39.76486557269174	239.2492422366582	Brunei Darussalam
1679	66	2004	279.92470765484	0.747311714682537	39.68468310355177	240.2400245512882	Brunei Darussalam
1680	66	2005	275.60124245432	0.752481792632817	39.69392847503909	235.9073139792809	Brunei Darussalam
1681	66	2006	270.60637917197	0.75731865511743	39.80542557234056	230.8009535996294	Brunei Darussalam
1682	66	2007	269.86152390307	0.761643128654341	39.738340811588	230.123183091482	Brunei Darussalam
1683	66	2008	267.81166702683	0.765714260433754	39.71451021004155	228.0971568167884	Brunei Darussalam
1684	66	2009	271.16326627911	0.769601681624648	39.6914323369602	231.4718339421498	Brunei Darussalam
1685	66	2010	275.24437570232	0.773219221249055	39.73178148495078	235.5125942173692	Brunei Darussalam
1686	66	2011	274.51706252585	0.776631893191597	39.71361317598885	234.8034493498612	Brunei Darussalam
1687	66	2012	277.51233506454	0.780216551684601	39.71022766049407	237.8021074040459	Brunei Darussalam
1688	66	2013	286.20968630082	0.784017040989581	39.65076050538752	246.5589257954324	Brunei Darussalam
1689	66	2014	292.17357766985	0.787733289361499	39.67793419922277	252.4956434706273	Brunei Darussalam
1690	66	2015	298.4165479996	0.791367566956237	39.65976062404894	258.756787375551	Brunei Darussalam
1691	66	2016	306.87988885835	0.794980772397229	39.81668737090619	267.0632014874438	Brunei Darussalam
1692	66	2017	305.95463733049	0.798309936375838	39.76564368760198	266.188993642888	Brunei Darussalam
1693	66	2018	299.11850171483	0.801436553226482	39.7434985214294	259.3750031934006	Brunei Darussalam
1694	66	2019	293.54914472985	0.804499388246421	39.7832935455145	253.7658511843355	Brunei Darussalam
1695	66	2020	280.50024156068	0.80742409075008	39.7292264318241	240.7710151288559	Brunei Darussalam
1696	66	2021	272.19444341181	0.810234366947283	39.68327098651942	232.5111724252905	Brunei Darussalam
1697	67	1990	297.5546570922	0.790253515528297	39.74554995573367	257.8091071364663	Japan
1698	67	1991	298.14817495454	0.794616189497547	39.63954324793314	258.5086317066068	Japan
1699	67	1992	298.01567530765	0.799156224748283	39.73550584833427	258.2801694593157	Japan
1700	67	1993	293.86650831884	0.802972994199584	39.69330723147969	254.1732010873604	Japan
1701	67	1994	288.07775271153	0.806689483098495	39.79112518304773	248.2866275284823	Japan
1702	67	1995	284.23499116861	0.810510771484257	39.75978901756029	244.4752021510497	Japan
1703	67	1996	281.09631290043	0.813870745535327	39.82768423283009	241.2686286675999	Japan
1704	67	1997	276.29836497266	0.816675782376649	39.65646611180649	236.6418988608535	Japan
1705	67	1998	275.7926033371	0.819016201504856	39.81649472816122	235.9761086089388	Japan
1706	67	1999	273.62301667532	0.82106663705133	39.72693482265476	233.8960818526652	Japan
1707	67	2000	269.22693444191	0.822938998623378	39.73441670542315	229.4925177364869	Japan
1708	67	2001	266.05939366071	0.824723241254759	39.71897088067157	226.3404227800385	Japan
1709	67	2002	260.50948746818	0.82693677356819	39.74200795257345	220.7674795156066	Japan
1710	67	2003	259.65747577558	0.829392223273124	39.74835037103414	219.9091254045459	Japan
1711	67	2004	259.91185947002	0.832037381275171	39.71328393435414	220.1985755356659	Japan
1712	67	2005	257.80748469665	0.834288685362289	39.76288397177796	218.0446007248721	Japan
1713	67	2006	254.08185644496	0.836222264006662	39.75128902525962	214.3305674197004	Japan
1714	67	2007	250.91671302745	0.83829415979033	39.72147411651363	211.1952389109364	Japan
1715	67	2008	246.51876918881	0.840301217168455	39.75936621111956	206.7594029776905	Japan
1716	67	2009	242.82635346989	0.842133664144895	39.74406863317021	203.0822848367198	Japan
1717	67	2010	243.54059012864	0.844361810771781	39.70353580328923	203.8370543253508	Japan
1718	67	2011	245.18074512003	0.846750266822805	39.74339611140839	205.4373490086216	Japan
1719	67	2012	242.22984171718	0.849061489406189	39.68804038953527	202.5418013276447	Japan
1720	67	2013	239.95576628959	0.851356993626047	39.8143818652368	200.1413844243532	Japan
1721	67	2014	237.21927189236	0.85369274935716	39.7014700674976	197.5178018248624	Japan
1722	67	2015	233.392933794	0.856097498738686	39.71506781649647	193.6778659775035	Japan
1723	67	2016	231.22501356707	0.858698173210648	39.7837021199058	191.4413114471642	Japan
1724	67	2017	225.37890109497	0.861393308858287	39.79646385451584	185.5824372404542	Japan
1725	67	2018	220.97064640491	0.864237136659234	39.62708372117147	181.3435626837385	Japan
1726	67	2019	217.47594960852	0.867148183486851	39.71494129294164	177.7610083155784	Japan
1727	67	2020	212.36313060583	0.869106879336459	39.73613999155108	172.6269906142789	Japan
1728	67	2021	212.3227751166	0.871241812572128	39.63851212936262	172.6842629872374	Japan
1729	68	1990	285.12683558988	0.692329306595283	39.7089558588801	245.4178797309999	Republic of Korea
1730	68	1991	282.03361977939	0.702631128494537	39.81798945799557	242.2156303213944	Republic of Korea
1731	68	1992	274.18188576994	0.712440841630159	39.79391744245009	234.3879683274899	Republic of Korea
1732	68	1993	270.19037176222	0.722286739631754	39.72153197060028	230.4688397916197	Republic of Korea
1733	68	1994	269.29946098767	0.732197906155207	39.82700654504556	229.4724544426244	Republic of Korea
1734	68	1995	263.63741387308	0.741940029590316	39.82492274478133	223.8124911282987	Republic of Korea
1735	68	1996	258.90728992761	0.751553240476733	39.72002340186382	219.1872665257462	Republic of Korea
1736	68	1997	253.30100156189	0.760591683388116	39.7580253307083	213.5429762311817	Republic of Korea
1737	68	1998	249.79197079674	0.76828188532262	39.69721327912843	210.0947575176116	Republic of Korea
1738	68	1999	247.82192565868	0.776773436337718	39.75862420516106	208.0633014535189	Republic of Korea
1739	68	2000	244.3437884431	0.785428821409438	39.74191294952114	204.6018754935789	Republic of Korea
1740	68	2001	236.8214119963	0.793496280690955	39.71713599894259	197.1042759973574	Republic of Korea
1741	68	2002	231.74825161997	0.801024295470106	39.69985399405832	192.0483976259117	Republic of Korea
1742	68	2003	228.66880027218	0.807687785876648	39.72732854956375	188.9414717226163	Republic of Korea
1743	68	2004	225.08733078843	0.813720926701095	39.66378849911333	185.4235422893167	Republic of Korea
1744	68	2005	221.14314026977	0.819093399889013	39.76430887896165	181.3788313908083	Republic of Korea
1745	68	2006	215.85024587976	0.824179820431794	39.68378892952914	176.1664569502309	Republic of Korea
1746	68	2007	211.29714656695	0.82912795326169	39.7474336341233	171.5497129328267	Republic of Korea
1747	68	2008	207.64652994851	0.833894626872214	39.79532348576653	167.8512064627434	Republic of Korea
1748	68	2009	204.46779158166	0.838108330520764	39.7111390523798	164.7566525292802	Republic of Korea
1749	68	2010	200.76827581188	0.84251142929369	39.78185383003517	160.9864219818448	Republic of Korea
1750	68	2011	195.60820026086	0.846913228744834	39.68325128932085	155.9249489715392	Republic of Korea
1751	68	2012	189.33839577986	0.851140262773848	39.64049595065872	149.6978998292013	Republic of Korea
1752	68	2013	182.74789853552	0.855441000170575	39.74321211934779	143.0046864161722	Republic of Korea
1753	68	2014	176.46030217158	0.859665567500037	39.71329447023959	136.7470077013404	Republic of Korea
1754	68	2015	171.65391342582	0.863907408481354	39.71840898707622	131.9355044387438	Republic of Korea
1755	68	2016	167.74497973943	0.868317824083966	39.70511583813614	128.0398639012939	Republic of Korea
1756	68	2017	162.35195301585	0.87261776393019	39.72577635306276	122.6261766627872	Republic of Korea
1757	68	2018	160.40578329377	0.876823316849569	39.70029997709869	120.7054833166713	Republic of Korea
1758	68	2019	156.77660590552	0.88073150966869	39.72811100253114	117.0484949029889	Republic of Korea
1759	68	2020	152.12339332559	0.883717569055359	39.77178878979104	112.351604535799	Republic of Korea
1760	68	2021	154.60676072061	0.886675266756997	39.82204469746872	114.7847160231413	Republic of Korea
1761	69	1990	292.24192224847	0.686404444349548	39.7376983892533	252.5042238592167	Singapore
1762	69	1991	277.07639462238	0.695055557646282	39.74463736818771	237.3317572541923	Singapore
1763	69	1992	272.49664950525	0.703427834229016	39.62774677498757	232.8689027302624	Singapore
1764	69	1993	268.6365176516	0.712315203759158	39.76368447615064	228.8728331754494	Singapore
1765	69	1994	261.91303454837	0.721256796938456	39.67486436056748	222.2381701878026	Singapore
1766	69	1995	256.27307303486	0.729982231248165	39.74043867576866	216.5326343590914	Singapore
1767	69	1996	248.31555118839	0.739028234741754	39.69818929668814	208.6173618917019	Singapore
1768	69	1997	239.02653780126	0.747571897605582	39.76697580218327	199.2595619990767	Singapore
1769	69	1998	234.72816246333	0.754873203577067	39.71874501731	195.00941744602	Singapore
1770	69	1999	228.40412864985	0.760831136110222	39.73545287473191	188.6686757751181	Singapore
1771	69	2000	223.6489113981	0.767717370394546	39.76120830321622	183.8877030948838	Singapore
1772	69	2001	221.67124485153	0.774294656621655	39.80959963377578	181.8616452177542	Singapore
1773	69	2002	216.24507236265	0.77973576984914	39.72661264245357	176.5184597201964	Singapore
1774	69	2003	209.14176477944	0.784165555316375	39.70626415342313	169.4355006260168	Singapore
1775	69	2004	208.91809714804	0.789852773877056	39.73617056518555	169.1819265828545	Singapore
1776	69	2005	198.4137246988	0.796455750753104	39.68258257206143	158.7311421267386	Singapore
1777	69	2006	193.40308744459	0.803342694397764	39.7825032871959	153.6205841573941	Singapore
1778	69	2007	185.77143863033	0.810625304101189	39.7141744287783	146.0572642015517	Singapore
1779	69	2008	182.0371119471	0.818124162030734	39.75689659286231	142.2802153542377	Singapore
1780	69	2009	171.80262380435	0.824251515940882	39.7416526583375	132.0609711460125	Singapore
1781	69	2010	165.54096727353	0.830222159553543	39.70682004828848	125.8341472252415	Singapore
1782	69	2011	160.09738308236	0.833829607920547	39.76992979696229	120.3274532853977	Singapore
1783	69	2012	154.14496346669	0.837391806757054	39.7630408444781	114.3819226222119	Singapore
1784	69	2013	148.67371653545	0.840420177683154	39.67444854834104	108.9992679871089	Singapore
1785	69	2014	144.41291377945	0.842894537933952	39.76383733175764	104.6490764476924	Singapore
1786	69	2015	144.6190840795	0.84540185703118	39.70069329815549	104.9183907813445	Singapore
1787	69	2016	155.50148777756	0.847596998735509	39.7356770036493	115.7658107739107	Singapore
1788	69	2017	159.873331401	0.849051517606326	39.6948146912426	120.1785167097574	Singapore
1789	69	2018	156.33493161908	0.850762728725121	39.73810830188816	116.5968233171918	Singapore
1790	69	2019	151.8159623011	0.852497337757222	39.7259630409352	112.0899992601648	Singapore
1791	69	2020	146.78576890535	0.854296009592945	39.69890605194961	107.0868628534004	Singapore
1792	69	2021	139.65199025384	0.856097766112729	39.76749169899559	99.88449855484441	Singapore
1793	71	1990	327.42014983044	0.725982519157417	39.77744251835409	287.6427073120859	Australia
1794	71	1991	324.7107135399	0.729759858781312	39.72491182856623	284.9858017113337	Australia
1795	71	1992	320.40806188835	0.73390140434283	39.75320803460068	280.6548538537493	Australia
1796	71	1993	317.62972837551	0.738374743085692	39.68864246578695	277.9410859097231	Australia
1797	71	1994	318.16772029893	0.742846571880912	39.83066136085477	278.3370589380752	Australia
1798	71	1995	310.33755531132	0.747426824081883	39.71700519236119	270.6205501189588	Australia
1799	71	1996	305.55065374086	0.751991736090285	39.67049695879808	265.8801567820619	Australia
1800	71	1997	299.72386306065	0.756633901347637	39.70131191572209	260.0225511449279	Australia
1801	71	1998	293.29242098908	0.761133265356106	39.78437667015886	253.5080443189212	Australia
1802	71	1999	285.16983464308	0.765697505930953	39.70025250446069	245.4695821386193	Australia
1803	71	2000	282.06142327454	0.770223843075912	39.68612013242269	242.3753031421173	Australia
1804	71	2001	275.31456875216	0.774662787384155	39.67379815941783	235.6407705927421	Australia
1805	71	2002	268.14550530976	0.779360940006122	39.73047525948437	228.4150300502756	Australia
1806	71	2003	261.50765311056	0.783600180802991	39.82507761419764	221.6825754963623	Australia
1807	71	2004	253.23660729285	0.787016543130049	39.78230285238356	213.4543044404664	Australia
1808	71	2005	246.88060465871	0.789615521287164	39.69712578437919	207.1834788743308	Australia
1809	71	2006	240.63975920816	0.791155687742942	39.70358957514817	200.9361696330118	Australia
1810	71	2007	238.51882252592	0.792532682754436	39.73423603035338	198.7845864955666	Australia
1811	71	2008	235.25784273139	0.795292900277512	39.61457178678049	195.6432709446095	Australia
1812	71	2009	230.06887358667	0.799174373217167	39.71382556351592	190.3550480231541	Australia
1813	71	2010	226.15246330513	0.803561543809643	39.72357625802183	186.4288870471082	Australia
1814	71	2011	220.23127219492	0.807520219913819	39.74417689799324	180.4870952969268	Australia
1815	71	2012	212.96564726609	0.811644461488936	39.69741852673351	173.2682287393565	Australia
1816	71	2013	209.57688776956	0.816453661448137	39.70888940504963	169.8679983645104	Australia
1817	71	2014	208.02675810076	0.820840850321621	39.76901376166224	168.2577443390977	Australia
1818	71	2015	212.14303645047	0.824860715173108	39.80781963185195	172.3352168186181	Australia
1819	71	2016	208.20406696359	0.828559943182664	39.69337140852848	168.5106955550615	Australia
1820	71	2017	200.45471689344	0.831798265550707	39.7507830851054	160.7039338083346	Australia
1821	71	2018	197.69575196463	0.835354624190932	39.73435559938987	157.9613963652401	Australia
1822	71	2019	202.15904792204	0.839317426059217	39.7377673591046	162.4212805629354	Australia
1823	71	2020	189.70118591433	0.842051314482691	39.84289243717657	149.8582934771534	Australia
1824	71	2021	193.07987157186	0.844252813727575	39.80155108367587	153.2783204881841	Australia
1825	72	1990	410.5145076025501	0.752321654884833	39.74571112405598	370.7687964784941	New Zealand
1826	72	1991	406.51954212593	0.755616090554557	39.72823737904343	366.7913047468866	New Zealand
1827	72	1992	393.45471601382	0.759461372351944	39.74261438216661	353.7121016316534	New Zealand
1828	72	1993	390.7446676774099	0.763634604405382	39.79400093440033	350.9506667430095	New Zealand
1829	72	1994	384.75996538249	0.767118657876439	39.74660584475796	345.0133595377321	New Zealand
1830	72	1995	371.5600502992	0.769998036424639	39.75260719944171	331.8074430997583	New Zealand
1831	72	1996	366.84672045782	0.773575283251135	39.74803559836463	327.0986848594554	New Zealand
1832	72	1997	354.10778044522	0.778205776484177	39.811771790101	314.296008655119	New Zealand
1833	72	1998	346.23951699228	0.78173075719617	39.68210692383815	306.5574100684418	New Zealand
1834	72	1999	346.67350125913	0.784428637621383	39.68845355582553	306.9850477033045	New Zealand
1835	72	2000	337.693309376	0.787659557491679	39.65599547205517	298.0373139039448	New Zealand
1836	72	2001	331.8679651457	0.791426079291696	39.62187858806423	292.2460865576357	New Zealand
1837	72	2002	322.05820433847	0.794519590986489	39.7143287999899	282.3438755384801	New Zealand
1838	72	2003	313.84500873666	0.796286883438684	39.66935065622808	274.175658080432	New Zealand
1839	72	2004	309.62140092511	0.798177476508371	39.69417847513294	269.927222449977	New Zealand
1840	72	2005	303.21300784126	0.799107294338124	39.68031905642557	263.5326887848344	New Zealand
1841	72	2006	293.85918196608	0.798456865675295	39.6690651834381	254.1901167826419	New Zealand
1842	72	2007	291.01174976845	0.798447615942533	39.74796752703515	251.2637822414149	New Zealand
1843	72	2008	285.84660033724	0.799669513648105	39.77029072310233	246.0763096141377	New Zealand
1844	72	2009	277.74246670282	0.801727534577573	39.721000888274	238.021465814546	New Zealand
1845	72	2010	272.42792923797	0.805133184751295	39.74795799615042	232.6799712418195	New Zealand
1846	72	2011	265.72163416119	0.809760351959867	39.70482265068099	226.016811510509	New Zealand
1847	72	2012	262.52145455584	0.814957563823326	39.78324130909771	222.7382132467423	New Zealand
1848	72	2013	256.67964753819	0.820145989650422	39.72288937070716	216.9567581674829	New Zealand
1849	72	2014	254.30789195639	0.823908943687562	39.8083830507997	214.4995089055903	New Zealand
1850	72	2015	257.70718081842	0.82746249334817	39.66975651973	218.03742429869	New Zealand
1851	72	2016	255.36842457543	0.831843966678668	39.78991162653189	215.5785129488981	New Zealand
1852	72	2017	247.48983606652	0.836301794613403	39.65753315456223	207.8323029119578	New Zealand
1853	72	2018	243.45630327221	0.840597863184845	39.75616677827329	203.7001364939367	New Zealand
1854	72	2019	240.95261552264	0.844533208807291	39.70546866951828	201.2471468531217	New Zealand
1855	72	2020	229.68170186988	0.847398736836909	39.62294067809851	190.0587611917815	New Zealand
1856	72	2021	233.0957267594	0.849442498970719	39.72353036440209	193.3721963949979	New Zealand
1857	74	1990	307.28858458542	0.761463880346533	39.77544970875322	267.5131348766668	Andorra
1858	74	1991	306.58394790438	0.764709071138693	39.72962883037346	266.8543190740065	Andorra
1859	74	1992	306.35130818467	0.767188282487657	39.70761676178336	266.6436914228867	Andorra
1860	74	1993	305.23866447832	0.768953827567811	39.68004228996079	265.5586221883592	Andorra
1861	74	1994	303.68236613832	0.77002376454004	39.81570973062121	263.8666564076988	Andorra
1862	74	1995	300.07461293401	0.77098868338163	39.75764434397188	260.3169685900381	Andorra
1863	74	1996	297.58152753941	0.772403470644367	39.72453933177405	257.8569882076359	Andorra
1864	74	1997	293.90550297322	0.774580970737089	39.72058467986795	254.184918293352	Andorra
1865	74	1998	290.48680103693	0.776972577800595	39.78058919303631	250.7062118438937	Andorra
1866	74	1999	287.58405206224	0.779629634395052	39.70959321750627	247.8744588447337	Andorra
1867	74	2000	283.77358799207	0.781976505693047	39.687980019492	244.085607972578	Andorra
1868	74	2001	264.36898410442	0.785417034980389	39.67646615710657	224.6925179473134	Andorra
1869	74	2002	251.21834815779	0.79015875913382	39.74909143610873	211.4692567216813	Andorra
1870	74	2003	247.05220190629	0.797278900724701	39.63379508922461	207.4184068170654	Andorra
1871	74	2004	244.15403816972	0.80473197995372	39.80811861879255	204.3459195509274	Andorra
1872	74	2005	236.78846084007	0.812213979716634	39.78220183709768	197.0062590029723	Andorra
1873	74	2006	234.32189287652	0.819787259850839	39.74474752416222	194.5771453523578	Andorra
1874	74	2007	230.92021813472	0.826617254254178	39.73445698014734	191.1857611545726	Andorra
1875	74	2008	239.09291624693	0.83182171450476	39.78352486965829	199.3093913772717	Andorra
1876	74	2009	245.96794259535	0.835929886554712	39.72769057872333	206.2402520166267	Andorra
1877	74	2010	252.43137084924	0.839489966459192	39.69208391264112	212.7392869365989	Andorra
1878	74	2011	249.46432585221	0.842794802354863	39.79633189032892	209.6679939618811	Andorra
1879	74	2012	247.14078934255	0.845810830539451	39.79257223808409	207.3482171044659	Andorra
1880	74	2013	245.8143424263	0.848329909768827	39.68636519133398	206.127977234966	Andorra
1881	74	2014	245.49516469467	0.851010491664786	39.70569461828042	205.7894700763896	Andorra
1882	74	2015	243.92569016588	0.853591217830289	39.67228519028635	204.2534049755937	Andorra
1883	74	2016	243.46155014253	0.856257052608717	39.74086032369529	203.7206898188347	Andorra
1884	74	2017	241.9284828151	0.85947703010266	39.71665540078598	202.211827414314	Andorra
1885	74	2018	240.13702870366	0.862588950920789	39.63311595099442	200.5039127526656	Andorra
1886	74	2019	237.29037899359	0.865621023596139	39.71273423018272	197.5776447634073	Andorra
1887	74	2020	195.39191025711	0.867449169102346	39.79117360385028	155.6007366532598	Andorra
1888	74	2021	193.83520453104	0.869444112735696	39.75697995666988	154.0782245743701	Andorra
1889	75	1990	325.7599103965	0.749853692572025	39.87813260183565	285.8817777946643	Austria
1890	75	1991	323.54549122145	0.751652734176599	39.6812443836033	283.8642468378467	Austria
1891	75	1992	319.48480560322	0.754375285612199	39.647227059164	279.837578544056	Austria
1892	75	1993	317.17455847695	0.758804553724473	39.72755274956396	277.447005727386	Austria
1893	75	1994	309.23635334888	0.764704364300466	39.72297312690839	269.5133802219716	Austria
1894	75	1995	301.28970000559	0.769827471008921	39.71886266216805	261.5708373434219	Austria
1895	75	1996	296.12567778266	0.774446565189292	39.71262309587434	256.4130546867856	Austria
1896	75	1997	283.96010862349	0.77923285637593	39.75951801837449	244.2005906051155	Austria
1897	75	1998	277.52947625719	0.783521015501574	39.81433005824796	237.715146198942	Austria
1898	75	1999	271.16297798221	0.787451584183882	39.686082298975	231.476895683235	Austria
1899	75	2000	262.32448957951	0.791847679870807	39.67341871886203	222.651070860648	Austria
1900	75	2001	255.61901894173	0.795770117733764	39.76192474684826	215.8570941948817	Austria
1901	75	2002	252.04437486409	0.799154119574311	39.71362683284314	212.3307480312469	Austria
1902	75	2003	250.3033937955	0.802043253134005	39.71475262538406	210.5886411701159	Austria
1903	75	2004	240.08521907039	0.804889143740108	39.6507002138264	200.4345188565636	Austria
1904	75	2005	233.87115373314	0.808419194340084	39.68856363616743	194.1825900969726	Austria
1905	75	2006	227.90673136492	0.812064609467116	39.71729874401919	188.1894326209008	Austria
1906	75	2007	221.67660664684	0.815480521576858	39.72398069589651	181.9526259509435	Austria
1907	75	2008	216.28507163185	0.818793658319811	39.68835704293785	176.5967145889122	Austria
1908	75	2009	213.38484976933	0.821541167154033	39.76699036463555	173.6178594046945	Austria
1909	75	2010	207.1948920058	0.824500109333185	39.80607911609218	167.3888128897078	Austria
1910	75	2011	204.60960227665	0.82800199897916	39.67826030053448	164.9313419761155	Austria
1911	75	2012	200.42465528244	0.83111330933878	39.65705340728809	160.7676018751519	Austria
1912	75	2013	195.2065002353	0.833679780262374	39.74167136972616	155.4648288655738	Austria
1913	75	2014	192.53245867276	0.835838577321076	39.7468932769304	152.7855653958296	Austria
1914	75	2015	185.81183552698	0.837579895310124	39.73357366028057	146.0782618666994	Austria
1915	75	2016	183.12736641092	0.839883789894186	39.74974016254916	143.3776262483708	Austria
1916	75	2017	179.79275562557	0.843173330746292	39.7465558446403	140.0461997809297	Austria
1917	75	2018	178.63350359382	0.846614470307794	39.67146880583615	138.9620347879838	Austria
1918	75	2019	172.24441959826	0.849862514846872	39.75353280541383	132.4908867928462	Austria
1919	75	2020	164.71826186729	0.852020385174284	39.65853665750046	125.0597252097895	Austria
1920	75	2021	156.52410344575	0.853837004256539	39.7075676721913	116.8165357735587	Austria
1921	76	1990	362.0223487875	0.737390656400179	39.68529002908166	322.3370587584183	Belgium
1922	76	1991	359.19689330374	0.74217307419685	39.7626271614634	319.4342661422766	Belgium
1923	76	1992	358.89905190332	0.748012299186744	39.70843458986733	319.1906173134527	Belgium
1924	76	1993	350.25845199446	0.753685087006788	39.74269899879928	310.5157529956607	Belgium
1925	76	1994	350.70272558024	0.758903637592037	39.66348705733394	311.039238522906	Belgium
1926	76	1995	342.98731923573	0.763170400784407	39.7262861872351	303.2610330484949	Belgium
1927	76	1996	331.14914079954	0.766826075213302	39.74312895890313	291.4060118406368	Belgium
1928	76	1997	325.04029534842	0.770813953023256	39.64488726100274	285.3954080874173	Belgium
1929	76	1998	319.8350110953	0.774228267511882	39.80549745044903	280.029513644851	Belgium
1930	76	1999	311.95166571547	0.777041040124219	39.70580895611612	272.2458567593539	Belgium
1931	76	2000	304.41730191422	0.780396331183289	39.7196460669227	264.6976558472973	Belgium
1932	76	2001	298.18892547359	0.784713043367342	39.77415734264883	258.4147681309412	Belgium
1933	76	2002	294.04180251818	0.788836054052762	39.74532757758101	254.296474940599	Belgium
1934	76	2003	285.32726663276	0.792014383577294	39.77451143622446	245.5527551965355	Belgium
1935	76	2004	282.44641164314	0.795224935706338	39.71718950624719	242.7292221368928	Belgium
1936	76	2005	279.36230483313	0.798497235786438	39.75817903627697	239.604125796853	Belgium
1937	76	2006	273.8088239875	0.801572762913827	39.7862553010775	234.0225686864225	Belgium
1938	76	2007	273.48274573004	0.804612664215848	39.74076949537447	233.7419762346655	Belgium
1939	76	2008	271.32127054028	0.807757944740662	39.73568072328926	231.5855898169908	Belgium
1940	76	2009	268.11427246241	0.811055825478368	39.77353941872292	228.3407330436871	Belgium
1941	76	2010	262.08485448548	0.815030206751301	39.72387576853854	222.3609787169414	Belgium
1942	76	2011	258.46137328441	0.819470362048624	39.7733992454737	218.6879740389363	Belgium
1943	76	2012	254.3943305009001	0.824226016040103	39.64930032660314	214.7450301742969	Belgium
1944	76	2013	247.78508025554	0.828619831627193	39.76843592934886	208.0166443261911	Belgium
1945	76	2014	238.59145063174	0.832425051502658	39.7570055426888	198.8344450890512	Belgium
1946	76	2015	235.23532435615	0.835878400447772	39.67404770151595	195.561276654634	Belgium
1947	76	2016	230.14073786963	0.839462940488534	39.73936277922733	190.4013750904027	Belgium
1948	76	2017	224.168012332	0.843212044031047	39.72402306389919	184.4439892681008	Belgium
1949	76	2018	215.50759127645	0.846617625234845	39.7388423739694	175.7687489024806	Belgium
1950	76	2019	209.07764398596	0.849498394807879	39.76419213967483	169.3134518462852	Belgium
1951	76	2020	190.01579252109	0.851346648590241	39.7398789911152	150.2759135299748	Belgium
1952	76	2021	198.29405577973	0.853654015777112	39.80247629047697	158.491579489253	Belgium
1953	77	1990	227.41643224846	0.648230871689669	39.80669878528157	187.6097334631784	Cyprus
1954	77	1991	227.81054743697	0.655726169264618	39.71908364735238	188.0914637896176	Cyprus
1955	77	1992	228.23547110167	0.666011849072818	39.81562334242982	188.4198477592402	Cyprus
1956	77	1993	224.70965867889	0.677547476543954	39.67203140682802	185.037627272062	Cyprus
1957	77	1994	217.70922715084	0.688829360602013	39.77237969219735	177.9368474586427	Cyprus
1958	77	1995	215.50792591347	0.699923898437876	39.63648938174494	175.871436531725	Cyprus
1959	77	1996	210.77963441396	0.709839946474019	39.76047183442954	171.0191625795304	Cyprus
1960	77	1997	210.40024502501	0.718864243512848	39.83198040362009	170.5682646213899	Cyprus
1961	77	1998	207.53062014698	0.727964381748969	39.6519660117584	167.8786541352216	Cyprus
1962	77	1999	202.83396890893	0.736846134920381	39.74764519338839	163.0863237155416	Cyprus
1963	77	2000	201.82147267848	0.745199300565367	39.71372505204845	162.1077476264315	Cyprus
1964	77	2001	199.56583313815	0.753594717257543	39.75105001658572	159.8147831215643	Cyprus
1965	77	2002	202.26048251318	0.76150246522841	39.72618479885487	162.5342977143251	Cyprus
1966	77	2003	204.0188930283	0.767896215824759	39.78547915736798	164.233413870932	Cyprus
1967	77	2004	202.10035742388	0.77376477492064	39.7155043237214	162.3848531001586	Cyprus
1968	77	2005	202.16297176806	0.779031361179798	39.68030644185825	162.4826653262018	Cyprus
1969	77	2006	202.08611289851	0.784560964983202	39.73077905235068	162.3553338461593	Cyprus
1970	77	2007	200.05230825181	0.792068382747098	39.81297664330734	160.2393316085027	Cyprus
1971	77	2008	199.54334850955	0.799454089093792	39.74889032642977	159.7944581831202	Cyprus
1972	77	2009	199.22905324085	0.805112085484562	39.6996423684898	159.5294108723602	Cyprus
1973	77	2010	200.21191527052	0.809840187817991	39.76592863117595	160.445986639344	Cyprus
1974	77	2011	200.00471739027	0.813726132185002	39.74571112405598	160.259006266214	Cyprus
1975	77	2012	197.92611382946	0.816978525424299	39.75455591411024	158.1715579153498	Cyprus
1976	77	2013	196.21866308824	0.819380601631525	39.81978219304061	156.3988808951994	Cyprus
1977	77	2014	191.76753570744	0.821184302169431	39.67091596928714	152.0966197381529	Cyprus
1978	77	2015	188.46388297586	0.822732850898765	39.65408126023991	148.8098017156201	Cyprus
1979	77	2016	181.26129161778	0.824283624143557	39.68129630324324	141.5799953145367	Cyprus
1980	77	2017	182.23814588422	0.826139877968847	39.79501356220148	142.4431323220185	Cyprus
1981	77	2018	179.51924758403	0.828343243063834	39.64260184495714	139.8766457390729	Cyprus
1982	77	2019	177.56414460296	0.830980727806796	39.74708099568166	137.8170636072783	Cyprus
1983	77	2020	164.86299629838	0.833059522677264	39.72742988860266	125.1355664097774	Cyprus
1984	77	2021	159.85220880182	0.835630545002355	39.69173850771968	120.1604702941003	Cyprus
1985	78	1990	379.89106863864	0.801154655014013	39.71126737723484	340.1798012614051	Denmark
1986	78	1991	375.64998794647	0.804540349639536	39.75957136257781	335.8904165838922	Denmark
1987	78	1992	380.38397434559	0.808164433760271	39.71109514618657	340.6728791994034	Denmark
1988	78	1993	383.32581445308	0.811585712633093	39.7291036099444	343.5967108431356	Denmark
1989	78	1994	394.13677334123	0.815138614432107	39.71394560605976	354.4228277351702	Denmark
1990	78	1995	392.30129217098	0.819104611612713	39.73499130733867	352.5663008636413	Denmark
1991	78	1996	390.75325900713	0.82337524309543	39.77571373128682	350.9775452758432	Denmark
1992	78	1997	387.85602735287	0.827679979394938	39.77993723877676	348.0760901140932	Denmark
1993	78	1998	371.84220946218	0.831683237018017	39.77174563657636	332.0704638256036	Denmark
1994	78	1999	366.81730380955	0.835381542910635	39.77886410396568	327.0384397055843	Denmark
1995	78	2000	353.87837614335	0.8391842975615	39.70346887882179	314.1749072645281	Denmark
1996	78	2001	351.2179967298	0.843177750467757	39.74528947338146	311.4727072564185	Denmark
1997	78	2002	345.37716253486	0.847086356838798	39.72514697204136	305.6520155628186	Denmark
1998	78	2003	333.7985898438	0.850441325949586	39.67712579764463	294.1214640461554	Denmark
1999	78	2004	330.40913662265	0.853304103185433	39.74614620881833	290.6629904138317	Denmark
[truncated: 4,529 more rows]
