# Supplementary material for: Global impact of dietary risks on cancers: burdens across regions from 1990 to 2021 and the projection to 2035
Source: Front Nutr. 2025 Jul 4;12:1585305. doi: 10.3389/fnut.2025.1585305 (PMC12271164; doi:10.3389/fnut.2025.1585305)
Supplement: Supplementary file 1 [file Data_Sheet_1.zip › Supplementary data/Fig 12/Fig 12B.csv]

	location_id	year	val	SDI	frontier	eff_diff	location_name
1	6	1990	137.12842406889	0.458668935267616	1.98418578410567	135.1442382847843	China
2	6	1991	132.60726567628	0.467301969740226	1.39349872509413	131.2137669511858	China
3	6	1992	127.35082370525	0.475784030669638	1.059047448718522	126.2917762565315	China
4	6	1993	121.59635140361	0.484353830709851	0.7251668375591667	120.8711845660508	China
5	6	1994	115.52807040926	0.49257864459854	0.5672964032069387	114.9607740060531	China
6	6	1995	108.48087959092	0.501500907580649	0.4393374396831632	108.0415421512368	China
7	6	1996	99.14670878417	0.512033995790715	0.202147902470241	98.94456088169976	China
8	6	1997	90.14261885292	0.522326866102753	0.1438087863897143	89.99881006653028	China
9	6	1998	81.73916236231	0.531379484348035	0.1393507629735455	81.59981159933645	China
10	6	1999	73.94535300637	0.540333688117168	0.132071596328617	73.81328141004138	China
11	6	2000	67.5359774373	0.547989192872889	0.1174637833596078	67.4185136539404	China
12	6	2001	61.0405144052	0.553680373692626	0.1071512940823077	60.93336311111769	China
13	6	2002	54.3304344419	0.560542936414416	0.09981905481038461	54.23061538708962	China
14	6	2003	49.14046099971	0.569018827276063	0.09452529554470589	49.0459357041653	China
15	6	2004	44.47920510057	0.578178090807068	0.08368237412847458	44.39552272644153	China
16	6	2005	38.58911697632	0.58805219357166	0.08183769614797873	38.50727928017202	China
17	6	2006	31.99096334687	0.598758170327953	0.08153455292027523	31.90942879394973	China
18	6	2007	27.08132373797	0.609520246163436	0.08164932765021739	26.99967441031978	China
19	6	2008	23.6119639126	0.619454832781724	0.0814070998680198	23.53055681273198	China
20	6	2009	20.69364304376	0.62930772749348	0.08161240282028571	20.61203064093971	China
21	6	2010	18.20378544326	0.64152144342547	0.08206204784029413	18.1217233954197	China
22	6	2011	15.84024185647	0.651447977618785	0.08132325919604166	15.75891859727396	China
23	6	2012	13.8440357547	0.657144292359298	0.08105095518474227	13.76298479951526	China
24	6	2013	12.18798728842	0.66310300729639	0.0818041049427907	12.10618318347721	China
25	6	2014	10.82947374356	0.668640847002655	0.08107235289438776	10.74840139066561	China
26	6	2015	9.88400789294	0.671940110944872	0.08097751917979382	9.803030373760206	China
27	6	2016	9.15898896353	0.676218437253933	0.08016463720189473	9.078824326328105	China
28	6	2017	8.509985722449999	0.6846196607825	0.07873840623777778	8.431247316212222	China
29	6	2018	8.053264479660001	0.693717996192013	0.07543513746072	7.977829342199281	China
30	6	2019	7.72552852823	0.703686823937232	0.07498253571738636	7.650545992512614	China
31	6	2020	7.69866627067	0.713364584593745	0.07445472014824074	7.62421155052176	China
32	6	2021	8.04430696777	0.721629759719777	0.07501206502213592	7.969294902747864	China
33	7	1990	44.51042464558	0.497780128289885	0.5308733107097	43.97955133487029	Democratic People's Republic of Korea
34	7	1991	45.05216592738	0.49912051226047	0.4398097411154286	44.61235618626458	Democratic People's Republic of Korea
35	7	1992	46.10426986096	0.499629841478392	0.427266241507807	45.67700361945219	Democratic People's Republic of Korea
36	7	1993	47.50680156636	0.49970064634474	0.4276315910169912	47.07916997534301	Democratic People's Republic of Korea
37	7	1994	48.92629338545	0.499531339948334	0.4374378171596396	48.48885556829036	Democratic People's Republic of Korea
38	7	1995	50.45311544911	0.499080529317303	0.4623821387661224	49.99073331034388	Democratic People's Republic of Korea
39	7	1996	51.78407603741	0.498429013609349	0.5154833245838384	51.26859271282616	Democratic People's Republic of Korea
40	7	1997	53.06499314986001	0.497136868597342	0.5337589492227827	52.53123420063723	Democratic People's Republic of Korea
41	7	1998	54.17104922332	0.49615920966594	0.5154205225914019	53.6556287007286	Democratic People's Republic of Korea
42	7	1999	54.94836841907	0.496484753521051	0.5259817858661291	54.42238663320387	Democratic People's Republic of Korea
43	7	2000	55.56365928173999	0.497461994823193	0.5186793054192308	55.04497997632076	Democratic People's Republic of Korea
44	7	2001	55.98587225551	0.499674042505593	0.4258348471858823	55.56003740832412	Democratic People's Republic of Korea
45	7	2002	55.739263615	0.502633568731371	0.4130682222453409	55.32619539275466	Democratic People's Republic of Korea
46	7	2003	55.56272474555001	0.506165243055573	0.264167087749596	55.29855765780041	Democratic People's Republic of Korea
47	7	2004	55.40231189406001	0.510229134162392	0.1837334142041837	55.21857847985582	Democratic People's Republic of Korea
48	7	2005	55.30035882231	0.515097762842417	0.1733426883858416	55.12701613392416	Democratic People's Republic of Korea
49	7	2006	55.43825329732	0.519741439913669	0.1511478258915476	55.28710547142845	Democratic People's Republic of Korea
50	7	2007	55.69580268591999	0.524066965087203	0.1397492564090826	55.55605342951091	Democratic People's Republic of Korea
51	7	2008	55.9185445837	0.52881349761598	0.1434568561989908	55.77508772750102	Democratic People's Republic of Korea
52	7	2009	56.1983851444	0.533114411172631	0.1358102556692727	56.06257488873073	Democratic People's Republic of Korea
53	7	2010	56.26355283533	0.53719291837066	0.1382648673044762	56.12528796802552	Democratic People's Republic of Korea
54	7	2011	55.87743860948	0.541212269847829	0.1346203031636458	55.74281830631635	Democratic People's Republic of Korea
55	7	2012	55.47990141442001	0.545331713402902	0.1273187785888889	55.35258263583112	Democratic People's Republic of Korea
56	7	2013	54.75129630959	0.549483297235091	0.117818872109697	54.63347743748031	Democratic People's Republic of Korea
57	7	2014	53.94655612121001	0.553603559944788	0.1075237625704301	53.83903235863958	Democratic People's Republic of Korea
58	7	2015	53.13689836038	0.557321271453133	0.1010194798241573	53.03587888055584	Democratic People's Republic of Korea
59	7	2016	52.31716794752	0.560743562553338	0.09850646136827272	52.21866148615172	Democratic People's Republic of Korea
60	7	2017	51.47819873376	0.563388288880609	0.09268164011683333	51.38551709364317	Democratic People's Republic of Korea
61	7	2018	50.71084549514001	0.565161484391211	0.09059904997081818	50.62024644516919	Democratic People's Republic of Korea
62	7	2019	50.06664830961999	0.566765705893725	0.09193052432737374	49.97471778529262	Democratic People's Republic of Korea
63	7	2020	49.31175871242	0.56818855103523	0.09410278819637363	49.21765592422363	Democratic People's Republic of Korea
64	7	2021	48.59526075201	0.569854634067777	0.08464509993159292	48.51061565207841	Democratic People's Republic of Korea
65	8	1990	49.63473516142	0.667633853818721	0.0809144379741	49.5538207234459	Taiwan (Province of China)
66	8	1991	51.15101575037001	0.676537236907717	0.08002394590012048	51.07099180446988	Taiwan (Province of China)
67	8	1992	50.33997175037	0.684803635601178	0.07804302311149425	50.2619287272585	Taiwan (Province of China)
68	8	1993	51.75460903084	0.692924130193594	0.0760063388761207	51.67860269196388	Taiwan (Province of China)
69	8	1994	52.11119668651	0.701078749506874	0.07419168185542056	52.03700500465458	Taiwan (Province of China)
70	8	1995	52.03559180482	0.709626820870811	0.0750028384637069	51.9605889663563	Taiwan (Province of China)
71	8	1996	53.52425853427	0.719128415346056	0.07444612862200001	53.449812405648	Taiwan (Province of China)
72	8	1997	53.07924709101	0.72914549717473	0.07471449105835165	53.00453259995165	Taiwan (Province of China)
73	8	1998	51.93207666554	0.738125787434293	0.07460924278101852	51.85746742275898	Taiwan (Province of China)
74	8	1999	49.34770261783	0.745338399386342	0.07417510719536083	49.27352751063464	Taiwan (Province of China)
75	8	2000	51.56437909148	0.752926841487622	0.07473212179701923	51.48964696968298	Taiwan (Province of China)
76	8	2001	52.85047821245	0.760829809097496	0.07438386591376238	52.77609434653624	Taiwan (Province of China)
77	8	2002	52.57639614255	0.769008983647841	0.07417575794459184	52.50222038460541	Taiwan (Province of China)
78	8	2003	51.50980207846001	0.776955803379445	0.0749814201827957	51.43482065827721	Taiwan (Province of China)
79	8	2004	52.84290573883001	0.784677977861477	0.07470409476485981	52.76820164406514	Taiwan (Province of China)
80	8	2005	53.60826601999	0.792445129331779	0.07454390468707547	53.53372211530292	Taiwan (Province of China)
81	8	2006	52.43903852035	0.800174674875457	0.07454195859375	52.36449656175625	Taiwan (Province of China)
82	8	2007	51.12903079102	0.808137693890723	0.07475682791955753	51.05427396310044	Taiwan (Province of China)
83	8	2008	48.58611371267	0.81540069133486	0.07452252976318681	48.51159118290681	Taiwan (Province of China)
84	8	2009	46.21410147817	0.821432279265941	0.07439308337019802	46.1397083947998	Taiwan (Province of China)
85	8	2010	44.76328077164	0.827226752015366	0.07527648643175926	44.68800428520824	Taiwan (Province of China)
86	8	2011	43.94745096735	0.832064073807912	0.07491277148010639	43.87253819586989	Taiwan (Province of China)
87	8	2012	42.08985770409	0.836677664574998	0.07506152083247422	42.01479618325752	Taiwan (Province of China)
88	8	2013	40.04433876642	0.841280462756768	0.07445035973535714	39.96988840668464	Taiwan (Province of China)
89	8	2014	39.17759794449	0.845695560406305	0.0750770719563964	39.10252087253361	Taiwan (Province of China)
90	8	2015	36.76608311856999	0.850055268699097	0.07464260740085714	36.69144051116914	Taiwan (Province of China)
91	8	2016	34.79790514341	0.854466037759635	0.07451257298757281	34.72339257042243	Taiwan (Province of China)
92	8	2017	32.02136528587	0.858888018761485	0.07473003752920354	31.94663524834079	Taiwan (Province of China)
93	8	2018	30.93332146801	0.863158360983117	0.07509863009610526	30.8582228379139	Taiwan (Province of China)
94	8	2019	30.57291153329	0.86741184993072	0.07495783943433962	30.49795369385566	Taiwan (Province of China)
95	8	2020	29.06720119137	0.871247947250766	0.07521309963	28.99198809174001	Taiwan (Province of China)
96	8	2021	29.68593014294	0.874747053187929	0.0748159867637931	29.61111415617621	Taiwan (Province of China)
97	10	1990	30.0846075962	0.289075059080125	7.499508000231429	22.58509959596857	Cambodia
98	10	1991	29.71067833611	0.29247920029669	7.498884209493132	22.21179412661687	Cambodia
99	10	1992	29.43815132708	0.296900954885372	7.506324138882952	21.93182718819705	Cambodia
100	10	1993	29.34005465339	0.301627201679918	7.499624386765714	21.84043026662428	Cambodia
101	10	1994	29.36336248836	0.305722592004088	7.501544825575601	21.8618176627844	Cambodia
102	10	1995	29.30185060959	0.310678881281017	7.502620184078797	21.7992304255112	Cambodia
103	10	1996	28.99109158484	0.31563096971546	7.500538299001263	21.49055328583874	Cambodia
104	10	1997	28.66450808398	0.320503749678941	7.500371441262038	21.16413664271796	Cambodia
105	10	1998	28.35456780167	0.324974298583536	7.502896383654303	20.85167141801569	Cambodia
106	10	1999	27.94104992238	0.330224246107348	7.499441901057474	20.44160802132253	Cambodia
107	10	2000	27.40000320164	0.336075029953322	7.015180535232963	20.38482266640704	Cambodia
108	10	2001	26.77572542781	0.342507910583009	6.632489160747129	20.14323626706287	Cambodia
109	10	2002	25.84615713413	0.349465712270985	6.511203067873196	19.3349540662568	Cambodia
110	10	2003	24.96407533975	0.356929660458733	6.491719570951169	18.47235576879883	Cambodia
111	10	2004	24.30728388735	0.364854644690823	5.559464653294742	18.74781923405526	Cambodia
112	10	2005	23.71649016097	0.373331814716366	4.944052068563571	18.77243809240643	Cambodia
113	10	2006	23.12279676381	0.381698166189418	4.641594261829828	18.48120250198017	Cambodia
114	10	2007	22.83962756555	0.389876229632594	4.388166706875058	18.45146085867494	Cambodia
115	10	2008	22.4664696846	0.397679519850279	4.310131056700632	18.15633862789937	Cambodia
116	10	2009	22.20564631918	0.404220933365413	4.234990165493367	17.97065615368663	Cambodia
117	10	2010	21.91096122033	0.410211121336958	4.162380276063804	17.7485809442662	Cambodia
118	10	2011	21.6435884437	0.415964408667437	3.838860573823023	17.80472786987698	Cambodia
119	10	2012	21.34716419197	0.4217697537185	2.887115748420849	18.46004844354915	Cambodia
120	10	2013	21.04191824572	0.427715060183387	2.5950282966499	18.4468899490701	Cambodia
121	10	2014	20.85029168349	0.433597748994237	2.385653752843961	18.46463793064604	Cambodia
122	10	2015	20.67798266051	0.43948735809131	2.203162715301792	18.47481994520821	Cambodia
123	10	2016	20.51544231729	0.445358172105636	2.171093690715312	18.34434862657469	Cambodia
124	10	2017	20.36396359809	0.451221744385535	2.023085627168496	18.3408779709215	Cambodia
125	10	2018	20.18064689779	0.457341489845745	2.01979347497299	18.16085342281701	Cambodia
126	10	2019	19.9946859891	0.463643430446969	1.480454139704476	18.51423184939552	Cambodia
127	10	2020	19.86845082335	0.468876053670987	1.334959990317961	18.53349083303204	Cambodia
128	10	2021	19.73083656088	0.473621490708013	1.0495506058789	18.6812859550011	Cambodia
129	11	1990	12.64321202607	0.457134954421362	2.007057111735172	10.63615491433483	Indonesia
130	11	1991	12.51391727321	0.466505583269134	1.543469013198191	10.97044826001181	Indonesia
131	11	1992	12.38913869996	0.475753157454434	1.030361415079474	11.35877728488053	Indonesia
132	11	1993	12.2936871651	0.484775240859362	0.6331754131183001	11.6605117519817	Indonesia
133	11	1994	12.14941198693	0.493607099523711	0.537645105583012	11.61176688134699	Indonesia
134	11	1995	11.95348899667	0.502008381392835	0.4310288397650962	11.5224601569049	Indonesia
135	11	1996	11.77813349869	0.510108146446556	0.2001634146708333	11.57797008401917	Indonesia
136	11	1997	11.66340952857	0.51810218881129	0.1649064019541414	11.49850312661586	Indonesia
137	11	1998	11.61820323617	0.524045603868488	0.1448963299268605	11.47330690624314	Indonesia
138	11	1999	11.59332689098	0.529176329629629	0.1378289660756522	11.45549792490435	Indonesia
139	11	2000	11.56334737492	0.533789587270659	0.1345779853022826	11.42876938961772	Indonesia
140	11	2001	11.46549136157	0.537977981115366	0.1351982553560577	11.33029310621394	Indonesia
141	11	2002	11.3191063992	0.542245676060877	0.1312350401965741	11.18787135900343	Indonesia
142	11	2003	11.24630221823	0.546550264351478	0.1242481511266667	11.12205406710333	Indonesia
143	11	2004	11.13754839348	0.550902314227472	0.115298984689902	11.0222494087901	Indonesia
144	11	2005	11.06356011467	0.555424913216581	0.1078878028320952	10.9556723118379	Indonesia
145	11	2006	10.97640445239	0.560265924242442	0.09801805964654321	10.87838639274346	Indonesia
146	11	2007	10.93782719404	0.565811896183758	0.0930696618402	10.8447575321998	Indonesia
147	11	2008	10.85506895222	0.572225266933015	0.0857283268956	10.7693406253244	Indonesia
148	11	2009	10.79825303347	0.578866902230273	0.08464703524	10.71360599823	Indonesia
149	11	2010	10.66789967071	0.585982419406785	0.08192613052083333	10.58597354018917	Indonesia
150	11	2011	10.55001872349	0.593652984587084	0.0815273796	10.46849134389	Indonesia
151	11	2012	10.37027776989	0.601185701344525	0.08138879885159575	10.28888897103841	Indonesia
152	11	2013	10.19513000286	0.608509904334102	0.081913872991875	10.11321612986812	Indonesia
153	11	2014	10.05774928167	0.615499887091834	0.0807728031367	9.9769764785333	Indonesia
154	11	2015	9.82243943295	0.622222469472476	0.08185886517847826	9.740580567771522	Indonesia
155	11	2016	9.74945477804	0.62866662466714	0.08202388925813954	9.66743088878186	Indonesia
156	11	2017	9.64776879035	0.634895744678987	0.08142264920494736	9.566346141145052	Indonesia
157	11	2018	9.58891630196	0.640948750163115	0.08141267873731707	9.507503623222682	Indonesia
158	11	2019	9.52550140498	0.64686545689526	0.08078472033918367	9.444716684640817	Indonesia
159	11	2020	9.57220400461	0.651926647922518	0.08174482200183908	9.490459182608161	Indonesia
160	11	2021	9.480200987	0.656868336261681	0.08174828730333333	9.398452699696666	Indonesia
161	12	1990	32.49562356637	0.264283163752662	7.498995816231566	24.99662775013843	Lao People's Democratic Republic
162	12	1991	31.86175592115	0.268787617854408	7.499723947629255	24.36203197352074	Lao People's Democratic Republic
163	12	1992	31.26024142723	0.273435312470827	7.503886343039822	23.75635508419018	Lao People's Democratic Republic
164	12	1993	30.60514914672	0.278140417914198	7.501363774609835	23.10378537211016	Lao People's Democratic Republic
165	12	1994	29.88230917156	0.283270229855729	7.501384665440749	22.38092450611925	Lao People's Democratic Republic
166	12	1995	29.1312264357	0.288795341159004	7.502294373523084	21.62893206217691	Lao People's Democratic Republic
167	12	1996	28.34058930733	0.294838372041673	7.502707437561616	20.83788186976839	Lao People's Democratic Republic
168	12	1997	27.59917461267	0.301477967015192	7.502801816941085	20.09637279572892	Lao People's Democratic Republic
169	12	1998	26.90330288397	0.308402544731754	7.500907545193922	19.40239533877608	Lao People's Democratic Republic
170	12	1999	26.08738507993	0.315972615438411	7.500402124785209	18.58698295514479	Lao People's Democratic Republic
171	12	2000	25.15519177014	0.323947359495962	7.502894142111869	17.65229762802813	Lao People's Democratic Republic
172	12	2001	24.42195879961	0.332580408807204	6.998607406240854	17.42335139336915	Lao People's Democratic Republic
173	12	2002	23.05668373824	0.341667271144462	6.686234782877292	16.37044895536271	Lao People's Democratic Republic
174	12	2003	22.05299038085	0.350658178383381	6.509025116566375	15.54396526428363	Lao People's Democratic Republic
175	12	2004	21.16176443895	0.359681759216616	5.378084259240532	15.78368017970947	Lao People's Democratic Republic
176	12	2005	20.41489628157	0.368728677775792	4.882184375574174	15.53271190599583	Lao People's Democratic Republic
177	12	2006	19.75552499291	0.378122280697802	4.665059361790275	15.09046563111972	Lao People's Democratic Republic
178	12	2007	19.12194912208	0.387723649113709	4.51957146557466	14.60237765650534	Lao People's Democratic Republic
179	12	2008	18.56739422575	0.397011298824877	4.300274667094423	14.26711955865558	Lao People's Democratic Republic
180	12	2009	17.99744809512	0.406139021683818	4.070969495665514	13.92647859945449	Lao People's Democratic Republic
181	12	2010	17.4221171927	0.414865566497825	4.013083995821553	13.40903319687845	Lao People's Democratic Republic
182	12	2011	16.93199580444	0.42335452259834	2.847386962832828	14.08460884160717	Lao People's Democratic Republic
183	12	2012	16.52398658831	0.431149360954477	2.556808815794127	13.96717777251587	Lao People's Democratic Republic
184	12	2013	16.21855317451	0.438691038635463	2.145350193181927	14.07320298132808	Lao People's Democratic Republic
185	12	2014	15.98199067735	0.4458694242056	2.137331762281939	13.84465891506806	Lao People's Democratic Republic
186	12	2015	15.75463254375	0.452749603276049	2.01571140283163	13.73892114091837	Lao People's Democratic Republic
187	12	2016	15.50740295423	0.459583995539449	1.901253663550319	13.60614929067968	Lao People's Democratic Republic
188	12	2017	15.32476080867	0.466168891657656	1.481541955718649	13.84321885295135	Lao People's Democratic Republic
189	12	2018	15.10154766279	0.472618102538068	1.036882346447143	14.06466531634286	Lao People's Democratic Republic
190	12	2019	14.95543960475	0.478811372841658	0.7703233023421349	14.18511630240786	Lao People's Democratic Republic
191	12	2020	14.84306175927	0.484192959345392	0.7954137388851087	14.04764802038489	Lao People's Democratic Republic
192	12	2021	14.68814226391	0.489136091456599	0.6283271908712904	14.05981507303871	Lao People's Democratic Republic
193	13	1990	17.0126507812	0.545799405460294	0.1243688768687156	16.88828190433128	Malaysia
194	13	1991	16.42249529242	0.551683548009526	0.1094192373652809	16.31307605505472	Malaysia
195	13	1992	16.18968973053	0.558186752245966	0.09940034046801981	16.09028939006198	Malaysia
196	13	1993	16.06850553805	0.565845656303133	0.09067615762164949	15.97782938042835	Malaysia
197	13	1994	15.78041414304	0.574380445989544	0.086421426964	15.693992716076	Malaysia
198	13	1995	16.23939672631	0.583441102596569	0.08148180012864865	16.15791492618135	Malaysia
199	13	1996	15.85411607063	0.593152135005711	0.08160923012707318	15.77250684050293	Malaysia
200	13	1997	15.72570243222	0.603418105152686	0.08134449883090909	15.64435793338909	Malaysia
201	13	1998	15.52493840043	0.612645412003281	0.08175093820991597	15.44318746222008	Malaysia
202	13	1999	16.96264006738	0.621724901078498	0.08103983254125	16.88160023483875	Malaysia
203	13	2000	15.48866105833	0.630523543762275	0.08178940255215686	15.40687165577784	Malaysia
204	13	2001	14.80902684549	0.638257476929833	0.0808603359404902	14.72816650954951	Malaysia
205	13	2002	14.45083838002	0.645044248017871	0.08118374239682692	14.36965463762317	Malaysia
206	13	2003	14.70225982155	0.65088567830407	0.08170300289516667	14.62055681865483	Malaysia
207	13	2004	14.43084347372	0.656243325827196	0.08130654833363636	14.34953692538636	Malaysia
208	13	2005	14.00893035999	0.661242241061834	0.08150822786470001	13.9274221321253	Malaysia
209	13	2006	13.5911121118	0.665956287100151	0.08149474007546392	13.50961737172454	Malaysia
210	13	2007	13.39037540324	0.670843725887123	0.08173833077919643	13.3086370724608	Malaysia
211	13	2008	13.6474914881	0.676399910213952	0.07974101244193182	13.56775047565807	Malaysia
212	13	2009	13.80698250493	0.682070653985994	0.0783179498781416	13.72866455505186	Malaysia
213	13	2010	13.76871805385	0.688258621606068	0.07662699263261682	13.69209106121738	Malaysia
214	13	2011	13.59470636578	0.69408340345083	0.07535036526456522	13.51935600051543	Malaysia
215	13	2012	13.12226112216	0.699664734135674	0.074103835403125	13.04815728675687	Malaysia
216	13	2013	12.9860838986	0.70493071683803	0.07481766778196429	12.91126623081804	Malaysia
217	13	2014	13.17471435606	0.709953756222256	0.07484354126509091	13.09987081479491	Malaysia
218	13	2015	13.87386735814	0.714659871236347	0.07441850288574074	13.79944885525426	Malaysia
219	13	2016	13.9666706307	0.719223424980679	0.07424460193685394	13.89242602876315	Malaysia
220	13	2017	14.19229908598	0.724235411990887	0.07460827098680851	14.11769081499319	Malaysia
221	13	2018	14.39919894382	0.72938807812528	0.07463629434058823	14.32456264947941	Malaysia
222	13	2019	14.38390301796	0.734587751127645	0.07435037793061856	14.30955264002938	Malaysia
223	13	2020	13.34738283977	0.738743992650626	0.07522282934039215	13.27216001042961	Malaysia
224	13	2021	14.44740446	0.742523828414751	0.074526630886	14.372877829114	Malaysia
225	14	1990	19.34789276992	0.331601544442323	7.504296570432981	11.84359619948702	Maldives
226	14	1991	19.29483754673	0.344398606997735	6.644551768343058	12.65028577838694	Maldives
227	14	1992	19.0873958361	0.358252339504646	5.617010779680865	13.47038505641914	Maldives
228	14	1993	18.62568460426	0.372806998520911	4.725850388450374	13.89983421580963	Maldives
229	14	1994	17.80136364341	0.388081604129663	4.514049729867676	13.28731391354232	Maldives
230	14	1995	17.14010169997	0.403945582505039	4.202998708646631	12.93710299132337	Maldives
231	14	1996	16.81550815804	0.420519127829701	2.754245961366019	14.06126219667398	Maldives
232	14	1997	16.28030747188	0.437436025558501	2.453087714774465	13.82721975710554	Maldives
233	14	1998	15.12622327405	0.453973361371121	2.022948623064158	13.10327465098584	Maldives
234	14	1999	13.60795571308	0.469338065717424	1.034863341098137	12.57309237198186	Maldives
235	14	2000	13.13951131328	0.483495670503175	0.8029653073283696	12.33654600595163	Maldives
236	14	2001	12.54497996068	0.495923695035155	0.5055146737019355	12.03946528697806	Maldives
237	14	2002	11.3929228808	0.507404859766873	0.2490430700732184	11.14387981072678	Maldives
238	14	2003	10.65522878225	0.518926864396739	0.1533703604633898	10.50185842178661	Maldives
239	14	2004	9.99325941232	0.529910190937908	0.1363292942128866	9.856930118107114	Maldives
240	14	2005	9.49368440788	0.53825333247429	0.1375106073290196	9.35617380055098	Maldives
241	14	2006	9.04026335892	0.547950411527519	0.1160663571627957	8.924197001757205	Maldives
242	14	2007	8.61023592349	0.557529246632533	0.09970340329875	8.51053252019125	Maldives
243	14	2008	8.24355665958	0.566839634379964	0.09397089813918182	8.149585761440818	Maldives
244	14	2009	7.94459530953	0.574442059853853	0.08722540454853933	7.857369904981461	Maldives
245	14	2010	7.75183058856	0.581980986393534	0.08582120831883495	7.666009380241165	Maldives
246	14	2011	7.40177974172	0.589684459954112	0.0817860377872	7.3199937039328	Maldives
247	14	2012	7.14061251183	0.596948519185372	0.08146329516205128	7.059149216667948	Maldives
248	14	2013	6.906798133530001	0.604238519255647	0.0812710872946479	6.825527046235353	Maldives
249	14	2014	6.69557843499	0.611578071403856	0.08147678167108434	6.614101653318915	Maldives
250	14	2015	6.529028643509999	0.618454389892933	0.08100841008851065	6.448020233421489	Maldives
251	14	2016	6.419508018919999	0.624875949954596	0.08184477639178082	6.337663242528219	Maldives
252	14	2017	6.43023629731	0.631083288156097	0.08179256878965116	6.348443728520349	Maldives
253	14	2018	6.305517425820001	0.637205659403498	0.081125353406875	6.224392072413125	Maldives
254	14	2019	6.18438245655	0.643082793641918	0.08132857852634147	6.103053878023658	Maldives
255	14	2020	5.7499124636	0.647608589281031	0.08171336814445783	5.668199095455543	Maldives
256	14	2021	5.96722189058	0.650886627343107	0.08236524300746269	5.884856647572538	Maldives
257	15	1990	27.49150368773	0.319219723709677	7.500883209669308	19.99062047806069	Myanmar
258	15	1991	27.27833184915	0.322034718697423	7.502219503622475	19.77611234552753	Myanmar
259	15	1992	26.96292006377	0.325628883748026	7.504235457789792	19.45868460598021	Myanmar
260	15	1993	26.59674794502	0.329707434417887	7.506196914333734	19.09055103068626	Myanmar
261	15	1994	26.12580777847	0.334290120297598	6.968866036162872	19.15694174230713	Myanmar
262	15	1995	25.63824399661	0.339590975967104	6.678314960162277	18.95992903644773	Myanmar
263	15	1996	25.11592998423	0.345191641257382	6.532245826783579	18.58368415744642	Myanmar
264	15	1997	24.59813447151	0.350892883218861	6.495548361318734	18.10258611019126	Myanmar
265	15	1998	24.06734826209	0.356696902058465	6.505713412141111	17.56163484994889	Myanmar
266	15	1999	23.50339351837	0.36303773228042	5.563382504169815	17.94001101420018	Myanmar
267	15	2000	22.93686612477	0.370360017053284	4.976757820479878	17.96010830429012	Myanmar
268	15	2001	22.26800330987	0.378171980483692	4.652946791639485	17.61505651823052	Myanmar
269	15	2002	21.3472942877	0.386343628220189	4.508728454862458	16.83856583283754	Myanmar
270	15	2003	20.50524583973	0.395218766380276	4.316368522938713	16.18887731679129	Myanmar
271	15	2004	19.81747500232	0.40469235815513	4.210724473386724	15.60675052893327	Myanmar
272	15	2005	18.95109321238	0.414662082498037	4.005627863735492	14.94546534864451	Myanmar
273	15	2006	18.18927949539	0.424705070565889	2.900732125687419	15.28854736970258	Myanmar
274	15	2007	17.34410311656	0.434536927066905	2.50360305771177	14.84050005884823	Myanmar
275	15	2008	16.61898067545	0.443595531234043	2.16942167567757	14.44955899977243	Myanmar
276	15	2009	16.05148590868	0.451954883959276	2.008846074932685	14.04263983374732	Myanmar
277	15	2010	15.5355823806	0.460180429354898	1.915939949230345	13.61964243136966	Myanmar
278	15	2011	15.18027659911	0.467850871609568	1.532628658129796	13.64764794098021	Myanmar
279	15	2012	14.60613835021	0.475336422547245	1.021893185221705	13.58424516498829	Myanmar
280	15	2013	14.31177610844	0.482821855058075	0.8195259114569474	13.49225019698305	Myanmar
281	15	2014	14.01902932485	0.490255145456161	0.619913174522268	13.39911615032773	Myanmar
282	15	2015	13.80359829501	0.497374156127321	0.5177452484291208	13.28585304658088	Myanmar
283	15	2016	13.60739085457	0.504115978117272	0.4245766248251786	13.18281422974482	Myanmar
284	15	2017	13.44164575572	0.510823431317416	0.1866072988555172	13.25503845686448	Myanmar
285	15	2018	13.28464669897	0.517557469010629	0.1471496521213461	13.13749704684865	Myanmar
286	15	2019	13.17476479508	0.524108970350153	0.1465957355715957	13.02816905950841	Myanmar
287	15	2020	13.0988483582	0.529434702877063	0.143182619285	12.955665738915	Myanmar
288	15	2021	13.03067088883	0.533900839611906	0.1353307689218446	12.89534011990816	Myanmar
289	16	1990	8.93295506245	0.510011796397722	0.1822903934637179	8.750664668986282	Philippines
290	16	1991	8.67449379467	0.513707183203398	0.2066005983615054	8.467893196308493	Philippines
291	16	1992	8.783765201960001	0.517109502298333	0.1645235861939175	8.619241615766084	Philippines
292	16	1993	8.88830165005	0.520600378172241	0.1436905297916471	8.744611120258353	Philippines
293	16	1994	8.94020128112	0.524613606961947	0.1382609048084337	8.801940376311567	Philippines
294	16	1995	8.92187005012	0.528827907097189	0.1438297416476	8.7780403084724	Philippines
295	16	1996	8.9932293171	0.532938848718821	0.1368940603690909	8.85633525673091	Philippines
296	16	1997	8.90676584647	0.536589867582292	0.1346007999877679	8.772165046482232	Philippines
297	16	1998	8.98965937527	0.539496470377039	0.1329955391419811	8.856663836128018	Philippines
298	16	1999	8.87208378008	0.542257968063782	0.131742064556375	8.740341715523625	Philippines
299	16	2000	8.95118291846	0.544997722532077	0.1229380841873077	8.828244834272693	Philippines
300	16	2001	9.023571667670002	0.547409431560733	0.1249097310807778	8.898661936589225	Philippines
301	16	2002	9.05822773013	0.549521153378409	0.1174454919240777	8.940782238205921	Philippines
302	16	2003	8.945074683909999	0.551567967518738	0.109645946897931	8.835428737012068	Philippines
303	16	2004	8.88374372338	0.553704287358934	0.1100672972576087	8.77367642612239	Philippines
304	16	2005	8.93874815127	0.555664102826939	0.1119358598483178	8.826812291421682	Philippines
305	16	2006	8.960050592710001	0.557976265254754	0.1002020244940157	8.859848568215986	Philippines
306	16	2007	8.8567617111	0.560822023745201	0.1011645476871951	8.755597163412805	Philippines
307	16	2008	8.82344525919	0.563974721376474	0.09257831148655914	8.730866947703442	Philippines
308	16	2009	8.795080218199999	0.567355819963632	0.09204007981362637	8.703040138386372	Philippines
309	16	2010	8.69834719807	0.571765888250344	0.0856767897101	8.6126704083599	Philippines
310	16	2011	8.594266202	0.577240283466517	0.08454270561292135	8.509723496387078	Philippines
311	16	2012	8.57366632254	0.58376762501942	0.08210323105125	8.49156309148875	Philippines
312	16	2013	8.5253716652	0.590837549266941	0.08097649208808697	8.444395173111912	Philippines
313	16	2014	8.42294649664	0.598384520042983	0.08071795407357144	8.342228542566428	Philippines
314	16	2015	8.48813232645	0.606215624393378	0.08199490955151163	8.406137416898488	Philippines
315	16	2016	8.46048476581	0.614224960974851	0.08192946588164705	8.378555299928353	Philippines
316	16	2017	8.229793615750001	0.622315028960912	0.08104992871145833	8.148743687038543	Philippines
317	16	2018	8.09940353386	0.630464275930184	0.08153249461341773	8.017871039246582	Philippines
318	16	2019	8.23492475521	0.638547384381803	0.08087911456010527	8.154045640649896	Philippines
319	16	2020	8.06656967532	0.644867233233664	0.08127202580385418	7.985297649516146	Philippines
320	16	2021	8.14588077922	0.651219328702707	0.08170333682761904	8.064177442392381	Philippines
321	17	1990	36.81732959272	0.522622552851521	0.1440856519726531	36.67324394074735	Sri Lanka
322	17	1991	34.40884384899	0.528239202759485	0.1357750132317526	34.27306883575825	Sri Lanka
323	17	1992	34.29637019209	0.533345535471094	0.1351212642837374	34.16124892780626	Sri Lanka
324	17	1993	32.81986765761	0.538891102297622	0.1346189601390099	32.685248697471	Sri Lanka
325	17	1994	33.63000615377	0.545124551180714	0.126757935483038	33.50324821828696	Sri Lanka
326	17	1995	34.24004722901	0.551744058346111	0.1093158944641176	34.13073133454589	Sri Lanka
327	17	1996	34.44224807016	0.558938887614985	0.09924537835191011	34.34300269180809	Sri Lanka
328	17	1997	35.75407912517	0.566128422363729	0.09290290912414893	35.66117621604585	Sri Lanka
329	17	1998	34.57139760354	0.572326186668561	0.0848778053989	34.4865197981411	Sri Lanka
330	17	1999	34.91684209237	0.57763004764168	0.08387549383858586	34.83296659853141	Sri Lanka
331	17	2000	35.09924622192	0.582942637570578	0.08156684998897727	35.01767937193102	Sri Lanka
332	17	2001	33.37293410895	0.587556599070554	0.08171037389688889	33.29122373505311	Sri Lanka
333	17	2002	33.05457991521	0.59235912694583	0.08086768776264368	32.97371222744736	Sri Lanka
334	17	2003	33.92290421493	0.597410284061105	0.08190735126844445	33.84099686366156	Sri Lanka
335	17	2004	33.93038148177	0.60225006214936	0.08128459593513275	33.84909688583487	Sri Lanka
336	17	2005	35.5680896045	0.606906655593188	0.08146409214556603	35.48662551235444	Sri Lanka
337	17	2006	35.00090247644	0.611807083317854	0.0824506955712766	34.91845178086872	Sri Lanka
338	17	2007	34.50899323857	0.616979265050006	0.08217087040863637	34.42682236816136	Sri Lanka
339	17	2008	34.80358752665001	0.622414317259024	0.08165150380846153	34.72193602284155	Sri Lanka
340	17	2009	33.7491032696	0.628149630493025	0.0817222225867647	33.66738104701324	Sri Lanka
341	17	2010	32.42044483421	0.634263123413356	0.08106021909340426	32.3393846151166	Sri Lanka
342	17	2011	32.00236682792	0.640799571244289	0.08170990825297297	31.92065691966703	Sri Lanka
343	17	2012	30.04694097857	0.648049815659369	0.08160929543276786	29.96533168313723	Sri Lanka
344	17	2013	29.57158271553	0.655435837718287	0.08161429952662921	29.48996841600337	Sri Lanka
345	17	2014	28.78578129066	0.662782434226903	0.08144926341138889	28.70433202724861	Sri Lanka
346	17	2015	28.18806610423	0.669760291875565	0.08092926882493977	28.10713683540506	Sri Lanka
347	17	2016	27.06400762634	0.67627744148358	0.07973619522408333	26.98427143111592	Sri Lanka
348	17	2017	26.58738511147	0.682405274024772	0.07864315865301887	26.50874195281698	Sri Lanka
349	17	2018	25.9613184162	0.688125858195178	0.0756068825692174	25.88571153363078	Sri Lanka
350	17	2019	25.06825348055	0.69351606326589	0.07558995228445545	24.99266352826554	Sri Lanka
351	17	2020	22.70392505652	0.697648535082413	0.07486019121846153	22.62906486530154	Sri Lanka
352	17	2021	23.32272652785	0.70153493519423	0.07475945963415731	23.24796706821584	Sri Lanka
353	18	1990	31.88253659417	0.506644860754466	0.2618438783033333	31.62069271586666	Thailand
354	18	1991	32.30711830562	0.515911465809998	0.1779592967772	32.1291590088428	Thailand
355	18	1992	32.3871922595	0.525161868897941	0.1490317829564	32.2381604765436	Thailand
356	18	1993	32.78984136004	0.534303709087494	0.1369530387731683	32.65288832126683	Thailand
357	18	1994	33.00396898261	0.543325546554827	0.1313456357789691	32.87262334683103	Thailand
358	18	1995	33.07518870922	0.552452208814004	0.1097304047456436	32.96545830447436	Thailand
359	18	1996	33.13892423176	0.561302486534141	0.09941659739518868	33.03950763436481	Thailand
360	18	1997	30.4777769797	0.568449492093676	0.09338830185923076	30.38438867784077	Thailand
361	18	1998	31.54560198358	0.573817902004847	0.0870038523384536	31.45859813124154	Thailand
362	18	1999	32.21636592072	0.578854167794919	0.08446744230928571	32.13189847841072	Thailand
363	18	2000	31.86795221357	0.58350091705013	0.08166619890535354	31.78628601466465	Thailand
364	18	2001	30.63790520322	0.587661560775708	0.08195045388971699	30.55595474933028	Thailand
365	18	2002	31.35102549351	0.59175909789129	0.08115414150350515	31.2698713520065	Thailand
366	18	2003	31.15189236363	0.596048920136592	0.0819635182671134	31.06992884536288	Thailand
367	18	2004	31.29251638412	0.600520665140167	0.08135657058348623	31.21115981353651	Thailand
368	18	2005	30.74273837789	0.605040775160747	0.08130895928358696	30.66142941860642	Thailand
369	18	2006	29.88817058073	0.610356678024317	0.08116878281	29.80700179792	Thailand
370	18	2007	29.18413144567	0.616368591131489	0.08136887665683168	29.10276256901317	Thailand
371	18	2008	28.6215197163	0.621067542847306	0.08166856035057143	28.53985115594943	Thailand
372	18	2009	27.81762088552	0.624329070216978	0.08139987584511905	27.73622100967488	Thailand
373	18	2010	27.90064810109	0.62858943983977	0.08175147079159292	27.81889663029841	Thailand
374	18	2011	27.54978990963	0.633226727672561	0.08160263064242425	27.46818727898757	Thailand
375	18	2012	27.14661614173	0.638410972213962	0.08208832543641026	27.06452781629359	Thailand
376	18	2013	26.75662225465	0.643672915801455	0.0812132102472449	26.67540904440276	Thailand
377	18	2014	26.96334778768	0.648772057471972	0.08175521516775701	26.88159257251224	Thailand
378	18	2015	27.22030267793	0.654015622617677	0.08183676895082569	27.13846590897917	Thailand
379	18	2016	27.62942141146	0.659369302952365	0.08134087159672727	27.54808053986327	Thailand
380	18	2017	27.40673652568	0.664804133690469	0.08185786478054945	27.32487866089945	Thailand
381	18	2018	27.73716225564	0.670225586853729	0.08140144532405405	27.65576081031595	Thailand
382	18	2019	28.72296841133	0.675273900833315	0.07966627604674158	28.64330213528326	Thailand
383	18	2020	28.69757184584	0.679119989171207	0.07861572648917431	28.61895611935082	Thailand
384	18	2021	28.58324411496	0.682547932974593	0.07858515887065218	28.50465895608935	Thailand
385	19	1990	18.25764875311	0.262468083434918	7.5026406320167	10.7550081210933	Timor-Leste
386	19	1991	18.04932690525	0.270943348789144	7.500858751163627	10.54846815408637	Timor-Leste
387	19	1992	17.81871769549	0.279916760012752	7.498543997618273	10.32017369787173	Timor-Leste
388	19	1993	17.53471561215	0.289266628937942	7.501355718475001	10.033359893675	Timor-Leste
389	19	1994	17.23995599795	0.298763188841394	7.503224083854338	9.73673191409566	Timor-Leste
390	19	1995	16.83534816122	0.308018683645478	7.49934373253192	9.336004428688081	Timor-Leste
391	19	1996	16.41988213392	0.317588750054214	7.499595355399536	8.920286778520463	Timor-Leste
392	19	1997	15.95900857497	0.326705373863583	7.498880978676699	8.460127596293301	Timor-Leste
393	19	1998	15.68712355884	0.334894497001343	6.984913575371282	8.702209983468718	Timor-Leste
394	19	1999	15.60455999296	0.339252140436899	6.717136279716136	8.887423713243864	Timor-Leste
395	19	2000	15.41092152725	0.343793649201481	6.583118377163131	8.827803150086869	Timor-Leste
396	19	2001	15.09370875236	0.349490320159863	6.503973963707172	8.589734788652827	Timor-Leste
397	19	2002	14.53266181928	0.354162019516716	6.491618760329048	8.041043058950951	Timor-Leste
398	19	2003	14.41648086169	0.35844002540281	5.547973428855176	8.868507432834823	Timor-Leste
399	19	2004	13.9188475883	0.362687998477417	5.552737735402959	8.36610985289704	Timor-Leste
400	19	2005	13.48734031558	0.366913584279333	4.985378906352884	8.501961409227114	Timor-Leste
401	19	2006	13.19524330095	0.370654092006941	5.035017813372058	8.160225487577943	Timor-Leste
402	19	2007	13.05917845623	0.375390767982559	4.856779324297272	8.20239913193273	Timor-Leste
403	19	2008	12.86781591767	0.381227527778766	4.655667351836064	8.212148565833937	Timor-Leste
404	19	2009	13.1868063258	0.387944823498752	4.514733824907156	8.672072500892842	Timor-Leste
405	19	2010	13.10439352623	0.394887019369648	4.299912937321293	8.804480588908707	Timor-Leste
406	19	2011	13.6205790573	0.401872356301348	4.220105196994516	9.400473860305485	Timor-Leste
407	19	2012	13.85797280218	0.408910300117845	4.10488632006495	9.753086482115052	Timor-Leste
408	19	2013	14.03105187137	0.41521787782997	3.98516936926419	10.04588250210581	Timor-Leste
409	19	2014	14.17363426064	0.421155537971188	2.801307328544778	11.37232693209522	Timor-Leste
410	19	2015	13.98916856993	0.426383620035982	2.711722696697396	11.2774458732326	Timor-Leste
411	19	2016	13.97419204866	0.431207272013621	2.594823920713	11.379368127947	Timor-Leste
412	19	2017	14.02615764797	0.434519733594658	2.479787803564272	11.54636984440573	Timor-Leste
413	19	2018	14.08588793423	0.437018662969572	2.412350993728721	11.67353694050128	Timor-Leste
414	19	2019	14.14381383608	0.44019584549571	2.159353247881792	11.98446058819821	Timor-Leste
415	19	2020	14.04535616919	0.442349336035765	2.229136155773233	11.81622001341677	Timor-Leste
416	19	2021	14.01535054385	0.444667618881833	2.163066249250833	11.85228429459917	Timor-Leste
417	20	1990	13.38939517461	0.407630047693296	4.130269598147545	9.259125576462456	Viet Nam
418	20	1991	13.11686708206	0.413217249557429	3.97576186457593	9.141105217484071	Viet Nam
419	20	1992	12.77472078917	0.419781657140794	3.046995586501855	9.727725202668145	Viet Nam
420	20	1993	12.76000794133	0.427072184949202	2.500985984670455	10.25902195665955	Viet Nam
421	20	1994	12.67195032698	0.435106272492167	2.502586476205567	10.16936385077443	Viet Nam
422	20	1995	12.53000005395	0.443858785203356	2.191520883057798	10.3384791708922	Viet Nam
423	20	1996	12.52031669459	0.453102410398964	2.041478560345319	10.47883813424468	Viet Nam
424	20	1997	12.17243310117	0.462853518365539	1.43091590090233	10.74151720026767	Viet Nam
425	20	1998	11.93611508632	0.47247889159957	1.020493517632826	10.91562156868717	Viet Nam
426	20	1999	11.76331860214	0.48144577410536	0.813189534904381	10.95012906723562	Viet Nam
427	20	2000	11.61204101638	0.489802045414549	0.6067836878791305	11.00525732850087	Viet Nam
428	20	2001	11.59826812883	0.497630349065707	0.54258582426	11.05568230457	Viet Nam
429	20	2002	11.57674456314	0.505453447065355	0.3151229124894444	11.26162165065056	Viet Nam
430	20	2003	11.58131462767	0.513367511118634	0.2056491346465934	11.37566549302341	Viet Nam
431	20	2004	11.56109089056	0.521229389687461	0.1439338621828037	11.4171570283772	Viet Nam
432	20	2005	11.5459868457	0.528956332075378	0.1377238023601099	11.40826304333989	Viet Nam
433	20	2006	11.4415059276	0.53630065301368	0.1358251031841739	11.30568082441583	Viet Nam
434	20	2007	11.369330754	0.543342652110377	0.131196512692605	11.23813424130739	Viet Nam
435	20	2008	11.31989624082	0.550127119086299	0.1181657489470103	11.20173049187299	Viet Nam
436	20	2009	11.33407625068	0.55645594448371	0.09718754845962264	11.23688870222038	Viet Nam
437	20	2010	11.43833733137	0.562768571224979	0.09470701192336449	11.34363031944664	Viet Nam
438	20	2011	11.40347497016	0.568945458254757	0.09235720777340206	11.3111177623866	Viet Nam
439	20	2012	11.43144011178	0.575078671720175	0.089750756215	11.341689355565	Viet Nam
440	20	2013	11.54931205222	0.581029214733769	0.08444386391729167	11.46486818830271	Viet Nam
441	20	2014	11.69533318268	0.586913814919078	0.08124247340847826	11.61409070927152	Viet Nam
442	20	2015	11.85900802956	0.592849573281283	0.0812159110034375	11.77779211855656	Viet Nam
443	20	2016	11.91009789923	0.598849485299412	0.0813001273239604	11.82879777190604	Viet Nam
444	20	2017	11.94926130179	0.605019420569412	0.08177476350655914	11.86748653828344	Viet Nam
445	20	2018	11.98132716654	0.611351406113218	0.08153144487135135	11.89979572166865	Viet Nam
446	20	2019	12.02612939092	0.6177338152062	0.0821646099880734	11.94396478093193	Viet Nam
447	20	2020	12.05279952273	0.623090320139283	0.08183914934801981	11.97096037338198	Viet Nam
448	20	2021	12.03204243724	0.627933720680671	0.08120842074772727	11.95083401649227	Viet Nam
449	22	1990	14.86213886493	0.53464890774309	0.1370080015996591	14.72513086333034	Fiji
450	22	1991	14.80113094263	0.538778259951718	0.1369166782906667	14.66421426433933	Fiji
451	22	1992	14.71383164204	0.543188551973659	0.1309431015248864	14.58288854051511	Fiji
452	22	1993	14.72677226764	0.547776473718793	0.1178765887693903	14.60889567887061	Fiji
453	22	1994	14.69397176023	0.552849019704515	0.1076422529391489	14.58632950729085	Fiji
454	22	1995	14.66664534615	0.558530972290103	0.09867553053237113	14.56796981561763	Fiji
455	22	1996	14.60592287904	0.565041878958725	0.09181569069076272	14.51410718834924	Fiji
456	22	1997	14.32165371809	0.571187752703497	0.08496131384308511	14.23669240424691	Fiji
457	22	1998	13.48918473767	0.577172353765379	0.08337476888898734	13.40580996878101	Fiji
458	22	1999	13.90652967902	0.583573942431191	0.08146217197741072	13.82506750704259	Fiji
459	22	2000	14.04918084956	0.589196631128333	0.08185397530422223	13.96732687425578	Fiji
460	22	2001	13.42551173199	0.59449741944042	0.08087112584990909	13.34464060614009	Fiji
461	22	2002	12.76543586963	0.59932203091066	0.08148327546792453	12.68395259416208	Fiji
462	22	2003	13.4017410893	0.603489622121197	0.08185912693042253	13.31988196236958	Fiji
463	22	2004	13.29939131678	0.607544889853603	0.08135002113972477	13.21804129564027	Fiji
464	22	2005	13.86878857419	0.610812943594047	0.08178900451708739	13.78699956967291	Fiji
465	22	2006	14.75854236182	0.613932767413255	0.08120802335752293	14.67733433846248	Fiji
466	22	2007	15.37053518589	0.616582915169589	0.08146745871672897	15.28906772717327	Fiji
467	22	2008	15.77911747819	0.618958809102014	0.08134110172266668	15.69777637646733	Fiji
468	22	2009	15.66522448529	0.620883465082065	0.0814506257738835	15.58377385951612	Fiji
469	22	2010	15.873801589	0.62330878605608	0.08180575520791666	15.79199583379208	Fiji
470	22	2011	16.10706383834	0.626438251319165	0.08122587717404041	16.02583796116596	Fiji
471	22	2012	15.78277316355	0.629881334893454	0.08120134583462964	15.70157181771537	Fiji
472	22	2013	15.77187653024	0.634278114312534	0.0815500199067742	15.69032651033323	Fiji
473	22	2014	15.69836499009	0.6393900664467	0.0817037219521	15.6166612681379	Fiji
474	22	2015	15.68759140412	0.645026352546626	0.08143052371769231	15.60616088040231	Fiji
475	22	2016	15.68601774793	0.650742680102873	0.08104578443333334	15.60497196349666	Fiji
476	22	2017	15.67812751121	0.656464010258719	0.081227585759899	15.5968999254501	Fiji
477	22	2018	15.65387091791	0.661991453647996	0.08157561117747475	15.57229530673253	Fiji
478	22	2019	15.629805748	0.667060979290814	0.08184398432500001	15.547961763675	Fiji
479	22	2020	15.60047442311	0.671431490601499	0.08054131621427273	15.51993310689573	Fiji
480	22	2021	15.49066707084	0.675051630810876	0.079805792582	15.410861278258	Fiji
481	23	1990	41.37602207703	0.410389821247376	4.03422991320901	37.34179216382099	Kiribati
482	23	1991	41.49879878639999	0.412884199130178	4.007715553225833	37.49108323317416	Kiribati
483	23	1992	42.10298698178	0.415577609430112	3.855243602062903	38.24774337971709	Kiribati
484	23	1993	42.87372540343	0.418481660624087	2.902340561825422	39.97138484160458	Kiribati
485	23	1994	42.69572149415	0.421716217125176	3.019277041455652	39.67644445269435	Kiribati
486	23	1995	42.64905745447	0.425024354020195	2.896561748466737	39.75249570600326	Kiribati
487	23	1996	42.58129562628	0.428300682254543	2.426214534850211	40.15508109142979	Kiribati
488	23	1997	42.37372095232	0.431641940565898	2.456887081629432	39.91683387069057	Kiribati
489	23	1998	42.20399761888	0.435741904126434	2.425625752787048	39.77837186609295	Kiribati
490	23	1999	42.30218783441	0.439692923227333	2.116187950249462	40.18599988416054	Kiribati
491	23	2000	42.86981051761	0.444436339062538	2.181398439278667	40.68841207833133	Kiribati
492	23	2001	42.43088745236	0.448782300735609	2.029831571669326	40.40105588069067	Kiribati
493	23	2002	42.35704843097	0.453462297779448	2.053942684300417	40.30310574666959	Kiribati
494	23	2003	42.28087585323	0.458208373737044	2.036553591369612	40.24432226186039	Kiribati
495	23	2004	42.33205328171	0.462336213231137	1.46218370573913	40.86986957597087	Kiribati
496	23	2005	42.35717896686	0.466722276344394	1.39241652139618	40.96476244546383	Kiribati
497	23	2006	41.88407156979	0.470557196660738	1.041699869823256	40.84237169996675	Kiribati
498	23	2007	41.40353614004	0.474227450118041	1.038035544309592	40.36550059573041	Kiribati
499	23	2008	40.82291097863	0.47720193306214	0.7671884505786906	40.05572252805131	Kiribati
500	23	2009	40.44833869111	0.480035601443872	0.7795901754010084	39.66874851570899	Kiribati
501	23	2010	40.05095842758	0.482447689410665	0.8561192207282	39.1948392068518	Kiribati
502	23	2011	39.7374563998	0.485028211089828	0.6248314882782857	39.11262491152172	Kiribati
503	23	2012	39.12830434873	0.488175863692029	0.6475204111354546	38.48078393759454	Kiribati
504	23	2013	38.58630781871	0.491880767182311	0.5083467226711111	38.07796109603888	Kiribati
505	23	2014	38.21282472528	0.495317241227584	0.5159930024821177	37.69683172279788	Kiribati
506	23	2015	37.9468617538	0.500059699036215	0.4392416439153535	37.50762010988465	Kiribati
507	23	2016	37.65961949038	0.505207837257253	0.2962876279003636	37.36333186247964	Kiribati
508	23	2017	37.46994641688	0.510019240979789	0.2021382996890826	37.26780811719092	Kiribati
509	23	2018	37.20666024521	0.514810383548853	0.1681415560071428	37.03851868920286	Kiribati
510	23	2019	37.00987703171	0.519441321098362	0.1580810981542453	36.85179593355575	Kiribati
511	23	2020	36.84826146683	0.523454113096381	0.1450183345366055	36.70324313229339	Kiribati
512	23	2021	36.66954714275	0.527186582842681	0.1374815396075454	36.53206560314246	Kiribati
513	24	1990	19.22247598959	0.430839288199048	2.426022535679425	16.79645345391057	Marshall Islands
514	24	1991	19.38258294927	0.435571411977162	2.385682416239358	16.99690053303064	Marshall Islands
515	24	1992	19.6006822269	0.440491018138956	2.151059813508534	17.44962241339146	Marshall Islands
516	24	1993	19.45617005565	0.445479084259875	2.174265472228737	17.28190458342126	Marshall Islands
517	24	1994	18.16077297401	0.450848221273844	2.068276982680189	16.09249599132981	Marshall Islands
518	24	1995	18.2581879105	0.45685967435209	2.022933458308962	16.23525445219104	Marshall Islands
519	24	1996	18.2055462638	0.461209430189201	1.9325295053991	16.2730167584009	Marshall Islands
520	24	1997	18.31225531709	0.464752728246042	1.530821941219697	16.78143337587031	Marshall Islands
521	24	1998	18.39201801344	0.468133032354917	1.416174465622346	16.97584354781766	Marshall Islands
522	24	1999	18.54893071342	0.471292726535272	1.031888126377262	17.51704258704274	Marshall Islands
523	24	2000	18.67058353229	0.474562536385418	1.043355581323838	17.62722795096616	Marshall Islands
524	24	2001	18.72351378351	0.478588316369524	0.7623001065483334	17.96121367696167	Marshall Islands
525	24	2002	18.76469276872	0.482776259493159	0.7841202041125	17.9805725646075	Marshall Islands
526	24	2003	18.74636429465	0.486248620277286	0.673098606605699	18.0732656880443	Marshall Islands
527	24	2004	18.77199878908	0.489573077431328	0.6057345258758228	18.16626426320418	Marshall Islands
528	24	2005	18.77702077171	0.49327139054966	0.5236958246645882	18.25332494704541	Marshall Islands
529	24	2006	18.84594182031	0.497456174718598	0.5061490908652688	18.33979272944473	Marshall Islands
530	24	2007	18.72208575001	0.502250042471655	0.4231274506971579	18.29895829931284	Marshall Islands
531	24	2008	18.54763720805	0.506359587700651	0.2579292740182979	18.2897079340317	Marshall Islands
532	24	2009	18.46791729855	0.510794535917681	0.1914223885115789	18.27649491003842	Marshall Islands
533	24	2010	18.35002788464	0.51608513761736	0.1683883629131765	18.18163952172682	Marshall Islands
534	24	2011	18.20949082306	0.521177086955837	0.1560514662044872	18.05343935685551	Marshall Islands
535	24	2012	18.058344295	0.526042019095978	0.1401409797876744	17.91820331521233	Marshall Islands
536	24	2013	17.91304643866	0.531446300319586	0.1431341512658	17.7699122873942	Marshall Islands
537	24	2014	17.81471016184	0.536640130947104	0.1377755007759302	17.67693466106407	Marshall Islands
538	24	2015	17.71639192195	0.541793166838195	0.1327590079530107	17.58363291399699	Marshall Islands
539	24	2016	17.58906356323	0.546782936000428	0.1244324291287736	17.46463113410123	Marshall Islands
540	24	2017	17.47643581296	0.55206515210282	0.1088890485443056	17.36754676441569	Marshall Islands
541	24	2018	17.34455214157	0.557599278468739	0.09811753355018868	17.24643460801981	Marshall Islands
542	24	2019	17.21493899293	0.563428749789962	0.09225533138830189	17.1226836615417	Marshall Islands
543	24	2020	17.0959678958	0.568837509186186	0.09241905171504587	17.00354884408496	Marshall Islands
544	24	2021	16.95988777593	0.574091128177309	0.08504989890426966	16.87483787702573	Marshall Islands
545	25	1990	22.29808529894	0.462511616715497	1.459615640840562	20.83846965809944	Micronesia (Federated States of)
546	25	1991	22.25669633447	0.468144831239529	1.345500702699106	20.91119563177089	Micronesia (Federated States of)
547	25	1992	22.18574478815	0.473792936437038	1.075114633443451	21.11063015470655	Micronesia (Federated States of)
548	25	1993	22.0832125244	0.479939595446532	0.8293782812558511	21.25383424314415	Micronesia (Federated States of)
549	25	1994	22.0101255187	0.485300005800881	0.6354920421167817	21.37463347658322	Micronesia (Federated States of)
550	25	1995	21.78757116007	0.491015185412641	0.6102805478345968	21.1772906122354	Micronesia (Federated States of)
551	25	1996	21.59254427309	0.495570308271861	0.5027380841858824	21.08980618890412	Micronesia (Federated States of)
552	25	1997	21.34765388612	0.499110105936474	0.425329173956	20.922324712164	Micronesia (Federated States of)
553	25	1998	21.16135984351	0.5028615644834	0.4244872517604762	20.73687259174952	Micronesia (Federated States of)
554	25	1999	21.01436636799	0.506663430751627	0.27106695063875	20.74329941735125	Micronesia (Federated States of)
555	25	2000	20.86123266002	0.511004227582949	0.1837977211641026	20.6774349388559	Micronesia (Federated States of)
556	25	2001	20.65009945649	0.515316814346477	0.1768872508001852	20.47321220568982	Micronesia (Federated States of)
557	25	2002	20.39482763914	0.519545671945836	0.1558865552323009	20.2389410839077	Micronesia (Federated States of)
558	25	2003	20.06416392817	0.523829598854531	0.1392823248591026	19.9248816033109	Micronesia (Federated States of)
559	25	2004	19.8830510611	0.527610964634803	0.1351157892238532	19.74793527187615	Micronesia (Federated States of)
560	25	2005	19.76387155443	0.531703321036516	0.1383744755676531	19.62549707886235	Micronesia (Federated States of)
561	25	2006	19.62449765526	0.535718681873052	0.135993193717957	19.48850446154204	Micronesia (Federated States of)
562	25	2007	19.44610176642	0.53943146430145	0.1338992252551546	19.31220254116484	Micronesia (Federated States of)
563	25	2008	19.23767762276	0.542766353836032	0.13061183827288	19.10706578448712	Micronesia (Federated States of)
564	25	2009	19.11247327725	0.546275496220168	0.1255581616135052	18.9869151156365	Micronesia (Federated States of)
565	25	2010	19.03979351888	0.550122546321787	0.1166707645415909	18.92312275433841	Micronesia (Federated States of)
566	25	2011	18.89794767141	0.554240410692063	0.1102626425701	18.7876850288399	Micronesia (Federated States of)
567	25	2012	18.77870472596	0.557965852891456	0.1015768115509677	18.67712791440903	Micronesia (Federated States of)
568	25	2013	18.6985721687	0.561082820885874	0.1025365167929213	18.59603565190708	Micronesia (Federated States of)
569	25	2014	18.64690114101	0.563840029745074	0.09303261759634615	18.55386852341366	Micronesia (Federated States of)
570	25	2015	18.59621320269	0.567151341569495	0.09401838061873787	18.50219482207126	Micronesia (Federated States of)
571	25	2016	18.52454480151	0.570458101091096	0.08524948173169491	18.43929531977831	Micronesia (Federated States of)
572	25	2017	18.44292046159	0.574039832793086	0.08528928537421053	18.35763117621579	Micronesia (Federated States of)
573	25	2018	18.37712234301	0.577555080818811	0.08351465360402174	18.29360768940598	Micronesia (Federated States of)
574	25	2019	18.33005720681	0.581195254501754	0.0835323137587234	18.24652489305128	Micronesia (Federated States of)
575	25	2020	18.32897618703	0.584527228769055	0.08165216839330275	18.2473240186367	Micronesia (Federated States of)
576	25	2021	18.29054145431	0.587534967103163	0.08198165321059406	18.2085598010994	Micronesia (Federated States of)
577	26	1990	12.00002022161	0.310668628637835	7.502106779233219	4.497913442376782	Papua New Guinea
578	26	1991	12.021825788	0.314967305387282	7.505784319180323	4.516041468819676	Papua New Guinea
579	26	1992	11.92173981852	0.319530259271955	7.501486923308445	4.420252895211556	Papua New Guinea
580	26	1993	11.79728551389	0.32500598378048	7.502705037805301	4.294580476084699	Papua New Guinea
581	26	1994	11.62773109839	0.330664467960637	7.499728665455327	4.128002432934674	Papua New Guinea
582	26	1995	11.51381625848	0.335421285048649	6.982003988898583	4.531812269581417	Papua New Guinea
583	26	1996	11.52764204852	0.340348698133771	6.715906270660202	4.811735777859798	Papua New Guinea
584	26	1997	11.39425781007	0.344258324561358	6.617856124976098	4.776401685093902	Papua New Guinea
585	26	1998	11.34581166631	0.347801407739934	6.554088931669158	4.791722734640842	Papua New Guinea
586	26	1999	11.3114223707	0.351250620970096	6.503173529664466	4.808248841035534	Papua New Guinea
587	26	2000	11.3031987572	0.354135790847746	6.487759305237778	4.815439451962223	Papua New Guinea
588	26	2001	11.24769801062	0.356588986333728	6.487074098085555	4.760623912534445	Papua New Guinea
589	26	2002	11.15062676651	0.358572086402703	5.606782373073529	5.54384439343647	Papua New Guinea
590	26	2003	10.94877107493	0.360736816415114	5.560549820449432	5.388221254480569	Papua New Guinea
591	26	2004	10.78242847162	0.36282754151245	5.617352430507999	5.165076041112	Papua New Guinea
592	26	2005	10.73992482029	0.365294964904992	4.969407675333669	5.77051714495633	Papua New Guinea
593	26	2006	10.67491784599	0.367826759122837	4.907864924899314	5.767052921090687	Papua New Guinea
594	26	2007	10.55995092073	0.370794146921454	4.854318670600186	5.705632250129813	Papua New Guinea
595	26	2008	10.37971306651	0.37342620922524	4.816058555864999	5.563654510645001	Papua New Guinea
596	26	2009	10.11970024379	0.376528284761462	4.843766267927021	5.275933975862979	Papua New Guinea
597	26	2010	10.19460344604	0.380286777637627	4.640533651021739	5.554069795018261	Papua New Guinea
598	26	2011	10.23641947048	0.383587539302927	4.50356397720989	5.73285549327011	Papua New Guinea
599	26	2012	10.13577011561	0.386781027656579	4.539837074744607	5.595933040865393	Papua New Guinea
600	26	2013	9.92950459833	0.389926437008588	4.405604192228936	5.523900406101064	Papua New Guinea
601	26	2014	9.86745239255	0.394004571266826	4.407780834481881	5.459671558068119	Papua New Guinea
602	26	2015	9.90463941883	0.398285863731033	4.303627882104051	5.601011536725949	Papua New Guinea
603	26	2016	9.7587195691	0.402407266844816	4.21726703908982	5.54145253001018	Papua New Guinea
604	26	2017	9.77886430957	0.406153435448224	4.122947960325978	5.655916349244023	Papua New Guinea
605	26	2018	9.76523106451	0.409165082697567	4.125283803402647	5.639947261107352	Papua New Guinea
606	26	2019	9.89728997408	0.412311146526574	4.007697395269386	5.889592578810614	Papua New Guinea
607	26	2020	9.87452466642	0.415186878578667	4.010394259147727	5.864130407272272	Papua New Guinea
608	26	2021	9.74902728926	0.417797443084353	2.959514728260937	6.789512560999063	Papua New Guinea
609	27	1990	8.82700526371	0.48749142771166	0.6649242564821839	8.162081007227815	Samoa
610	27	1991	8.8021978551	0.490987145586308	0.6053718742490001	8.196825980851	Samoa
611	27	1992	8.75760145874	0.494027447933208	0.558021390125625	8.199580068614376	Samoa
612	27	1993	8.698239159629999	0.497079263536296	0.5131316931055239	8.185107466524475	Samoa
613	27	1994	8.64941770106	0.499484836329879	0.4320088335264762	8.217408867533525	Samoa
614	27	1995	8.60642227603	0.502369734936465	0.4228192425058064	8.183603033524195	Samoa
615	27	1996	8.53354357602	0.505778026475631	0.2963885046165591	8.237155071403441	Samoa
616	27	1997	8.458929581809999	0.509096382265271	0.2100093218935484	8.248920259916451	Samoa
617	27	1998	8.35921008368	0.512367565788016	0.1961196107870093	8.163090472892991	Samoa
618	27	1999	8.278355502350001	0.515409049865666	0.1838452849230952	8.094510217426906	Samoa
619	27	2000	8.233564358299999	0.518902326533937	0.1562484184732	8.077315939826798	Samoa
620	27	2001	8.13895836147	0.522971625527944	0.1438560365616129	7.995102324908387	Samoa
621	27	2002	8.07642240668	0.527242669970423	0.1398339995723148	7.936588407107686	Samoa
622	27	2003	7.99405763196	0.531603736377418	0.1409904205961856	7.853067211363814	Samoa
623	27	2004	7.910454254139999	0.53600327592574	0.134531097418587	7.775923156721412	Samoa
624	27	2005	7.826653223069999	0.540557907991258	0.1331512439134375	7.693501979156562	Samoa
625	27	2006	7.727789759829999	0.544812068358444	0.1262514353006098	7.60153832452939	Samoa
626	27	2007	7.68480617006	0.54911075247208	0.1190527543762105	7.56575341568379	Samoa
627	27	2008	7.654552885059999	0.553164595646872	0.1113747618226882	7.543178123237311	Samoa
628	27	2009	7.6342310867	0.556474015274728	0.1016131646721111	7.532617922027889	Samoa
629	27	2010	7.614621787620001	0.559622905103398	0.0986067864814	7.516015001138601	Samoa
630	27	2011	7.59382698472	0.562891574259145	0.0911223909224	7.5027045937976	Samoa
631	27	2012	7.65519294624	0.565320388101849	0.09542025462517544	7.559772691614825	Samoa
632	27	2013	7.663932226280001	0.56744853592103	0.09272532914206522	7.571206897137936	Samoa
633	27	2014	7.69243218478	0.569493660728475	0.08745138679682926	7.604980797983171	Samoa
634	27	2015	7.766349753769999	0.571998982964235	0.08644127643479167	7.679908477335208	Samoa
635	27	2016	7.81716680234	0.575402051396993	0.08590963184022472	7.731257170499775	Samoa
636	27	2017	7.80248912882	0.578925435094317	0.08457306986626374	7.717916058953736	Samoa
637	27	2018	7.76296924212	0.582320660518804	0.08367121483854167	7.679298027281458	Samoa
638	27	2019	7.71137309634	0.586256695142635	0.08110229024445784	7.630270806095542	Samoa
639	27	2020	7.66563607883	0.590075295612806	0.08142385929544554	7.584212219534555	Samoa
640	27	2021	7.62189682385	0.593392769469481	0.0809926497559091	7.540904174094091	Samoa
641	28	1990	20.06619916054	0.301217167448465	7.502281393021488	12.56391776751851	Solomon Islands
642	28	1991	20.38019513014	0.305830667512655	7.503279438153114	12.87691569198688	Solomon Islands
643	28	1992	20.31520508942	0.311431696691098	7.503538567802424	12.81166652161758	Solomon Islands
644	28	1993	20.29835268477	0.31715109185957	7.502628579615317	12.79572410515468	Solomon Islands
645	28	1994	20.22632078593	0.323300246722871	7.503137695513956	12.72318309041604	Solomon Islands
646	28	1995	19.84191539887	0.329968564261603	7.500958262119319	12.34095713675068	Solomon Islands
647	28	1996	19.75840760935	0.336208053088528	7.057724194388333	12.70068341496167	Solomon Islands
648	28	1997	19.89514088634	0.341835626898821	6.794617849724368	13.10052303661563	Solomon Islands
649	28	1998	19.75084622087	0.347135060018002	6.575910269576447	13.17493595129355	Solomon Islands
650	28	1999	19.50484775596	0.351867191410364	6.498131466140122	13.00671628981988	Solomon Islands
651	28	2000	19.57504308403	0.354799143417026	6.49650405711125	13.07853902691875	Solomon Islands
652	28	2001	19.36285178204	0.356626745168074	6.490103011600232	12.87274877043977	Solomon Islands
653	28	2002	19.1842533291	0.357910115982585	6.502050729169008	12.68220259993099	Solomon Islands
654	28	2003	19.08523571496	0.359424358912125	5.530533901187075	13.55470181377292	Solomon Islands
655	28	2004	18.92111750366	0.361290558162268	5.543715928343545	13.37740157531645	Solomon Islands
656	28	2005	18.95368940642	0.363580018964866	5.559113012146429	13.39457639427357	Solomon Islands
657	28	2006	18.83170284506	0.366443697706899	4.790775125947804	14.0409277191122	Solomon Islands
658	28	2007	18.38228445592	0.369827951415349	4.966467334543482	13.41581712137652	Solomon Islands
659	28	2008	17.73852745368	0.3737648835675	4.856687921959714	12.88183953172028	Solomon Islands
660	28	2009	18.07268424962	0.377821027515966	4.6891230463457	13.3835612032743	Solomon Islands
661	28	2010	17.75166728052	0.382717589747291	4.664709366909633	13.08695791361037	Solomon Islands
662	28	2011	18.39001124771	0.388055336574909	4.497682280920699	13.8923289667893	Solomon Islands
663	28	2012	18.44279733462	0.393004639707306	4.396968493362299	14.0458288412577	Solomon Islands
664	28	2013	18.4373393904	0.397906249572343	4.317679428677677	14.11965996172232	Solomon Islands
665	28	2014	18.5973921944	0.402244744701609	4.210635410565594	14.38675678383441	Solomon Islands
666	28	2015	18.45106743647	0.406233896996201	4.129592318083263	14.32147511838674	Solomon Islands
667	28	2016	18.11159585781	0.410406962023453	4.024494602304236	14.08710125550576	Solomon Islands
668	28	2017	18.05844505457	0.414676394150034	4.029794920734184	14.02865013383582	Solomon Islands
669	28	2018	17.90173767231	0.418889220879761	3.118514055642211	14.78322361666779	Solomon Islands
670	28	2019	17.96424667769	0.422736386173248	2.79486769545422	15.16937898223578	Solomon Islands
671	28	2020	17.98149544654	0.426112428669488	2.848077330169131	15.13341811637087	Solomon Islands
672	28	2021	17.64997641901	0.429360316406646	2.648079026271708	15.00189739273829	Solomon Islands
673	29	1990	13.08298832027	0.491806839500397	0.511746684980531	12.57124163528947	Tonga
674	29	1991	13.05354572192	0.498166205111113	0.512094217895	12.541451504025	Tonga
675	29	1992	12.96428122889	0.503659848303175	0.4240174726539473	12.54026375623605	Tonga
676	29	1993	13.06444292199	0.508904449646887	0.2050604562821795	12.85938246570782	Tonga
677	29	1994	13.14561601135	0.514207834722848	0.184826285695	12.960789725655	Tonga
678	29	1995	12.9771191268	0.520215020279115	0.1451654600535417	12.83195366674646	Tonga
679	29	1996	13.04290728733	0.525808135436488	0.1448341495167273	12.89807313781327	Tonga
680	29	1997	13.21081973036	0.531009091678332	0.1373181158645455	13.07350161449546	Tonga
681	29	1998	13.9420299397	0.536172313703023	0.139837559182043	13.80219238051796	Tonga
682	29	1999	14.83291533386	0.541317019874755	0.1328779463327184	14.70003738752728	Tonga
683	29	2000	14.83374469004	0.546303195085387	0.1242384190625243	14.70950627097748	Tonga
684	29	2001	14.47141452899	0.551054251063729	0.1185088185092473	14.35290571048075	Tonga
685	29	2002	14.60637349196	0.556008345246101	0.1098432575526733	14.49653023440733	Tonga
686	29	2003	14.75387493295	0.560736066200254	0.1006631157371154	14.65321181721288	Tonga
687	29	2004	14.48436249906	0.564806378895597	0.091726407365	14.392636091695	Tonga
688	29	2005	13.42319604664	0.568449169182724	0.09338414727839286	13.32981189936161	Tonga
689	29	2006	13.30780157899	0.57161986831651	0.0857054917170707	13.22209608727293	Tonga
690	29	2007	13.25492645179	0.574351510103056	0.08607734546678572	13.16884910632321	Tonga
691	29	2008	13.16718814937	0.57730541521781	0.08458099993714285	13.08260714943286	Tonga
692	29	2009	13.11908139533	0.579170749598751	0.08395902618263737	13.03512236914736	Tonga
693	29	2010	13.08436270414	0.580657298614066	0.08297645035026786	13.00138625378973	Tonga
694	29	2011	12.98783479382	0.58265672287008	0.0849023715275281	12.90293242229247	Tonga
695	29	2012	12.90359443093	0.584770880221314	0.08138688164018691	12.82220754928981	Tonga
696	29	2013	12.81465659748	0.587351141040311	0.08139513862757576	12.73326145885243	Tonga
697	29	2014	12.73873249306	0.590826852746506	0.08116063397401961	12.65757185908598	Tonga
698	29	2015	12.69851377154	0.594965747674029	0.0819869882375	12.6165267833025	Tonga
699	29	2016	12.63151700522	0.60034366853075	0.08133361332962265	12.55018339189038	Tonga
700	29	2017	12.56695478334	0.606243591849879	0.08120151896494505	12.48575326437505	Tonga
701	29	2018	12.53921829966	0.611953941537156	0.08069396708546511	12.45852433257454	Tonga
702	29	2019	12.53440065961	0.617324063407956	0.08169555054195403	12.45270510906805	Tonga
703	29	2020	12.48801450689	0.622104455604093	0.0813839431135065	12.40663056377649	Tonga
704	29	2021	12.45363127927	0.626349935807987	0.08060849098033333	12.37302278828967	Tonga
705	30	1990	16.37848261215	0.353100252005321	6.528965053194129	9.849517558955874	Vanuatu
706	30	1991	16.59924803858	0.357005378847917	6.509484513145624	10.08976352543438	Vanuatu
707	30	1992	16.73458418434	0.360893295561675	5.43214614767258	11.30243803666742	Vanuatu
708	30	1993	16.78201003153	0.364444155251801	5.374640117850841	11.40736991367916	Vanuatu
709	30	1994	17.00767937994	0.368501002014456	4.930019510385853	12.07765986955415	Vanuatu
710	30	1995	16.74164847048	0.372479125756324	4.774054883407286	11.96759358707271	Vanuatu
711	30	1996	16.79792564221	0.376460884544884	4.855030582923646	11.94289505928635	Vanuatu
712	30	1997	16.7506411656	0.380667171234513	4.637398453845128	12.11324271175487	Vanuatu
713	30	1998	16.72040733615	0.384690196444633	4.48564938330991	12.23475795284009	Vanuatu
714	30	1999	16.80116091141	0.388300526237242	4.418680763801964	12.38248014760804	Vanuatu
715	30	2000	16.42439228684	0.392158348897928	4.402503433867722	12.02188885297228	Vanuatu
716	30	2001	16.50383578205	0.395325055353778	4.307423724983614	12.19641205706639	Vanuatu
717	30	2002	15.92274781873	0.397723782197823	4.296996087118974	11.62575173161103	Vanuatu
718	30	2003	15.40825577327	0.400396455507663	4.228588732372381	11.17966704089762	Vanuatu
719	30	2004	15.3796645605	0.403226096857709	4.22229940916125	11.15736515133875	Vanuatu
720	30	2005	15.75557980634	0.406488572045146	4.107116685762609	11.64846312057739	Vanuatu
721	30	2006	15.74127712259	0.410501728664985	3.9981309747022	11.7431461478878	Vanuatu
722	30	2007	15.84909858394	0.41491557794022	4.028278864303658	11.82081971963634	Vanuatu
723	30	2008	15.76996957907	0.41985323747475	3.040310856976455	12.72965872209355	Vanuatu
724	30	2009	15.5059635291	0.424854650160333	2.848709761629789	12.65725376747021	Vanuatu
725	30	2010	15.32160806789	0.429658048936263	2.414479039105595	12.90712902878441	Vanuatu
726	30	2011	15.3585196532	0.434283044387506	2.504400601546211	12.85411905165379	Vanuatu
727	30	2012	15.25206658882	0.438661997905717	2.131747932099762	13.12031865672024	Vanuatu
728	30	2013	15.17053242252	0.442720176072726	2.15525518473581	13.01527723778419	Vanuatu
729	30	2014	15.08760441176	0.446687298111776	2.163856779960582	12.92374763179942	Vanuatu
730	30	2015	15.03671979617	0.450329861394857	2.028031306591052	13.00868848957895	Vanuatu
731	30	2016	14.94381800968	0.454072763242304	2.044510053281964	12.89930795639803	Vanuatu
732	30	2017	14.86286469809	0.45801683397471	2.027486985506556	12.83537771258344	Vanuatu
733	30	2018	14.7848492775	0.462080220969235	1.336175416183798	13.4486738613162	Vanuatu
734	30	2019	14.69534421661	0.466276161662358	1.432891019887019	13.26245319672298	Vanuatu
735	30	2020	14.61644484451	0.470038390856612	1.080044694359412	13.53640015015059	Vanuatu
736	30	2021	14.51676280126	0.473100705820327	1.063297483296082	13.45346531796392	Vanuatu
737	33	1990	5.78857221787	0.54441453483767	0.1308252292237037	5.657746988646296	Armenia
738	33	1991	5.92794855908	0.547561862706728	0.1230501308110256	5.804898428268975	Armenia
739	33	1992	6.187257643110001	0.548974723873954	0.1177566771488333	6.069500965961168	Armenia
740	33	1993	6.282804011110001	0.551214673543035	0.1176001692242157	6.165203841885785	Armenia
741	33	1994	5.92559546309	0.553783844340157	0.1102043394003333	5.815391123689666	Armenia
742	33	1995	5.70081176072	0.556815513215437	0.09888421469361446	5.601927546026385	Armenia
743	33	1996	5.623554281140001	0.560537777557715	0.09830928596815534	5.525244995171845	Armenia
744	33	1997	5.28209274473	0.564627461798536	0.09123262203914285	5.190860122690857	Armenia
745	33	1998	5.080662538479999	0.569556662578666	0.08683039060453333	4.993832147875466	Armenia
746	33	1999	4.94278603306	0.574323064436665	0.0865291541119	4.8562568789481	Armenia
747	33	2000	4.13842284441	0.579437569012042	0.0822325150848718	4.056190329325128	Armenia
748	33	2001	3.52567561704	0.585419295040696	0.0824012450542647	3.443274371985735	Armenia
749	33	2002	2.79439249024	0.592710614375924	0.08173067660397436	2.712661813636025	Armenia
750	33	2003	2.13843795748	0.600809170405726	0.08119762253739726	2.057240334942603	Armenia
751	33	2004	1.5658990713	0.60903176604033	0.08113440762372881	1.484764663676271	Armenia
752	33	2005	1.06224760651	0.617759634102041	0.08162695837852942	0.9806206481314705	Armenia
753	33	2006	0.6893660083500001	0.626688335239636	0.08093069708610169	0.6084353112638984	Armenia
754	33	2007	0.42533756204	0.635870981516541	0.08107307651222223	0.3442644855277778	Armenia
755	33	2008	0.24397311635	0.64443159113194	0.08109850757535715	0.1628746087746428	Armenia
756	33	2009	0.18108429664	0.649714844735141	0.08088499950985074	0.1001992971301493	Armenia
757	33	2010	0.13859659908	0.654811533750253	0.08120853929790124	0.05738805978209875	Armenia
758	33	2011	0.11396139324	0.659818092317619	0.08180120166383334	0.03216019157616666	Armenia
759	33	2012	0.09678407597	0.664833142570704	0.08188458975734694	0.01489948621265305	Armenia
760	33	2013	0.08212102871	0.669534495666631	0.0803491796012	0.001771849108800003	Armenia
761	33	2014	0.07679454054	0.673932189530685	0.07679454054	0	Armenia
762	33	2015	0.07642030288	0.678054634729575	0.07642030288	0	Armenia
763	33	2016	0.07704379972	0.681746395416543	0.07684164110540541	0.0002021586145945914	Armenia
764	33	2017	0.07022923024000001	0.685980265385199	0.07022923024000001	0	Armenia
765	33	2018	0.07180242128	0.690276871944721	0.07112819654857143	0.0006742247314285715	Armenia
766	33	2019	0.07660834144999999	0.694765961567774	0.07434407003581395	0.002264271414186045	Armenia
767	33	2020	0.08112378287	0.69826889937921	0.07530028972	0.005823493149999998	Armenia
768	33	2021	0.09232853939	0.701833194147139	0.07402806822482759	0.01830047116517242	Armenia
769	34	1990	37.29891642724	0.595986032704332	0.08154047091176471	37.21737595632824	Azerbaijan
770	34	1991	38.01615944864	0.595807711845649	0.0816431238340187	37.93451632480598	Azerbaijan
771	34	1992	40.45029658797	0.594651335166956	0.08136724717445545	40.36892934079555	Azerbaijan
772	34	1993	42.11202764069	0.59354267649819	0.0817400213005	42.0302876193895	Azerbaijan
773	34	1994	43.31922052513	0.5920887850585	0.08161073162817205	43.23760979350183	Azerbaijan
774	34	1995	43.22410362705	0.589441456728463	0.08173636681009709	43.1423672602399	Azerbaijan
775	34	1996	42.33036224812	0.586315946466504	0.08211200874323529	42.24825023937676	Azerbaijan
776	34	1997	40.69951759462	0.583221812602983	0.08169412093205608	40.61782347368794	Azerbaijan
777	34	1998	39.3841395485	0.580392893004131	0.08362584592442106	39.30051370257558	Azerbaijan
778	34	1999	38.18072699965	0.579192506195412	0.0828276483474359	38.09789935130257	Azerbaijan
779	34	2000	36.74963650902	0.580020573148448	0.08339450224927084	36.66624200677073	Azerbaijan
780	34	2001	34.71729898794	0.582193708342128	0.08564316813030612	34.63165581980969	Azerbaijan
781	34	2002	33.89134036824	0.585716143276774	0.08217529015355556	33.80916507808644	Azerbaijan
782	34	2003	32.95155449642	0.590038705393348	0.08168406025030928	32.86987043616969	Azerbaijan
783	34	2004	31.41105202944	0.594646084750935	0.08139020717663462	31.32966182226336	Azerbaijan
784	34	2005	29.62662813422	0.602485193033144	0.08138977462631579	29.54523835959368	Azerbaijan
785	34	2006	25.785767686	0.61377109654975	0.08173484721559633	25.70403283878441	Azerbaijan
786	34	2007	21.10284152865	0.626110925531736	0.08108952680114286	21.02175200184886	Azerbaijan
787	34	2008	17.3363605088	0.636901109120982	0.0816232759705814	17.25473723282942	Azerbaijan
788	34	2009	13.80892026541	0.645163340636595	0.0813592495923	13.7275610158177	Azerbaijan
789	34	2010	10.8633803946	0.652056507002412	0.08183561201364584	10.78154478258636	Azerbaijan
790	34	2011	8.54036467732	0.657971629199692	0.08196786016488636	8.458396817155114	Azerbaijan
791	34	2012	7.04504633731	0.662897001762113	0.08155042093077922	6.96349591637922	Azerbaijan
792	34	2013	5.97218840205	0.667658779253801	0.08101862965035715	5.891169772399643	Azerbaijan
793	34	2014	5.37600875695	0.672162741185153	0.08146709622307692	5.294541660726924	Azerbaijan
794	34	2015	5.02274516808	0.676244911134277	0.08009143188681318	4.942653736193187	Azerbaijan
795	34	2016	4.98168930386	0.679807642651878	0.07907121186489796	4.902618091995102	Azerbaijan
796	34	2017	5.06847856577	0.683263203610851	0.07878843890194444	4.989690126868056	Azerbaijan
797	34	2018	4.87026678364	0.68656109318329	0.07522167984035294	4.795045103799647	Azerbaijan
798	34	2019	4.83321872749	0.689834714583805	0.07596241566990099	4.757256311820099	Azerbaijan
799	34	2020	4.64295922069	0.692605192199032	0.07545283729825582	4.567506383391744	Azerbaijan
800	34	2021	4.81994735655	0.694851274415291	0.0751239407447619	4.744823415805238	Azerbaijan
801	35	1990	9.67674514477	0.656136044291497	0.08165006782908163	9.59509507694092	Georgia
802	35	1991	9.40229175702	0.662113185865682	0.08102971314	9.321262043880001	Georgia
803	35	1992	9.06570029195	0.665021427814483	0.0813035370504706	8.98439675489953	Georgia
804	35	1993	8.23223421192	0.663466862184598	0.08176636508689655	8.150467846833104	Georgia
805	35	1994	7.444367886789999	0.658134139130798	0.08133748296559525	7.363030403824404	Georgia
806	35	1995	7.43813769473	0.651363604039082	0.0809026885885	7.3572350061415	Georgia
807	35	1996	7.69059104396	0.644558090070583	0.08136423954339131	7.609226804416608	Georgia
808	35	1997	8.15488038376	0.63852563128688	0.08082982894	8.07405055482	Georgia
809	35	1998	8.4929172219	0.633347931127712	0.08157679094346154	8.411340430956539	Georgia
810	35	1999	8.2662561556	0.63027794625322	0.08175481652933334	8.184501339070668	Georgia
811	35	2000	7.848900275340001	0.630265990578475	0.0815933105686747	7.767306964771326	Georgia
812	35	2001	7.369337487799999	0.633388300444106	0.08157558626663637	7.287761901533363	Georgia
813	35	2002	7.041942444489999	0.638370108205142	0.08177519037037975	6.96016725411962	Georgia
814	35	2003	6.565671103250001	0.644065578985868	0.08209940169122222	6.483571701558779	Georgia
815	35	2004	6.54484167531	0.648920978029192	0.08111671995460674	6.463724955355393	Georgia
816	35	2005	5.69168283421	0.65361600499668	0.08188141722951807	5.609801416980482	Georgia
817	35	2006	5.29275759453	0.658403371769116	0.08238745725101267	5.210370137278987	Georgia
818	35	2007	5.40469785838	0.663697966220568	0.08127387944732674	5.323423978932674	Georgia
819	35	2008	6.43280979302	0.668442495947816	0.08129066591351064	6.351519127106489	Georgia
820	35	2009	6.22551886045	0.672449380923053	0.08055842973097826	6.144960430719022	Georgia
821	35	2010	6.44334142035	0.677034892187658	0.08006059325041667	6.363280827099584	Georgia
822	35	2011	6.87044088213	0.681567044251293	0.07846061085569768	6.791980271274302	Georgia
823	35	2012	7.008832476449999	0.685519223189507	0.07758125413630435	6.931251222313695	Georgia
824	35	2013	6.622030748819999	0.688603268140652	0.07587660225506174	6.546154146564938	Georgia
825	35	2014	6.785992827229999	0.692155206871812	0.0751649931979798	6.71082783403202	Georgia
826	35	2015	6.95072243001	0.697316132597582	0.07537459121567901	6.875347838794321	Georgia
827	35	2016	6.94227171324	0.703731490142933	0.07434355768849463	6.867928155551506	Georgia
828	35	2017	6.265682984440001	0.710874718456081	0.07528325782986302	6.190399726610138	Georgia
829	35	2018	5.967004519900001	0.717993653891294	0.07441927903972972	5.892585240860271	Georgia
830	35	2019	5.738666440029999	0.724536461948472	0.07427256857	5.66439387146	Georgia
831	35	2020	5.750396279549999	0.729125888954526	0.074766023924625	5.675630255625374	Georgia
832	35	2021	5.53301274033	0.732473604476306	0.07405631972788733	5.458956420602113	Georgia
833	36	1990	101.14165439572	0.589435803839118	0.08090974167846154	101.0607446540415	Kazakhstan
834	36	1991	96.34314657328	0.590967831817803	0.0816855196369697	96.26146105364303	Kazakhstan
835	36	1992	91.84505647554	0.596127664006257	0.08097045854495238	91.76408601699505	Kazakhstan
836	36	1993	90.36739740941	0.603138328452166	0.0819053915910577	90.28549201781894	Kazakhstan
837	36	1994	87.14022905806	0.610591100120018	0.08139038216010416	87.05883867589989	Kazakhstan
838	36	1995	87.5647475616	0.618573582182698	0.08185900177919354	87.48288855982081	Kazakhstan
839	36	1996	81.79242988609	0.626013137564744	0.08156441358596492	81.71086547250404	Kazakhstan
840	36	1997	75.55867678778999	0.631166626279517	0.08130080508346155	75.47737598270653	Kazakhstan
841	36	1998	72.98408509997	0.635388623908262	0.08129790028133334	72.90278719968867	Kazakhstan
842	36	1999	68.06402198778001	0.64018048502742	0.08165185227712644	67.98237013550288	Kazakhstan
843	36	2000	64.65081303194	0.644689623243828	0.08246081925292036	64.56835221268709	Kazakhstan
844	36	2001	61.6278157771	0.648397258264821	0.08206031796672414	61.54575545913328	Kazakhstan
845	36	2002	56.99753281979	0.651529335252827	0.08063370261269232	56.91689911717731	Kazakhstan
846	36	2003	53.00194348644	0.654835925835483	0.0810297183199074	52.92091376812009	Kazakhstan
847	36	2004	47.48597907987	0.658733071329599	0.08108280394252747	47.40489627592747	Kazakhstan
848	36	2005	41.7452799564	0.662943941893493	0.08149330208273585	41.66378665431726	Kazakhstan
849	36	2006	37.34602966448	0.667048858291012	0.08161643501931373	37.26441322946069	Kazakhstan
850	36	2007	31.63005401435	0.671367207568052	0.08140601240712644	31.54864800194288	Kazakhstan
851	36	2008	25.46619659985	0.676352868998898	0.07986920040639175	25.3863273994436	Kazakhstan
852	36	2009	21.55856109933	0.681606838672477	0.07852800751717172	21.48003309181283	Kazakhstan
853	36	2010	18.98780358396	0.686996643005111	0.07570550745875	18.91209807650125	Kazakhstan
854	36	2011	15.35993040993	0.691758951738966	0.07485154215766666	15.28507886777233	Kazakhstan
855	36	2012	13.59324765353	0.695312766608011	0.07518528637454545	13.51806236715545	Kazakhstan
856	36	2013	9.8384615711	0.699053593413088	0.07467475697526786	9.763786814124732	Kazakhstan
857	36	2014	8.21793352509	0.703511920757132	0.07455894235252873	8.143374582737472	Kazakhstan
858	36	2015	7.52796871833	0.70822973614897	0.07534865136068966	7.452620066969311	Kazakhstan
859	36	2016	6.8236202766	0.712569040397695	0.07429007439934211	6.749330202200658	Kazakhstan
860	36	2017	6.02654873498	0.716026687894304	0.07405529454505264	5.952493440434948	Kazakhstan
861	36	2018	6.06812435005	0.718531998551374	0.0746243344624762	5.993500015587523	Kazakhstan
862	36	2019	6.131950606739999	0.720797601617411	0.07482671070702702	6.057123896032972	Kazakhstan
863	36	2020	6.17380551881	0.722788768207953	0.07437056577230769	6.099434953037693	Kazakhstan
864	36	2021	6.45169297199	0.725144495100349	0.07545623178797872	6.376236740202021	Kazakhstan
865	37	1990	37.22914128577	0.519407652158871	0.1506661906055208	37.07847509516448	Kyrgyzstan
866	37	1991	36.31224040767	0.523746714213702	0.1491339227547525	36.16310648491525	Kyrgyzstan
867	37	1992	35.10090742491	0.52790155215442	0.1462045818252542	34.95470284308475	Kyrgyzstan
868	37	1993	33.92473188243	0.532431008334573	0.1338443313127723	33.79088755111723	Kyrgyzstan
869	37	1994	33.42665979359	0.536232980141406	0.1381127612252427	33.28854703236475	Kyrgyzstan
870	37	1995	33.76260259322	0.539052820319823	0.1344333523202325	33.62816924089977	Kyrgyzstan
871	37	1996	33.73644341785	0.541628927165702	0.1329505834083516	33.60349283444165	Kyrgyzstan
872	37	1997	30.32924803598	0.543341150499015	0.1321841355613084	30.19706390041869	Kyrgyzstan
873	37	1998	31.51805540177	0.543258545983634	0.1314601873083036	31.3865952144617	Kyrgyzstan
874	37	1999	29.97058715396	0.54286728228234	0.1346005755278571	29.83598657843214	Kyrgyzstan
875	37	2000	27.49180084997	0.543036486604175	0.1315294989662	27.3602713510038	Kyrgyzstan
876	37	2001	25.90935331983	0.543805550685403	0.131133481970215	25.77821983785978	Kyrgyzstan
877	37	2002	24.66180849171	0.544374670344746	0.1308024316393182	24.53100606007068	Kyrgyzstan
878	37	2003	24.0763701595	0.545649261714426	0.1242156560310714	23.95215450346893	Kyrgyzstan
879	37	2004	20.65430237889	0.547262342515335	0.122690201944151	20.53161217694585	Kyrgyzstan
880	37	2005	18.76344698969	0.548260448903511	0.1167916298807	18.6466553598093	Kyrgyzstan
881	37	2006	18.14889305255	0.549383593833376	0.1162657461734862	18.03262730637651	Kyrgyzstan
882	37	2007	16.57920626055	0.551146191596044	0.1158702823876471	16.46333597816235	Kyrgyzstan
883	37	2008	14.61802973396	0.553206382142723	0.1094263683283621	14.50860336563164	Kyrgyzstan
884	37	2009	13.0646910618	0.55512386607295	0.1061294335908046	12.95856162820919	Kyrgyzstan
885	37	2010	11.81106400814	0.556416544522946	0.1077483314492	11.7033156766908	Kyrgyzstan
886	37	2011	10.85907614056	0.55892333472436	0.1012740298697436	10.75780211069026	Kyrgyzstan
887	37	2012	10.58748666939	0.561541573671693	0.09755055081805826	10.48993611857194	Kyrgyzstan
888	37	2013	9.14851710725	0.565776769347093	0.09240180215093023	9.05611530509907	Kyrgyzstan
889	37	2014	8.54770250508	0.570569357153487	0.08543159690602041	8.46227090817398	Kyrgyzstan
890	37	2015	8.50723133726	0.575463230818727	0.08585660345159575	8.421374733808404	Kyrgyzstan
891	37	2016	8.722485374309999	0.580388550869674	0.08267839977166667	8.639806974538333	Kyrgyzstan
892	37	2017	8.25405850202	0.585766095993466	0.08209628676572728	8.171962215254272	Kyrgyzstan
893	37	2018	7.62465312125	0.591237134219733	0.08188589312180952	7.542767228128191	Kyrgyzstan
894	37	2019	7.22717219917	0.596501638087194	0.08142502651675676	7.145747172653243	Kyrgyzstan
895	37	2020	7.041890012480001	0.600499553804348	0.08168404343466666	6.960205969045334	Kyrgyzstan
896	37	2021	7.127462813599999	0.603979328412055	0.0819637751399	7.0454990384601	Kyrgyzstan
897	38	1990	157.62594263394	0.466550117857047	1.424418434420333	156.2015241995197	Mongolia
898	38	1991	167.60583160817	0.472199013666192	0.9615254332235577	166.6443061749464	Mongolia
899	38	1992	173.0394784934	0.477586553799195	0.8058661664049057	172.2336123269951	Mongolia
900	38	1993	174.81901424268	0.482726727049412	0.8151436565267961	174.0038705861532	Mongolia
901	38	1994	167.41073758892	0.488276683033118	0.7026863642748936	166.7080512246451	Mongolia
902	38	1995	172.59241174023	0.495006781085721	0.5333274481821739	172.0590842920478	Mongolia
903	38	1996	172.44115076224	0.501703717883367	0.4218115138965094	172.0193392483435	Mongolia
904	38	1997	169.70695546269	0.50855826800798	0.2105193764946847	169.4964360861953	Mongolia
905	38	1998	163.80221481606	0.514793382702856	0.1865215449749484	163.6156932710851	Mongolia
906	38	1999	159.36214299733	0.520781189245005	0.1422978277118604	159.2198451696181	Mongolia
907	38	2000	154.73712593996	0.526650344907534	0.1454911500424324	154.5916347899176	Mongolia
908	38	2001	153.71365175929	0.532620200843235	0.1387133038721739	153.5749384554178	Mongolia
909	38	2002	149.69250206762	0.538424834911619	0.1378393276261111	149.5546627399939	Mongolia
910	38	2003	145.11594560284	0.543971650708528	0.1315115340606667	144.9844340687793	Mongolia
911	38	2004	140.29646524059	0.549551499752672	0.119670652864086	140.1767945877259	Mongolia
912	38	2005	136.72471999946	0.55468028439734	0.106212072079901	136.6185079273801	Mongolia
913	38	2006	132.0083659889	0.55956113814646	0.0992741085312	131.9090918803688	Mongolia
914	38	2007	126.24666809852	0.564236795141046	0.09332977173494846	126.1533383267851	Mongolia
915	38	2008	122.1717788332	0.568500598715617	0.09282086700554455	122.0789579661945	Mongolia
916	38	2009	123.73887867042	0.571341685964544	0.0889292861034375	123.6499493843166	Mongolia
917	38	2010	121.39254588428	0.574406669398145	0.08732372137546511	121.3052221629045	Mongolia
918	38	2011	117.24202249253	0.57860066312097	0.08288485579862069	117.1591376367314	Mongolia
919	38	2012	112.55920607773	0.583255885768315	0.08127721957052084	112.4779288581595	Mongolia
920	38	2013	110.4213421128	0.588080810956893	0.08205610018788889	110.3392860126121	Mongolia
921	38	2014	106.78598833226	0.592867352927119	0.08132590228660715	106.7046624299734	Mongolia
922	38	2015	105.81253889745	0.59685964756958	0.08205508278990291	105.7304838146601	Mongolia
923	38	2016	103.8635890312	0.600260766781331	0.08110218093385321	103.7824868502661	Mongolia
924	38	2017	101.36226558034	0.60372196450642	0.08092986605556522	101.2813357142844	Mongolia
925	38	2018	99.35053359944	0.607501833007913	0.08199890756011628	99.26853469187988	Mongolia
926	38	2019	97.98559388819	0.611250680890372	0.0817228508972093	97.90387103729279	Mongolia
927	38	2020	93.0657465143	0.61462963730677	0.0812273307168889	92.98451918358312	Mongolia
928	38	2021	91.43817231245	0.617621564638127	0.08140879583172043	91.35676351661829	Mongolia
929	39	1990	42.17617671254	0.466155413419203	1.449720030545175	40.72645668199483	Tajikistan
930	39	1991	44.59297062985	0.472342173046228	0.9791795245136666	43.61379110533633	Tajikistan
931	39	1992	48.87651473325	0.47574519497737	0.9921576174235227	47.88435711582648	Tajikistan
932	39	1993	49.52226477807	0.478238812995371	0.7861461986173256	48.73611857945268	Tajikistan
933	39	1994	53.63412477667	0.478726011215724	0.7729834050576107	52.86114137161239	Tajikistan
934	39	1995	54.32798188047	0.477586868115015	0.7419295467538533	53.58605233371615	Tajikistan
935	39	1996	54.02171763799	0.474346027462684	1.021414636859711	53.00030300113029	Tajikistan
936	39	1997	51.84391082873	0.470274795927363	1.031532899557176	50.81237792917283	Tajikistan
937	39	1998	50.97055442721999	0.465341742120163	1.376979466032037	49.59357496118795	Tajikistan
938	39	1999	50.22520083532999	0.46050561615396	1.940817548580459	48.28438328674953	Tajikistan
939	39	2000	48.96726895599	0.457061333395443	2.042600292609238	46.92466866338076	Tajikistan
940	39	2001	47.67272327995	0.45625651276009	1.991082564296848	45.68164071565315	Tajikistan
941	39	2002	47.66108649394	0.458807780304158	1.955726856667766	45.70535963727223	Tajikistan
942	39	2003	46.85098415276	0.463329706383786	1.471596504612062	45.37938764814794	Tajikistan
943	39	2004	46.13566184953	0.469154214043517	1.337048671136021	44.79861317839398	Tajikistan
944	39	2005	45.90999616857	0.474637785688857	1.087796137880417	44.82220003068958	Tajikistan
945	39	2006	44.43241841627	0.479651831177988	0.8185914026228037	43.6138270136472	Tajikistan
946	39	2007	42.8688812678	0.484211156232784	0.7415838890050538	42.12729737879494	Tajikistan
947	39	2008	40.19428258319	0.488441135968382	0.6515097985790527	39.54277278461095	Tajikistan
948	39	2009	37.22298012714	0.49206404051479	0.5435483591945	36.67943176794549	Tajikistan
949	39	2010	32.85601484316	0.495893963626257	0.5177748402461345	32.33824000291386	Tajikistan
950	39	2011	29.27626928206	0.499869804401369	0.441893780288169	28.83437550177183	Tajikistan
951	39	2012	25.82742643586	0.503953884549027	0.4181432807178333	25.40928315514217	Tajikistan
952	39	2013	22.28241783242	0.507970675899606	0.2207216405692381	22.06169619185076	Tajikistan
953	39	2014	20.62794474709	0.511989517777097	0.1857948257064486	20.44214992138355	Tajikistan
954	39	2015	19.0940551612	0.515783244686634	0.1740010673269388	18.92005409387306	Tajikistan
955	39	2016	17.93292688684	0.519897002395847	0.1449445851816216	17.78798230165838	Tajikistan
956	39	2017	16.74960837536	0.524492606909067	0.1475484317833333	16.60205994357667	Tajikistan
957	39	2018	16.18288166429	0.529153916295379	0.1404630042722826	16.04241866001771	Tajikistan
958	39	2019	15.68046265998	0.533769951484441	0.1369315077557009	15.5435311522243	Tajikistan
959	39	2020	15.62791764075	0.537690530515565	0.1372108121876667	15.49070682856233	Tajikistan
960	39	2021	16.09992060058	0.541511187051998	0.1335054415078302	15.96641515907217	Tajikistan
961	40	1990	129.38806107099	0.563126887105135	0.09180192091367816	129.2962591500763	Turkmenistan
962	40	1991	121.07069200931	0.564939385894165	0.09207112952690476	120.9786208797831	Turkmenistan
963	40	1992	116.47472230319	0.565587505223265	0.091513186003125	116.3832091171869	Turkmenistan
964	40	1993	120.71670713003	0.567174449333284	0.09221459028541285	120.6244925397446	Turkmenistan
965	40	1994	112.83098284345	0.567288975507041	0.09256522489903225	112.738417618551	Turkmenistan
966	40	1995	100.52388980076	0.567198634711689	0.09155701851966293	100.4323327822403	Turkmenistan
967	40	1996	96.87330447101	0.567061261285221	0.09169336852514019	96.78161110248486	Turkmenistan
968	40	1997	91.49227847061	0.565623083668948	0.09497724056150537	91.3973012300485	Turkmenistan
969	40	1998	86.56407461765001	0.564405264391893	0.09140972463545455	86.47266489301455	Turkmenistan
970	40	1999	85.59301328152	0.564716005636632	0.09119971730424528	85.50181356421575	Turkmenistan
971	40	2000	71.79618607316	0.567421033351252	0.09252707589202128	71.70365899726798	Turkmenistan
972	40	2001	59.05812960733	0.57104381892434	0.08661175620554455	58.97151785112445	Turkmenistan
973	40	2002	54.70224393786999	0.575596165867541	0.08663653843910714	54.61560739943089	Turkmenistan
974	40	2003	51.65416655642	0.580820125927832	0.0846164873811	51.5695500690389	Turkmenistan
975	40	2004	49.15226432377	0.586712349142411	0.08166550785337501	49.07059881591663	Turkmenistan
976	40	2005	42.60402569397	0.593388894864117	0.0816478577430693	42.52237783622693	Turkmenistan
977	40	2006	39.87135660179	0.599896069365258	0.08160399719813953	39.78975260459186	Turkmenistan
978	40	2007	36.25357707707	0.606042198134731	0.08147897393515789	36.17209810313484	Turkmenistan
979	40	2008	28.23520092262	0.611923308807263	0.08145051707981482	28.15375040554018	Turkmenistan
980	40	2009	22.87094170104	0.617652905277457	0.08151477475010753	22.78942692628989	Turkmenistan
981	40	2010	18.55982460359	0.623234588644236	0.08159413470885417	18.47823046888114	Turkmenistan
982	40	2011	15.23241377947	0.629233721702303	0.08242466585391305	15.14998911361609	Turkmenistan
983	40	2012	12.28873461718	0.635263183091614	0.0820485656087395	12.20668605157126	Turkmenistan
984	40	2013	9.7415798706	0.641361893351002	0.0819211532060215	9.65965871739398	Turkmenistan
985	40	2014	8.14248650559	0.647542416932676	0.0815398720654762	8.060946633524523	Turkmenistan
986	40	2015	7.39230526989	0.65335278951701	0.08083020920390244	7.311475060686097	Turkmenistan
987	40	2016	6.545423845599999	0.658945613392641	0.08118050294705882	6.46424334265294	Turkmenistan
988	40	2017	6.00049414043	0.664284691942071	0.08135365188956523	5.919140488540434	Turkmenistan
989	40	2018	5.56762917317	0.669433598508271	0.081545688143625	5.486083485026375	Turkmenistan
990	40	2019	5.28405472826	0.674303535870544	0.08004557310233333	5.204009155157666	Turkmenistan
991	40	2020	5.1997699196	0.678298179976148	0.07833384576482759	5.121436073835172	Turkmenistan
992	40	2021	5.5571558295	0.682160775869611	0.07839177387069768	5.478764055629302	Turkmenistan
993	41	1990	40.31349284226	0.500241735138187	0.4484797351713044	39.86501310708869	Uzbekistan
994	41	1991	39.16035848131	0.501544609458551	0.4409127505406666	38.71944573076933	Uzbekistan
995	41	1992	35.90407537536	0.502905194308151	0.4247475208541304	35.47932785450587	Uzbekistan
996	41	1993	36.16785272779	0.506556615160302	0.2579834245152747	35.90986930327472	Uzbekistan
997	41	1994	37.04915653193	0.5110185249116	0.1845179315593671	36.86463860037063	Uzbekistan
998	41	1995	36.47182125388	0.51698626355212	0.1489959268351456	36.32282532704485	Uzbekistan
999	41	1996	35.18036237475	0.524392909803147	0.1445039695597872	35.03585840519022	Uzbekistan
1000	41	1997	32.85143134691	0.532686328470226	0.1372551321684375	32.71417621474156	Uzbekistan
1001	41	1998	31.19208893018	0.541279069137397	0.1332440700029091	31.05884486017709	Uzbekistan
1002	41	1999	28.74826550514	0.549739390933737	0.118003412317931	28.63026209282206	Uzbekistan
1003	41	2000	26.45028626703	0.557522310762499	0.09711681940320388	26.35316944762679	Uzbekistan
1004	41	2001	24.96945506933	0.564803382897778	0.08988882475525774	24.87956624457474	Uzbekistan
1005	41	2002	23.19453422313	0.571690142599581	0.08604267935802198	23.10849154377198	Uzbekistan
1006	41	2003	20.5971533246	0.57800653838209	0.08483630806505155	20.51231701653495	Uzbekistan
1007	41	2004	16.53431692373	0.583942986424626	0.08127006827625	16.45304685545375	Uzbekistan
1008	41	2005	11.06142209711	0.589530776570668	0.08175053200257733	10.97967156510742	Uzbekistan
1009	41	2006	5.90375314957	0.594498056671551	0.08161055043	5.82214259914	Uzbekistan
1010	41	2007	3.90309621528	0.599628054727829	0.0806244081180247	3.822471807161976	Uzbekistan
1011	41	2008	2.6876857701	0.604889158157396	0.08221295314666667	2.605472816953333	Uzbekistan
1012	41	2009	1.81845084084	0.610351745244056	0.08186535727294872	1.736585483567051	Uzbekistan
1013	41	2010	1.27662598919	0.616097907401681	0.08186849827324325	1.194757490916757	Uzbekistan
1014	41	2011	0.94384410395	0.621344618930939	0.08108791316575757	0.8627561907842424	Uzbekistan
1015	41	2012	0.745697925	0.62620212543294	0.08085303874821918	0.6648448862517808	Uzbekistan
1016	41	2013	0.58566833877	0.630796403406203	0.08128075463257144	0.5043875841374286	Uzbekistan
1017	41	2014	0.5472874210099999	0.635257049718365	0.08176807470416667	0.4655193463058332	Uzbekistan
1018	41	2015	0.54088139153	0.639805638905225	0.08177566370878787	0.4591057278212122	Uzbekistan
1019	41	2016	0.50001305966	0.644230597300764	0.08257775193344828	0.4174353077265517	Uzbekistan
1020	41	2017	0.45944280651	0.648119346591586	0.08116352549920636	0.3782792810107937	Uzbekistan
1021	41	2018	0.43535018663	0.651918144182724	0.08127144960642857	0.3540787370235715	Uzbekistan
1022	41	2019	0.41401331335	0.655836959268026	0.08103038657706897	0.3329829267729311	Uzbekistan
1023	41	2020	0.43192004617	0.659124204371032	0.08150590057530303	0.350414145594697	Uzbekistan
1024	41	2021	0.51145956013	0.662621694181816	0.0811296226786076	0.4303299374513925	Uzbekistan
1025	43	1990	10.01120524225	0.557773300317074	0.1002877852460976	9.910917457003903	Albania
1026	43	1991	9.94189307478	0.555629411790174	0.1094433238166346	9.832449750963365	Albania
1027	43	1992	9.17770021023	0.553107897492912	0.1074242731863043	9.070275937043697	Albania
1028	43	1993	8.46510826061	0.552453327893755	0.1109843447092793	8.35412391590072	Albania
1029	43	1994	7.56265008924	0.553763669315605	0.1110975238541667	7.451552565385834	Albania
1030	43	1995	7.531523304919999	0.557040889185472	0.09986508075121496	7.431658224168785	Albania
1031	43	1996	7.68718736026	0.562248886206679	0.09131886361202532	7.595868496647975	Albania
1032	43	1997	7.477444192459999	0.566802804232969	0.09135891886212122	7.386085273597878	Albania
1033	43	1998	7.04311276399	0.572534101516668	0.08754199050488372	6.955570773485117	Albania
1034	43	1999	6.481873734340001	0.578295461805887	0.08369933727511905	6.398174397064881	Albania
1035	43	2000	6.01462232264	0.58466418835901	0.08190514099181818	5.932717181648182	Albania
1036	43	2001	5.38415066031	0.592412946510661	0.08176342146055555	5.302387238849444	Albania
1037	43	2002	4.93562452411	0.599865977568749	0.08131623029035294	4.854308293819646	Albania
1038	43	2003	4.49172346868	0.606971165987994	0.08074189506428571	4.410981573615715	Albania
1039	43	2004	3.92671240853	0.613864246664272	0.08142559084144738	3.845286817688553	Albania
1040	43	2005	3.28552475317	0.620679614590226	0.08156206646861111	3.203962686701389	Albania
1041	43	2006	2.62527122379	0.627485617497143	0.08150788951372093	2.543763334276279	Albania
1042	43	2007	2.02381897225	0.634167968985356	0.08072611724846154	1.943092855001538	Albania
1043	43	2008	1.62683196926	0.640766134349698	0.08121033965855072	1.545621629601449	Albania
1044	43	2009	1.29370811204	0.646816130123751	0.08127377495138462	1.212434337088615	Albania
1045	43	2010	1.0903075046	0.652654202642964	0.08181379852925	1.00849370607075	Albania
1046	43	2011	0.94590352147	0.658196772707548	0.08124727943985074	0.8646562420301492	Albania
1047	43	2012	0.8562792407900001	0.66355677961127	0.08176485966794521	0.7745143811220548	Albania
1048	43	2013	0.81885550305	0.668739558985928	0.08076670649835443	0.7380887965516456	Albania
1049	43	2014	0.80987595689	0.67411298539372	0.07980914601865671	0.7300668108713433	Albania
1050	43	2015	0.81530351894	0.679668600655757	0.07817364634117648	0.7371298725988235	Albania
1051	43	2016	0.8342979687	0.68503664759447	0.0788565360632258	0.7554414326367741	Albania
1052	43	2017	0.8584418308	0.690379199197076	0.07536915419127273	0.7830726766087273	Albania
1053	43	2018	0.87315780113	0.695566877664306	0.07477478773153846	0.7983830133984615	Albania
1054	43	2019	0.8959007127499999	0.700287863295906	0.07563193395208333	0.8202687787979166	Albania
1055	43	2020	0.89174362085	0.703790245372837	0.07486739917227273	0.8168762216777273	Albania
1056	43	2021	0.97906571451	0.706849790878611	0.07522277752112676	0.9038429369888733	Albania
1057	44	1990	13.02824559809	0.541132539726015	0.1338149057187912	12.89443069237121	Bosnia and Herzegovina
1058	44	1991	14.25318766713	0.541346250550883	0.1356348287965168	14.11755283833348	Bosnia and Herzegovina
1059	44	1992	14.19014551791	0.539303227421668	0.1346634774143	14.0554820404957	Bosnia and Herzegovina
1060	44	1993	14.35796506324	0.53603188160081	0.1361477364607865	14.22181732677921	Bosnia and Herzegovina
1061	44	1994	14.23021181602	0.533853389744284	0.1363001550797222	14.09391166094028	Bosnia and Herzegovina
1062	44	1995	13.96825667298	0.534025536110865	0.1337473490795145	13.83450932390049	Bosnia and Herzegovina
1063	44	1996	13.39630842045	0.545549215040903	0.1235877675055932	13.27272065294441	Bosnia and Herzegovina
1064	44	1997	12.56241081213	0.563565414584231	0.09031069972732143	12.47210011240268	Bosnia and Herzegovina
1065	44	1998	11.49765109143	0.58182951538312	0.08292385241387097	11.41472723901613	Bosnia and Herzegovina
1066	44	1999	10.88147915095	0.597997468748356	0.08100442003443396	10.80047473091557	Bosnia and Herzegovina
1067	44	2000	10.63711614234	0.610950684608214	0.08138733849990291	10.5557288038401	Bosnia and Herzegovina
1068	44	2001	10.27478208259	0.621989463929258	0.0811847159708	10.1935973666192	Bosnia and Herzegovina
1069	44	2002	9.99278683471	0.632075517723657	0.08137519325432692	9.911411641455672	Bosnia and Herzegovina
1070	44	2003	9.58543136009	0.640635102031521	0.08128708388870969	9.504144276201291	Bosnia and Herzegovina
1071	44	2004	9.1572680002	0.64779373168743	0.08153817289673684	9.075729827303263	Bosnia and Herzegovina
1072	44	2005	9.37590851863	0.653859136710253	0.08165325704692308	9.294255261583077	Bosnia and Herzegovina
1073	44	2006	8.99891650271	0.659813662252595	0.08213513372291262	8.916781368987087	Bosnia and Herzegovina
1074	44	2007	9.40119989157	0.665578735044097	0.08199941276111111	9.31920047880889	Bosnia and Herzegovina
1075	44	2008	8.67234933214	0.671100813673566	0.0813906768790909	8.59095865526091	Bosnia and Herzegovina
1076	44	2009	8.46827510825	0.676032900022704	0.0792817451890625	8.388993363060937	Bosnia and Herzegovina
1077	44	2010	8.18095564744	0.680824195636093	0.07863074026945055	8.10232490717055	Bosnia and Herzegovina
1078	44	2011	8.05815039792	0.685399264182467	0.0787330423287	7.9794173555913	Bosnia and Herzegovina
1079	44	2012	7.76903197146	0.689506566189932	0.07602972621384615	7.693002245246153	Bosnia and Herzegovina
1080	44	2013	7.753763144530001	0.693508711211908	0.07535833432780953	7.678404810202191	Bosnia and Herzegovina
1081	44	2014	7.66932584649	0.697031893012906	0.07491948462088889	7.594406361869111	Bosnia and Herzegovina
1082	44	2015	7.66689153309	0.700446047366461	0.07427816606138614	7.592613367028614	Bosnia and Herzegovina
1083	44	2016	7.508020231000001	0.704079343718599	0.07426185606490567	7.433758374935095	Bosnia and Herzegovina
1084	44	2017	7.224729288840001	0.70805343112809	0.07468708794877778	7.150042200891223	Bosnia and Herzegovina
1085	44	2018	7.1453467992	0.712347302038319	0.0747773629672152	7.070569436232785	Bosnia and Herzegovina
1086	44	2019	7.209799480520001	0.716857124768862	0.07463397314908046	7.13516550737092	Bosnia and Herzegovina
1087	44	2020	7.05520317879	0.720202056378697	0.0746194759547826	6.980583702835218	Bosnia and Herzegovina
1088	44	2021	6.7088073596	0.72307789321024	0.07451815863647887	6.634289200963521	Bosnia and Herzegovina
1089	45	1990	9.83994405459	0.633446498017686	0.08132581594136364	9.758618238648635	Bulgaria
1090	45	1991	10.97880261096	0.643069487769455	0.08125527540102273	10.89754733555898	Bulgaria
1091	45	1992	10.17593080129	0.651186876165789	0.08158351060929825	10.0943472906807	Bulgaria
1092	45	1993	11.21189866647	0.659161569264411	0.08152064643989011	11.13037802003011	Bulgaria
1093	45	1994	10.81012328361	0.667430460276086	0.08166143858270271	10.7284618450273	Bulgaria
1094	45	1995	11.28482971225	0.673999976701174	0.07942350572082474	11.20540620652917	Bulgaria
1095	45	1996	10.81236978268	0.678862583541026	0.07856218858947368	10.73380759409052	Bulgaria
1096	45	1997	11.18565992106	0.680221466342146	0.0785843774240404	11.10707554363596	Bulgaria
1097	45	1998	10.3047717148	0.678496876732148	0.07896183223704081	10.22580988256296	Bulgaria
1098	45	1999	8.97210539646	0.677446543282232	0.07966133649285714	8.892444059967143	Bulgaria
1099	45	2000	8.1618275656	0.681004523812614	0.07825902800829787	8.083568537591702	Bulgaria
1100	45	2001	7.48225170924	0.686487366008627	0.075478346964	7.406773362276	Bulgaria
1101	45	2002	7.062765503950001	0.69151167375307	0.07466754497150685	6.988097958978494	Bulgaria
1102	45	2003	6.459325299040001	0.69556596473307	0.07534006979314285	6.383985229246858	Bulgaria
1103	45	2004	6.037071280239999	0.699881950859544	0.07358077999746836	5.963490500242531	Bulgaria
1104	45	2005	5.706315425220001	0.704471206966935	0.07444857760790123	5.631866847612099	Bulgaria
1105	45	2006	5.22347476476	0.708868293577424	0.0748409495754945	5.148633815184505	Bulgaria
1106	45	2007	4.57009248968	0.713192402424104	0.07504887030639534	4.495043619373605	Bulgaria
1107	45	2008	4.0778967657	0.717672450499802	0.07499233119670887	4.002904434503291	Bulgaria
1108	45	2009	3.78520407657	0.723676626795129	0.07424915920616439	3.710954917363836	Bulgaria
1109	45	2010	3.54425512029	0.730701737095494	0.07418916808963856	3.470065952200361	Bulgaria
1110	45	2011	3.39657902806	0.735749281014389	0.07442219933166666	3.322156828728333	Bulgaria
1111	45	2012	3.32814719577	0.739177517343213	0.07477581956507463	3.253371376204925	Bulgaria
1112	45	2013	3.24925262528	0.742135948467762	0.0750003146453125	3.174252310634687	Bulgaria
1113	45	2014	3.21562964646	0.745372642577071	0.0745601515277027	3.141069494932297	Bulgaria
1114	45	2015	3.21012601565	0.748979058373083	0.07473054416291666	3.135395471487084	Bulgaria
1115	45	2016	3.08654187426	0.752259198563744	0.0741756770526923	3.012366197207307	Bulgaria
1116	45	2017	3.02830215874	0.75566586464625	0.07533733404651516	2.952964824693485	Bulgaria
1117	45	2018	3.17663140663	0.759148460251881	0.07429352767979593	3.102337878950204	Bulgaria
1118	45	2019	3.13967884456	0.762359790844767	0.07556443818983871	3.064114406370162	Bulgaria
1119	45	2020	3.29010141215	0.765089710642011	0.07472487234967391	3.215376539800326	Bulgaria
1120	45	2021	3.55589281271	0.768150939342518	0.07505164629545455	3.480841166414545	Bulgaria
1121	46	1990	20.68314593823	0.668906358291928	0.08117675759377552	20.60196918063622	Croatia
1122	46	1991	20.2934292099	0.674724599866063	0.07951163182376471	20.21391757807624	Croatia
1123	46	1992	19.28526479279	0.678093133084916	0.07860835961990291	19.2066564331701	Croatia
1124	46	1993	19.80031461877	0.678221047043161	0.07830605647875	19.72200856229125	Croatia
1125	46	1994	20.39143809577	0.677548132655056	0.07949234197482456	20.31194575379518	Croatia
1126	46	1995	20.33023205732	0.677029465132868	0.07927189469546296	20.25096016262454	Croatia
1127	46	1996	20.97951405024	0.679507318367616	0.07838305316333333	20.90113099707667	Croatia
1128	46	1997	22.78937532148	0.685365010443468	0.07809976846761904	22.71127555301238	Croatia
1129	46	1998	21.38181472663	0.691365518598319	0.0747536767090099	21.30706104992099	Croatia
1130	46	1999	20.04086497535	0.696636411104102	0.07475688359802084	19.96610809175198	Croatia
1131	46	2000	18.77471751267	0.703039898563322	0.07486888882411764	18.69984862384588	Croatia
1132	46	2001	18.31534125349	0.709536840872917	0.07492585881142858	18.24041539467857	Croatia
1133	46	2002	18.44722179602	0.715383421635164	0.0753557604428	18.3718660355772	Croatia
1134	46	2003	19.21183303342	0.721130377216859	0.07486213479484537	19.13697089862515	Croatia
1135	46	2004	18.13982921335	0.726327651623968	0.07493722172473684	18.06489199162526	Croatia
1136	46	2005	19.38358639134	0.732154139815163	0.07399910162333334	19.30958728971667	Croatia
1137	46	2006	19.16144731711	0.738066878515765	0.07455919315144445	19.08688812395856	Croatia
1138	46	2007	18.45087880077	0.743148776515466	0.07458757178955752	18.37629122898044	Croatia
1139	46	2008	18.04566813411	0.748469602229701	0.07453339515327273	17.97113473895672	Croatia
1140	46	2009	16.62750112262	0.754065605198048	0.0743546377071134	16.55314648491289	Croatia
1141	46	2010	16.12656808179	0.759472251706366	0.07486857125941176	16.05169951053059	Croatia
1142	46	2011	16.73792339407	0.763686381293279	0.07430734434339623	16.66361604972661	Croatia
1143	46	2012	16.87822039683	0.767405335599999	0.07476516394097088	16.80345523288903	Croatia
1144	46	2013	15.2587941052	0.771151880279813	0.07463343597	15.18416066923	Croatia
1145	46	2014	15.41733624394	0.774479240521915	0.07465621084009616	15.3426800330999	Croatia
1146	46	2015	15.21413253405	0.777865888163329	0.07473541150784946	15.13939712254215	Croatia
1147	46	2016	14.85796920895	0.781443605436965	0.07502069154141593	14.78294851740858	Croatia
1148	46	2017	14.92012421685	0.785074536823775	0.0745107382432	14.8456134786068	Croatia
1149	46	2018	15.0149017262	0.788671410129235	0.07473778605554347	14.94016394014446	Croatia
1150	46	2019	14.5431635656	0.792475415454183	0.07511245791095238	14.46805110768905	Croatia
1151	46	2020	13.76985652444	0.795462271729482	0.07412297141447917	13.69573355302552	Croatia
1152	46	2021	13.80136701091	0.798341026936276	0.07487037882082191	13.72649663208918	Croatia
1153	47	1990	16.78504897755	0.681848021213857	0.07776894475566666	16.70728003279433	Czechia
1154	47	1991	16.69776652359	0.688002859136679	0.07588233812933333	16.62188418546067	Czechia
1155	47	1992	17.52594141071	0.697577809122723	0.07495292987794118	17.45098848083206	Czechia
1156	47	1993	17.26918005404	0.710853415862456	0.07483328551280374	17.1943467685272	Czechia
1157	47	1994	17.97033888147	0.725969686167497	0.07464213845622641	17.89569674301377	Czechia
1158	47	1995	18.17689312479	0.737981721993762	0.07454872982858586	18.10234439496141	Czechia
1159	47	1996	18.31458122454	0.746041379938535	0.07425403475377358	18.24032718978622	Czechia
1160	47	1997	19.09689296288	0.751680343695868	0.07528292262879518	19.0216100402512	Czechia
1161	47	1998	18.54356852755	0.757033755457614	0.07431269643869047	18.46925583111131	Czechia
1162	47	1999	18.04128180914	0.762428880357609	0.07419311878384616	17.96708869035616	Czechia
1163	47	2000	17.63428278226	0.767766159168669	0.07397097961778762	17.56031180264221	Czechia
1164	47	2001	17.22700406009	0.772167239650309	0.07472724376688888	17.15227681632311	Czechia
1165	47	2002	17.95366744176	0.776927934062507	0.07462479302055555	17.87904264873945	Czechia
1166	47	2003	18.42934171255	0.782448081111072	0.07549833065423424	18.35384338189576	Czechia
1167	47	2004	17.93014826431	0.787126404974676	0.07478746330445653	17.85536080100554	Czechia
1168	47	2005	17.81279486782	0.79133394820415	0.07501940743795918	17.73777546038204	Czechia
1169	47	2006	17.59309805089	0.794922783687463	0.074422169887767	17.51867588100223	Czechia
1170	47	2007	17.43420323887	0.798254117717088	0.07472202922097826	17.35948120964902	Czechia
1171	47	2008	17.72405638613	0.8017648456328	0.07526113548257425	17.64879525064742	Czechia
1172	47	2009	17.67231940143	0.804962224676367	0.07498951156254717	17.59732988986746	Czechia
1173	47	2010	17.93103435499	0.808747327653098	0.07438615160077777	17.85664820338922	Czechia
1174	47	2011	18.0502686705	0.812054784320429	0.07501708627926316	17.97525158422074	Czechia
1175	47	2012	18.4478643645	0.814230401372392	0.07430054946476744	18.37356381503523	Czechia
1176	47	2013	18.4201742621	0.815615361108922	0.07464023372285715	18.34553402837714	Czechia
1177	47	2014	17.68010296882	0.816227257169909	0.07491621369778846	17.60518675512221	Czechia
1178	47	2015	17.35669398751	0.816564684423948	0.07445849098196722	17.28223549652803	Czechia
1179	47	2016	16.84682010553	0.817153025533518	0.07498573742067416	16.77183436810932	Czechia
1180	47	2017	17.0316267682	0.819067680353287	0.07496499086511628	16.95666177733488	Czechia
1181	47	2018	17.22833977791	0.822034486079137	0.07452985474837838	17.15380992316162	Czechia
1182	47	2019	17.08520815855	0.824784472798171	0.07483372298092783	17.01037443556907	Czechia
1183	47	2020	16.28041186394	0.82662663116323	0.0745244674327957	16.2058873965072	Czechia
1184	47	2021	16.52257127928	0.828450433122785	0.07540860513099099	16.44716267414901	Czechia
1185	48	1990	26.95653072384	0.649419990664883	0.081607610949	26.874923112891	Hungary
1186	48	1991	27.39410580288	0.653707154681922	0.08161871975742574	27.31248708312257	Hungary
1187	48	1992	28.79354654056	0.660382905455002	0.0808325836960177	28.71271395686398	Hungary
1188	48	1993	29.23462333309	0.667543556201878	0.08164020201287234	29.15298313107713	Hungary
1189	48	1994	30.65879937783	0.675051406249796	0.07940170678265306	30.57939767104734	Hungary
1190	48	1995	31.32284675773	0.683186411756315	0.07805500187115384	31.24479175585885	Hungary
1191	48	1996	30.82780568545	0.690883333624564	0.07542914826901961	30.75237653718098	Hungary
1192	48	1997	30.90843288805	0.697935513627811	0.07419994473415731	30.83423294331584	Hungary
1193	48	1998	31.43858501043	0.704202719984894	0.07467224186449152	31.36391276856551	Hungary
1194	48	1999	30.52308174683	0.709980626709343	0.0747370829141	30.4483446639159	Hungary
1195	48	2000	28.02206850574	0.71580528057596	0.07453054297981651	27.94753796276018	Hungary
1196	48	2001	25.95933720505	0.722099055327699	0.07473328605227272	25.88460391899773	Hungary
1197	48	2002	25.35610480395	0.7283845957697	0.07482792940781251	25.28127687454219	Hungary
1198	48	2003	24.37620462501	0.734450657925147	0.0747112939900862	24.30149333101992	Hungary
1199	48	2004	22.37131017016	0.740099974680479	0.07475935553198114	22.29655081462802	Hungary
1200	48	2005	21.06943036994	0.745356806381464	0.07502187345	20.99440849649	Hungary
1201	48	2006	19.73268177927	0.750515380971436	0.0748871166945283	19.65779466257547	Hungary
1202	48	2007	19.75916425445	0.754942942046377	0.0739957550946	19.6851684993554	Hungary
1203	48	2008	18.27577979066	0.75931746766686	0.07427384751254718	18.20150594314745	Hungary
1204	48	2009	18.27450932189	0.763563686880312	0.07464992008550562	18.1998594018045	Hungary
1205	48	2010	17.43964402084	0.767328649261652	0.07497219751175824	17.36467182332824	Hungary
1206	48	2011	16.52943742216	0.769701942198238	0.07490835263431579	16.45452906952568	Hungary
1207	48	2012	16.12058758302	0.770784245285382	0.07481908755242424	16.04576849546758	Hungary
1208	48	2013	15.70320399168	0.77156169789519	0.07510683673628571	15.62809715494372	Hungary
1209	48	2014	14.88184837948	0.772575045716759	0.07554601210580952	14.80630236737419	Hungary
1210	48	2015	14.60727211471	0.774047382518708	0.07443397692264368	14.53283813778736	Hungary
1211	48	2016	13.78522806901	0.776150305326983	0.07433451699073684	13.71089355201926	Hungary
1212	48	2017	13.00421536342	0.779116417184348	0.07447080718179776	12.9297445562382	Hungary
1213	48	2018	13.22839962538	0.782083661193681	0.07486523475192772	13.15353439062807	Hungary
1214	48	2019	12.68081821751	0.784910308752534	0.07420479447633664	12.60661342303366	Hungary
1215	48	2020	12.41846088576	0.787620389699141	0.0743442117206422	12.34411667403936	Hungary
1216	48	2021	12.46290062041	0.790754768173338	0.07484053624376344	12.38806008416624	Hungary
1217	49	1990	2.40102053389	0.60902609384517	0.08109219357936508	2.319928340310635	North Macedonia
1218	49	1991	2.5180819077	0.611337452940336	0.08171812205634921	2.436363785643651	North Macedonia
1219	49	1992	2.84208306829	0.612708856229581	0.08212562141666667	2.759957446873333	North Macedonia
1220	49	1993	3.10469295019	0.613195098529578	0.08081041510192771	3.023882535088073	North Macedonia
1221	49	1994	3.24604784476	0.614362905009181	0.08119796609933333	3.164849878660666	North Macedonia
1222	49	1995	3.48977808764	0.616994877821318	0.08116727967911111	3.408610807960889	North Macedonia
1223	49	1996	3.6968011439	0.620944017369103	0.08149305974	3.61530808416	North Macedonia
1224	49	1997	3.8598700048	0.626223811356564	0.08248557802631579	3.777384426773684	North Macedonia
1225	49	1998	4.05901862231	0.632059410181692	0.08138944405735295	3.977629178252647	North Macedonia
1226	49	1999	4.11119688751	0.63668725909008	0.08167422122873418	4.029522666281266	North Macedonia
1227	49	2000	4.04857919625	0.641651242944231	0.08196819899442105	3.966610997255578	North Macedonia
1228	49	2001	4.18016110699	0.648049675806335	0.08150738141761905	4.098653725572381	North Macedonia
1229	49	2002	4.3130608743	0.655398790077733	0.08128733608090909	4.23177353821909	North Macedonia
1230	49	2003	4.18643588373	0.663408891257403	0.08132642606142858	4.105109457668571	North Macedonia
1231	49	2004	3.89461646159	0.671237520250547	0.08156732634552238	3.813049135244478	North Macedonia
1232	49	2005	3.7520636659	0.678047272834883	0.07939897215549296	3.672664693744507	North Macedonia
1233	49	2006	3.63599694385	0.684044336465219	0.07859319713582279	3.557403746714177	North Macedonia
1234	49	2007	3.31418803627	0.689729480929241	0.07650108663589042	3.23768694963411	North Macedonia
1235	49	2008	2.8716857526	0.695376955204976	0.07444328031290323	2.797242472287097	North Macedonia
1236	49	2009	2.64379233418	0.700453052486829	0.07494725009068966	2.56884508408931	North Macedonia
1237	49	2010	2.40193381261	0.705589323990971	0.07382143498426667	2.328112377625733	North Macedonia
1238	49	2011	2.16522326428	0.710592520608989	0.07400146331426967	2.09122180096573	North Macedonia
1239	49	2012	2.03639179764	0.715173147623766	0.07550546016555555	1.960886337474444	North Macedonia
1240	49	2013	1.89302793428	0.719671149159541	0.0744232953584	1.8186046389216	North Macedonia
1241	49	2014	1.81867217325	0.724089588503488	0.0745006778009375	1.744171495449062	North Macedonia
1242	49	2015	1.71599337793	0.728603773495479	0.07320466508026667	1.642788712849733	North Macedonia
1243	49	2016	1.65790081095	0.733173624358204	0.073941615865	1.583959195085	North Macedonia
1244	49	2017	1.55287337383	0.737339955393252	0.07431939786352941	1.478553975966471	North Macedonia
1245	49	2018	1.52440779211	0.741334369868002	0.07459511908657535	1.449812673023425	North Macedonia
1246	49	2019	1.49336426571	0.74519356873628	0.07440085435756758	1.418963411352432	North Macedonia
1247	49	2020	1.3888551399	0.747849899969173	0.07480129380577778	1.314053846094222	North Macedonia
1248	49	2021	1.43857364672	0.750629703270047	0.074512958548	1.364060688172	North Macedonia
1249	50	1990	2.98604871468	0.674225719793669	0.0802943858952439	2.905754328784756	Montenegro
1250	50	1991	3.29380142003	0.674305722529628	0.07911739471280001	3.2146840253172	Montenegro
1251	50	1992	3.800561354	0.672664771832277	0.08137852818465753	3.719182825815342	Montenegro
1252	50	1993	4.5946542331	0.668665719204089	0.08124738768963415	4.513406845410366	Montenegro
1253	50	1994	5.38360067964	0.665011931002947	0.08207113116963415	5.301529548470366	Montenegro
1254	50	1995	5.93500177345	0.662765437115331	0.08162279090653465	5.853378982543465	Montenegro
1255	50	1996	6.29314388467	0.663414768746409	0.08151394390554217	6.211629940764458	Montenegro
1256	50	1997	6.69167651819	0.665542031695028	0.08175522293171718	6.609921295258284	Montenegro
1257	50	1998	6.75081711125	0.669024770846263	0.08127150151865672	6.669545609731343	Montenegro
1258	50	1999	6.601294347760001	0.672096102691543	0.081112119892875	6.520182227867125	Montenegro
1259	50	2000	6.27906871976	0.677306850284635	0.0797930321447	6.1992756876153	Montenegro
1260	50	2001	6.12581840424	0.683433454098582	0.07816786311957746	6.047650541120423	Montenegro
1261	50	2002	5.80398382476	0.68993948313756	0.07619682376951807	5.727787000990482	Montenegro
1262	50	2003	5.3465705934	0.696517506230494	0.07447101616604396	5.272099577233957	Montenegro
1263	50	2004	4.73579415699	0.702998276030296	0.07434037236345238	4.661453784626548	Montenegro
1264	50	2005	4.1362440229	0.709065464700775	0.07475152287236841	4.061492500027631	Montenegro
1265	50	2006	3.4641916716	0.715459074033141	0.07504571363594936	3.389145957964051	Montenegro
1266	50	2007	2.67536140915	0.722503939575403	0.07410625345974359	2.601255155690257	Montenegro
1267	50	2008	2.0755981798	0.729981755712811	0.0742658690542647	2.001332310745735	Montenegro
1268	50	2009	1.76983512427	0.736538925645409	0.07518536326717647	1.694649761002823	Montenegro
1269	50	2010	1.5468828317	0.743347873367499	0.07426217116636363	1.472620660533636	Montenegro
1270	50	2011	1.36696716264	0.750080328162275	0.0753470164162195	1.29162014622378	Montenegro
1271	50	2012	1.25430712779	0.755578379953158	0.07491310142402778	1.179394026365972	Montenegro
1272	50	2013	1.19654084341	0.760886907477753	0.07492137356887324	1.121619469841127	Montenegro
1273	50	2014	1.16738881947	0.765776526527122	0.07519527549722223	1.092193543972778	Montenegro
1274	50	2015	1.16967024071	0.770561277708901	0.0752011718088	1.0944690689012	Montenegro
1275	50	2016	1.19498353319	0.775200770239438	0.07418487603102941	1.120798657158971	Montenegro
1276	50	2017	1.21034159527	0.779764631848314	0.07427135696405063	1.136070238305949	Montenegro
1277	50	2018	1.20777679635	0.784408971391706	0.07399742159296296	1.133779374757037	Montenegro
1278	50	2019	1.22294054233	0.789026903095641	0.07482424510746478	1.148116297222535	Montenegro
1279	50	2020	1.28768252784	0.792554392852858	0.07453469151032258	1.213147836329677	Montenegro
1280	50	2021	1.30283715029	0.795800584021403	0.07486322890098361	1.227973921389016	Montenegro
1281	51	1990	15.26487811639	0.62722788770829	0.08099469133588785	15.18388342505411	Poland
1282	51	1991	15.80814230128	0.63267147050056	0.08137497782912621	15.72676732345087	Poland
1283	51	1992	15.54885730795	0.64066179337278	0.08206451980933334	15.46679278814067	Poland
1284	51	1993	15.38491847367	0.648950499724012	0.08173020969021505	15.30318826397978	Poland
1285	51	1994	15.71318899182	0.658010514323026	0.08159200897938053	15.63159698284062	Poland
1286	51	1995	15.81052012163	0.666678866524195	0.08154263896736363	15.72897748266264	Poland
1287	51	1996	15.40251535916	0.674378829090982	0.07950837730505263	15.32300698185495	Poland
1288	51	1997	15.16781287192	0.682587612300048	0.0787238024625	15.0890890694575	Poland
1289	51	1998	14.52090328459	0.690805670678968	0.07470194330252526	14.44620134128748	Poland
1290	51	1999	14.3825090673	0.6985360555797	0.07350659607441176	14.30900247122559	Poland
1291	51	2000	13.9228263439	0.706662051990276	0.07388705290057472	13.84893929099943	Poland
1292	51	2001	13.75933098566	0.714831304495085	0.07422608774108527	13.68510489791892	Poland
1293	51	2002	13.95789653881	0.722009458087754	0.07485832880384616	13.88303821000615	Poland
1294	51	2003	13.43134035973	0.728155253652566	0.07441732185178218	13.35692303787822	Poland
1295	51	2004	13.47390996488	0.733673191846001	0.07492304169319587	13.3989869231868	Poland
1296	51	2005	13.10349052114	0.738428766593663	0.07548213403419354	13.02800838710581	Poland
1297	51	2006	12.89887970411	0.742363708580365	0.07467939240742574	12.82420031170257	Poland
1298	51	2007	12.6192450889	0.746008817400637	0.07478920947122449	12.54445587942877	Poland
1299	51	2008	11.66457552411	0.750521426475047	0.0741782523352381	11.59039727177476	Poland
1300	51	2009	11.11537416464	0.756427378476364	0.07399514611434783	11.04137901852565	Poland
1301	51	2010	10.57614191018	0.763184973687688	0.0741536483097	10.5019882618703	Poland
1302	51	2011	10.2512571966	0.769407164213607	0.07489509284259259	10.17636210375741	Poland
1303	51	2012	10.08160281784	0.774680767244991	0.07474307207566037	10.00685974576434	Poland
1304	51	2013	9.25760358454	0.779434257316854	0.07450043198579545	9.183103152554205	Poland
1305	51	2014	8.65187636872	0.783682368684721	0.07473211696157894	8.57714425175842	Poland
1306	51	2015	8.31009351775	0.78744534315882	0.0746979187194017	8.235395599030598	Poland
1307	51	2016	7.944108464269999	0.790651014611623	0.07473155136469388	7.869376912905305	Poland
1308	51	2017	7.59892836295	0.79453034463794	0.0748253681731	7.5241029947769	Poland
1309	51	2018	7.64313735932	0.79947898187813	0.07432695411172727	7.568810405208272	Poland
1310	51	2019	7.293972231190001	0.804791331675008	0.07530325257795699	7.218668978612044	Poland
1311	51	2020	7.07299864268	0.808795317506383	0.07383191090542168	6.999166731774578	Poland
1312	51	2021	7.19001805538	0.812042808667712	0.07491654763217949	7.115101507747821	Poland
1313	52	1990	4.46169997777	0.619298862250078	0.08173770679944445	4.379962270970556	Romania
1314	52	1991	4.82347566296	0.626795627433335	0.08182372360185715	4.741651939358142	Romania
1315	52	1992	5.43283633969	0.630475081501162	0.08172511678012659	5.351111222909873	Romania
1316	52	1993	5.85560480956	0.633801422118109	0.0806502325894186	5.774954576970582	Romania
1317	52	1994	6.47579867525	0.638371931788576	0.0819326765786598	6.39386599867134	Romania
1318	52	1995	6.395506254470001	0.643718879089372	0.08250667611425287	6.312999578355748	Romania
1319	52	1996	6.10407949521	0.648104195492848	0.08082614176036144	6.023253353449638	Romania
1320	52	1997	5.60254235485	0.651225576178548	0.08126349832693333	5.521278856523066	Romania
1321	52	1998	4.744807125329999	0.654927768840234	0.082045433327957	4.662761692002043	Romania
1322	52	1999	3.81645484111	0.65954484605753	0.08115132859628206	3.735303512513718	Romania
1323	52	2000	3.07532498503	0.66529434615185	0.08151108576213334	2.993813899267866	Romania
1324	52	2001	2.53762189909	0.672020166603488	0.08147451041060606	2.456147388679394	Romania
1325	52	2002	2.0465691412	0.678297416747085	0.07863388853444445	1.967935252665556	Romania
1326	52	2003	1.56269230682	0.68407492928742	0.0781184518932	1.4845738549268	Romania
1327	52	2004	1.18712926874	0.690417054639929	0.0751919364178481	1.111937332322152	Romania
1328	52	2005	0.9548825882	0.694998949594957	0.07426454425114755	0.8806180439488525	Romania
1329	52	2006	0.7522776195399999	0.699490765699603	0.07516081591542373	0.6771168036245763	Romania
1330	52	2007	0.58352472606	0.704523726685579	0.07514977425149254	0.5083749518085076	Romania
1331	52	2008	0.46378726465	0.710757127721139	0.07403525416326087	0.3897520104867391	Romania
1332	52	2009	0.41022140827	0.717445122377497	0.07426659965953847	0.3359548086104615	Romania
1333	52	2010	0.3888580666499999	0.723891348732225	0.07423068286725806	0.3146273837827419	Romania
1334	52	2011	0.37118588862	0.729018272021873	0.0744692973954386	0.2967165912245614	Romania
1335	52	2012	0.36646510939	0.73389248238628	0.07474008121406779	0.2917250281759322	Romania
1336	52	2013	0.3517559542	0.737880472910291	0.07406534907444444	0.2776906051255555	Romania
1337	52	2014	0.37321501003	0.740395466703106	0.07541364956111112	0.2978013604688889	Romania
1338	52	2015	0.37597818768	0.743473529634312	0.0743238372245946	0.3016543504554055	Romania
1339	52	2016	0.4045269983299999	0.747058709528536	0.0756070183150685	0.3289199800149314	Romania
1340	52	2017	0.39601879421	0.751117366992228	0.0745910637072973	0.3214277305027027	Romania
1341	52	2018	0.41228178059	0.755533333480467	0.07464970972428571	0.3376320708657143	Romania
1342	52	2019	0.41396504464	0.760283970607593	0.0746690573615625	0.3392959872784375	Romania
1343	52	2020	0.42699384738	0.764276444363666	0.07459618923238806	0.3523976581476119	Romania
1344	52	2021	0.49327249454	0.768453864365965	0.07434466947838235	0.4189278250616176	Romania
1345	53	1990	13.08916080966	0.630511019536119	0.08168150058945653	13.00747930907054	Serbia
1346	53	1991	13.16596519662	0.638016934037528	0.08211223369545455	13.08385296292455	Serbia
1347	53	1992	13.41419356342	0.641971993828041	0.0810829191809	13.3331106442391	Serbia
1348	53	1993	13.90013156783	0.642096034424249	0.08189747947039604	13.8182340883596	Serbia
1349	53	1994	14.31298222618	0.642223220931048	0.08157619569398149	14.23140603048602	Serbia
1350	53	1995	14.80079537692	0.642739671389532	0.08195350552168831	14.71884187139831	Serbia
1351	53	1996	15.20483314349	0.644846417030162	0.08110761872542056	15.12372552476458	Serbia
1352	53	1997	15.63716767087	0.64716209445227	0.08189868594652173	15.55526898492348	Serbia
1353	53	1998	14.14568552483	0.65024598899818	0.08115101543263158	14.06453450939737	Serbia
1354	53	1999	13.84177998123	0.655534174135398	0.08145129887018518	13.76032868235981	Serbia
1355	53	2000	14.28764838925	0.660752800457895	0.08136449342066666	14.20628389582933	Serbia
1356	53	2001	13.78609172279	0.665407334806451	0.08170416193027523	13.70438756085972	Serbia
1357	53	2002	13.62081214584	0.671511071572143	0.08061876791694118	13.54019337792306	Serbia
1358	53	2003	13.78466247285	0.678334928718905	0.07804600224931624	13.70661647060068	Serbia
1359	53	2004	13.87754361109	0.686819841842618	0.07617027689585859	13.80137333419414	Serbia
1360	53	2005	13.84830762365	0.69609756790601	0.07488488139	13.77342274226	Serbia
1361	53	2006	13.62443309438	0.704945018093173	0.07491599583458333	13.54951709854542	Serbia
1362	53	2007	13.36771260651	0.713242304525204	0.07411271803163044	13.29359988847837	Serbia
1363	53	2008	12.96202509648	0.721505305994409	0.07494311213	12.88708198435	Serbia
1364	53	2009	12.60483624848	0.729965595799672	0.07500933240473684	12.52982691607527	Serbia
1365	53	2010	12.33843059158	0.740091311255812	0.07472263506563107	12.26370795651437	Serbia
1366	53	2011	12.25255402075	0.750072761758797	0.07509608173461538	12.17745793901538	Serbia
1367	53	2012	12.07070822294	0.75710508155	0.07479299642950495	11.9959152265105	Serbia
1368	53	2013	11.81219687248	0.762170908106883	0.07389793767056604	11.73829893480943	Serbia
1369	53	2014	11.78773679627	0.766043091132074	0.07424371609556818	11.71349308017443	Serbia
1370	53	2015	11.96008461839	0.769842222617687	0.07469557374858696	11.88538904464141	Serbia
1371	53	2016	11.40814293007	0.773654077278106	0.07495972162666667	11.33318320844333	Serbia
1372	53	2017	11.43026123028	0.777460384270565	0.0750945230204	11.3551667072596	Serbia
1373	53	2018	10.87009494726	0.781494973790012	0.07484928700401869	10.79524566025598	Serbia
1374	53	2019	10.96763411975	0.785768300182747	0.07428708728474748	10.89334703246525	Serbia
1375	53	2020	11.25867509356	0.789183332686432	0.07416330319118812	11.18451179036881	Serbia
1376	53	2021	10.70385831666	0.792416293685483	0.07453769358273504	10.62932062307726	Serbia
1377	54	1990	25.45969496278	0.653853505137647	0.08146466195132654	25.37823030082867	Slovakia
1378	54	1991	25.11875021167	0.658731402179317	0.08131311587142857	25.03743709579857	Slovakia
1379	54	1992	25.2206687855	0.665830110587888	0.0812085655178409	25.13946021998216	Slovakia
1380	54	1993	24.58192564463	0.67596793706605	0.07984945005828947	24.50207619457171	Slovakia
1381	54	1994	23.98465395442	0.688136476595487	0.07575757778923077	23.90889637663077	Slovakia
1382	54	1995	24.37076497738	0.697476536273994	0.074542124524	24.296222852856	Slovakia
1383	54	1996	23.85850565008	0.704405003157211	0.07510695092336284	23.78339869915664	Slovakia
1384	54	1997	24.75053836302	0.711513209633452	0.074237973086	24.676300389934	Slovakia
1385	54	1998	25.73432440276	0.719058766219034	0.07468896042522125	25.65963544233478	Slovakia
1386	54	1999	25.40725093801	0.726144172630556	0.07450158695765306	25.33274935105235	Slovakia
1387	54	2000	24.72478888938	0.734046240313494	0.07477360335465347	24.65001528602535	Slovakia
1388	54	2001	24.41105318761	0.741392553570632	0.07412293076168422	24.33693025684832	Slovakia
1389	54	2002	24.44256813333	0.746791141582656	0.07499120400531646	24.36757692932468	Slovakia
1390	54	2003	24.04801145324	0.75116726952438	0.07435991314368422	23.97365154009632	Slovakia
1391	54	2004	22.82963305771	0.755836693705671	0.07440826845019231	22.75522478925981	Slovakia
1392	54	2005	23.51227963429	0.761724185107018	0.07438286990027027	23.43789676438973	Slovakia
1393	54	2006	22.97209809666	0.767673036224795	0.07484914450270834	22.89724895215729	Slovakia
1394	54	2007	23.12377365658	0.772914152845047	0.07454776429643564	23.04922589228356	Slovakia
1395	54	2008	22.78262056933	0.777197399879439	0.07467648922210526	22.70794408010789	Slovakia
1396	54	2009	21.87767452494	0.781052260265285	0.07406782960814433	21.80360669533186	Slovakia
1397	54	2010	21.1562904863	0.786254422327679	0.07410452938692308	21.08218595691308	Slovakia
1398	54	2011	20.75587516366	0.791465382423228	0.07507108501348837	20.68080407864651	Slovakia
1399	54	2012	20.16005758684	0.795456215611276	0.07466209074831683	20.08539549609169	Slovakia
1400	54	2013	19.42067601171	0.797903722940591	0.07481379463707548	19.34586221707292	Slovakia
1401	54	2014	19.11589084738	0.799618796308309	0.07510604293754718	19.04078480444245	Slovakia
1402	54	2015	19.37256977621	0.800394179928449	0.07549405146649485	19.2970757247435	Slovakia
1403	54	2016	18.02813905828	0.800878210489993	0.07540266567982457	17.95273639260018	Slovakia
1404	54	2017	18.01726563228	0.802277316569847	0.07475910730728261	17.94250652497271	Slovakia
1405	54	2018	18.17558625356	0.804357302109054	0.07435685034617978	18.10122940321382	Slovakia
1406	54	2019	17.2392176254	0.80644845685688	0.07512639689134147	17.16409122850866	Slovakia
1407	54	2020	16.52332923988	0.80830596588062	0.07439828928745763	16.44893095059254	Slovakia
1408	54	2021	16.64461446493	0.810610529921693	0.0739633260804717	16.57065113884953	Slovakia
1409	55	1990	20.16724112776	0.727463928368452	0.07389034964436171	20.09335077811564	Slovenia
1410	55	1991	21.8535894327	0.732666985968602	0.07488614549981308	21.77870328720019	Slovenia
1411	55	1992	21.91497831807	0.737391551733707	0.07516238873316326	21.83981592933684	Slovenia
1412	55	1993	21.86191406814	0.741774171511168	0.0738984652542268	21.78801560288577	Slovenia
1413	55	1994	22.42939354863	0.746234861332899	0.07516101057461538	22.35423253805538	Slovenia
1414	55	1995	21.25130274975	0.750994974989173	0.0748768648838889	21.17642588486611	Slovenia
1415	55	1996	21.25652417663	0.756348987126594	0.07519199554414893	21.18133218108585	Slovenia
1416	55	1997	20.96674798506	0.762275291907702	0.07461336041798076	20.89213462464202	Slovenia
1417	55	1998	20.07073656067	0.767728525502705	0.07443325853404495	19.99630330213595	Slovenia
1418	55	1999	20.21606547852	0.773236192288015	0.0742445208075	20.1418209577125	Slovenia
1419	55	2000	18.89796918976	0.779578009745196	0.07485875004836956	18.82311043971163	Slovenia
1420	55	2001	19.52083649644	0.786240775635761	0.07512434259270834	19.44571215384729	Slovenia
1421	55	2002	19.23177161606	0.791805569443613	0.07490530433342105	19.15686631172658	Slovenia
1422	55	2003	18.72190671826	0.796371530737719	0.07457556014883496	18.64733115811117	Slovenia
1423	55	2004	17.7740441993	0.800962240122577	0.07430340540803922	17.69974079389196	Slovenia
1424	55	2005	16.70544212951	0.805601248185604	0.0748108947628866	16.63063123474711	Slovenia
1425	55	2006	16.95390831778	0.809708595222897	0.07493311332845361	16.87897520445155	Slovenia
1426	55	2007	16.56938900669	0.813006319197598	0.07484261548641026	16.49454639120359	Slovenia
1427	55	2008	15.17079873541	0.816347250277984	0.0743736155119802	15.09642511989802	Slovenia
1428	55	2009	15.18926301469	0.818878560380979	0.07438386779807339	15.11487914689193	Slovenia
1429	55	2010	14.73181252929	0.82117848598052	0.07490338124164836	14.65690914804835	Slovenia
1430	55	2011	13.99027229066	0.823023560855118	0.07479409998729167	13.91547819067271	Slovenia
1431	55	2012	13.99038719171	0.824336562677773	0.07441559705082192	13.91597159465918	Slovenia
1432	55	2013	13.3599157314	0.825826275074906	0.07487813600739131	13.28503759539261	Slovenia
1433	55	2014	13.15997027748	0.827799245827941	0.0739745666339759	13.08599571084602	Slovenia
1434	55	2015	14.14267379563	0.829837070735453	0.07499234567714286	14.06768144995286	Slovenia
1435	55	2016	14.06360180527	0.831367915132541	0.0745762503835	13.9890255548865	Slovenia
1436	55	2017	13.57039780759	0.833038139449118	0.07399401576322581	13.49640379182677	Slovenia
1437	55	2018	12.96945482654	0.835472480610787	0.07522066036350877	12.89423416617649	Slovenia
1438	55	2019	12.6092287385	0.838266782297842	0.0751485317873077	12.53408020671269	Slovenia
1439	55	2020	11.56038813364	0.840373845574037	0.07474992569733334	11.48563820794267	Slovenia
1440	55	2021	11.60170630379	0.842430731281465	0.07433848538969696	11.5273678184003	Slovenia
1441	57	1990	16.92090263813	0.622446576329452	0.08179961362108695	16.83910302450891	Belarus
1442	57	1991	18.25120178567	0.627038266774523	0.081921861466	18.169279924204	Belarus
1443	57	1992	18.91536867799	0.632891737136784	0.0825072538225926	18.83286142416741	Belarus
1444	57	1993	19.96265222012	0.639394169351269	0.08135381500666666	19.88129840511333	Belarus
1445	57	1994	18.79953447987	0.64465278058669	0.08098447655554217	18.71855000331446	Belarus
1446	57	1995	18.69336841442	0.648959503797064	0.08123839675030303	18.6121300176697	Belarus
1447	57	1996	18.37255064403	0.652855220750827	0.081140381495	18.291410262535	Belarus
1448	57	1997	18.2964626985	0.655627296459504	0.08130656900371135	18.21515612949629	Belarus
1449	57	1998	18.52735388519	0.657246466657203	0.08135380160708738	18.44600008358291	Belarus
1450	57	1999	19.20742712924	0.660171009515746	0.0822956235706422	19.12513150566936	Belarus
1451	57	2000	17.4799599474	0.664705822252137	0.08219821722720722	17.39776173017279	Belarus
1452	57	2001	17.92442348812	0.671333268854148	0.0808105185744086	17.84361296954559	Belarus
1453	57	2002	17.56534276905	0.678121782135605	0.07923291535495412	17.48610985369504	Belarus
1454	57	2003	16.22076741824	0.68486855613275	0.07811698565659794	16.1426504325834	Belarus
1455	57	2004	16.31396495876	0.692502135029653	0.0748213937967742	16.23914356496322	Belarus
1456	57	2005	17.42578369485	0.698985482904355	0.07493803168791667	17.35084566316208	Belarus
1457	57	2006	15.35007406361	0.705119102674127	0.07468293799969387	15.27539112561031	Belarus
1458	57	2007	13.04479386289	0.711496561875696	0.0748122922282353	12.96998157066177	Belarus
1459	57	2008	12.32070973303	0.719120871487284	0.0745730762995	12.2461366567305	Belarus
1460	57	2009	11.69964206763	0.727292783613496	0.074551531895625	11.62509053573437	Belarus
1461	57	2010	10.99227153065	0.734954626211817	0.07477766271958333	10.91749386793042	Belarus
1462	57	2011	10.10943908202	0.739504325946655	0.07422646556714285	10.03521261645286	Belarus
1463	57	2012	8.21358752146	0.743468837307909	0.07438437012847826	8.139203151331522	Belarus
1464	57	2013	7.84706132885	0.748529322885796	0.07495298624190909	7.772108342608091	Belarus
1465	57	2014	7.1768120824	0.753511479851413	0.07508344228674699	7.101728640113253	Belarus
1466	57	2015	6.666517064670001	0.758205742923593	0.07490308396359223	6.591613980706408	Belarus
1467	57	2016	6.53311409227	0.764328221802501	0.07408796313577778	6.459026129134222	Belarus
1468	57	2017	6.607209517779999	0.771131465670885	0.07491191138662162	6.532297606393378	Belarus
1469	57	2018	6.88863753552	0.776568956673705	0.07427919089928571	6.814358344620715	Belarus
1470	57	2019	7.049307150040001	0.780508018535969	0.07459465790844155	6.974712492131559	Belarus
1471	57	2020	7.202138047989999	0.782381564892966	0.07473183111987179	7.127406216870128	Belarus
1472	57	2021	7.56859647682	0.784484710906639	0.07453188586764706	7.494064590952353	Belarus
1473	58	1990	20.14783327976	0.674967632130919	0.07957999223914634	20.06825328752085	Estonia
1474	58	1991	21.30897865397	0.685223089296634	0.07890812320362638	21.23007053076638	Estonia
1475	58	1992	20.53224555605	0.695586673779285	0.07492585712113402	20.45731969892887	Estonia
1476	58	1993	22.07647601419	0.703693149995024	0.07490459432185186	22.00157141986815	Estonia
1477	58	1994	22.67599563137	0.708456180899464	0.0742366501807767	22.60175898118922	Estonia
1478	58	1995	21.11889706012	0.713172725189506	0.07479730651259843	21.0440997536074	Estonia
1479	58	1996	19.14846247498	0.718813024217038	0.07460559748012346	19.07385687749988	Estonia
1480	58	1997	18.76790506733	0.724652439639785	0.07450200449301887	18.69340306283698	Estonia
1481	58	1998	19.16484390594	0.729027035230187	0.07479219225288461	19.09005171368711	Estonia
1482	58	1999	17.83790713494	0.733250616186121	0.07464485060130435	17.76326228433869	Estonia
1483	58	2000	16.66854335483	0.739713154351944	0.07415970820876289	16.59438364662124	Estonia
1484	58	2001	17.39318619775	0.746602207163017	0.07436644971576471	17.31881974803424	Estonia
1485	58	2002	16.3495817672	0.752629898252246	0.0748717769192	16.2747099902808	Estonia
1486	58	2003	15.93380253831	0.75781567757793	0.07492522453059405	15.85887731377941	Estonia
1487	58	2004	16.68220707977	0.763223727128029	0.0746370015226087	16.60757007824739	Estonia
1488	58	2005	15.89189652043	0.769112181926314	0.07547266000578948	15.81642386042421	Estonia
1489	58	2006	16.15438290508	0.774451841771662	0.0743422692945977	16.08004063578541	Estonia
1490	58	2007	16.05330253406	0.781074442846485	0.07512929144771428	15.97817324261229	Estonia
1491	58	2008	15.4657954143	0.788598873704278	0.07584455704643564	15.38995085725356	Estonia
1492	58	2009	15.01403843004	0.794728212699059	0.07553572146234694	14.93850270857765	Estonia
1493	58	2010	13.90234485212	0.800829717976428	0.07458063422828283	13.82776421789172	Estonia
1494	58	2011	13.90412300467	0.806633077522166	0.07461238438111112	13.82951062028889	Estonia
1495	58	2012	13.31918585834	0.811109357704526	0.07481687230244898	13.24436898603755	Estonia
1496	58	2013	11.89435342091	0.81488717677447	0.07511605270392156	11.81923736820608	Estonia
1497	58	2014	13.03689632267	0.818770732051979	0.0738885330648276	12.96300778960517	Estonia
1498	58	2015	12.94420870711	0.823221278492715	0.07528075031693694	12.86892795679306	Estonia
1499	58	2016	13.26546889508	0.827364360092018	0.07486090017377778	13.19060799490622	Estonia
1500	58	2017	12.47246468104	0.830975311283378	0.0750063230142268	12.39745835802577	Estonia
1501	58	2018	12.85845822428	0.834566296193434	0.074827465685625	12.78363075859438	Estonia
1502	58	2019	12.78424217064	0.838573508963879	0.07471226695677778	12.70952990368322	Estonia
1503	58	2020	13.07723831748	0.841817139147138	0.0748417901006087	13.00239652737939	Estonia
1504	58	2021	12.5601754743	0.844917787360624	0.07484060276886598	12.48533487153113	Estonia
1505	59	1990	17.13327869885	0.680193638285329	0.07867558695391752	17.05460311189609	Latvia
1506	59	1991	17.03132464073	0.688117297290074	0.07547495489158416	16.95584968583842	Latvia
1507	59	1992	17.29604398207	0.696157035504877	0.07459896849885417	17.22144501357115	Latvia
1508	59	1993	19.81143877295	0.705249855159515	0.07478873133011364	19.73665004161989	Latvia
1509	59	1994	21.23646595511	0.712531352821191	0.07457763475323233	21.16188832035677	Latvia
1510	59	1995	20.11676388066	0.717639459211637	0.07472868068259615	20.0420351999774	Latvia
1511	59	1996	18.40172040634	0.721139537892551	0.07432574219553398	18.32739466414447	Latvia
1512	59	1997	18.20119237969	0.723746580428208	0.07461569160927084	18.12657668808073	Latvia
1513	59	1998	18.81876641682	0.725427335933284	0.07491964053065217	18.74384677628935	Latvia
1514	59	1999	18.79142265727	0.727219684959525	0.07481686194846154	18.71660579532153	Latvia
1515	59	2000	17.81127491311	0.730951448728138	0.0748000846537037	17.7364748284563	Latvia
1516	59	2001	18.15229559931	0.73629419637135	0.07515894156364583	18.07713665774635	Latvia
1517	59	2002	17.18425019623	0.741870440285041	0.0747594035089796	17.10949079272102	Latvia
1518	59	2003	16.95549451886	0.748168161846997	0.07420902330572916	16.88128549555427	Latvia
1519	59	2004	17.05811100214	0.755263211009698	0.0747237459002	16.9833872562398	Latvia
1520	59	2005	17.36443146899	0.761929432669523	0.07461463516891892	17.28981683382108	Latvia
1521	59	2006	18.33377789926	0.768459928850117	0.07411469872543104	18.25966320053457	Latvia
1522	59	2007	18.44043378379	0.776481958669804	0.07517992612073685	18.36525385766926	Latvia
1523	59	2008	16.54552979916	0.786324573303851	0.07467941149351064	16.47085038766649	Latvia
1524	59	2009	16.51630208629	0.794504426648315	0.0744767303931	16.4418253558969	Latvia
1525	59	2010	17.46402607071	0.798171594063957	0.07545681639351648	17.38856925431648	Latvia
1526	59	2011	16.81768181372	0.799080776427927	0.07433744325438202	16.74334437046562	Latvia
1527	59	2012	16.60312562832	0.801026473960894	0.07384310664595745	16.52928252167404	Latvia
1528	59	2013	16.99280839031	0.802660490277978	0.0745049969017	16.9183033934083	Latvia
1529	59	2014	17.21728853761	0.803721486035489	0.0748633467408911	17.14242519086911	Latvia
1530	59	2015	16.3456522678	0.806985994927815	0.07493499981389473	16.27071726798611	Latvia
1531	59	2016	15.11265689831	0.811463590660605	0.0752567591275641	15.03740013918243	Latvia
1532	59	2017	15.87541727943	0.816923118079976	0.07424391679379747	15.8011733626362	Latvia
1533	59	2018	15.74140400977	0.821419809272627	0.07422074267838384	15.66718326709162	Latvia
1534	59	2019	14.44135523835	0.824781776742666	0.07487621177660195	14.3664790265734	Latvia
1535	59	2020	14.57105617964	0.827900448409988	0.0742697928371	14.4967863868029	Latvia
1536	59	2021	14.76677417334	0.830663516299797	0.07480870098772727	14.69196547235227	Latvia
1537	60	1990	18.8435677845	0.668503937884641	0.08204703886123711	18.76152074563876	Lithuania
1538	60	1991	19.84148286397	0.673234120792409	0.08145545211088236	19.76002741185912	Lithuania
1539	60	1992	19.6477535226	0.680992879643758	0.07827608081372094	19.56947744178628	Lithuania
1540	60	1993	21.76884644109	0.687480621018131	0.07585786073974138	21.69298858035026	Lithuania
1541	60	1994	21.68842721033	0.69115165298429	0.0747815256258427	21.61364568470416	Lithuania
1542	60	1995	20.44665799409	0.694734380082166	0.07458421426217392	20.37207377982783	Lithuania
1543	60	1996	20.10875251421	0.698591300871233	0.07495704704582525	20.03379546716418	Lithuania
1544	60	1997	19.07259428596	0.702840949666947	0.0748309973506796	18.99776328860932	Lithuania
1545	60	1998	19.63053090425	0.707468182196716	0.0744989213647191	19.55603198288528	Lithuania
1546	60	1999	19.61029927088	0.712834170940662	0.07462556292091743	19.53567370795908	Lithuania
1547	60	2000	19.15353327973	0.719896959838609	0.07479717507078432	19.07873610465921	Lithuania
1548	60	2001	20.18085362821	0.727133584877313	0.07369697664747368	20.10715665156253	Lithuania
1549	60	2002	18.8916972896	0.733793397915696	0.07467701300272728	18.81702027659727	Lithuania
1550	60	2003	19.09592778066	0.741229600875632	0.07553230629547009	19.02039547436453	Lithuania
1551	60	2004	19.88545739642	0.748949762305515	0.0751918865475	19.8102655098725	Lithuania
1552	60	2005	20.20515335802	0.756352359983789	0.07456116589692308	20.13059219212307	Lithuania
1553	60	2006	21.75052878711	0.763059124350272	0.0742310246217757	21.67629776248823	Lithuania
1554	60	2007	23.24042539764	0.770229638520692	0.07423141280089553	23.1661939848391	Lithuania
1555	60	2008	21.93922607851	0.778273711505288	0.07422807771912088	21.86499800079088	Lithuania
1556	60	2009	19.89528265664	0.785689739125479	0.07427869694217391	19.82100395969783	Lithuania
1557	60	2010	20.07937177286	0.793364681757828	0.07526732136141509	20.00410445149858	Lithuania
1558	60	2011	19.48768465932	0.800924994333688	0.07575265853195652	19.41193200078804	Lithuania
1559	60	2012	19.50551609825	0.8078270261595	0.07463778076401786	19.43087831748598	Lithuania
1560	60	2013	19.93136431285	0.813219722329104	0.07492697753505051	19.85643733531495	Lithuania
1561	60	2014	19.7408833838	0.817886376021861	0.07547481994028846	19.66540856385971	Lithuania
1562	60	2015	19.62307939089	0.823112629019743	0.07505645031712643	19.54802294057287	Lithuania
1563	60	2016	18.97275182786	0.829303695106582	0.07549754908435294	18.89725427877565	Lithuania
1564	60	2017	17.58503793901	0.8358717398516	0.07467313001387096	17.51036480899613	Lithuania
1565	60	2018	17.82875641244	0.841918910402675	0.07532849509836957	17.75342791734163	Lithuania
1566	60	2019	17.79164513902	0.847906338850069	0.07506331286065934	17.71658182615934	Lithuania
1567	60	2020	18.26614606208	0.85275238761541	0.07418387050524752	18.19196219157475	Lithuania
1568	60	2021	17.76076302178	0.856484049109405	0.07402046977578512	17.68674255200422	Lithuania
1569	61	1990	11.63634277874	0.604251762377742	0.0817026206741573	11.55464015806584	Republic of Moldova
1570	61	1991	12.41033027708	0.607270773865529	0.08114871633293479	12.32918156074706	Republic of Moldova
1571	61	1992	12.48330598807	0.609664558440288	0.08107286548569893	12.4022331225843	Republic of Moldova
1572	61	1993	12.39565557859	0.614152920432239	0.08203301800689321	12.31362256058311	Republic of Moldova
1573	61	1994	13.65128436291	0.617603766824611	0.08216786655718447	13.56911649635281	Republic of Moldova
1574	61	1995	13.45044381356	0.620951321121127	0.08174637502181818	13.36869743853818	Republic of Moldova
1575	61	1996	12.54191130367	0.623113983844076	0.08160486370147368	12.46030643996853	Republic of Moldova
1576	61	1997	11.32511597159	0.624370104753213	0.081947590987767	11.24316838060223	Republic of Moldova
1577	61	1998	11.32762134357	0.62411676120849	0.081402039303	11.246219304267	Republic of Moldova
1578	61	1999	10.36510948129	0.622834528688654	0.08139051475872093	10.28371896653128	Republic of Moldova
1579	61	2000	9.97399979529	0.622004933502906	0.08159881668636364	9.892400978603636	Republic of Moldova
1580	61	2001	9.94461996708	0.622936409943787	0.0815356182910909	9.86308434878891	Republic of Moldova
1581	61	2002	9.52084615647	0.625874844526255	0.08142928260773197	9.439416873862267	Republic of Moldova
1582	61	2003	9.62506286682	0.629985044767633	0.08142397349690722	9.543638893323093	Republic of Moldova
1583	61	2004	9.83046635922	0.635394821992876	0.08084990984788236	9.749616449372118	Republic of Moldova
1584	61	2005	10.08476631469	0.641530965095913	0.0817881359797143	10.00297817871029	Republic of Moldova
1585	61	2006	10.46994370534	0.647996263561811	0.08147218606009615	10.3884715192799	Republic of Moldova
1586	61	2007	10.95656526759	0.65421585059876	0.0816471552637234	10.87491811232628	Republic of Moldova
1587	61	2008	10.29375384708	0.661046597063232	0.08121574091931034	10.21253810616069	Republic of Moldova
1588	61	2009	10.65343872901	0.666284393801024	0.08175624266852631	10.57168248634147	Republic of Moldova
1589	61	2010	11.42171451774	0.671989615961323	0.08104815169179246	11.34066636604821	Republic of Moldova
1590	61	2011	10.19476405935	0.678004136643775	0.07921812168868132	10.11554593766132	Republic of Moldova
1591	61	2012	10.30993667582	0.682979795888934	0.07863741221122449	10.23129926360878	Republic of Moldova
1592	61	2013	9.95392929697	0.688519174704066	0.07606657775254545	9.877862719217454	Republic of Moldova
1593	61	2014	11.18136677191	0.694104557276994	0.07563460279896908	11.10573216911103	Republic of Moldova
1594	61	2015	11.47629795547	0.699355166217478	0.07445531094504855	11.40184264452495	Republic of Moldova
1595	61	2016	11.49381153447	0.70514454200476	0.07475005247	11.419061482	Republic of Moldova
1596	61	2017	10.70659768618	0.711206637139458	0.07473546059375	10.63186222558625	Republic of Moldova
1597	61	2018	10.59557042557	0.717244426652362	0.07473043844256637	10.52083998712743	Republic of Moldova
1598	61	2019	10.42422384162	0.723011647628002	0.07430573178923809	10.34991810983076	Republic of Moldova
1599	61	2020	10.38519242043	0.727710540349217	0.07485719086213483	10.31033522956787	Republic of Moldova
1600	61	2021	10.35509259611	0.732214875427507	0.0746194723152	10.2804731237948	Republic of Moldova
1601	62	1990	24.19367620146	0.671600578021767	0.08142349603834782	24.11225270542165	Russian Federation
1602	62	1991	22.92182430195	0.680099211484661	0.07808741613934783	22.84373688581065	Russian Federation
1603	62	1992	22.44054028358	0.688068021982768	0.07618805908631068	22.36435222449369	Russian Federation
1604	62	1993	23.02687526918	0.692036194318927	0.07573838422474227	22.95113688495526	Russian Federation
1605	62	1994	22.23682491906	0.694144966076361	0.07506305544138298	22.16176186361862	Russian Federation
1606	62	1995	19.63806488012	0.697854213747881	0.07462748858424528	19.56343739153576	Russian Federation
1607	62	1996	18.20774524711	0.701468230734779	0.07445376781032258	18.13329147929968	Russian Federation
1608	62	1997	16.83314219243	0.703752867289891	0.0745427113568504	16.75859948107315	Russian Federation
1609	62	1998	16.21251028956	0.705198518088381	0.07461834224209678	16.1378919473179	Russian Federation
1610	62	1999	16.33759235774	0.706863537909859	0.07475869251603448	16.26283366522397	Russian Federation
1611	62	2000	16.03168647041	0.708643647769121	0.0750339552990909	15.95665251511091	Russian Federation
1612	62	2001	15.59823945415	0.710570359001004	0.074709353633125	15.52353010051688	Russian Federation
1613	62	2002	14.97333632991	0.713460956547605	0.07458169629588235	14.89875463361412	Russian Federation
1614	62	2003	14.99448524822	0.718875116049301	0.07473332348404041	14.91975192473596	Russian Federation
1615	62	2004	14.79214389873	0.726305319497695	0.07488002644258929	14.71726387228741	Russian Federation
1616	62	2005	15.4123199043	0.733592776524904	0.07506938602115384	15.33725051827885	Russian Federation
1617	62	2006	14.83704009895	0.740064663588135	0.07403610514886598	14.76300399380114	Russian Federation
1618	62	2007	15.11974374573	0.746191512265979	0.074990331235567	15.04475341449443	Russian Federation
1619	62	2008	16.00943485314	0.752623243282606	0.07458995695333333	15.93484489618667	Russian Federation
1620	62	2009	16.28202230696	0.757960404689196	0.07500614721879122	16.20701615974121	Russian Federation
1621	62	2010	17.18225768939	0.763320116187813	0.07502372055297872	17.10723396883702	Russian Federation
1622	62	2011	16.71843775086	0.767633587927234	0.07501611924385965	16.64342163161614	Russian Federation
1623	62	2012	16.42741604431	0.77192038427212	0.07424491092878788	16.35317113338121	Russian Federation
1624	62	2013	16.64766035648	0.776526978961411	0.07455222296583333	16.57310813351416	Russian Federation
1625	62	2014	17.06083266543	0.780617524284297	0.07396695098676768	16.98686571444323	Russian Federation
1626	62	2015	17.52090350481	0.784913773964283	0.07392524514557693	17.44697825966442	Russian Federation
1627	62	2016	17.63433563079	0.790330149439335	0.07411822003435897	17.56021741075564	Russian Federation
1628	62	2017	17.05523179672	0.79566948446832	0.07514140450535714	16.98009039221464	Russian Federation
1629	62	2018	17.4851942062	0.800108144129611	0.07499151175745099	17.41020269444255	Russian Federation
1630	62	2019	17.64095841922	0.803658201264112	0.07515233043308411	17.56580608878691	Russian Federation
1631	62	2020	17.34646244744	0.806011474298182	0.07423047804230769	17.27223196939769	Russian Federation
1632	62	2021	17.00413381658	0.808536004906566	0.07410742393342858	16.93002639264657	Russian Federation
1633	63	1990	15.74731877152	0.647461465528387	0.08171392684277778	15.66560484467722	Ukraine
1634	63	1991	16.67772351575	0.651950021194653	0.08177445157326531	16.59594906417673	Ukraine
1635	63	1992	17.21799976629	0.657600333165733	0.08220316997421569	17.13579659631579	Ukraine
1636	63	1993	17.18784837815	0.66286740459174	0.0816666451447619	17.10618173300524	Ukraine
1637	63	1994	17.38228849922	0.665506374866164	0.08151298323172043	17.30077551598828	Ukraine
1638	63	1995	17.87907075442	0.666950166648749	0.08137606946766991	17.79769468495233	Ukraine
1639	63	1996	17.39390985632	0.668104744367524	0.08149680269761905	17.31241305362238	Ukraine
1640	63	1997	16.59426478891	0.669207845755283	0.08145324752520834	16.5128115413848	Ukraine
1641	63	1998	15.55487157736	0.670322300548544	0.08104581288747476	15.47382576447253	Ukraine
1642	63	1999	15.88101021952	0.670642905451183	0.08089568841933334	15.80011453110067	Ukraine
1643	63	2000	15.81779352209	0.671095000943321	0.08093723178061225	15.73685629030939	Ukraine
1644	63	2001	14.48719169849	0.672467819796801	0.08139823247009709	14.4057934660199	Ukraine
1645	63	2002	13.56666259261	0.674543220896083	0.07971022394442308	13.48695236866558	Ukraine
1646	63	2003	12.59565606882	0.678614636476308	0.0787134337906383	12.51694263502936	Ukraine
1647	63	2004	11.88761833487	0.685380936146257	0.07825534376058252	11.80936299110942	Ukraine
1648	63	2005	10.56589870257	0.692023300673985	0.07487437202567308	10.49102433054433	Ukraine
1649	63	2006	9.01299833295	0.698093382536473	0.07481163824739497	8.938186694702605	Ukraine
1650	63	2007	8.28183095206	0.704202307705725	0.07502858250211539	8.206802369557884	Ukraine
1651	63	2008	7.52775216639	0.710980183909559	0.07458305881247312	7.453169107577527	Ukraine
1652	63	2009	6.493052302550001	0.716185465482395	0.07492484081853333	6.418127461731467	Ukraine
1653	63	2010	6.46107119832	0.72101987022281	0.07491073047306666	6.386160467846933	Ukraine
1654	63	2011	6.20567642931	0.724891957373533	0.07459457608518988	6.131081853224811	Ukraine
1655	63	2012	6.368823591429999	0.728817199844111	0.0748678229045977	6.293955768525401	Ukraine
1656	63	2013	6.33591353078	0.734033572821072	0.074418498038375	6.261495032741625	Ukraine
1657	63	2014	6.222425669130001	0.739883556959807	0.07486556891253011	6.14756010021747	Ukraine
1658	63	2015	6.36945376453	0.743790863159826	0.07428157055926315	6.295172193970737	Ukraine
1659	63	2016	6.37708383696	0.746857988843031	0.07453295187853333	6.302550885081467	Ukraine
1660	63	2017	6.59468546254	0.750593324392773	0.07428882764534246	6.520396634894658	Ukraine
1661	63	2018	6.68122014586	0.754451727274318	0.07431374771544555	6.606906398144555	Ukraine
1662	63	2019	6.862089758120001	0.757980081219807	0.07478714193479452	6.787302616185206	Ukraine
1663	63	2020	6.43962423209	0.759929872218543	0.0747062203968	6.3649180116932	Ukraine
1664	63	2021	6.70108492521	0.760773912846782	0.07494312318144927	6.626141802028551	Ukraine
1665	66	1990	17.0166843606	0.66608191698766	0.08185760422642857	16.93482675637357	Brunei Darussalam
1666	66	1991	16.65264354585	0.671233831388631	0.08075398422855422	16.57188956162145	Brunei Darussalam
1667	66	1992	16.23761206139	0.676702526223706	0.07974164582082474	16.15787041556917	Brunei Darussalam
1668	66	1993	15.80314838607	0.682175439911044	0.07789769020201755	15.72525069586798	Brunei Darussalam
1669	66	1994	15.11503169609	0.68739409348098	0.07668567838846153	15.03834601770154	Brunei Darussalam
1670	66	1995	14.45319419722	0.692471156008533	0.07484474613530613	14.37834945108469	Brunei Darussalam
1671	66	1996	13.86932583451	0.697602233240377	0.07495684252265487	13.79436899198735	Brunei Darussalam
1672	66	1997	13.65773095857	0.702944386203433	0.0743976481341	13.5833333104359	Brunei Darussalam
1673	66	1998	13.85204933747	0.708630119469791	0.07474794774511628	13.77730138972488	Brunei Darussalam
1674	66	1999	13.85467540879	0.714851237118356	0.07425136974179776	13.7804240390482	Brunei Darussalam
1675	66	2000	13.68163616078	0.72155249267874	0.07466423073435643	13.60697193004564	Brunei Darussalam
1676	66	2001	13.23504092837	0.728535069338112	0.07473035309926605	13.16031057527073	Brunei Darussalam
1677	66	2002	12.94391708974	0.735343916434566	0.07440656313342342	12.86951052660658	Brunei Darussalam
1678	66	2003	12.90169229577	0.741578091315293	0.07462452139917432	12.82706777437082	Brunei Darussalam
1679	66	2004	12.83695524216	0.747311714682537	0.07479501394582418	12.76216022821418	Brunei Darussalam
1680	66	2005	12.5513737765	0.752481792632817	0.0741279487096154	12.47724582779039	Brunei Darussalam
1681	66	2006	12.17715916678	0.75731865511743	0.07428134465585107	12.10287782212415	Brunei Darussalam
1682	66	2007	12.02096256613	0.761643128654341	0.07431886320009345	11.94664370292991	Brunei Darussalam
1683	66	2008	11.87012223472	0.765714260433754	0.07503491434408602	11.79508732037591	Brunei Darussalam
1684	66	2009	12.08055586418	0.769601681624648	0.07409021533373832	12.00646564884626	Brunei Darussalam
1685	66	2010	12.33737316212	0.773219221249055	0.07434266202084211	12.26303050009916	Brunei Darussalam
1686	66	2011	12.18431006912	0.776631893191597	0.07420126530483871	12.11010880381516	Brunei Darussalam
1687	66	2012	12.01042462493	0.780216551684601	0.0751863815885849	11.93523824334141	Brunei Darussalam
1688	66	2013	12.30970830254	0.784017040989581	0.07521638881785046	12.23449191372215	Brunei Darussalam
1689	66	2014	12.46502344592	0.787733289361499	0.07369329788698796	12.39133014803301	Brunei Darussalam
1690	66	2015	12.67336171451	0.791367566956237	0.07439700915839623	12.5989647053516	Brunei Darussalam
1691	66	2016	12.9549989055	0.794980772397229	0.07448870532928571	12.88051020017071	Brunei Darussalam
1692	66	2017	12.75891855791	0.798309936375838	0.0743892367831068	12.68452932112689	Brunei Darussalam
1693	66	2018	12.34859094641	0.801436553226482	0.07425717445705263	12.27433377195295	Brunei Darussalam
1694	66	2019	12.04617066645	0.804499388246421	0.07450047670441176	11.97167018974559	Brunei Darussalam
1695	66	2020	11.47617515938	0.80742409075008	0.07499897639427185	11.40117618298573	Brunei Darussalam
1696	66	2021	11.28831852863	0.810234366947283	0.07487103312648352	11.21344749550352	Brunei Darussalam
1697	67	1990	18.6571376616	0.790253515528297	0.07484533899788236	18.58229232260212	Japan
1698	67	1991	18.01076043652	0.794616189497547	0.07532782928297618	17.93543260723702	Japan
1699	67	1992	17.31538113497	0.799156224748283	0.0744354956225	17.2409456393475	Japan
1700	67	1993	16.3765915096	0.802972994199584	0.07437094942185567	16.30222056017815	Japan
1701	67	1994	15.29550640315	0.806689483098495	0.07525028716010752	15.22025611598989	Japan
1702	67	1995	14.38644363061	0.810510771484257	0.07440997775417582	14.31203365285582	Japan
1703	67	1996	13.78471469454	0.813870745535327	0.0750415576211828	13.70967313691882	Japan
1704	67	1997	13.20746442834	0.816675782376649	0.07497416082381818	13.13249026751618	Japan
1705	67	1998	12.751325295	0.819016201504856	0.07498212798660378	12.6763431670134	Japan
1706	67	1999	12.42965813182	0.82106663705133	0.07450474242141177	12.35515338939859	Japan
1707	67	2000	12.13587201771	0.822938998623378	0.07511543821064516	12.06075657949935	Japan
1708	67	2001	12.01774805286	0.824723241254759	0.07384276094888889	11.94390529191111	Japan
1709	67	2002	11.72415862926	0.82693677356819	0.07429502503472528	11.64986360422527	Japan
1710	67	2003	11.67870253249	0.829392223273124	0.07449392466960396	11.6042086078204	Japan
1711	67	2004	11.45486083423	0.832037381275171	0.07505043032160377	11.3798104039084	Japan
1712	67	2005	11.30617071828	0.834288685362289	0.07460899464712871	11.23156172363287	Japan
1713	67	2006	11.17616047323	0.836222264006662	0.07509332542847826	11.10106714780152	Japan
1714	67	2007	11.15794799376	0.83829415979033	0.07456934645117022	11.08337864730883	Japan
1715	67	2008	10.93796407355	0.840301217168455	0.07477852536092784	10.86318554818907	Japan
1716	67	2009	10.78770379832	0.842133664144895	0.07483661044602041	10.71286718787398	Japan
1717	67	2010	10.63032747486	0.844361810771781	0.07425005428936843	10.55607742057063	Japan
1718	67	2011	10.41883444802	0.846750266822805	0.07512761024647727	10.34370683777352	Japan
1719	67	2012	9.87525697396	0.849061489406189	0.07485424568822917	9.80040272827177	Japan
1720	67	2013	9.40881853434	0.851356993626047	0.07453272449129413	9.334285809848705	Japan
1721	67	2014	9.11922393844	0.85369274935716	0.07462465689757282	9.044599281542427	Japan
1722	67	2015	8.8922887225	0.856097498738686	0.07395918277904255	8.818329539720958	Japan
1723	67	2016	8.61590361198	0.858698173210648	0.074134379646125	8.541769232333875	Japan
1724	67	2017	8.28193114519	0.861393308858287	0.07446665332704545	8.207464491862956	Japan
1725	67	2018	7.9853723485	0.864237136659234	0.07422329492973452	7.911149053570266	Japan
1726	67	2019	7.97798242236	0.867148183486851	0.07481667597042553	7.903165746389575	Japan
1727	67	2020	7.94556983818	0.869106879336459	0.07502924396061225	7.870540594219388	Japan
1728	67	2021	8.11512613549	0.871241812572128	0.07500840391504673	8.040117731574952	Japan
1729	68	1990	9.2441516862	0.692329306595283	0.07511567506494506	9.169036011135056	Republic of Korea
1730	68	1991	8.885583992499999	0.702631128494537	0.07454741246788135	8.811036580032118	Republic of Korea
1731	68	1992	8.45333798745	0.712440841630159	0.07468379847489584	8.378654188975105	Republic of Korea
1732	68	1993	8.2882733653	0.722286739631754	0.07526578138384615	8.213007583916154	Republic of Korea
1733	68	1994	8.253071597849999	0.732197906155207	0.07437951407780488	8.178692083772194	Republic of Korea
1734	68	1995	7.92082598037	0.741940029590316	0.07379455412215909	7.847031426247841	Republic of Korea
1735	68	1996	7.73542480618	0.751553240476733	0.07450196161377193	7.660922844566228	Republic of Korea
1736	68	1997	7.63283399266	0.760591683388116	0.07463606981032259	7.558197922849677	Republic of Korea
1737	68	1998	7.9360114248	0.76828188532262	0.0749568236092	7.8610546011908	Republic of Korea
1738	68	1999	8.13075567054	0.776773436337718	0.0750935327242735	8.055662137815725	Republic of Korea
1739	68	2000	8.19869704641	0.785428821409438	0.0745539650920238	8.124143081317976	Republic of Korea
1740	68	2001	8.13588872107	0.793496280690955	0.07414118153443182	8.061747539535569	Republic of Korea
1741	68	2002	8.11032975405	0.801024295470106	0.07501623126820754	8.035313522781792	Republic of Korea
1742	68	2003	8.16167964724	0.807687785876648	0.0751217790687	8.0865578681713	Republic of Korea
1743	68	2004	8.212086430849999	0.813720926701095	0.07368175717495239	8.138404673675046	Republic of Korea
1744	68	2005	8.18648406458	0.819093399889013	0.07434831299463159	8.112135751585368	Republic of Korea
1745	68	2006	8.076685445539999	0.824179820431794	0.07434078206617978	8.002344663473819	Republic of Korea
1746	68	2007	7.91025742534	0.82912795326169	0.07471526165158879	7.835542163688411	Republic of Korea
1747	68	2008	7.7691417679	0.833894626872214	0.07467651637333333	7.694465251526666	Republic of Korea
1748	68	2009	7.63639580243	0.838108330520764	0.0750204763647541	7.561375326065246	Republic of Korea
1749	68	2010	7.47647425765	0.84251142929369	0.07484578036432099	7.401628477285678	Republic of Korea
1750	68	2011	7.342198551889999	0.846913228744834	0.07461123754958904	7.26758731434041	Republic of Korea
1751	68	2012	7.13149176154	0.851140262773848	0.07486583889649351	7.056625922643506	Republic of Korea
1752	68	2013	6.871706583000001	0.855441000170575	0.07487673035253334	6.796829852647467	Republic of Korea
1753	68	2014	6.637973742170001	0.859665567500037	0.07399453530054054	6.56397920686946	Republic of Korea
1754	68	2015	6.47357399577	0.863907408481354	0.07445265417793479	6.399121341592065	Republic of Korea
1755	68	2016	6.33720823212	0.868317824083966	0.07523104129963855	6.261977190820361	Republic of Korea
1756	68	2017	6.145085855760001	0.87261776393019	0.07451573130896552	6.070570124451035	Republic of Korea
1757	68	2018	6.07589199617	0.876823316849569	0.07515834036070707	6.000733655809293	Republic of Korea
1758	68	2019	5.94726099567	0.88073150966869	0.07562376870333333	5.871637226966667	Republic of Korea
1759	68	2020	5.83272325492	0.883717569055359	0.0738522680992683	5.758870986820732	Republic of Korea
1760	68	2021	6.029941861879999	0.886675266756997	0.07454025537628571	5.955401606503714	Republic of Korea
1761	69	1990	20.54422516433	0.686404444349548	0.07659144926068966	20.46763371506931	Singapore
1762	69	1991	21.19894386611	0.695055557646282	0.07471007294225225	21.12423379316775	Singapore
1763	69	1992	18.4590245929	0.703427834229016	0.07438555043904348	18.38463904246096	Singapore
1764	69	1993	20.46304475587	0.712315203759158	0.07444482102717391	20.38859993484283	Singapore
1765	69	1994	19.83411219602	0.721256796938456	0.07455737538918919	19.75955482063081	Singapore
1766	69	1995	16.74105521861	0.729982231248165	0.07445169310208334	16.66660352550792	Singapore
1767	69	1996	17.61599890938	0.739028234741754	0.07493529647773196	17.54106361290227	Singapore
1768	69	1997	15.0861497306	0.747571897605582	0.07451672648663367	15.01163300411337	Singapore
1769	69	1998	16.33608277877	0.754873203577067	0.07472968123686047	16.26135309753314	Singapore
1770	69	1999	15.07759568775	0.760831136110222	0.07507110082414893	15.00252458692585	Singapore
1771	69	2000	13.61006520875	0.767717370394546	0.07509222687907408	13.53497298187093	Singapore
1772	69	2001	14.07881050002	0.774294656621655	0.07476295525085715	14.00404754476914	Singapore
1773	69	2002	12.05801391917	0.77973576984914	0.07445014258041667	11.98356377658958	Singapore
1774	69	2003	12.41876875212	0.784165555316375	0.07446525174485437	12.34430350037514	Singapore
1775	69	2004	10.37166920467	0.789852773877056	0.07460974807326316	10.29705945659674	Singapore
1776	69	2005	9.39294671502	0.796455750753104	0.07471363356893618	9.318233081451064	Singapore
1777	69	2006	8.84948375818	0.803342694397764	0.0752890360971028	8.774194722082896	Singapore
1778	69	2007	8.997154531300001	0.810625304101189	0.0755225153537	8.921632015946301	Singapore
1779	69	2008	9.04629789419	0.818124162030734	0.07435428437282829	8.97194360981717	Singapore
1780	69	2009	9.92821963496	0.824251515940882	0.07489177615583334	9.853327858804166	Singapore
1781	69	2010	9.76648835216	0.830222159553543	0.07522079974266055	9.691267552417338	Singapore
1782	69	2011	8.697878011170001	0.833829607920547	0.07471674647669725	8.623161264693303	Singapore
1783	69	2012	7.072389934729999	0.837391806757054	0.07510633705919541	6.997283597670804	Singapore
1784	69	2013	8.04242002199	0.840420177683154	0.07456433354967743	7.967855688440324	Singapore
1785	69	2014	8.015587343330001	0.842894537933952	0.07500831894175926	7.940579024388241	Singapore
1786	69	2015	8.03691437888	0.84540185703118	0.07436401438065934	7.962550364499341	Singapore
1787	69	2016	7.47830597157	0.847596998735509	0.07452518543421686	7.403780786135783	Singapore
1788	69	2017	6.92783598701	0.849051517606326	0.0748405334975532	6.852995453512447	Singapore
1789	69	2018	6.77313743802	0.850762728725121	0.07528888173808511	6.697848556281915	Singapore
1790	69	2019	6.322607489759999	0.852497337757222	0.0757891080984507	6.246818381661549	Singapore
1791	69	2020	6.19489048856	0.854296009592945	0.0741085244859091	6.120781964074092	Singapore
1792	69	2021	5.74202597849	0.856097766112729	0.07449377134636363	5.667532207143636	Singapore
1793	71	1990	20.95918697138	0.725982519157417	0.07511366458550561	20.88407330679449	Australia
1794	71	1991	20.9925046442	0.729759858781312	0.07478099241163265	20.91772365178837	Australia
1795	71	1992	20.91384267016	0.73390140434283	0.0742112569796591	20.83963141318034	Australia
1796	71	1993	20.79764884885	0.738374743085692	0.07492268646412371	20.72272616238588	Australia
1797	71	1994	21.03777274817	0.742846571880912	0.0742370412316092	20.96353570693839	Australia
1798	71	1995	20.76269295362	0.747426824081883	0.07442547303010309	20.6882674805899	Australia
1799	71	1996	20.6918431966	0.751991736090285	0.07490787026429825	20.6169353263357	Australia
1800	71	1997	20.46152930131	0.756633901347637	0.07505331730204082	20.38647598400796	Australia
1801	71	1998	20.36218969924	0.761133265356106	0.07482723109178217	20.28736246814822	Australia
1802	71	1999	20.24280769461	0.765697505930953	0.07490987018309278	20.16789782442691	Australia
1803	71	2000	20.21489652837	0.770223843075912	0.07504012850828828	20.13985639986171	Australia
1804	71	2001	20.06633704381	0.774662787384155	0.07417552250572816	19.99216152130427	Australia
1805	71	2002	19.91559602314	0.779360940006122	0.07486675123255813	19.84072927190744	Australia
1806	71	2003	20.40926196259	0.783600180802991	0.07437002246686869	20.33489194012313	Australia
1807	71	2004	20.38358366219	0.787016543130049	0.07461140414643565	20.30897225804356	Australia
1808	71	2005	20.12232695417	0.789615521287164	0.07486577338458333	20.04746118078542	Australia
1809	71	2006	19.96861992977	0.791155687742942	0.07509187402769231	19.89352805574231	Australia
1810	71	2007	19.69474276546	0.792532682754436	0.07441588429483517	19.62032688116516	Australia
1811	71	2008	19.74465059954	0.795292900277512	0.07458670482047619	19.67006389471953	Australia
1812	71	2009	19.38159108186	0.799174373217167	0.07470272314828283	19.30688835871172	Australia
1813	71	2010	19.59726116686	0.803561543809643	0.0741313721268868	19.52312979473312	Australia
1814	71	2011	19.01746090754	0.807520219913819	0.07457915426468086	18.94288175327532	Australia
1815	71	2012	18.27446179313	0.811644461488936	0.07458692453848838	18.19987486859151	Australia
1816	71	2013	18.09742167332	0.816453661448137	0.0748040176672093	18.02261765565279	Australia
1817	71	2014	17.71050739036	0.820840850321621	0.0747960045105618	17.63571138584944	Australia
1818	71	2015	18.48416391449	0.824860715173108	0.07459866783894117	18.40956524665106	Australia
1819	71	2016	18.40287871569	0.828559943182664	0.07504339944008849	18.32783531624991	Australia
1820	71	2017	17.82518772329	0.831798265550707	0.0756826272482653	17.74950509604173	Australia
1821	71	2018	17.27599476617	0.835354624190932	0.07436567694728814	17.20162908922271	Australia
1822	71	2019	17.801735075	0.839317426059217	0.07425357557340909	17.72748149942659	Australia
1823	71	2020	16.70350817308	0.842051314482691	0.07498326704620689	16.62852490603379	Australia
1824	71	2021	17.06160111489	0.844252813727575	0.0749256345398374	16.98667548035016	Australia
1825	72	1990	21.95180599072	0.752321654884833	0.07381173992785714	21.87799425079214	New Zealand
1826	72	1991	21.83285834902	0.755616090554557	0.07445701029676768	21.75840133872323	New Zealand
1827	72	1992	21.49507645024	0.759461372351944	0.07473304675146789	21.42034340348853	New Zealand
1828	72	1993	22.89104049705	0.763634604405382	0.07453260441945055	22.81650789263055	New Zealand
1829	72	1994	22.29211061088	0.767118657876439	0.07500878674717172	22.21710182413283	New Zealand
1830	72	1995	21.76385740413	0.769998036424639	0.07458147367761905	21.68927593045238	New Zealand
1831	72	1996	20.6578946973	0.773575283251135	0.07433529511009804	20.5835594021899	New Zealand
1832	72	1997	20.30074619851	0.778205776484177	0.0754442107353	20.2253019877747	New Zealand
1833	72	1998	18.33451424637	0.78173075719617	0.07439131826642857	18.26012292810357	New Zealand
1834	72	1999	18.87378261686	0.784428637621383	0.07555002244821782	18.79823259441178	New Zealand
1835	72	2000	19.30184355168	0.787659557491679	0.07437614071035714	19.22746741096964	New Zealand
1836	72	2001	19.32582410181	0.791426079291696	0.07408808007411764	19.25173602173588	New Zealand
1837	72	2002	18.64898357973	0.794519590986489	0.07460478069082474	18.57437879903918	New Zealand
1838	72	2003	18.80696240477	0.796286883438684	0.07415699315784946	18.73280541161215	New Zealand
1839	72	2004	18.454037822	0.798177476508371	0.07460412969568807	18.37943369230431	New Zealand
1840	72	2005	18.09862703088	0.799107294338124	0.0748771726272381	18.02374985825276	New Zealand
1841	72	2006	18.32482886645	0.798456865675295	0.07505091050034483	18.24977795594966	New Zealand
1842	72	2007	18.84773145872	0.798447615942533	0.07470904056073684	18.77302241815926	New Zealand
1843	72	2008	18.23838537142	0.799669513648105	0.07463541725494736	18.16374995416506	New Zealand
1844	72	2009	16.86285285972	0.801727534577573	0.07488055733598131	16.78797230238402	New Zealand
1845	72	2010	14.43105539768	0.805133184751295	0.07448763612066667	14.35656776155933	New Zealand
1846	72	2011	16.58466187214	0.809760351959867	0.07481511397841122	16.50984675816159	New Zealand
1847	72	2012	16.69315565353	0.814957563823326	0.07442325732862903	16.61873239620137	New Zealand
1848	72	2013	16.95028391498	0.820145989650422	0.07482113020112245	16.87546278477888	New Zealand
1849	72	2014	16.4793106451	0.823908943687562	0.07515251704019231	16.40415812805981	New Zealand
1850	72	2015	16.29024931078	0.82746249334817	0.07508703370674158	16.21516227707326	New Zealand
1851	72	2016	15.14373534438	0.831843966678668	0.07525018522369048	15.06848515915631	New Zealand
1852	72	2017	15.05292181274	0.836301794613403	0.0751029565584694	14.97781885618153	New Zealand
1853	72	2018	14.74833913564	0.840597863184845	0.0747730767358427	14.67356605890416	New Zealand
1854	72	2019	14.6125580285	0.844533208807291	0.07458833290595746	14.53796969559404	New Zealand
1855	72	2020	14.06416043466	0.847398736836909	0.07393766849963637	13.99022276616036	New Zealand
1856	72	2021	14.07443875911	0.849442498970719	0.0744501416535	13.9999886174565	New Zealand
1857	74	1990	8.47408383538	0.761463880346533	0.0748715759776087	8.399212259402391	Andorra
1858	74	1991	8.44409150126	0.764709071138693	0.0751239718568868	8.368967529403115	Andorra
1859	74	1992	8.50387473328	0.767188282487657	0.07434213008353535	8.429532603196465	Andorra
1860	74	1993	8.51584293097	0.768953827567811	0.07483970446436893	8.441003226505632	Andorra
1861	74	1994	8.4663626821	0.77002376454004	0.07420191320735849	8.39216076889264	Andorra
1862	74	1995	8.39675170139	0.77098868338163	0.07434904307096155	8.322402658319039	Andorra
1863	74	1996	8.31262807329	0.772403470644367	0.07467778083362746	8.237950292456372	Andorra
1864	74	1997	8.191356730719999	0.774580970737089	0.07499054894	8.116366181779998	Andorra
1865	74	1998	8.05149411491	0.776972577800595	0.074425466047	7.977068648863	Andorra
1866	74	1999	7.94140032437	0.779629634395052	0.07515266306013157	7.866247661309869	Andorra
1867	74	2000	7.80471857324	0.781976505693047	0.07435548670292683	7.730363086537073	Andorra
1868	74	2001	7.04204261098	0.785417034980389	0.07445421555418605	6.967588395425814	Andorra
1869	74	2002	6.567768735940001	0.79015875913382	0.07409896336483146	6.493669772575169	Andorra
1870	74	2003	6.39256207091	0.797278900724701	0.07474307347758621	6.317818997432413	Andorra
1871	74	2004	6.21747839279	0.80473197995372	0.07486556977971831	6.142612823010282	Andorra
1872	74	2005	5.88241696778	0.812213979716634	0.07497445664487805	5.807442511135122	Andorra
1873	74	2006	5.72869902752	0.819787259850839	0.0749049960525	5.6537940314675	Andorra
1874	74	2007	5.61299887326	0.826617254254178	0.07460968656096774	5.538389186699033	Andorra
1875	74	2008	5.89533204222	0.83182171450476	0.07483835643287878	5.820493685787121	Andorra
1876	74	2009	6.181075633990001	0.835929886554712	0.07454782065168675	6.106527813338314	Andorra
1877	74	2010	6.49949979308	0.839489966459192	0.074290025014875	6.425209768065125	Andorra
1878	74	2011	6.410778496420001	0.842794802354863	0.0748858601807353	6.335892636239265	Andorra
1879	74	2012	6.384157883049999	0.845810830539451	0.074696163384	6.309461719665999	Andorra
1880	74	2013	6.382354008259999	0.848329909768827	0.07465690191626667	6.307697106343732	Andorra
1881	74	2014	6.40352137285	0.851010491664786	0.07501181316285714	6.328509559687143	Andorra
1882	74	2015	6.37801775586	0.853591217830289	0.07390416408268817	6.304113591777312	Andorra
1883	74	2016	6.36398608973	0.856257052608717	0.07442533722918919	6.289560752500811	Andorra
1884	74	2017	6.303337409670001	0.85947703010266	0.07497670386182796	6.228360705808173	Andorra
1885	74	2018	6.24208993135	0.862588950920789	0.07517902026311828	6.166910911086881	Andorra
1886	74	2019	6.15691756402	0.865621023596139	0.07504277664527778	6.081874787374722	Andorra
1887	74	2020	5.036591280610001	0.867449169102346	0.07419391771487806	4.962397362895122	Andorra
1888	74	2021	4.974578485479999	0.869444112735696	0.07455021605151899	4.90002826942848	Andorra
1889	75	1990	14.71162322301	0.749853692572025	0.07422862976317308	14.63739459324683	Austria
1890	75	1991	15.15063648391	0.751652734176599	0.0754108902942268	15.07522559361577	Austria
1891	75	1992	14.75350713613	0.754375285612199	0.0755104974053913	14.67799663872461	Austria
1892	75	1993	14.53483248162	0.758804553724473	0.07430769214363636	14.46052478947636	Austria
1893	75	1994	14.46795149055	0.764704364300466	0.07456170327784946	14.39338978727215	Austria
1894	75	1995	14.76885787943	0.769827471008921	0.07421754069129033	14.69464033873871	Austria
1895	75	1996	14.95201717801	0.774446565189292	0.07518360885272728	14.87683356915727	Austria
1896	75	1997	14.67153107161	0.77923285637593	0.07458987987964706	14.59694119173035	Austria
1897	75	1998	14.67600418924	0.783521015501574	0.07507711804011628	14.60092707119988	Austria
1898	75	1999	14.51679999134	0.787451584183882	0.07475980258018348	14.44204018875982	Austria
1899	75	2000	14.04073665497	0.791847679870807	0.07471767105961538	13.96601898391039	Austria
1900	75	2001	14.32577034837	0.795770117733764	0.07454864306896553	14.25122170530103	Austria
1901	75	2002	14.52926781044	0.799154119574311	0.0744945336740196	14.45477327676598	Austria
1902	75	2003	13.94521317609	0.802043253134005	0.07455950957841122	13.87065366651159	Austria
1903	75	2004	13.89122170339	0.804889143740108	0.07483405678945455	13.81638764660055	Austria
1904	75	2005	13.88633157765	0.808419194340084	0.07509125494659574	13.8112403227034	Austria
1905	75	2006	13.98598640328	0.812064609467116	0.07499893659617647	13.91098746668382	Austria
1906	75	2007	13.66018777743	0.815480521576858	0.07546571397142857	13.58472206345857	Austria
1907	75	2008	13.67338078528	0.818793658319811	0.07458079578235294	13.59879998949765	Austria
1908	75	2009	13.60749812825	0.821541167154033	0.07533780729752809	13.53216032095247	Austria
1909	75	2010	13.19450420806	0.824500109333185	0.07498137097184467	13.11952283708816	Austria
1910	75	2011	12.92160018937	0.82800199897916	0.0743381627057	12.8472620266643	Austria
1911	75	2012	13.39217639449	0.83111330933878	0.0746921369527619	13.31748425753724	Austria
1912	75	2013	13.20687271357	0.833679780262374	0.07501175366872093	13.13186095990128	Austria
1913	75	2014	12.82528107082	0.835838577321076	0.07439786550079208	12.75088320531921	Austria
1914	75	2015	12.41610562375	0.837579895310124	0.07451674606055556	12.34158887768944	Austria
1915	75	2016	12.5522809038	0.839883789894186	0.07448449030061728	12.47779641349938	Austria
1916	75	2017	12.84651704102	0.843173330746292	0.07454290880336634	12.77197413221663	Austria
1917	75	2018	13.04890978506	0.846614470307794	0.07406923720504505	12.97484054785495	Austria
1918	75	2019	12.39716426122	0.849862514846872	0.07448938939107143	12.32267487182893	Austria
1919	75	2020	11.8111141788	0.852020385174284	0.07392502212978723	11.73718915667021	Austria
1920	75	2021	11.15347492609	0.853837004256539	0.074964344658125	11.07851058143187	Austria
1921	76	1990	20.99185853657	0.737390656400179	0.07460342122396227	20.91725511534604	Belgium
1922	76	1991	20.80595951294	0.74217307419685	0.07454136762239584	20.7314181453176	Belgium
1923	76	1992	22.12101591732	0.748012299186744	0.0749854429034066	22.04603047441659	Belgium
1924	76	1993	22.99569910377	0.753685087006788	0.07534418822641305	22.92035491554359	Belgium
1925	76	1994	23.08019091046	0.758903637592037	0.07420308110657407	23.00598782935343	Belgium
1926	76	1995	22.88589448105	0.763170400784407	0.07454743673165218	22.81134704431835	Belgium
1927	76	1996	21.97383449535	0.766826075213302	0.07445902183897196	21.89937547351103	Belgium
1928	76	1997	21.97641955102	0.770813953023256	0.07472364881357144	21.90169590220643	Belgium
1929	76	1998	21.69540736705	0.774228267511882	0.07440715009525252	21.62100021695475	Belgium
1930	76	1999	21.03419649738	0.777041040124219	0.07507606582865385	20.95912043155135	Belgium
1931	76	2000	21.49554110569	0.780396331183289	0.07479689165106797	21.42074421403893	Belgium
1932	76	2001	21.15740033873	0.784713043367342	0.07469922053554348	21.08270111819446	Belgium
1933	76	2002	21.01250180243	0.788836054052762	0.07424383913285715	20.93825796329714	Belgium
1934	76	2003	20.43746100393	0.792014383577294	0.07510656869367088	20.36235443523633	Belgium
1935	76	2004	20.18284764062	0.795224935706338	0.07515768643164557	20.10768995418836	Belgium
1936	76	2005	19.99601458969	0.798497235786438	0.07445513545066666	19.92155945423933	Belgium
1937	76	2006	19.50698772997	0.801572762913827	0.07475348679609524	19.43223424317391	Belgium
1938	76	2007	19.36853275843	0.804612664215848	0.07450609885975609	19.29402665957024	Belgium
1939	76	2008	19.02510583924	0.807757944740662	0.07430801277413461	18.95079782646586	Belgium
1940	76	2009	18.70241365968	0.811055825478368	0.07466982869405406	18.62774383098595	Belgium
1941	76	2010	18.62212732382	0.815030206751301	0.07556342087865979	18.54656390294134	Belgium
1942	76	2011	18.39717616562	0.819470362048624	0.07520693757505155	18.32196922804495	Belgium
1943	76	2012	18.58144897015	0.824226016040103	0.07521796221361905	18.50623100793638	Belgium
1944	76	2013	18.75676227307	0.828619831627193	0.07507573065728156	18.68168654241272	Belgium
1945	76	2014	18.18820705424	0.832425051502658	0.07488998064928572	18.11331707359071	Belgium
1946	76	2015	17.81250767611	0.835878400447772	0.07467928519626087	17.73782839091374	Belgium
1947	76	2016	17.55220986393	0.839462940488534	0.0741325478515464	17.47807731607845	Belgium
1948	76	2017	16.73862268788	0.843212044031047	0.07499493007876405	16.66362775780124	Belgium
1949	76	2018	16.56158009822	0.846617625234845	0.0745893605545	16.4869907376655	Belgium
1950	76	2019	16.07620218747	0.849498394807879	0.07523850443012048	16.00096368303988	Belgium
1951	76	2020	14.39984544428	0.851346648590241	0.07472980049442307	14.32511564378558	Belgium
1952	76	2021	15.17366125749	0.853654015777112	0.0745212580063964	15.09913999948361	Belgium
1953	77	1990	6.71493816528	0.648230871689669	0.08169542812864583	6.633242737151353	Cyprus
1954	77	1991	6.665660747780001	0.655726169264618	0.0810180575083908	6.584642690271609	Cyprus
1955	77	1992	6.586760976860001	0.666011849072818	0.08096098962935898	6.505799987230642	Cyprus
1956	77	1993	6.45615592351	0.677547476543954	0.07943561465843137	6.376720308851569	Cyprus
1957	77	1994	6.23934351957	0.688829360602013	0.07575640374026667	6.163587115829734	Cyprus
1958	77	1995	6.20858800575	0.699923898437876	0.07467049235578313	6.133917513394217	Cyprus
1959	77	1996	6.11743455531	0.709839946474019	0.07423225523775281	6.043202300072247	Cyprus
1960	77	1997	6.09245259921	0.718864243512848	0.07478590215197531	6.017666697058025	Cyprus
1961	77	1998	5.98738773337	0.727964381748969	0.07415050433880953	5.913237229031191	Cyprus
1962	77	1999	5.87089507949	0.736846134920381	0.07467177437333333	5.796223305116667	Cyprus
1963	77	2000	5.85075477536	0.745199300565367	0.07448803863310811	5.776266736726892	Cyprus
1964	77	2001	5.83394557887	0.753594717257543	0.07504349561614583	5.758902083253854	Cyprus
1965	77	2002	6.057508011189999	0.76150246522841	0.07418898122567567	5.983319029964324	Cyprus
1966	77	2003	6.289051153540001	0.767896215824759	0.07485541479914634	6.214195738740854	Cyprus
1967	77	2004	6.44555613377	0.77376477492064	0.0744581925676923	6.371097941202308	Cyprus
1968	77	2005	6.67114464753	0.779031361179798	0.0742578260562245	6.596886821473776	Cyprus
1969	77	2006	6.79760077335	0.784560964983202	0.0744373142945122	6.723163459055488	Cyprus
1970	77	2007	6.84042043693	0.792068382747098	0.07498633013477272	6.765434106795227	Cyprus
1971	77	2008	6.981609866539999	0.799454089093792	0.07428254763849315	6.907327318901507	Cyprus
1972	77	2009	7.14078660901	0.805112085484562	0.0753072517825	7.0654793572275	Cyprus
1973	77	2010	7.2278142478	0.809840187817991	0.0749657111148052	7.152848536685195	Cyprus
1974	77	2011	7.32629168781	0.813726132185002	0.07502004473044944	7.251271643079551	Cyprus
1975	77	2012	7.37426082928	0.816978525424299	0.07493038731683674	7.299330441963163	Cyprus
1976	77	2013	7.51385000326	0.819380601631525	0.0750552975017117	7.438794705758288	Cyprus
1977	77	2014	7.49773315087	0.821184302169431	0.07459605380901961	7.42313709706098	Cyprus
1978	77	2015	7.44374336149	0.822732850898765	0.07456094308745283	7.369182418402548	Cyprus
1979	77	2016	7.175375793800001	0.824283624143557	0.0744719787295122	7.100903815070488	Cyprus
1980	77	2017	7.349204117929999	0.826139877968847	0.074280001213	7.274924116716999	Cyprus
1981	77	2018	7.21913512009	0.828343243063834	0.07484017445	7.14429494564	Cyprus
1982	77	2019	7.117231301079999	0.830980727806796	0.07481787880402062	7.042413422275978	Cyprus
1983	77	2020	6.65417040997	0.833059522677264	0.07446471489902173	6.579705695070978	Cyprus
1984	77	2021	6.34996103298	0.835630545002355	0.07416897097467742	6.275792062005323	Cyprus
1985	78	1990	26.47124143658	0.801154655014013	0.07493039005333334	26.39631104652667	Denmark
1986	78	1991	26.46052170551	0.804540349639536	0.07492371370813083	26.38559799180187	Denmark
1987	78	1992	27.27312900295	0.808164433760271	0.07461405068790476	27.19851495226209	Denmark
1988	78	1993	27.4519342505	0.811585712633093	0.07472596833274336	27.37720828216726	Denmark
1989	78	1994	27.7007654406	0.815138614432107	0.07424667412896907	27.62651876647103	Denmark
1990	78	1995	27.40383801606	0.819104611612713	0.07579831146761364	27.32803970459238	Denmark
1991	78	1996	28.17465616773	0.82337524309543	0.07470863652381443	28.09994753120618	Denmark
1992	78	1997	27.66233479872	0.827679979394938	0.0745764440251579	27.58775835469485	Denmark
1993	78	1998	27.01944922521	0.831683237018017	0.07507561622858491	26.94437360898142	Denmark
1994	78	1999	27.21737759361	0.835381542910635	0.07449747599276316	27.14288011761723	Denmark
1995	78	2000	26.71609924696	0.8391842975615	0.0749398966573494	26.64115935030265	Denmark
1996	78	2001	26.78636459166	0.843177750467757	0.07438037595084211	26.71198421570916	Denmark
1997	78	2002	26.92595873693	0.847086356838798	0.07402357416823009	26.85193516276177	Denmark
1998	78	2003	25.2654446297	0.850441325949586	0.07469132231660194	25.1907533073834	Denmark
1999	78	2004	25.3722180778	0.853304103185433	0.07446736144413793	25.29775071635586	Denmark
[truncated: 4,529 more rows]
