# Supplementary material for: Global impact of dietary risks on cancers: burdens across regions from 1990 to 2021 and the projection to 2035
Source: Front Nutr. 2025 Jul 4;12:1585305. doi: 10.3389/fnut.2025.1585305 (PMC12271164; doi:10.3389/fnut.2025.1585305)
Supplement: Supplementary file 1 [file Data_Sheet_1.zip › Supplementary data/Fig 12/Fig 12C.csv]

	location_id	year	val	SDI	frontier	eff_diff	location_name
1	6	1990	98.39881208558	0.458668935267616	3.623383949324731	94.77542813625527	China
2	6	1991	95.85624351128	0.467301969740226	3.596651704242871	92.25959180703713	China
3	6	1992	93.39709289281	0.475784030669638	3.562455870930442	89.83463702187956	China
4	6	1993	90.77355206866	0.484353830709851	3.467248013606187	87.30630405505381	China
5	6	1994	88.24111485985	0.49257864459854	3.42284284680458	84.81827201304542	China
6	6	1995	86.295986722	0.501500907580649	3.421898458445534	82.87408826355446	China
7	6	1996	83.67822461538	0.512033995790715	3.379905158165593	80.2983194572144	China
8	6	1997	81.23971679079	0.522326866102753	3.341755101022307	77.8979616897677	China
9	6	1998	79.87746763012	0.531379484348035	3.326944511929355	76.55052311819064	China
10	6	1999	79.36190353622	0.540333688117168	3.287066406012315	76.07483713020768	China
11	6	2000	78.94170794880999	0.547989192872889	3.271489381857857	75.67021856695213	China
12	6	2001	79.20839553372001	0.553680373692626	3.267762617807273	75.94063291591273	China
13	6	2002	78.24661234681	0.560542936414416	3.22819011044353	75.01842223636646	China
14	6	2003	77.69127672061	0.569018827276063	3.192630605195799	74.4986461154142	China
15	6	2004	77.64576740265	0.578178090807068	3.204687163679663	74.44108023897033	China
16	6	2005	74.24660412004	0.58805219357166	3.182952221947033	71.06365189809297	China
17	6	2006	68.19644531328001	0.598758170327953	3.188073006119439	65.00837230716057	China
18	6	2007	64.12366076134	0.609520246163436	3.190519351906875	60.93314140943313	China
19	6	2008	62.07660173230001	0.619454832781724	3.192894545811978	58.88370718648802	China
20	6	2009	59.92434743259	0.62930772749348	3.181345212853908	56.74300221973609	China
21	6	2010	57.90425225568	0.64152144342547	3.2019702570003	54.7022819986797	China
22	6	2011	55.18741538195	0.651447977618785	3.205819429064205	51.98159595288579	China
23	6	2012	53.18102832966	0.657144292359298	3.193811641265182	49.98721668839482	China
24	6	2013	50.67452147834999	0.66310300729639	3.19452903538753	47.47999244296246	China
25	6	2014	48.52905771018	0.668640847002655	3.191396394147803	45.3376613160322	China
26	6	2015	46.57369858534	0.671940110944872	3.1861375506421	43.3875610346979	China
27	6	2016	45.92524973407	0.676218437253933	3.195670515906239	42.72957921816376	China
28	6	2017	44.54722084937	0.6846196607825	3.190403574734149	41.35681727463585	China
29	6	2018	43.66927936048999	0.693717996192013	3.202022482927778	40.46725687756221	China
30	6	2019	42.94354313231	0.703686823937232	3.191540696643069	39.75200243566693	China
31	6	2020	42.20933113168	0.713364584593745	3.199303708632857	39.01002742304715	China
32	6	2021	41.45840540835	0.721629759719777	3.201256048856723	38.25714935949328	China
33	7	1990	61.0592612574	0.497780128289885	3.430984641925051	57.62827661547495	Democratic People's Republic of Korea
34	7	1991	61.03973894479	0.49912051226047	3.430129267091619	57.60960967769837	Democratic People's Republic of Korea
35	7	1992	61.07685260368	0.499629841478392	3.401880747359554	57.67497185632044	Democratic People's Republic of Korea
36	7	1993	61.15179010982	0.49970064634474	3.410580006644272	57.74121010317572	Democratic People's Republic of Korea
37	7	1994	61.09718589221	0.499531339948334	3.401604310342273	57.69558158186773	Democratic People's Republic of Korea
38	7	1995	61.17955499427001	0.499080529317303	3.416576709440796	57.76297828482921	Democratic People's Republic of Korea
39	7	1996	61.12814762355	0.498429013609349	3.4217079925478	57.7064396310022	Democratic People's Republic of Korea
40	7	1997	61.14551536631001	0.497136868597342	3.425137830521547	57.72037753578846	Democratic People's Republic of Korea
41	7	1998	61.07676969781	0.49615920966594	3.424421707697478	57.65234799011252	Democratic People's Republic of Korea
42	7	1999	60.96901950633	0.496484753521051	3.429548951420952	57.53947055490904	Democratic People's Republic of Korea
43	7	2000	60.84582068463001	0.497461994823193	3.427009382850707	57.4188113017793	Democratic People's Republic of Korea
44	7	2001	60.73937671836	0.499674042505593	3.403112271191522	57.33626444716847	Democratic People's Republic of Korea
45	7	2002	60.20777393754	0.502633568731371	3.413780839941102	56.79399309759889	Democratic People's Republic of Korea
46	7	2003	59.71473661583	0.506165243055573	3.409491251405326	56.30524536442467	Democratic People's Republic of Korea
47	7	2004	59.21105141043	0.510229134162392	3.367497926191444	55.84355348423856	Democratic People's Republic of Korea
48	7	2005	58.67931889026	0.515097762842417	3.372357166249583	55.30696172401041	Democratic People's Republic of Korea
49	7	2006	58.45788170922999	0.519741439913669	3.335348378655946	55.12253333057405	Democratic People's Republic of Korea
50	7	2007	58.21377744595	0.524066965087203	3.3242389221194	54.8895385238306	Democratic People's Republic of Korea
51	7	2008	57.94203317213	0.52881349761598	3.31809316373812	54.62394000839188	Democratic People's Republic of Korea
52	7	2009	57.70824655091	0.533114411172631	3.30992201985117	54.39832453105883	Democratic People's Republic of Korea
53	7	2010	57.20247945389	0.53719291837066	3.310740955774111	53.89173849811589	Democratic People's Republic of Korea
54	7	2011	56.30644973285001	0.541212269847829	3.286144558354775	53.02030517449523	Democratic People's Republic of Korea
55	7	2012	55.53975707703	0.545331713402902	3.281639435315289	52.25811764171471	Democratic People's Republic of Korea
56	7	2013	54.46466609186999	0.549483297235091	3.250862489042571	51.21380360282743	Democratic People's Republic of Korea
57	7	2014	53.4399750342	0.553603559944788	3.259446838941188	50.18052819525882	Democratic People's Republic of Korea
58	7	2015	52.40847172826	0.557321271453133	3.227946111991683	49.18052561626831	Democratic People's Republic of Korea
59	7	2016	51.54744645092	0.560743562553338	3.2276356536639	48.3198107972561	Democratic People's Republic of Korea
60	7	2017	50.72655909138	0.563388288880609	3.206221861458182	47.52033722992181	Democratic People's Republic of Korea
61	7	2018	50.07094799913	0.565161484391211	3.184730878895413	46.88621712023458	Democratic People's Republic of Korea
62	7	2019	49.56009226867	0.566765705893725	3.198944415538091	46.3611478531319	Democratic People's Republic of Korea
63	7	2020	49.0583928946	0.56818855103523	3.194192951170326	45.86419994342967	Democratic People's Republic of Korea
64	7	2021	48.47377916005	0.569854634067777	3.187962137778641	45.28581702227136	Democratic People's Republic of Korea
65	8	1990	38.16800787714	0.667633853818721	3.185031433519157	34.98297644362084	Taiwan (Province of China)
66	8	1991	37.925792483	0.676537236907717	3.202387846887396	34.7234046361126	Taiwan (Province of China)
67	8	1992	37.44464986618	0.684803635601178	3.176748983460918	34.26790088271908	Taiwan (Province of China)
68	8	1993	36.82004312064	0.692924130193594	3.188900933181068	33.63114218745893	Taiwan (Province of China)
69	8	1994	35.82763999442	0.701078749506874	3.187768459556429	32.63987153486357	Taiwan (Province of China)
70	8	1995	35.91617253601	0.709626820870811	3.187473223567046	32.72869931244296	Taiwan (Province of China)
71	8	1996	37.1850947123	0.719128415346056	3.189724676511193	33.99537003578881	Taiwan (Province of China)
72	8	1997	39.03808827235	0.72914549717473	3.192709495459464	35.84537877689054	Taiwan (Province of China)
73	8	1998	34.76132533893	0.738125787434293	3.189244260083661	31.57208107884634	Taiwan (Province of China)
74	8	1999	32.14551498843	0.745338399386342	3.196737174949394	28.94877781348061	Taiwan (Province of China)
75	8	2000	30.80094892618	0.752926841487622	3.189866156290265	27.61108276988973	Taiwan (Province of China)
76	8	2001	29.77208269739	0.760829809097496	3.188262132285086	26.58382056510492	Taiwan (Province of China)
77	8	2002	28.35578169376	0.769008983647841	3.183742373840511	25.17203931991949	Taiwan (Province of China)
78	8	2003	26.8399304918	0.776955803379445	3.182783300528364	23.65714719127163	Taiwan (Province of China)
79	8	2004	26.6005062986	0.784677977861477	3.175903031628049	23.42460326697195	Taiwan (Province of China)
80	8	2005	25.54850572521	0.792445129331779	3.18595335658149	22.36255236862851	Taiwan (Province of China)
81	8	2006	24.41971672636	0.800174674875457	3.199940963729727	21.21977576263027	Taiwan (Province of China)
82	8	2007	23.54098917679	0.808137693890723	3.187236000007451	20.35375317678255	Taiwan (Province of China)
83	8	2008	22.30893986937	0.81540069133486	3.194591556389022	19.11434831298098	Taiwan (Province of China)
84	8	2009	21.18061735676	0.821432279265941	3.191172038772857	17.98944531798714	Taiwan (Province of China)
85	8	2010	20.38768622468	0.827226752015366	3.199953835198427	17.18773238948157	Taiwan (Province of China)
86	8	2011	20.21816704411	0.832064073807912	3.188968357932	17.029198686178	Taiwan (Province of China)
87	8	2012	19.35780042327	0.836677664574998	3.197072794476292	16.16072762879371	Taiwan (Province of China)
88	8	2013	18.20814996031	0.841280462756768	3.186890066902323	15.02125989340768	Taiwan (Province of China)
89	8	2014	17.83524521598	0.845695560406305	3.192708570207212	14.64253664577279	Taiwan (Province of China)
90	8	2015	17.15404379398	0.850055268699097	3.190736238225435	13.96330755575457	Taiwan (Province of China)
91	8	2016	16.98124790508	0.854466037759635	3.195251203231782	13.78599670184822	Taiwan (Province of China)
92	8	2017	17.38214577976	0.858888018761485	3.195431235407579	14.18671454435242	Taiwan (Province of China)
93	8	2018	16.94865374254	0.863158360983117	3.191788304522444	13.75686543801756	Taiwan (Province of China)
94	8	2019	16.54923720333	0.86741184993072	3.198466926387556	13.35077027694244	Taiwan (Province of China)
95	8	2020	15.6011637494	0.871247947250766	3.183645364055732	12.41751838534427	Taiwan (Province of China)
96	8	2021	15.52011399517	0.874747053187929	3.192788592488969	12.32732540268103	Taiwan (Province of China)
97	10	1990	36.70467495334	0.289075059080125	6.90733002911	29.79734492423	Cambodia
98	10	1991	36.08695249354	0.29247920029669	6.887308484000618	29.19964400953938	Cambodia
99	10	1992	35.55367368687	0.296900954885372	6.790868088952391	28.76280559791761	Cambodia
100	10	1993	35.24278837795	0.301627201679918	6.817109159084347	28.42567921886565	Cambodia
101	10	1994	35.04162750123	0.305722592004088	6.605714001276636	28.43591349995336	Cambodia
102	10	1995	34.71320895171	0.310678881281017	6.3039385153791	28.4092704363309	Cambodia
103	10	1996	33.99296893881	0.31563096971546	6.24364586065382	27.74932307815618	Cambodia
104	10	1997	33.33165806666	0.320503749678941	6.189587582823018	27.14207048383698	Cambodia
105	10	1998	32.71817905676	0.324974298583536	6.148970078524435	26.56920897823557	Cambodia
106	10	1999	32.02250684519	0.330224246107348	6.07679990098957	25.94570694420043	Cambodia
107	10	2000	31.22248506641	0.336075029953322	5.977367372207238	25.24511769420277	Cambodia
108	10	2001	30.31372039337	0.342507910583009	5.908663210693296	24.40505718267671	Cambodia
109	10	2002	29.30150755323	0.349465712270985	5.769482038364949	23.53202551486505	Cambodia
110	10	2003	28.26744462339	0.356929660458733	5.695961324694949	22.57148329869505	Cambodia
111	10	2004	27.43369988571	0.364854644690823	4.902718192965544	22.53098169274445	Cambodia
112	10	2005	26.65118703895	0.373331814716366	4.50101730538	22.15016973357	Cambodia
113	10	2006	25.83157824475	0.381698166189418	4.354280509324563	21.47729773542543	Cambodia
114	10	2007	25.42432390691	0.389876229632594	4.18235994078707	21.24196396612293	Cambodia
115	10	2008	24.90511728711	0.397679519850279	4.059995657581887	20.84512162952811	Cambodia
116	10	2009	24.57903799157	0.404220933365413	3.967527590422157	20.61151040114784	Cambodia
117	10	2010	24.2158338413	0.410211121336958	3.905881027979579	20.30995281332042	Cambodia
118	10	2011	23.89896839673	0.415964408667437	3.835105925945169	20.06386247078483	Cambodia
119	10	2012	23.54704802712	0.4217697537185	3.748516840460217	19.79853118665978	Cambodia
120	10	2013	23.1757550375	0.427715060183387	3.714771094068972	19.46098394343103	Cambodia
121	10	2014	22.86027479083	0.433597748994237	3.676014899398544	19.18425989143146	Cambodia
122	10	2015	22.5266079058	0.43948735809131	3.662431030235179	18.86417687556482	Cambodia
123	10	2016	22.23995817036	0.445358172105636	3.6534641304082	18.5864940399518	Cambodia
124	10	2017	21.9871593842	0.451221744385535	3.636781876201444	18.35037750799856	Cambodia
125	10	2018	21.69388437489	0.457341489845745	3.621387799251429	18.07249657563857	Cambodia
126	10	2019	21.4357656427	0.463643430446969	3.595592322702212	17.84017331999779	Cambodia
127	10	2020	21.24730842717	0.468876053670987	3.592426830012524	17.65488159715748	Cambodia
128	10	2021	21.05935893054	0.473621490708013	3.567036451602157	17.49232247893784	Cambodia
129	11	1990	20.81965255565	0.457134954421362	3.621676696517573	17.19797585913243	Indonesia
130	11	1991	20.6765346877	0.466505583269134	3.595736712098295	17.0807979756017	Indonesia
131	11	1992	20.43303451557	0.475753157454434	3.567865481543689	16.86516903402631	Indonesia
132	11	1993	20.2351742079	0.484775240859362	3.458842521843878	16.77633168605612	Indonesia
133	11	1994	20.02157259554	0.493607099523711	3.43093440117433	16.59063819436567	Indonesia
134	11	1995	19.718192731	0.502008381392835	3.412532053217576	16.30566067778242	Indonesia
135	11	1996	19.41800574259	0.510108146446556	3.372359457369741	16.04564628522026	Indonesia
136	11	1997	19.2096580751	0.51810218881129	3.334900742557627	15.87475733254237	Indonesia
137	11	1998	19.18730912363	0.524045603868488	3.322585271080959	15.86472385254904	Indonesia
138	11	1999	19.16776472004	0.529176329629629	3.323292701921979	15.84447201811802	Indonesia
139	11	2000	19.11726053212	0.533789587270659	3.300643545628842	15.81661698649116	Indonesia
140	11	2001	18.76535676408	0.537977981115366	3.310638545701142	15.45471821837886	Indonesia
141	11	2002	18.62249151706	0.542245676060877	3.289418200080952	15.33307331697905	Indonesia
142	11	2003	18.63041310965	0.546550264351478	3.281683925848785	15.34872918380121	Indonesia
143	11	2004	18.36507033465	0.550902314227472	3.256304100248333	15.10876623440167	Indonesia
144	11	2005	18.29378386539	0.555424913216581	3.227224680064628	15.06655918532537	Indonesia
145	11	2006	18.00800457228	0.560265924242442	3.224685439687531	14.78331913259247	Indonesia
146	11	2007	18.00571003053	0.565811896183758	3.190269480882152	14.81544054964785	Indonesia
147	11	2008	17.8640800393	0.572225266933015	3.202357186925688	14.66172285237431	Indonesia
148	11	2009	17.72682504957	0.578866902230273	3.210407521749208	14.5164175278208	Indonesia
149	11	2010	17.46007060142	0.585982419406785	3.192643128184314	14.26742747323569	Indonesia
150	11	2011	17.03821537311	0.593652984587084	3.1932576107375	13.8449577623725	Indonesia
151	11	2012	16.79906683841	0.601185701344525	3.176318953330632	13.62274788507937	Indonesia
152	11	2013	16.43634851846	0.608509904334102	3.188545189543608	13.24780332891639	Indonesia
153	11	2014	16.04022687409	0.615499887091834	3.189515819171398	12.8507110549186	Indonesia
154	11	2015	15.63861523493	0.622222469472476	3.189804498170426	12.44881073675957	Indonesia
155	11	2016	15.55118578054	0.62866662466714	3.19356809611087	12.35761768442913	Indonesia
156	11	2017	15.5686700704	0.634895744678987	3.189569634144563	12.37910043625544	Indonesia
157	11	2018	15.17693564622	0.640948750163115	3.197434067142043	11.97950157907796	Indonesia
158	11	2019	14.87028606978	0.64686545689526	3.188494542432165	11.68179152734784	Indonesia
159	11	2020	14.83565796386	0.651926647922518	3.196102147237965	11.63955581662204	Indonesia
160	11	2021	14.58059771057	0.656868336261681	3.198837002632789	11.38176070793721	Indonesia
161	12	1990	38.99134674164	0.264283163752662	7.204255217534375	31.78709152410563	Lao People's Democratic Republic
162	12	1991	38.24595292427	0.268787617854408	7.199678449225464	31.04627447504454	Lao People's Democratic Republic
163	12	1992	37.54116615985	0.273435312470827	7.094208120024851	30.44695803982515	Lao People's Democratic Republic
164	12	1993	36.73352889234	0.278140417914198	7.055837004024608	29.67769188831539	Lao People's Democratic Republic
165	12	1994	35.93868706197	0.283270229855729	6.928755092892501	29.0099319690775	Lao People's Democratic Republic
166	12	1995	35.15215063571	0.288795341159004	6.88170894889625	28.27044168681375	Lao People's Democratic Republic
167	12	1996	34.28912015034	0.294838372041673	6.891827305299375	27.39729284504063	Lao People's Democratic Republic
168	12	1997	33.57193552231	0.301477967015192	6.808167121324329	26.76376840098567	Lao People's Democratic Republic
169	12	1998	32.82189966003	0.308402544731754	6.398436364362978	26.42346329566702	Lao People's Democratic Republic
170	12	1999	31.92378276597	0.315972615438411	6.246265702443909	25.67751706352609	Lao People's Democratic Republic
171	12	2000	30.83914855082	0.323947359495962	6.155152630341529	24.68399592047847	Lao People's Democratic Republic
172	12	2001	30.03984207448	0.332580408807204	6.040338078978788	23.99950399550121	Lao People's Democratic Republic
173	12	2002	28.58238791379	0.341667271144462	5.904362249599	22.678025664191	Lao People's Democratic Republic
174	12	2003	27.47815448469	0.350658178383381	5.752171756727753	21.72598272796225	Lao People's Democratic Republic
175	12	2004	26.5361365388	0.359681759216616	4.941959686569888	21.59417685223011	Lao People's Democratic Republic
176	12	2005	25.71208578734	0.368728677775792	4.491873730382761	21.22021205695724	Lao People's Democratic Republic
177	12	2006	24.87728995111	0.378122280697802	4.360864962411923	20.51642498869808	Lao People's Democratic Republic
178	12	2007	24.09084901554	0.387723649113709	4.287611026476762	19.80323798906324	Lao People's Democratic Republic
179	12	2008	23.42824720141	0.397011298824877	4.064748072570288	19.36349912883971	Lao People's Democratic Republic
180	12	2009	22.72993056536	0.406139021683818	3.906691436306991	18.82323912905301	Lao People's Democratic Republic
181	12	2010	21.9780017517	0.414865566497825	3.882141088325981	18.09586066337402	Lao People's Democratic Republic
182	12	2011	21.28000639977	0.42335452259834	3.752586020799717	17.52742037897028	Lao People's Democratic Republic
183	12	2012	20.66070917969	0.431149360954477	3.710127493394259	16.95058168629574	Lao People's Democratic Republic
184	12	2013	20.1816225598	0.438691038635463	3.664228092538585	16.51739446726141	Lao People's Democratic Republic
185	12	2014	19.75760092248	0.4458694242056	3.647525712060283	16.11007521041972	Lao People's Democratic Republic
186	12	2015	19.34932709902	0.452749603276049	3.6356948426923	15.7136322563277	Lao People's Democratic Republic
187	12	2016	18.91615311653	0.459583995539449	3.619733786241579	15.29641933028842	Lao People's Democratic Republic
188	12	2017	18.5783021401	0.466168891657656	3.598476948533617	14.97982519156638	Lao People's Democratic Republic
189	12	2018	18.20537569765	0.472618102538068	3.565273437770408	14.64010225987959	Lao People's Democratic Republic
190	12	2019	17.93476315449	0.478811372841658	3.5117210959375	14.4230420585525	Lao People's Democratic Republic
191	12	2020	17.66554735475	0.484192959345392	3.458454442170505	14.2070929125795	Lao People's Democratic Republic
192	12	2021	17.38189241094	0.489136091456599	3.466771405404253	13.91512100553575	Lao People's Democratic Republic
193	13	1990	18.19538203223	0.545799405460294	3.279761058684131	14.91562097354587	Malaysia
194	13	1991	17.51780505369	0.551683548009526	3.252294873801515	14.26551017988849	Malaysia
195	13	1992	17.24260660739	0.558186752245966	3.225124823837079	14.01748178355292	Malaysia
196	13	1993	17.04849475985	0.565845656303133	3.1873579970247	13.8611367628253	Malaysia
197	13	1994	16.64389378981	0.574380445989544	3.186853133492693	13.45704065631731	Malaysia
198	13	1995	17.16642706988	0.583441102596569	3.201811156935446	13.96461591294456	Malaysia
199	13	1996	16.71119352697	0.593152135005711	3.1934098849325	13.5177836420375	Malaysia
200	13	1997	16.45929183309	0.603418105152686	3.1877575582175	13.2715342748725	Malaysia
201	13	1998	16.19787772885	0.612645412003281	3.196264208449541	13.00161352040046	Malaysia
202	13	1999	17.54904728892	0.621724901078498	3.200229781283889	14.34881750763611	Malaysia
203	13	2000	15.87097268077	0.630523543762275	3.189279676464773	12.68169300430523	Malaysia
204	13	2001	15.12513853831	0.638257476929833	3.191699500592683	11.93343903771732	Malaysia
205	13	2002	14.69362333443	0.645044248017871	3.181191502333587	11.51243183209641	Malaysia
206	13	2003	14.85870871725	0.65088567830407	3.1917823875364	11.6669263297136	Malaysia
207	13	2004	14.50381287964	0.656243325827196	3.186261698624286	11.31755118101571	Malaysia
208	13	2005	14.06900644875	0.661242241061834	3.197132664739348	10.87187378401065	Malaysia
209	13	2006	13.57461549437	0.665956287100151	3.198685750772941	10.37592974359706	Malaysia
210	13	2007	13.25984347759	0.670843725887123	3.186251114850345	10.07359236273965	Malaysia
211	13	2008	13.41304943645	0.676399910213952	3.1957051743465	10.2173442621035	Malaysia
212	13	2009	13.49353721191	0.682070653985994	3.182965950950117	10.31057126095988	Malaysia
213	13	2010	13.34640283681	0.688258621606068	3.194974175437066	10.15142866137293	Malaysia
214	13	2011	13.00726754145	0.69408340345083	3.191807037395349	9.815460504054652	Malaysia
215	13	2012	12.42617321024	0.699664734135674	3.183243550112981	9.242929660127018	Malaysia
216	13	2013	12.10657651312	0.70493071683803	3.190613255958315	8.915963257161685	Malaysia
217	13	2014	12.18436173994	0.709953756222256	3.186771961356413	8.997589778583587	Malaysia
218	13	2015	12.71507973246	0.714659871236347	3.199292206034646	9.515787526425353	Malaysia
219	13	2016	12.61510704845	0.719223424980679	3.199646034929495	9.415461013520504	Malaysia
220	13	2017	12.68159114428	0.724235411990887	3.192419686759334	9.489171457520667	Malaysia
221	13	2018	12.61037572692	0.72938807812528	3.204944188470086	9.405431538449912	Malaysia
222	13	2019	12.44749654137	0.734587751127645	3.191191043456699	9.256305497913301	Malaysia
223	13	2020	11.3493123899	0.738743992650626	3.191116984798438	8.158195405101562	Malaysia
224	13	2021	12.29004042938	0.742523828414751	3.18977257315887	9.10026785622113	Malaysia
225	14	1990	20.51708996054	0.331601544442323	6.030442837010116	14.48664712352988	Maldives
226	14	1991	20.23272222719	0.344398606997735	5.807931842515824	14.42479038467417	Maldives
227	14	1992	19.76296762793	0.358252339504646	4.826960377633846	14.93600725029615	Maldives
228	14	1993	19.01128899412	0.372806998520911	4.399615351122924	14.61167364299708	Maldives
229	14	1994	17.97242757623	0.388081604129663	4.263084666800777	13.70934290942922	Maldives
230	14	1995	17.12562429305	0.403945582505039	3.988759460655789	13.13686483239421	Maldives
231	14	1996	16.58586969746	0.420519127829701	3.796368381246778	12.78950131621322	Maldives
232	14	1997	15.84817065111	0.437436025558501	3.655932486207931	12.19223816490207	Maldives
233	14	1998	14.57369180292	0.453973361371121	3.628753533487204	10.9449382694328	Maldives
234	14	1999	13.08124309092	0.469338065717424	3.558284538903173	9.522958552016826	Maldives
235	14	2000	12.51386683327	0.483495670503175	3.504936480246666	9.008930353023334	Maldives
236	14	2001	11.84734992875	0.495923695035155	3.423216965912745	8.424132962837255	Maldives
237	14	2002	10.75202964518	0.507404859766873	3.409236426373333	7.342793218806667	Maldives
238	14	2003	9.99928976839	0.518926864396739	3.339611214015795	6.659678554374205	Maldives
239	14	2004	9.3295053839	0.529910190937908	3.317348683064898	6.012156700835103	Maldives
240	14	2005	8.83293502925	0.53825333247429	3.301121448328866	5.531813580921135	Maldives
241	14	2006	8.36514905365	0.547950411527519	3.262341884527079	5.102807169122922	Maldives
242	14	2007	7.92529025575	0.557529246632533	3.235590351348411	4.689699904401589	Maldives
243	14	2008	7.549423237619999	0.566839634379964	3.181730472979892	4.367692764640108	Maldives
244	14	2009	7.24920589609	0.574442059853853	3.183716987537264	4.065488908552737	Maldives
245	14	2010	6.98662276598	0.581980986393534	3.191267230631023	3.795355535348977	Maldives
246	14	2011	6.6992590723	0.589684459954112	3.191329228597558	3.507929843702442	Maldives
247	14	2012	6.44309516197	0.596948519185372	3.185024868515698	3.258070293454302	Maldives
248	14	2013	6.195399409599999	0.604238519255647	3.184999746907204	3.010399662692795	Maldives
249	14	2014	5.97588081684	0.611578071403856	3.201650404231072	2.774230412608929	Maldives
250	14	2015	5.786042777660001	0.618454389892933	3.184733054216429	2.601309723443572	Maldives
251	14	2016	5.66992236631	0.624875949954596	3.200726645478519	2.469195720831481	Maldives
252	14	2017	5.626369168739999	0.631083288156097	3.183505454293976	2.442863714446023	Maldives
253	14	2018	5.45043691865	0.637205659403498	3.188164895884362	2.262272022765639	Maldives
254	14	2019	5.28599738432	0.643082793641918	3.191721395713608	2.094275988606392	Maldives
255	14	2020	4.89219078927	0.647608589281031	3.195276528469221	1.696914260800779	Maldives
256	14	2021	5.06255729643	0.650886627343107	3.188032902757439	1.87452439367256	Maldives
257	15	1990	35.22622683106	0.319219723709677	6.199741602358454	29.02648522870155	Myanmar
258	15	1991	34.95461288094	0.322034718697423	6.180159099448145	28.77445378149185	Myanmar
259	15	1992	34.57858234634	0.325628883748026	6.153165539876459	28.42541680646354	Myanmar
260	15	1993	34.06688612924	0.329707434417887	6.0807020266175	27.9861841026225	Myanmar
261	15	1994	33.43000941234	0.334290120297598	5.983358126384691	27.44665128595531	Myanmar
262	15	1995	32.74098262812	0.339590975967104	5.914766934765814	26.82621569335419	Myanmar
263	15	1996	32.02497790907	0.345191641257382	5.815041329240569	26.20993657982943	Myanmar
264	15	1997	31.30045401513	0.350892883218861	5.76531814715177	25.53513586797823	Myanmar
265	15	1998	30.62252943564	0.356696902058465	5.712064159842727	24.91046527579727	Myanmar
266	15	1999	29.88280830238	0.36303773228042	4.886775648757476	24.99603265362253	Myanmar
267	15	2000	29.1283976587	0.370360017053284	4.564601385863333	24.56379627283667	Myanmar
268	15	2001	28.2813430006	0.378171980483692	4.390017943262316	23.89132505733769	Myanmar
269	15	2002	27.22166580386	0.386343628220189	4.260061611965	22.961604191895	Myanmar
270	15	2003	26.17572960044	0.395218766380276	4.066026823623805	22.1097027768162	Myanmar
271	15	2004	25.25823443421	0.40469235815513	3.974726561101305	21.28350787310869	Myanmar
272	15	2005	24.12871250464	0.414662082498037	3.898605817830227	20.23010668680977	Myanmar
273	15	2006	23.08178222366	0.424705070565889	3.76505406148573	19.31672816217427	Myanmar
274	15	2007	21.94297785305	0.434536927066905	3.683033316796923	18.25994453625308	Myanmar
275	15	2008	20.90665169492	0.443595531234043	3.650736309565686	17.25591538535431	Myanmar
276	15	2009	20.06850429712	0.451954883959276	3.632053176644557	16.43645112047544	Myanmar
277	15	2010	19.24448273144	0.460180429354898	3.621951372088505	15.6225313593515	Myanmar
278	15	2011	18.65252272616	0.467850871609568	3.591341791384167	15.06118093477583	Myanmar
279	15	2012	17.79921595595	0.475336422547245	3.558861554681363	14.24035440126864	Myanmar
280	15	2013	17.32777899299	0.482821855058075	3.505718785036344	13.82206020795366	Myanmar
281	15	2014	16.83478267386	0.490255145456161	3.466545211104425	13.36823746275558	Myanmar
282	15	2015	16.43862388859	0.497374156127321	3.420829836947938	13.01779405164206	Myanmar
283	15	2016	16.12468500223	0.504115978117272	3.403999459467757	12.72068554276224	Myanmar
284	15	2017	15.83283659242	0.510823431317416	3.373466187460191	12.45937040495981	Myanmar
285	15	2018	15.54581925182	0.517557469010629	3.340058158080194	12.20576109373981	Myanmar
286	15	2019	15.31362986938	0.524108970350153	3.3310455300377	11.9825843393423	Myanmar
287	15	2020	15.12820595859	0.529434702877063	3.321680668308348	11.80652529028165	Myanmar
288	15	2021	14.9789145458	0.533900839611906	3.301669117775408	11.67724542802459	Myanmar
289	16	1990	11.82046973415	0.510011796397722	3.376631753078353	8.443837981071647	Philippines
290	16	1991	11.38109848223	0.513707183203398	3.374014205333426	8.007084276896574	Philippines
291	16	1992	11.50128606282	0.517109502298333	3.33451867342036	8.16676738939964	Philippines
292	16	1993	11.52900592285	0.520600378172241	3.338032908967327	8.190973013882674	Philippines
293	16	1994	11.51020016036	0.524613606961947	3.335242838572353	8.174957321787648	Philippines
294	16	1995	11.34887631106	0.528827907097189	3.322398651543604	8.026477659516395	Philippines
295	16	1996	11.39954719349	0.532938848718821	3.3076978197	8.09184937379	Philippines
296	16	1997	11.1976974705	0.536589867582292	3.306909366442885	7.890788104057116	Philippines
297	16	1998	11.26442891663	0.539496470377039	3.3129208851935	7.951508031436499	Philippines
298	16	1999	11.0664710794	0.542257968063782	3.285268904373789	7.78120217502621	Philippines
299	16	2000	11.1386765117	0.544997722532077	3.283124885523253	7.855551626176747	Philippines
300	16	2001	11.22578965553	0.547409431560733	3.283311340593735	7.942478314936266	Philippines
301	16	2002	11.22167215614	0.549521153378409	3.265262269758667	7.956409886381334	Philippines
302	16	2003	11.00411499658	0.551567967518738	3.257614637179767	7.746500359400233	Philippines
303	16	2004	10.97735742753	0.553704287358934	3.250879337795301	7.726478089734699	Philippines
304	16	2005	11.0586309824	0.555664102826939	3.24014241069646	7.81848857170354	Philippines
305	16	2006	11.03677370847	0.557976265254754	3.230588435877905	7.806185272592094	Philippines
306	16	2007	10.82111578641	0.560822023745201	3.237977129791455	7.583138656618544	Philippines
307	16	2008	10.78454507558	0.563974721376474	3.196899704376637	7.587645371203363	Philippines
308	16	2009	10.80514162693	0.567355819963632	3.190544691464563	7.614596935465437	Philippines
309	16	2010	10.61324986767	0.571765888250344	3.186460594692065	7.426789272977935	Philippines
310	16	2011	10.42224469481	0.577240283466517	3.188989989327757	7.233254705482244	Philippines
311	16	2012	10.32539858604	0.58376762501942	3.195211818431415	7.130186767608585	Philippines
312	16	2013	10.1329133193	0.590837549266941	3.18207435524383	6.95083896405617	Philippines
313	16	2014	9.94388416205	0.598384520042983	3.190513120677526	6.753371041372475	Philippines
314	16	2015	9.99868446967	0.606215624393378	3.196351898039419	6.802332571630581	Philippines
315	16	2016	9.96776637604	0.614224960974851	3.180683046186827	6.787083329853173	Philippines
316	16	2017	9.62517025607	0.622315028960912	3.187525506500928	6.437644749569071	Philippines
317	16	2018	9.41453201281	0.630464275930184	3.184021166372121	6.230510846437879	Philippines
318	16	2019	9.48647722107	0.638547384381803	3.193447220000218	6.293030001069782	Philippines
319	16	2020	9.20241894537	0.644867233233664	3.208963778729706	5.993455166640295	Philippines
320	16	2021	9.20608984854	0.651219328702707	3.186653420409068	6.019436428130931	Philippines
321	17	1990	17.65705509192	0.522622552851521	3.341115544248718	14.31593954767128	Sri Lanka
322	17	1991	16.43325088889	0.528239202759485	3.3185953548916	13.1146555339984	Sri Lanka
323	17	1992	16.33912059547	0.533345535471094	3.309267441943979	13.02985315352602	Sri Lanka
324	17	1993	15.49321082352	0.538891102297622	3.313978647460285	12.17923217605972	Sri Lanka
325	17	1994	15.86348166673	0.545124551180714	3.296015857523953	12.56746580920605	Sri Lanka
326	17	1995	16.18083191907	0.551744058346111	3.264670905333441	12.91616101373656	Sri Lanka
327	17	1996	16.2567056296	0.558938887614985	3.236717882064941	13.01998774753506	Sri Lanka
328	17	1997	16.97067421298	0.566128422363729	3.191239574032773	13.77943463894722	Sri Lanka
329	17	1998	16.0163517489	0.572326186668561	3.188965083783192	12.82738666511681	Sri Lanka
330	17	1999	15.88160873158	0.57763004764168	3.191922698210974	12.68968603336903	Sri Lanka
331	17	2000	15.73645792355	0.582942637570578	3.18627917288587	12.55017875066413	Sri Lanka
332	17	2001	14.65473172527	0.587556599070554	3.184192013096702	11.4705397121733	Sri Lanka
333	17	2002	13.97887229841	0.59235912694583	3.207809456172143	10.77106284223786	Sri Lanka
334	17	2003	13.73316886459	0.597410284061105	3.183315037814632	10.54985382677537	Sri Lanka
335	17	2004	13.11123494929	0.60225006214936	3.20038314785885	9.910851801431152	Sri Lanka
336	17	2005	12.97925428713	0.606906655593188	3.190244855497885	9.789009431632117	Sri Lanka
337	17	2006	11.80148987532	0.611807083317854	3.184680942668925	8.616808932651075	Sri Lanka
338	17	2007	10.841300673	0.616979265050006	3.178240761248333	7.663059911751666	Sri Lanka
339	17	2008	10.52683485528	0.622414317259024	3.196881180904369	7.329953674375632	Sri Lanka
340	17	2009	10.06282250491	0.628149630493025	3.1966914054499	6.8661310994601	Sri Lanka
341	17	2010	9.67505090484	0.634263123413356	3.18176786424561	6.493283040594391	Sri Lanka
342	17	2011	9.72313478138	0.640799571244289	3.192280283396813	6.530854497983187	Sri Lanka
343	17	2012	9.35462438798	0.648049815659369	3.183090635227718	6.171533752752282	Sri Lanka
344	17	2013	9.28297823302	0.655435837718287	3.191484875936598	6.091493357083401	Sri Lanka
345	17	2014	8.90020497293	0.662782434226903	3.1958473190786	5.7043576538514	Sri Lanka
346	17	2015	8.69748199053	0.669760291875565	3.190001983141277	5.507480007388722	Sri Lanka
347	17	2016	8.330403840379999	0.67627744148358	3.188519119467835	5.141884720912164	Sri Lanka
348	17	2017	8.18576565979	0.682405274024772	3.192008202710988	4.993757457079012	Sri Lanka
349	17	2018	8.02678568767	0.688125858195178	3.192583685709566	4.834202001960434	Sri Lanka
350	17	2019	7.721157123769999	0.69351606326589	3.19306217302885	4.528094950741149	Sri Lanka
351	17	2020	6.97718073084	0.697648535082413	3.190639119437283	3.786541611402717	Sri Lanka
352	17	2021	7.18236146957	0.70153493519423	3.198374882065625	3.983986587504375	Sri Lanka
353	18	1990	24.16704177535	0.506644860754466	3.412842042345823	20.75419973300418	Thailand
354	18	1991	24.34077414314	0.515911465809998	3.339600349265648	21.00117379387435	Thailand
355	18	1992	24.05891373653	0.525161868897941	3.317922594538936	20.74099114199106	Thailand
356	18	1993	24.12785111965	0.534303709087494	3.306046920827549	20.82180419882245	Thailand
357	18	1994	24.04486780892	0.543325546554827	3.287903526198021	20.75696428272198	Thailand
358	18	1995	23.90070196338	0.552452208814004	3.256361200634105	20.64434076274589	Thailand
359	18	1996	23.79770565169	0.561302486534141	3.228777577133077	20.56892807455692	Thailand
360	18	1997	21.62757076745	0.568449492093676	3.188549638787826	18.43902112866218	Thailand
361	18	1998	21.93710711191	0.573817902004847	3.189436321454723	18.74767079045528	Thailand
362	18	1999	22.69021557576	0.578854167794919	3.19296010181458	19.49725547394542	Thailand
363	18	2000	22.56496340658	0.58350091705013	3.192612910694947	19.37235049588505	Thailand
364	18	2001	21.55222013913	0.587661560775708	3.186947257769326	18.36527288136067	Thailand
365	18	2002	22.07757452177	0.59175909789129	3.181454640964779	18.89611988080522	Thailand
366	18	2003	21.60180032259	0.596048920136592	3.184582791505977	18.41721753108402	Thailand
367	18	2004	21.2839723172	0.600520665140167	3.1916352496453	18.0923370675547	Thailand
368	18	2005	20.37153597906	0.605040775160747	3.191107202328879	17.18042877673112	Thailand
369	18	2006	19.56666546458	0.610356678024317	3.196136393056572	16.37052907152343	Thailand
370	18	2007	18.87742950639	0.616368591131489	3.200042216027526	15.67738729036247	Thailand
371	18	2008	18.22155238111	0.621067542847306	3.187846898400841	15.03370548270916	Thailand
372	18	2009	17.45947396336	0.624329070216978	3.196882710950889	14.26259125240911	Thailand
373	18	2010	17.25408209933	0.62858943983977	3.204310552528793	14.04977154680121	Thailand
374	18	2011	16.77682982166	0.633226727672561	3.185776445205045	13.59105337645496	Thailand
375	18	2012	16.21954591403	0.638410972213962	3.191948106505369	13.02759780752463	Thailand
376	18	2013	15.77203771121	0.643672915801455	3.195977548832667	12.57606016237733	Thailand
377	18	2014	15.74973272382	0.648772057471972	3.189819271764906	12.55991345205509	Thailand
378	18	2015	15.73488938898	0.654015622617677	3.181765567301386	12.55312382167861	Thailand
379	18	2016	15.84085951664	0.659369302952365	3.194128276571238	12.64673124006876	Thailand
380	18	2017	15.6142265374	0.664804133690469	3.184969307870825	12.42925722952918	Thailand
381	18	2018	15.81736766167	0.670225586853729	3.199422573114852	12.61794508855515	Thailand
382	18	2019	16.2503494916	0.675273900833315	3.185070215096923	13.06527927650308	Thailand
383	18	2020	16.17054882518	0.679119989171207	3.198575965948242	12.97197285923176	Thailand
384	18	2021	16.01891734934	0.682547932974593	3.193240115481712	12.82567723385829	Thailand
385	19	1990	22.35494666704	0.262468083434918	7.191462799313489	15.16348386772651	Timor-Leste
386	19	1991	21.92135678405	0.270943348789144	7.19355061560534	14.72780616844466	Timor-Leste
387	19	1992	21.46079916888	0.279916760012752	6.91103385518165	14.54976531369835	Timor-Leste
388	19	1993	20.89930303267	0.289266628937942	6.90826789039416	13.99103514227584	Timor-Leste
389	19	1994	20.33053004814	0.298763188841394	6.823366574940605	13.5071634731994	Timor-Leste
390	19	1995	19.62364749966	0.308018683645478	6.374499410654588	13.24914808900541	Timor-Leste
391	19	1996	18.92531832609	0.317588750054214	6.194672330540222	12.73064599554978	Timor-Leste
392	19	1997	18.20409628198	0.326705373863583	6.088270281186264	12.11582600079374	Timor-Leste
393	19	1998	17.78271918639	0.334894497001343	5.973720793644286	11.80899839274571	Timor-Leste
394	19	1999	17.59340440942	0.339252140436899	5.916553581868461	11.67685082755154	Timor-Leste
395	19	2000	17.29691947245	0.343793649201481	5.806360953624175	11.49055851882583	Timor-Leste
396	19	2001	16.82105345128	0.349490320159863	5.760483591821568	11.06056985945843	Timor-Leste
397	19	2002	16.17342269146	0.354162019516716	5.747340245307674	10.42608244615233	Timor-Leste
398	19	2003	16.06173457093	0.35844002540281	4.844373634857314	11.21736093607269	Timor-Leste
399	19	2004	15.48104203642	0.362687998477417	4.958996622076176	10.52204541434383	Timor-Leste
400	19	2005	15.06379185035	0.366913584279333	4.553585885107609	10.51020596524239	Timor-Leste
401	19	2006	14.77392494155	0.370654092006941	4.578209499684421	10.19571544186558	Timor-Leste
402	19	2007	14.64107591882	0.375390767982559	4.368254850410225	10.27282106840978	Timor-Leste
403	19	2008	14.4123081983	0.381227527778766	4.358820577242083	10.05348762105792	Timor-Leste
404	19	2009	14.78915620526	0.387944823498752	4.26885336768433	10.52030283757567	Timor-Leste
405	19	2010	14.65753966601	0.394887019369648	4.049972002018555	10.60756766399145	Timor-Leste
406	19	2011	15.26636394476	0.401872356301348	3.968880954164037	11.29748299059596	Timor-Leste
407	19	2012	15.5039431717	0.408910300117845	3.935417419865778	11.56852575183422	Timor-Leste
408	19	2013	15.6612082965	0.41521787782997	3.862724924624445	11.79848337187556	Timor-Leste
409	19	2014	15.76546505008	0.421155537971188	3.751584442363689	12.01388060771631	Timor-Leste
410	19	2015	15.52802701243	0.426383620035982	3.717863300569423	11.81016371186058	Timor-Leste
411	19	2016	15.44557122799	0.431207272013621	3.701180969898857	11.74439025809114	Timor-Leste
412	19	2017	15.4429924872	0.434519733594658	3.677370745524597	11.7656217416754	Timor-Leste
413	19	2018	15.49107071942	0.437018662969572	3.669140393923218	11.82193032549678	Timor-Leste
414	19	2019	15.52169761194	0.44019584549571	3.658646668570097	11.8630509433699	Timor-Leste
415	19	2020	15.3874605511	0.442349336035765	3.663430167638652	11.72403038346135	Timor-Leste
416	19	2021	15.32066387599	0.444667618881833	3.652478905368378	11.66818497062162	Timor-Leste
417	20	1990	32.00002096454	0.407630047693296	3.940708629008182	28.05931233553182	Viet Nam
418	20	1991	31.59044399783	0.413217249557429	3.879466122748131	27.71097787508187	Viet Nam
419	20	1992	31.09534147152	0.419781657140794	3.831753377465664	27.26358809405434	Viet Nam
420	20	1993	30.85675254997	0.427072184949202	3.716141255517156	27.14061129445285	Viet Nam
421	20	1994	30.59600256532	0.435106272492167	3.677499204663556	26.91850336065644	Viet Nam
422	20	1995	30.34413557189	0.443858785203356	3.647788469762366	26.69634710212764	Viet Nam
423	20	1996	29.52094256707	0.453102410398964	3.639055917497071	25.88188664957293	Viet Nam
424	20	1997	28.86309006569	0.462853518365539	3.596886984403695	25.2662030812863	Viet Nam
425	20	1998	28.1939862783	0.47247889159957	3.565400969675978	24.62858530862402	Viet Nam
426	20	1999	27.51602046577	0.48144577410536	3.495917379526353	24.02010308624365	Viet Nam
427	20	2000	26.73063771224	0.489802045414549	3.456075011404458	23.27456270083554	Viet Nam
428	20	2001	26.1101008139	0.497630349065707	3.424658531222381	22.68544228267762	Viet Nam
429	20	2002	25.16893418051	0.505453447065355	3.408657313525346	21.76027686698465	Viet Nam
430	20	2003	24.13716902725	0.513367511118634	3.376111815615464	20.76105721163454	Viet Nam
431	20	2004	23.08137690439	0.521229389687461	3.34130771707	19.74006918732	Viet Nam
432	20	2005	22.10018449569	0.528956332075378	3.325097950173204	18.7750865455168	Viet Nam
433	20	2006	21.02778424972	0.53630065301368	3.303317835401349	17.72446641431865	Viet Nam
434	20	2007	20.07928688507	0.543342652110377	3.286509476558571	16.79277740851143	Viet Nam
435	20	2008	19.28145597078	0.550127119086299	3.25609979712825	16.02535617365175	Viet Nam
436	20	2009	18.6492638216	0.55645594448371	3.239218291032088	15.41004553056791	Viet Nam
437	20	2010	18.07908598765	0.562768571224979	3.191052573131547	14.88803341451845	Viet Nam
438	20	2011	18.07752040735	0.568945458254757	3.187750421119792	14.88976998623021	Viet Nam
439	20	2012	17.94589015944	0.575078671720175	3.199089630405588	14.74680052903441	Viet Nam
440	20	2013	17.83018290191	0.581029214733769	3.196786553006778	14.63339634890322	Viet Nam
441	20	2014	17.7437779255	0.586913814919078	3.194913984281282	14.54886394121872	Viet Nam
442	20	2015	17.6476378089	0.592849573281283	3.190461076884894	14.45717673201511	Viet Nam
443	20	2016	17.41804524249	0.598849485299412	3.189436697546187	14.22860854494381	Viet Nam
444	20	2017	17.19150992496	0.605019420569412	3.189256752620409	14.00225317233959	Viet Nam
445	20	2018	16.95459171187	0.611351406113218	3.193810152038761	13.76078155983124	Viet Nam
446	20	2019	16.73261381752	0.6177338152062	3.193230615426471	13.53938320209353	Viet Nam
447	20	2020	16.60525683667	0.623090320139283	3.191170008981622	13.41408682768838	Viet Nam
448	20	2021	16.31622919501	0.627933720680671	3.184851358755514	13.13137783625448	Viet Nam
449	22	1990	19.08489803951	0.53464890774309	3.306699091292328	15.77819894821767	Fiji
450	22	1991	19.08765224412	0.538778259951718	3.305642680226896	15.78200956389311	Fiji
451	22	1992	19.03479423943	0.543188551973659	3.293105177898061	15.74168906153194	Fiji
452	22	1993	18.93563051509	0.547776473718793	3.285902223555556	15.64972829153444	Fiji
453	22	1994	18.76214262314	0.552849019704515	3.256910351808675	15.50523227133133	Fiji
454	22	1995	18.59438268176	0.558530972290103	3.226561150576484	15.36782153118352	Fiji
455	22	1996	18.38153553066	0.565041878958725	3.207899318472613	15.17363621218739	Fiji
456	22	1997	17.8650907272	0.571187752703497	3.190674168328041	14.67441655887196	Fiji
457	22	1998	16.80922420468	0.577172353765379	3.1815582384523	13.6276659662277	Fiji
458	22	1999	17.17941847205	0.583573942431191	3.193156601711942	13.98626187033806	Fiji
459	22	2000	16.99814815963	0.589196631128333	3.186647387274783	13.81150077235522	Fiji
460	22	2001	15.96186025034	0.59449741944042	3.180160796299691	12.78169945404031	Fiji
461	22	2002	15.18647400339	0.59932203091066	3.1875048564	11.99896914699	Fiji
462	22	2003	15.23375614662	0.603489622121197	3.191005843603786	12.04275030301621	Fiji
463	22	2004	14.44044329178	0.607544889853603	3.194362658080562	11.24608063369944	Fiji
464	22	2005	14.78473626113	0.610812943594047	3.189544989564433	11.59519127156557	Fiji
465	22	2006	15.16167589241	0.613932767413255	3.191210819936882	11.97046507247312	Fiji
466	22	2007	15.29976955336	0.616582915169589	3.193941078291188	12.10582847506881	Fiji
467	22	2008	15.63689748147	0.618958809102014	3.197220159083625	12.43967732238637	Fiji
468	22	2009	15.43590852185	0.620883465082065	3.201974024652076	12.23393449719792	Fiji
469	22	2010	15.52933516011	0.62330878605608	3.188196641071089	12.34113851903891	Fiji
470	22	2011	15.54972900377	0.626438251319165	3.195731902816327	12.35399710095367	Fiji
471	22	2012	15.4580204326	0.629881334893454	3.189720170578829	12.26830026202117	Fiji
472	22	2013	15.47980947403	0.634278114312534	3.19196009499451	12.28784937903549	Fiji
473	22	2014	15.47942478672	0.6393900664467	3.184796554694479	12.29462823202552	Fiji
474	22	2015	15.44220385276	0.645026352546626	3.183175063614592	12.25902878914541	Fiji
475	22	2016	15.35900278623	0.650742680102873	3.184854396942857	12.17414838928714	Fiji
476	22	2017	15.31404378047	0.656464010258719	3.184438749669239	12.12960503080076	Fiji
477	22	2018	15.14130721514	0.661991453647996	3.1836990005094	11.9576082146306	Fiji
478	22	2019	14.95140909364	0.667060979290814	3.182110084024158	11.76929900961584	Fiji
479	22	2020	14.84759334835	0.671431490601499	3.201778926539815	11.64581442181018	Fiji
480	22	2021	14.67432364711	0.675051630810876	3.20617774409618	11.46814590301382	Fiji
481	23	1990	47.50494088747	0.410389821247376	3.88608631486967	43.61885457260033	Kiribati
482	23	1991	47.40884978779	0.412884199130178	3.882534873273026	43.52631491451697	Kiribati
483	23	1992	47.79298811865	0.415577609430112	3.807763485918276	43.98522463273173	Kiribati
484	23	1993	48.12066694163	0.418481660624087	3.798090163358318	44.32257677827168	Kiribati
485	23	1994	47.85361506521	0.421716217125176	3.751437811651896	44.1021772535581	Kiribati
486	23	1995	47.86826842597	0.425024354020195	3.755686535012736	44.11258189095727	Kiribati
487	23	1996	47.93785101277	0.428300682254543	3.705171281078691	44.23267973169131	Kiribati
488	23	1997	48.08891296855	0.431641940565898	3.685568245211087	44.40334472333891	Kiribati
489	23	1998	48.3634155605	0.435741904126434	3.697844827073558	44.66557073342644	Kiribati
490	23	1999	48.57913047709	0.439692923227333	3.673402895465067	44.90572758162493	Kiribati
491	23	2000	48.68744954491	0.444436339062538	3.649026685169016	45.03842285974098	Kiribati
492	23	2001	48.14377893492	0.448782300735609	3.633627593251518	44.51015134166848	Kiribati
493	23	2002	47.86812683652001	0.453462297779448	3.633945157103162	44.23418167941684	Kiribati
494	23	2003	47.33240285963	0.458208373737044	3.622028753540885	43.71037410608912	Kiribati
495	23	2004	46.91028568954	0.462336213231137	3.592360521641702	43.3179251678983	Kiribati
496	23	2005	46.59305462417	0.466722276344394	3.599448472173461	42.99360615199654	Kiribati
497	23	2006	46.49012770514	0.470557196660738	3.571664650126489	42.91846305501351	Kiribati
498	23	2007	46.39727050943	0.474227450118041	3.566815468096	42.830455041334	Kiribati
499	23	2008	46.28020746005	0.47720193306214	3.514972811614387	42.76523464843562	Kiribati
500	23	2009	46.41747352208	0.480035601443872	3.507144944766611	42.91032857731339	Kiribati
501	23	2010	46.49859870205	0.482447689410665	3.50899436550587	42.98960433654413	Kiribati
502	23	2011	46.55140145874	0.485028211089828	3.462769907811122	43.08863155092888	Kiribati
503	23	2012	46.19654507542	0.488175863692029	3.461171724218446	42.73537335120156	Kiribati
504	23	2013	45.82128012775	0.491880767182311	3.418497005203434	42.40278312254657	Kiribati
505	23	2014	45.65714892476	0.495317241227584	3.422328432054386	42.23482049270562	Kiribati
506	23	2015	45.3157137606	0.500059699036215	3.398479216375117	41.91723454422488	Kiribati
507	23	2016	44.78905748636	0.505207837257253	3.407377499118211	41.38167998724179	Kiribati
508	23	2017	44.39602386036	0.510019240979789	3.382748715688824	41.01327514467118	Kiribati
509	23	2018	43.81528831496	0.514810383548853	3.377102915382449	40.43818539957755	Kiribati
510	23	2019	43.31316188723	0.519441321098362	3.338987890229661	39.97417399700034	Kiribati
511	23	2020	42.96919788959	0.523454113096381	3.33715462546074	39.63204326412926	Kiribati
512	23	2021	42.63691477462	0.527186582842681	3.319858554218542	39.31705622040146	Kiribati
513	24	1990	44.71844144075	0.430839288199048	3.704698735440345	41.01374270530965	Marshall Islands
514	24	1991	45.13383755801	0.435571411977162	3.686435736578039	41.44740182143196	Marshall Islands
515	24	1992	45.59301316047	0.440491018138956	3.67097186122991	41.92204129924009	Marshall Islands
516	24	1993	45.18986357802	0.445479084259875	3.645025078150215	41.54483849986978	Marshall Islands
517	24	1994	42.53381751707	0.450848221273844	3.6329445447123	38.9008729723577	Marshall Islands
518	24	1995	42.55335845508	0.45685967435209	3.620983158061058	38.93237529701894	Marshall Islands
519	24	1996	42.26931184324	0.461209430189201	3.621927814609794	38.64738402863021	Marshall Islands
520	24	1997	42.3102902446	0.464752728246042	3.596570154217009	38.71372009038299	Marshall Islands
521	24	1998	42.24459323043	0.468133032354917	3.594148472650374	38.65044475777962	Marshall Islands
522	24	1999	42.38926576104	0.471292726535272	3.56282273408402	38.82644302695598	Marshall Islands
523	24	2000	42.45347470774	0.474562536385418	3.562916258127789	38.89055844961221	Marshall Islands
524	24	2001	42.31831878457	0.478588316369524	3.501478448126481	38.81684033644352	Marshall Islands
525	24	2002	42.26512591127	0.482776259493159	3.50258252014725	38.76254339112275	Marshall Islands
526	24	2003	42.16481869644	0.486248620277286	3.460426174028929	38.70439252241107	Marshall Islands
527	24	2004	42.14968412675	0.489573077431328	3.46351352880633	38.68617059794367	Marshall Islands
528	24	2005	42.12647538216	0.49327139054966	3.424586142235051	38.70188923992495	Marshall Islands
529	24	2006	42.23973323612	0.497456174718598	3.416377192057205	38.8233560440628	Marshall Islands
530	24	2007	41.80840095165	0.502250042471655	3.403674969159072	38.40472598249093	Marshall Islands
531	24	2008	41.28851778415	0.506359587700651	3.412919553834753	37.87559823031524	Marshall Islands
532	24	2009	40.93373487126	0.510794535917681	3.381745665535437	37.55198920572457	Marshall Islands
533	24	2010	40.40525977623	0.51608513761736	3.341361097253696	37.0638986789763	Marshall Islands
534	24	2011	39.87914530851	0.521177086955837	3.329522350879231	36.54962295763077	Marshall Islands
535	24	2012	39.33924946828	0.526042019095978	3.31329060476551	36.02595886351449	Marshall Islands
536	24	2013	38.72809817219	0.531446300319586	3.325753514313434	35.40234465787657	Marshall Islands
537	24	2014	38.27294487237	0.536640130947104	3.303814992125413	34.96912988024459	Marshall Islands
538	24	2015	37.86637536915	0.541793166838195	3.281954057401308	34.58442131174869	Marshall Islands
539	24	2016	37.33559773643	0.546782936000428	3.280392502289798	34.0552052341402	Marshall Islands
540	24	2017	36.84484312344	0.55206515210282	3.261742231772717	33.58310089166729	Marshall Islands
541	24	2018	36.32256692965	0.557599278468739	3.22524827898883	33.09731865066117	Marshall Islands
542	24	2019	35.82229690225	0.563428749789962	3.2008430272637	32.6214538749863	Marshall Islands
543	24	2020	35.3573077462	0.568837509186186	3.178476060356945	32.17883168584306	Marshall Islands
544	24	2021	34.90200613155	0.574091128177309	3.191343534425255	31.71066259712475	Marshall Islands
545	25	1990	44.14985197904	0.462511616715497	3.601655920543839	40.54819605849616	Micronesia (Federated States of)
546	25	1991	43.86802234034	0.468144831239529	3.596820753306372	40.27120158703362	Micronesia (Federated States of)
547	25	1992	43.55848082662	0.473792936437038	3.562111936703814	39.99636888991618	Micronesia (Federated States of)
548	25	1993	43.03422638339	0.479939595446532	3.496448247573645	39.53777813581635	Micronesia (Federated States of)
549	25	1994	42.57304727808	0.485300005800881	3.461592809186882	39.11145446889311	Micronesia (Federated States of)
550	25	1995	41.87462941231	0.491015185412641	3.451253601135361	38.42337581117464	Micronesia (Federated States of)
551	25	1996	41.22863655136	0.495570308271861	3.43104423511234	37.79759231624766	Micronesia (Federated States of)
552	25	1997	40.54429011097	0.499110105936474	3.427290364551859	37.11699974641814	Micronesia (Federated States of)
553	25	1998	39.93622374219	0.5028615644834	3.405908734715816	36.53031500747419	Micronesia (Federated States of)
554	25	1999	39.31960072582	0.506663430751627	3.39987467497523	35.91972605084477	Micronesia (Federated States of)
555	25	2000	38.66647536595	0.511004227582949	3.37248174205433	35.29399362389567	Micronesia (Federated States of)
556	25	2001	37.946338031	0.515316814346477	3.37795485566907	34.56838317533094	Micronesia (Federated States of)
557	25	2002	37.23976574744	0.519545671945836	3.336393394993718	33.90337235244628	Micronesia (Federated States of)
558	25	2003	36.55409930241	0.523829598854531	3.326415626017745	33.22768367639226	Micronesia (Federated States of)
559	25	2004	36.17915756826	0.527610964634803	3.322354392744845	32.85680317551515	Micronesia (Federated States of)
560	25	2005	35.89147702235	0.531703321036516	3.312099780127732	32.57937724222227	Micronesia (Federated States of)
561	25	2006	35.59638958016	0.535718681873052	3.3069669742198	32.2894226059402	Micronesia (Federated States of)
562	25	2007	35.43796153791	0.53943146430145	3.310711377506022	32.12725016040397	Micronesia (Federated States of)
563	25	2008	35.26514398118	0.542766353836032	3.295567006486452	31.96957697469355	Micronesia (Federated States of)
564	25	2009	35.2002059072	0.546275496220168	3.286491751300094	31.91371415589991	Micronesia (Federated States of)
565	25	2010	35.22652396312	0.550122546321787	3.2630969202893	31.9634270428307	Micronesia (Federated States of)
566	25	2011	35.06888024678	0.554240410692063	3.265422019679053	31.80345822710094	Micronesia (Federated States of)
567	25	2012	34.91671531861	0.557965852891456	3.233169678079717	31.68354564053028	Micronesia (Federated States of)
568	25	2013	34.78729053128	0.561082820885874	3.222136253110673	31.56515427816933	Micronesia (Federated States of)
569	25	2014	34.66576749095	0.563840029745074	3.195071559569305	31.47069593138069	Micronesia (Federated States of)
570	25	2015	34.49253507845	0.567151341569495	3.206052850971122	31.28648222747888	Micronesia (Federated States of)
571	25	2016	34.24712533024	0.570458101091096	3.1847885244604	31.0623368057796	Micronesia (Federated States of)
572	25	2017	33.9231972625	0.574039832793086	3.185809581949634	30.73738768055037	Micronesia (Federated States of)
573	25	2018	33.71638080402	0.577555080818811	3.179245627375455	30.53713517664454	Micronesia (Federated States of)
574	25	2019	33.57627324736	0.581195254501754	3.189537111398254	30.38673613596174	Micronesia (Federated States of)
575	25	2020	33.47227251898	0.584527228769055	3.191748166988145	30.28052435199185	Micronesia (Federated States of)
576	25	2021	33.30377262543	0.587534967103163	3.188874860693334	30.11489776473667	Micronesia (Federated States of)
577	26	1990	34.6918873578	0.310668628637835	6.299338700744537	28.39254865705546	Papua New Guinea
578	26	1991	34.66681823301	0.314967305387282	6.252508165839149	28.41431006717085	Papua New Guinea
579	26	1992	34.23591483496	0.319530259271955	6.200359811705621	28.03555502325438	Papua New Guinea
580	26	1993	33.73435227555	0.32500598378048	6.158867267025532	27.57548500852447	Papua New Guinea
581	26	1994	33.06466766567	0.330664467960637	6.034018076111193	27.03064958955881	Papua New Guinea
582	26	1995	32.59256414505	0.335421285048649	5.978105752570206	26.61445839247979	Papua New Guinea
583	26	1996	32.56463485915	0.340348698133771	5.914930519842962	26.64970433930704	Papua New Guinea
584	26	1997	31.99339514373	0.344258324561358	5.813607079032308	26.17978806469769	Papua New Guinea
585	26	1998	31.74476526165	0.347801407739934	5.821086372921818	25.92367888872818	Papua New Guinea
586	26	1999	31.45980078285	0.351250620970096	5.760296012412386	25.69950477043762	Papua New Guinea
587	26	2000	31.27663691931	0.354135790847746	5.733264903491296	25.5433720158187	Papua New Guinea
588	26	2001	30.96299697325	0.356588986333728	5.704653083519293	25.25834388973071	Papua New Guinea
589	26	2002	30.72034044588	0.358572086402703	4.835057977956875	25.88528246792313	Papua New Guinea
590	26	2003	30.15944114262	0.360736816415114	4.903477067861261	25.25596407475874	Papua New Guinea
591	26	2004	29.76012089886	0.36282754151245	4.934444057964423	24.82567684089558	Papua New Guinea
592	26	2005	29.7085389362	0.365294964904992	4.625940294818792	25.08259864138121	Papua New Guinea
593	26	2006	29.59688050014	0.367826759122837	4.609674788191326	24.98720571194867	Papua New Guinea
594	26	2007	29.31656027102	0.370794146921454	4.476911844287732	24.83964842673227	Papua New Guinea
595	26	2008	28.88330813909	0.37342620922524	4.4093482436283	24.4739598954617	Papua New Guinea
596	26	2009	28.16449799448	0.376528284761462	4.406879279353461	23.75761871512654	Papua New Guinea
597	26	2010	28.43927632545	0.380286777637627	4.405060779344536	24.03421554610546	Papua New Guinea
598	26	2011	28.59564470549	0.383587539302927	4.21773571805787	24.37790898743213	Papua New Guinea
599	26	2012	28.32349652059	0.386781027656579	4.244721353115612	24.07877516747439	Papua New Guinea
600	26	2013	27.70807085905	0.389926437008588	4.167503148205854	23.54056771084415	Papua New Guinea
601	26	2014	27.53457263294	0.394004571266826	4.160837545498587	23.37373508744141	Papua New Guinea
602	26	2015	27.55685277718	0.398285863731033	4.08083642858074	23.47601634859926	Papua New Guinea
603	26	2016	27.02437422119	0.402407266844816	3.990218297402391	23.03415592378761	Papua New Guinea
604	26	2017	26.98453252329	0.406153435448224	3.909533298802685	23.07499922448732	Papua New Guinea
605	26	2018	26.8927749034	0.409165082697567	3.930745922063301	22.9620289813367	Papua New Guinea
606	26	2019	27.20495449101	0.412311146526574	3.897830103966813	23.30712438704319	Papua New Guinea
607	26	2020	27.02684162034	0.415186878578667	3.879274319573441	23.14756730076656	Papua New Guinea
608	26	2021	26.73906209691	0.417797443084353	3.801825871677407	22.93723622523259	Papua New Guinea
609	27	1990	16.43312735243	0.48749142771166	3.460834039779294	12.97229331265071	Samoa
610	27	1991	16.47394103973	0.490987145586308	3.452995225321739	13.02094581440826	Samoa
611	27	1992	16.50887698816	0.494027447933208	3.435434546072187	13.07344244208781	Samoa
612	27	1993	16.48325663137	0.497079263536296	3.43032980681593	13.05292682455407	Samoa
613	27	1994	16.44123309635	0.499484836329879	3.415799146889886	13.02543394946011	Samoa
614	27	1995	16.36946450808	0.502369734936465	3.414535030097324	12.95492947798268	Samoa
615	27	1996	16.2405561945	0.505778026475631	3.406320825990408	12.83423536850959	Samoa
616	27	1997	16.12277484851	0.509096382265271	3.37939234342447	12.74338250508553	Samoa
617	27	1998	15.94545152845	0.512367565788016	3.377086357407527	12.56836517104247	Samoa
618	27	1999	15.80308898934	0.515409049865666	3.363512975959684	12.43957601338032	Samoa
619	27	2000	15.6105170782	0.518902326533937	3.342928733629583	12.26758834457042	Samoa
620	27	2001	15.3742584884	0.522971625527944	3.340451553713838	12.03380693468616	Samoa
621	27	2002	15.13633557174	0.527242669970423	3.330424214199896	11.8059113575401	Samoa
622	27	2003	14.93548878943	0.531603736377418	3.324256887383152	11.61123190204685	Samoa
623	27	2004	14.70360042062	0.53600327592574	3.308662164360444	11.39493825625956	Samoa
624	27	2005	14.49558931968	0.540557907991258	3.292050160506813	11.20353915917319	Samoa
625	27	2006	14.33016377322	0.544812068358444	3.282932976826071	11.04723079639393	Samoa
626	27	2007	14.2758223138	0.54911075247208	3.257552041947396	11.01827027185261	Samoa
627	27	2008	14.24221374675	0.553164595646872	3.261605277269159	10.98060846948084	Samoa
628	27	2009	14.26243554687	0.556474015274728	3.230299019500486	11.03213652736951	Samoa
629	27	2010	14.28880467611	0.559622905103398	3.22832662934641	11.06047804676359	Samoa
630	27	2011	14.31570412576	0.562891574259145	3.181922950479706	11.13378117528029	Samoa
631	27	2012	14.5067952389	0.565320388101849	3.198920948929663	11.30787428997034	Samoa
632	27	2013	14.66859859137	0.56744853592103	3.203475162090481	11.46512342927952	Samoa
633	27	2014	14.79110441432	0.569493660728475	3.197755966229768	11.59334844809023	Samoa
634	27	2015	14.88757309297	0.571998982964235	3.190406916651978	11.69716617631802	Samoa
635	27	2016	14.93876139145	0.575402051396993	3.181700129785556	11.75706126166444	Samoa
636	27	2017	14.85611659768	0.578925435094317	3.195158116914584	11.66095848076542	Samoa
637	27	2018	14.70164483419	0.582320660518804	3.20070374983369	11.50094108435631	Samoa
638	27	2019	14.54724709565	0.586256695142635	3.197991934488438	11.34925516116156	Samoa
639	27	2020	14.39650740143	0.590075295612806	3.187564546939333	11.20894285449067	Samoa
640	27	2021	14.27928428976	0.593392769469481	3.186799192727374	11.09248509703263	Samoa
641	28	1990	47.34519825531	0.301217167448465	6.821912268151189	40.52328598715881	Solomon Islands
642	28	1991	47.89229512429	0.305830667512655	6.62467632059619	41.26761880369381	Solomon Islands
643	28	1992	47.42556907236	0.311431696691098	6.257867505857908	41.16770156650209	Solomon Islands
644	28	1993	47.04057657789	0.31715109185957	6.203509007639886	40.83706757025011	Solomon Islands
645	28	1994	46.24203682209	0.323300246722871	6.157046874514908	40.0849899475751	Solomon Islands
646	28	1995	44.85203322874	0.329968564261603	6.084860935346429	38.76717229339357	Solomon Islands
647	28	1996	44.15093956678	0.336208053088528	5.97564991203514	38.17528965474487	Solomon Islands
648	28	1997	44.07681518973	0.341835626898821	5.914862772011028	38.16195241771897	Solomon Islands
649	28	1998	43.31485042658	0.347135060018002	5.81377030760656	37.50108011897344	Solomon Islands
650	28	1999	42.39581553456	0.351867191410364	5.773680021543945	36.62213551301605	Solomon Islands
651	28	2000	42.34323200628	0.354799143417026	5.733628089981651	36.60960391629835	Solomon Islands
652	28	2001	41.54320186984	0.356626745168074	5.70710863262221	35.83609323721779	Solomon Islands
653	28	2002	41.20053026443	0.357910115982585	5.700775897349674	35.49975436708033	Solomon Islands
654	28	2003	40.85614667122	0.359424358912125	4.811953029546165	36.04419364167384	Solomon Islands
655	28	2004	40.3142447824	0.361290558162268	4.905981957275472	35.40826282512453	Solomon Islands
656	28	2005	40.2038169564	0.363580018964866	4.97850319563076	35.22531376076924	Solomon Islands
657	28	2006	40.28972861444	0.366443697706899	4.572773819989619	35.71695479445038	Solomon Islands
658	28	2007	39.452812764	0.369827951415349	4.647748320878631	34.80506444312137	Solomon Islands
659	28	2008	38.48382754110001	0.3737648835675	4.39550998607093	34.08831755502908	Solomon Islands
660	28	2009	39.47281302397	0.377821027515966	4.382819868367407	35.08999315560259	Solomon Islands
661	28	2010	38.9376611119	0.382717589747291	4.326569865428279	34.61109124647172	Solomon Islands
662	28	2011	40.42779414824	0.388055336574909	4.2593427839852	36.1684513642548	Solomon Islands
663	28	2012	40.57744669678	0.393004639707306	4.154565534403626	36.42288116237638	Solomon Islands
664	28	2013	40.55598661774	0.397906249572343	4.097134886107758	36.45885173163224	Solomon Islands
665	28	2014	40.84998260337	0.402244744701609	3.998654544481721	36.85132805888828	Solomon Islands
666	28	2015	40.49370995007	0.406233896996201	3.920810134096456	36.57289981597354	Solomon Islands
667	28	2016	39.71528960158	0.410406962023453	3.878308603837909	35.83698099774209	Solomon Islands
668	28	2017	39.50579928735	0.414676394150034	3.878379070417353	35.62742021693265	Solomon Islands
669	28	2018	39.08007940284	0.418889220879761	3.82025281744604	35.25982658539396	Solomon Islands
670	28	2019	39.18381169958	0.422736386173248	3.76835264991307	35.41545904966694	Solomon Islands
671	28	2020	39.11013555178	0.426112428669488	3.70838488669885	35.40175066508115	Solomon Islands
672	28	2021	38.26698299932	0.429360316406646	3.704420562323069	34.56256243699693	Solomon Islands
673	29	1990	37.86693283482	0.491806839500397	3.421690685725739	34.44524214909426	Tonga
674	29	1991	37.44549286512	0.498166205111113	3.443794264053125	34.00169860106688	Tonga
675	29	1992	36.72033877472	0.503659848303175	3.406974094713894	33.3133646800061	Tonga
676	29	1993	36.49451984213	0.508904449646887	3.380626294619293	33.11389354751071	Tonga
677	29	1994	36.25242823499	0.514207834722848	3.365709376741224	32.88671885824878	Tonga
678	29	1995	35.35819931172	0.520215020279115	3.341283948929906	32.01691536279009	Tonga
679	29	1996	35.17402252361001	0.525808135436488	3.3254853652955	31.84853715831451	Tonga
680	29	1997	35.31667204254001	0.531009091678332	3.31429902794186	32.00237301459815	Tonga
681	29	1998	36.78537896954001	0.536172313703023	3.3163781411035	33.46900082843651	Tonga
682	29	1999	38.3975883836	0.541317019874755	3.287733481672523	35.10985490192748	Tonga
683	29	2000	38.00253958994	0.546303195085387	3.282732522309484	34.71980706763051	Tonga
684	29	2001	37.07644175678	0.551054251063729	3.25979838212383	33.81664337465617	Tonga
685	29	2002	36.97532029795001	0.556008345246101	3.229788823022789	33.74553147492722	Tonga
686	29	2003	36.7455898258	0.560736066200254	3.226855840193412	33.51873398560659	Tonga
687	29	2004	35.74116916658	0.564806378895597	3.183759265670089	32.55740990090991	Tonga
688	29	2005	33.69000753425	0.568449169182724	3.192274134398847	30.49773339985115	Tonga
689	29	2006	33.69585285284001	0.57161986831651	3.192159070835128	30.50369378200488	Tonga
690	29	2007	33.81934897745	0.574351510103056	3.191406500048334	30.62794247740166	Tonga
691	29	2008	33.84848962785	0.57730541521781	3.179698576071484	30.66879105177852	Tonga
692	29	2009	33.91113573082	0.579170749598751	3.198958439509885	30.71217729131012	Tonga
693	29	2010	33.89512125964	0.580657298614066	3.193095221381122	30.70202603825888	Tonga
694	29	2011	33.60686040506	0.58265672287008	3.208321186948682	30.39853921811132	Tonga
695	29	2012	33.46298083436	0.584770880221314	3.184190165791978	30.27879066856802	Tonga
696	29	2013	33.30315415954	0.587351141040311	3.197795966403862	30.10535819313614	Tonga
697	29	2014	33.05588240869	0.590826852746506	3.18943113287779	29.86645127581221	Tonga
698	29	2015	32.77534331045	0.594965747674029	3.19528913688767	29.58005417356233	Tonga
699	29	2016	32.32449265334	0.60034366853075	3.184336441894176	29.14015621144583	Tonga
700	29	2017	31.85469892143	0.606243591849879	3.185709996965576	28.66898892446443	Tonga
701	29	2018	31.46321243329	0.611953941537156	3.181456452871539	28.28175598041846	Tonga
702	29	2019	31.1689355685	0.617324063407956	3.197954361117789	27.97098120738221	Tonga
703	29	2020	30.83611570356	0.622104455604093	3.187801391061875	27.64831431249813	Tonga
704	29	2021	30.56382161144	0.626349935807987	3.196489897678	27.367331713762	Tonga
705	30	1990	39.1277896447	0.353100252005321	5.740571671506598	33.3872179731934	Vanuatu
706	30	1991	39.64621763544	0.357005378847917	5.704550853622957	33.94166678181705	Vanuatu
707	30	1992	39.9196989219	0.360893295561675	4.8950636569559	35.0246352649441	Vanuatu
708	30	1993	39.91446005157	0.364444155251801	4.817785889975426	35.09667416159458	Vanuatu
709	30	1994	40.24699943799	0.368501002014456	4.512167012171111	35.73483242581889	Vanuatu
710	30	1995	39.3604022809	0.372479125756324	4.391623591634646	34.96877868926535	Vanuatu
711	30	1996	39.35802082926	0.376460884544884	4.38417432951129	34.97384649974871	Vanuatu
712	30	1997	39.04627389901	0.380667171234513	4.343678309050317	34.70259558995968	Vanuatu
713	30	1998	38.71286570621	0.384690196444633	4.229310643858417	34.48355506235158	Vanuatu
714	30	1999	38.66360212296	0.388300526237242	4.161170331675593	34.50243179128441	Vanuatu
715	30	2000	37.5899043395	0.392158348897928	4.176122669844545	33.41378166965546	Vanuatu
716	30	2001	37.55542328989	0.395325055353778	4.091088870891818	33.46433441899818	Vanuatu
717	30	2002	36.14428817684	0.397723782197823	4.083228897552766	32.06105927928724	Vanuatu
718	30	2003	34.80711511811	0.400396455507663	3.962581686489131	30.84453343162087	Vanuatu
719	30	2004	34.59922802484	0.403226096857709	4.006718104524091	30.59250992031591	Vanuatu
720	30	2005	35.28539312338	0.406488572045146	3.907389536553048	31.37800358682696	Vanuatu
721	30	2006	35.12031136266999	0.410501728664985	3.888038143246796	31.2322732194232	Vanuatu
722	30	2007	35.22192466526	0.41491557794022	3.868428601036842	31.35349606422315	Vanuatu
723	30	2008	34.9367166801	0.41985323747475	3.82740043113	31.10931624897	Vanuatu
724	30	2009	34.29192486319	0.424854650160333	3.755922099639649	30.53600276355036	Vanuatu
725	30	2010	33.80582807867	0.429658048936263	3.692813796833444	30.11301428183656	Vanuatu
726	30	2011	33.80720799111	0.434283044387506	3.681478237774396	30.1257297533356	Vanuatu
727	30	2012	33.48873617485	0.438661997905717	3.65605139039099	29.83268478445901	Vanuatu
728	30	2013	33.21608091051	0.442720176072726	3.643937938978416	29.57214297153159	Vanuatu
729	30	2014	32.98525400674	0.446687298111776	3.646652264349565	29.33860174239043	Vanuatu
730	30	2015	32.81364414149	0.450329861394857	3.630813147360476	29.18283099412952	Vanuatu
731	30	2016	32.5782960055	0.454072763242304	3.639146495585918	28.93914950991408	Vanuatu
732	30	2017	32.36989528052	0.45801683397471	3.619903160075278	28.74999212044472	Vanuatu
733	30	2018	32.16336167796	0.462080220969235	3.598928285903296	28.5644333920567	Vanuatu
734	30	2019	31.92792577581	0.466276161662358	3.594286801327895	28.33363897448211	Vanuatu
735	30	2020	31.74172072375	0.470038390856612	3.567445160191856	28.17427556355815	Vanuatu
736	30	2021	31.58583276242	0.473100705820327	3.563807879727777	28.02202488269222	Vanuatu
737	33	1990	47.38943935853001	0.54441453483767	3.288319464276404	44.1011198942536	Armenia
738	33	1991	46.20712609555	0.547561862706728	3.286295313186702	42.9208307823633	Armenia
739	33	1992	46.99573700844	0.548974723873954	3.256944297187615	43.73879271125238	Armenia
740	33	1993	43.53451274026	0.551214673543035	3.259279086939823	40.27523365332018	Armenia
741	33	1994	38.87058909282	0.553783844340157	3.263280607154832	35.60730848566517	Armenia
742	33	1995	36.80927099722	0.556815513215437	3.227312125574945	33.58195887164505	Armenia
743	33	1996	36.63992534145	0.560537777557715	3.225406773499091	33.41451856795091	Armenia
744	33	1997	34.15770343001	0.564627461798536	3.18598088181151	30.97172254819849	Armenia
745	33	1998	33.37876649102	0.569556662578666	3.190162576081909	30.18860391493809	Armenia
746	33	1999	32.58872773501	0.574323064436665	3.185716315784598	29.4030114192254	Armenia
747	33	2000	30.82510987961	0.579437569012042	3.18749394725314	27.63761593235686	Armenia
748	33	2001	31.18344413391	0.585419295040696	3.187479027175893	27.99596510673411	Armenia
749	33	2002	29.58675679349	0.592710614375924	3.194412459931964	26.39234433355804	Armenia
750	33	2003	30.55054991786	0.600809170405726	3.1957767515667	27.3547731662933	Armenia
751	33	2004	29.83098333737	0.60903176604033	3.187304273421895	26.64367906394811	Armenia
752	33	2005	28.96013722188	0.617759634102041	3.189069264270551	25.77106795760945	Armenia
753	33	2006	28.42204893291	0.626688335239636	3.183885684236346	25.23816324867365	Armenia
754	33	2007	29.48755279097	0.635870981516541	3.178018153775377	26.30953463719462	Armenia
755	33	2008	29.10760670587	0.64443159113194	3.186992354025098	25.9206143518449	Armenia
756	33	2009	28.02287343752	0.649714844735141	3.183230780127925	24.83964265739208	Armenia
757	33	2010	27.40112872175	0.654811533750253	3.180210706815421	24.22091801493458	Armenia
758	33	2011	26.43576468077	0.659818092317619	3.195527599585124	23.24023708118488	Armenia
759	33	2012	24.56401978096	0.664833142570704	3.190424131196461	21.37359564976354	Armenia
760	33	2013	23.33873713186	0.669534495666631	3.189695433336186	20.14904169852381	Armenia
761	33	2014	23.35858412137	0.673932189530685	3.180877677351829	20.17770644401817	Armenia
762	33	2015	24.13040941179	0.678054634729575	3.196110263166211	20.93429914862379	Armenia
763	33	2016	23.94650790596	0.681746395416543	3.201795021568068	20.74471288439193	Armenia
764	33	2017	21.63545564039	0.685980265385199	3.196784699647802	18.4386709407422	Armenia
765	33	2018	20.97636615192	0.690276871944721	3.175843611765349	17.80052254015465	Armenia
766	33	2019	20.88683486199	0.694765961567774	3.195236974741193	17.69159788724881	Armenia
767	33	2020	20.51318596488	0.69826889937921	3.190187670744577	17.32299829413542	Armenia
768	33	2021	20.07026066866	0.701833194147139	3.200222320259167	16.87003834840083	Armenia
769	34	1990	55.91115784637	0.595986032704332	3.192688406396875	52.71846943997313	Azerbaijan
770	34	1991	56.714712109	0.595807711845649	3.186067082870233	53.52864502612977	Azerbaijan
771	34	1992	59.13355886758	0.594651335166956	3.19314096484664	55.94041790273336	Azerbaijan
772	34	1993	59.33684386282999	0.59354267649819	3.180038885381035	56.15680497744896	Azerbaijan
773	34	1994	59.30603510248	0.5920887850585	3.186650440783366	56.11938466169664	Azerbaijan
774	34	1995	57.38010139459	0.589441456728463	3.205260842828781	54.17484055176122	Azerbaijan
775	34	1996	54.71982081808	0.586315946466504	3.188617123880286	51.53120369419972	Azerbaijan
776	34	1997	51.65565549877	0.583221812602983	3.19678222440068	48.45887327436932	Azerbaijan
777	34	1998	49.65923980739	0.580392893004131	3.199037344636696	46.46020246275331	Azerbaijan
778	34	1999	48.18221232607	0.579192506195412	3.201765267222632	44.98044705884737	Azerbaijan
779	34	2000	46.67106851927	0.580020573148448	3.206731886047765	43.46433663322224	Azerbaijan
780	34	2001	44.37634085984	0.582193708342128	3.195216932655905	41.1811239271841	Azerbaijan
781	34	2002	44.15805968573	0.585716143276774	3.190368255847392	40.96769142988261	Azerbaijan
782	34	2003	44.55295247458	0.590038705393348	3.182449426662553	41.37050304791745	Azerbaijan
783	34	2004	44.4508106467	0.594646084750935	3.1863727047678	41.2644379419322	Azerbaijan
784	34	2005	44.70460690518	0.602485193033144	3.195353660054129	41.50925324512587	Azerbaijan
785	34	2006	42.95061516239	0.61377109654975	3.204369016462549	39.74624614592745	Azerbaijan
786	34	2007	40.76182101796	0.626110925531736	3.193085217292521	37.56873580066748	Azerbaijan
787	34	2008	40.38207490822	0.636901109120982	3.209452649829592	37.1726222583904	Azerbaijan
788	34	2009	39.56254647274	0.645163340636595	3.197197709877857	36.36534876286215	Azerbaijan
789	34	2010	38.82310001056	0.652056507002412	3.196364342150568	35.62673566840943	Azerbaijan
790	34	2011	37.76380669608	0.657971629199692	3.188598308002842	34.57520838807716	Azerbaijan
791	34	2012	36.75652079777	0.662897001762113	3.204102457339167	33.55241834043083	Azerbaijan
792	34	2013	35.20859922873	0.667658779253801	3.189588187900667	32.01901104082933	Azerbaijan
793	34	2014	33.9590928471	0.672162741185153	3.179978283717143	30.77911456338285	Azerbaijan
794	34	2015	33.12456609813	0.676244911134277	3.185140100994364	29.93942599713563	Azerbaijan
795	34	2016	32.45910818805	0.679807642651878	3.182418234393333	29.27668995365666	Azerbaijan
796	34	2017	32.15805708711	0.683263203610851	3.18847166090451	28.96958542620548	Azerbaijan
797	34	2018	30.34073902218	0.68656109318329	3.186923064889667	27.15381595729034	Azerbaijan
798	34	2019	29.42077591587	0.689834714583805	3.205479780071482	26.21529613579852	Azerbaijan
799	34	2020	27.8290714301	0.692605192199032	3.194610188396436	24.63446124170357	Azerbaijan
800	34	2021	27.10535705343	0.694851274415291	3.190585916400814	23.91477113702919	Azerbaijan
801	35	1990	38.05902695184	0.656136044291497	3.18909255518785	34.86993439665216	Georgia
802	35	1991	36.61020482009999	0.662113185865682	3.188330707176364	33.42187411292363	Georgia
803	35	1992	33.83751113874	0.665021427814483	3.189465632588969	30.64804550615103	Georgia
804	35	1993	29.80196189843	0.663466862184598	3.188916524577706	26.61304537385229	Georgia
805	35	1994	27.08249304519	0.658134139130798	3.194803774068913	23.88768927112109	Georgia
806	35	1995	27.17918988359	0.651363604039082	3.195256450354054	23.98393343323594	Georgia
807	35	1996	28.44964237368	0.644558090070583	3.177910128468948	25.27173224521105	Georgia
808	35	1997	28.49810815489	0.63852563128688	3.198301229417245	25.29980692547276	Georgia
809	35	1998	29.08324052614	0.633347931127712	3.191052878107905	25.8921876480321	Georgia
810	35	1999	27.91744646529	0.63027794625322	3.193391160409576	24.72405530488042	Georgia
811	35	2000	27.2822893908	0.630265990578475	3.195796550344842	24.08649284045516	Georgia
812	35	2001	25.65528591917	0.633388300444106	3.193944165454875	22.46134175371512	Georgia
813	35	2002	25.12580040306	0.638370108205142	3.197114464676667	21.92868593838334	Georgia
814	35	2003	25.7961092226	0.644065578985868	3.190790248850481	22.60531897374952	Georgia
815	35	2004	26.03967851938	0.648920978029192	3.199898608103445	22.83977991127655	Georgia
816	35	2005	24.04910956724	0.65361600499668	3.188674315143254	20.86043525209675	Georgia
817	35	2006	22.13646106615	0.658403371769116	3.181704073760632	18.95475699238937	Georgia
818	35	2007	21.54694655184	0.663697966220568	3.189701418801759	18.35724513303824	Georgia
819	35	2008	25.98636297598	0.668442495947816	3.209797423751404	22.7765655522286	Georgia
820	35	2009	26.32931015319	0.672449380923053	3.197913149494526	23.13139700369548	Georgia
821	35	2010	26.8995362946	0.677034892187658	3.197755163278704	23.70178113132129	Georgia
822	35	2011	28.90079756531	0.681567044251293	3.197816858246505	25.7029807070635	Georgia
823	35	2012	29.45263745598	0.685519223189507	3.195399807124174	26.25723764885582	Georgia
824	35	2013	28.7826503413	0.688603268140652	3.201554456745455	25.58109588455454	Georgia
825	35	2014	28.59353550461	0.692155206871812	3.195008509550934	25.39852699505907	Georgia
826	35	2015	29.59709395679	0.697316132597582	3.179606880651137	26.41748707613887	Georgia
827	35	2016	30.75340504906	0.703731490142933	3.186502426339691	27.56690262272031	Georgia
828	35	2017	27.31038771662	0.710874718456081	3.1923065978293	24.1180811187907	Georgia
829	35	2018	24.91664968176	0.717993653891294	3.177097292143333	21.73955238961667	Georgia
830	35	2019	23.78758673715	0.724536461948472	3.195493201736667	20.59209353541333	Georgia
831	35	2020	23.53553454881	0.729125888954526	3.196486182659279	20.33904836615072	Georgia
832	35	2021	22.65965411303	0.732473604476306	3.191003768639263	19.46865034439074	Georgia
833	36	1990	73.77571243237999	0.589435803839118	3.192121272031158	70.58359116034883	Kazakhstan
834	36	1991	67.92765560353	0.590967831817803	3.182826861811978	64.74482874171802	Kazakhstan
835	36	1992	67.08204809099	0.596127664006257	3.198950278530196	63.8830978124598	Kazakhstan
836	36	1993	64.88409433206	0.603138328452166	3.189103466146333	61.69499086591367	Kazakhstan
837	36	1994	62.46813278738	0.610591100120018	3.194492122750674	59.27364066462933	Kazakhstan
838	36	1995	62.60612410157	0.618573582182698	3.196362801628936	59.40976129994107	Kazakhstan
839	36	1996	59.26702843682	0.626013137564744	3.193262579152447	56.07376585766755	Kazakhstan
840	36	1997	55.61435157487	0.631166626279517	3.197158369950962	52.41719320491904	Kazakhstan
841	36	1998	52.5034166325	0.635388623908262	3.189636047758969	49.31378058474103	Kazakhstan
842	36	1999	50.47415804265999	0.64018048502742	3.191825832713056	47.28233220994694	Kazakhstan
843	36	2000	50.34256920954	0.644689623243828	3.189672127559541	47.15289708198046	Kazakhstan
844	36	2001	48.47413094657	0.648397258264821	3.201539576774304	45.2725913697957	Kazakhstan
845	36	2002	46.85433291391	0.651529335252827	3.200611258781717	43.65372165512828	Kazakhstan
846	36	2003	45.86506148319	0.654835925835483	3.195296347836594	42.6697651353534	Kazakhstan
847	36	2004	44.36897724047	0.658733071329599	3.188946220454681	41.18003102001531	Kazakhstan
848	36	2005	43.74042781525	0.662943941893493	3.185935453400673	40.55449236184933	Kazakhstan
849	36	2006	42.58994910147999	0.667048858291012	3.180868571525	39.40908052995499	Kazakhstan
850	36	2007	41.49605806835	0.671367207568052	3.177553445224863	38.31850462312514	Kazakhstan
851	36	2008	39.67679929248	0.676352868998898	3.190085486949468	36.48671380553053	Kazakhstan
852	36	2009	37.72444567211	0.681606838672477	3.195733951060842	34.52871172104916	Kazakhstan
853	36	2010	37.61724833621	0.686996643005111	3.191589001587476	34.42565933462252	Kazakhstan
854	36	2011	35.75596823725	0.691758951738966	3.194948492523398	32.56101974472661	Kazakhstan
855	36	2012	34.66652811492	0.695312766608011	3.195693480720909	31.47083463419909	Kazakhstan
856	36	2013	31.23068580177	0.699053593413088	3.193032694489524	28.03765310728048	Kazakhstan
857	36	2014	29.07897394606	0.703511920757132	3.194530127335093	25.88444381872491	Kazakhstan
858	36	2015	27.48452190167	0.70822973614897	3.185560361164421	24.29896154050558	Kazakhstan
859	36	2016	25.80895862257	0.712569040397695	3.17971504311347	22.62924357945653	Kazakhstan
860	36	2017	23.72071543775	0.716026687894304	3.180233018966452	20.54048241878355	Kazakhstan
861	36	2018	23.36182626043	0.718531998551374	3.19058004621934	20.17124621421066	Kazakhstan
862	36	2019	22.95469821176	0.720797601617411	3.200642263959011	19.75405594780099	Kazakhstan
863	36	2020	22.21523254499	0.722788768207953	3.197148032679592	19.01808451231041	Kazakhstan
864	36	2021	21.60517198878	0.725144495100349	3.188850614043671	18.41632137473633	Kazakhstan
865	37	1990	72.7398313402	0.519407652158871	3.338578363539091	69.40125297666091	Kyrgyzstan
866	37	1991	71.08101032065	0.523746714213702	3.323761341064909	67.75724897958509	Kyrgyzstan
867	37	1992	71.53917503753999	0.52790155215442	3.327400592454653	68.21177444508534	Kyrgyzstan
868	37	1993	66.20694682959001	0.532431008334573	3.304956654373125	62.90199017521689	Kyrgyzstan
869	37	1994	64.33555967484	0.536232980141406	3.306318103782353	61.02924157105765	Kyrgyzstan
870	37	1995	61.6683436063	0.539052820319823	3.300281330213406	58.36806227608659	Kyrgyzstan
871	37	1996	60.20900803064	0.541628927165702	3.296224471888235	56.91278355875176	Kyrgyzstan
872	37	1997	59.97388641630999	0.543341150499015	3.287773015002075	56.68611340130792	Kyrgyzstan
873	37	1998	58.78168878818	0.543258545983634	3.292463788590991	55.48922499958901	Kyrgyzstan
874	37	1999	56.30100993852	0.54286728228234	3.296261173028778	53.00474876549122	Kyrgyzstan
875	37	2000	51.80763387952	0.543036486604175	3.287837973763368	48.51979590575663	Kyrgyzstan
876	37	2001	49.39594231077	0.543805550685403	3.296981876849533	46.09896043392047	Kyrgyzstan
877	37	2002	47.2337471083	0.544374670344746	3.288023022906667	43.94572408539334	Kyrgyzstan
878	37	2003	46.56016889003	0.545649261714426	3.287043698561197	43.2731251914688	Kyrgyzstan
879	37	2004	45.97819043726	0.547262342515335	3.28273391643375	42.69545652082625	Kyrgyzstan
880	37	2005	46.38251438618	0.548260448903511	3.257594013584546	43.12492037259545	Kyrgyzstan
881	37	2006	44.50616280145	0.549383593833376	3.249460995150495	41.25670180629951	Kyrgyzstan
882	37	2007	43.78632801701	0.551146191596044	3.269395285745937	40.51693273126406	Kyrgyzstan
883	37	2008	43.47633050862	0.553206382142723	3.25463115052781	40.2216993580922	Kyrgyzstan
884	37	2009	43.90656419956	0.55512386607295	3.258828220624637	40.64773597893537	Kyrgyzstan
885	37	2010	42.83760049316	0.556416544522946	3.2249490566994	39.6126514364606	Kyrgyzstan
886	37	2011	41.81252594939	0.55892333472436	3.233341081468454	38.57918486792155	Kyrgyzstan
887	37	2012	39.42946668585	0.561541573671693	3.234960663794946	36.19450602205506	Kyrgyzstan
888	37	2013	38.829043755	0.565776769347093	3.190729415337477	35.63831433966252	Kyrgyzstan
889	37	2014	39.89801025872	0.570569357153487	3.185242436946699	36.7127678217733	Kyrgyzstan
890	37	2015	41.09608491466	0.575463230818727	3.1885680477664	37.90751686689359	Kyrgyzstan
891	37	2016	40.30613885351	0.580388550869674	3.206229957770521	37.09990889573947	Kyrgyzstan
892	37	2017	36.73854272433	0.585766095993466	3.191720078974245	33.54682264535576	Kyrgyzstan
893	37	2018	34.71817172139	0.591237134219733	3.19132165607381	31.52685006531619	Kyrgyzstan
894	37	2019	32.91522668143	0.596501638087194	3.192689420952023	29.72253726047798	Kyrgyzstan
895	37	2020	32.38286741016	0.600499553804348	3.188247276745923	29.19462013341408	Kyrgyzstan
896	37	2021	31.59464425951	0.603979328412055	3.196112306645	28.398531952865	Kyrgyzstan
897	38	1990	116.56063326153	0.466550117857047	3.592737938484787	112.9678953230452	Mongolia
898	38	1991	123.25383227187	0.472199013666192	3.556486788349523	119.6973454835205	Mongolia
899	38	1992	127.74312748539	0.477586553799195	3.507419076169529	124.2357084092205	Mongolia
900	38	1993	129.81501197253	0.482726727049412	3.519904790261881	126.2951071822681	Mongolia
901	38	1994	123.93146480357	0.488276683033118	3.459350165474357	120.4721146380956	Mongolia
902	38	1995	129.35136698378	0.495006781085721	3.429522464056491	125.9218445197235	Mongolia
903	38	1996	130.27107780984	0.501703717883367	3.408267503522716	126.8628103063173	Mongolia
904	38	1997	127.86609099146	0.50855826800798	3.366304114953917	124.4997868765061	Mongolia
905	38	1998	123.02221354226	0.514793382702856	3.376746812635729	119.6454667296243	Mongolia
906	38	1999	119.12035172298	0.520781189245005	3.33722540186785	115.7831263211121	Mongolia
907	38	2000	114.95100126547	0.526650344907534	3.322234691641373	111.6287665738286	Mongolia
908	38	2001	113.12114273234	0.532620200843235	3.305971895592857	109.8151708367471	Mongolia
909	38	2002	109.78739210566	0.538424834911619	3.301725438042727	106.4856666676173	Mongolia
910	38	2003	106.66989552793	0.543971650708528	3.286958626550778	103.3829369013792	Mongolia
911	38	2004	103.84061281014	0.549551499752672	3.25348626375792	100.5871265463821	Mongolia
912	38	2005	101.62620954341	0.55468028439734	3.26016493874551	98.3660446046645	Mongolia
913	38	2006	98.45300733162	0.55956113814646	3.233270897757727	95.21973643386227	Mongolia
914	38	2007	94.29597657708	0.564236795141046	3.196135863629463	91.09984071345053	Mongolia
915	38	2008	90.55907819009	0.568500598715617	3.18722474461138	87.37185344547862	Mongolia
916	38	2009	92.06608358538	0.571341685964544	3.196391476895631	88.86969210848437	Mongolia
917	38	2010	90.51121915973	0.574406669398145	3.201029567945862	87.31018959178414	Mongolia
918	38	2011	89.68367970927001	0.57860066312097	3.202110923795524	86.48156878547448	Mongolia
919	38	2012	87.34038470237	0.583255885768315	3.202446710790918	84.13793799157908	Mongolia
920	38	2013	85.98848186285001	0.588080810956893	3.188146897942095	82.80033496490792	Mongolia
921	38	2014	83.63085074073	0.592867352927119	3.189221509647791	80.4416292310822	Mongolia
922	38	2015	83.66063521752	0.59685964756958	3.191679425030926	80.46895579248907	Mongolia
923	38	2016	82.74563119036	0.600260766781331	3.208904720254908	79.5367264701051	Mongolia
924	38	2017	81.49682560994	0.60372196450642	3.194376175199412	78.3024494347406	Mongolia
925	38	2018	80.56663469597001	0.607501833007913	3.1980675448034	77.36856715116662	Mongolia
926	38	2019	80.28661074393	0.611250680890372	3.194737494363597	77.0918732495664	Mongolia
927	38	2020	75.64504442219	0.61462963730677	3.187431816331111	72.45761260585888	Mongolia
928	38	2021	73.19456496598	0.617621564638127	3.190098585663936	70.00446638031607	Mongolia
929	39	1990	62.29507331391	0.466155413419203	3.594661446194405	58.70041186771559	Tajikistan
930	39	1991	61.91725690549	0.472342173046228	3.5588762347961	58.3583806706939	Tajikistan
931	39	1992	62.93050526207001	0.47574519497737	3.555810254119596	59.37469500795041	Tajikistan
932	39	1993	59.39099357431	0.478238812995371	3.515915884181327	55.87507769012867	Tajikistan
933	39	1994	60.74979708234	0.478726011215724	3.50813839265578	57.24165868968422	Tajikistan
934	39	1995	58.60552264815001	0.477586868115015	3.508565287896364	55.09695736025364	Tajikistan
935	39	1996	56.6817665032	0.474346027462684	3.558800257005679	53.12296624619432	Tajikistan
936	39	1997	53.10841785606	0.470274795927363	3.562646450370103	49.5457714056899	Tajikistan
937	39	1998	50.96596760193	0.465341742120163	3.596010215481236	47.36995738644876	Tajikistan
938	39	1999	49.44041088660001	0.46050561615396	3.621034773063837	45.81937611353617	Tajikistan
939	39	2000	48.00311651645	0.457061333395443	3.617350093348421	44.38576642310158	Tajikistan
940	39	2001	46.49765243851	0.45625651276009	3.6204100622675	42.8772423762425	Tajikistan
941	39	2002	46.42023823198	0.458807780304158	3.62430115289625	42.79593707908375	Tajikistan
942	39	2003	45.76043122337	0.463329706383786	3.592558748874486	42.16787247449551	Tajikistan
943	39	2004	45.47343415784	0.469154214043517	3.565072039580614	41.90836211825939	Tajikistan
944	39	2005	46.36375378808	0.474637785688857	3.561887521915981	42.80186626616401	Tajikistan
945	39	2006	46.44861857965	0.479651831177988	3.503839539525714	42.94477904012429	Tajikistan
946	39	2007	46.45243941992	0.484211156232784	3.457906921708421	42.99453249821158	Tajikistan
947	39	2008	45.48600596006	0.488441135968382	3.458314496754651	42.02769146330535	Tajikistan
948	39	2009	44.67292352638	0.49206404051479	3.423958707768889	41.24896481861111	Tajikistan
949	39	2010	42.22731987477	0.495893963626257	3.418747096642813	38.80857277812719	Tajikistan
950	39	2011	40.47399724849	0.499869804401369	3.413723090199314	37.06027415829069	Tajikistan
951	39	2012	38.24594690402	0.503953884549027	3.40744610322044	34.83850080079957	Tajikistan
952	39	2013	35.34137174932	0.507970675899606	3.370451649085758	31.97092010023425	Tajikistan
953	39	2014	34.47222707333	0.511989517777097	3.372782460442679	31.09944461288732	Tajikistan
954	39	2015	33.40962611001	0.515783244686634	3.32937781874625	30.08024829126375	Tajikistan
955	39	2016	32.48872842239	0.519897002395847	3.342190742583363	29.14653767980663	Tajikistan
956	39	2017	30.95811011182	0.524492606909067	3.326845117055094	27.63126499476491	Tajikistan
957	39	2018	30.05623457166	0.529153916295379	3.319205349857524	26.73702922180247	Tajikistan
958	39	2019	28.99665580372	0.533769951484441	3.308139564584804	25.6885162391352	Tajikistan
959	39	2020	28.61441756683	0.537690530515565	3.316724815344235	25.29769275148577	Tajikistan
960	39	2021	28.12283671043	0.541511187051998	3.290853626223962	24.83198308420603	Tajikistan
961	40	1990	47.48668969043	0.563126887105135	3.2055279931475	44.28116169728251	Turkmenistan
962	40	1991	44.56736919927999	0.564939385894165	3.186344260550851	41.38102493872914	Turkmenistan
963	40	1992	40.82912237137	0.565587505223265	3.183104122935269	37.64601824843473	Turkmenistan
964	40	1993	41.84659697109	0.567174449333284	3.194303745420445	38.65229322566956	Turkmenistan
965	40	1994	42.31585326476	0.567288975507041	3.194179632289333	39.12167363247067	Turkmenistan
966	40	1995	40.8104632552	0.567198634711689	3.197854640807423	37.61260861439258	Turkmenistan
967	40	1996	41.26474137855	0.567061261285221	3.185181194158462	38.07956018439154	Turkmenistan
968	40	1997	39.40189439331	0.565623083668948	3.189673021908952	36.21222137140105	Turkmenistan
969	40	1998	36.70028657367	0.564405264391893	3.189421898785317	33.51086467488468	Turkmenistan
970	40	1999	34.06639300209	0.564716005636632	3.187197831144272	30.87919517094572	Turkmenistan
971	40	2000	30.13531155037	0.567421033351252	3.205506658654623	26.92980489171538	Turkmenistan
972	40	2001	28.07976734739	0.57104381892434	3.203193292318667	24.87657405507134	Turkmenistan
973	40	2002	27.27266746961	0.575596165867541	3.186469023360371	24.08619844624963	Turkmenistan
974	40	2003	26.90947171032	0.580820125927832	3.185146031120562	23.72432567919943	Turkmenistan
975	40	2004	27.03672724269	0.586712349142411	3.196726855083596	23.8400003876064	Turkmenistan
976	40	2005	26.41318837983	0.593388894864117	3.183247764947597	23.2299406148824	Turkmenistan
977	40	2006	24.94824635963	0.599896069365258	3.185720865802188	21.76252549382781	Turkmenistan
978	40	2007	24.70707081471	0.606042198134731	3.200786837411613	21.50628397729839	Turkmenistan
979	40	2008	24.48141682562	0.611923308807263	3.183924385803165	21.29749243981684	Turkmenistan
980	40	2009	25.2283221451	0.617652905277457	3.191572639977	22.036749505123	Turkmenistan
981	40	2010	23.86476536622	0.623234588644236	3.190661048721798	20.6741043174982	Turkmenistan
982	40	2011	21.75786099496	0.629233721702303	3.192363523359032	18.56549747160097	Turkmenistan
983	40	2012	21.43469025257	0.635263183091614	3.195371295602128	18.23931895696787	Turkmenistan
984	40	2013	21.65608402157	0.641361893351002	3.190188036323781	18.46589598524622	Turkmenistan
985	40	2014	21.17679358408	0.647542416932676	3.198896030903922	17.97789755317608	Turkmenistan
986	40	2015	21.8388371675	0.65335278951701	3.187939474009712	18.65089769349029	Turkmenistan
987	40	2016	21.49025688766	0.658945613392641	3.18394302407175	18.30631386358825	Turkmenistan
988	40	2017	21.17644473356	0.664284691942071	3.184329082681526	17.99211565087847	Turkmenistan
989	40	2018	20.84712232712	0.669433598508271	3.193721361282451	17.65340096583755	Turkmenistan
990	40	2019	20.68640698214	0.674303535870544	3.1854488959155	17.5009580862245	Turkmenistan
991	40	2020	20.43713122839	0.678298179976148	3.18502492670631	17.25210630168369	Turkmenistan
992	40	2021	20.09301662072	0.682160775869611	3.179630450973019	16.91338616974698	Turkmenistan
993	41	1990	46.41594014171	0.500241735138187	3.416681783837561	42.99925835787244	Uzbekistan
994	41	1991	44.87062215516	0.501544609458551	3.404295815588224	41.46632633957177	Uzbekistan
995	41	1992	41.96944499524	0.502905194308151	3.409761932877369	38.55968306236264	Uzbekistan
996	41	1993	39.47727151562	0.506556615160302	3.408057256578077	36.06921425904192	Uzbekistan
997	41	1994	36.79747479022	0.5110185249116	3.372566199603656	33.42490859061635	Uzbekistan
998	41	1995	35.10913094638	0.51698626355212	3.332931058907083	31.77619988747292	Uzbekistan
999	41	1996	34.38833552881	0.524392909803147	3.320431854391913	31.06790367441809	Uzbekistan
1000	41	1997	33.05469806285	0.532686328470226	3.307311668888313	29.74738639396169	Uzbekistan
1001	41	1998	30.97191902479	0.541279069137397	3.291269295235697	27.6806497295543	Uzbekistan
1002	41	1999	29.86384081839	0.549739390933737	3.2534690373824	26.6103717810076	Uzbekistan
1003	41	2000	30.08360416256	0.557522310762499	3.232945066154792	26.85065909640521	Uzbekistan
1004	41	2001	29.49549496651	0.564803382897778	3.2029122309983	26.2925827355117	Uzbekistan
1005	41	2002	29.27725724471	0.571690142599581	3.196200807863426	26.08105643684657	Uzbekistan
1006	41	2003	29.09928420076	0.57800653838209	3.187773775122283	25.91151042563772	Uzbekistan
1007	41	2004	28.80930023668	0.583942986424626	3.178092149392785	25.63120808728721	Uzbekistan
1008	41	2005	28.34941044178	0.589530776570668	3.198954999201213	25.15045544257879	Uzbekistan
1009	41	2006	24.77139834887	0.594498056671551	3.199104807734712	21.57229354113528	Uzbekistan
1010	41	2007	23.46827977027	0.599628054727829	3.196591228426154	20.27168854184385	Uzbekistan
1011	41	2008	22.51064643668	0.604889158157396	3.18739867940531	19.32324775727469	Uzbekistan
1012	41	2009	21.50352604035	0.610351745244056	3.198594363047196	18.3049316773028	Uzbekistan
1013	41	2010	21.02353967054	0.616097907401681	3.193922831038652	17.82961683950135	Uzbekistan
1014	41	2011	20.69148288121	0.621344618930939	3.172537629812842	17.51894525139716	Uzbekistan
1015	41	2012	20.06353445477	0.62620212543294	3.191206907768673	16.87232754700133	Uzbekistan
1016	41	2013	19.95851227818	0.630796403406203	3.214300987252397	16.7442112909276	Uzbekistan
1017	41	2014	20.09647019132	0.635257049718365	3.197916045954852	16.89855414536515	Uzbekistan
1018	41	2015	20.58515335713	0.639805638905225	3.202084641554479	17.38306871557552	Uzbekistan
1019	41	2016	19.70050041548	0.644230597300764	3.181660431089333	16.51883998439067	Uzbekistan
1020	41	2017	18.99493389984	0.648119346591586	3.1907613373187	15.8041725625213	Uzbekistan
1021	41	2018	17.61371375902	0.651918144182724	3.196631347673133	14.41708241134686	Uzbekistan
1022	41	2019	16.58204251028	0.655836959268026	3.191438390123152	13.39060412015685	Uzbekistan
1023	41	2020	16.2729847613	0.659124204371032	3.193774706211386	13.07921005508861	Uzbekistan
1024	41	2021	15.98971559382	0.662621694181816	3.178111570632283	12.81160402318772	Uzbekistan
1025	43	1990	33.44153485612	0.557773300317074	3.242007585975619	30.19952727014438	Albania
1026	43	1991	33.54107063727	0.555629411790174	3.230246353797414	30.31082428347258	Albania
1027	43	1992	31.27378850244	0.553107897492912	3.259342786839307	28.01444571560069	Albania
1028	43	1993	29.12138952674	0.552453327893755	3.255553463065158	25.86583606367484	Albania
1029	43	1994	26.47539104414	0.553763669315605	3.256935934164854	23.21845510997515	Albania
1030	43	1995	27.25128741224	0.557040889185472	3.234382909952584	24.01690450228742	Albania
1031	43	1996	28.8239497443	0.562248886206679	3.239615731743034	25.58433401255697	Albania
1032	43	1997	29.01617294799	0.566802804232969	3.181489071371068	25.83468387661893	Albania
1033	43	1998	28.45189192291	0.572534101516668	3.190456865446177	25.26143505746382	Albania
1034	43	1999	27.59953430603	0.578295461805887	3.20009117914946	24.39944312688054	Albania
1035	43	2000	26.99769208741	0.58466418835901	3.184462560821294	23.81322952658871	Albania
1036	43	2001	25.93951099603	0.592412946510661	3.179113791850833	22.76039720417916	Albania
1037	43	2002	25.92326507768	0.599865977568749	3.198192203320435	22.72507287435957	Albania
1038	43	2003	26.03388208785	0.606971165987994	3.191692848298036	22.84218923955196	Albania
1039	43	2004	25.41282844821	0.613864246664272	3.197444993159474	22.21538345505053	Albania
1040	43	2005	24.323400221	0.620679614590226	3.189945573191651	21.13345464780835	Albania
1041	43	2006	22.67614898602	0.627485617497143	3.179860023394546	19.49628896262545	Albania
1042	43	2007	20.8432370298	0.634167968985356	3.18757978923303	17.65565724056697	Albania
1043	43	2008	20.3994067531	0.640766134349698	3.184982104365981	17.21442464873402	Albania
1044	43	2009	19.73582261054	0.646816130123751	3.193177915273889	16.54264469526611	Albania
1045	43	2010	19.97437201233	0.652654202642964	3.206740541545448	16.76763147078455	Albania
1046	43	2011	20.2644500424	0.658196772707548	3.189139374812451	17.07531066758755	Albania
1047	43	2012	20.46464007456	0.66355677961127	3.196083682194624	17.26855639236538	Albania
1048	43	2013	20.68882637167	0.668739558985928	3.214763287342632	17.47406308432737	Albania
1049	43	2014	20.93034993242	0.67411298539372	3.203184628195464	17.72716530422453	Albania
1050	43	2015	21.06969990606	0.679668600655757	3.187980689260228	17.88171921679977	Albania
1051	43	2016	21.19618731376	0.68503664759447	3.185150314604043	18.01103699915596	Albania
1052	43	2017	21.15502211718	0.690379199197076	3.185160824366948	17.96986129281305	Albania
1053	43	2018	20.72163902357	0.695566877664306	3.19610734707742	17.52553167649258	Albania
1054	43	2019	20.47712709471	0.700287863295906	3.185007155824149	17.29211993888585	Albania
1055	43	2020	19.10129338546	0.703790245372837	3.188573967602255	15.91271941785774	Albania
1056	43	2021	19.05046294623	0.706849790878611	3.196032816433111	15.85443012979689	Albania
1057	44	1990	28.17317123991	0.541132539726015	3.292619071444563	24.88055216846544	Bosnia and Herzegovina
1058	44	1991	30.3561652076	0.541346250550883	3.282955191119083	27.07321001648092	Bosnia and Herzegovina
1059	44	1992	30.28897147702	0.539303227421668	3.304685232178936	26.98428624484106	Bosnia and Herzegovina
1060	44	1993	30.72422601634	0.53603188160081	3.306174527189091	27.41805148915091	Bosnia and Herzegovina
1061	44	1994	30.60706905122	0.533853389744284	3.300135650437527	27.30693340078248	Bosnia and Herzegovina
1062	44	1995	30.18686759597	0.534025536110865	3.294179936888804	26.8926876590812	Bosnia and Herzegovina
1063	44	1996	28.93478299786	0.545549215040903	3.2849938032484	25.6497891946116	Bosnia and Herzegovina
1064	44	1997	27.31948970836	0.563565414584231	3.186753171277128	24.13273653708287	Bosnia and Herzegovina
1065	44	1998	25.16429777527	0.58182951538312	3.185067127351875	21.97923064791812	Bosnia and Herzegovina
1066	44	1999	24.26111303076	0.597997468748356	3.185074861266744	21.07603816949326	Bosnia and Herzegovina
1067	44	2000	23.92225300672	0.610950684608214	3.1947683761149	20.7274846306051	Bosnia and Herzegovina
1068	44	2001	23.31389033289	0.621989463929258	3.18993539207978	20.12395494081022	Bosnia and Herzegovina
1069	44	2002	22.91678011294	0.632075517723657	3.190102851295898	19.7266772616441	Bosnia and Herzegovina
1070	44	2003	22.49214274466	0.640635102031521	3.1798055813186	19.3123371633414	Bosnia and Herzegovina
1071	44	2004	21.99189228338	0.64779373168743	3.183969664377693	18.80792261900231	Bosnia and Herzegovina
1072	44	2005	22.551806099	0.653859136710253	3.186575905248182	19.36523019375182	Bosnia and Herzegovina
1073	44	2006	21.91738978392	0.659813662252595	3.199652384124421	18.71773739979558	Bosnia and Herzegovina
1074	44	2007	23.08389739051	0.665578735044097	3.191514235323696	19.89238315518631	Bosnia and Herzegovina
1075	44	2008	21.50077766131	0.671100813673566	3.185936298645088	18.31484136266491	Bosnia and Herzegovina
1076	44	2009	21.08071604602	0.676032900022704	3.185929644851042	17.89478640116896	Bosnia and Herzegovina
1077	44	2010	20.3656794624	0.680824195636093	3.205419549971327	17.16025991242867	Bosnia and Herzegovina
1078	44	2011	19.9193546427	0.685399264182467	3.188781165476262	16.73057347722374	Bosnia and Herzegovina
1079	44	2012	19.28764913762	0.689506566189932	3.188025402330297	16.0996237352897	Bosnia and Herzegovina
1080	44	2013	19.28233037211	0.693508711211908	3.189335634710925	16.09299473739907	Bosnia and Herzegovina
1081	44	2014	19.18104067431	0.697031893012906	3.199917578047788	15.98112309626221	Bosnia and Herzegovina
1082	44	2015	19.32178906369	0.700446047366461	3.188564698753854	16.13322436493615	Bosnia and Herzegovina
1083	44	2016	18.93475501748	0.704079343718599	3.19500515322099	15.73974986425901	Bosnia and Herzegovina
1084	44	2017	18.36458225217	0.70805343112809	3.191084285708624	15.17349796646138	Bosnia and Herzegovina
1085	44	2018	18.10241504345	0.712347302038319	3.192486574885676	14.90992846856433	Bosnia and Herzegovina
1086	44	2019	18.41422399544	0.716857124768862	3.204394361202857	15.20982963423714	Bosnia and Herzegovina
1087	44	2020	17.98768787334	0.720202056378697	3.207371957475218	14.78031591586478	Bosnia and Herzegovina
1088	44	2021	16.63344201156	0.72307789321024	3.198779131290706	13.43466288026929	Bosnia and Herzegovina
1089	45	1990	44.89472736344	0.633446498017686	3.183942942870091	41.71078442056992	Bulgaria
1090	45	1991	41.72660828584	0.643069487769455	3.198280474171667	38.52832781166833	Bulgaria
1091	45	1992	40.79786867094	0.651186876165789	3.183568838915641	37.61429983202436	Bulgaria
1092	45	1993	36.44742968936	0.659161569264411	3.197381964101522	33.25004772525848	Bulgaria
1093	45	1994	35.55810287068	0.667430460276086	3.187154386611667	32.37094848406834	Bulgaria
1094	45	1995	34.1132290039	0.673999976701174	3.197435116454953	30.91579388744505	Bulgaria
1095	45	1996	33.96265051168	0.678862583541026	3.19757756465044	30.76507294702956	Bulgaria
1096	45	1997	34.2501347508	0.680221466342146	3.181554020513302	31.0685807302867	Bulgaria
1097	45	1998	34.38726974621	0.678496876732148	3.177988849275761	31.20928089693424	Bulgaria
1098	45	1999	32.96011982005	0.677446543282232	3.19188012444301	29.76823969560699	Bulgaria
1099	45	2000	32.65000738097	0.681004523812614	3.183415137975565	29.46659224299444	Bulgaria
1100	45	2001	31.26226843278	0.686487366008627	3.192159734984846	28.07010869779516	Bulgaria
1101	45	2002	31.46331603281	0.69151167375307	3.197797341044236	28.26551869176576	Bulgaria
1102	45	2003	30.42932726971	0.69556596473307	3.193959204056667	27.23536806565333	Bulgaria
1103	45	2004	31.01842724563	0.699881950859544	3.200532920218797	27.8178943254112	Bulgaria
1104	45	2005	29.71215498992	0.704471206966935	3.189943844754071	26.52221114516593	Bulgaria
1105	45	2006	28.84862509414	0.708868293577424	3.1908667163821	25.6577583777579	Bulgaria
1106	45	2007	28.7322520953	0.713192402424104	3.190358472493063	25.54189362280694	Bulgaria
1107	45	2008	28.21308188812	0.717672450499802	3.205063948353	25.008017939767	Bulgaria
1108	45	2009	26.47918580151	0.723676626795129	3.18608957559866	23.29309622591134	Bulgaria
1109	45	2010	24.79183331927	0.730701737095494	3.2002235517521	21.5916097675179	Bulgaria
1110	45	2011	24.11674720178	0.735749281014389	3.18267527052587	20.93407193125413	Bulgaria
1111	45	2012	23.86262268413	0.739177517343213	3.201852515963208	20.66077016816679	Bulgaria
1112	45	2013	24.4404139514	0.742135948467762	3.200358788064486	21.24005516333551	Bulgaria
1113	45	2014	25.06425955651	0.745372642577071	3.184129959651222	21.88012959685878	Bulgaria
1114	45	2015	24.76090375858	0.748979058373083	3.191551130917664	21.56935262766234	Bulgaria
1115	45	2016	24.29786012579	0.752259198563744	3.1856708989876	21.1121892268024	Bulgaria
1116	45	2017	24.44837317534	0.75566586464625	3.191917080935179	21.25645609440482	Bulgaria
1117	45	2018	24.09049307992	0.759148460251881	3.200278559915056	20.89021452000495	Bulgaria
1118	45	2019	23.5205591616	0.762359790844767	3.199655380062887	20.32090378153712	Bulgaria
1119	45	2020	23.33019464992	0.765089710642011	3.194355657000202	20.1358389929198	Bulgaria
1120	45	2021	22.76467964829	0.768150939342518	3.197011647616279	19.56766800067372	Bulgaria
1121	46	1990	45.24327513613	0.668906358291928	3.189319571434952	42.05395556469505	Croatia
1122	46	1991	44.1067926961	0.674724599866063	3.204828536846923	40.90196415925308	Croatia
1123	46	1992	39.95653555771	0.678093133084916	3.184233036934952	36.77230252077504	Croatia
1124	46	1993	39.15965626229	0.678221047043161	3.181982264013158	35.97767399827684	Croatia
1125	46	1994	37.8092603889	0.677548132655056	3.193899633114667	34.61536075578533	Croatia
1126	46	1995	35.98612482395	0.677029465132868	3.203301074774112	32.78282374917589	Croatia
1127	46	1996	37.16020324729	0.679507318367616	3.185824173418778	33.97437907387122	Croatia
1128	46	1997	37.48717833271	0.685365010443468	3.194754185425253	34.29242414728475	Croatia
1129	46	1998	35.36608089367	0.691365518598319	3.193962688940687	32.17211820472932	Croatia
1130	46	1999	34.16405831595	0.696636411104102	3.189613131530094	30.97444518441991	Croatia
1131	46	2000	31.33111817127	0.703039898563322	3.1792004754328	28.1519176958372	Croatia
1132	46	2001	29.44368197132	0.709536840872917	3.176159010884624	26.26752296043538	Croatia
1133	46	2002	29.20718285319	0.715383421635164	3.183376842068153	26.02380601112185	Croatia
1134	46	2003	29.97442274324	0.721130377216859	3.187780752736805	26.7866419905032	Croatia
1135	46	2004	28.78290510504	0.726327651623968	3.19109324366283	25.59181186137717	Croatia
1136	46	2005	27.39722853278	0.732154139815163	3.190482645431079	24.20674588734892	Croatia
1137	46	2006	25.46611071441	0.738066878515765	3.190941599411698	22.2751691149983	Croatia
1138	46	2007	25.51230197541	0.743148776515466	3.180394240657547	22.33190773475245	Croatia
1139	46	2008	24.69666148572	0.748469602229701	3.1921788568829	21.5044826288371	Croatia
1140	46	2009	22.2581760141	0.754065605198048	3.179305568387952	19.07887044571205	Croatia
1141	46	2010	21.58626377713	0.759472251706366	3.192677328044078	18.39358644908592	Croatia
1142	46	2011	21.96251764742	0.763686381293279	3.190701367816634	18.77181627960337	Croatia
1143	46	2012	21.00956853278	0.767405335599999	3.192194353661	17.817374179119	Croatia
1144	46	2013	19.9842737209	0.771151880279813	3.207213891456471	16.77705982944353	Croatia
1145	46	2014	19.10805037307	0.774479240521915	3.194883086543619	15.91316728652638	Croatia
1146	46	2015	19.28548256533	0.777865888163329	3.187482622720538	16.09799994260946	Croatia
1147	46	2016	17.91282864068	0.781443605436965	3.189244386816429	14.72358425386357	Croatia
1148	46	2017	17.43058715999	0.785074536823775	3.193675870083894	14.23691128990611	Croatia
1149	46	2018	17.1496425629	0.788671410129235	3.191407692306079	13.95823487059392	Croatia
1150	46	2019	16.50597233285	0.792475415454183	3.183649269722315	13.32232306312769	Croatia
1151	46	2020	15.73455644854	0.795462271729482	3.18373935938043	12.55081708915957	Croatia
1152	46	2021	15.63833002833	0.798341026936276	3.198377140071852	12.43995288825815	Croatia
1153	47	1990	32.20579229872	0.681848021213857	3.187091626268145	29.01870067245185	Czechia
1154	47	1991	30.3988278805	0.688002859136679	3.188926368723584	27.20990151177642	Czechia
1155	47	1992	29.50685062533	0.697577809122723	3.199121898702121	26.30772872662788	Czechia
1156	47	1993	28.54400585628	0.710853415862456	3.190651339573667	25.35335451670633	Czechia
1157	47	1994	28.12765782483	0.725969686167497	3.190832447061068	24.93682537776893	Czechia
1158	47	1995	27.38035294536	0.737981721993762	3.178960854988824	24.20139209037118	Czechia
1159	47	1996	26.03339416085	0.746041379938535	3.186093347995243	22.84730081285476	Czechia
1160	47	1997	25.10688517784	0.751680343695868	3.179253783547693	21.92763139429231	Czechia
1161	47	1998	23.33261002837	0.757033755457614	3.197072520293708	20.13553750807629	Czechia
1162	47	1999	22.56897440292	0.762428880357609	3.208835313565849	19.36013908935415	Czechia
1163	47	2000	21.78987946538	0.767766159168669	3.186258602518673	18.60362086286133	Czechia
1164	47	2001	20.85643510821	0.772167239650309	3.193666579419626	17.66276852879037	Czechia
1165	47	2002	20.01223079115	0.776927934062507	3.187958436700206	16.82427235444979	Czechia
1166	47	2003	19.75657121016	0.782448081111072	3.192838232423469	16.56373297773653	Czechia
1167	47	2004	18.39039201202	0.787126404974676	3.194914430063367	15.19547758195663	Czechia
1168	47	2005	17.68626999643	0.79133394820415	3.176747058069612	14.50952293836039	Czechia
1169	47	2006	16.91688023009	0.794922783687463	3.19703719448337	13.71984303560663	Czechia
1170	47	2007	16.22249435124	0.798254117717088	3.191802150565326	13.03069220067468	Czechia
1171	47	2008	15.96859546867	0.8017648456328	3.200644959001489	12.76795050966851	Czechia
1172	47	2009	15.56733302503	0.804962224676367	3.186809727926239	12.38052329710376	Czechia
1173	47	2010	14.9240290405	0.808747327653098	3.185910773777736	11.73811826672226	Czechia
1174	47	2011	13.98109335558	0.812054784320429	3.190638913422162	10.79045444215784	Czechia
1175	47	2012	13.52654698085	0.814230401372392	3.187787084239111	10.33875989661089	Czechia
1176	47	2013	13.0159825016	0.815615361108922	3.190279818875484	9.825702682724515	Czechia
1177	47	2014	12.44448697889	0.816227257169909	3.195295088076631	9.24919189081337	Czechia
1178	47	2015	12.04091549029	0.816564684423948	3.21125208654625	8.829663403743751	Czechia
1179	47	2016	11.52711878448	0.817153025533518	3.191656754531604	8.335462029948397	Czechia
1180	47	2017	11.16905313682	0.819067680353287	3.19315031709701	7.975902819722991	Czechia
1181	47	2018	11.17326278224	0.822034486079137	3.191635988695091	7.981626793544909	Czechia
1182	47	2019	10.62553692044	0.824784472798171	3.196978464206327	7.428558456233674	Czechia
1183	47	2020	10.1935794276	0.82662663116323	3.18008102076367	7.01349840683633	Czechia
1184	47	2021	10.22536621087	0.828450433122785	3.20112416610898	7.02424204476102	Czechia
1185	48	1990	39.46668884317999	0.649419990664883	3.181060013368614	36.28562882981138	Hungary
1186	48	1991	38.16156433324	0.653707154681922	3.18798670887	34.97357762437	Hungary
1187	48	1992	38.67353089247	0.660382905455002	3.184237540517111	35.48929335195289	Hungary
1188	48	1993	37.81836780267	0.667543556201878	3.190289146170385	34.62807865649961	Hungary
1189	48	1994	36.58004649432	0.675051406249796	3.18423623769812	33.39581025662188	Hungary
1190	48	1995	35.17538590133	0.683186411756315	3.193985083246	31.981400818084	Hungary
1191	48	1996	32.77591299815	0.690883333624564	3.182007873062797	29.5939051250872	Hungary
1192	48	1997	32.34983549495	0.697935513627811	3.183888219942844	29.16594727500716	Hungary
1193	48	1998	32.43701945274	0.704202719984894	3.193974864147223	29.24304458859277	Hungary
1194	48	1999	31.78333396081	0.709980626709343	3.19462571687618	28.58870824393382	Hungary
1195	48	2000	30.11518058716	0.71580528057596	3.201115081787046	26.91406550537296	Hungary
1196	48	2001	29.86317142327	0.722099055327699	3.18925816893	26.67391325434	Hungary
1197	48	2002	29.30404865294	0.7283845957697	3.189874059611023	26.11417459332898	Hungary
1198	48	2003	28.83656091536	0.734450657925147	3.186204312014952	25.65035660334505	Hungary
1199	48	2004	27.76815150229	0.740099974680479	3.181847243712476	24.58630425857752	Hungary
1200	48	2005	26.92457928722	0.745356806381464	3.200659440495588	23.72391984672441	Hungary
1201	48	2006	26.08335937313	0.750515380971436	3.19190570085178	22.89145367227822	Hungary
1202	48	2007	25.99520543609	0.754942942046377	3.191521456725826	22.80368397936417	Hungary
1203	48	2008	25.26130353617	0.75931746766686	3.189523315661023	22.07178022050898	Hungary
1204	48	2009	24.48219724108	0.763563686880312	3.204589224097632	21.27760801698237	Hungary
1205	48	2010	22.63997290959	0.767328649261652	3.210247493803118	19.42972541578688	Hungary
1206	48	2011	22.29906758605	0.769701942198238	3.192312492498889	19.10675509355111	Hungary
1207	48	2012	20.83267249542	0.770784245285382	3.181809685985876	17.65086280943412	Hungary
1208	48	2013	18.99959507045	0.77156169789519	3.188451294089457	15.81114377636054	Hungary
1209	48	2014	18.23517957321	0.772575045716759	3.181026545606126	15.05415302760387	Hungary
1210	48	2015	17.80025595143	0.774047382518708	3.206702184238113	14.59355376719189	Hungary
1211	48	2016	17.16607294536	0.776150305326983	3.205817987970388	13.96025495738961	Hungary
1212	48	2017	16.42720894467	0.779116417184348	3.189971779288963	13.23723716538104	Hungary
1213	48	2018	15.94759091017	0.782083661193681	3.188498076331275	12.75909283383873	Hungary
1214	48	2019	14.78628581919	0.784910308752534	3.191832655975051	11.59445316321495	Hungary
1215	48	2020	14.37600171995	0.787620389699141	3.186164436544316	11.18983728340568	Hungary
1216	48	2021	14.02448144224	0.790754768173338	3.195267154204855	10.82921428803515	Hungary
1217	49	1990	43.7309230808	0.60902609384517	3.191577160771563	40.53934592002843	North Macedonia
1218	49	1991	44.00442207354	0.611337452940336	3.176409799656383	40.82801227388362	North Macedonia
1219	49	1992	46.51100641527	0.612708856229581	3.19826212165217	43.31274429361783	North Macedonia
1220	49	1993	47.39299061704	0.613195098529578	3.194029485551368	44.19896113148863	North Macedonia
1221	49	1994	46.71673888515	0.614362905009181	3.187824532750693	43.5289143523993	North Macedonia
1222	49	1995	46.92946658167	0.616994877821318	3.187220776448072	43.74224580522193	North Macedonia
1223	49	1996	47.0182669705	0.620944017369103	3.1928203449816	43.8254466255184	North Macedonia
1224	49	1997	47.02353705907	0.626223811356564	3.184120199775661	43.83941685929434	North Macedonia
1225	49	1998	47.63217830407	0.632059410181692	3.192443589883304	44.4397347141867	North Macedonia
1226	49	1999	46.00146611094	0.63668725909008	3.200451691913711	42.80101441902629	North Macedonia
1227	49	2000	43.81992089292	0.641651242944231	3.18887336697963	40.63104752594037	North Macedonia
1228	49	2001	43.55992926498	0.648049675806335	3.195525349806881	40.36440391517312	North Macedonia
1229	49	2002	43.47278453054	0.655398790077733	3.182008966844086	40.29077556369591	North Macedonia
1230	49	2003	41.78188959953999	0.663408891257403	3.191759157887848	38.59013044165214	North Macedonia
1231	49	2004	39.17001815245	0.671237520250547	3.19772416780307	35.97229398464693	North Macedonia
1232	49	2005	38.38081517904	0.678047272834883	3.185707595760825	35.19510758327917	North Macedonia
1233	49	2006	38.90049659872	0.684044336465219	3.195110230651613	35.70538636806838	North Macedonia
1234	49	2007	38.26765227671	0.689729480929241	3.184707657715208	35.08294461899479	North Macedonia
1235	49	2008	35.97182761055	0.695376955204976	3.185562930832872	32.78626467971713	North Macedonia
1236	49	2009	35.49800515299	0.700453052486829	3.20022034846675	32.29778480452325	North Macedonia
1237	49	2010	34.50980957064	0.705589323990971	3.188580570617984	31.32122900002202	North Macedonia
1238	49	2011	32.92485201064	0.710592520608989	3.184440944404955	29.74041106623504	North Macedonia
1239	49	2012	32.39813851789	0.715173147623766	3.201193320702	29.196945197188	North Macedonia
1240	49	2013	31.11962491138	0.719671149159541	3.18656562483798	27.93305928654202	North Macedonia
1241	49	2014	30.96311591009	0.724089588503488	3.198974037774563	27.76414187231543	North Macedonia
1242	49	2015	30.39937903622	0.728603773495479	3.1877429270815	27.2116361091385	North Macedonia
1243	49	2016	29.94728436103	0.733173624358204	3.185474454824898	26.7618099062051	North Macedonia
1244	49	2017	28.23552671108	0.737339955393252	3.19675376140946	25.03877294967054	North Macedonia
1245	49	2018	27.67825105993	0.741334369868002	3.199606746528155	24.47864431340184	North Macedonia
1246	49	2019	27.00246306774	0.74519356873628	3.203390432467586	23.79907263527242	North Macedonia
1247	49	2020	25.4681532499	0.747849899969173	3.19786712514649	22.27028612475351	North Macedonia
1248	49	2021	24.90697990749	0.750629703270047	3.1900418848742	21.7169380226158	North Macedonia
1249	50	1990	17.5387010548	0.674225719793669	3.18287240263202	14.35582865216798	Montenegro
1250	50	1991	17.4374532851	0.674305722529628	3.183462245740417	14.25399103935959	Montenegro
1251	50	1992	17.67443655106	0.672664771832277	3.191464896200233	14.48297165485977	Montenegro
1252	50	1993	18.07833855846	0.668665719204089	3.196441956186531	14.88189660227347	Montenegro
1253	50	1994	18.55432067061	0.665011931002947	3.179824356543903	15.3744963140661	Montenegro
1254	50	1995	18.61621901212	0.662765437115331	3.195542650884466	15.42067636123553	Montenegro
1255	50	1996	18.85540476234	0.663414768746409	3.204874735743168	15.65053002659683	Montenegro
1256	50	1997	19.4372083764	0.665542031695028	3.199325337077647	16.23788303932236	Montenegro
1257	50	1998	19.75717940608	0.669024770846263	3.2021409999114	16.5550384061686	Montenegro
1258	50	1999	19.56943439065	0.672096102691543	3.195049594364812	16.37438479628519	Montenegro
1259	50	2000	19.397772474	0.677306850284635	3.179870128158046	16.21790234584195	Montenegro
1260	50	2001	19.71419733245	0.683433454098582	3.199464464933523	16.51473286751648	Montenegro
1261	50	2002	19.83360485199	0.68993948313756	3.181574244581731	16.65203060740827	Montenegro
1262	50	2003	19.80425927419	0.696517506230494	3.193440036211875	16.61081923797812	Montenegro
1263	50	2004	19.25726512423	0.702998276030296	3.174341845563219	16.08292327866678	Montenegro
1264	50	2005	18.72332879002	0.709065464700775	3.198090197259884	15.52523859276011	Montenegro
1265	50	2006	18.24664512944	0.715459074033141	3.204890344948192	15.04175478449181	Montenegro
1266	50	2007	17.23286924063	0.722503939575403	3.187802474668112	14.04506676596189	Montenegro
1267	50	2008	16.60670234862	0.729981755712811	3.191608501733556	13.41509384688645	Montenegro
1268	50	2009	16.61250677581	0.736538925645409	3.189307515189753	13.42319926062025	Montenegro
1269	50	2010	16.46061862567	0.743347873367499	3.181227632521616	13.27939099314839	Montenegro
1270	50	2011	16.13867042279	0.750080328162275	3.191216728469066	12.94745369432093	Montenegro
1271	50	2012	15.68617659737	0.755578379953158	3.192452000438674	12.49372459693133	Montenegro
1272	50	2013	15.55483699533	0.760886907477753	3.20077925110382	12.35405774422618	Montenegro
1273	50	2014	15.46375799117	0.765776526527122	3.198110946448851	12.26564704472115	Montenegro
1274	50	2015	15.51547705005	0.770561277708901	3.206495510726517	12.30898153932348	Montenegro
1275	50	2016	15.67686352001	0.775200770239438	3.191568516513226	12.48529500349677	Montenegro
1276	50	2017	15.67815334548	0.779764631848314	3.202790982332845	12.47536236314715	Montenegro
1277	50	2018	15.39717913083	0.784408971391706	3.194945462934546	12.20223366789546	Montenegro
1278	50	2019	15.3026709007	0.789026903095641	3.196254503606286	12.10641639709372	Montenegro
1279	50	2020	15.31619462524	0.792554392852858	3.187177806901089	12.12901681833891	Montenegro
1280	50	2021	14.07974810211	0.795800584021403	3.19439146319988	10.88535663891012	Montenegro
1281	51	1990	40.11337920073	0.62722788770829	3.1965017512621	36.9168774494679	Poland
1282	51	1991	39.88490531533	0.63267147050056	3.185002708244167	36.69990260708583	Poland
1283	51	1992	38.8061873068	0.64066179337278	3.18805978122028	35.61812752557972	Poland
1284	51	1993	36.96362216567	0.648950499724012	3.181126943080693	33.78249522258931	Poland
1285	51	1994	36.15565849354	0.658010514323026	3.191757216235612	32.96390127730439	Poland
1286	51	1995	35.66734975199	0.666678866524195	3.196699280696759	32.47065047129324	Poland
1287	51	1996	33.95860469078	0.674378829090982	3.204067296126355	30.75453739465365	Poland
1288	51	1997	33.77168024593	0.682587612300048	3.182151406787579	30.58952883914242	Poland
1289	51	1998	34.16834905329	0.690805670678968	3.193374842031837	30.97497421125816	Poland
1290	51	1999	34.31044295598	0.6985360555797	3.179457496376129	31.13098545960387	Poland
1291	51	2000	32.31570057103	0.706662051990276	3.186590946257677	29.12910962477232	Poland
1292	51	2001	31.28982524877	0.714831304495085	3.177737665733301	28.1120875830367	Poland
1293	51	2002	30.30443439157	0.722009458087754	3.184984784649211	27.11944960692079	Poland
1294	51	2003	29.50920113625	0.728155253652566	3.190021770900707	26.31917936534929	Poland
1295	51	2004	29.13387394862	0.733673191846001	3.186834226295883	25.94703972232412	Poland
1296	51	2005	27.97857418409	0.738428766593663	3.189322274998276	24.78925190909173	Poland
1297	51	2006	27.24292254072	0.742363708580365	3.193451106127116	24.04947143459288	Poland
1298	51	2007	26.57572415746	0.746008817400637	3.189855496860323	23.38586866059968	Poland
1299	51	2008	25.56071647329	0.750521426475047	3.216805041073219	22.34391143221678	Poland
1300	51	2009	24.72463151068	0.756427378476364	3.182864058040191	21.54176745263981	Poland
1301	51	2010	23.6226096996	0.763184973687688	3.197881797863667	20.42472790173634	Poland
1302	51	2011	22.72476075121	0.769407164213607	3.1868564407214	19.5379043104886	Poland
1303	51	2012	22.22784623698	0.774680767244991	3.197038074047957	19.03080816293204	Poland
1304	51	2013	20.96977727637	0.779434257316854	3.191917896733652	17.77785937963635	Poland
1305	51	2014	19.97614891308	0.783682368684721	3.19721390486049	16.77893500821951	Poland
1306	51	2015	19.77883455586	0.78744534315882	3.182783849626579	16.59605070623342	Poland
1307	51	2016	19.05249860343	0.790651014611623	3.188662737563268	15.86383586586673	Poland
1308	51	2017	17.97877147547	0.79453034463794	3.188463387138022	14.79030808833198	Poland
1309	51	2018	17.43192451399	0.79947898187813	3.194455508604737	14.23746900538526	Poland
1310	51	2019	16.77742323256	0.804791331675008	3.185733122560511	13.59169010999949	Poland
1311	51	2020	16.22627134819	0.808795317506383	3.1816378874568	13.0446334607332	Poland
1312	51	2021	16.24540245675	0.812042808667712	3.193231865733425	13.05217059101657	Poland
1313	52	1990	32.75320492051	0.619298862250078	3.189930835801464	29.56327408470854	Romania
1314	52	1991	31.99091382328	0.626795627433335	3.195459967467383	28.79545385581262	Romania
1315	52	1992	32.92104586909	0.630475081501162	3.186157170460889	29.73488869862911	Romania
1316	52	1993	32.97324553481	0.633801422118109	3.17861159559622	29.79463393921378	Romania
1317	52	1994	32.61423617957	0.638371931788576	3.203027559663409	29.41120861990659	Romania
1318	52	1995	32.81625789095	0.643718879089372	3.177877204200708	29.63838068674929	Romania
1319	52	1996	32.53962210113	0.648104195492848	3.187256249412577	29.35236585171742	Romania
1320	52	1997	31.69535847127	0.651225576178548	3.189684842516607	28.50567362875339	Romania
1321	52	1998	30.16385117134	0.654927768840234	3.18270341746293	26.98114775387707	Romania
1322	52	1999	30.75794280608	0.65954484605753	3.182927090947978	27.57501571513203	Romania
1323	52	2000	30.74858273083	0.66529434615185	3.193347530422386	27.55523520040762	Romania
1324	52	2001	31.97702393699	0.672020166603488	3.184515839308469	28.79250809768153	Romania
1325	52	2002	32.05070640245	0.678297416747085	3.192563449108982	28.85814295334102	Romania
1326	52	2003	30.9708715841	0.68407492928742	3.191186836812872	27.77968474728713	Romania
1327	52	2004	29.90963244556	0.690417054639929	3.178694714135257	26.73093773142475	Romania
1328	52	2005	28.77968064957	0.694998949594957	3.199776249784513	25.57990439978549	Romania
1329	52	2006	27.91151261794	0.699490765699603	3.198051494956337	24.71346112298367	Romania
1330	52	2007	27.19481227207	0.704523726685579	3.185508844649451	24.00930342742055	Romania
1331	52	2008	27.479553098	0.710757127721139	3.195463919066893	24.2840891789331	Romania
1332	52	2009	26.52869656996	0.717445122377497	3.191095211404726	23.33760135855527	Romania
1333	52	2010	25.95677614673	0.723891348732225	3.190955616972527	22.76582052975747	Romania
1334	52	2011	24.44693161022	0.729018272021873	3.198880256332451	21.24805135388755	Romania
1335	52	2012	23.8455742085	0.73389248238628	3.191915277167283	20.65365893133272	Romania
1336	52	2013	23.16359432349	0.737880472910291	3.199716043482234	19.96387828000777	Romania
1337	52	2014	23.88540731345	0.740395466703106	3.194014314518776	20.69139299893122	Romania
1338	52	2015	23.319887678	0.743473529634312	3.184028839624063	20.13585883837594	Romania
1339	52	2016	23.21904455074	0.747058709528536	3.184780289198602	20.0342642615414	Romania
1340	52	2017	22.95399025399	0.751117366992228	3.190444984708462	19.76354526928154	Romania
1341	52	2018	22.08725909028	0.755533333480467	3.196382246361444	18.89087684391856	Romania
1342	52	2019	21.66316663762	0.760283970607593	3.187942850953334	18.47522378666667	Romania
1343	52	2020	21.27444468203	0.764276444363666	3.184475431050769	18.08996925097923	Romania
1344	52	2021	21.42067868256	0.768453864365965	3.1959968000924	18.2246818824676	Romania
1345	53	1990	27.00470182067	0.630511019536119	3.193392302404043	23.81130951826596	Serbia
1346	53	1991	26.71428641014	0.638016934037528	3.213016848323846	23.50126956181616	Serbia
1347	53	1992	26.66923226456	0.641971993828041	3.190555503878889	23.47867676068111	Serbia
1348	53	1993	27.14276987484	0.642096034424249	3.198995572688879	23.94377430215112	Serbia
1349	53	1994	27.80907696288	0.642223220931048	3.199790648287978	24.60928631459203	Serbia
1350	53	1995	28.77160883388	0.642739671389532	3.18665040877087	25.58495842510913	Serbia
1351	53	1996	29.40912398412	0.644846417030162	3.18878347843551	26.22034050568449	Serbia
1352	53	1997	29.96855156982	0.64716209445227	3.187204406088495	26.78134716373151	Serbia
1353	53	1998	26.67983822937	0.65024598899818	3.19452372922901	23.48531450014099	Serbia
1354	53	1999	26.35401972199	0.655534174135398	3.187842375625263	23.16617734636474	Serbia
1355	53	2000	26.66902035923	0.660752800457895	3.200960979149659	23.46805938008034	Serbia
1356	53	2001	25.52664369772	0.665407334806451	3.196224986832736	22.33041871088727	Serbia
1357	53	2002	24.69760107571	0.671511071572143	3.200509839627103	21.4970912360829	Serbia
1358	53	2003	24.62570662639	0.678334928718905	3.186274871048903	21.4394317553411	Serbia
1359	53	2004	24.20031970416	0.686819841842618	3.177902042494679	21.02241766166532	Serbia
1360	53	2005	23.80010673151	0.69609756790601	3.18288249263323	20.61722423887677	Serbia
1361	53	2006	22.94466422164	0.704945018093173	3.204873012409025	19.73979120923098	Serbia
1362	53	2007	22.13662057015	0.713242304525204	3.18979327593899	18.94682729421101	Serbia
1363	53	2008	21.37230002483	0.721505305994409	3.197884236416487	18.17441578841351	Serbia
1364	53	2009	20.37595744828	0.729965595799672	3.194908605843305	17.1810488424367	Serbia
1365	53	2010	19.40201626985	0.740091311255812	3.184216814791011	16.21779945505899	Serbia
1366	53	2011	18.81360636474	0.750072761758797	3.186692086031928	15.62691427870807	Serbia
1367	53	2012	18.18902623897	0.75710508155	3.207088605389091	14.98193763358091	Serbia
1368	53	2013	17.38612750986	0.762170908106883	3.195199596304951	14.19092791355505	Serbia
1369	53	2014	17.09405095469	0.766043091132074	3.195607409711819	13.89844354497818	Serbia
1370	53	2015	17.08361489959	0.769842222617687	3.189477351485686	13.89413754810431	Serbia
1371	53	2016	16.3107676909	0.773654077278106	3.181381001531304	13.1293866893687	Serbia
1372	53	2017	16.25039618922	0.777460384270565	3.1948841345749	13.0555120546451	Serbia
1373	53	2018	15.48075154527	0.781494973790012	3.205996850733563	12.27475469453644	Serbia
1374	53	2019	15.46065280228	0.785768300182747	3.196374849558018	12.26427795272198	Serbia
1375	53	2020	15.66488393896	0.789183332686432	3.196671672165743	12.46821226679426	Serbia
1376	53	2021	15.0018753859	0.792416293685483	3.2010142481375	11.8008611377625	Serbia
1377	54	1990	36.53143199959	0.653853505137647	3.190551420017212	33.34088057957278	Slovakia
1378	54	1991	35.10693603411	0.658731402179317	3.175006282947642	31.93192975116236	Slovakia
1379	54	1992	33.75802495226	0.665830110587888	3.194157894172809	30.56386705808719	Slovakia
1380	54	1993	32.03016029443	0.67596793706605	3.181991953123474	28.84816834130652	Slovakia
1381	54	1994	29.99581530289	0.688136476595487	3.182695310231011	26.81311999265899	Slovakia
1382	54	1995	29.4944670683	0.697476536273994	3.191082822043429	26.30338424625657	Slovakia
1383	54	1996	27.87836872629	0.704405003157211	3.180048392985545	24.69832033330445	Slovakia
1384	54	1997	28.44197887291	0.711513209633452	3.203652400171798	25.2383264727382	Slovakia
1385	54	1998	28.15964843123	0.719058766219034	3.19696542422514	24.96268300700486	Slovakia
1386	54	1999	27.2335699116	0.726144172630556	3.1864258863916	24.0471440252084	Slovakia
1387	54	2000	25.87138029559	0.734046240313494	3.189458295394492	22.68192200019551	Slovakia
1388	54	2001	25.18988635777	0.741392553570632	3.1879854377925	22.0019009199775	Slovakia
1389	54	2002	24.48396930657	0.746791141582656	3.190880015075347	21.29308929149465	Slovakia
1390	54	2003	23.84798534035	0.75116726952438	3.207909316921648	20.64007602342835	Slovakia
1391	54	2004	22.8362121499	0.755836693705671	3.198748079413392	19.63746407048661	Slovakia
1392	54	2005	22.86239023621	0.761724185107018	3.188329942341616	19.67406029386838	Slovakia
1393	54	2006	22.17419753537	0.767673036224795	3.21166712683117	18.96253040853883	Slovakia
1394	54	2007	22.10867088109	0.772914152845047	3.191826856402456	18.91684402468754	Slovakia
1395	54	2008	21.28354684115	0.777197399879439	3.19907785622151	18.08446898492849	Slovakia
1396	54	2009	20.69619541662	0.781052260265285	3.198279265992	17.497916150628	Slovakia
1397	54	2010	19.64170132262	0.786254422327679	3.199986406950965	16.44171491566903	Slovakia
1398	54	2011	19.21996216374	0.791465382423228	3.186196962063453	16.03376520167655	Slovakia
1399	54	2012	18.51942032319	0.795456215611276	3.186032962701445	15.33338736048856	Slovakia
1400	54	2013	17.86707439034	0.797903722940591	3.187483393256667	14.67959099708333	Slovakia
1401	54	2014	17.40522654023	0.799618796308309	3.1863666156237	14.2188599246063	Slovakia
1402	54	2015	17.67740618121	0.800394179928449	3.197155834295264	14.48025034691474	Slovakia
1403	54	2016	16.73354271431	0.800878210489993	3.185914273916574	13.54762844039343	Slovakia
1404	54	2017	16.79452070958	0.802277316569847	3.18545040153375	13.60907030804625	Slovakia
1405	54	2018	16.76772069274	0.804357302109054	3.18235708632347	13.58536360641653	Slovakia
1406	54	2019	16.04663249196	0.80644845685688	3.193886453406632	12.85274603855337	Slovakia
1407	54	2020	15.69987600622	0.80830596588062	3.1947050168709	12.5051709893491	Slovakia
1408	54	2021	15.65472858559	0.810610529921693	3.180532269169889	12.47419631642011	Slovakia
1409	55	1990	38.04539368028	0.727463928368452	3.193743665826465	34.85165001445353	Slovenia
1410	55	1991	38.38465627745	0.732666985968602	3.191183129278173	35.19347314817183	Slovenia
1411	55	1992	37.56190054857	0.737391551733707	3.18687930917115	34.37502123939885	Slovenia
1412	55	1993	38.51510183035001	0.741774171511168	3.188425942636182	35.32667588771383	Slovenia
1413	55	1994	36.28697944787	0.746234861332899	3.196379473297347	33.09059997457265	Slovenia
1414	55	1995	34.24929583823	0.750994974989173	3.187388285515104	31.0619075527149	Slovenia
1415	55	1996	32.31034274066	0.756348987126594	3.196403265285	29.113939475375	Slovenia
1416	55	1997	32.04912949823	0.762275291907702	3.196991395486322	28.85213810274368	Slovenia
1417	55	1998	31.19273393358	0.767728525502705	3.186885501745591	28.00584843183441	Slovenia
1418	55	1999	30.19924784497	0.773236192288015	3.188460794935446	27.01078705003455	Slovenia
1419	55	2000	28.82550464976	0.779578009745196	3.190108559288081	25.63539609047192	Slovenia
1420	55	2001	28.45864256485	0.786240775635761	3.188050231753964	25.27059233309603	Slovenia
1421	55	2002	26.75338162057	0.791805569443613	3.19894081013835	23.55444081043165	Slovenia
1422	55	2003	25.87541023391	0.796371530737719	3.1891563491905	22.6862538847195	Slovenia
1423	55	2004	24.78476860031	0.800962240122577	3.2013276550918	21.5834409452182	Slovenia
1424	55	2005	22.57156031728	0.805601248185604	3.202936179395354	19.36862413788465	Slovenia
1425	55	2006	21.84094707843	0.809708595222897	3.185073680817091	18.65587339761291	Slovenia
1426	55	2007	21.50440479013	0.813006319197598	3.188544613136869	18.31586017699313	Slovenia
1427	55	2008	20.80568036127	0.816347250277984	3.189201007230631	17.61647935403937	Slovenia
1428	55	2009	20.02576571546	0.818878560380979	3.190049655627339	16.83571605983266	Slovenia
1429	55	2010	19.58066507245	0.82117848598052	3.19168571708901	16.38897935536099	Slovenia
1430	55	2011	18.67730849178	0.823023560855118	3.199343704954159	15.47796478682584	Slovenia
1431	55	2012	17.8724967839	0.824336562677773	3.202137260398696	14.6703595235013	Slovenia
1432	55	2013	17.12818302996	0.825826275074906	3.190542660608936	13.93764036935106	Slovenia
1433	55	2014	15.3055143493	0.827799245827941	3.185807304696227	12.11970704460377	Slovenia
1434	55	2015	15.74436575306	0.829837070735453	3.198274724457767	12.54609102860223	Slovenia
1435	55	2016	15.03912372098	0.831367915132541	3.188668486938805	11.8504552340412	Slovenia
1436	55	2017	14.37751509411	0.833038139449118	3.185916937536383	11.19159815657362	Slovenia
1437	55	2018	13.78028087423	0.835472480610787	3.199297708740341	10.58098316548966	Slovenia
1438	55	2019	13.1079077618	0.838266782297842	3.186303309503479	9.921604452296524	Slovenia
1439	55	2020	12.1188086619	0.840373845574037	3.191926891272941	8.926881770627059	Slovenia
1440	55	2021	11.92795470595	0.842430731281465	3.189860695206709	8.738094010743291	Slovenia
1441	57	1990	59.38940131788	0.622446576329452	3.183558763820968	56.20584255405903	Belarus
1442	57	1991	60.49439679202	0.627038266774523	3.186161528631309	57.30823526338869	Belarus
1443	57	1992	60.38841997212	0.632891737136784	3.188759926313253	57.19966004580675	Belarus
1444	57	1993	60.61982916717	0.639394169351269	3.202114538795918	57.41771462837409	Belarus
1445	57	1994	57.76812747818	0.64465278058669	3.193457957091827	54.57466952108817	Belarus
1446	57	1995	55.47344559402	0.648959503797064	3.192058812610196	52.2813867814098	Belarus
1447	57	1996	54.01855716538	0.652855220750827	3.182778725816757	50.83577843956324	Belarus
1448	57	1997	53.60931548983	0.655627296459504	3.1867621301698	50.4225533596602	Belarus
1449	57	1998	53.8673335228	0.657246466657203	3.1861431053321	50.6811904174679	Belarus
1450	57	1999	53.25437894879	0.660171009515746	3.199484880379059	50.05489406841094	Belarus
1451	57	2000	47.87339569845999	0.664705822252137	3.201974741729298	44.6714209567307	Belarus
1452	57	2001	47.5032864183	0.671333268854148	3.189106669782925	44.31417974851708	Belarus
1453	57	2002	44.7780973254	0.678121782135605	3.188540775792609	41.58955654960739	Belarus
1454	57	2003	41.08976130277	0.68486855613275	3.192794909404095	37.89696639336591	Belarus
1455	57	2004	40.084748621	0.692502135029653	3.187439792613395	36.89730882838661	Belarus
1456	57	2005	40.92508615017	0.698985482904355	3.179775948539906	37.7453102016301	Belarus
1457	57	2006	38.14843002037	0.705119102674127	3.199064518116574	34.94936550225343	Belarus
1458	57	2007	34.71506707742	0.711496561875696	3.197077597231622	31.51798948018837	Belarus
1459	57	2008	34.61065411488	0.719120871487284	3.18945752128954	31.42119659359046	Belarus
1460	57	2009	33.61972289521	0.727292783613496	3.197632016834706	30.4220908783753	Belarus
1461	57	2010	33.20644693511	0.734954626211817	3.191442446745055	30.01500448836495	Belarus
1462	57	2011	31.70858745847	0.739504325946655	3.188685738694953	28.51990171977505	Belarus
1463	57	2012	27.29063760796	0.743468837307909	3.1899980492563	24.1006395587037	Belarus
1464	57	2013	26.51892272939	0.748529322885796	3.187222402859091	23.33170032653091	Belarus
1465	57	2014	25.08278959978	0.753511479851413	3.190533632056837	21.89225596772316	Belarus
1466	57	2015	23.70926134929	0.758205742923593	3.192209226338041	20.51705212295196	Belarus
1467	57	2016	23.1216531091	0.764328221802501	3.177106666386552	19.94454644271345	Belarus
1468	57	2017	22.27635842926	0.771131465670885	3.189005016789783	19.08735341247022	Belarus
1469	57	2018	22.54618873594	0.776568956673705	3.193003263167191	19.35318547277281	Belarus
1470	57	2019	22.77557363079	0.780508018535969	3.182612518486207	19.59296111230379	Belarus
1471	57	2020	22.66450868189	0.782381564892966	3.20011551031898	19.46439317157102	Belarus
1472	57	2021	22.55048599954	0.784484710906639	3.191834991431547	19.35865100810845	Belarus
1473	58	1990	38.48410832378	0.674967632130919	3.193696628929011	35.29041169485099	Estonia
1474	58	1991	38.76012711588	0.685223089296634	3.183890944734894	35.57623617114511	Estonia
1475	58	1992	36.91931892514	0.695586673779285	3.188689753229176	33.73062917191082	Estonia
1476	58	1993	37.50037864642	0.703693149995024	3.202671065807959	34.29770758061204	Estonia
1477	58	1994	37.48297600202	0.708456180899464	3.188747304247	34.294228697773	Estonia
1478	58	1995	35.48854326429	0.713172725189506	3.196314066826702	32.2922291974633	Estonia
1479	58	1996	31.7141164216	0.718813024217038	3.189654284843467	28.52446213675653	Estonia
1480	58	1997	31.56300541091	0.724652439639785	3.1988049661399	28.3642004447701	Estonia
1481	58	1998	33.01815054902	0.729027035230187	3.211236122060854	29.80691442695915	Estonia
1482	58	1999	30.02799907052	0.733250616186121	3.180706054909681	26.84729301561032	Estonia
1483	58	2000	28.17299805353	0.739713154351944	3.194776113881619	24.97822193964838	Estonia
1484	58	2001	27.43554867208	0.746602207163017	3.186777609526196	24.2487710625538	Estonia
1485	58	2002	25.78960097429	0.752629898252246	3.187615730252473	22.60198524403752	Estonia
1486	58	2003	24.76605127055	0.75781567757793	3.197906561553578	21.56814470899642	Estonia
1487	58	2004	23.9580825204	0.763223727128029	3.200534030363608	20.75754849003639	Estonia
1488	58	2005	23.17685173723	0.769112181926314	3.186876669855697	19.9899750673743	Estonia
1489	58	2006	23.50413649642	0.774451841771662	3.177944358777228	20.32619213764277	Estonia
1490	58	2007	23.13122179333	0.781074442846485	3.182308604941346	19.94891318838865	Estonia
1491	58	2008	20.94422508789	0.788598873704278	3.185630525651225	17.75859456223878	Estonia
1492	58	2009	20.21654754828	0.794728212699059	3.2016356721814	17.0149118760986	Estonia
1493	58	2010	18.51923758814	0.800829717976428	3.193332748050546	15.32590484008946	Estonia
1494	58	2011	18.64257957796	0.806633077522166	3.194226780644096	15.4483527973159	Estonia
1495	58	2012	17.93225776443	0.811109357704526	3.192845112048191	14.73941265238181	Estonia
1496	58	2013	16.97220713745	0.81488717677447	3.186256069146237	13.78595106830376	Estonia
1497	58	2014	17.13446058841	0.818770732051979	3.191372070797088	13.94308851761291	Estonia
1498	58	2015	15.91964840726	0.823221278492715	3.197264600560556	12.72238380669944	Estonia
1499	58	2016	15.37384930431	0.827364360092018	3.185412680245952	12.18843662406405	Estonia
1500	58	2017	14.04207289219	0.830975311283378	3.188246328889239	10.85382656330076	Estonia
1501	58	2018	14.56164489187	0.834566296193434	3.209154648964943	11.35249024290506	Estonia
1502	58	2019	13.81015855958	0.838573508963879	3.188755173715795	10.62140338586421	Estonia
1503	58	2020	13.94255533322	0.841817139147138	3.184179783970889	10.75837554924911	Estonia
1504	58	2021	13.41919817656	0.844917787360624	3.187479701549081	10.23171847501092	Estonia
1505	59	1990	46.32066399634	0.680193638285329	3.181633738457404	43.1390302578826	Latvia
1506	59	1991	45.88324631843	0.688117297290074	3.201230316500392	42.6820160019296	Latvia
1507	59	1992	45.32676079255999	0.696157035504877	3.182320992457232	42.14443980010276	Latvia
1508	59	1993	45.75182694113	0.705249855159515	3.203856021843268	42.54797091928673	Latvia
1509	59	1994	47.12222066527	0.712531352821191	3.197770258902174	43.92445040636782	Latvia
1510	59	1995	44.56635283623	0.717639459211637	3.1929464810606	41.3734063551694	Latvia
1511	59	1996	38.3244420683	0.721139537892551	3.176565183010417	35.14787688528958	Latvia
1512	59	1997	37.03753127817	0.723746580428208	3.193829355958289	33.84370192221171	Latvia
1513	59	1998	38.06891790637	0.725427335933284	3.189590047285625	34.87932785908437	Latvia
1514	59	1999	34.75891082902	0.727219684959525	3.199264457506739	31.55964637151326	Latvia
1515	59	2000	32.89992662859	0.730951448728138	3.196592590912735	29.70333403767727	Latvia
1516	59	2001	33.71490372218	0.73629419637135	3.188898209412323	30.52600551276768	Latvia
1517	59	2002	31.48155529651	0.741870440285041	3.198453123959352	28.28310217255065	Latvia
1518	59	2003	30.11980526187	0.748168161846997	3.20082474452	26.91898051735	Latvia
1519	59	2004	29.59523281776	0.755263211009698	3.180681684831786	26.41455113292821	Latvia
1520	59	2005	29.56666295787	0.761929432669523	3.186918531761928	26.37974442610807	Latvia
1521	59	2006	31.15317659357	0.768459928850117	3.197748586378868	27.95542800719113	Latvia
1522	59	2007	30.1133955061	0.776481958669804	3.195749388071516	26.91764611802849	Latvia
1523	59	2008	28.17884732945	0.786324573303851	3.183261969050968	24.99558536039903	Latvia
1524	59	2009	26.57867665511	0.794504426648315	3.194636295801845	23.38404035930816	Latvia
1525	59	2010	25.95173378547	0.798171594063957	3.1997928584526	22.7519409270174	Latvia
1526	59	2011	24.66817462775	0.799080776427927	3.195890159348491	21.47228446840151	Latvia
1527	59	2012	23.91416201641	0.801026473960894	3.180116744210575	20.73404527219942	Latvia
1528	59	2013	23.99863848222	0.802660490277978	3.192207253696631	20.80643122852337	Latvia
1529	59	2014	22.70861382582	0.803721486035489	3.182425141869583	19.52618868395042	Latvia
1530	59	2015	22.52641629529	0.806985994927815	3.189265048741512	19.33715124654849	Latvia
1531	59	2016	21.08734711712	0.811463590660605	3.179810001478315	17.90753711564168	Latvia
1532	59	2017	20.38801014115	0.816923118079976	3.196804702824479	17.19120543832552	Latvia
1533	59	2018	21.15551414086	0.821419809272627	3.182044014413846	17.97347012644615	Latvia
1534	59	2019	19.68177617261	0.824781776742666	3.202543899545943	16.47923227306406	Latvia
1535	59	2020	19.57713626721	0.827900448409988	3.1921033675137	16.3850328996963	Latvia
1536	59	2021	19.65144972274	0.830663516299797	3.216582594329515	16.43486712841048	Latvia
1537	60	1990	47.83555950883	0.668503937884641	3.181185251878257	44.65437425695175	Lithuania
1538	60	1991	47.97345254689	0.673234120792409	3.18926449913217	44.78418804775783	Lithuania
1539	60	1992	45.88519914563	0.680992879643758	3.202389061414019	42.68281008421598	Lithuania
1540	60	1993	45.44710309569	0.687480621018131	3.189360726586162	42.25774236910384	Lithuania
1541	60	1994	43.84654569699	0.69115165298429	3.186668881466211	40.65987681552379	Lithuania
1542	60	1995	43.51385359391	0.694734380082166	3.19269491334451	40.32115868056549	Lithuania
1543	60	1996	41.51617587815	0.698591300871233	3.199071041402477	38.31710483674753	Lithuania
1544	60	1997	39.23936483984	0.702840949666947	3.1984602065893	36.0409046332507	Lithuania
1545	60	1998	38.13709317389	0.707468182196716	3.189589450402925	34.94750372348707	Lithuania
1546	60	1999	36.8770352229	0.712834170940662	3.183349478593724	33.69368574430627	Lithuania
1547	60	2000	35.18046146639	0.719896959838609	3.196319941839259	31.98414152455074	Lithuania
1548	60	2001	34.98842632698999	0.727133584877313	3.190947918401619	31.79747840858838	Lithuania
1549	60	2002	33.80243767517	0.733793397915696	3.202167714932371	30.60026996023763	Lithuania
1550	60	2003	33.98609045641	0.741229600875632	3.188044628252072	30.79804582815792	Lithuania
1551	60	2004	32.62767181383	0.748949762305515	3.192302674629463	29.43536913920054	Lithuania
1552	60	2005	32.52563893109	0.756352359983789	3.1840602752112	29.3415786558788	Lithuania
1553	60	2006	32.74276913706	0.763059124350272	3.175595349149391	29.56717378791061	Lithuania
1554	60	2007	34.12929621309	0.770229638520692	3.187805382112558	30.94149083097744	Lithuania
1555	60	2008	32.46051839881	0.778273711505288	3.198205819336289	29.26231257947371	Lithuania
1556	60	2009	28.88157437823	0.785689739125479	3.180732697464357	25.70084168076565	Lithuania
1557	60	2010	28.58150411491	0.793364681757828	3.188951986716364	25.39255212819364	Lithuania
1558	60	2011	26.92811123956	0.800924994333688	3.18055895903092	23.74755228052908	Lithuania
1559	60	2012	25.82301703372	0.8078270261595	3.206895342024118	22.61612169169588	Lithuania
1560	60	2013	25.86535288825	0.813219722329104	3.195307283417128	22.67004560483287	Lithuania
1561	60	2014	25.61728686832	0.817886376021861	3.185895223685667	22.43139164463433	Lithuania
1562	60	2015	25.31382585522	0.823112629019743	3.192913390908469	22.12091246431153	Lithuania
1563	60	2016	24.83543402528	0.829303695106582	3.186641968483507	21.64879205679649	Lithuania
1564	60	2017	22.69549627068	0.8358717398516	3.185731024334667	19.50976524634533	Lithuania
1565	60	2018	21.47733979068	0.841918910402675	3.18124081628928	18.29609897439072	Lithuania
1566	60	2019	20.73380163398	0.847906338850069	3.195986799837143	17.53781483414286	Lithuania
1567	60	2020	20.70807373105	0.85275238761541	3.197293461275703	17.5107802697743	Lithuania
1568	60	2021	20.24491281075	0.856484049109405	3.1836327244846	17.0612800862654	Lithuania
1569	61	1990	38.47930578766	0.604251762377742	3.17781385159802	35.30149193606199	Republic of Moldova
1570	61	1991	37.54830663494999	0.607270773865529	3.189029313651818	34.35927732129818	Republic of Moldova
1571	61	1992	33.55977243618999	0.609664558440288	3.18546350955767	30.37430892663232	Republic of Moldova
1572	61	1993	32.55719538985	0.614152920432239	3.194855795035	29.362339594815	Republic of Moldova
1573	61	1994	34.23048940613	0.617603766824611	3.191714600618937	31.03877480551107	Republic of Moldova
1574	61	1995	33.96927816811	0.620951321121127	3.185201097829326	30.78407707028067	Republic of Moldova
1575	61	1996	30.57591820618	0.623113983844076	3.197267300919147	27.37865090526085	Republic of Moldova
1576	61	1997	26.63184617903	0.624370104753213	3.187268013487011	23.44457816554299	Republic of Moldova
1577	61	1998	24.88764284229	0.62411676120849	3.201044013240602	21.6865988290494	Republic of Moldova
1578	61	1999	24.14388853015	0.622834528688654	3.198272771420337	20.94561575872966	Republic of Moldova
1579	61	2000	24.50691724659	0.622004933502906	3.185175575515859	21.32174167107414	Republic of Moldova
1580	61	2001	22.67414079075	0.622936409943787	3.19828189609375	19.47585889465625	Republic of Moldova
1581	61	2002	22.45498560448	0.625874844526255	3.197472554846316	19.25751304963369	Republic of Moldova
1582	61	2003	22.02154807619	0.629985044767633	3.184200345768637	18.83734773042136	Republic of Moldova
1583	61	2004	22.64244716308	0.635394821992876	3.180540515993426	19.46190664708657	Republic of Moldova
1584	61	2005	23.56683498817	0.641530965095913	3.186632478389	20.380202509781	Republic of Moldova
1585	61	2006	23.25520962362	0.647996263561811	3.190704202670889	20.06450542094911	Republic of Moldova
1586	61	2007	24.8148879054	0.65421585059876	3.199051386452258	21.61583651894775	Republic of Moldova
1587	61	2008	24.7361772564	0.661046597063232	3.188366478742653	21.54781077765735	Republic of Moldova
1588	61	2009	24.2176638792	0.666284393801024	3.183357222619643	21.03430665658036	Republic of Moldova
1589	61	2010	24.21180602812	0.671989615961323	3.19729666052	21.0145093676	Republic of Moldova
1590	61	2011	22.0382126971	0.678004136643775	3.195055730774535	18.84315696632547	Republic of Moldova
1591	61	2012	21.94241817653	0.682979795888934	3.192753029402525	18.74966514712748	Republic of Moldova
1592	61	2013	20.77119380216	0.688519174704066	3.203981050045843	17.56721275211416	Republic of Moldova
1593	61	2014	20.55296229944	0.694104557276994	3.198786711342593	17.35417558809741	Republic of Moldova
1594	61	2015	20.74571935522	0.699355166217478	3.191098984888558	17.55462037033144	Republic of Moldova
1595	61	2016	19.39929136873	0.70514454200476	3.186644432463233	16.21264693626677	Republic of Moldova
1596	61	2017	17.76647820933	0.711206637139458	3.196352870332556	14.57012533899744	Republic of Moldova
1597	61	2018	16.5335731004	0.717244426652362	3.19067724152	13.34289585888	Republic of Moldova
1598	61	2019	16.07431062027	0.723011647628002	3.187857421589911	12.88645319868009	Republic of Moldova
1599	61	2020	15.83664783092	0.727710540349217	3.194738589602981	12.64190924131702	Republic of Moldova
1600	61	2021	15.62949780146	0.732214875427507	3.182843706545259	12.44665409491474	Republic of Moldova
1601	62	1990	67.29323697628	0.671600578021767	3.183847417950233	64.10938955832977	Russian Federation
1602	62	1991	64.65796476386	0.680099211484661	3.197465190629565	61.46049957323043	Russian Federation
1603	62	1992	63.70693230689	0.688068021982768	3.200197954393488	60.50673435249652	Russian Federation
1604	62	1993	66.64602218239	0.692036194318927	3.188836769782188	63.45718541260781	Russian Federation
1605	62	1994	66.89601626507	0.694144966076361	3.194425120968929	63.70159114410107	Russian Federation
1606	62	1995	62.41626652672	0.697854213747881	3.193861385182807	59.22240514153719	Russian Federation
1607	62	1996	57.98014509233	0.701468230734779	3.194241965992673	54.78590312633732	Russian Federation
1608	62	1997	53.9060035378	0.703752867289891	3.184860611018947	50.72114292678105	Russian Federation
1609	62	1998	51.93822157307999	0.705198518088381	3.191060107137143	48.74716146594285	Russian Federation
1610	62	1999	53.16687422901001	0.706863537909859	3.190545904588652	49.97632832442135	Russian Federation
1611	62	2000	52.04733605005001	0.708643647769121	3.191777830714773	48.85555821933524	Russian Federation
1612	62	2001	50.18382528667	0.710570359001004	3.186814348459029	46.99701093821097	Russian Federation
1613	62	2002	48.16035768197	0.713460956547605	3.206450927454091	44.95390675451591	Russian Federation
1614	62	2003	47.15014314364	0.718875116049301	3.191142622996789	43.95900052064322	Russian Federation
1615	62	2004	45.16270442496	0.726305319497695	3.203720663340544	41.95898376161946	Russian Federation
1616	62	2005	45.24401295091	0.733592776524904	3.190263432520445	42.05374951838955	Russian Federation
1617	62	2006	41.54405851152	0.740064663588135	3.193601599750342	38.35045691176965	Russian Federation
1618	62	2007	39.16686912375	0.746191512265979	3.183999817996111	35.98286930575389	Russian Federation
1619	62	2008	38.59309164425	0.752623243282606	3.19132768498404	35.40176395926596	Russian Federation
1620	62	2009	36.80475711235	0.757960404689196	3.195029494357127	33.60972761799287	Russian Federation
1621	62	2010	36.33015190416	0.763320116187813	3.188897192534743	33.14125471162527	Russian Federation
1622	62	2011	33.58058631309	0.767633587927234	3.19804868619581	30.38253762689418	Russian Federation
1623	62	2012	31.97556888352	0.77192038427212	3.180511277746421	28.79505760577358	Russian Federation
1624	62	2013	31.01398789865	0.776526978961411	3.181082791979783	27.83290510667021	Russian Federation
1625	62	2014	30.71634621763	0.780617524284297	3.19035569308686	27.52599052454314	Russian Federation
1626	62	2015	29.99225857005	0.784913773964283	3.187496049037928	26.80476252101207	Russian Federation
1627	62	2016	29.06916549347	0.790330149439335	3.191374211702143	25.87779128176786	Russian Federation
1628	62	2017	27.27832495339	0.79566948446832	3.190402600913723	24.08792235247628	Russian Federation
1629	62	2018	26.99278426949	0.800108144129611	3.186171858935934	23.80661241055406	Russian Federation
1630	62	2019	26.22724000699	0.803658201264112	3.189910689577143	23.03732931741286	Russian Federation
1631	62	2020	25.69632330286	0.806011474298182	3.184344601772294	22.51197870108771	Russian Federation
1632	62	2021	25.25872057877	0.808536004906566	3.193624480153333	22.06509609861667	Russian Federation
1633	63	1990	51.57146998	0.647461465528387	3.187710754240989	48.38375922575901	Ukraine
1634	63	1991	52.45746331205	0.651950021194653	3.186916414439011	49.27054689761099	Ukraine
1635	63	1992	52.49290063844	0.657600333165733	3.189989965064348	49.30291067337565	Ukraine
1636	63	1993	50.66915300965999	0.66286740459174	3.199817868194684	47.46933514146531	Ukraine
1637	63	1994	49.46319291247	0.665506374866164	3.194016285590842	46.26917662687916	Ukraine
1638	63	1995	49.76979156567	0.666950166648749	3.192318199644535	46.57747336602547	Ukraine
1639	63	1996	47.32423888212	0.668104744367524	3.17742285017866	44.14681603194134	Ukraine
1640	63	1997	44.95545486114	0.669207845755283	3.19924531457837	41.75620954656163	Ukraine
1641	63	1998	42.4990657613	0.670322300548544	3.186065529762258	39.31300023153774	Ukraine
1642	63	1999	42.57942983953	0.670642905451183	3.184704227109768	39.39472561242023	Ukraine
1643	63	2000	42.29892983304	0.671095000943321	3.191563011326072	39.10736682171392	Ukraine
1644	63	2001	40.28304015832	0.672467819796801	3.196102959471964	37.08693719884803	Ukraine
1645	63	2002	39.42497289244	0.674543220896083	3.1951480938031	36.2298247986369	Ukraine
1646	63	2003	37.8860657689	0.678614636476308	3.204411771893295	34.68165399700671	Ukraine
1647	63	2004	36.59999156132	0.685380936146257	3.186740288183334	33.41325127313667	Ukraine
1648	63	2005	32.03084819955	0.692023300673985	3.187644406933333	28.84320379261667	Ukraine
1649	63	2006	28.79981197704	0.698093382536473	3.201326911640476	25.59848506539953	Ukraine
1650	63	2007	28.65023188566	0.704202307705725	3.200143207355684	25.45008867830431	Ukraine
1651	63	2008	28.87810546981	0.710980183909559	3.192253158431802	25.6858523113782	Ukraine
1652	63	2009	26.15918057228	0.716185465482395	3.196327497532983	22.96285307474701	Ukraine
1653	63	2010	25.19088688611	0.72101987022281	3.185446780813009	22.00544010529699	Ukraine
1654	63	2011	24.44125424549	0.724891957373533	3.1784570507738	21.2627971947162	Ukraine
1655	63	2012	24.4258066583	0.728817199844111	3.184956893719445	21.24084976458055	Ukraine
1656	63	2013	23.86075216923	0.734033572821072	3.197133138090935	20.66361903113907	Ukraine
1657	63	2014	22.30347863895	0.739883556959807	3.183226931781461	19.12025170716854	Ukraine
1658	63	2015	21.25348873576	0.743790863159826	3.186386388401287	18.06710234735871	Ukraine
1659	63	2016	20.96645611726	0.746857988843031	3.20016536350233	17.76629075375767	Ukraine
1660	63	2017	20.9430168942	0.750593324392773	3.188312043347866	17.75470485085214	Ukraine
1661	63	2018	20.8620116057	0.754451727274318	3.198715178490874	17.66329642720913	Ukraine
1662	63	2019	20.74968547387	0.757980081219807	3.189315818683793	17.56036965518621	Ukraine
1663	63	2020	19.69551114048	0.759929872218543	3.188108702873152	16.50740243760685	Ukraine
1664	63	2021	19.94758129319	0.760773912846782	3.182324288816075	16.76525700437393	Ukraine
1665	66	1990	46.76221569361	0.66608191698766	3.195363203003438	43.56685249060656	Brunei Darussalam
1666	66	1991	45.36212919921	0.671233831388631	3.202375434779293	42.15975376443071	Brunei Darussalam
1667	66	1992	43.80654694831	0.676702526223706	3.183066527902143	40.62348042040786	Brunei Darussalam
1668	66	1993	42.15534356522	0.682175439911044	3.185056134459877	38.97028743076012	Brunei Darussalam
1669	66	1994	40.00056217526	0.68739409348098	3.19216370585563	36.80839846940437	Brunei Darussalam
1670	66	1995	37.87907015977	0.692471156008533	3.189948593287304	34.6891215664827	Brunei Darussalam
1671	66	1996	36.05177718768	0.697602233240377	3.186382189454792	32.86539499822521	Brunei Darussalam
1672	66	1997	34.80538231382	0.702944386203433	3.19459791115337	31.61078440266663	Brunei Darussalam
1673	66	1998	34.27775686989	0.708630119469791	3.188155262084245	31.08960160780575	Brunei Darussalam
1674	66	1999	33.32494547284	0.714851237118356	3.190528998001605	30.1344164748384	Brunei Darussalam
1675	66	2000	31.86011340068	0.72155249267874	3.194801313572247	28.66531208710776	Brunei Darussalam
1676	66	2001	29.98503147482	0.728535069338112	3.194917329527091	26.79011414529291	Brunei Darussalam
1677	66	2002	28.60811238343	0.735343916434566	3.198470220211313	25.40964216321869	Brunei Darussalam
1678	66	2003	27.87283601857	0.741578091315293	3.209349769571782	24.66348624899821	Brunei Darussalam
1679	66	2004	27.14168735113	0.747311714682537	3.195617496385661	23.94606985474434	Brunei Darussalam
1680	66	2005	25.75817085017	0.752481792632817	3.197114154262386	22.56105669590761	Brunei Darussalam
1681	66	2006	24.43526258258	0.75731865511743	3.196038398577882	21.23922418400211	Brunei Darussalam
1682	66	2007	23.69555433984	0.761643128654341	3.190458638545715	20.50509570129428	Brunei Darussalam
1683	66	2008	22.84803037817	0.765714260433754	3.189684002721464	19.65834637544854	Brunei Darussalam
1684	66	2009	22.58927202834	0.769601681624648	3.18887651887112	19.40039550946888	Brunei Darussalam
1685	66	2010	22.36761741741	0.773219221249055	3.187570295275294	19.18004712213471	Brunei Darussalam
1686	66	2011	21.64693394113	0.776631893191597	3.191676086433024	18.45525785469698	Brunei Darussalam
1687	66	2012	21.51121918674	0.780216551684601	3.194470407129412	18.31674877961059	Brunei Darussalam
1688	66	2013	21.95588267387	0.784017040989581	3.198430334783636	18.75745233908636	Brunei Darussalam
1689	66	2014	22.1501758217	0.787733289361499	3.200889006669888	18.94928681503011	Brunei Darussalam
1690	66	2015	22.31467549615	0.791367566956237	3.179252100719479	19.13542339543052	Brunei Darussalam
1691	66	2016	22.73515109897	0.794980772397229	3.194656504502405	19.5404945944676	Brunei Darussalam
1692	66	2017	22.34167947405	0.798309936375838	3.192633718499319	19.14904575555068	Brunei Darussalam
1693	66	2018	21.54195740026	0.801436553226482	3.19544744798578	18.34650995227422	Brunei Darussalam
1694	66	2019	20.89380602868	0.804499388246421	3.191877757314021	17.70192827136598	Brunei Darussalam
1695	66	2020	20.01749477232	0.80742409075008	3.208098019463626	16.80939675285637	Brunei Darussalam
1696	66	2021	19.52906800305	0.810234366947283	3.183050492434039	16.34601751061596	Brunei Darussalam
1697	67	1990	65.72674034016	0.790253515528297	3.190070353276598	62.53666998688341	Japan
1698	67	1991	63.88150205773999	0.794616189497547	3.197863110461939	60.68363894727806	Japan
1699	67	1992	61.84363704976001	0.799156224748283	3.192023091953429	58.65161395780657	Japan
1700	67	1993	59.44861895874	0.802972994199584	3.191461237749068	56.25715772099093	Japan
1701	67	1994	57.45543720533	0.806689483098495	3.192400728705663	54.26303647662434	Japan
1702	67	1995	55.61137428921	0.810510771484257	3.198662524602696	52.4127117646073	Japan
1703	67	1996	53.67267010830999	0.813870745535327	3.191648498576204	50.48102160973379	Japan
1704	67	1997	51.29936388071	0.816675782376649	3.207120708990238	48.09224317171976	Japan
1705	67	1998	50.37465159234	0.819016201504856	3.20827815038963	47.16637344195037	Japan
1706	67	1999	48.90543177205	0.82106663705133	3.190772549977205	45.7146592220728	Japan
1707	67	2000	46.55308721989	0.822938998623378	3.19656026228875	43.35652695760125	Japan
1708	67	2001	44.44939310965	0.824723241254759	3.184252260537727	41.26514084911228	Japan
1709	67	2002	42.26067737069	0.82693677356819	3.188000517846413	39.07267685284359	Japan
1710	67	2003	40.96534928741	0.829392223273124	3.185858798012353	37.77949048939765	Japan
1711	67	2004	40.13385687618	0.832037381275171	3.197244352731389	36.93661252344862	Japan
1712	67	2005	38.85954527483	0.834288685362289	3.184771584024078	35.67477369080592	Japan
1713	67	2006	37.61879698615	0.836222264006662	3.199575567867172	34.41922141828283	Japan
1714	67	2007	36.2812791398	0.83829415979033	3.18466529731625	33.09661384248375	Japan
1715	67	2008	34.92885703757999	0.840301217168455	3.181869033574362	31.74698800400563	Japan
1716	67	2009	33.93047180031	0.842133664144895	3.195097127366942	30.73537467294306	Japan
1717	67	2010	32.92550613081	0.844361810771781	3.186127621347379	29.73937850946262	Japan
1718	67	2011	32.1555565779	0.846750266822805	3.197190838539294	28.9583657393607	Japan
1719	67	2012	30.87572186326	0.849061489406189	3.201529149850357	27.67419271340964	Japan
1720	67	2013	29.70803548933	0.851356993626047	3.190535929945275	26.51749955938472	Japan
1721	67	2014	28.47466590318	0.85369274935716	3.202143062199819	25.27252284098018	Japan
1722	67	2015	27.10156495393	0.856097498738686	3.1918736243713	23.9096913295587	Japan
1723	67	2016	26.02274368256	0.858698173210648	3.203861156154271	22.81888252640573	Japan
1724	67	2017	24.80186948525	0.861393308858287	3.186099497714	21.615769987536	Japan
1725	67	2018	23.81336609658	0.864237136659234	3.197393853803226	20.61597224277677	Japan
1726	67	2019	22.90968854542	0.867148183486851	3.188762754244483	19.72092579117552	Japan
1727	67	2020	22.27903131047	0.869106879336459	3.192042036618132	19.08698927385187	Japan
1728	67	2021	22.25776247604	0.871241812572128	3.201819254977957	19.05594322106204	Japan
1729	68	1990	118.72649508587	0.692329306595283	3.205148826374286	115.5213462594957	Republic of Korea
1730	68	1991	113.6091190417	0.702631128494537	3.192408626996421	110.4167104147036	Republic of Korea
1731	68	1992	106.64056559128	0.712440841630159	3.193259189269812	103.4473064020102	Republic of Korea
1732	68	1993	101.65655816601	0.722286739631754	3.183574992068941	98.47298317394106	Republic of Korea
1733	68	1994	98.33953945799	0.732197906155207	3.204052065084321	95.13548739290567	Republic of Korea
1734	68	1995	93.11851377727	0.741940029590316	3.189014005245169	89.92949977202483	Republic of Korea
1735	68	1996	88.34363107911	0.751553240476733	3.180793996858495	85.1628370822515	Republic of Korea
1736	68	1997	83.11200644086	0.760591683388116	3.187023643058962	79.92498279780104	Republic of Korea
1737	68	1998	78.67110906915	0.76828188532262	3.195008519849	75.47610054930101	Republic of Korea
1738	68	1999	74.70889281211	0.776773436337718	3.19705164660781	71.51184116550219	Republic of Korea
1739	68	2000	70.34257232758	0.785428821409438	3.19254880222	67.15002352536	Republic of Korea
1740	68	2001	65.00804315614	0.793496280690955	3.187504613676139	61.82053854246386	Republic of Korea
1741	68	2002	60.66569158038	0.801024295470106	3.200327455074159	57.46536412530584	Republic of Korea
1742	68	2003	57.22283019368	0.807687785876648	3.189780899846526	54.03304929383347	Republic of Korea
1743	68	2004	53.82430863123	0.813720926701095	3.1826649560104	50.6416436752196	Republic of Korea
1744	68	2005	50.54365387153	0.819093399889013	3.191948849125258	47.35170502240474	Republic of Korea
1745	68	2006	47.30915030504	0.824179820431794	3.195143870772404	44.11400643426759	Republic of Korea
1746	68	2007	44.60959101397	0.82912795326169	3.194114752022874	41.41547626194712	Republic of Korea
1747	68	2008	42.44724603426	0.833894626872214	3.188364705146177	39.25888132911382	Republic of Korea
1748	68	2009	40.62152100725	0.838108330520764	3.183866897355761	37.43765410989424	Republic of Korea
1749	68	2010	38.90591321773	0.84251142929369	3.18637855593	35.7195346618	Republic of Korea
1750	68	2011	36.75147973248	0.846913228744834	3.197516752791402	33.5539629796886	Republic of Korea
1751	68	2012	34.49178081686	0.851140262773848	3.192116903939796	31.2996639129202	Republic of Korea
1752	68	2013	32.28175092179	0.855441000170575	3.197846424405977	29.08390449738402	Republic of Korea
1753	68	2014	30.26439214319	0.859665567500037	3.182053302392857	27.08233884079714	Republic of Korea
1754	68	2015	28.67239415108	0.863907408481354	3.204177413335524	25.46821673774447	Republic of Korea
1755	68	2016	27.3777528789	0.868317824083966	3.203391847827925	24.17436103107208	Republic of Korea
1756	68	2017	25.98868753292	0.87261776393019	3.178316098232688	22.81037143468731	Republic of Korea
1757	68	2018	25.29515428196	0.876823316849569	3.198658103656154	22.09649617830384	Republic of Korea
1758	68	2019	24.45528749962	0.88073150966869	3.188315027827692	21.26697247179231	Republic of Korea
1759	68	2020	23.73098616269	0.883717569055359	3.188222094977	20.542764067713	Republic of Korea
1760	68	2021	24.07804545111	0.886675266756997	3.190921209742831	20.88712424136717	Republic of Korea
1761	69	1990	32.17243631118	0.686404444349548	3.178874647447899	28.9935616637321	Singapore
1762	69	1991	28.88690857951	0.695055557646282	3.193372152076729	25.69353642743327	Singapore
1763	69	1992	27.50618973342	0.703427834229016	3.188773477388334	24.31741625603167	Singapore
1764	69	1993	26.30108481358	0.712315203759158	3.208536325701429	23.09254848787857	Singapore
1765	69	1994	25.3841173945	0.721256796938456	3.199974760982796	22.1841426335172	Singapore
1766	69	1995	24.68239471342	0.729982231248165	3.184117098861215	21.49827761455879	Singapore
1767	69	1996	23.5717796251	0.739028234741754	3.194325818015632	20.37745380708437	Singapore
1768	69	1997	22.95524894648	0.747571897605582	3.195880645907113	19.75936830057289	Singapore
1769	69	1998	21.54736233647	0.754873203577067	3.186734596481524	18.36062773998848	Singapore
1770	69	1999	19.88220526522	0.760831136110222	3.1951624928828	16.6870427723372	Singapore
1771	69	2000	18.67343343037	0.767717370394546	3.200971009903431	15.47246242046657	Singapore
1772	69	2001	17.21678352243	0.774294656621655	3.189704232012212	14.02707929041779	Singapore
1773	69	2002	16.35239036815	0.77973576984914	3.191635726824273	13.16075464132573	Singapore
1774	69	2003	15.33728989327	0.784165555316375	3.198902313156471	12.13838758011353	Singapore
1775	69	2004	15.0433367747	0.789852773877056	3.193751057189362	11.84958571751064	Singapore
1776	69	2005	14.16913029776	0.796455750753104	3.184947359745395	10.98418293801461	Singapore
1777	69	2006	13.41821592056	0.803342694397764	3.186445114079882	10.23177080648012	Singapore
1778	69	2007	12.9431585319	0.810625304101189	3.190283575430291	9.752874956469709	Singapore
1779	69	2008	12.36391699417	0.818124162030734	3.184392817687742	9.179524176482257	Singapore
1780	69	2009	11.40739251393	0.824251515940882	3.192390065385046	8.215002448544954	Singapore
1781	69	2010	10.73350332548	0.830222159553543	3.181399350190824	7.552103975289175	Singapore
1782	69	2011	10.27142813874	0.833829607920547	3.179361398398542	7.092066740341457	Singapore
1783	69	2012	9.62860231968	0.837391806757054	3.180883615475464	6.447718704204537	Singapore
1784	69	2013	8.96194649806	0.840420177683154	3.185320828388462	5.776625669671538	Singapore
1785	69	2014	8.48221426525	0.842894537933952	3.196286451561524	5.285927813688477	Singapore
1786	69	2015	8.36273652581	0.84540185703118	3.183424161134946	5.179312364675054	Singapore
1787	69	2016	9.09742001787	0.847596998735509	3.185451509031684	5.911968508838315	Singapore
1788	69	2017	9.09567003089	0.849051517606326	3.184866453257369	5.910803577632631	Singapore
1789	69	2018	8.809020256170001	0.850762728725121	3.190098470522347	5.618921785647654	Singapore
1790	69	2019	8.387281634799999	0.852497337757222	3.192027315034717	5.195254319765281	Singapore
1791	69	2020	8.12846811478	0.854296009592945	3.193316440730515	4.935151674049485	Singapore
1792	69	2021	7.61619699113	0.856097766112729	3.185911186546352	4.430285804583648	Singapore
1793	71	1990	10.26033587046	0.725982519157417	3.186614974718447	7.073720895741554	Australia
1794	71	1991	9.92876078547	0.729759858781312	3.186441476344898	6.742319309125103	Australia
1795	71	1992	9.6097461217	0.73390140434283	3.187860405294486	6.421885716405514	Australia
1796	71	1993	9.32165948772	0.738374743085692	3.1819368388875	6.1397226488325	Australia
1797	71	1994	9.20261237375	0.742846571880912	3.204779379273194	5.997832994476807	Australia
1798	71	1995	8.98060618319	0.747426824081883	3.187692877167549	5.79291330602245	Australia
1799	71	1996	8.678707867009999	0.751991736090285	3.189156519551695	5.489551347458304	Australia
1800	71	1997	8.52407665628	0.756633901347637	3.196571645778289	5.327505010501712	Australia
1801	71	1998	8.34105715715	0.761133265356106	3.180679431764198	5.160377725385803	Australia
1802	71	1999	8.12832014788	0.765697505930953	3.190573504957471	4.937746642922528	Australia
1803	71	2000	7.86853144934	0.770223843075912	3.195009701149892	4.673521748190108	Australia
1804	71	2001	7.5983733316	0.774662787384155	3.200310941583173	4.398062390016827	Australia
1805	71	2002	7.48253904129	0.779360940006122	3.190322718606512	4.292216322683489	Australia
1806	71	2003	7.3615816972	0.783600180802991	3.189146180660792	4.172435516539208	Australia
1807	71	2004	7.16422756902	0.787016543130049	3.195076250479121	3.969151318540879	Australia
1808	71	2005	6.904356058379999	0.789615521287164	3.187805851855341	3.716550206524659	Australia
1809	71	2006	6.83135888816	0.791155687742942	3.205774608844348	3.625584279315651	Australia
1810	71	2007	6.75394100889	0.792532682754436	3.180176747513	3.573764261377	Australia
1811	71	2008	6.70005182276	0.795292900277512	3.200938059463781	3.499113763296219	Australia
1812	71	2009	6.55679238278	0.799174373217167	3.190783759687755	3.366008623092245	Australia
1813	71	2010	6.46217823913	0.803561543809643	3.190328249586522	3.271849989543478	Australia
1814	71	2011	6.284081926750001	0.807520219913819	3.189574585866049	3.094507340883951	Australia
1815	71	2012	6.0958826042	0.811644461488936	3.195904690478149	2.899977913721851	Australia
1816	71	2013	6.05745516264	0.816453661448137	3.181588372876809	2.875866789763192	Australia
1817	71	2014	5.9220970513	0.820840850321621	3.200346043854756	2.721751007445243	Australia
1818	71	2015	5.97422025183	0.824860715173108	3.191583480555591	2.782636771274409	Australia
1819	71	2016	5.79040165069	0.828559943182664	3.199487995683587	2.590913655006413	Australia
1820	71	2017	5.69829641657	0.831798265550707	3.202753999068448	2.495542417501551	Australia
1821	71	2018	5.52136000354	0.835354624190932	3.195192150931299	2.326167852608701	Australia
1822	71	2019	5.62138963735	0.839317426059217	3.195607069221869	2.425782568128132	Australia
1823	71	2020	5.24545837604	0.842051314482691	3.186183620989719	2.059274755050282	Australia
1824	71	2021	5.31759283694	0.844252813727575	3.187395447957848	2.130197388982152	Australia
1825	72	1990	16.2574342849	0.752321654884833	3.195435567549575	13.06199871735043	New Zealand
1826	72	1991	16.03150588478	0.755616090554557	3.204302441698	12.827203443082	New Zealand
1827	72	1992	15.76481173188	0.759461372351944	3.189324078529039	12.57548765335096	New Zealand
1828	72	1993	14.48778969401	0.763634604405382	3.178452221290777	11.30933747271922	New Zealand
1829	72	1994	13.22921706122	0.767118657876439	3.189971545092258	10.03924551612774	New Zealand
1830	72	1995	13.18284763086	0.769998036424639	3.179699527325173	10.00314810353483	New Zealand
1831	72	1996	13.16118676523	0.773575283251135	3.199035556907	9.962151208322998	New Zealand
1832	72	1997	12.51394296796	0.778205776484177	3.202359373732143	9.311583594227857	New Zealand
1833	72	1998	12.71987074595	0.78173075719617	3.1910099435877	9.528860802362301	New Zealand
1834	72	1999	12.68281042697	0.784428637621383	3.1862500616975	9.4965603652725	New Zealand
1835	72	2000	12.02054082062	0.787659557491679	3.198935569693085	8.821605250926915	New Zealand
1836	72	2001	11.70219390419	0.791426079291696	3.190018229446952	8.512175674743048	New Zealand
1837	72	2002	11.44109854351	0.794519590986489	3.1916250680925	8.2494734754175	New Zealand
1838	72	2003	10.97064791161	0.796286883438684	3.188747548233235	7.781900363376764	New Zealand
1839	72	2004	10.32916082489	0.798177476508371	3.193850521574138	7.135310303315862	New Zealand
1840	72	2005	9.55766528511	0.799107294338124	3.183685717041835	6.373979568068165	New Zealand
1841	72	2006	9.44249148147	0.798456865675295	3.186122699377742	6.256368782092258	New Zealand
1842	72	2007	9.40873320113	0.798447615942533	3.193746300360619	6.214986900769381	New Zealand
1843	72	2008	9.10790193571	0.799669513648105	3.187133142372299	5.920768793337701	New Zealand
1844	72	2009	8.63582809429	0.801727534577573	3.195100739864615	5.440727354425384	New Zealand
1845	72	2010	8.57719461342	0.805133184751295	3.188524418782466	5.388670194637534	New Zealand
1846	72	2011	8.45691076075	0.809760351959867	3.192805952048085	5.264104808701916	New Zealand
1847	72	2012	8.14983984123	0.814957563823326	3.193033941025542	4.956805900204458	New Zealand
1848	72	2013	7.90062644045	0.820145989650422	3.208552510092719	4.692073930357282	New Zealand
1849	72	2014	7.77249996443	0.823908943687562	3.184278974637981	4.588220989792019	New Zealand
1850	72	2015	7.9834258721	0.82746249334817	3.194715408602152	4.788710463497848	New Zealand
1851	72	2016	8.56404799743	0.831843966678668	3.191939338437157	5.372108658992843	New Zealand
1852	72	2017	8.425372171220001	0.836301794613403	3.1799412479025	5.245430923317501	New Zealand
1853	72	2018	8.28518854278	0.840597863184845	3.196898530063093	5.088290012716907	New Zealand
1854	72	2019	8.1902444283	0.844533208807291	3.195069163983371	4.995175264316629	New Zealand
1855	72	2020	7.79668680938	0.847398736836909	3.196827224874324	4.599859584505675	New Zealand
1856	72	2021	7.792561485759999	0.849442498970719	3.182396676251479	4.610164809508521	New Zealand
1857	74	1990	19.75627461349	0.761463880346533	3.192097837648781	16.56417677584122	Andorra
1858	74	1991	19.62082042521	0.764709071138693	3.180573372751819	16.44024705245818	Andorra
1859	74	1992	19.49315520179	0.767188282487657	3.1955988010049	16.2975564007851	Andorra
1860	74	1993	19.33636054151	0.768953827567811	3.197717046364492	16.13864349514551	Andorra
1861	74	1994	19.14537789036	0.77002376454004	3.195059366605062	15.95031852375494	Andorra
1862	74	1995	18.7907599502	0.77098868338163	3.182549938804206	15.60821001139579	Andorra
1863	74	1996	18.49938512598	0.772403470644367	3.187311862001	15.312073263979	Andorra
1864	74	1997	18.13504750087	0.774580970737089	3.193329733899767	14.94171776697023	Andorra
1865	74	1998	17.79233807969	0.776972577800595	3.191439937908991	14.60089814178101	Andorra
1866	74	1999	17.43414424078	0.779629634395052	3.1873010418984	14.2468431988816	Andorra
1867	74	2000	17.02646761636	0.781976505693047	3.183807749710784	13.84265986664922	Andorra
1868	74	2001	15.59275472034	0.785417034980389	3.191057568152578	12.40169715218742	Andorra
1869	74	2002	14.64888708551	0.79015875913382	3.188914975090325	11.45997211041967	Andorra
1870	74	2003	14.15550865048	0.797278900724701	3.199125965287217	10.95638268519279	Andorra
1871	74	2004	13.80548219255	0.80473197995372	3.205254890157959	10.60022730239204	Andorra
1872	74	2005	13.22555604508	0.812213979716634	3.198661622523333	10.02689442255667	Andorra
1873	74	2006	12.92274248663	0.819787259850839	3.189652795253229	9.733089691376772	Andorra
1874	74	2007	12.57009974981	0.826617254254178	3.185567207978495	9.384532541831508	Andorra
1875	74	2008	12.89076673182	0.83182171450476	3.192066489060753	9.698700242759246	Andorra
1876	74	2009	13.16568236453	0.835929886554712	3.183006866213113	9.982675498316887	Andorra
1877	74	2010	13.45408245626	0.839489966459192	3.193527692342143	10.26055476391786	Andorra
1878	74	2011	13.22212659855	0.842794802354863	3.182748214717832	10.03937838383217	Andorra
1879	74	2012	12.99918623894	0.845810830539451	3.1912334538793	9.8079527850607	Andorra
1880	74	2013	12.87140100118	0.848329909768827	3.203004644284756	9.668396356895244	Andorra
1881	74	2014	12.79806036824	0.851010491664786	3.186741153911596	9.611319214328404	Andorra
1882	74	2015	12.67869070618	0.853591217830289	3.203311771511596	9.475378934668404	Andorra
1883	74	2016	12.59833096468	0.856257052608717	3.190454458260707	9.407876506419294	Andorra
1884	74	2017	12.44119343792	0.85947703010266	3.1915370954049	9.2496563425151	Andorra
1885	74	2018	12.26921680887	0.862588950920789	3.192333711101158	9.076883097768842	Andorra
1886	74	2019	12.03597738604	0.865621023596139	3.189989683418851	8.84598770262115	Andorra
1887	74	2020	9.88568250308	0.867449169102346	3.174648865942609	6.71103363713739	Andorra
1888	74	2021	9.7490388351	0.869444112735696	3.193829749314757	6.555209085785243	Andorra
1889	75	1990	27.71710082775	0.749853692572025	3.197813746572476	24.51928708117752	Austria
1890	75	1991	26.90974512646	0.751652734176599	3.202750679043093	23.70699444741691	Austria
1891	75	1992	25.7912433756	0.754375285612199	3.184173233943387	22.60707014165661	Austria
1892	75	1993	25.27084573857	0.758804553724473	3.19666580523837	22.07417993333163	Austria
1893	75	1994	24.31641480683	0.764704364300466	3.196504727169186	21.11991007966081	Austria
1894	75	1995	22.82872009579	0.769827471008921	3.188646740917931	19.64007335487207	Austria
1895	75	1996	21.85255266611	0.774446565189292	3.204902609535091	18.64765005657491	Austria
1896	75	1997	20.31552085405	0.77923285637593	3.193803330387593	17.12171752366241	Austria
1897	75	1998	19.17037205066	0.783521015501574	3.19749737034	15.97287468032	Austria
1898	75	1999	18.04445765707	0.787451584183882	3.189947535638111	14.85451012143189	Austria
1899	75	2000	17.09206205486	0.791847679870807	3.190171079310568	13.90189097554943	Austria
1900	75	2001	16.09992032688	0.795770117733764	3.184958814051915	12.91496151282808	Austria
1901	75	2002	15.36274081415	0.799154119574311	3.182651070122381	12.18008974402762	Austria
1902	75	2003	15.09519887447	0.802043253134005	3.187836241405534	11.90736263306447	Austria
1903	75	2004	14.80323106955	0.804889143740108	3.189937598056636	11.61329347149336	Austria
1904	75	2005	13.94512381784	0.808419194340084	3.184147063559307	10.76097675428069	Austria
1905	75	2006	13.24893490634	0.812064609467116	3.176858882351383	10.07207602398862	Austria
1906	75	2007	12.56209652943	0.815480521576858	3.196613904591976	9.365482624838025	Austria
1907	75	2008	12.3684350418	0.818793658319811	3.193619035642778	9.174816006157222	Austria
1908	75	2009	12.10001942657	0.821541167154033	3.186691713629896	8.913327712940104	Austria
1909	75	2010	11.47763460626	0.824500109333185	3.200983838211443	8.276650768048558	Austria
1910	75	2011	11.64874228488	0.82800199897916	3.189175790532174	8.459566494347827	Austria
1911	75	2012	11.62987076601	0.83111330933878	3.20440424018898	8.42546652582102	Austria
1912	75	2013	11.13011414244	0.833679780262374	3.186114773114375	7.943999369325625	Austria
1913	75	2014	10.60774511953	0.835838577321076	3.198298355451072	7.409446764078928	Austria
1914	75	2015	10.27568997597	0.837579895310124	3.195446697267525	7.080243278702475	Austria
1915	75	2016	9.7301310223	0.839883789894186	3.183141825181651	6.54698919711835	Austria
1916	75	2017	9.55111705265	0.843173330746292	3.203407833339818	6.347709219310181	Austria
1917	75	2018	9.25397083793	0.846614470307794	3.212810679016237	6.041160158913764	Austria
1918	75	2019	8.9203610424	0.849862514846872	3.184992558797864	5.735368483602135	Austria
1919	75	2020	8.5000054688	0.852020385174284	3.187257400267938	5.312748068532061	Austria
1920	75	2021	8.03717676755	0.853837004256539	3.189911883078432	4.847264884471567	Austria
1921	76	1990	19.59303546666	0.737390656400179	3.196204769435949	16.39683069722405	Belgium
1922	76	1991	19.13728598238	0.74217307419685	3.178582216287012	15.95870376609299	Belgium
1923	76	1992	18.85163082248	0.748012299186744	3.193061868911579	15.65856895356842	Belgium
1924	76	1993	18.0811634429	0.753685087006788	3.186920340146667	14.89424310275333	Belgium
1925	76	1994	17.52002373402	0.758903637592037	3.197129738588911	14.32289399543109	Belgium
1926	76	1995	16.63407692823	0.763170400784407	3.192716129068646	13.44136079916136	Belgium
1927	76	1996	15.6280043993	0.766826075213302	3.189009604665421	12.43899479463458	Belgium
1928	76	1997	15.0743425875	0.770813953023256	3.185821971364149	11.88852061613585	Belgium
1929	76	1998	14.28500276076	0.774228267511882	3.200264946151455	11.08473781460854	Belgium
1930	76	1999	13.5891007727	0.777041040124219	3.206525796336893	10.38257497636311	Belgium
1931	76	2000	13.35454345256	0.780396331183289	3.189390808561735	10.16515264399826	Belgium
1932	76	2001	13.12763398555	0.784713043367342	3.182461279739136	9.945172705810862	Belgium
1933	76	2002	12.78218356066	0.788836054052762	3.187786961726837	9.594396598933162	Belgium
1934	76	2003	12.07837418874	0.792014383577294	3.190651162025377	8.887723026714623	Belgium
1935	76	2004	11.81156748658	0.795224935706338	3.202642135088155	8.608925351491845	Belgium
1936	76	2005	11.43223375797	0.798497235786438	3.186187402778182	8.246046355191817	Belgium
1937	76	2006	11.14961957676	0.801572762913827	3.184313244172979	7.96530633258702	Belgium
1938	76	2007	10.90191165897	0.804612664215848	3.188460908627129	7.713450750342872	Belgium
1939	76	2008	10.64897612015	0.807757944740662	3.186748366916634	7.462227753233366	Belgium
1940	76	2009	10.48501819139	0.811055825478368	3.186604299657685	7.298413891732314	Belgium
1941	76	2010	10.37808895208	0.815030206751301	3.191715411334563	7.186373540745437	Belgium
1942	76	2011	10.25416083329	0.819470362048624	3.20593403600284	7.04822679728716	Belgium
1943	76	2012	10.14474273615	0.824226016040103	3.19439176633353	6.950350969816471	Belgium
1944	76	2013	9.67406601471	0.828619831627193	3.188120273480538	6.485945741229463	Belgium
1945	76	2014	9.41295380429	0.832425051502658	3.1982656269529	6.214688177337099	Belgium
1946	76	2015	9.27351001696	0.835878400447772	3.182035465798542	6.091474551161458	Belgium
1947	76	2016	8.94758718521	0.839462940488534	3.187670412825849	5.759916772384152	Belgium
1948	76	2017	8.81448397838	0.843212044031047	3.192575660520177	5.621908317859823	Belgium
1949	76	2018	8.354741993649998	0.846617625234845	3.201552895542316	5.153189098107683	Belgium
1950	76	2019	8.05655241442	0.849498394807879	3.201732576478539	4.854819837941461	Belgium
1951	76	2020	7.268531460329999	0.851346648590241	3.186088078251091	4.082443382078909	Belgium
1952	76	2021	7.56405301029	0.853654015777112	3.175888791184421	4.38816421910558	Belgium
1953	77	1990	16.98872107402	0.648230871689669	3.185498464456373	13.80322260956363	Cyprus
1954	77	1991	16.78468838051	0.655726169264618	3.195868557549825	13.58881982296017	Cyprus
1955	77	1992	16.41928941025	0.666011849072818	3.185790999853761	13.23349841039624	Cyprus
1956	77	1993	15.7667847152	0.677547476543954	3.191270931596947	12.57551378360305	Cyprus
1957	77	1994	14.91698220647	0.688829360602013	3.186166932975288	11.73081527349471	Cyprus
1958	77	1995	14.56870095473	0.699923898437876	3.1930270659563	11.3756738887737	Cyprus
1959	77	1996	14.12986809481	0.709839946474019	3.192039238389663	10.93782885642034	Cyprus
1960	77	1997	13.93275227798	0.718864243512848	3.184158005496102	10.7485942724839	Cyprus
1961	77	1998	13.52592715852	0.727964381748969	3.183618948164176	10.34230821035582	Cyprus
1962	77	1999	12.96341340417	0.736846134920381	3.187180368397766	9.776233035772233	Cyprus
1963	77	2000	12.61743056321	0.745199300565367	3.182141160399889	9.435289402810112	Cyprus
1964	77	2001	12.27045568755	0.753594717257543	3.187973591352326	9.082482096197673	Cyprus
1965	77	2002	12.25955947695	0.76150246522841	3.182468240440722	9.077091236509279	Cyprus
1966	77	2003	12.22633439346	0.767896215824759	3.194519149500233	9.031815243959766	Cyprus
1967	77	2004	12.0410576752	0.77376477492064	3.186275165068959	8.854782510131042	Cyprus
1968	77	2005	12.01483843933	0.779031361179798	3.1891095250133	8.825728914316699	Cyprus
1969	77	2006	11.90795449227	0.784560964983202	3.1906335963715	8.7173208958985	Cyprus
1970	77	2007	11.59942927559	0.792068382747098	3.197918179461122	8.401511096128877	Cyprus
1971	77	2008	11.46377393706	0.799454089093792	3.187832982548215	8.275940954511785	Cyprus
1972	77	2009	11.4107452322	0.805112085484562	3.196297793437264	8.214447438762736	Cyprus
1973	77	2010	11.34896864454	0.809840187817991	3.183942598803374	8.165026045736626	Cyprus
1974	77	2011	11.22422566272	0.813726132185002	3.185593851403303	8.038631811316698	Cyprus
1975	77	2012	11.02590138496	0.816978525424299	3.181628326673617	7.844273058286381	Cyprus
1976	77	2013	10.92470321704	0.819380601631525	3.1941716396925	7.730531577347499	Cyprus
1977	77	2014	10.65914843386	0.821184302169431	3.189960967898	7.469187465962	Cyprus
1978	77	2015	10.42396631407	0.822732850898765	3.1882295104418	7.2357368036282	Cyprus
1979	77	2016	9.87529252502	0.824283624143557	3.202401345891019	6.672891179128982	Cyprus
1980	77	2017	9.88120068207	0.826139877968847	3.184021953401446	6.697178728668554	Cyprus
1981	77	2018	9.67003988149	0.828343243063834	3.203906530116948	6.466133351373053	Cyprus
1982	77	2019	9.51497419292	0.830980727806796	3.19875947415066	6.316214718769341	Cyprus
1983	77	2020	8.78864812835	0.833059522677264	3.183343696119048	5.605304432230952	Cyprus
1984	77	2021	8.45099529831	0.835630545002355	3.192706252445876	5.258289045864123	Cyprus
1985	78	1990	15.95818067245	0.801154655014013	3.19031981092693	12.76786086152307	Denmark
1986	78	1991	15.22454213624	0.804540349639536	3.192807811556809	12.03173432468319	Denmark
1987	78	1992	14.81691159453	0.808164433760271	3.184725427901474	11.63218616662853	Denmark
1988	78	1993	14.4274905411	0.811585712633093	3.191611409557755	11.23587913154224	Denmark
1989	78	1994	13.4627632086	0.815138614432107	3.197728751583656	10.26503445701634	Denmark
1990	78	1995	12.93852384995	0.819104611612713	3.179754544696	9.758769305253999	Denmark
1991	78	1996	12.63016229462	0.82337524309543	3.1824087262639	9.447753568356099	Denmark
1992	78	1997	11.76749324578	0.827679979394938	3.182637687519905	8.584855558260095	Denmark
1993	78	1998	11.09481998294	0.831683237018017	3.192133278574575	7.902686704365426	Denmark
1994	78	1999	10.98756262359	0.835381542910635	3.192639120178164	7.794923503411836	Denmark
1995	78	2000	10.29336939475	0.8391842975615	3.2018924997703	7.091476894979699	Denmark
1996	78	2001	10.35760711619	0.843177750467757	3.185607314437935	7.171999801752065	Denmark
1997	78	2002	10.05236324313	0.847086356838798	3.196743724712143	6.855619518417857	Denmark
1998	78	2003	10.15492472894	0.850441325949586	3.196923169693874	6.958001559246125	Denmark
1999	78	2004	9.8471490047	0.853304103185433	3.199668301042258	6.647480703657742	Denmark
[truncated: 4,529 more rows]
