# Supplementary material for: Global impact of dietary risks on cancers: burdens across regions from 1990 to 2021 and the projection to 2035
Source: Front Nutr. 2025 Jul 4;12:1585305. doi: 10.3389/fnut.2025.1585305 (PMC12271164; doi:10.3389/fnut.2025.1585305)
Supplement: Supplementary file 1 [file Data_Sheet_1.zip › Supplementary data/Fig 12/Fig 12D.csv]

	location_id	year	val	SDI	frontier	eff_diff	location_name
1	6	1990	160.94938348002	0.458668935267616	28.14478384893848	132.8045996310815	China
2	6	1991	159.03987985193	0.467301969740226	28.10721752855566	130.9326623233744	China
3	6	1992	156.81304733718	0.475784030669638	28.19476774606357	128.6182795911164	China
4	6	1993	154.48437949528	0.484353830709851	28.1007908320608	126.3835886632192	China
5	6	1994	151.71598004883	0.49257864459854	28.09536086191522	123.6206191869148	China
6	6	1995	148.99988882732	0.501500907580649	28.17730315632522	120.8225856709948	China
7	6	1996	145.82948936504	0.512033995790715	28.11863803111794	117.7108513339221	China
8	6	1997	142.86714952075	0.522326866102753	28.25270392709282	114.6144455936572	China
9	6	1998	141.19976438338	0.531379484348035	28.1910572603535	113.0087071230265	China
10	6	1999	140.04651817655	0.540333688117168	28.190810494666	111.855707681884	China
11	6	2000	140.15349395839	0.547989192872889	28.13160443401881	112.0218895243712	China
12	6	2001	139.2049364257	0.553680373692626	28.07417253249777	111.1307638932022	China
13	6	2002	137.49489709832	0.560542936414416	28.08137704153431	109.4135200567857	China
14	6	2003	137.03481522874	0.569018827276063	28.06902515501098	108.965790073729	China
15	6	2004	137.35371249138	0.578178090807068	28.18090782752104	109.172804663859	China
16	6	2005	135.14777050484	0.58805219357166	28.22574758076191	106.9220229240781	China
17	6	2006	129.6453395185	0.598758170327953	28.13634072013684	101.5089987983632	China
18	6	2007	127.14566561767	0.609520246163436	28.07968595367231	99.0659796639977	China
19	6	2008	127.16498959745	0.619454832781724	28.07358474137921	99.0914048560708	China
20	6	2009	126.937311726	0.62930772749348	28.11626353450704	98.82104819149296	China
21	6	2010	127.26942659525	0.64152144342547	28.00537516118505	99.26405143406494	China
22	6	2011	126.37281433976	0.651447977618785	28.1552944738497	98.21751986591029	China
23	6	2012	124.44592148221	0.657144292359298	28.05754899917733	96.38837248303267	China
24	6	2013	122.35012163845	0.66310300729639	28.09615365972559	94.2539679787244	China
25	6	2014	120.67518452973	0.668640847002655	28.11323010209976	92.56195442763024	China
26	6	2015	120.06418107404	0.671940110944872	28.05014029906562	92.01404077497438	China
27	6	2016	120.3154648984	0.676218437253933	28.17601926282957	92.13944563557042	China
28	6	2017	120.74632777286	0.6846196607825	28.11916236728505	92.62716540557494	China
29	6	2018	121.56481201667	0.693717996192013	28.1425375268181	93.4222744898519	China
30	6	2019	122.3953512745	0.703686823937232	28.08344903376318	94.31190224073683	China
31	6	2020	122.92333556528	0.713364584593745	28.12200665350154	94.80132891177844	China
32	6	2021	122.93288275691	0.721629759719777	28.15851081757381	94.77437193933619	China
33	7	1990	131.44812368603	0.497780128289885	28.1031411293011	103.3449825567289	Democratic People's Republic of Korea
34	7	1991	131.28238220892	0.49912051226047	28.23796055178727	103.0444216571327	Democratic People's Republic of Korea
35	7	1992	131.29945497714	0.499629841478392	28.13606750911597	103.163387468024	Democratic People's Republic of Korea
36	7	1993	131.60823461408	0.49970064634474	28.10111311227423	103.5071215018058	Democratic People's Republic of Korea
37	7	1994	131.83228819106	0.499531339948334	28.10933000357467	103.7229581874853	Democratic People's Republic of Korea
38	7	1995	132.24237034571	0.499080529317303	28.0774978479839	104.1648724977261	Democratic People's Republic of Korea
39	7	1996	132.38357171995	0.498429013609349	28.04885493146423	104.3347167884858	Democratic People's Republic of Korea
40	7	1997	132.6197716804	0.497136868597342	28.07925319463379	104.5405184857662	Democratic People's Republic of Korea
41	7	1998	132.98652789587	0.49615920966594	28.24878932931813	104.7377385665519	Democratic People's Republic of Korea
42	7	1999	133.33561148376	0.496484753521051	28.20095649449364	105.1346549892664	Democratic People's Republic of Korea
43	7	2000	133.75530362501	0.497461994823193	28.23085147281617	105.5244521521938	Democratic People's Republic of Korea
44	7	2001	134.06436731203	0.499674042505593	28.14527852333936	105.9190887886907	Democratic People's Republic of Korea
45	7	2002	134.71060078689	0.502633568731371	28.19235030558648	106.5182504813035	Democratic People's Republic of Korea
46	7	2003	135.67184474463	0.506165243055573	28.13495524686956	107.5368894977605	Democratic People's Republic of Korea
47	7	2004	136.76938760167	0.510229134162392	28.11643043005579	108.6529571716142	Democratic People's Republic of Korea
48	7	2005	138.01572075974	0.515097762842417	28.15958723811539	109.8561335216246	Democratic People's Republic of Korea
49	7	2006	139.62302635215	0.519741439913669	28.2034294350783	111.4195969170717	Democratic People's Republic of Korea
50	7	2007	141.30103776616	0.524066965087203	28.12775330424127	113.1732844619187	Democratic People's Republic of Korea
51	7	2008	142.95415338352	0.52881349761598	28.20746888900947	114.7466844945105	Democratic People's Republic of Korea
52	7	2009	144.44969592133	0.533114411172631	28.08791538464946	116.3617805366806	Democratic People's Republic of Korea
53	7	2010	145.19852937405	0.53719291837066	28.07553880569385	117.1229905683561	Democratic People's Republic of Korea
54	7	2011	144.67683078736	0.541212269847829	28.11079127918925	116.5660395081708	Democratic People's Republic of Korea
55	7	2012	144.19296984371	0.545331713402902	28.06634442767842	116.1266254160316	Democratic People's Republic of Korea
56	7	2013	142.85670813845	0.549483297235091	28.05414036761112	114.8025677708389	Democratic People's Republic of Korea
57	7	2014	141.57802926311	0.553603559944788	28.108293606644	113.469735656466	Democratic People's Republic of Korea
58	7	2015	140.3082538703	0.557321271453133	28.06086468731688	112.2473891829831	Democratic People's Republic of Korea
59	7	2016	139.10455452537	0.560743562553338	28.16441194855333	110.9401425768167	Democratic People's Republic of Korea
60	7	2017	137.71900944055	0.563388288880609	28.11393933508094	109.6050701054691	Democratic People's Republic of Korea
61	7	2018	136.48359590772	0.565161484391211	28.13625690168443	108.3473390060356	Democratic People's Republic of Korea
62	7	2019	135.37834850303	0.566765705893725	28.04009620390626	107.3382522991237	Democratic People's Republic of Korea
63	7	2020	133.90603811196	0.56818855103523	28.06399319123046	105.8420449207296	Democratic People's Republic of Korea
64	7	2021	132.41948131151	0.569854634067777	28.18048292704388	104.2389983844661	Democratic People's Republic of Korea
65	8	1990	153.16789178153	0.667633853818721	28.20615444242042	124.9617373391096	Taiwan (Province of China)
66	8	1991	160.93844726796	0.676537236907717	28.04692388966161	132.8915233782984	Taiwan (Province of China)
67	8	1992	167.71150985734	0.684803635601178	28.16844279377384	139.5430670635662	Taiwan (Province of China)
68	8	1993	174.55376788352	0.692924130193594	28.0634615305903	146.4903063529297	Taiwan (Province of China)
69	8	1994	175.78300437032	0.701078749506874	28.13290202453041	147.6501023457896	Taiwan (Province of China)
70	8	1995	179.42215914934	0.709626820870811	28.10813788609561	151.3140212632444	Taiwan (Province of China)
71	8	1996	192.232149618	0.719128415346056	28.14906010992949	164.0830895080705	Taiwan (Province of China)
72	8	1997	214.2367696086	0.72914549717473	28.11702814253036	186.1197414660697	Taiwan (Province of China)
73	8	1998	203.0599750631	0.738125787434293	28.12064358136239	174.9393314817376	Taiwan (Province of China)
74	8	1999	198.55648215857	0.745338399386342	28.09210855418113	170.4643736043889	Taiwan (Province of China)
75	8	2000	204.6275934328	0.752926841487622	28.11589888158231	176.5116945512177	Taiwan (Province of China)
76	8	2001	202.5019118597	0.760829809097496	28.07129573796655	174.4306161217334	Taiwan (Province of China)
77	8	2002	199.31126438587	0.769008983647841	28.04610057131073	171.2651638145593	Taiwan (Province of China)
78	8	2003	198.68695514687	0.776955803379445	28.04324592946423	170.6437092174058	Taiwan (Province of China)
79	8	2004	203.25631271444	0.784677977861477	28.07435017402701	175.181962540413	Taiwan (Province of China)
80	8	2005	205.02988728893	0.792445129331779	28.0030069577044	177.0268803312256	Taiwan (Province of China)
81	8	2006	203.07109642065	0.800174674875457	27.97432404367673	175.0967723769733	Taiwan (Province of China)
82	8	2007	200.98506358058	0.808137693890723	28.05901685648947	172.9260467240905	Taiwan (Province of China)
83	8	2008	199.59287984349	0.81540069133486	28.01299180342614	171.5798880400639	Taiwan (Province of China)
84	8	2009	199.77314843648	0.821432279265941	28.04067454744141	171.7324738890386	Taiwan (Province of China)
85	8	2010	202.52967131464	0.827226752015366	27.99212326968404	174.537548044956	Taiwan (Province of China)
86	8	2011	208.003438472	0.832064073807912	28.07618711193128	179.9272513600687	Taiwan (Province of China)
87	8	2012	204.33201177014	0.836677664574998	28.04569981984713	176.2863119502929	Taiwan (Province of China)
88	8	2013	199.24216968374	0.841280462756768	27.99209015320597	171.250079530534	Taiwan (Province of China)
89	8	2014	199.7088554661	0.845695560406305	28.0119401650061	171.6969153010939	Taiwan (Province of China)
90	8	2015	191.15617462494	0.850055268699097	28.05088366831237	163.1052909566276	Taiwan (Province of China)
91	8	2016	191.93476326337	0.854466037759635	28.03489577764299	163.899867485727	Taiwan (Province of China)
92	8	2017	199.4930786619	0.858888018761485	28.07687573371544	171.4162029281846	Taiwan (Province of China)
93	8	2018	197.15844080332	0.863158360983117	28.05321353025185	169.1052272730682	Taiwan (Province of China)
94	8	2019	194.93935669653	0.86741184993072	27.9981632957902	166.9411934007398	Taiwan (Province of China)
95	8	2020	186.0156664719	0.871247947250766	28.03155860894193	157.9841078629581	Taiwan (Province of China)
96	8	2021	187.5701562144	0.874747053187929	28.04514840716755	159.5250078072324	Taiwan (Province of China)
97	10	1990	183.3936762607	0.289075059080125	31.72013892547194	151.6735373352281	Cambodia
98	10	1991	183.14174169962	0.29247920029669	31.71398176224961	151.4277599373704	Cambodia
99	10	1992	183.56630558247	0.296900954885372	31.72135163951569	151.8449539429543	Cambodia
100	10	1993	184.81464905013	0.301627201679918	31.72057907801293	153.0940699721171	Cambodia
101	10	1994	186.33954586567	0.305722592004088	31.4594986853717	154.8800471802983	Cambodia
102	10	1995	187.32768875459	0.310678881281017	31.22833596561267	156.0993527889773	Cambodia
103	10	1996	186.89706961301	0.31563096971546	31.16941002068513	155.7276595923249	Cambodia
104	10	1997	186.18948870272	0.320503749678941	31.19076492887865	154.9987237738414	Cambodia
105	10	1998	185.74071038866	0.324974298583536	31.16399075561526	154.5767196330447	Cambodia
106	10	1999	185.32699306286	0.330224246107348	31.18702969351844	154.1399633693416	Cambodia
107	10	2000	184.1826459863	0.336075029953322	31.14144528550295	153.041200700797	Cambodia
108	10	2001	182.95388875789	0.342507910583009	31.09491656123772	151.8589721966523	Cambodia
109	10	2002	181.84704019659	0.349465712270985	30.73468653014708	151.1123536664429	Cambodia
110	10	2003	179.83603223068	0.356929660458733	29.16058130148458	150.6754509291954	Cambodia
111	10	2004	178.68633899721	0.364854644690823	28.22580244058351	150.4605365566265	Cambodia
112	10	2005	177.49201485187	0.373331814716366	28.18501203778544	149.3070028140846	Cambodia
113	10	2006	175.68817120668	0.381698166189418	28.18688548693168	147.5012857197483	Cambodia
114	10	2007	175.85845771525	0.389876229632594	28.11597597297419	147.7424817422758	Cambodia
115	10	2008	175.08815138692	0.397679519850279	28.16159018632412	146.9265612005959	Cambodia
116	10	2009	174.81018158777	0.404220933365413	28.07737634286924	146.7328052449008	Cambodia
117	10	2010	174.44144210252	0.410211121336958	28.18154799212059	146.2598941103994	Cambodia
118	10	2011	174.70491217207	0.415964408667437	28.10118001086173	146.6037321612083	Cambodia
119	10	2012	174.86963189061	0.4217697537185	28.18217958704383	146.6874523035662	Cambodia
120	10	2013	175.15196434945	0.427715060183387	28.10732343570359	147.0446409137464	Cambodia
121	10	2014	175.99770952055	0.433597748994237	28.11920623140333	147.8785032891467	Cambodia
122	10	2015	176.70037901866	0.43948735809131	28.11698999572299	148.583389022937	Cambodia
123	10	2016	177.4741486368	0.445358172105636	28.12983841185212	149.3443102249479	Cambodia
124	10	2017	178.15544110952	0.451221744385535	28.09523631605956	150.0602047934605	Cambodia
125	10	2018	178.56081032252	0.457341489845745	28.18255694681271	150.3782533757073	Cambodia
126	10	2019	178.70862684268	0.463643430446969	28.11948927730323	150.5891375653767	Cambodia
127	10	2020	179.1165052267	0.468876053670987	28.05874534316272	151.0577598835373	Cambodia
128	10	2021	179.4266595956	0.473621490708013	28.11915662526743	151.3075029703326	Cambodia
129	11	1990	122.65367649188	0.457134954421362	28.0990519603501	94.55462453152991	Indonesia
130	11	1991	124.17058266324	0.466505583269134	28.08726780289755	96.08331486034244	Indonesia
131	11	1992	125.70431285296	0.475753157454434	28.17918193751618	97.52513091544382	Indonesia
132	11	1993	127.47152163988	0.484775240859362	28.13215253489155	99.33936910498844	Indonesia
133	11	1994	128.60620244648	0.493607099523711	28.12252669617012	100.4836757503099	Indonesia
134	11	1995	129.10529924795	0.502008381392835	28.17692168783549	100.9283775601145	Indonesia
135	11	1996	129.6760389587	0.510108146446556	28.07644760983989	101.5995913488601	Indonesia
136	11	1997	130.95112595987	0.51810218881129	28.11409403730564	102.8370319225643	Indonesia
137	11	1998	132.34975164348	0.524045603868488	28.152502298878	104.197249344602	Indonesia
138	11	1999	134.00246246886	0.529176329629629	28.091896400025	105.910566068835	Indonesia
139	11	2000	135.33696609446	0.533789587270659	28.08315100050638	107.2538150939536	Indonesia
140	11	2001	135.74631674304	0.537977981115366	28.07652228125113	107.6697944617889	Indonesia
141	11	2002	137.17076619641	0.542245676060877	28.17405306559981	108.9967131308102	Indonesia
142	11	2003	138.52691011163	0.546550264351478	28.15681084901067	110.3700992626193	Indonesia
143	11	2004	139.44875325018	0.550902314227472	28.1263678437651	111.3223854064149	Indonesia
144	11	2005	140.20255812028	0.555424913216581	28.11320190776851	112.0893562125115	Indonesia
145	11	2006	140.39728834414	0.560265924242442	28.10533851773437	112.2919498264056	Indonesia
146	11	2007	141.08074584186	0.565811896183758	28.08402480404925	112.9967210378107	Indonesia
147	11	2008	141.43028329523	0.572225266933015	28.07351585666389	113.3567674385661	Indonesia
148	11	2009	141.62963271547	0.578866902230273	28.09586774746892	113.5337649680011	Indonesia
149	11	2010	141.56798098282	0.585982419406785	28.09839399407872	113.4695869887413	Indonesia
150	11	2011	141.19077080094	0.593652984587084	28.17172071840392	113.0190500825361	Indonesia
151	11	2012	140.01291002691	0.601185701344525	28.02941413174085	111.9834958951691	Indonesia
152	11	2013	138.77830431914	0.608509904334102	28.22685688420337	110.5514474349366	Indonesia
153	11	2014	137.99136356917	0.615499887091834	28.07508871659059	109.9162748525794	Indonesia
154	11	2015	137.21306176797	0.622222469472476	28.20671858373943	109.0063431842306	Indonesia
155	11	2016	137.10310176941	0.62866662466714	28.1150945628827	108.9880072065273	Indonesia
156	11	2017	136.9352347898	0.634895744678987	28.13236359411823	108.8028711956818	Indonesia
157	11	2018	137.01615065337	0.640948750163115	28.13357330030667	108.8825773530633	Indonesia
158	11	2019	137.09419011006	0.64686545689526	28.10141892586032	108.9927711841997	Indonesia
159	11	2020	137.31406624593	0.651926647922518	28.07401398329538	109.2400522626346	Indonesia
160	11	2021	136.91601106693	0.656868336261681	28.08969073186972	108.8263203350603	Indonesia
161	12	1990	193.49066552537	0.264283163752662	32.17358199555301	161.317083529817	Lao People's Democratic Republic
162	12	1991	193.76540857395	0.268787617854408	32.19452820370655	161.5708803702435	Lao People's Democratic Republic
163	12	1992	194.32098140085	0.273435312470827	32.10578361792009	162.2151977829299	Lao People's Democratic Republic
164	12	1993	194.69910746927	0.278140417914198	31.7770865696568	162.9220208996132	Lao People's Democratic Republic
165	12	1994	194.84766941741	0.283270229855729	31.7670351391925	163.0806342782175	Lao People's Democratic Republic
166	12	1995	194.96663711864	0.288795341159004	31.77115529215767	163.1954818264823	Lao People's Democratic Republic
167	12	1996	194.88865391528	0.294838372041673	31.80292007253179	163.0857338427482	Lao People's Democratic Republic
168	12	1997	195.07440254964	0.301477967015192	31.70610286591538	163.3682996837246	Lao People's Democratic Republic
169	12	1998	195.02299344794	0.308402544731754	31.16525023073931	163.8577432172007	Lao People's Democratic Republic
170	12	1999	194.13829162894	0.315972615438411	31.165601900325	162.972689728615	Lao People's Democratic Republic
171	12	2000	191.63316826871	0.323947359495962	31.19725236368967	160.4359159050203	Lao People's Democratic Republic
172	12	2001	191.14234411981	0.332580408807204	31.15789468178796	159.984449438022	Lao People's Democratic Republic
173	12	2002	188.02946473363	0.341667271144462	31.11056918473036	156.9188955488996	Lao People's Democratic Republic
174	12	2003	186.00734238534	0.350658178383381	30.7004850621379	155.3068573232021	Lao People's Democratic Republic
175	12	2004	183.8017947772	0.359681759216616	28.19865912306387	155.6031356541361	Lao People's Democratic Republic
176	12	2005	182.06302326952	0.368728677775792	28.13519357864246	153.9278296908775	Lao People's Democratic Republic
177	12	2006	180.2431682575	0.378122280697802	28.20670363796541	152.0364646195346	Lao People's Democratic Republic
178	12	2007	178.26247754839	0.387723649113709	28.11622970538948	150.1462478430005	Lao People's Democratic Republic
179	12	2008	176.65372098716	0.397011298824877	28.10960349615136	148.5441174910086	Lao People's Democratic Republic
180	12	2009	174.50814503287	0.406139021683818	28.15685849509633	146.3512865377737	Lao People's Democratic Republic
181	12	2010	171.4954965513	0.414865566497825	28.09158229437101	143.403914256929	Lao People's Democratic Republic
182	12	2011	169.16897069847	0.42335452259834	28.07799693873895	141.0909737597311	Lao People's Democratic Republic
183	12	2012	166.99722737411	0.431149360954477	28.20882823257641	138.7883991415336	Lao People's Democratic Republic
184	12	2013	165.95910055383	0.438691038635463	28.09898166492414	137.8601188889059	Lao People's Democratic Republic
185	12	2014	165.26835858517	0.4458694242056	28.15724882007769	137.1111097650923	Lao People's Democratic Republic
186	12	2015	164.55725299365	0.452749603276049	28.12385576749084	136.4333972261591	Lao People's Democratic Republic
187	12	2016	163.48467431085	0.459583995539449	28.0401018319679	135.4445724788821	Lao People's Democratic Republic
188	12	2017	163.11554536719	0.466168891657656	28.10968732385418	135.0058580433358	Lao People's Democratic Republic
189	12	2018	162.10135929744	0.472618102538068	28.05842944973342	134.0429298477065	Lao People's Democratic Republic
190	12	2019	161.57476099826	0.478811372841658	28.10622621235634	133.4685347859037	Lao People's Democratic Republic
191	12	2020	161.2685707552	0.484192959345392	28.03388759096272	133.2346831642373	Lao People's Democratic Republic
192	12	2021	160.78306632744	0.489136091456599	28.24975901304347	132.5333073143965	Lao People's Democratic Republic
193	13	1990	184.81255081954	0.545799405460294	28.11048802669102	156.702062792849	Malaysia
194	13	1991	179.59651817991	0.551683548009526	28.14567667199567	151.4508415079143	Malaysia
195	13	1992	177.9005692803	0.558186752245966	28.08885894830626	149.8117103319937	Malaysia
196	13	1993	177.33108310762	0.565845656303133	28.10817448006631	149.2229086275537	Malaysia
197	13	1994	173.8446782728	0.574380445989544	28.13729367310021	145.7073845996998	Malaysia
198	13	1995	178.74888580395	0.583441102596569	28.09891122966697	150.649974574283	Malaysia
199	13	1996	175.00657824237	0.593152135005711	28.11815541305627	146.8884228293137	Malaysia
200	13	1997	173.55122817796	0.603418105152686	28.07567931602813	145.4755488619319	Malaysia
201	13	1998	172.8541213514	0.612645412003281	28.09502344181739	144.7590979095826	Malaysia
202	13	1999	186.87456887768	0.621724901078498	28.18205073065547	158.6925181470245	Malaysia
203	13	2000	171.9939476348	0.630523543762275	28.16330385852165	143.8306437762784	Malaysia
204	13	2001	165.45943914672	0.638257476929833	28.1422683905642	137.3171707561558	Malaysia
205	13	2002	163.40750837232	0.645044248017871	28.08289824686677	135.3246101254532	Malaysia
206	13	2003	167.56309375333	0.65088567830407	28.00325758651991	139.5598361668101	Malaysia
207	13	2004	166.35442899936	0.656243325827196	28.09672243503347	138.2577065643265	Malaysia
208	13	2005	163.72949999516	0.661242241061834	28.02589014296557	135.7036098521944	Malaysia
209	13	2006	160.31971766138	0.665956287100151	28.09952162245581	132.2201960389242	Malaysia
210	13	2007	158.76626276946	0.670843725887123	28.05109237250549	130.7151703969545	Malaysia
211	13	2008	162.15950634164	0.676399910213952	28.18176379227398	133.977742549366	Malaysia
212	13	2009	164.95252589417	0.682070653985994	28.10560140736438	136.8469244868056	Malaysia
213	13	2010	165.34057082651	0.688258621606068	28.09850414534817	137.2420666811618	Malaysia
214	13	2011	163.23335663288	0.69408340345083	28.09504277682559	135.1383138560544	Malaysia
215	13	2012	158.30646407307	0.699664734135674	28.11222034386705	130.194243729203	Malaysia
216	13	2013	156.86317269797	0.70493071683803	28.06688794714727	128.7962847508227	Malaysia
217	13	2014	159.05549331282	0.709953756222256	28.06072068702515	130.9947726257948	Malaysia
218	13	2015	166.90792298542	0.714659871236347	28.12604350284	138.78187948258	Malaysia
219	13	2016	167.76424871962	0.719223424980679	28.12897377032719	139.6352749492928	Malaysia
220	13	2017	170.71669011735	0.724235411990887	28.11913000460093	142.5975601127491	Malaysia
221	13	2018	171.9140071929	0.72938807812528	28.11271403175229	143.8012931611477	Malaysia
222	13	2019	172.34267709485	0.734587751127645	28.07240332930424	144.2702737655458	Malaysia
223	13	2020	158.10050365153	0.738743992650626	28.08969808851781	130.0108055630122	Malaysia
224	13	2021	174.3499981272	0.742523828414751	28.06010960265685	146.2898885245431	Malaysia
225	14	1990	70.8413315509	0.331601544442323	31.19004140171818	39.65129014918182	Maldives
226	14	1991	70.93189518395	0.344398606997735	31.08566768104449	39.84622750290551	Maldives
227	14	1992	70.60090497606	0.358252339504646	28.94371842271342	41.65718655334657	Maldives
228	14	1993	69.29785451249	0.372806998520911	28.19275306085108	41.10510145163892	Maldives
229	14	1994	66.73798004528	0.388081604129663	28.14734754966149	38.59063249561851	Maldives
230	14	1995	65.26149675909001	0.403945582505039	28.07787512903372	37.18362163005629	Maldives
231	14	1996	64.90197869594	0.420519127829701	28.11069220578515	36.79128649015485	Maldives
232	14	1997	63.63118239068	0.437436025558501	28.08476226708538	35.54642012359461	Maldives
233	14	1998	60.14015752749	0.453973361371121	28.11024317191099	32.02991435557901	Maldives
234	14	1999	55.85118764062	0.469338065717424	28.17066901871955	27.68051862190045	Maldives
235	14	2000	54.61700828707	0.483495670503175	28.11667261426418	26.50033567280582	Maldives
236	14	2001	52.91296932623001	0.495923695035155	28.15723330970865	24.75573601652135	Maldives
237	14	2002	49.00984985008	0.507404859766873	28.14329007564813	20.86655977443187	Maldives
238	14	2003	46.80302001395	0.518926864396739	28.03533838798405	18.76768162596595	Maldives
239	14	2004	44.75163513523	0.529910190937908	28.33111384078362	16.42052129444639	Maldives
240	14	2005	43.16555439746	0.53825333247429	28.09233365061073	15.07322074684927	Maldives
241	14	2006	41.74136353254	0.547950411527519	28.25689648487277	13.48446704766723	Maldives
242	14	2007	40.32931123283	0.557529246632533	28.08995653815663	12.23935469467337	Maldives
243	14	2008	39.16534829823	0.566839634379964	28.1572483118195	11.0080999864105	Maldives
244	14	2009	38.20403358522	0.574442059853853	28.23360633426571	9.970427250954291	Maldives
245	14	2010	37.33792998838	0.581980986393534	28.1962909783459	9.141639010034101	Maldives
246	14	2011	36.41285592925	0.589684459954112	28.11743228753098	8.295423641719022	Maldives
247	14	2012	35.59483580396	0.596948519185372	28.08506646087	7.509769343090003	Maldives
248	14	2013	34.75086571633	0.604238519255647	28.1398671555913	6.610998560738704	Maldives
249	14	2014	33.95583572283	0.611578071403856	28.10275113268922	5.853084590140782	Maldives
250	14	2015	33.42816017342	0.618454389892933	28.20907641539698	5.219083758023014	Maldives
251	14	2016	32.98402881105	0.624875949954596	28.16983682092944	4.814191990120559	Maldives
252	14	2017	32.82898250693	0.631083288156097	28.07505965058521	4.75392285634479	Maldives
253	14	2018	32.26399285282	0.637205659403498	28.12326084996133	4.140732002858677	Maldives
254	14	2019	31.6604912388	0.643082793641918	28.07304419749302	3.587447041306977	Maldives
255	14	2020	29.53893238582	0.647608589281031	28.07420334294753	1.464729042872467	Maldives
256	14	2021	30.48736450887	0.650886627343107	28.09846602515133	2.38889848371867	Maldives
257	15	1990	160.92189579614	0.319219723709677	31.17643919576315	129.7454566003769	Myanmar
258	15	1991	161.56314975085	0.322034718697423	31.13735410233349	130.4257956485165	Myanmar
259	15	1992	161.97330160871	0.325628883748026	31.19431880245794	130.7789828062521	Myanmar
260	15	1993	162.39351891441	0.329707434417887	31.21722449968387	131.1762944147261	Myanmar
261	15	1994	162.49202795698	0.334290120297598	31.20013942708239	131.2918885298976	Myanmar
262	15	1995	162.6177175346	0.339590975967104	31.10197823414242	131.5157393004576	Myanmar
263	15	1996	162.66610439165	0.345191641257382	31.08994639901393	131.5761579926361	Myanmar
264	15	1997	162.75417594119	0.350892883218861	30.63165399869769	132.1225219424923	Myanmar
265	15	1998	162.74923475621	0.356696902058465	29.09586808280404	133.653366673406	Myanmar
266	15	1999	162.48814211089	0.36303773228042	28.25210883986922	134.2360332710208	Myanmar
267	15	2000	162.31684518704	0.370360017053284	28.17003381376885	134.1468113732712	Myanmar
268	15	2001	161.49707926526	0.378171980483692	28.104190299629	133.392888965631	Myanmar
269	15	2002	160.8186837736	0.386343628220189	28.05953655570295	132.759147217897	Myanmar
270	15	2003	159.97482747059	0.395218766380276	28.09510646188462	131.8797210087054	Myanmar
271	15	2004	159.09369585014	0.40469235815513	28.10831768216848	130.9853781679715	Myanmar
272	15	2005	156.39221912955	0.414662082498037	28.17450718594726	128.2177119436028	Myanmar
273	15	2006	153.81286401109	0.424705070565889	28.23917785281106	125.5736861582789	Myanmar
274	15	2007	149.88042286242	0.434536927066905	28.14444046003027	121.7359824023897	Myanmar
275	15	2008	146.28741932631	0.443595531234043	28.06780404152554	118.2196152847845	Myanmar
276	15	2009	143.32950218212	0.451954883959276	28.16660899454898	115.162893187571	Myanmar
277	15	2010	139.97292364175	0.460180429354898	28.06792202766133	111.9050016140887	Myanmar
278	15	2011	137.84424946991	0.467850871609568	28.11054141615942	109.7337080537506	Myanmar
279	15	2012	133.92696478696	0.475336422547245	28.16828391121082	105.7586808757492	Myanmar
280	15	2013	132.90005512972	0.482821855058075	28.21401986396767	104.6860352657523	Myanmar
281	15	2014	131.92268428906	0.490255145456161	28.10263504969779	103.8200492393622	Myanmar
282	15	2015	131.44665341081	0.497374156127321	28.12235638230298	103.324297028507	Myanmar
283	15	2016	130.96209642955	0.504115978117272	28.11089288206219	102.8512035474878	Myanmar
284	15	2017	130.66566410138	0.510823431317416	28.07126885591396	102.594395245466	Myanmar
285	15	2018	130.26478743027	0.517557469010629	28.13066407455762	102.1341233557124	Myanmar
286	15	2019	130.18942613997	0.524108970350153	28.09768476658806	102.0917413733819	Myanmar
287	15	2020	130.12225060229	0.529434702877063	28.12782265344583	101.9944279488442	Myanmar
288	15	2021	130.38469133692	0.533900839611906	28.07995994615555	102.3047313907645	Myanmar
289	16	1990	139.90062492629	0.510011796397722	28.06283137685886	111.8377935494311	Philippines
290	16	1991	136.81276831084	0.513707183203398	28.24105329621904	108.571715014621	Philippines
291	16	1992	139.38269218284	0.517109502298333	28.13712766227345	111.2455645205665	Philippines
292	16	1993	141.23177208665	0.520600378172241	28.09734174197755	113.1344303446724	Philippines
293	16	1994	142.7352665905	0.524613606961947	28.1484144350574	114.5868521554426	Philippines
294	16	1995	143.41988967384	0.528827907097189	28.14131578343711	115.2785738904029	Philippines
295	16	1996	146.03195724608	0.532938848718821	28.14161600247536	117.8903412436046	Philippines
296	16	1997	146.01664910327	0.536589867582292	28.0392225008075	117.9774266024625	Philippines
297	16	1998	148.09797863398	0.539496470377039	28.05934879680091	120.0386298371791	Philippines
298	16	1999	147.44799409453	0.542257968063782	28.1192163698637	119.3287777246663	Philippines
299	16	2000	150.0606255071	0.544997722532077	28.10757632832051	121.9530491787795	Philippines
300	16	2001	152.83821761462	0.547409431560733	28.13692935212833	124.7012882624917	Philippines
301	16	2002	155.3979455111	0.549521153378409	28.1095224893837	127.2884230217163	Philippines
302	16	2003	155.14063963489	0.551567967518738	28.1770233109917	126.9636163238983	Philippines
303	16	2004	155.77853521044	0.553704287358934	28.23558874462805	127.542946465812	Philippines
304	16	2005	157.79634904113	0.555664102826939	28.1505135992415	129.6458354418885	Philippines
305	16	2006	158.25495220553	0.557976265254754	28.13030113489337	130.1246510706366	Philippines
306	16	2007	158.30001531075	0.560822023745201	28.18398256050394	130.1160327502461	Philippines
307	16	2008	161.62155255169	0.563974721376474	28.13995480825798	133.481597743432	Philippines
308	16	2009	164.8546002253	0.567355819963632	28.19105360808192	136.6635466172181	Philippines
309	16	2010	166.24177132495	0.571765888250344	28.0279577766644	138.2138135482856	Philippines
310	16	2011	167.55058781004	0.577240283466517	28.13544640394724	139.4151414060928	Philippines
311	16	2012	169.37380643072	0.58376762501942	28.25803499494758	141.1157714357724	Philippines
312	16	2013	170.38093923505	0.590837549266941	28.13599734440713	142.2449418906429	Philippines
313	16	2014	170.77680223184	0.598384520042983	28.12472130639577	142.6520809254442	Philippines
314	16	2015	174.22176123719	0.606215624393378	28.11389006311663	146.1078711740734	Philippines
315	16	2016	175.28339081122	0.614224960974851	28.08289783342169	147.2004929777983	Philippines
316	16	2017	172.84353465358	0.622315028960912	28.15824900961903	144.685285643961	Philippines
317	16	2018	171.80396019861	0.630464275930184	28.1683071845367	143.6356530140733	Philippines
318	16	2019	174.01072626747	0.638547384381803	28.16075427610581	145.8499719913642	Philippines
319	16	2020	170.37180026239	0.644867233233664	28.12557433065739	142.2462259317326	Philippines
320	16	2021	172.4587315454	0.651219328702707	28.10165354849505	144.357077996905	Philippines
321	17	1990	49.94828886352001	0.522622552851521	28.10836789274595	21.83992097077406	Sri Lanka
322	17	1991	47.22322504346	0.528239202759485	28.12814217300215	19.09508287045785	Sri Lanka
323	17	1992	47.23835715377	0.533345535471094	28.03585102155804	19.20250613221196	Sri Lanka
324	17	1993	45.48160639525999	0.538891102297622	28.10827900524627	17.37332739001372	Sri Lanka
325	17	1994	46.7778818282	0.545124551180714	28.0829847542755	18.6948970739245	Sri Lanka
326	17	1995	47.82135378136	0.551744058346111	28.06330508791168	19.75804869344832	Sri Lanka
327	17	1996	48.46286250335	0.558938887614985	28.09874707497519	20.36411542837481	Sri Lanka
328	17	1997	50.56157357489	0.566128422363729	28.0815609478992	22.4800126269908	Sri Lanka
329	17	1998	48.83546568813	0.572326186668561	28.13127199662371	20.70419369150629	Sri Lanka
330	17	1999	48.94651403664	0.57763004764168	28.13090227307112	20.81561176356887	Sri Lanka
331	17	2000	48.98279024996	0.582942637570578	28.20837335324322	20.77441689671677	Sri Lanka
332	17	2001	46.72035458015	0.587556599070554	28.04760263892	18.67275194123	Sri Lanka
333	17	2002	46.31493194177	0.59235912694583	28.1145659799849	18.2003659617851	Sri Lanka
334	17	2003	47.35394078942	0.597410284061105	28.12936433839733	19.22457645102267	Sri Lanka
335	17	2004	47.46416266318	0.60225006214936	28.11450482311519	19.34965784006481	Sri Lanka
336	17	2005	49.08909170043	0.606906655593188	28.14194020700706	20.94715149342294	Sri Lanka
337	17	2006	47.69265214007	0.611807083317854	28.21071905420019	19.48193308586981	Sri Lanka
338	17	2007	46.82735698237	0.616979265050006	28.07915560856606	18.74820137380394	Sri Lanka
339	17	2008	47.3800822278	0.622414317259024	28.12416605242213	19.25591617537788	Sri Lanka
340	17	2009	46.98072512018	0.628149630493025	28.11929609108639	18.86142902909361	Sri Lanka
341	17	2010	46.06528617299	0.634263123413356	28.06491690358885	18.00036926940115	Sri Lanka
342	17	2011	47.01317541049	0.640799571244289	28.1687215999675	18.8444538105225	Sri Lanka
343	17	2012	45.66467996713	0.648049815659369	28.09185428334116	17.57282568378884	Sri Lanka
344	17	2013	45.86650118604	0.655435837718287	28.06060912745216	17.80589205858783	Sri Lanka
345	17	2014	45.13488032031	0.662782434226903	28.11839056255207	17.01648975775793	Sri Lanka
346	17	2015	44.52240420158	0.669760291875565	28.08186798881247	16.44053621276753	Sri Lanka
347	17	2016	43.19595167021	0.67627744148358	28.08591507551932	15.11003659469068	Sri Lanka
348	17	2017	42.76046479164	0.682405274024772	28.09723758368739	14.66322720795261	Sri Lanka
349	17	2018	42.13683048373	0.688125858195178	28.14056375063056	13.99626673309945	Sri Lanka
350	17	2019	41.01032635915	0.69351606326589	28.21545945692716	12.79486690222284	Sri Lanka
351	17	2020	37.15295530023	0.697648535082413	28.09630873415422	9.056646566075777	Sri Lanka
352	17	2021	38.80450725395	0.70153493519423	28.1264665779436	10.6780406760064	Sri Lanka
353	18	1990	163.77136909889	0.506644860754466	28.11339198163278	135.6579771172572	Thailand
354	18	1991	165.71261857868	0.515911465809998	28.10235053238087	137.6102680462992	Thailand
355	18	1992	165.65715312545	0.525161868897941	28.24033430505948	137.4168188203905	Thailand
356	18	1993	167.40802527459	0.534303709087494	28.17601577725112	139.2320094973389	Thailand
357	18	1994	168.03528257102	0.543325546554827	28.22023255116194	139.8150500198581	Thailand
358	18	1995	168.72767935814	0.552452208814004	28.09344370696713	140.6342356511729	Thailand
359	18	1996	170.21146257004	0.561302486534141	28.16074983078505	142.0507127392549	Thailand
360	18	1997	159.3983635766	0.568449492093676	28.20798318374592	131.1903803928541	Thailand
361	18	1998	161.46110967955	0.573817902004847	28.10942156408432	133.3516881154657	Thailand
362	18	1999	166.47303216521	0.578854167794919	28.07013741933567	138.4028947458743	Thailand
363	18	2000	167.10136586771	0.58350091705013	28.05665782459617	139.0447080431138	Thailand
364	18	2001	163.12830378836	0.587661560775708	28.08167680170412	135.0466269866559	Thailand
365	18	2002	168.40531544383	0.59175909789129	28.17510967233877	140.2302057714912	Thailand
366	18	2003	168.65850037763	0.596048920136592	28.19991802466709	140.4585823529629	Thailand
367	18	2004	170.09383592315	0.600520665140167	28.03860710291071	142.0552288202393	Thailand
368	18	2005	167.6195504894	0.605040775160747	28.13598663427052	139.4835638551295	Thailand
369	18	2006	164.44694143665	0.610356678024317	28.1108520105099	136.3360894261401	Thailand
370	18	2007	161.87963057307	0.616368591131489	28.16449663724241	133.7151339358276	Thailand
371	18	2008	159.15934337635	0.621067542847306	28.04127020084758	131.1180731755024	Thailand
372	18	2009	154.94930495688	0.624329070216978	28.12599614294659	126.8233088139334	Thailand
373	18	2010	154.81288000925	0.62858943983977	28.17501285246505	126.6378671567849	Thailand
374	18	2011	152.42114335393	0.633226727672561	28.17643502583991	124.2447083280901	Thailand
375	18	2012	149.85414256358	0.638410972213962	28.09226994145455	121.7618726221254	Thailand
376	18	2013	147.92614826222	0.643672915801455	28.15019118940754	119.7759570728124	Thailand
377	18	2014	148.58442075024	0.648772057471972	28.04595761343447	120.5384631368055	Thailand
378	18	2015	150.19760113586	0.654015622617677	28.12121868703419	122.0763824488258	Thailand
379	18	2016	152.67227742269	0.659369302952365	28.04379026999596	124.628487152694	Thailand
380	18	2017	152.45539569605	0.664804133690469	28.1615761995662	124.2938194964838	Thailand
381	18	2018	155.77247801256	0.670225586853729	28.11868517130695	127.653792841253	Thailand
382	18	2019	161.07535104541	0.675273900833315	28.21369085280541	132.8616601926046	Thailand
383	18	2020	161.25687967322	0.679119989171207	28.1448589896737	133.1120206835463	Thailand
384	18	2021	161.7809717955	0.682547932974593	28.07069039033688	133.7102814051631	Thailand
385	19	1990	114.87404041068	0.262468083434918	32.23069688601613	82.64334352466386	Timor-Leste
386	19	1991	114.67572537226	0.270943348789144	32.14406486004802	82.53166051221199	Timor-Leste
387	19	1992	114.55311317056	0.279916760012752	31.78908397519968	82.76402919536031	Timor-Leste
388	19	1993	114.22998182684	0.289266628937942	31.77123122910292	82.4587505977371	Timor-Leste
389	19	1994	113.67171601743	0.298763188841394	31.72190562360592	81.94981039382408	Timor-Leste
390	19	1995	112.25400544739	0.308018683645478	31.25498640519755	80.99901904219246	Timor-Leste
391	19	1996	110.6306844813	0.317588750054214	31.16961030674713	79.46107417455286	Timor-Leste
392	19	1997	108.90478933596	0.326705373863583	31.17246375288806	77.73232558307194	Timor-Leste
393	19	1998	108.51186033772	0.334894497001343	31.21061566049466	77.30124467722533	Timor-Leste
394	19	1999	108.33152623929	0.339252140436899	31.1022019350175	77.2293243042725	Timor-Leste
395	19	2000	107.35347330178	0.343793649201481	31.07404460052233	76.27942870125767	Timor-Leste
396	19	2001	106.31007527308	0.349490320159863	30.62827679820121	75.68179847487879	Timor-Leste
397	19	2002	104.74076371263	0.354162019516716	28.65885511640446	76.08190859622553	Timor-Leste
398	19	2003	105.82668749244	0.35844002540281	28.17535196514041	77.6513355272996	Timor-Leste
399	19	2004	103.67928732712	0.362687998477417	28.4953677847743	75.18391954234569	Timor-Leste
400	19	2005	102.20056196815	0.366913584279333	28.1267183928076	74.07384357534241	Timor-Leste
401	19	2006	101.13410408948	0.370654092006941	28.20115508553716	72.93294900394285	Timor-Leste
402	19	2007	101.35016654059	0.375390767982559	28.14342097815788	73.20674556243212	Timor-Leste
403	19	2008	101.09173476375	0.381227527778766	28.20152664856333	72.89020811518667	Timor-Leste
404	19	2009	104.66248423478	0.387944823498752	28.07799713886783	76.58448709591217	Timor-Leste
405	19	2010	104.68662971507	0.394887019369648	28.09438360278579	76.5922461122842	Timor-Leste
406	19	2011	109.8142798384	0.401872356301348	28.0635113735066	81.7507684648934	Timor-Leste
407	19	2012	112.51870287248	0.408910300117845	28.06594457773323	84.45275829474677	Timor-Leste
408	19	2013	114.63326712432	0.41521787782997	28.13633363777228	86.49693348654772	Timor-Leste
409	19	2014	116.57671436428	0.421155537971188	28.17090560882232	88.40580875545767	Timor-Leste
410	19	2015	115.95239016774	0.426383620035982	28.07310606001863	87.87928410772138	Timor-Leste
411	19	2016	116.41072889509	0.431207272013621	28.18216442202272	88.22856447306728	Timor-Leste
412	19	2017	117.17486642557	0.434519733594658	28.16503729049195	89.00982913507806	Timor-Leste
413	19	2018	118.08920820452	0.437018662969572	28.1457909792717	89.94341722524831	Timor-Leste
414	19	2019	119.0896768728	0.44019584549571	28.10389958700276	90.98577728579724	Timor-Leste
415	19	2020	118.50884680384	0.442349336035765	28.08042684882479	90.42841995501522	Timor-Leste
416	19	2021	118.66089296975	0.444667618881833	28.1481040085674	90.5127889611826	Timor-Leste
417	20	1990	115.73296224893	0.407630047693296	28.08226445118025	87.65069779774974	Viet Nam
418	20	1991	116.36700474549	0.413217249557429	28.14673241699019	88.2202723284998	Viet Nam
419	20	1992	116.806440531	0.419781657140794	28.179932934608	88.626507596392	Viet Nam
420	20	1993	119.43538685336	0.427072184949202	28.09472897967447	91.34065787368553	Viet Nam
421	20	1994	121.68029235855	0.435106272492167	28.08259280541505	93.59769955313496	Viet Nam
422	20	1995	123.40575683873	0.443858785203356	28.1408430914902	95.2649137472398	Viet Nam
423	20	1996	127.84369967554	0.453102410398964	28.10264322150714	99.74105645403284	Viet Nam
424	20	1997	127.53754832119	0.462853518365539	28.21910265446808	99.31844566672191	Viet Nam
425	20	1998	127.70146940138	0.47247889159957	28.12506873513317	99.57640066624683	Viet Nam
426	20	1999	127.96812340688	0.48144577410536	28.10362008416968	99.8645033227103	Viet Nam
427	20	2000	128.10671959995	0.489802045414549	28.20760576616149	99.8991138337885	Viet Nam
428	20	2001	129.76549128723	0.497630349065707	28.10422530190415	101.6612659853258	Viet Nam
429	20	2002	131.33149464949	0.505453447065355	28.27713299884345	103.0543616506465	Viet Nam
430	20	2003	133.04220763655	0.513367511118634	28.12462725688951	104.9175803796605	Viet Nam
431	20	2004	134.67618765197	0.521229389687461	28.13122082784369	106.5449668241263	Viet Nam
432	20	2005	136.24481261103	0.528956332075378	28.07946518060474	108.1653474304253	Viet Nam
433	20	2006	137.05249135611	0.53630065301368	28.01414932939545	109.0383420267145	Viet Nam
434	20	2007	137.78203183362	0.543342652110377	28.09489010065077	109.6871417329692	Viet Nam
435	20	2008	138.6173059556	0.550127119086299	28.17035094857467	110.4469550070253	Viet Nam
436	20	2009	139.69091178466	0.55645594448371	28.09910282777766	111.5918089568824	Viet Nam
437	20	2010	140.88237147262	0.562768571224979	28.08427118592612	112.7981002866939	Viet Nam
438	20	2011	141.14526407901	0.568945458254757	28.08391338562604	113.061350693384	Viet Nam
439	20	2012	141.31892988284	0.575078671720175	28.11935192847653	113.1995779543635	Viet Nam
440	20	2013	142.0065650406	0.581029214733769	28.12798625734053	113.8785787832595	Viet Nam
441	20	2014	142.9166789723	0.586913814919078	28.12871419918743	114.7879647731126	Viet Nam
442	20	2015	143.95113052885	0.592849573281283	28.10860829214981	115.8425222367002	Viet Nam
443	20	2016	143.68968776194	0.598849485299412	28.18698939518614	115.5026983667538	Viet Nam
444	20	2017	143.49963910753	0.605019420569412	28.06665300603379	115.4329861014962	Viet Nam
445	20	2018	143.31546126494	0.611351406113218	28.16405966583279	115.1514015991072	Viet Nam
446	20	2019	143.18245935562	0.6177338152062	28.28212045682898	114.900338898791	Viet Nam
447	20	2020	143.21492406651	0.623090320139283	28.13883349139381	115.0760905751162	Viet Nam
448	20	2021	142.25290667568	0.627933720680671	28.13415491223018	114.1187517634498	Viet Nam
449	22	1990	92.04304030832	0.53464890774309	28.0742172818506	63.9688230264694	Fiji
450	22	1991	91.55512861495	0.538778259951718	28.1372454057251	63.4178832092249	Fiji
451	22	1992	90.96376106362	0.543188551973659	28.14014375738226	62.82361730623774	Fiji
452	22	1993	90.71201701856	0.547776473718793	28.22108116068592	62.49093585787409	Fiji
453	22	1994	90.0607011301	0.552849019704515	28.11591406414485	61.94478706595515	Fiji
454	22	1995	89.54798164979	0.558530972290103	28.06938485566602	61.47859679412398	Fiji
455	22	1996	89.20164623741	0.565041878958725	28.18478251983604	61.01686371757396	Fiji
456	22	1997	87.45491908774	0.571187752703497	28.19222150847043	59.26269757926957	Fiji
457	22	1998	83.22444430559	0.577172353765379	28.16483612748584	55.05960817810416	Fiji
458	22	1999	85.29446968875	0.583573942431191	28.2228922504531	57.0715774382969	Fiji
459	22	2000	85.3176697375	0.589196631128333	28.11245114212229	57.20521859537771	Fiji
460	22	2001	80.90097223748	0.59449741944042	28.18621126968197	52.71476096779803	Fiji
461	22	2002	78.18141679239	0.59932203091066	28.09339743131989	50.08801936107011	Fiji
462	22	2003	78.59414742442	0.603489622121197	28.10099644191464	50.49315098250536	Fiji
463	22	2004	76.78297382967	0.607544889853603	28.15782258446602	48.62515124520398	Fiji
464	22	2005	78.22849728373001	0.610812943594047	28.19941959740782	50.02907768632218	Fiji
465	22	2006	79.64646738779	0.613932767413255	28.00483775900522	51.64162962878477	Fiji
466	22	2007	80.3592188802	0.616582915169589	28.15894930631981	52.20026957388019	Fiji
467	22	2008	81.4979555009	0.618958809102014	28.10408794026714	53.39386756063286	Fiji
468	22	2009	82.93285382452	0.620883465082065	28.09899193777663	54.83386188674336	Fiji
469	22	2010	85.45862719514001	0.62330878605608	28.08188680470695	57.37674039043306	Fiji
470	22	2011	88.31171551352	0.626438251319165	28.10578408560337	60.20593142791662	Fiji
471	22	2012	89.92213891306	0.629881334893454	28.15117452391464	61.77096438914536	Fiji
472	22	2013	90.00037566225001	0.634278114312534	28.06442607788524	61.93594958436477	Fiji
473	22	2014	90.53588469355	0.6393900664467	28.045674717308	62.490209976242	Fiji
474	22	2015	91.07884438006	0.645026352546626	28.07416938611653	63.00467499394348	Fiji
475	22	2016	91.63239610998	0.650742680102873	28.11835756594654	63.51403854403345	Fiji
476	22	2017	92.22977474716	0.656464010258719	28.21622741690221	64.01354733025778	Fiji
477	22	2018	92.26573574818	0.661991453647996	28.14509436011643	64.12064138806358	Fiji
478	22	2019	91.92590764638	0.667060979290814	28.16906720611788	63.75684044026212	Fiji
479	22	2020	91.77131488189	0.671431490601499	28.11521159448073	63.65610328740927	Fiji
480	22	2021	91.38296135239	0.675051630810876	28.15589315155083	63.22706820083917	Fiji
481	23	1990	124.16979922094	0.410389821247376	28.09166856519234	96.07813065574767	Kiribati
482	23	1991	124.75340773822	0.412884199130178	28.08707843920396	96.66632929901604	Kiribati
483	23	1992	126.06203581744	0.415577609430112	28.14303353626059	97.91900228117942	Kiribati
484	23	1993	127.99818320777	0.418481660624087	28.2110941691548	99.78708903861519	Kiribati
485	23	1994	127.94077888908	0.421716217125176	28.07072199248479	99.8700568965952	Kiribati
486	23	1995	128.33801529833	0.425024354020195	28.16225892418018	100.1757563741498	Kiribati
487	23	1996	128.49733104721	0.428300682254543	28.07513109721319	100.4221999499968	Kiribati
488	23	1997	128.54597825884	0.431641940565898	28.13225666561477	100.4137215932252	Kiribati
489	23	1998	128.88882321055	0.435741904126434	28.04523326877923	100.8435899417708	Kiribati
490	23	1999	129.09241489527	0.439692923227333	28.11280718436675	100.9796077109033	Kiribati
491	23	2000	129.13706755581	0.444436339062538	28.15550284963782	100.9815647061722	Kiribati
492	23	2001	127.44933721059	0.448782300735609	28.14241196644775	99.30692524414225	Kiribati
493	23	2002	126.51993255804	0.453462297779448	28.17523681362417	98.34469574441583	Kiribati
494	23	2003	125.53910732978	0.458208373737044	28.04086384798401	97.49824348179598	Kiribati
495	23	2004	124.94418424219	0.462336213231137	28.14775732783171	96.79642691435829	Kiribati
496	23	2005	124.41698621183	0.466722276344394	28.15445623554351	96.26252997628649	Kiribati
497	23	2006	123.30016138258	0.470557196660738	28.17298943534817	95.12717194723183	Kiribati
498	23	2007	122.22137737278	0.474227450118041	28.1676278978399	94.05374947494009	Kiribati
499	23	2008	121.48959020946	0.47720193306214	28.22195976862564	93.26763044083437	Kiribati
500	23	2009	120.74557317569	0.480035601443872	28.13311126947673	92.61246190621327	Kiribati
501	23	2010	120.09267452566	0.482447689410665	28.06973586442884	92.02293866123117	Kiribati
502	23	2011	119.87605879865	0.485028211089828	28.22322148117	91.65283731748	Kiribati
503	23	2012	118.91696749945	0.488175863692029	28.20087932509433	90.71608817435566	Kiribati
504	23	2013	117.99029358011	0.491880767182311	28.13131215991458	89.85898142019543	Kiribati
505	23	2014	117.49511235838	0.495317241227584	28.05583375605022	89.43927860232976	Kiribati
506	23	2015	117.35542414639	0.500059699036215	28.13435446213641	89.22106968425359	Kiribati
507	23	2016	117.30774967762	0.505207837257253	28.12050253616318	89.18724714145682	Kiribati
508	23	2017	117.36327405215	0.510019240979789	28.09920200311264	89.26407204903737	Kiribati
509	23	2018	116.99779181875	0.514810383548853	28.17049078826739	88.82730103048262	Kiribati
510	23	2019	116.60217347068	0.519441321098362	28.05184335186427	88.55033011881574	Kiribati
511	23	2020	116.27055122811	0.523454113096381	28.13414027191942	88.13641095619057	Kiribati
512	23	2021	115.91561410321	0.527186582842681	28.05969397371096	87.85592012949905	Kiribati
513	24	1990	138.2783459131	0.430839288199048	28.11395427994173	110.1643916331583	Marshall Islands
514	24	1991	140.43964123761	0.435571411977162	28.08951177517943	112.3501294624306	Marshall Islands
515	24	1992	142.67310328463	0.440491018138956	28.07386616515495	114.599237119475	Marshall Islands
516	24	1993	143.30866111806	0.445479084259875	28.14807524869112	115.1605858693689	Marshall Islands
517	24	1994	138.60650531573	0.450848221273844	28.08005712766951	110.5264481880605	Marshall Islands
518	24	1995	139.84720265041	0.45685967435209	28.14632349963876	111.7008791507712	Marshall Islands
519	24	1996	140.06610514273	0.461209430189201	28.14280395483379	111.9233011878962	Marshall Islands
520	24	1997	140.94963934108	0.464752728246042	28.08119120142485	112.8684481396552	Marshall Islands
521	24	1998	141.29342706628	0.468133032354917	28.19083700166474	113.1025900646153	Marshall Islands
522	24	1999	141.88460511838	0.471292726535272	28.22800069830241	113.6566044200776	Marshall Islands
523	24	2000	142.14889402218	0.474562536385418	28.15678691203368	113.9921071101463	Marshall Islands
524	24	2001	142.31776645512	0.478588316369524	28.14752669778747	114.1702397573325	Marshall Islands
525	24	2002	143.28880152644	0.482776259493159	28.21756411723144	115.0712374092086	Marshall Islands
526	24	2003	144.06756568545	0.486248620277286	28.0958863346347	115.9716793508153	Marshall Islands
527	24	2004	145.13966173741	0.489573077431328	28.12516553992495	117.014496197485	Marshall Islands
528	24	2005	146.00881590307	0.49327139054966	28.19270075681194	117.8161151462581	Marshall Islands
529	24	2006	147.16148247713	0.497456174718598	28.09461372919379	119.0668687479362	Marshall Islands
530	24	2007	146.78924935044	0.502250042471655	28.18940163044563	118.5998477199944	Marshall Islands
531	24	2008	146.46110011138	0.506359587700651	28.14380866152241	118.3172914498576	Marshall Islands
532	24	2009	146.02591191743	0.510794535917681	28.16672910278737	117.8591828146426	Marshall Islands
533	24	2010	145.28187662417	0.51608513761736	28.13837464863553	117.1435019755345	Marshall Islands
534	24	2011	144.34524481578	0.521177086955837	28.15196438052454	116.1932804352555	Marshall Islands
535	24	2012	143.32385190104	0.526042019095978	28.09883203951174	115.2250198615283	Marshall Islands
536	24	2013	142.38274098232	0.531446300319586	28.13048115492505	114.252259827395	Marshall Islands
537	24	2014	141.75403980946	0.536640130947104	28.09517708998232	113.6588627194777	Marshall Islands
538	24	2015	141.11491132145	0.541793166838195	28.12684735110736	112.9880639703426	Marshall Islands
539	24	2016	140.37567931319	0.546782936000428	28.28177117385214	112.0939081393379	Marshall Islands
540	24	2017	139.74436922962	0.55206515210282	28.08262751914283	111.6617417104772	Marshall Islands
541	24	2018	139.06581389968	0.557599278468739	28.14689168806533	110.9189222116147	Marshall Islands
542	24	2019	138.55220372773	0.563428749789962	28.1011231770626	110.4510805506674	Marshall Islands
543	24	2020	137.93760959196	0.568837509186186	28.06877949303862	109.8688300989214	Marshall Islands
544	24	2021	137.18861160484	0.574091128177309	28.12332335554298	109.065288249297	Marshall Islands
545	25	1990	152.79418871041	0.462511616715497	28.03921432933256	124.7549743810774	Micronesia (Federated States of)
546	25	1991	152.89014063892	0.468144831239529	28.10781717950604	124.782323459414	Micronesia (Federated States of)
547	25	1992	152.79222972133	0.473792936437038	28.11481781505659	124.6774119062734	Micronesia (Federated States of)
548	25	1993	152.4749250249	0.479939595446532	28.19006920767358	124.2848558172264	Micronesia (Federated States of)
549	25	1994	152.24596812693	0.485300005800881	28.10291412849305	124.143053998437	Micronesia (Federated States of)
550	25	1995	151.52678110383	0.491015185412641	28.14387369658242	123.3829074072476	Micronesia (Federated States of)
551	25	1996	150.69949928461	0.495570308271861	28.14517312221911	122.5543261623909	Micronesia (Federated States of)
552	25	1997	149.65603465663	0.499110105936474	28.16974672930764	121.4862879273224	Micronesia (Federated States of)
553	25	1998	148.43539776851	0.5028615644834	28.12958351199866	120.3058142565113	Micronesia (Federated States of)
554	25	1999	147.21341903898	0.506663430751627	28.2078093485388	119.0056096904412	Micronesia (Federated States of)
555	25	2000	146.01400024368	0.511004227582949	28.12320725245633	117.8907929912237	Micronesia (Federated States of)
556	25	2001	144.52761378736	0.515316814346477	28.16418252842188	116.3634312589381	Micronesia (Federated States of)
557	25	2002	143.60725793586	0.519545671945836	28.2116408348444	115.3956171010156	Micronesia (Federated States of)
558	25	2003	142.72842441802	0.523829598854531	28.24259312709482	114.4858312909252	Micronesia (Federated States of)
559	25	2004	142.66722180157	0.527610964634803	28.0475733575933	114.6196484439767	Micronesia (Federated States of)
560	25	2005	143.05780100097	0.531703321036516	28.2065901171481	114.8512108838219	Micronesia (Federated States of)
561	25	2006	143.43124161486	0.535718681873052	28.15121923770175	115.2800223771582	Micronesia (Federated States of)
562	25	2007	143.63970420664	0.53943146430145	28.13955084021078	115.5001533664292	Micronesia (Federated States of)
563	25	2008	144.05784324753	0.542766353836032	28.13279724931231	115.9250459982177	Micronesia (Federated States of)
564	25	2009	144.20586082786	0.546275496220168	28.12387266792134	116.0819881599386	Micronesia (Federated States of)
565	25	2010	144.472859433	0.550122546321787	28.1077945548476	116.3650648781524	Micronesia (Federated States of)
566	25	2011	144.14322727692	0.554240410692063	28.20584853145727	115.9373787454627	Micronesia (Federated States of)
567	25	2012	143.80466543622	0.557965852891456	28.16347342215259	115.6411920140674	Micronesia (Federated States of)
568	25	2013	143.54293609796	0.561082820885874	28.15550284963782	115.3874332483222	Micronesia (Federated States of)
569	25	2014	143.41276142038	0.563840029745074	28.12387842754806	115.2888829928319	Micronesia (Federated States of)
570	25	2015	143.2432488811	0.567151341569495	28.12885261752624	115.1143962635738	Micronesia (Federated States of)
571	25	2016	142.9165955147	0.570458101091096	28.11949556190406	114.7970999527959	Micronesia (Federated States of)
572	25	2017	142.46285312817	0.574039832793086	28.11728851207743	114.3455646160926	Micronesia (Federated States of)
573	25	2018	141.99053928375	0.577555080818811	28.09591069719833	113.8946285865517	Micronesia (Federated States of)
574	25	2019	141.68313331165	0.581195254501754	28.09408126773	113.58905204392	Micronesia (Federated States of)
575	25	2020	141.6294946494	0.584527228769055	28.099104793278	113.530389856122	Micronesia (Federated States of)
576	25	2021	141.08062487552	0.587534967103163	28.09957653941768	112.9810483361023	Micronesia (Federated States of)
577	26	1990	48.58722695082	0.310668628637835	31.19589362147195	17.39133332934805	Papua New Guinea
578	26	1991	48.76862552141	0.314967305387282	31.19093452200364	17.57769099940636	Papua New Guinea
579	26	1992	48.45593496489001	0.319530259271955	31.16668831951277	17.28924664537723	Papua New Guinea
580	26	1993	48.17622812135	0.32500598378048	31.17221515476531	17.00401296658469	Papua New Guinea
581	26	1994	47.74026296834001	0.330664467960637	31.13903969039434	16.60122327794567	Papua New Guinea
582	26	1995	47.49884850467	0.335421285048649	31.20462921513459	16.29421928953541	Papua New Guinea
583	26	1996	47.89920235874	0.340348698133771	31.12490493818319	16.77429742055681	Papua New Guinea
584	26	1997	47.53607095264	0.344258324561358	31.08207320862552	16.45399774401449	Papua New Guinea
585	26	1998	47.55753128254	0.347801407739934	31.06781001062183	16.48972127191818	Papua New Guinea
586	26	1999	47.53666143877	0.351250620970096	30.72217398195922	16.81448745681077	Papua New Guinea
587	26	2000	47.60456219864	0.354135790847746	28.99385916472977	18.61070303391023	Papua New Guinea
588	26	2001	47.4708495237	0.356588986333728	28.96447443096396	18.50637509273604	Papua New Guinea
589	26	2002	47.37067937578	0.358572086402703	28.25200515040621	19.11867422537379	Papua New Guinea
590	26	2003	46.83432341439	0.360736816415114	28.26235323097272	18.57197018341728	Papua New Guinea
591	26	2004	46.37488745315	0.36282754151245	28.20484325054096	18.17004420260904	Papua New Guinea
592	26	2005	46.36362310728	0.365294964904992	28.13354782989376	18.23007527738624	Papua New Guinea
593	26	2006	46.28350407492	0.367826759122837	28.24117921300572	18.04232486191429	Papua New Guinea
594	26	2007	45.96989854796	0.370794146921454	28.18001128580368	17.78988726215632	Papua New Guinea
595	26	2008	45.2937658953	0.37342620922524	28.1214634537951	17.1723024415049	Papua New Guinea
596	26	2009	44.31658595466	0.376528284761462	28.18154134216973	16.13504461249027	Papua New Guinea
597	26	2010	45.09067496636001	0.380286777637627	28.10750654609691	16.98316842026309	Papua New Guinea
598	26	2011	45.53076007455	0.383587539302927	28.11793978246247	17.41282029208753	Papua New Guinea
599	26	2012	45.31526023269	0.386781027656579	28.15196876658917	17.16329146610083	Papua New Guinea
600	26	2013	44.42777447295	0.389926437008588	28.06301951206185	16.36475496088815	Papua New Guinea
601	26	2014	44.43500540218	0.394004571266826	28.17932514073778	16.25568026144222	Papua New Guinea
602	26	2015	44.99952431245	0.398285863731033	28.10725539855205	16.89226891389795	Papua New Guinea
603	26	2016	44.39942064713	0.402407266844816	28.13489367236315	16.26452697476685	Papua New Guinea
604	26	2017	44.70466034062	0.406153435448224	28.10631417158849	16.59834616903151	Papua New Guinea
605	26	2018	44.64674042454	0.409165082697567	28.08027910676511	16.56646131777489	Papua New Guinea
606	26	2019	45.38693828124	0.412311146526574	28.1857029215476	17.2012353596924	Papua New Guinea
607	26	2020	45.28886371877	0.415186878578667	28.13328655234621	17.15557716642379	Papua New Guinea
608	26	2021	44.93688662435	0.417797443084353	28.08905491369981	16.84783171065019	Papua New Guinea
609	27	1990	98.27678887112	0.48749142771166	28.08317934819848	70.19360952292152	Samoa
610	27	1991	99.04377356868	0.490987145586308	28.13277894910741	70.91099461957258	Samoa
611	27	1992	99.59714902737	0.494027447933208	28.19129841313262	71.40585061423737	Samoa
612	27	1993	99.75324258015	0.497079263536296	28.06956542046529	71.68367715968472	Samoa
613	27	1994	99.90864462587	0.499484836329879	28.1532079390072	71.7554366868628	Samoa
614	27	1995	99.7127080588	0.502369734936465	28.02725899288848	71.68544906591153	Samoa
615	27	1996	99.20079643348	0.505778026475631	28.13523230148281	71.06556413199718	Samoa
616	27	1997	98.50246123124	0.509096382265271	28.08541531014406	70.41704592109595	Samoa
617	27	1998	97.51279376799	0.512367565788016	28.18847258005577	69.32432118793423	Samoa
618	27	1999	96.62389669773	0.515409049865666	28.15975293170337	68.46414376602664	Samoa
619	27	2000	95.40702587436	0.518902326533937	28.13318231063286	67.27384356372714	Samoa
620	27	2001	93.95658726764	0.522971625527944	28.04541181890636	65.91117544873364	Samoa
621	27	2002	92.63136651248	0.527242669970423	28.11962634913884	64.51174016334116	Samoa
622	27	2003	91.32201255114	0.531603736377418	28.15380123611867	63.16821131502134	Samoa
623	27	2004	90.09916112042	0.53600327592574	28.09471167871522	62.00444944170478	Samoa
624	27	2005	88.89653158543	0.540557907991258	28.04804719801133	60.84848438741867	Samoa
625	27	2006	87.6249072602	0.544812068358444	28.07726545760592	59.54764180259409	Samoa
626	27	2007	87.12784394776	0.54911075247208	28.2148150941699	58.91302885359011	Samoa
627	27	2008	86.90023458837	0.553164595646872	28.12934390081518	58.77089068755482	Samoa
628	27	2009	86.9350552935	0.556474015274728	28.14323472064685	58.79182057285315	Samoa
629	27	2010	87.03216876448	0.559622905103398	28.10608165729348	58.92608710718652	Samoa
630	27	2011	87.21688878277	0.562891574259145	28.13091019214655	59.08597859062344	Samoa
631	27	2012	88.2265805064	0.565320388101849	28.14801671923308	60.07856378716692	Samoa
632	27	2013	88.89574114118	0.56744853592103	28.12889533300833	60.76684580817167	Samoa
633	27	2014	89.73377166889	0.569493660728475	28.19550481684824	61.53826685204176	Samoa
634	27	2015	90.90492682546	0.571998982964235	28.1435891727322	62.7613376527278	Samoa
635	27	2016	91.94502350305	0.575402051396993	28.17650385645139	63.76851964659861	Samoa
636	27	2017	92.00752888052	0.578925435094317	28.13463740899811	63.8728914715219	Samoa
637	27	2018	91.62309166691	0.582320660518804	28.20894238814722	63.41414927876278	Samoa
638	27	2019	91.10265224169	0.586256695142635	28.06959251295891	63.03305972873109	Samoa
639	27	2020	90.68153052728	0.590075295612806	28.08525362209293	62.59627690518708	Samoa
640	27	2021	90.29007650034	0.593392769469481	28.17835062687614	62.11172587346387	Samoa
641	28	1990	102.10906832074	0.301217167448465	31.7529553491387	70.35611297160129	Solomon Islands
642	28	1991	103.43465340446	0.305830667512655	31.43334771591369	72.0013056885463	Solomon Islands
643	28	1992	102.86066231149	0.311431696691098	31.21493227064977	71.64573004084023	Solomon Islands
644	28	1993	102.50028043271	0.31715109185957	31.14981066827223	71.35046976443776	Solomon Islands
645	28	1994	101.80153226454	0.323300246722871	31.17551627893885	70.62601598560116	Solomon Islands
646	28	1995	99.65490584739	0.329968564261603	31.15464000277243	68.50026584461756	Solomon Islands
647	28	1996	98.79642864618	0.336208053088528	31.17159258692733	67.62483605925267	Solomon Islands
648	28	1997	99.02707091615	0.341835626898821	31.08399090112583	67.94308001502417	Solomon Islands
649	28	1998	97.8739933213	0.347135060018002	31.11652341154769	66.75746990975232	Solomon Islands
650	28	1999	96.15293693509	0.351867191410364	30.696513802422	65.456423132668	Solomon Islands
651	28	2000	95.89764642853	0.354799143417026	28.98669217719808	66.91095425133192	Solomon Islands
652	28	2001	94.32824077022	0.356626745168074	29.24046679005192	65.0877739801681	Solomon Islands
653	28	2002	93.78470321297	0.357910115982585	28.84523804177427	64.93946517119574	Solomon Islands
654	28	2003	93.49495194636	0.359424358912125	28.29834932748685	65.19660261887316	Solomon Islands
655	28	2004	93.06035229598	0.361290558162268	28.32341582618145	64.73693646979855	Solomon Islands
656	28	2005	93.5040353192	0.363580018964866	28.19538827888231	65.30864704031768	Solomon Islands
657	28	2006	93.93099032297	0.366443697706899	28.25100473332242	65.67998558964759	Solomon Islands
658	28	2007	92.55591474004	0.369827951415349	28.12357450125271	64.43234023878729	Solomon Islands
659	28	2008	90.02053449291	0.3737648835675	28.18633136118458	61.83420313172542	Solomon Islands
660	28	2009	92.76804694735	0.377821027515966	28.19608868951971	64.57195825783029	Solomon Islands
661	28	2010	92.05626938936	0.382717589747291	28.12884695254154	63.92742243681846	Solomon Islands
662	28	2011	96.43048644058	0.388055336574909	28.09567004923609	68.3348163913439	Solomon Islands
663	28	2012	97.71142991157998	0.393004639707306	28.1499243338221	69.56150557775788	Solomon Islands
664	28	2013	98.62039575868	0.397906249572343	28.1663623509952	70.4540334076848	Solomon Islands
665	28	2014	100.26957667942	0.402244744701609	28.12469096839146	72.14488571102854	Solomon Islands
666	28	2015	100.31156404386	0.406233896996201	28.2276508909066	72.08391315295341	Solomon Islands
667	28	2016	99.07675582427	0.410406962023453	28.11352596458563	70.96322985968436	Solomon Islands
668	28	2017	99.76621419661	0.414676394150034	28.0960448972296	71.67016929938039	Solomon Islands
669	28	2018	99.95836235217	0.418889220879761	28.08480535869598	71.87355699347403	Solomon Islands
670	28	2019	100.99739553371	0.422736386173248	28.16980315958207	72.82759237412793	Solomon Islands
671	28	2020	101.37003302238	0.426112428669488	28.14379733688136	73.22623568549864	Solomon Islands
672	28	2021	99.6660342109	0.429360316406646	28.03590813919592	71.63012607170407	Solomon Islands
673	29	1990	76.75117714689	0.491806839500397	28.2278843059111	48.5232928409789	Tonga
674	29	1991	76.40905145804	0.498166205111113	28.15096679370631	48.25808466433369	Tonga
675	29	1992	75.40627328456	0.503659848303175	28.10571888929454	47.30055439526546	Tonga
676	29	1993	75.99283046823	0.508904449646887	28.03559685763323	47.95723361059677	Tonga
677	29	1994	76.31734382933	0.514207834722848	28.03043889429893	48.28690493503107	Tonga
678	29	1995	75.46150880335	0.520215020279115	28.111001519338	47.350507284012	Tonga
679	29	1996	75.6185886273	0.525808135436488	28.07751452711657	47.54107410018342	Tonga
680	29	1997	76.71132499013	0.531009091678332	28.19887396185743	48.51245102827257	Tonga
681	29	1998	79.45921224362	0.536172313703023	28.07384262139021	51.38536962222979	Tonga
682	29	1999	81.68425027212	0.541317019874755	28.10878837379087	53.57546189832912	Tonga
683	29	2000	81.26914296909999	0.546303195085387	28.12845353631233	53.14068943278766	Tonga
684	29	2001	79.85569926053	0.551054251063729	28.12198345714518	51.73371580338483	Tonga
685	29	2002	79.50160573153	0.556008345246101	28.0618455421953	51.43976018933471	Tonga
686	29	2003	79.39545794069	0.560736066200254	28.20615525593369	51.18930268475631	Tonga
687	29	2004	78.67519476772	0.564806378895597	28.17247535775159	50.50271940996841	Tonga
688	29	2005	75.86367987189	0.568449169182724	28.10910246757551	47.75457740431449	Tonga
689	29	2006	75.46487656111	0.57161986831651	28.12634107880939	47.33853548230061	Tonga
690	29	2007	75.41816881004	0.574351510103056	28.25888704264953	47.15928176739047	Tonga
691	29	2008	75.45462309957	0.57730541521781	28.1346523905681	47.3199707090019	Tonga
692	29	2009	75.35649643599	0.579170749598751	28.06320423859394	47.29329219739606	Tonga
693	29	2010	75.2419633525	0.580657298614066	28.05328716546129	47.18867618703871	Tonga
694	29	2011	75.01201197497001	0.58265672287008	28.11331286521509	46.89869910975492	Tonga
695	29	2012	74.91363554798	0.584770880221314	28.15438816825339	46.7592473797266	Tonga
696	29	2013	74.70425354801	0.587351141040311	28.07782206985926	46.62643147815074	Tonga
697	29	2014	74.51261597063	0.590826852746506	28.10686799982422	46.40574797080578	Tonga
698	29	2015	74.41066860119	0.594965747674029	28.10392269303691	46.30674590815308	Tonga
699	29	2016	74.07618349172999	0.60034366853075	28.07195602409918	46.00422746763081	Tonga
700	29	2017	73.75906893842999	0.606243591849879	28.16645098129194	45.59261795713805	Tonga
701	29	2018	73.47327422264	0.611953941537156	28.13904465590192	45.33422956673808	Tonga
702	29	2019	73.25350532115	0.617324063407956	28.1394080139	45.11409730725001	Tonga
703	29	2020	72.97802154751	0.622104455604093	28.10814067805454	44.86988086945546	Tonga
704	29	2021	72.87009247085	0.626349935807987	28.14721194272526	44.72288052812473	Tonga
705	30	1990	130.52573475187	0.353100252005321	29.23543478498556	101.2902999668844	Vanuatu
706	30	1991	132.58403227451	0.357005378847917	29.04590138953676	103.5381308849732	Vanuatu
707	30	1992	133.81634744764	0.360893295561675	28.45973984283209	105.3566076048079	Vanuatu
708	30	1993	134.20871482069	0.364444155251801	28.21936278755932	105.9893520331307	Vanuatu
709	30	1994	136.29171794779	0.368501002014456	28.15702220661779	108.1346957411722	Vanuatu
710	30	1995	133.71930508373	0.372479125756324	28.16924874084429	105.5500563428857	Vanuatu
711	30	1996	133.86762727268	0.376460884544884	28.15335917692095	105.714268095759	Vanuatu
712	30	1997	132.91628666753	0.380667171234513	28.20282202799228	104.7134646395377	Vanuatu
713	30	1998	131.89625124624	0.384690196444633	28.1823066545441	103.7139445916959	Vanuatu
714	30	1999	131.60490497404	0.388300526237242	28.1775953177694	103.4273096562706	Vanuatu
715	30	2000	127.41840429642	0.392158348897928	28.16280988815624	99.25559440826376	Vanuatu
716	30	2001	127.28531716701	0.395325055353778	28.12930453781561	99.1560126291944	Vanuatu
717	30	2002	122.35912320521	0.397723782197823	28.15813010100047	94.20099310420953	Vanuatu
718	30	2003	118.25029823474	0.400396455507663	28.19327415316769	90.05702408157231	Vanuatu
719	30	2004	118.20427232128	0.403226096857709	28.12103001336709	90.08324230791293	Vanuatu
720	30	2005	121.62501356738	0.406488572045146	28.04989901897441	93.57511454840558	Vanuatu
721	30	2006	121.97237459919	0.410501728664985	28.2388529631	93.73352163609	Vanuatu
722	30	2007	123.56099615117	0.41491557794022	28.17825992208561	95.3827362290844	Vanuatu
723	30	2008	123.95329699006	0.41985323747475	28.13168430639623	95.82161268366377	Vanuatu
724	30	2009	122.71900241529	0.424854650160333	28.14872344083924	94.57027897445076	Vanuatu
725	30	2010	122.04955990335	0.429658048936263	28.11439805747939	93.93516184587061	Vanuatu
726	30	2011	123.26263806217	0.434283044387506	28.08073185719734	95.18190620497266	Vanuatu
727	30	2012	123.23663030523	0.438661997905717	28.10202097460333	95.13460933062666	Vanuatu
728	30	2013	123.35884882397	0.442720176072726	28.23940100061082	95.11944782335918	Vanuatu
729	30	2014	123.42466840747	0.446687298111776	28.04430241782182	95.38036598964817	Vanuatu
730	30	2015	123.58534183089	0.450329861394857	28.15236858938391	95.43297324150609	Vanuatu
731	30	2016	123.45311969141	0.454072763242304	28.05703265445624	95.39608703695376	Vanuatu
732	30	2017	123.54844497556	0.45801683397471	28.1738844858623	95.3745604896977	Vanuatu
733	30	2018	123.81087915092	0.462080220969235	28.10406384997125	95.70681530094875	Vanuatu
734	30	2019	124.01663732031	0.466276161662358	28.16698298935629	95.84965433095371	Vanuatu
735	30	2020	124.11279824856	0.470038390856612	28.15599244785299	95.95680580070699	Vanuatu
736	30	2021	123.88497917989	0.473100705820327	28.1150772272554	95.7699019526346	Vanuatu
737	33	1990	137.45316311841	0.54441453483767	28.24081154434195	109.2123515740681	Armenia
738	33	1991	137.08032097834	0.547561862706728	28.0320839549051	109.0482370234349	Armenia
739	33	1992	138.76173824952	0.548974723873954	28.14846507376262	110.6132731757574	Armenia
740	33	1993	130.83123480993	0.551214673543035	28.18501316675207	102.6462216431779	Armenia
741	33	1994	116.26133228846	0.553783844340157	28.11868566694417	88.14264662151584	Armenia
742	33	1995	115.84864983494	0.556815513215437	28.15229844227079	87.69635139266921	Armenia
743	33	1996	118.17965801127	0.560537777557715	28.16300660414563	90.01665140712439	Armenia
744	33	1997	115.40323371628	0.564627461798536	28.149084305479	87.254149410801	Armenia
745	33	1998	114.16540279322	0.569556662578666	28.08837867265524	86.07702412056476	Armenia
746	33	1999	116.88109857423	0.574323064436665	28.06575122638347	88.81534734784653	Armenia
747	33	2000	113.47682052454	0.579437569012042	28.11904975909724	85.35777076544277	Armenia
748	33	2001	112.58764489306	0.585419295040696	28.0959856441492	84.49165924891079	Armenia
749	33	2002	113.75350527605	0.592710614375924	28.20847859086804	85.54502668518197	Armenia
750	33	2003	116.1971786469	0.600809170405726	28.11024475570667	88.08693389119333	Armenia
751	33	2004	115.54641823898	0.60903176604033	28.04505381134141	87.50136442763858	Armenia
752	33	2005	113.6359185937	0.617759634102041	28.11901171549561	85.5169068782044	Armenia
753	33	2006	113.72335279688	0.626688335239636	28.06427929343722	85.65907350344278	Armenia
754	33	2007	111.30031137791	0.635870981516541	28.16178317141719	83.13852820649282	Armenia
755	33	2008	107.53136599227	0.64443159113194	28.04849541300265	79.48287057926734	Armenia
756	33	2009	108.65536706617	0.649714844735141	28.10796076367444	80.54740630249557	Armenia
757	33	2010	112.37682978045	0.654811533750253	28.09596160551659	84.2808681749334	Armenia
758	33	2011	114.64555314976	0.659818092317619	28.09788152660697	86.54767162315304	Armenia
759	33	2012	113.72326971259	0.664833142570704	28.13829185593361	85.5849778566564	Armenia
760	33	2013	111.24105997493	0.669534495666631	28.02689128620889	83.21416868872112	Armenia
761	33	2014	112.05790946849	0.673932189530685	28.16972818428126	83.88818128420874	Armenia
762	33	2015	115.70690375544	0.678054634729575	28.0685011055639	87.6384026498761	Armenia
763	33	2016	114.32511166878	0.681746395416543	28.13293587492302	86.19217579385698	Armenia
764	33	2017	107.12474244839	0.685980265385199	28.11519472724359	79.0095477211464	Armenia
765	33	2018	110.73326270792	0.690276871944721	28.10515831908683	82.62810438883318	Armenia
766	33	2019	112.28985532413	0.694765961567774	28.06270091736796	84.22715440676205	Armenia
767	33	2020	112.18013695462	0.69826889937921	28.09698072997182	84.08315622464818	Armenia
768	33	2021	110.49485889559	0.701833194147139	28.15087181117933	82.34398708441067	Armenia
769	34	1990	98.42246923682	0.595986032704332	28.08713938136467	70.33532985545534	Azerbaijan
770	34	1991	99.7398547569	0.595807711845649	28.18123854581786	71.55861621108215	Azerbaijan
771	34	1992	104.28928963715	0.594651335166956	28.05326557760208	76.23602405954793	Azerbaijan
772	34	1993	104.76566228364	0.59354267649819	28.1325492045601	76.63311307907989	Azerbaijan
773	34	1994	104.43663344292	0.5920887850585	28.12899205392949	76.3076413889905	Azerbaijan
774	34	1995	100.58175835178	0.589441456728463	28.04038030291451	72.54137804886548	Azerbaijan
775	34	1996	95.69325845975	0.586315946466504	28.15153296498826	67.54172549476174	Azerbaijan
776	34	1997	90.47368224975	0.583221812602983	28.15097112638636	62.32271112336363	Azerbaijan
777	34	1998	86.69331200904	0.580392893004131	28.12798625734053	58.56532575169947	Azerbaijan
778	34	1999	84.30188328026	0.579192506195412	28.06559060145	56.23629267881	Azerbaijan
779	34	2000	81.98283989431	0.580020573148448	28.13688371418064	53.84595618012936	Azerbaijan
780	34	2001	78.64184730138	0.582193708342128	28.11703186984887	50.52481543153112	Azerbaijan
781	34	2002	78.74148068596	0.585716143276774	28.2036215657773	50.5378591201827	Azerbaijan
782	34	2003	80.45820304534	0.590038705393348	28.13505191891906	52.32315112642094	Azerbaijan
783	34	2004	81.57038977196001	0.594646084750935	28.14125080245363	53.42913896950638	Azerbaijan
784	34	2005	83.26897726714	0.602485193033144	28.20370157200454	55.06527569513547	Azerbaijan
785	34	2006	82.76127034731999	0.61377109654975	28.12385202659198	54.63741832072802	Azerbaijan
786	34	2007	82.63770445571	0.626110925531736	28.05812764012802	54.57957681558197	Azerbaijan
787	34	2008	83.88726990346	0.636901109120982	28.15416224737412	55.73310765608588	Azerbaijan
788	34	2009	84.38154078898	0.645163340636595	28.0908224854585	56.2907183035215	Azerbaijan
789	34	2010	84.91510043925	0.652056507002412	28.13948550187916	56.77561493737084	Azerbaijan
790	34	2011	84.37488316221	0.657971629199692	28.17336228563461	56.20152087657539	Azerbaijan
791	34	2012	83.85754265411	0.662897001762113	28.13636379457868	55.72117885953132	Azerbaijan
792	34	2013	82.20353976176	0.667658779253801	28.13177285116337	54.07176691059664	Azerbaijan
793	34	2014	81.20117535586	0.672162741185153	28.06778292114961	53.13339243471039	Azerbaijan
794	34	2015	80.55777844302	0.676244911134277	28.13224521448802	52.42553322853198	Azerbaijan
795	34	2016	80.04008340275999	0.679807642651878	28.13402147318827	51.90606192957172	Azerbaijan
796	34	2017	80.20102608252	0.683263203610851	28.14429461282957	52.05673146969043	Azerbaijan
797	34	2018	77.37058575637	0.68656109318329	28.11742875057299	49.25315700579701	Azerbaijan
798	34	2019	76.51057972405	0.689834714583805	28.10889397590526	48.40168574814474	Azerbaijan
799	34	2020	72.59574147837	0.692605192199032	28.10446252723554	44.49127895113446	Azerbaijan
800	34	2021	71.2064947033	0.694851274415291	28.11376962226207	43.09272508103793	Azerbaijan
801	35	1990	106.35529580847	0.656136044291497	28.04321074028733	78.31208506818267	Georgia
802	35	1991	99.05348595794	0.662113185865682	28.12637900746176	70.92710695047823	Georgia
803	35	1992	87.8722831989	0.665021427814483	28.14489358598631	59.7273896129137	Georgia
804	35	1993	79.83024395292	0.663466862184598	28.18255363720881	51.64769031571119	Georgia
805	35	1994	74.69159634701	0.658134139130798	28.17781492743854	46.51378141957146	Georgia
806	35	1995	80.12606420221	0.651363604039082	28.13149065338542	51.99457354882458	Georgia
807	35	1996	85.27427536395	0.644558090070583	28.1066570110238	57.1676183529262	Georgia
808	35	1997	82.26633326083	0.63852563128688	28.04441331986776	54.22191994096223	Georgia
809	35	1998	81.44162589757	0.633347931127712	28.07505350727843	53.36657239029157	Georgia
810	35	1999	83.73333510314	0.63027794625322	28.14958463213619	55.58375047100382	Georgia
811	35	2000	89.669576017	0.630265990578475	28.13986947211541	61.52970654488459	Georgia
812	35	2001	95.60062568448	0.633388300444106	28.11694056034322	67.48368512413677	Georgia
813	35	2002	94.4206046559	0.638370108205142	28.19483230574567	66.22577235015433	Georgia
814	35	2003	94.79429716675	0.644065578985868	28.19332078765074	66.60097637909925	Georgia
815	35	2004	93.88582441071	0.648920978029192	28.11878045508578	65.76704395562422	Georgia
816	35	2005	86.51177415231	0.65361600499668	28.15596663280303	58.35580751950697	Georgia
817	35	2006	84.99689655665	0.658403371769116	28.10521705260125	56.89167950404875	Georgia
818	35	2007	83.87912828127999	0.663697966220568	28.21344973259	55.66567854868999	Georgia
819	35	2008	100.93307418798	0.668442495947816	28.15879084048245	72.77428334749754	Georgia
820	35	2009	100.22101147939	0.672449380923053	28.11543475333772	72.10557672605228	Georgia
821	35	2010	102.2610869955	0.677034892187658	28.14807778534493	74.11300921015506	Georgia
822	35	2011	109.39552479571	0.681567044251293	28.147713318958	81.247811476752	Georgia
823	35	2012	112.58682787512	0.685519223189507	28.14975023466235	84.43707764045764	Georgia
824	35	2013	112.23298538165	0.688603268140652	28.09345886787301	84.13952651377699	Georgia
825	35	2014	112.54765012062	0.692155206871812	28.14074094499094	84.40690917562907	Georgia
826	35	2015	126.13281377478	0.697316132597582	28.12549108280444	98.00732269197556	Georgia
827	35	2016	138.40878683591	0.703731490142933	28.11356987586478	110.2952169600452	Georgia
828	35	2017	127.66503518394	0.710874718456081	28.1071351920729	99.5578999918671	Georgia
829	35	2018	124.92808636084	0.717993653891294	28.0981802587414	96.8299061020986	Georgia
830	35	2019	126.8926514246	0.724536461948472	28.1631462986354	98.72950512596461	Georgia
831	35	2020	126.51308097002	0.729125888954526	28.09403998777736	98.41904098224265	Georgia
832	35	2021	124.13767225277	0.732473604476306	28.15156050808944	95.98611174468056	Georgia
833	36	1990	160.24571080152	0.589435803839118	28.18785621523181	132.0578545862882	Kazakhstan
834	36	1991	146.18006865273	0.590967831817803	28.19410363148319	117.9859650212468	Kazakhstan
835	36	1992	142.71400735703	0.596127664006257	28.12143979233316	114.5925675646968	Kazakhstan
836	36	1993	148.01870589317	0.603138328452166	28.13503612069364	119.8836697724764	Kazakhstan
837	36	1994	146.79874336053	0.610591100120018	28.1436119651116	118.6551313954184	Kazakhstan
838	36	1995	149.96566345029	0.618573582182698	28.09981800419	121.8658454461	Kazakhstan
839	36	1996	147.99741049876	0.626013137564744	28.19025032802585	119.8071601707341	Kazakhstan
840	36	1997	147.35005493886	0.631166626279517	28.09964110507009	119.2504138337899	Kazakhstan
841	36	1998	139.12707091362	0.635388623908262	28.09889143862125	111.0281794749988	Kazakhstan
842	36	1999	138.27425437802	0.64018048502742	28.09425153599014	110.1800028420299	Kazakhstan
843	36	2000	141.51776339691	0.644689623243828	28.14597505696948	113.3717883399405	Kazakhstan
844	36	2001	139.19130000587	0.648397258264821	28.05719183848554	111.1341081673845	Kazakhstan
845	36	2002	133.76412777055	0.651529335252827	28.12470258774804	105.639425182802	Kazakhstan
846	36	2003	136.1117776409	0.654835925835483	28.13142203838745	107.9803556025126	Kazakhstan
847	36	2004	134.58468566094	0.658733071329599	28.16566879498525	106.4190168659548	Kazakhstan
848	36	2005	133.5968300955	0.662943941893493	28.09265616797929	105.5041739275207	Kazakhstan
849	36	2006	133.76389135033	0.667048858291012	28.16453296586219	105.5993583844678	Kazakhstan
850	36	2007	134.41724299777	0.671367207568052	28.15250740364095	106.264735594129	Kazakhstan
851	36	2008	131.08734866445	0.676352868998898	28.1116465837369	102.9757020807131	Kazakhstan
852	36	2009	127.80096841148	0.681606838672477	28.13557485636836	99.66539355511163	Kazakhstan
853	36	2010	135.03640094364	0.686996643005111	28.09319135670283	106.9432095869372	Kazakhstan
854	36	2011	132.54272803187	0.691758951738966	28.13911651732354	104.4036115145465	Kazakhstan
855	36	2012	132.45349733406	0.695312766608011	28.09230777409398	104.361189559966	Kazakhstan
856	36	2013	120.74811526743	0.699053593413088	28.0948600970422	92.6532551703878	Kazakhstan
857	36	2014	115.62545885456	0.703511920757132	28.15951830955663	87.46594054500336	Kazakhstan
858	36	2015	111.93589858697	0.70822973614897	28.11927429866683	83.81662428830316	Kazakhstan
859	36	2016	108.61356040749	0.712569040397695	28.16019504587188	80.45336536161813	Kazakhstan
860	36	2017	103.37995751377	0.716026687894304	28.12251700853425	75.25744050523575	Kazakhstan
861	36	2018	103.6742519812	0.718531998551374	28.17503287662878	75.49921910457124	Kazakhstan
862	36	2019	103.48837611132	0.720797601617411	28.13483315934187	75.35354295197813	Kazakhstan
863	36	2020	101.68897058982	0.722788768207953	28.0635478185915	73.6254227712285	Kazakhstan
864	36	2021	99.59565404694	0.725144495100349	28.04157932114326	71.55407472579674	Kazakhstan
865	37	1990	114.01474073425	0.519407652158871	28.20920297981252	85.80553775443747	Kyrgyzstan
866	37	1991	111.20956484675	0.523746714213702	28.10574789777559	83.10381694897441	Kyrgyzstan
867	37	1992	110.02697851087	0.52790155215442	28.10197212352893	81.92500638734107	Kyrgyzstan
868	37	1993	107.52981246183	0.532431008334573	28.1560053439124	79.37380711791761	Kyrgyzstan
869	37	1994	97.47328456684	0.536232980141406	28.15517195208475	69.31811261475525	Kyrgyzstan
870	37	1995	92.06440871284	0.539052820319823	28.15148939314433	63.91291931969567	Kyrgyzstan
871	37	1996	91.63958983837	0.541628927165702	28.09376367005655	63.54582616831345	Kyrgyzstan
872	37	1997	91.56230903137	0.543341150499015	28.16992884908326	63.39238018228674	Kyrgyzstan
873	37	1998	91.07544799901	0.543258545983634	28.16924068601218	62.90620731299782	Kyrgyzstan
874	37	1999	89.16183933654999	0.54286728228234	28.23202334897967	60.92981598757032	Kyrgyzstan
875	37	2000	87.16637315565	0.543036486604175	28.16497726866723	59.00139588698278	Kyrgyzstan
876	37	2001	85.56882366104	0.543805550685403	28.11462721537963	57.45419644566037	Kyrgyzstan
877	37	2002	87.45545596951	0.544374670344746	28.04808969525275	59.40736627425726	Kyrgyzstan
878	37	2003	84.67382045696	0.545649261714426	28.20231695313607	56.47150350382394	Kyrgyzstan
879	37	2004	83.28317619083	0.547262342515335	28.10249360106955	55.18068258976045	Kyrgyzstan
880	37	2005	82.3618498515	0.548260448903511	28.05267582631095	54.30917402518905	Kyrgyzstan
881	37	2006	80.80661242245999	0.549383593833376	28.20011319704296	52.60649922541702	Kyrgyzstan
882	37	2007	77.19587776955	0.551146191596044	28.18145316783517	49.01442460171482	Kyrgyzstan
883	37	2008	74.66391380017001	0.553206382142723	28.14864809342926	46.51526570674075	Kyrgyzstan
884	37	2009	75.27888458252	0.55512386607295	28.09182771244405	47.18705687007596	Kyrgyzstan
885	37	2010	74.34466842359	0.556416544522946	28.07621776815186	46.26845065543813	Kyrgyzstan
886	37	2011	74.9328119868	0.55892333472436	28.18872405820929	46.74408792859072	Kyrgyzstan
887	37	2012	75.03776034103001	0.561541573671693	28.28271261925277	46.75504772177724	Kyrgyzstan
888	37	2013	73.77749824858999	0.565776769347093	28.10528499582567	45.67221325276432	Kyrgyzstan
889	37	2014	72.15175912515	0.570569357153487	28.15686442878271	43.99489469636728	Kyrgyzstan
890	37	2015	74.0834891228	0.575463230818727	28.1545345053958	45.9289546174042	Kyrgyzstan
891	37	2016	72.25725293356	0.580388550869674	28.14493490721018	44.11231802634982	Kyrgyzstan
892	37	2017	70.44209921501	0.585766095993466	28.07866577814933	42.36343343686067	Kyrgyzstan
893	37	2018	68.55271525128	0.591237134219733	28.15214258344628	40.40057266783373	Kyrgyzstan
894	37	2019	69.64064718059001	0.596501638087194	28.05880707188956	41.58184010870045	Kyrgyzstan
895	37	2020	69.34700599041	0.600499553804348	28.08828676705595	41.25871922335405	Kyrgyzstan
896	37	2021	68.41072745213	0.603979328412055	28.1022393624221	40.3084880897079	Kyrgyzstan
897	38	1990	88.00639478337	0.466550117857047	28.05961869934153	59.94677608402847	Mongolia
898	38	1991	93.24031757026	0.472199013666192	28.13665531282956	65.10366225743044	Mongolia
899	38	1992	96.69483974936	0.477586553799195	28.11213322231357	68.58270652704643	Mongolia
900	38	1993	98.56787885237	0.482726727049412	28.08305902992093	70.48481982244907	Mongolia
901	38	1994	94.85146323716	0.488276683033118	28.03218849353484	66.81927474362517	Mongolia
902	38	1995	99.08144863979	0.495006781085721	28.11081467032879	70.9706339694612	Mongolia
903	38	1996	100.10903244876	0.501703717883367	28.13806211559833	71.97097033316167	Mongolia
904	38	1997	99.99926833652	0.50855826800798	28.16929877318376	71.82996956333625	Mongolia
905	38	1998	97.08950725585	0.514793382702856	28.09428277619741	68.99522447965259	Mongolia
906	38	1999	95.05721787672	0.520781189245005	28.14745087665289	66.9097670000671	Mongolia
907	38	2000	92.33631987823	0.526650344907534	28.05834955684591	64.27797032138409	Mongolia
908	38	2001	91.44584594313	0.532620200843235	28.2380150469603	63.2078308961697	Mongolia
909	38	2002	90.06649529357999	0.538424834911619	28.2127598225341	61.85373547104589	Mongolia
910	38	2003	88.91708480266	0.543971650708528	28.25355005905157	60.66353474360843	Mongolia
911	38	2004	88.23832545069	0.549551499752672	28.05975324049837	60.17857221019163	Mongolia
912	38	2005	88.16295647441	0.55468028439734	28.16013913806094	60.00281733634905	Mongolia
913	38	2006	87.45811879392001	0.55956113814646	28.14625502130924	59.31186377261077	Mongolia
914	38	2007	85.79194715292	0.564236795141046	28.13095787331009	57.66098927960991	Mongolia
915	38	2008	84.27101358119	0.568500598715617	28.07732529715928	56.19368828403072	Mongolia
916	38	2009	86.18999048925	0.571341685964544	28.25468524747864	57.93530524177135	Mongolia
917	38	2010	85.87121815863	0.574406669398145	28.12806648329343	57.74315167533657	Mongolia
918	38	2011	87.23878614678	0.57860066312097	28.11038297538487	59.12840317139514	Mongolia
919	38	2012	87.41580655971	0.583255885768315	28.21957363202552	59.19623292768449	Mongolia
920	38	2013	88.38856877175	0.588080810956893	28.07601911876838	60.31254965298162	Mongolia
921	38	2014	88.23617390855	0.592867352927119	28.10831753119522	60.12785637735479	Mongolia
922	38	2015	89.45973049611	0.59685964756958	28.11434780015889	61.34538269595111	Mongolia
923	38	2016	89.92992918212	0.600260766781331	28.16398511421177	61.76594406790824	Mongolia
924	38	2017	90.16418214698	0.60372196450642	28.10937987131896	62.05480227566104	Mongolia
925	38	2018	90.60396787717	0.607501833007913	28.09492903779921	62.5090388393708	Mongolia
926	38	2019	91.71471295204	0.611250680890372	28.12765601639372	63.58705693564628	Mongolia
927	38	2020	87.00641157193	0.61462963730677	28.16495655336787	58.84145501856213	Mongolia
928	38	2021	84.37449487087001	0.617621564638127	28.12953057677293	56.24496429409708	Mongolia
929	39	1990	90.06866443607001	0.466155413419203	28.14038317440979	61.92828126166022	Tajikistan
930	39	1991	90.51975065761	0.472342173046228	28.17421689399778	62.34553376361222	Tajikistan
931	39	1992	93.47232602021	0.47574519497737	28.09194002290439	65.38038599730561	Tajikistan
932	39	1993	90.79034677761	0.478238812995371	28.05131304705468	62.73903373055531	Tajikistan
933	39	1994	92.69481169225	0.478726011215724	28.10602044266644	64.58879124958355	Tajikistan
934	39	1995	89.50691991603	0.477586868115015	28.225232116556	61.281687799474	Tajikistan
935	39	1996	86.02158615706	0.474346027462684	28.14639268033282	57.87519347672718	Tajikistan
936	39	1997	80.75192882605	0.470274795927363	28.08626069053073	52.66566813551928	Tajikistan
937	39	1998	77.56942153754	0.465341742120163	28.22439071035756	49.34503082718244	Tajikistan
938	39	1999	75.20641501077	0.46050561615396	28.11743529400363	47.08897971676637	Tajikistan
939	39	2000	72.66951399273	0.457061333395443	28.11631044874516	44.55320354398485	Tajikistan
940	39	2001	70.42874293423	0.45625651276009	28.1070953834333	42.3216475507967	Tajikistan
941	39	2002	70.07822041954	0.458807780304158	28.23835054813414	41.83986987140587	Tajikistan
942	39	2003	69.57209771222	0.463329706383786	28.14752447123797	41.42457324098203	Tajikistan
943	39	2004	69.95215676129	0.469154214043517	28.08003301392141	41.87212374736859	Tajikistan
944	39	2005	71.29867809914	0.474637785688857	28.11993994021734	43.17873815892266	Tajikistan
945	39	2006	71.16240808866	0.479651831177988	28.16642881836122	42.99597927029878	Tajikistan
946	39	2007	71.48912501634	0.484211156232784	28.1168540370446	43.37227097929539	Tajikistan
947	39	2008	70.65898655844	0.488441135968382	28.13834301328102	42.52064354515899	Tajikistan
948	39	2009	69.77092284646	0.49206404051479	28.10149537988291	41.66942746657709	Tajikistan
949	39	2010	66.75599486726	0.495893963626257	28.20418303484937	38.55181183241064	Tajikistan
950	39	2011	64.75750574117001	0.499869804401369	28.08178019036069	36.67572555080932	Tajikistan
951	39	2012	62.42212932513	0.503953884549027	28.02093523489198	34.40119409023802	Tajikistan
952	39	2013	58.88931314683	0.507970675899606	28.20785720983136	30.68145593699863	Tajikistan
953	39	2014	58.35890186312	0.511989517777097	28.10648222209095	30.25241964102906	Tajikistan
954	39	2015	57.264869627	0.515783244686634	28.2231847474173	29.0416848795827	Tajikistan
955	39	2016	56.46104616765999	0.519897002395847	28.12703199601065	28.33401417164934	Tajikistan
956	39	2017	54.85350093002	0.524492606909067	28.09231238531032	26.76118854470968	Tajikistan
957	39	2018	54.04798721682	0.529153916295379	28.17657801792343	25.87140919889658	Tajikistan
958	39	2019	53.04750669011	0.533769951484441	28.07068881739221	24.97681787271779	Tajikistan
959	39	2020	52.80485081091	0.537690530515565	28.10298687152196	24.70186393938803	Tajikistan
960	39	2021	52.76231585845999	0.541511187051998	28.13392419765589	24.62839166080411	Tajikistan
961	40	1990	69.41775176052	0.563126887105135	28.05888085560701	41.358870904913	Turkmenistan
962	40	1991	63.51709555907	0.564939385894165	28.16564268020377	35.35145287886623	Turkmenistan
963	40	1992	61.74966657989	0.565587505223265	28.11920623140333	33.63046034848666	Turkmenistan
964	40	1993	66.36162489315	0.567174449333284	28.1145834375099	38.24704145564009	Turkmenistan
965	40	1994	68.84848757104	0.567288975507041	28.04878567048755	40.79970190055245	Turkmenistan
966	40	1995	67.41019712377	0.567198634711689	28.09076406593865	39.31943305783135	Turkmenistan
967	40	1996	70.43560383421	0.567061261285221	28.23018817000402	42.20541566420599	Turkmenistan
968	40	1997	66.4856205648	0.565623083668948	28.10235476652806	38.38326579827194	Turkmenistan
969	40	1998	62.04285900304	0.564405264391893	28.25443340229263	33.78842560074737	Turkmenistan
970	40	1999	56.27466532948	0.564716005636632	28.08112957124467	28.19353575823533	Turkmenistan
971	40	2000	47.51043079707	0.567421033351252	28.14483839557113	19.36559240149887	Turkmenistan
972	40	2001	46.04827208104	0.57104381892434	28.0903399418199	17.95793213922009	Turkmenistan
973	40	2002	45.68225089161	0.575596165867541	28.04869858195724	17.63355230965276	Turkmenistan
974	40	2003	46.65837950413	0.580820125927832	28.20762847205571	18.45075103207428	Turkmenistan
975	40	2004	46.11873813767	0.586712349142411	28.14434076622928	17.97439737144072	Turkmenistan
976	40	2005	47.11795254697	0.593388894864117	28.12005558387735	18.99789696309265	Turkmenistan
977	40	2006	48.5658758989	0.599896069365258	28.10051757599	20.46535832291	Turkmenistan
978	40	2007	48.92636358124	0.606042198134731	28.13961894544088	20.78674463579912	Turkmenistan
979	40	2008	46.41086001095	0.611923308807263	28.05321043320556	18.35764957774444	Turkmenistan
980	40	2009	45.25947387482	0.617652905277457	28.04381575917769	17.21565811564231	Turkmenistan
981	40	2010	46.68717795973	0.623234588644236	28.24731213859149	18.43986582113851	Turkmenistan
982	40	2011	48.52689253385	0.629233721702303	28.10362008416968	20.42327244968032	Turkmenistan
983	40	2012	53.84892551005	0.635263183091614	28.14165972557928	25.70726578447072	Turkmenistan
984	40	2013	52.92941228776001	0.641361893351002	28.19492991458422	24.73448237317579	Turkmenistan
985	40	2014	52.26394962214999	0.647542416932676	28.07714741923289	24.1868022029171	Turkmenistan
986	40	2015	54.25616383145	0.65335278951701	28.15501050687888	26.10115332457113	Turkmenistan
987	40	2016	54.66893439489	0.658945613392641	28.10316141142866	26.56577298346134	Turkmenistan
988	40	2017	55.26027837401	0.664284691942071	28.15788977328784	27.10238860072216	Turkmenistan
989	40	2018	55.56203985287	0.669433598508271	28.08803731040247	27.47400254246753	Turkmenistan
990	40	2019	56.05383331498	0.674303535870544	28.08030286322895	27.97353045175105	Turkmenistan
991	40	2020	55.87807633185	0.678298179976148	28.14573018381202	27.73234614803798	Turkmenistan
992	40	2021	55.53059947872	0.682160775869611	28.10542360461989	27.42517587410011	Turkmenistan
993	41	1990	67.93614871818	0.500241735138187	28.11022464489917	39.82592407328083	Uzbekistan
994	41	1991	65.53353522607	0.501544609458551	28.15508280246038	37.37845242360962	Uzbekistan
995	41	1992	63.79000303055	0.502905194308151	28.23492729987676	35.55507573067324	Uzbekistan
996	41	1993	61.48970860655999	0.506556615160302	28.11320684877547	33.37650175778452	Uzbekistan
997	41	1994	59.25749090479999	0.5110185249116	28.0924270317875	31.1650638730125	Uzbekistan
998	41	1995	56.56271272870001	0.51698626355212	28.23392815152302	28.32878457717699	Uzbekistan
999	41	1996	56.53286076342	0.524392909803147	28.2286882192584	28.3041725441616	Uzbekistan
1000	41	1997	55.60252742416001	0.532686328470226	28.19157786362418	27.41094956053583	Uzbekistan
1001	41	1998	53.14759186784	0.541279069137397	28.12351809241259	25.02407377542741	Uzbekistan
1002	41	1999	51.36834896892	0.549739390933737	28.10669160263084	23.26165736628916	Uzbekistan
1003	41	2000	51.53924715313001	0.557522310762499	28.07967262056444	23.45957453256556	Uzbekistan
1004	41	2001	51.35082979849	0.564803382897778	28.10670083073313	23.24412896775686	Uzbekistan
1005	41	2002	51.88423972992	0.571690142599581	28.18892534008806	23.69531438983194	Uzbekistan
1006	41	2003	52.32234545692	0.57800653838209	28.14038284619932	24.18196261072067	Uzbekistan
1007	41	2004	52.48660348152	0.583942986424626	28.1713841142599	24.3152193672601	Uzbekistan
1008	41	2005	51.90237632141	0.589530776570668	28.06034527270639	23.84203104870361	Uzbekistan
1009	41	2006	44.7203621822	0.594498056671551	28.07587507908913	16.64448710311087	Uzbekistan
1010	41	2007	42.67948224104	0.599628054727829	28.14462030548011	14.53486193555988	Uzbekistan
1011	41	2008	41.60274419704	0.604889158157396	28.19391571624722	13.40882848079278	Uzbekistan
1012	41	2009	40.40000386902	0.610351745244056	28.1578115837704	12.2421922852496	Uzbekistan
1013	41	2010	40.28968625641	0.616097907401681	28.14753870745158	12.14214754895842	Uzbekistan
1014	41	2011	40.48762618643	0.621344618930939	28.2230581959402	12.2645679904898	Uzbekistan
1015	41	2012	40.31212361152	0.62620212543294	28.05387801700178	12.25824559451823	Uzbekistan
1016	41	2013	42.91433807013	0.630796403406203	28.09283401511275	14.82150405501725	Uzbekistan
1017	41	2014	45.08707715965	0.635257049718365	28.21052177923588	16.87655538041412	Uzbekistan
1018	41	2015	48.19270467017	0.639805638905225	28.2083663525636	19.9843383176064	Uzbekistan
1019	41	2016	52.3776789391	0.644230597300764	28.16976982987789	24.20790910922211	Uzbekistan
1020	41	2017	51.07653620963001	0.648119346591586	28.12630113464206	22.95023507498795	Uzbekistan
1021	41	2018	51.02034557854	0.651918144182724	28.17723843313581	22.84310714540419	Uzbekistan
1022	41	2019	51.34956496118	0.655836959268026	28.14955470016649	23.20001026101351	Uzbekistan
1023	41	2020	51.03792771606	0.659124204371032	28.12445022674286	22.91347748931714	Uzbekistan
1024	41	2021	50.69664790572	0.662621694181816	28.23672063795571	22.45992726776429	Uzbekistan
1025	43	1990	67.83595579986	0.557773300317074	28.13153617387549	39.70441962598451	Albania
1026	43	1991	68.28106991898	0.555629411790174	28.17492017647437	40.10614974250563	Albania
1027	43	1992	64.46476920223	0.553107897492912	28.10068313205196	36.36408607017804	Albania
1028	43	1993	60.90332711110999	0.552453327893755	28.13583667120505	32.76749043990495	Albania
1029	43	1994	56.35990815668	0.553763669315605	28.04818789091318	28.31172026576682	Albania
1030	43	1995	57.67980858103	0.557040889185472	28.12737234165061	29.55243623937938	Albania
1031	43	1996	60.58691669324	0.562248886206679	28.09438709888575	32.49252959435425	Albania
1032	43	1997	61.35169469674	0.566802804232969	28.1550393747908	33.19665532194921	Albania
1033	43	1998	61.12051355083	0.572534101516668	28.13692024172071	32.98359330910928	Albania
1034	43	1999	60.90153376069	0.578295461805887	28.09468172212663	32.80685203856338	Albania
1035	43	2000	61.35440010651	0.58466418835901	28.12417798887486	33.23022211763514	Albania
1036	43	2001	61.21845977108	0.592412946510661	28.1528587846863	33.0656009863937	Albania
1037	43	2002	62.92775881004999	0.599865977568749	28.16061283694746	34.76714597310253	Albania
1038	43	2003	64.7754355129	0.606971165987994	28.14439898034063	36.63103653255938	Albania
1039	43	2004	64.7354923637	0.613864246664272	28.12190895056631	36.6135834131337	Albania
1040	43	2005	63.64022814118	0.620679614590226	28.06995645914957	35.57027168203044	Albania
1041	43	2006	61.0773566367	0.627485617497143	28.10336597375099	32.97399066294901	Albania
1042	43	2007	57.66989782458	0.634167968985356	28.11457052839889	29.55532729618111	Albania
1043	43	2008	57.65505903856	0.640766134349698	28.1886794860925	29.4663795524675	Albania
1044	43	2009	56.97671453086	0.646816130123751	28.12284309608752	28.85387143477248	Albania
1045	43	2010	58.62361871736	0.652654202642964	28.21788105545367	30.40573766190633	Albania
1046	43	2011	60.12847872566	0.658196772707548	28.0679852420183	32.0604934836417	Albania
1047	43	2012	61.66348004744	0.66355677961127	28.14740127812441	33.51607876931558	Albania
1048	43	2013	63.13605839154	0.668739558985928	28.08213053878088	35.05392785275912	Albania
1049	43	2014	64.50897893862	0.67411298539372	28.08709116449012	36.42188777412989	Albania
1050	43	2015	65.56553935742001	0.679668600655757	28.11321648720887	37.45232287021114	Albania
1051	43	2016	66.68494321301	0.68503664759447	28.14872980868812	38.53621340432188	Albania
1052	43	2017	67.23178562183	0.690379199197076	28.06933431602353	39.16245130580647	Albania
1053	43	2018	66.75148150495001	0.695566877664306	28.13995606396678	38.61152544098323	Albania
1054	43	2019	66.60576479982	0.700287863295906	28.09041126087972	38.51535353894027	Albania
1055	43	2020	62.79033853923	0.703790245372837	28.14203614246539	34.64830239676461	Albania
1056	43	2021	62.91233594743	0.706849790878611	28.12367434395073	34.78866160347927	Albania
1057	44	1990	124.59013366259	0.541132539726015	28.09320801092814	96.49692565166185	Bosnia and Herzegovina
1058	44	1991	132.46101350906	0.541346250550883	28.11217576786791	104.3488377411921	Bosnia and Herzegovina
1059	44	1992	132.58314833158	0.539303227421668	28.17122694820365	104.4119213833764	Bosnia and Herzegovina
1060	44	1993	133.16781212456	0.53603188160081	28.15436670200975	105.0134454225502	Bosnia and Herzegovina
1061	44	1994	132.15086729148	0.533853389744284	28.21415220057068	103.9367150909093	Bosnia and Herzegovina
1062	44	1995	130.48522017694	0.534025536110865	28.14067777320357	102.3445424037364	Bosnia and Herzegovina
1063	44	1996	128.73268566916	0.545549215040903	28.0598603585361	100.6728253106239	Bosnia and Herzegovina
1064	44	1997	126.89729833612	0.563565414584231	28.10517750784391	98.7921208282761	Bosnia and Herzegovina
1065	44	1998	122.93244047449	0.58182951538312	28.14302662691627	94.78941384757371	Bosnia and Herzegovina
1066	44	1999	125.17424157464	0.597997468748356	28.1242069194499	97.0500346551901	Bosnia and Herzegovina
1067	44	2000	129.4162165042	0.610950684608214	28.13264853046192	101.2835679737381	Bosnia and Herzegovina
1068	44	2001	133.66039443622	0.621989463929258	28.17771958463794	105.4826748515821	Bosnia and Herzegovina
1069	44	2002	139.4356111849	0.632075517723657	28.15654274950188	111.2790684353981	Bosnia and Herzegovina
1070	44	2003	143.86369664519	0.640635102031521	28.16430570257955	115.6993909426104	Bosnia and Herzegovina
1071	44	2004	148.15055312874	0.64779373168743	28.05814717007292	120.0924059586671	Bosnia and Herzegovina
1072	44	2005	155.79814459371	0.653859136710253	28.04795672740842	127.7501878663016	Bosnia and Herzegovina
1073	44	2006	157.54334272785	0.659813662252595	28.12699250386598	129.416350223984	Bosnia and Herzegovina
1074	44	2007	169.15909697245	0.665578735044097	28.12929485557611	141.0298021168739	Bosnia and Herzegovina
1075	44	2008	163.03612622329	0.671100813673566	28.15615057654689	134.8799756467431	Bosnia and Herzegovina
1076	44	2009	164.02987170156	0.676032900022704	28.06164609748418	135.9682256040758	Bosnia and Herzegovina
1077	44	2010	162.57351412997	0.680824195636093	28.16490479155194	134.408609338418	Bosnia and Herzegovina
1078	44	2011	161.85581252272	0.685399264182467	28.08478352384264	133.7710289988773	Bosnia and Herzegovina
1079	44	2012	159.52650415992	0.689506566189932	28.07740004067687	131.4491041192431	Bosnia and Herzegovina
1080	44	2013	161.29371032298	0.693508711211908	28.10090512078526	133.1928052021947	Bosnia and Herzegovina
1081	44	2014	162.44292237011	0.697031893012906	28.06814167705183	134.3747806930581	Bosnia and Herzegovina
1082	44	2015	165.78656160207	0.700446047366461	28.11069689916658	137.6758647029034	Bosnia and Herzegovina
1083	44	2016	165.20199675324	0.704079343718599	28.08640909978702	137.115587653453	Bosnia and Herzegovina
1084	44	2017	162.99771130119	0.70805343112809	28.08426935571639	134.9134419454736	Bosnia and Herzegovina
1085	44	2018	162.19647446786	0.712347302038319	28.15813723870769	134.0383372291523	Bosnia and Herzegovina
1086	44	2019	166.45126596085	0.716857124768862	28.15268112611614	138.2985848347338	Bosnia and Herzegovina
1087	44	2020	164.29676489163	0.720202056378697	28.0822155883494	136.2145493032806	Bosnia and Herzegovina
1088	44	2021	154.11502733801	0.72307789321024	28.1143756401454	126.0006516978646	Bosnia and Herzegovina
1089	45	1990	202.20435194336	0.633446498017686	28.20550243731619	173.9988495060438	Bulgaria
1090	45	1991	192.7983635841	0.643069487769455	28.12676384744423	164.6715997366558	Bulgaria
1091	45	1992	189.07593693305	0.651186876165789	28.11034645823865	160.9655904748113	Bulgaria
1092	45	1993	179.7565442158	0.659161569264411	28.09496861313333	151.6615756026667	Bulgaria
1093	45	1994	184.35703073265	0.667430460276086	28.08348397345416	156.2735467591958	Bulgaria
1094	45	1995	185.4553063369	0.673999976701174	28.15117274383272	157.3041335930673	Bulgaria
1095	45	1996	192.71636779582	0.678862583541026	28.0871016645999	164.6292661312201	Bulgaria
1096	45	1997	198.89771307564	0.680221466342146	28.13197719260896	170.7657358830311	Bulgaria
1097	45	1998	203.03372594041	0.678496876732148	28.1768069434343	174.8569189969757	Bulgaria
1098	45	1999	202.6689465119501	0.677446543282232	28.07315961492413	174.5957868970259	Bulgaria
1099	45	2000	211.4470738145999	0.681004523812614	28.09302246252195	183.354051352078	Bulgaria
1100	45	2001	210.93746220013	0.686487366008627	28.1568407807265	182.7806214194035	Bulgaria
1101	45	2002	212.48881290369	0.69151167375307	28.0896778010802	184.3991351026098	Bulgaria
1102	45	2003	213.12440039102	0.69556596473307	28.10780796170373	185.0165924293163	Bulgaria
1103	45	2004	224.20706313623	0.699881950859544	28.1432645861634	196.0637985500666	Bulgaria
1104	45	2005	226.84553804814	0.704471206966935	28.03105848929393	198.8144795588461	Bulgaria
1105	45	2006	230.61580476002	0.708868293577424	28.13988182742567	202.4759229325944	Bulgaria
1106	45	2007	243.0895754753	0.713192402424104	28.09940797605045	214.9901674992495	Bulgaria
1107	45	2008	242.92056343878	0.717672450499802	28.10063984752747	214.8199235912525	Bulgaria
1108	45	2009	236.24089082	0.723676626795129	28.08886901736926	208.1520218026307	Bulgaria
1109	45	2010	222.22933366749	0.730701737095494	28.09146697518902	194.137866692301	Bulgaria
1110	45	2011	216.72563425389	0.735749281014389	28.15010319377991	188.5755310601101	Bulgaria
1111	45	2012	219.89943016742	0.739177517343213	28.14194697784565	191.7574831895744	Bulgaria
1112	45	2013	233.97000240009	0.742135948467762	28.13558888745	205.83441351264	Bulgaria
1113	45	2014	242.27472991279	0.745372642577071	28.08900537627589	214.1857245365141	Bulgaria
1114	45	2015	240.44288697861	0.748979058373083	28.09499885220582	212.3478881264042	Bulgaria
1115	45	2016	243.24274729445	0.752259198563744	28.17021807468904	215.072529219761	Bulgaria
1116	45	2017	243.40137339097	0.75566586464625	28.06489611393467	215.3364772770353	Bulgaria
1117	45	2018	245.30286659963	0.759148460251881	28.09349440870725	217.2093721909227	Bulgaria
1118	45	2019	242.60149367494	0.762359790844767	28.01244968133811	214.5890439936019	Bulgaria
1119	45	2020	243.44828169781	0.765089710642011	28.1894710762378	215.2588106215722	Bulgaria
1120	45	2021	241.57191064402	0.768150939342518	28.13301339164293	213.4388972523771	Bulgaria
1121	46	1990	186.46448631594	0.668906358291928	28.14895841387569	158.3155279020643	Croatia
1122	46	1991	193.04093787502	0.674724599866063	28.14369689419462	164.8972409808254	Croatia
1123	46	1992	188.59449356222	0.678093133084916	28.11831012335783	160.4761834388622	Croatia
1124	46	1993	186.76677515287	0.678221047043161	28.15505512738243	158.6117200254876	Croatia
1125	46	1994	185.65455470174	0.677548132655056	28.05108205127086	157.6034726504691	Croatia
1126	46	1995	179.68292944672	0.677029465132868	28.02541948702098	151.657509959699	Croatia
1127	46	1996	196.40536705452	0.679507318367616	28.1468201719719	168.2585468825481	Croatia
1128	46	1997	206.76998602353	0.685365010443468	28.09766151919327	178.6723245043367	Croatia
1129	46	1998	206.59760843273	0.691365518598319	28.05014067302714	178.5474677597029	Croatia
1130	46	1999	207.35384132398	0.696636411104102	28.06960965363388	179.2842316703461	Croatia
1131	46	2000	198.34160460423	0.703039898563322	28.05679150242206	170.284813101808	Croatia
1132	46	2001	185.68745825823	0.709536840872917	28.16481609760444	157.5226421606256	Croatia
1133	46	2002	191.62674788475	0.715383421635164	28.08751883348824	163.5392290512617	Croatia
1134	46	2003	204.8917467085199	0.721130377216859	28.10517988988595	176.786566818634	Croatia
1135	46	2004	201.61265403327	0.726327651623968	28.15914733658111	173.4535066966889	Croatia
1136	46	2005	209.12706653214	0.732154139815163	28.12985668148469	180.9972098506553	Croatia
1137	46	2006	208.43119669317	0.738066878515765	28.19313396877725	180.2380627243927	Croatia
1138	46	2007	204.12283083175	0.743148776515466	28.15723200815602	175.965598823594	Croatia
1139	46	2008	202.15012604073	0.748469602229701	28.1635716543425	173.9865543863875	Croatia
1140	46	2009	182.18559220516	0.754065605198048	28.09252197369258	154.0930702314674	Croatia
1141	46	2010	184.56637737728	0.759472251706366	28.16590703949914	156.4004703377809	Croatia
1142	46	2011	199.4964573625	0.763686381293279	28.05392871268716	171.4425286498128	Croatia
1143	46	2012	201.69479821014	0.767405335599999	28.15085501493406	173.5439431952059	Croatia
1144	46	2013	195.05486746433	0.771151880279813	28.12656499591287	166.9283024684171	Croatia
1145	46	2014	197.67016009598	0.774479240521915	28.04559728672511	169.6245628092549	Croatia
1146	46	2015	202.3477604519	0.777865888163329	28.03701888463094	174.310741567269	Croatia
1147	46	2016	194.24242051956	0.781443605436965	28.07839448587813	166.1640260336819	Croatia
1148	46	2017	192.0792072472	0.785074536823775	27.99863340231933	164.0805738448807	Croatia
1149	46	2018	190.56809813973	0.788671410129235	28.11526780285227	162.4528303368778	Croatia
1150	46	2019	184.81906224574	0.792475415454183	27.99896146302867	156.8201007827113	Croatia
1151	46	2020	178.99920095995	0.795462271729482	28.06931508517824	150.9298858747718	Croatia
1152	46	2021	180.09562792167	0.798341026936276	28.02961813558622	152.0660097860838	Croatia
1153	47	1990	291.97461748585	0.681848021213857	28.12008728815472	263.8545301976953	Czechia
1154	47	1991	292.84697071132	0.688002859136679	28.18863038139085	264.6583403299292	Czechia
1155	47	1992	293.06416657309	0.697577809122723	28.07945738847058	264.9847091846194	Czechia
1156	47	1993	287.44872954112	0.710853415862456	28.09961666411069	259.3491128770094	Czechia
1157	47	1994	284.93822080934	0.725969686167497	28.16811032170711	256.7701104876329	Czechia
1158	47	1995	285.04315616478	0.737981721993762	28.06828375666451	256.9748724081155	Czechia
1159	47	1996	276.55407431838	0.746041379938535	28.12231709638033	248.4317572219997	Czechia
1160	47	1997	281.96432778136	0.751680343695868	28.11707417317131	253.8472536081887	Czechia
1161	47	1998	273.60610061336	0.757033755457614	28.07611587641407	245.5299847369459	Czechia
1162	47	1999	271.59380994777	0.762428880357609	28.07482985626217	243.5189800915078	Czechia
1163	47	2000	270.87459155544	0.767766159168669	28.09183340440745	242.7827581510325	Czechia
1164	47	2001	268.767394728	0.772167239650309	28.07061762267191	240.6967771053281	Czechia
1165	47	2002	265.37273303853	0.776927934062507	28.05963195469282	237.3131010838372	Czechia
1166	47	2003	267.74839970554	0.782448081111072	28.04293072828849	239.7054689772515	Czechia
1167	47	2004	254.34933468069	0.787126404974676	28.02039904940051	226.3289356312895	Czechia
1168	47	2005	243.91053411033	0.79133394820415	28.03491970521507	215.8756144051149	Czechia
1169	47	2006	230.92879693671	0.794922783687463	28.01289731852813	202.9158996181819	Czechia
1170	47	2007	222.68486534778	0.798254117717088	28.05862700387026	194.6262383439097	Czechia
1171	47	2008	220.62666977236	0.8017648456328	28.01053036792635	192.6161394044337	Czechia
1172	47	2009	214.59107467523	0.804962224676367	28.0633092006208	186.5277654746092	Czechia
1173	47	2010	207.39589182573	0.808747327653098	27.98151830604945	179.4143735196805	Czechia
1174	47	2011	200.7168386705	0.812054784320429	28.0034679779303	172.7133706925697	Czechia
1175	47	2012	194.2010498449	0.814230401372392	28.00222326983836	166.1988265750616	Czechia
1176	47	2013	185.77280744891	0.815615361108922	28.01746113840023	157.7553463105098	Czechia
1177	47	2014	179.6732552659	0.816227257169909	28.03071791980636	151.6425373460936	Czechia
1178	47	2015	177.35950176128	0.816564684423948	28.0428762935686	149.3166254677114	Czechia
1179	47	2016	174.67259819189	0.817153025533518	28.04315230888604	146.6294458830039	Czechia
1180	47	2017	172.17493571713	0.819067680353287	28.06863831057506	144.1062974065549	Czechia
1181	47	2018	170.31157982321	0.822034486079137	28.07739248157718	142.2341873416328	Czechia
1182	47	2019	168.830495899	0.824784472798171	27.99738738840976	140.8331085105903	Czechia
1183	47	2020	163.19505153981	0.82662663116323	28.06593408734434	135.1291174524656	Czechia
1184	47	2021	164.06591137193	0.828450433122785	28.02335848721196	136.042552884718	Czechia
1185	48	1990	270.74590825953	0.649419990664883	28.14279713829253	242.6031111212375	Hungary
1186	48	1991	270.14568288741	0.653707154681922	28.13434320276869	242.0113396846413	Hungary
1187	48	1992	282.83109988786	0.660382905455002	28.16188827722089	254.6692116106391	Hungary
1188	48	1993	286.13303345507	0.667543556201878	28.10145955233324	258.0315739027368	Hungary
1189	48	1994	289.70593734248	0.675051406249796	28.13675538192126	261.5691819605588	Hungary
1190	48	1995	293.32333880278	0.683186411756315	28.07070029565484	265.2526385071251	Hungary
1191	48	1996	287.52055861656	0.690883333624564	28.10764822646832	259.4129103900917	Hungary
1192	48	1997	296.4055688042	0.697935513627811	28.16199375707933	268.2435750471206	Hungary
1193	48	1998	305.03768029822	0.704202719984894	28.08937646987822	276.9483038283417	Hungary
1194	48	1999	311.764609729	0.709980626709343	28.15168284312103	283.6129268858789	Hungary
1195	48	2000	305.68930946457	0.71580528057596	28.1654989496835	277.5238105148865	Hungary
1196	48	2001	308.12716641368	0.722099055327699	28.07987367462636	280.0472927390536	Hungary
1197	48	2002	307.15806816471	0.7283845957697	28.17970461868143	278.9783635460285	Hungary
1198	48	2003	315.37154812422	0.734450657925147	28.1729270540621	287.1986210701579	Hungary
1199	48	2004	309.91068259648	0.740099974680479	28.15354792621184	281.7571346702682	Hungary
1200	48	2005	311.40461174818	0.745356806381464	28.15737725467717	283.2472344935028	Hungary
1201	48	2006	302.08079252277	0.750515380971436	28.0989492186098	273.9818433041602	Hungary
1202	48	2007	303.94228136994	0.754942942046377	28.20264894363921	275.7396324263008	Hungary
1203	48	2008	297.09264195101	0.75931746766686	28.14628287104927	268.9463590799607	Hungary
1204	48	2009	297.7846355905	0.763563686880312	28.18161075036313	269.6030248401369	Hungary
1205	48	2010	291.0116389027	0.767328649261652	28.1578605492728	262.8537783534272	Hungary
1206	48	2011	291.97435804553	0.769701942198238	28.12019583759394	263.854162207936	Hungary
1207	48	2012	283.33744101969	0.770784245285382	28.09381901463161	255.2436220050584	Hungary
1208	48	2013	273.09081807896	0.77156169789519	28.13266474499415	244.9581533339659	Hungary
1209	48	2014	269.28564666578	0.772575045716759	28.09613705697753	241.1895096088025	Hungary
1210	48	2015	268.10990820112	0.774047382518708	28.01365806933586	240.0962501317841	Hungary
1211	48	2016	259.94124624141	0.776150305326983	28.06169560771864	231.8795506336914	Hungary
1212	48	2017	258.20233114692	0.779116417184348	28.01309618612919	230.1892349607908	Hungary
1213	48	2018	256.77890209889	0.782083661193681	28.0788566176259	228.7000454812641	Hungary
1214	48	2019	248.81832260348	0.784910308752534	28.05340721662849	220.7649153868515	Hungary
1215	48	2020	245.39180210831	0.787620389699141	28.05850094137898	217.333301166931	Hungary
1216	48	2021	241.57444403087	0.790754768173338	28.05478641825165	213.5196576126184	Hungary
1217	49	1990	146.19543286972	0.60902609384517	28.07632058936298	118.119112280357	North Macedonia
1218	49	1991	146.80172340597	0.611337452940336	28.19096895522074	118.6107544507493	North Macedonia
1219	49	1992	154.58548683956	0.612708856229581	28.0520106007739	126.5334762387861	North Macedonia
1220	49	1993	158.11581109891	0.613195098529578	28.18021768774441	129.9355934111656	North Macedonia
1221	49	1994	159.48903125965	0.614362905009181	28.10768818145046	131.3813430781995	North Macedonia
1222	49	1995	163.39892027764	0.616994877821318	28.11274999654924	135.2861702810908	North Macedonia
1223	49	1996	167.96880445737	0.620944017369103	28.12614332728243	139.8426611300876	North Macedonia
1224	49	1997	173.79710929923	0.626223811356564	28.12145243818042	145.6756568610496	North Macedonia
1225	49	1998	180.84369529347	0.632059410181692	28.18571741160414	152.6579778818659	North Macedonia
1226	49	1999	181.28322460475	0.63668725909008	28.19707074727636	153.0861538574736	North Macedonia
1227	49	2000	180.4059228786	0.641651242944231	28.13562309452032	152.2702997840797	North Macedonia
1228	49	2001	184.29966068378	0.648049675806335	28.16721120146043	156.1324494823195	North Macedonia
1229	49	2002	188.80484866209	0.655398790077733	28.07914002373809	160.7257086383519	North Macedonia
1230	49	2003	188.73455899564	0.663408891257403	28.0385232627933	160.6960357328467	North Macedonia
1231	49	2004	183.83385331815	0.671237520250547	28.00745304033009	155.8264002778199	North Macedonia
1232	49	2005	184.42458002898	0.678047272834883	28.16337945469491	156.2612005742851	North Macedonia
1233	49	2006	190.56983999707	0.684044336465219	28.20608034876216	162.3637596483078	North Macedonia
1234	49	2007	193.92276520545	0.689729480929241	28.0939025190295	165.8288626864205	North Macedonia
1235	49	2008	187.99946719071	0.695376955204976	28.14636904219376	159.8530981485162	North Macedonia
1236	49	2009	187.76582302691	0.700453052486829	28.1516120811566	159.6142109457534	North Macedonia
1237	49	2010	186.41033422037	0.705589323990971	28.18602998673009	158.2243042336399	North Macedonia
1238	49	2011	181.85724430548	0.710592520608989	28.03618989165671	153.8210544138233	North Macedonia
1239	49	2012	182.24422151271	0.715173147623766	28.1155084577734	154.1287130549366	North Macedonia
1240	49	2013	177.87663366856	0.719671149159541	28.03236787505602	149.844265793504	North Macedonia
1241	49	2014	177.48767772654	0.724089588503488	28.14455732432235	149.3431204022177	North Macedonia
1242	49	2015	176.12347326968	0.728603773495479	28.09520536651479	148.0282679031652	North Macedonia
1243	49	2016	174.55107871735	0.733173624358204	28.11841951441768	146.4326592029323	North Macedonia
1244	49	2017	167.9942906449	0.737339955393252	28.13818487374333	139.8561057711567	North Macedonia
1245	49	2018	166.36283517529	0.741334369868002	28.14120361356198	138.221631561728	North Macedonia
1246	49	2019	164.04085777672	0.74519356873628	28.03676311095823	136.0040946657618	North Macedonia
1247	49	2020	156.28453419778	0.747849899969173	28.12251109663794	128.1620231011421	North Macedonia
1248	49	2021	154.52129660688	0.750629703270047	28.03380389058396	126.487492716296	North Macedonia
1249	50	1990	126.51467199224	0.674225719793669	28.17858339352485	98.33608859871515	Montenegro
1250	50	1991	125.97274095001	0.674305722529628	28.22687906418874	97.74586188582127	Montenegro
1251	50	1992	126.50465337847	0.672664771832277	28.08765544627123	98.41699793219877	Montenegro
1252	50	1993	127.29536700661	0.668665719204089	28.17547548503785	99.11989152157214	Montenegro
1253	50	1994	129.11205636094	0.665011931002947	28.12369426192343	100.9883620990166	Montenegro
1254	50	1995	128.44204268002	0.662765437115331	28.04029187427903	100.401750805741	Montenegro
1255	50	1996	129.56284255131	0.663414768746409	28.14577284982047	101.4170697014895	Montenegro
1256	50	1997	133.31631920153	0.665542031695028	28.09638296850853	105.2199362330215	Montenegro
1257	50	1998	136.17067093746	0.669024770846263	28.16763497331607	108.0030359641439	Montenegro
1258	50	1999	135.93404840943	0.672096102691543	28.17858047904518	107.7554679303848	Montenegro
1259	50	2000	135.80675417146	0.677306850284635	28.15387879579756	107.6528753756624	Montenegro
1260	50	2001	140.75399479221	0.683433454098582	28.08479078384232	112.6692040083677	Montenegro
1261	50	2002	144.33406065495	0.68993948313756	28.10546293332505	116.228597721625	Montenegro
1262	50	2003	146.66380524403	0.696517506230494	28.17295201366182	118.4908532303682	Montenegro
1263	50	2004	145.58616502342	0.702998276030296	28.0735256549328	117.5126393684872	Montenegro
1264	50	2005	144.07964594788	0.709065464700775	28.1122481688137	115.9673977790663	Montenegro
1265	50	2006	143.8777039276	0.715459074033141	28.20423668080779	115.6734672467922	Montenegro
1266	50	2007	139.80349762767	0.722503939575403	28.13378410022084	111.6697135274492	Montenegro
1267	50	2008	138.89228378674	0.729981755712811	28.10042950960505	110.7918542771349	Montenegro
1268	50	2009	141.9383360438	0.736538925645409	28.07100363393779	113.8673324098622	Montenegro
1269	50	2010	143.56004625261	0.743347873367499	28.0822804276402	115.4777658249698	Montenegro
1270	50	2011	143.52255555533	0.750080328162275	28.05763411756539	115.4649214377646	Montenegro
1271	50	2012	141.81193777316	0.755578379953158	28.11111909776747	113.7008186753925	Montenegro
1272	50	2013	142.5036788427	0.760886907477753	28.07533991259528	114.4283389301047	Montenegro
1273	50	2014	143.28900939845	0.765776526527122	28.09446835717101	115.194541041279	Montenegro
1274	50	2015	146.11467568441	0.770561277708901	28.08870962160526	118.0259660628047	Montenegro
1275	50	2016	149.49940109031	0.775200770239438	27.99002270871829	121.5093783815917	Montenegro
1276	50	2017	152.21520571531	0.779764631848314	28.03212818303107	124.183077532279	Montenegro
1277	50	2018	151.85057050594	0.784408971391706	27.99972304206326	123.8508474638767	Montenegro
1278	50	2019	154.5492764659	0.789026903095641	28.04708663504714	126.5021898308528	Montenegro
1279	50	2020	156.40940846672	0.792554392852858	28.04039314313659	128.3690153235834	Montenegro
1280	50	2021	145.03986163536	0.795800584021403	28.05558467236407	116.9842769629959	Montenegro
1281	51	1990	186.63354350502	0.62722788770829	28.20535007384981	158.4281934311702	Poland
1282	51	1991	194.59422472919	0.63267147050056	28.15377246674378	166.4404522624462	Poland
1283	51	1992	194.22703098772	0.64066179337278	28.21561033515	166.01142065257	Poland
1284	51	1993	193.96785753248	0.648950499724012	28.04352598744241	165.9243315450376	Poland
1285	51	1994	199.43531647257	0.658010514323026	28.09957088953645	171.3357455830336	Poland
1286	51	1995	203.88785050867	0.666678866524195	28.11246446660046	175.7753860420695	Poland
1287	51	1996	202.08727608938	0.674378829090982	28.10821823903099	173.979057850349	Poland
1288	51	1997	205.06400265311	0.682587612300048	28.09537450230173	176.9686281508083	Poland
1289	51	1998	209.43275536495	0.690805670678968	28.07187863790473	181.3608767270453	Poland
1290	51	1999	214.59878407947	0.6985360555797	28.10511812594623	186.4936659535238	Poland
1291	51	2000	213.52770027901	0.706662051990276	28.15127864014755	185.3764216388624	Poland
1292	51	2001	217.13991971805	0.714831304495085	28.08961413704881	189.0503055810012	Poland
1293	51	2002	215.69147853511	0.722009458087754	28.16253030202817	187.5289482330818	Poland
1294	51	2003	215.51799951884	0.728155253652566	28.094931560373	187.423067958467	Poland
1295	51	2004	218.35998337742	0.733673191846001	28.11115962006982	190.2488237573502	Poland
1296	51	2005	217.72143008829	0.738428766593663	28.11586835458515	189.6055617337049	Poland
1297	51	2006	217.64031941953	0.742363708580365	28.0464550476283	189.5938643719017	Poland
1298	51	2007	216.9087474743	0.746008817400637	28.1442808730576	188.7644666012424	Poland
1299	51	2008	216.63355872824	0.750521426475047	28.14311346864454	188.4904452595954	Poland
1300	51	2009	217.29019103431	0.756427378476364	28.07810503120255	189.2120860031075	Poland
1301	51	2010	215.88706451154	0.763184973687688	28.08888993587428	187.7981745756657	Poland
1302	51	2011	213.53136147497	0.769407164213607	28.07753844806043	185.4538230269096	Poland
1303	51	2012	214.68217827611	0.774680767244991	28.04771055634943	186.6344677197606	Poland
1304	51	2013	209.87840555847	0.779434257316854	28.04443713921009	181.8339684192599	Poland
1305	51	2014	204.49729238246	0.783682368684721	28.04668561068149	176.4506067717785	Poland
1306	51	2015	207.53285192893	0.78744534315882	28.02284221129246	179.5100097176376	Poland
1307	51	2016	203.31434322531	0.790651014611623	27.99607535878023	175.3182678665298	Poland
1308	51	2017	201.34374054774	0.79453034463794	28.05019285951978	173.2935476882202	Poland
1309	51	2018	202.03535578613	0.79947898187813	28.0317902227876	174.0035655633424	Poland
1310	51	2019	198.02918670904	0.804791331675008	28.07356122070357	169.9556254883364	Poland
1311	51	2020	194.65981312142	0.808795317506383	28.03325728147733	166.6265558399427	Poland
1312	51	2021	195.53519310373	0.812042808667712	28.04604306817349	167.4891500355565	Poland
1313	52	1990	121.26407087177	0.619298862250078	28.0889063513272	93.1751645204428	Romania
1314	52	1991	122.11669433698	0.626795627433335	28.21471954736831	93.90197478961169	Romania
1315	52	1992	126.69614048546	0.630475081501162	28.03561788171102	98.66052260374899	Romania
1316	52	1993	134.59926016691	0.633801422118109	28.13205824065381	106.4672019262562	Romania
1317	52	1994	147.84266058898	0.638371931788576	28.09380694343916	119.7488536455408	Romania
1318	52	1995	157.57740396821	0.643718879089372	28.07583386927294	129.501570098937	Romania
1319	52	1996	162.68637721264	0.648104195492848	28.10352330636369	134.5828539062763	Romania
1320	52	1997	163.87980995415	0.651225576178548	28.09771425101788	135.7820957031321	Romania
1321	52	1998	156.38904634307	0.654927768840234	28.09010672125691	128.2989396218131	Romania
1322	52	1999	140.14766416048	0.65954484605753	28.14446986553833	112.0031942949417	Romania
1323	52	2000	137.13891204338	0.66529434615185	28.13442243949479	109.0044896038852	Romania
1324	52	2001	146.77543871785	0.672020166603488	28.10950181637609	118.6659369014739	Romania
1325	52	2002	149.99551383499	0.678297416747085	28.17883737783437	121.8166764571556	Romania
1326	52	2003	152.35023217989	0.68407492928742	28.07003403290711	124.2801981469829	Romania
1327	52	2004	151.68718988689	0.690417054639929	28.07042361748388	123.6167662694061	Romania
1328	52	2005	156.84415467633	0.694998949594957	28.07788718737169	128.7662674889583	Romania
1329	52	2006	159.29960686389	0.699490765699603	28.12837109243453	131.1712357714555	Romania
1330	52	2007	161.63577907507	0.704523726685579	28.1190198297664	133.5167592453036	Romania
1331	52	2008	166.3010686685	0.710757127721139	28.17677015613353	138.1242985123665	Romania
1332	52	2009	170.46860285092	0.717445122377497	28.22799406257227	142.2406087883477	Romania
1333	52	2010	173.49110956635	0.723891348732225	28.08098365219648	145.4101259141535	Romania
1334	52	2011	170.12219885498	0.729018272021873	28.21199180376651	141.9102070512135	Romania
1335	52	2012	175.98137252909	0.73389248238628	28.10569108280519	147.8756814462848	Romania
1336	52	2013	172.18842844235	0.737880472910291	28.07516214953343	144.1132662928166	Romania
1337	52	2014	179.41116728071	0.740395466703106	28.11594595241062	151.2952213282994	Romania
1338	52	2015	182.12114737793	0.743473529634312	28.09558229321659	154.0255650847134	Romania
1339	52	2016	188.21666665509	0.747058709528536	28.03251204658655	160.1841546085034	Romania
1340	52	2017	188.24945557238	0.751117366992228	28.09200476483495	160.157450807545	Romania
1341	52	2018	190.71301844918	0.755533333480467	28.09197259352138	162.6210458556586	Romania
1342	52	2019	190.03770564666	0.760283970607593	28.14515779552281	161.8925478511372	Romania
1343	52	2020	188.95975591191	0.764276444363666	28.0613300716105	160.8984258402995	Romania
1344	52	2021	192.67078117679	0.768453864365965	28.16390331338374	164.5068778634063	Romania
1345	53	1990	210.66592117313	0.630511019536119	28.10332363839097	182.562597534739	Serbia
1346	53	1991	210.52340859181	0.638016934037528	28.0816434916263	182.4417651001837	Serbia
1347	53	1992	210.73050556377	0.641971993828041	28.14384465570281	182.5866609080672	Serbia
1348	53	1993	213.7761554503	0.642096034424249	28.20240095300121	185.5737544972988	Serbia
1349	53	1994	217.71813968609	0.642223220931048	28.18686627619936	189.5312734098906	Serbia
1350	53	1995	223.38873192294	0.642739671389532	28.17575525876647	195.2129766641735	Serbia
1351	53	1996	227.53489370248	0.644846417030162	28.05260237894495	199.482291323535	Serbia
1352	53	1997	231.18711704791	0.64716209445227	28.07979269906168	203.1073243488483	Serbia
1353	53	1998	208.97583162994	0.65024598899818	28.18621184236219	180.7896197875778	Serbia
1354	53	1999	209.49194413816	0.655534174135398	28.12144052439781	181.3705036137622	Serbia
1355	53	2000	213.01073445865	0.660752800457895	28.12070927358378	184.8900251850662	Serbia
1356	53	2001	208.87758411284	0.665407334806451	28.16511946350823	180.7124646493318	Serbia
1357	53	2002	207.03907924805	0.671511071572143	28.07296590444189	178.9661133436081	Serbia
1358	53	2003	211.23439056256	0.678334928718905	28.11982489305908	183.1145656695009	Serbia
1359	53	2004	212.69945502284	0.686819841842618	28.14752592157021	184.5519291012698	Serbia
1360	53	2005	215.77399651033	0.69609756790601	28.13525977001272	187.6387367403173	Serbia
1361	53	2006	214.18504126294	0.704945018093173	28.0838450226209	186.1011962403191	Serbia
1362	53	2007	211.45052567551	0.713242304525204	28.07996139313488	183.3705642823751	Serbia
1363	53	2008	209.22032164276	0.721505305994409	28.14642776187712	181.0738938808829	Serbia
1364	53	2009	204.44618001405	0.729965595799672	28.08173088905905	176.3644491249909	Serbia
1365	53	2010	199.76594691484	0.740091311255812	28.24154202663685	171.5244048882032	Serbia
1366	53	2011	196.8985089487	0.750072761758797	28.07252935630474	168.8259795923953	Serbia
1367	53	2012	195.55750698826	0.75710508155	28.062954781385	167.494552206875	Serbia
1368	53	2013	191.2899848274	0.762170908106883	28.04559153159053	163.2443932958095	Serbia
1369	53	2014	192.40245548669	0.766043091132074	28.05843308345026	164.3440224032397	Serbia
1370	53	2015	195.36495422823	0.769842222617687	28.12518476961284	167.2397694586172	Serbia
1371	53	2016	189.99454162098	0.773654077278106	28.00958147422255	161.9849601467574	Serbia
1372	53	2017	190.7550643922	0.777460384270565	27.99025409345188	162.7648102987481	Serbia
1373	53	2018	183.61563735603	0.781494973790012	28.03310037470849	155.5825369813215	Serbia
1374	53	2019	183.93939382677	0.785768300182747	27.9990657005354	155.9403281262346	Serbia
1375	53	2020	188.01842160704	0.789183332686432	28.0263659227191	159.9920556843209	Serbia
1376	53	2021	182.28073664534	0.792416293685483	28.06262086813814	154.2181157772019	Serbia
1377	54	1990	256.47028091236	0.653853505137647	28.05736162912162	228.4129192832384	Slovakia
1378	54	1991	256.78458286897	0.658731402179317	28.17358319460835	228.6109996743617	Slovakia
1379	54	1992	254.62356528559	0.665830110587888	28.19385560432021	226.4297096812698	Slovakia
1380	54	1993	251.39920885296	0.67596793706605	28.13079893938185	223.2684099135781	Slovakia
1381	54	1994	245.83677530317	0.688136476595487	28.1951426764816	217.6416326266884	Slovakia
1382	54	1995	248.52575328738	0.697476536273994	28.10505994148717	220.4206933458929	Slovakia
1383	54	1996	245.17817493861	0.704405003157211	28.04559273081533	217.1325822077947	Slovakia
1384	54	1997	258.22623872187	0.711513209633452	28.18004714752568	230.0461915743443	Slovakia
1385	54	1998	263.07610232269	0.719058766219034	28.204213340064	234.871888982626	Slovakia
1386	54	1999	263.03739956148	0.726144172630556	28.05785858593318	234.9795409755469	Slovakia
1387	54	2000	256.5815965578	0.734046240313494	28.06552212922605	228.5160744285739	Slovakia
1388	54	2001	257.83502831821	0.741392553570632	28.18385186672417	229.6511764514858	Slovakia
1389	54	2002	255.60518492381	0.746791141582656	28.10690979326452	227.4982751305455	Slovakia
1390	54	2003	254.10167511098	0.75116726952438	28.04239620801236	226.0592789029677	Slovakia
1391	54	2004	248.42631531033	0.755836693705671	28.06557447292074	220.3607408374093	Slovakia
1392	54	2005	252.86075910035	0.761724185107018	28.20272906922529	224.6580300311247	Slovakia
1393	54	2006	250.01028612042	0.767673036224795	28.07833983977509	221.9319462806449	Slovakia
1394	54	2007	254.31171914719	0.772914152845047	28.05909172343977	226.2526274237502	Slovakia
1395	54	2008	250.60016865341	0.777197399879439	28.02075875425864	222.5794098991514	Slovakia
1396	54	2009	248.63356464755	0.781052260265285	28.03064502136065	220.6029196261894	Slovakia
1397	54	2010	242.12227501662	0.786254422327679	28.01389059726653	214.1083844193535	Slovakia
1398	54	2011	242.5736411856	0.791465382423228	28.04121950403608	214.5324216815639	Slovakia
1399	54	2012	239.77822410715	0.795456215611276	28.03513134203561	211.7430927651144	Slovakia
1400	54	2013	236.26844761663	0.797903722940591	28.0642826776018	208.2041649390282	Slovakia
1401	54	2014	233.67426689695	0.799618796308309	28.08630883812961	205.5879580588204	Slovakia
1402	54	2015	238.84434975264	0.800394179928449	28.03181689692681	210.8125328557132	Slovakia
1403	54	2016	229.75408002195	0.800878210489993	28.06016522576486	201.6939147961851	Slovakia
1404	54	2017	232.591528009	0.802277316569847	28.04918240547213	204.5423456035278	Slovakia
1405	54	2018	234.26810082677	0.804357302109054	28.11296929454102	206.155131532229	Slovakia
1406	54	2019	227.79755340416	0.80644845685688	28.02522215518036	199.7723312489796	Slovakia
1407	54	2020	224.085107646	0.80830596588062	28.05939562853352	196.0257120174665	Slovakia
1408	54	2021	225.06466665915	0.810610529921693	28.06951901147926	196.9951476476707	Slovakia
1409	55	1990	197.66133028425	0.727463928368452	28.09024010831937	169.5710901759306	Slovenia
1410	55	1991	211.74164461771	0.732666985968602	28.10157811402793	183.6400665036821	Slovenia
1411	55	1992	216.08761787966	0.737391551733707	28.1241226854208	187.9634951942392	Slovenia
1412	55	1993	225.10506703037	0.741774171511168	28.14387435451505	196.961192675855	Slovenia
1413	55	1994	222.8764636054	0.746234861332899	28.053953661928	194.822509943472	Slovenia
1414	55	1995	221.37047586276	0.750994974989173	28.11493090551592	193.2555449572441	Slovenia
1415	55	1996	221.22363791412	0.756348987126594	28.01947605157054	193.2041618625495	Slovenia
1416	55	1997	223.0884539041101	0.762275291907702	28.12951707764376	194.9589368264663	Slovenia
1417	55	1998	225.12043127715	0.767728525502705	28.2514315087347	196.8689997684153	Slovenia
1418	55	1999	221.77257187155	0.773236192288015	28.10190617446163	193.6706656970884	Slovenia
1419	55	2000	216.6920443838	0.779578009745196	28.08086259313923	188.6111817906608	Slovenia
1420	55	2001	221.53594568391	0.786240775635761	28.02928820155913	193.5066574823509	Slovenia
1421	55	2002	219.60322928626	0.791805569443613	28.01713868729533	191.5860905989647	Slovenia
1422	55	2003	222.97464347473	0.796371530737719	28.04248809021224	194.9321553845178	Slovenia
1423	55	2004	216.36418008527	0.800962240122577	27.99016864000761	188.3740114452624	Slovenia
1424	55	2005	202.65241231603	0.805601248185604	28.03462133481113	174.6177909812189	Slovenia
1425	55	2006	202.57595398508	0.809708595222897	28.07151611198073	174.5044378730993	Slovenia
1426	55	2007	204.34007183755	0.813006319197598	28.02607286229373	176.3139989752563	Slovenia
1427	55	2008	200.29609237608	0.816347250277984	28.0652181023822	172.2308742736978	Slovenia
1428	55	2009	197.92332780704	0.818878560380979	28.04387388869266	169.8794539183473	Slovenia
1429	55	2010	193.86233690788	0.82117848598052	28.04528254291	165.81705436497	Slovenia
1430	55	2011	185.95012514723	0.823023560855118	28.02106599945467	157.9290591477753	Slovenia
1431	55	2012	180.05784443314	0.824336562677773	28.06954789234288	151.9882965407971	Slovenia
1432	55	2013	170.46411343759	0.825826275074906	28.03724876759584	142.4268646699941	Slovenia
1433	55	2014	157.37307128722	0.827799245827941	28.0641871228357	129.3088841643843	Slovenia
1434	55	2015	169.73350765692	0.829837070735453	27.98680916499698	141.746698491923	Slovenia
1435	55	2016	164.88924745089	0.831367915132541	28.02465186073955	136.8645955901505	Slovenia
1436	55	2017	154.55367618239	0.833038139449118	28.08046671205762	126.4732094703324	Slovenia
1437	55	2018	150.60102308084	0.835472480610787	28.11640242701988	122.4846206538201	Slovenia
1438	55	2019	143.30902262355	0.838266782297842	28.02791403234691	115.2811085912031	Slovenia
1439	55	2020	134.57877609813	0.840373845574037	28.01370521626484	106.5650708818652	Slovenia
1440	55	2021	132.64705818133	0.842430731281465	28.05851512578062	104.5885430555494	Slovenia
1441	57	1990	165.1222185251	0.622446576329452	28.11546291715429	137.0067556079457	Belarus
1442	57	1991	180.54104735911	0.627038266774523	28.14354633022243	152.3975010288876	Belarus
1443	57	1992	188.46078567572	0.632891737136784	28.10811689952509	160.3526687761949	Belarus
1444	57	1993	196.41884337383	0.639394169351269	28.13665531282956	168.2821880610004	Belarus
1445	57	1994	190.30624319293	0.64465278058669	28.09127673458208	162.2149664583479	Belarus
1446	57	1995	182.33280207341	0.648959503797064	28.09250484090835	154.2402972325016	Belarus
1447	57	1996	187.21774860529	0.652855220750827	28.12276728482067	159.0949813204693	Belarus
1448	57	1997	202.01450981833	0.655627296459504	28.07634095926079	173.9381688590692	Belarus
1449	57	1998	204.37170307262	0.657246466657203	28.11196319047938	176.2597398821406	Belarus
1450	57	1999	203.72838586305	0.660171009515746	28.03092440612709	175.6974614569229	Belarus
1451	57	2000	182.98194669086	0.664705822252137	28.13520627593822	154.8467404149218	Belarus
1452	57	2001	194.54507550861	0.671333268854148	28.04974007351574	166.4953354350943	Belarus
1453	57	2002	185.58370293348	0.678121782135605	28.19471030219382	157.3889926312862	Belarus
1454	57	2003	172.15104451711	0.68486855613275	28.10187409445833	144.0491704226517	Belarus
1455	57	2004	165.12109689104	0.692502135029653	28.06456316592597	137.056533725114	Belarus
1456	57	2005	164.30905435065	0.698985482904355	28.0936458113648	136.2154085392852	Belarus
1457	57	2006	161.59707320703	0.705119102674127	28.11312161189802	133.483951595132	Belarus
1458	57	2007	154.93017120415	0.711496561875696	28.10640123586192	126.8237699682881	Belarus
1459	57	2008	152.47905774232	0.719120871487284	28.10608017478445	124.3729775675356	Belarus
1460	57	2009	128.4116907921	0.727292783613496	28.16419176379245	100.2474990283075	Belarus
1461	57	2010	157.07758462581	0.734954626211817	28.1451437838501	128.9324408419599	Belarus
1462	57	2011	169.59449896186	0.739504325946655	28.06440475154604	141.5300942103139	Belarus
1463	57	2012	155.13602820848	0.743468837307909	28.06966309944605	127.066365109034	Belarus
1464	57	2013	162.95193274535	0.748529322885796	28.07910480480286	134.8728279405471	Belarus
1465	57	2014	157.43209426372	0.753511479851413	28.11181780899835	129.3202764547216	Belarus
1466	57	2015	151.02009299093	0.758205742923593	28.18119005427433	122.8389029366557	Belarus
1467	57	2016	154.20429540138	0.764328221802501	28.10322820767043	126.1010671937096	Belarus
1468	57	2017	155.27831240634	0.771131465670885	28.09725011219009	127.1810622941499	Belarus
1469	57	2018	160.37191766743	0.776568956673705	28.07880509137168	132.2931125760583	Belarus
1470	57	2019	164.64047369502	0.780508018535969	28.05652941983792	136.5839442751821	Belarus
1471	57	2020	165.1449833196	0.782381564892966	28.00426658139083	137.1407167382092	Belarus
1472	57	2021	165.50435192208	0.784484710906639	28.04706072268042	137.4572911993996	Belarus
1473	58	1990	183.49004762667	0.674967632130919	28.10882599419666	155.3812216324733	Estonia
1474	58	1991	197.63383961922	0.685223089296634	28.10693012316132	169.5269094960587	Estonia
1475	58	1992	190.1371650054	0.695586673779285	28.14016116688617	161.9970038385138	Estonia
1476	58	1993	198.22155454574	0.703693149995024	28.10876657790598	170.112787967834	Estonia
1477	58	1994	204.5972302576	0.708456180899464	28.18714561378908	176.4100846438109	Estonia
1478	58	1995	196.90651732785	0.713172725189506	28.11698122121951	168.7895361066305	Estonia
1479	58	1996	181.98181483096	0.718813024217038	28.07679263052466	153.9050222004353	Estonia
1480	58	1997	182.70203957191	0.724652439639785	28.15187304660174	154.5501665253083	Estonia
1481	58	1998	193.3142891826	0.729027035230187	28.10754471772697	165.206744464873	Estonia
1482	58	1999	185.5334660468	0.733250616186121	28.04909335566884	157.4843726911311	Estonia
1483	58	2000	182.72323945062	0.739713154351944	28.08543405573464	154.6378053948854	Estonia
1484	58	2001	187.0026761858	0.746602207163017	28.13368115446112	158.8689950313389	Estonia
1485	58	2002	178.95008091524	0.752629898252246	28.1947494364617	150.7553314787783	Estonia
1486	58	2003	171.56674044761	0.75781567757793	28.08248126595186	143.4842591816581	Estonia
1487	58	2004	175.17332967905	0.763223727128029	28.08794128612703	147.085388392923	Estonia
1488	58	2005	173.76933573527	0.769112181926314	28.06808089519745	145.7012548400726	Estonia
1489	58	2006	172.98148917845	0.774451841771662	28.01678999840577	144.9646991800442	Estonia
1490	58	2007	170.9595229728	0.781074442846485	28.03859141253812	142.9209315602619	Estonia
1491	58	2008	160.33980897755	0.788598873704278	28.03544944397838	132.3043595335716	Estonia
1492	58	2009	158.71036924077	0.794728212699059	28.04664778235307	130.6637214584169	Estonia
1493	58	2010	149.48314129325	0.800829717976428	28.02171062308541	121.4614306701646	Estonia
1494	58	2011	153.69005510818	0.806633077522166	28.00171818333945	125.6883369248406	Estonia
1495	58	2012	150.94620224672	0.811109357704526	28.02306924362925	122.9231330030907	Estonia
1496	58	2013	145.88356368523	0.81488717677447	28.01965286797939	117.8639108172506	Estonia
1497	58	2014	148.44940630446	0.818770732051979	28.05717870250412	120.3922276019559	Estonia
1498	58	2015	155.54459361069	0.823221278492715	28.06226389636954	127.4823297143205	Estonia
1499	58	2016	164.2751091169	0.827364360092018	28.00938460590963	136.2657245109904	Estonia
1500	58	2017	157.20380439937	0.830975311283378	28.02412308026204	129.1796813191079	Estonia
1501	58	2018	159.29513393315	0.834566296193434	28.02737037915604	131.267763553994	Estonia
1502	58	2019	157.63351562775	0.838573508963879	28.09092847589053	129.5425871518595	Estonia
1503	58	2020	158.50863399951	0.841817139147138	28.03488798408589	130.4737460154241	Estonia
1504	58	2021	154.86886130222	0.844917787360624	28.01783703679864	126.8510242654213	Estonia
1505	59	1990	181.88184675431	0.680193638285329	28.08074524337518	153.8011015109348	Latvia
1506	59	1991	180.29447527625	0.688117297290074	28.1942373711664	152.1002379050836	Latvia
1507	59	1992	182.83037151843	0.696157035504877	28.05633960434684	154.7740319140832	Latvia
1508	59	1993	186.45814550445	0.705249855159515	28.08614394689284	158.3720015575572	Latvia
1509	59	1994	202.22817603916	0.712531352821191	28.10053362471476	174.1276424144452	Latvia
1510	59	1995	195.52980163167	0.717639459211637	28.04613299820333	167.4836686334667	Latvia
1511	59	1996	179.42741043872	0.721139537892551	28.10168976615746	151.3257206725626	Latvia
1512	59	1997	181.75285471108	0.723746580428208	28.10028851447283	153.6525661966072	Latvia
1513	59	1998	191.69288041419	0.725427335933284	28.09351924020621	163.5993611739838	Latvia
1514	59	1999	183.41034901336	0.727219684959525	28.1801479606582	155.2302010527018	Latvia
1515	59	2000	174.552488351	0.730951448728138	28.01673219722981	146.5357561537702	Latvia
1516	59	2001	185.56994352083	0.73629419637135	28.18953652790493	157.3804069929251	Latvia
1517	59	2002	182.36744355097	0.741870440285041	28.06367855184554	154.3037649991244	Latvia
1518	59	2003	183.63410261511	0.748168161846997	28.13406895726852	155.5000336578415	Latvia
1519	59	2004	181.88403232388	0.755263211009698	28.07908748695143	153.8049448369286	Latvia
1520	59	2005	187.51617851038	0.761929432669523	28.08176494886568	159.4344135615143	Latvia
1521	59	2006	192.27476789633	0.768459928850117	28.13459654459925	164.1401713517307	Latvia
1522	59	2007	189.38021657596	0.776481958669804	28.0252742167837	161.3549423591763	Latvia
1523	59	2008	184.89565784303	0.786324573303851	28.08853470911697	156.807123133913	Latvia
1524	59	2009	183.88405267952	0.794504426648315	28.04262582285056	155.8414268566694	Latvia
1525	59	2010	183.63662004205	0.798171594063957	28.05547776397326	155.5811422780767	Latvia
1526	59	2011	176.9512644846	0.799080776427927	28.01622695085581	148.9350375337442	Latvia
1527	59	2012	180.17518658288	0.801026473960894	28.01729468317506	152.1578918997049	Latvia
1528	59	2013	178.60344821006	0.802660490277978	28.0507604970999	150.5526877129601	Latvia
1529	59	2014	174.02882006169	0.803721486035489	28.01999099397931	146.0088290677107	Latvia
1530	59	2015	169.60404984036	0.806985994927815	28.03036194547127	141.5736878948887	Latvia
1531	59	2016	164.89711331982	0.811463590660605	28.03691505143	136.86019826839	Latvia
1532	59	2017	163.7365906744	0.816923118079976	28.0164458436072	135.7201448307928	Latvia
1533	59	2018	165.7062182521	0.821419809272627	27.99448144252131	137.7117368095787	Latvia
1534	59	2019	157.22985983518	0.824781776742666	28.06636244073739	129.1634973944426	Latvia
1535	59	2020	156.44620508563	0.827900448409988	28.02555361097707	128.4206514746529	Latvia
1536	59	2021	157.64595123137	0.830663516299797	28.03377451763861	129.6121767137314	Latvia
1537	60	1990	172.59664140747	0.668503937884641	28.0719075872804	144.5247338201896	Lithuania
1538	60	1991	183.65458086006	0.673234120792409	28.1623977859092	155.4921830741508	Lithuania
1539	60	1992	178.33094445434	0.680992879643758	28.12073111310144	150.2102133412386	Lithuania
1540	60	1993	185.44224803928	0.687480621018131	28.1504401366397	157.2918079026403	Lithuania
1541	60	1994	189.73898520373	0.69115165298429	28.08406936146098	161.654915842269	Lithuania
1542	60	1995	190.19302643481	0.694734380082166	28.04597971486315	162.1470467199468	Lithuania
1543	60	1996	183.37021721157	0.698591300871233	28.0885209442851	155.2816962672849	Lithuania
1544	60	1997	177.25290132571	0.702840949666947	28.08647426615139	149.1664270595586	Lithuania
1545	60	1998	182.27969751418	0.707468182196716	28.10422717224044	154.1754703419396	Lithuania
1546	60	1999	178.00678288375	0.712834170940662	28.1787266811334	149.8280562026166	Lithuania
1547	60	2000	175.36796259721	0.719896959838609	28.05350114888034	147.3144614483297	Lithuania
1548	60	2001	181.30771002782	0.727133584877313	28.04295546097966	153.2647545668403	Lithuania
1549	60	2002	177.64329436472	0.733793397915696	28.08231141378095	149.560982950939	Lithuania
1550	60	2003	180.49064833992	0.741229600875632	28.10089300107114	152.3897553388489	Lithuania
1551	60	2004	179.35371302888	0.748949762305515	28.0868664061652	151.2668466227148	Lithuania
1552	60	2005	190.66303746532	0.756352359983789	28.16230116372537	162.5007363015946	Lithuania
1553	60	2006	190.80720601607	0.763059124350272	28.08662018384354	162.7205858322265	Lithuania
1554	60	2007	193.03190940927	0.770229638520692	28.0554083366033	164.9765010726667	Lithuania
1555	60	2008	192.71269413535	0.778273711505288	28.02072758166553	164.6919665536845	Lithuania
1556	60	2009	180.62886502994	0.785689739125479	28.02166300563094	152.6072020243091	Lithuania
1557	60	2010	182.0494037776	0.793364681757828	28.02653190074589	154.0228718768541	Lithuania
1558	60	2011	183.40850083712	0.800924994333688	28.03998929076202	155.368511546358	Lithuania
1559	60	2012	179.26703118371	0.8078270261595	28.01718455905658	151.2498466246534	Lithuania
1560	60	2013	181.71613398133	0.813219722329104	28.06428298943913	153.6518509918909	Lithuania
1561	60	2014	175.32678721224	0.817886376021861	27.98540391081402	147.341383301426	Lithuania
1562	60	2015	179.41438662513	0.823112629019743	28.06822707171538	151.3461595534147	Lithuania
1563	60	2016	173.15713793904	0.829303695106582	28.03842719103698	145.118710748003	Lithuania
1564	60	2017	162.18385456609	0.8358717398516	28.01535716506899	134.168497401021	Lithuania
1565	60	2018	161.80272094001	0.841918910402675	28.01940767307608	133.7833132669339	Lithuania
1566	60	2019	159.95158990727	0.847906338850069	28.02656743162109	131.9250224756489	Lithuania
1567	60	2020	160.69136441751	0.85275238761541	28.04748282969327	132.6438815878167	Lithuania
1568	60	2021	159.28986220267	0.856484049109405	28.03148581427255	131.2583763883975	Lithuania
1569	61	1990	181.84285973042	0.604251762377742	28.16748721557769	153.6753725148423	Republic of Moldova
1570	61	1991	187.46545366267	0.607270773865529	28.10931680549553	159.3561368571745	Republic of Moldova
1571	61	1992	178.18759541219	0.609664558440288	28.15019773053505	150.037397681655	Republic of Moldova
1572	61	1993	180.20997873395	0.614152920432239	28.11402794735472	152.0959507865953	Republic of Moldova
1573	61	1994	194.82108529511	0.617603766824611	28.11780819639748	166.7032770987125	Republic of Moldova
1574	61	1995	186.89954368467	0.620951321121127	28.07195864641907	158.8275850382509	Republic of Moldova
1575	61	1996	162.00207022815	0.623113983844076	28.06707770749337	133.9349925206566	Republic of Moldova
1576	61	1997	141.54323799337	0.624370104753213	28.10247232475882	113.4407656686112	Republic of Moldova
1577	61	1998	138.41301073642	0.62411676120849	28.09158229437101	110.321428442049	Republic of Moldova
1578	61	1999	144.21607190634	0.622834528688654	28.06501304919252	116.1510588571475	Republic of Moldova
1579	61	2000	147.94012702646	0.622004933502906	28.1569881804699	119.7831388459901	Republic of Moldova
1580	61	2001	143.95365917131	0.622936409943787	28.11581508655524	115.8378440847547	Republic of Moldova
1581	61	2002	147.44684715726	0.625874844526255	28.09344940296421	119.3533977542958	Republic of Moldova
1582	61	2003	149.99039807424	0.629985044767633	28.077927422576	121.912470651664	Republic of Moldova
1583	61	2004	151.37514614775	0.635394821992876	28.07882530557088	123.2963208421791	Republic of Moldova
1584	61	2005	161.79724887993	0.641530965095913	28.15348277266152	133.6437661072685	Republic of Moldova
1585	61	2006	169.04584562793	0.647996263561811	28.16116775977731	140.8846778681527	Republic of Moldova
1586	61	2007	183.14978816315	0.65421585059876	28.11085888084014	155.0389292823099	Republic of Moldova
1587	61	2008	188.32803011862	0.661046597063232	28.06831662374118	160.2597134948788	Republic of Moldova
1588	61	2009	194.23584781511	0.666284393801024	28.17697849251592	166.0588693225941	Republic of Moldova
1589	61	2010	192.92580973939	0.671989615961323	28.10099485357069	164.8248148858193	Republic of Moldova
1590	61	2011	183.46528535267	0.678004136643775	28.19718898855951	155.2680963641105	Republic of Moldova
1591	61	2012	183.07370425077	0.682979795888934	28.15709644572884	154.9166078050412	Republic of Moldova
1592	61	2013	180.485157999	0.688519174704066	28.13942618133505	152.345731817665	Republic of Moldova
1593	61	2014	185.92462527235	0.694104557276994	28.12790303558514	157.7967222367649	Republic of Moldova
1594	61	2015	190.38671947645	0.699355166217478	28.12304510190765	162.2636743745423	Republic of Moldova
1595	61	2016	187.5389344308	0.70514454200476	28.06373644177533	159.4751979890247	Republic of Moldova
1596	61	2017	177.45088600092	0.711206637139458	28.04349014753279	149.4073958533872	Republic of Moldova
1597	61	2018	174.28316155903	0.717244426652362	28.12707980696031	146.1560817520697	Republic of Moldova
1598	61	2019	173.2132728328	0.723011647628002	28.123274878235	145.089997954565	Republic of Moldova
1599	61	2020	174.6696366251	0.727710540349217	28.10428393731673	146.5653526877833	Republic of Moldova
1600	61	2021	175.16479251506	0.732214875427507	28.10324850973097	147.061544005329	Republic of Moldova
1601	62	1990	192.72082237911	0.671600578021767	28.08590252001333	164.6349198590967	Russian Federation
1602	62	1991	192.68922978037	0.680099211484661	28.17215879037718	164.5170709899928	Russian Federation
1603	62	1992	196.51348659167	0.688068021982768	28.06299765132621	168.4504889403438	Russian Federation
1604	62	1993	216.34525811567	0.692036194318927	28.13825584905518	188.2070022666148	Russian Federation
1605	62	1994	224.75928924943	0.694144966076361	28.096829089825	196.662460159605	Russian Federation
1606	62	1995	215.67130320376	0.697854213747881	28.14020316658649	187.5311000371735	Russian Federation
1607	62	1996	207.45632224074	0.701468230734779	28.07531098834473	179.3810112523953	Russian Federation
1608	62	1997	199.49386956164	0.703752867289891	28.09922479177808	171.3946447698619	Russian Federation
1609	62	1998	198.80055901442	0.705198518088381	28.15577159741774	170.6447874170022	Russian Federation
1610	62	1999	211.59285777444	0.706863537909859	28.15950773298355	183.4333500414565	Russian Federation
1611	62	2000	215.88312408486	0.708643647769121	28.12164678604491	187.7614772988151	Russian Federation
1612	62	2001	214.25090812518	0.710570359001004	28.09517088109715	186.1557372440828	Russian Federation
1613	62	2002	212.1574612478	0.713460956547605	28.03992211994156	184.1175391278584	Russian Federation
1614	62	2003	213.879189114	0.718875116049301	28.13794687654386	185.7412422374562	Russian Federation
1615	62	2004	209.15219571984	0.726305319497695	28.09635689096277	181.0558388288772	Russian Federation
1616	62	2005	216.57900386215	0.733592776524904	28.07421580487809	188.5047880572719	Russian Federation
1617	62	2006	203.71569223721	0.740064663588135	28.14559322453657	175.5700990126734	Russian Federation
1618	62	2007	195.12488391513	0.746191512265979	28.13861302413233	166.9862708909977	Russian Federation
1619	62	2008	197.50555015732	0.752623243282606	28.1151220518589	169.3904281054611	Russian Federation
1620	62	2009	192.03415734459	0.757960404689196	28.04243762303279	163.9917197215572	Russian Federation
1621	62	2010	193.96122991642	0.763320116187813	28.10577910479275	165.8554508116272	Russian Federation
1622	62	2011	184.67619188581	0.767633587927234	28.15813184656454	156.5180600392455	Russian Federation
1623	62	2012	180.82481353811	0.77192038427212	28.14134315261336	152.6834703854966	Russian Federation
1624	62	2013	177.17822593706	0.776526978961411	28.08110851323814	149.0971174238219	Russian Federation
1625	62	2014	180.26015066065	0.780617524284297	28.00482431038971	152.2553263502603	Russian Federation
1626	62	2015	179.42987368305	0.784913773964283	28.01771074894198	151.412162934108	Russian Federation
1627	62	2016	177.06145157303	0.790330149439335	28.06142272491092	149.0000288481191	Russian Federation
1628	62	2017	172.35687203427	0.79566948446832	28.00685205065295	144.350019983617	Russian Federation
1629	62	2018	176.28467166419	0.800108144129611	28.02062910754255	148.2640425566474	Russian Federation
1630	62	2019	175.97025987343	0.803658201264112	28.0098800954103	147.9603797780197	Russian Federation
1631	62	2020	173.79673464378	0.806011474298182	28.02155189314598	145.775182750634	Russian Federation
1632	62	2021	174.55625116855	0.808536004906566	28.0272526332295	146.5289985353205	Russian Federation
1633	63	1990	196.1063563118	0.647461465528387	28.11021378262657	167.9961425291734	Ukraine
1634	63	1991	202.54431797681	0.651950021194653	28.13441988129535	174.4098980955146	Ukraine
1635	63	1992	205.82938463468	0.657600333165733	28.05052237899412	177.7788622556859	Ukraine
1636	63	1993	205.141864067	0.66286740459174	28.0945251425252	177.0473389244748	Ukraine
1637	63	1994	207.38195096617	0.665506374866164	28.07570287562314	179.3062480905469	Ukraine
1638	63	1995	212.38448667413	0.666950166648749	28.18295191300076	184.2015347611292	Ukraine
1639	63	1996	204.21839895657	0.668104744367524	28.13933815723744	176.0790607993326	Ukraine
1640	63	1997	198.65822206784	0.669207845755283	28.20474584407955	170.4534762237604	Ukraine
1641	63	1998	191.95817447115	0.670322300548544	28.18659285633663	163.7715816148134	Ukraine
1642	63	1999	198.9495362496999	0.670642905451183	28.06044309537152	170.8890931543284	Ukraine
1643	63	2000	201.57932255308	0.671095000943321	28.13275323699816	173.4465693160818	Ukraine
1644	63	2001	197.39253725077	0.672467819796801	28.15623975653042	169.2362974942396	Ukraine
1645	63	2002	197.3003641355801	0.674543220896083	28.12057949853606	169.179784637044	Ukraine
1646	63	2003	194.40321284338	0.678614636476308	28.11309730150521	166.2901155418748	Ukraine
1647	63	2004	192.26620853539	0.685380936146257	28.1429908011225	164.1232177342675	Ukraine
1648	63	2005	174.72892634178	0.692023300673985	28.15863903782916	146.5702873039508	Ukraine
1649	63	2006	162.72625322262	0.698093382536473	28.15710614251379	134.5691470801062	Ukraine
1650	63	2007	168.58084011279	0.704202307705725	28.09655834586879	140.4842817669212	Ukraine
1651	63	2008	173.93404489027	0.710980183909559	28.08519766083452	145.8488472294355	Ukraine
1652	63	2009	161.40377956553	0.716185465482395	28.12012566367354	133.2836539018564	Ukraine
1653	63	2010	160.74405944397	0.72101987022281	28.05134857417649	132.6927108697935	Ukraine
1654	63	2011	160.6571100219	0.724891957373533	28.11946346807052	132.5376465538295	Ukraine
1655	63	2012	164.95540362089	0.728817199844111	28.0649974679934	136.8904061528966	Ukraine
1656	63	2013	165.29842397471	0.734033572821072	28.06178903082838	137.2366349438816	Ukraine
1657	63	2014	157.69643794392	0.739883556959807	28.1298773338469	129.5665606100731	Ukraine
1658	63	2015	155.49460779683	0.743790863159826	28.12087821529198	127.373729581538	Ukraine
1659	63	2016	155.28313373052	0.746857988843031	28.05896907785075	127.2241646526693	Ukraine
1660	63	2017	156.18406272334	0.750593324392773	28.12579025072293	128.0582724726171	Ukraine
1661	63	2018	157.33326122875	0.754451727274318	28.20207821649174	129.1311830122582	Ukraine
1662	63	2019	158.67514046709	0.757980081219807	28.07947029598308	130.5956701711069	Ukraine
1663	63	2020	148.70488194271	0.759929872218543	28.17862780521215	120.5262541374979	Ukraine
1664	63	2021	149.71282216097	0.760773912846782	28.09473432244064	121.6180878385293	Ukraine
1665	66	1990	250.42162595048	0.66608191698766	28.1058318810598	222.3157940694202	Brunei Darussalam
1666	66	1991	243.28779521046	0.671233831388631	28.18107350201134	215.1067217084486	Brunei Darussalam
1667	66	1992	235.82472876845	0.676702526223706	28.10285950255535	207.7218692658947	Brunei Darussalam
1668	66	1993	227.90090067991	0.682175439911044	28.20081755195278	199.7000831279572	Brunei Darussalam
1669	66	1994	218.02362289954	0.68739409348098	28.09517000158839	189.9284528979516	Brunei Darussalam
1670	66	1995	207.93106849551	0.692471156008533	28.10950741440659	179.8215610811034	Brunei Darussalam
1671	66	1996	199.33003926099	0.697602233240377	28.17979344336391	171.1502458176261	Brunei Darussalam
1672	66	1997	195.37628496324	0.702944386203433	28.12563911713168	167.2506458461083	Brunei Darussalam
1673	66	1998	193.47607367129	0.708630119469791	28.15487697610657	165.3211966951834	Brunei Darussalam
1674	66	1999	191.24818486557	0.714851237118356	28.12452489716386	163.1236599684061	Brunei Darussalam
1675	66	2000	186.75166804798	0.72155249267874	28.10556618039504	158.6461018675849	Brunei Darussalam
1676	66	2001	181.41232921581	0.728535069338112	28.07000654078043	153.3423226750295	Brunei Darussalam
1677	66	2002	178.41417002152	0.735343916434566	28.08716870625578	150.3270013152642	Brunei Darussalam
1678	66	2003	178.82934032779	0.741578091315293	28.08574833042127	150.7435919973687	Brunei Darussalam
1679	66	2004	179.32898697552	0.747311714682537	28.18142479753846	151.1475621779815	Brunei Darussalam
1680	66	2005	176.52327290582	0.752481792632817	28.11856143250392	148.4047114733161	Brunei Darussalam
1681	66	2006	173.09847307959	0.75731865511743	28.08344752616302	145.015025553427	Brunei Darussalam
1682	66	2007	172.55343235238	0.761643128654341	28.05394865363931	144.4994836987407	Brunei Darussalam
1683	66	2008	171.10251317841	0.765714260433754	28.15635648797318	142.9461566904368	Brunei Darussalam
1684	66	2009	173.00731513383	0.769601681624648	28.05427968270444	144.9530354511255	Brunei Darussalam
1685	66	2010	175.76812803204	0.773219221249055	28.07568493697359	147.6924430950664	Brunei Darussalam
1686	66	2011	175.3715974546	0.776631893191597	28.04898293933253	147.3226145152675	Brunei Darussalam
1687	66	2012	177.29263239874	0.780216551684601	28.03696776123694	149.2556646375031	Brunei Darussalam
1688	66	2013	183.14707305368	0.784017040989581	28.02423403027099	155.122839023409	Brunei Darussalam
1689	66	2014	186.68066955047	0.787733289361499	27.99737281634838	158.6832967341216	Brunei Darussalam
1690	66	2015	190.71951427213	0.791367566956237	28.06101056704384	162.6585037050862	Brunei Darussalam
1691	66	2016	196.39126986646	0.794980772397229	28.0770947973779	168.3141750690821	Brunei Darussalam
1692	66	2017	195.4391115012	0.798309936375838	28.04520204161706	167.3939094595829	Brunei Darussalam
1693	66	2018	190.34800249782	0.801436553226482	28.04406970290933	162.3039327949107	Brunei Darussalam
1694	66	2019	186.32221000777	0.804499388246421	28.0291300044684	158.2930800033016	Brunei Darussalam
1695	66	2020	177.28188448064	0.80742409075008	27.99669280458981	149.2851916760502	Brunei Darussalam
1696	66	2021	172.78574271696	0.810234366947283	28.04537030846909	144.7403724084909	Brunei Darussalam
1697	67	1990	171.49736364503	0.790253515528297	28.01591024053836	143.4814534044916	Japan
1698	67	1991	174.05869236105	0.794616189497547	28.0330021137904	146.0256902472596	Japan
1699	67	1992	176.51613961095	0.799156224748283	28.02019903924764	148.4959405717024	Japan
1700	67	1993	175.70060311956	0.802972994199584	28.01162627786615	147.6889768416938	Japan
1701	67	1994	173.07811255361	0.806689483098495	28.13245870747105	144.945653846139	Japan
1702	67	1995	171.11508426318	0.810510771484257	28.02076024568651	143.0943240174935	Japan
1703	67	1996	170.40332901862	0.813870745535327	28.04007145632333	142.3632575622967	Japan
1704	67	1997	168.32781481745	0.816675782376649	28.01482162152083	140.3129931959292	Japan
1705	67	1998	168.53874626251	0.819016201504856	28.00704569512284	140.5317005673871	Japan
1706	67	1999	168.02038678282	0.82106663705133	27.99986242648663	140.0205243563334	Japan
1707	67	2000	165.53210440374	0.822938998623378	28.01370783659802	137.518396567142	Japan
1708	67	2001	164.1664457177	0.824723241254759	28.0339265883307	136.1325191293693	Japan
1709	67	2002	161.48608905707	0.82693677356819	28.04348060851949	133.4426084485505	Japan
1710	67	2003	161.7287057705	0.829392223273124	28.03538366690358	133.6933221035964	Japan
1711	67	2004	161.77341021472	0.832037381275171	28.08633680980735	133.6870734049127	Japan
1712	67	2005	160.35993166987	0.834288685362289	28.00963492768645	132.3502967421836	Japan
1713	67	2006	157.54752264472	0.836222264006662	28.03032684954616	129.5171957951738	Japan
1714	67	2007	155.69369322319	0.83829415979033	28.00669435283245	127.6869988703575	Japan
1715	67	2008	152.69958460168	0.840301217168455	28.05923959715714	124.6403450045228	Japan
1716	67	2009	150.41945556118	0.842133664144895	28.0353999939632	122.3840555672168	Japan
1717	67	2010	152.41761522803	0.844361810771781	28.04003114581208	124.3775840822179	Japan
1718	67	2011	154.9104896633	0.846750266822805	28.02999771519126	126.8804919481088	Japan
1719	67	2012	154.88126728997	0.849061489406189	28.063951304245	126.817315985725	Japan
1720	67	2013	154.39540521518	0.851356993626047	28.0031007565557	126.3923044586243	Japan
1721	67	2014	153.83806175845	0.85369274935716	27.98339419829807	125.8546675601519	Japan
1722	67	2015	152.41104478363	0.856097498738686	28.0165635822872	124.3944812013428	Japan
1723	67	2016	151.85116331544	0.858698173210648	28.0257568522745	123.8254064631655	Japan
1724	67	2017	148.81780491877	0.861393308858287	28.02309923972651	120.7947056790435	Japan
1725	67	2018	146.36397135273	0.864237136659234	28.05116838326279	118.3128029694672	Japan
1726	67	2019	144.41618932116	0.867148183486851	28.00857289418324	116.4076164269768	Japan
1727	67	2020	140.88395250523	0.869106879336459	28.03332672431592	112.8506257809141	Japan
1728	67	2021	141.00676297787	0.871241812572128	28.01218001029213	112.9945829675779	Japan
1729	68	1990	122.12898827719	0.692329306595283	28.09206751506647	94.03692076212353	Republic of Korea
1730	68	1991	124.90767793961	0.702631128494537	28.05712276350545	96.85055517610455	Republic of Korea
1731	68	1992	125.33607649472	0.712440841630159	28.06913375064375	97.26694274407626	Republic of Korea
1732	68	1993	126.78010136814	0.722286739631754	28.17205819721648	98.60804317092352	Republic of Korea
1733	68	1994	129.11484576368	0.732197906155207	28.10355832624925	101.0112874374307	Republic of Korea
1734	68	1995	128.90549063753	0.741940029590316	28.15651971550319	100.7489709220268	Republic of Korea
1735	68	1996	129.10170753621	0.751553240476733	28.15828381876778	100.9434237174422	Republic of Korea
1736	68	1997	128.90349728578	0.760591683388116	28.11301317474688	100.7904841110331	Republic of Korea
1737	68	1998	129.33010394789	0.76828188532262	28.13963687926591	101.1904670686241	Republic of Korea
1738	68	1999	130.92363243012	0.776773436337718	28.01233974325421	102.9112926868658	Republic of Korea
1739	68	2000	131.66131291994	0.785428821409438	28.07137956160264	103.5899333583374	Republic of Korea
1740	68	2001	130.1462439535	0.793496280690955	28.04220159872043	102.1040423547796	Republic of Korea
1741	68	2002	129.99443818555	0.801024295470106	28.0011969123579	101.9932412731921	Republic of Korea
1742	68	2003	130.62188720839	0.807687785876648	28.03884603022708	102.5830411781629	Republic of Korea
1743	68	2004	130.7640174132	0.813720926701095	27.99898730435233	102.7650301088477	Republic of Korea
1744	68	2005	130.53625589961	0.819093399889013	28.02720670991425	102.5090491896958	Republic of Korea
1745	68	2006	129.2464007904	0.824179820431794	28.01577557889663	101.2306252115034	Republic of Korea
1746	68	2007	127.97974956425	0.82912795326169	28.00524562588682	99.97450393836317	Republic of Korea
1747	68	2008	126.87515732094	0.833894626872214	28.05567716851549	98.81948015242452	Republic of Korea
1748	68	2009	125.81319361569	0.838108330520764	28.03441523379253	97.77877838189747	Republic of Korea
1749	68	2010	124.49852072415	0.84251142929369	28.02682056362271	96.47170016052729	Republic of Korea
1750	68	2011	122.04126279905	0.846913228744834	28.02451528803883	94.01674751101118	Republic of Korea
1751	68	2012	118.77160457547	0.851140262773848	28.03163108793092	90.73997348753907	Republic of Korea
1752	68	2013	115.07685266445	0.855441000170575	28.08319398683131	86.9936586776187	Republic of Korea
1753	68	2014	111.51833274346	0.859665567500037	28.026621185738	83.491711557722	Republic of Korea
1754	68	2015	108.90483649707	0.863907408481354	28.02962984949735	80.87520664757264	Republic of Korea
1755	68	2016	106.73684567762	0.868317824083966	27.99427046902776	78.74257520859224	Republic of Korea
1756	68	2017	103.57093495076	0.87261776393019	28.02564902882969	75.54528592193031	Republic of Korea
1757	68	2018	102.44274297901	0.876823316849569	28.05627107143849	74.38647190757152	Republic of Korea
1758	68	2019	100.08632738791	0.88073150966869	28.0044317344123	72.0818956534977	Republic of Korea
1759	68	2020	96.89744316951	0.883717569055359	28.03313706595424	68.86430610355575	Republic of Korea
1760	68	2021	98.71798525416	0.886675266756997	28.04497300232241	70.67301225183758	Republic of Korea
1761	69	1990	187.70721096625	0.686404444349548	28.02245567580581	159.6847552904442	Singapore
1762	69	1991	178.73663218107	0.695055557646282	28.07745849104352	150.6591736900264	Singapore
1763	69	1992	179.49137199842	0.703427834229016	28.02681225099969	151.4645597474203	Singapore
1764	69	1993	175.68135030276	0.712315203759158	28.14584202437187	147.5355082783881	Singapore
1765	69	1994	172.08989819698	0.721256796938456	28.22670598419602	143.863192212784	Singapore
1766	69	1995	169.57849731521	0.729982231248165	28.08411585550212	141.4943814597079	Singapore
1767	69	1996	163.34365918209	0.739028234741754	28.14085496376378	135.2028042183262	Singapore
1768	69	1997	157.68075534093	0.747571897605582	28.10284138411938	129.5779139568106	Singapore
1769	69	1998	154.3160491666	0.754873203577067	28.088075837652	126.227973328948	Singapore
1770	69	1999	150.79926098087	0.760831136110222	28.11666282043265	122.6825981604374	Singapore
1771	69	2000	149.62792485976	0.767717370394546	28.16303203514372	121.4648928246163	Singapore
1772	69	2001	148.27636357834	0.774294656621655	28.02343900929093	120.2529245690491	Singapore
1773	69	2002	146.14183717857	0.77973576984914	28.06963616180099	118.072201016769	Singapore
1774	69	2003	141.15634650596	0.784165555316375	28.0791101111433	113.0772363948167	Singapore
1775	69	2004	142.36201904618	0.789852773877056	27.99454048721147	114.3674785589685	Singapore
1776	69	2005	135.2033835483	0.796455750753104	28.03991708646583	107.1634664618342	Singapore
1777	69	2006	132.07249121312	0.803342694397764	28.07335139333377	103.9991398197862	Singapore
1778	69	2007	127.15122861477	0.810625304101189	28.03862975863485	99.11259885613515	Singapore
1779	69	2008	124.29889777401	0.818124162030734	28.0400617843124	96.2588359896976	Singapore
1780	69	2009	115.58646478695	0.824251515940882	28.04610754243571	87.5403572445143	Singapore
1781	69	2010	111.31074452439	0.830222159553543	28.04306760895462	83.26767691543539	Singapore
1782	69	2011	108.06140416555	0.833829607920547	28.04426214301584	80.01714202253416	Singapore
1783	69	2012	105.02295089939	0.837391806757054	27.99214691177352	77.03080398761648	Singapore
1784	69	2013	100.56250080031	0.840420177683154	28.00018192699174	72.56231887331826	Singapore
1785	69	2014	98.06201910922	0.842894537933952	28.02531279021936	70.03670631900064	Singapore
1786	69	2015	98.65778351537	0.84540185703118	28.104259586805	70.553523928565	Singapore
1787	69	2016	107.19056940257	0.847596998735509	28.04400449127418	79.14656491129583	Singapore
1788	69	2017	110.81953796325	0.849051517606326	28.02393029095452	82.79560767229549	Singapore
1789	69	2018	109.48969787989	0.850762728725121	28.10732515579549	81.38237272409451	Singapore
1790	69	2019	106.63883126066	0.852497337757222	28.02524713866481	78.61358412199519	Singapore
1791	69	2020	103.55815620442	0.854296009592945	28.064529813433	75.493626390987	Singapore
1792	69	2021	98.63389745262	0.856097766112729	27.99959987877622	70.63429757384378	Singapore
1793	71	1990	216.82212388788	0.725982519157417	28.09680133059442	188.7253225572856	Australia
1794	71	1991	215.24364438373	0.729759858781312	28.1219521131799	187.1216922705501	Australia
1795	71	1992	213.21323257097	0.73390140434283	28.0581611371582	185.1550714338118	Australia
1796	71	1993	211.12574911512	0.738374743085692	28.12164606320321	183.0041030519168	Australia
1797	71	1994	211.41756886087	0.742846571880912	28.06901442284919	183.3485544380208	Australia
1798	71	1995	205.95789233819	0.747426824081883	28.14137515246333	177.8165171857267	Australia
1799	71	1996	203.56902477592	0.751991736090285	28.10464890183562	175.4643758740844	Australia
1800	71	1997	199.92351898675	0.756633901347637	28.04097735363157	171.8825416331184	Australia
1801	71	1998	195.56972126187	0.761133265356106	28.10434434063357	167.4653769212365	Australia
1802	71	1999	189.97117396583	0.765697505930953	28.0591315381834	161.9120424276466	Australia
1803	71	2000	188.43658647486	0.770223843075912	28.15292688165969	160.2836595932003	Australia
1804	71	2001	183.38059085182	0.774662787384155	28.03461145006939	155.3459794017506	Australia
1805	71	2002	177.14412114259	0.779360940006122	28.14155561381288	149.0025655287771	Australia
1806	71	2003	172.05558182416	0.783600180802991	28.01452047932147	144.0410613448385	Australia
1807	71	2004	165.22453898809	0.787016543130049	27.98247751804736	137.2420614700426	Australia
1808	71	2005	161.08733939556	0.789615521287164	28.01448588541548	133.0728535101445	Australia
1809	71	2006	156.7189831288	0.791155687742942	28.04102599295064	128.6779571358494	Australia
1810	71	2007	155.63232387426	0.792532682754436	28.04196220907809	127.5903616651819	Australia
1811	71	2008	152.76200446291	0.795292900277512	27.99584420832331	124.7661602545867	Australia
1812	71	2009	148.74519709204	0.799174373217167	28.05375550193514	120.6914415901049	Australia
1813	71	2010	145.79061291339	0.803561543809643	27.99288118769337	117.7977317256967	Australia
1814	71	2011	141.51209958439	0.807520219913819	28.05686985502802	113.455229729362	Australia
1815	71	2012	136.53624272632	0.811644461488936	28.0363964063596	108.4998463199604	Australia
1816	71	2013	133.7058374488	0.816453661448137	28.05519095475336	105.6506464940466	Australia
1817	71	2014	133.41409366561	0.820840850321621	27.97739350190778	105.4367001637022	Australia
1818	71	2015	137.52710833692	0.824860715173108	28.04349462670053	109.4836137102195	Australia
1819	71	2016	134.77419056638	0.828559943182664	28.057067296497	106.717123269883	Australia
1820	71	2017	129.69186401966	0.831798265550707	28.04896908936593	101.6428949302941	Australia
1821	71	2018	127.95060737769	0.835354624190932	28.06002091760295	99.89058646008705	Australia
1822	71	2019	131.10813013432	0.839317426059217	28.0667039125135	103.0414262218065	Australia
1823	71	2020	123.00594408677	0.842051314482691	28.0360476341305	94.96989645263949	Australia
1824	71	2021	125.484604221	0.844252813727575	28.05307730878078	97.43152691221923	Australia
1825	72	1990	282.12859477123	0.752321654884833	28.126241767455	254.002353003775	New Zealand
1826	72	1991	282.73490433419	0.755616090554557	28.06834812854212	254.6665562056479	New Zealand
1827	72	1992	274.30455148666	0.759461372351944	28.09008147564037	246.2144700110196	New Zealand
1828	72	1993	273.20743785126	0.763634604405382	28.05456180920366	245.1528760420564	New Zealand
1829	72	1994	272.3783404312	0.767118657876439	28.11354589689643	244.2647945343036	New Zealand
1830	72	1995	260.33824779635	0.769998036424639	28.0930147933809	232.2452330029691	New Zealand
1831	72	1996	256.09214455549	0.773575283251135	28.02373590836082	228.0684086471292	New Zealand
1832	72	1997	246.29858590937	0.778205776484177	28.04970387507036	218.2488820342996	New Zealand
1833	72	1998	242.19054440439	0.78173075719617	28.06008974359255	214.1304546607975	New Zealand
1834	72	1999	241.98878636605	0.784428637621383	28.02359200886475	213.9651943571852	New Zealand
1835	72	2000	235.50149768772	0.787659557491679	28.01227445563686	207.4892232320831	New Zealand
1836	72	2001	231.94576063896	0.791426079291696	28.02409276099856	203.9216678779615	New Zealand
1837	72	2002	224.20254726188	0.794519590986489	28.03946344439857	196.1630838174814	New Zealand
1838	72	2003	217.07015690454	0.796286883438684	28.00499246625741	189.0651644382826	New Zealand
1839	72	2004	214.64921493355	0.798177476508371	28.0488760759198	186.6003388576302	New Zealand
1840	72	2005	211.8693960037801	0.799107294338124	28.0485499242843	183.8208460794958	New Zealand
1841	72	2006	204.41436734065	0.798456865675295	28.02266422012832	176.3917031205217	New Zealand
1842	72	2007	201.95646473861	0.798447615942533	28.0270359142108	173.9294288243992	New Zealand
1843	72	2008	198.75112972696	0.799669513648105	28.05332316210826	170.6978065648517	New Zealand
1844	72	2009	192.87024952995	0.801727534577573	28.04276529883279	164.8274842311172	New Zealand
1845	72	2010	191.29368479742	0.805133184751295	28.13025975258732	163.1634250448327	New Zealand
1846	72	2011	183.71475893221	0.809760351959867	28.01007836915194	155.704680563058	New Zealand
1847	72	2012	181.76088230797	0.814957563823326	28.07068534125755	153.6901969667124	New Zealand
1848	72	2013	176.78954715797	0.820145989650422	28.0544914211267	148.7350557368433	New Zealand
1849	72	2014	175.76648638149	0.823908943687562	28.05776714505726	147.7087192364327	New Zealand
1850	72	2015	179.51324782304	0.82746249334817	28.05899101487351	151.4542568081665	New Zealand
1851	72	2016	178.82466245197	0.831843966678668	28.02346649126408	150.8011959607059	New Zealand
1852	72	2017	172.30308547883	0.836301794613403	28.06091711569402	144.242168363136	New Zealand
1853	72	2018	169.32777996608	0.840597863184845	28.02178463974763	141.3059953263324	New Zealand
1854	72	2019	167.66975746098	0.844533208807291	28.0224280515983	139.6473294093817	New Zealand
1855	72	2020	159.95567546104	0.847398736836909	28.05633333700969	131.8993421240303	New Zealand
1856	72	2021	162.10961402551	0.849442498970719	28.01313822677808	134.0964757987319	New Zealand
1857	74	1990	212.86095420523	0.761463880346533	28.04728137458387	184.8136728306461	Andorra
1858	74	1991	212.37915945474	0.764709071138693	28.11280137521124	184.2663580795288	Andorra
1859	74	1992	212.49923930588	0.767188282487657	28.15869887121808	184.3405404346619	Andorra
1860	74	1993	211.50025716082	0.768953827567811	28.08851788649435	183.4117392743257	Andorra
1861	74	1994	209.83949784291	0.77002376454004	28.09114265964602	181.748355183264	Andorra
1862	74	1995	207.26749191967	0.77098868338163	28.0529987147055	179.2144932049645	Andorra
1863	74	1996	205.38994513587	0.772403470644367	28.15803063413887	177.2319145017311	Andorra
1864	74	1997	203.07519957941	0.774580970737089	28.02539008542896	175.049809493981	Andorra
1865	74	1998	200.92256728255	0.776972577800595	28.02854693364414	172.8940203489059	Andorra
1866	74	1999	199.26250918394	0.779629634395052	28.07384488756143	171.1886642963786	Andorra
1867	74	2000	196.94367212378	0.781976505693047	28.00423554712706	168.939436576653	Andorra
1868	74	2001	181.65397638915	0.785417034980389	28.09028968230428	153.5636867068457	Andorra
1869	74	2002	171.6903401015	0.79015875913382	28.08335842514596	143.6069816763541	Andorra
1870	74	2003	169.25451847543	0.797278900724701	28.00839187556906	141.2461265998609	Andorra
1871	74	2004	167.41014244771	0.80473197995372	28.02158062096533	139.3885618267447	Andorra
1872	74	2005	162.16240699828	0.812213979716634	27.9873843851809	134.1750226130991	Andorra
1873	74	2006	160.64007682847	0.819787259850839	28.07318383882548	132.5668929896445	Andorra
1874	74	2007	158.66579699148	0.826617254254178	28.07716367508558	130.5886333163944	Andorra
1875	74	2008	165.72667249825	0.83182171450476	27.97836995022844	137.7483025480215	Andorra
1876	74	2009	171.45017810275	0.835929886554712	28.04144605464505	143.408732048105	Andorra
1877	74	2010	177.05523037251	0.839489966459192	28.0132879110901	149.0419424614199	Andorra
1878	74	2011	173.53969073196	0.842794802354863	28.03999929188468	145.4996914400753	Andorra
1879	74	2012	171.47398915344	0.845810830539451	28.03773733917882	143.4362518142612	Andorra
1880	74	2013	170.17354053297	0.848329909768827	28.05212962071925	142.1214109122507	Andorra
1881	74	2014	169.92920379144	0.851010491664786	28.0001134077774	141.9290903836626	Andorra
1882	74	2015	168.88657364443	0.853591217830289	28.01610644577333	140.8704671986567	Andorra
1883	74	2016	168.45990526107	0.856257052608717	28.0432851032997	140.4166201577703	Andorra
1884	74	2017	167.28953458614	0.85947703010266	28.05906282181963	139.2304717643204	Andorra
1885	74	2018	166.08245001396	0.862588950920789	28.03929006422648	138.0431599497335	Andorra
1886	74	2019	164.13491516917	0.865621023596139	28.01183564262516	136.1230795265448	Andorra
1887	74	2020	135.64619863307	0.867449169102346	28.04197604879619	107.6042225842738	Andorra
1888	74	2021	134.74834944462	0.869444112735696	28.06568378268651	106.6826656619335	Andorra
1889	75	1990	208.47299127553	0.749853692572025	28.08335877517591	180.3896325003541	Austria
1890	75	1991	207.20955525294	0.751652734176599	28.15948028072557	179.0500749722144	Austria
1891	75	1992	205.24367819544	0.754375285612199	28.16053539737343	177.0831427980666	Austria
1892	75	1993	204.20330843538	0.758804553724473	28.13538995920261	176.0679184761774	Austria
1893	75	1994	198.3750980191701	0.764704364300466	28.10137500007723	170.2737230190928	Austria
1894	75	1995	192.65282607856	0.769827471008921	28.07364359140159	164.5791824871584	Austria
1895	75	1996	190.00279903076	0.774446565189292	28.06230022379376	161.9404988069662	Austria
1896	75	1997	182.79731360801	0.77923285637593	28.05415293273865	154.7431606752714	Austria
1897	75	1998	179.32830402261	0.783521015501574	28.06905956977453	151.2592444528354	Austria
1898	75	1999	176.37880701277	0.787451584183882	28.06209246881978	148.3167145439502	Austria
1899	75	2000	169.36052065332	0.791847679870807	28.05126792622222	141.3092527270978	Austria
1900	75	2001	165.52121813265	0.795770117733764	28.02351966835698	137.497698464293	Austria
1901	75	2002	163.54061425982	0.799154119574311	28.02602483836037	135.5145894214596	Austria
1902	75	2003	162.68607041238	0.802043253134005	28.02657097935242	134.6594994330276	Austria
1903	75	2004	154.84992538244	0.804889143740108	28.04629422994385	126.8036311524962	Austria
1904	75	2005	149.84316139282	0.808419194340084	27.99856853351505	121.844592859305	Austria
1905	75	2006	145.58162844622	0.812064609467116	28.01515317915187	117.5664752670681	Austria
1906	75	2007	141.52848450449	0.815480521576858	28.05231714720765	113.4761673572824	Austria
1907	75	2008	138.0328373329	0.818793658319811	28.03994395931568	109.9928933735843	Austria
1908	75	2009	135.25137407837	0.821541167154033	28.01357701948138	107.2377970588886	Austria
1909	75	2010	131.63017574293	0.824500109333185	28.02787781144702	103.602297931483	Austria
1910	75	2011	129.62809020879	0.82800199897916	28.01236032081739	101.6157298879726	Austria
1911	75	2012	126.01143805958	0.83111330933878	28.06286128404131	97.9485767755387	Austria
1912	75	2013	122.21608855187	0.833679780262374	28.0359483598703	94.1801401919997	Austria
1913	75	2014	120.62035311276	0.835838577321076	28.005994400485	92.61435871227499	Austria
1914	75	2015	115.86029373656	0.837579895310124	28.02772732010208	87.83256641645791	Austria
1915	75	2016	114.68602653704	0.839883789894186	28.0712586095649	86.6147679274751	Austria
1916	75	2017	112.54825252479	0.843173330746292	28.04514757434843	84.50310495044158	Austria
1917	75	2018	110.62813090485	0.846614470307794	28.04543984235798	82.58269106249202	Austria
1918	75	2019	106.91335351995	0.849862514846872	28.00847329238428	78.90488022756571	Austria
1919	75	2020	102.96091793749	0.852020385174284	28.01934232879475	74.94157560869525	Austria
1920	75	2021	97.6500584233	0.853837004256539	28.08546249809239	69.5645959252076	Austria
1921	76	1990	206.3686504547	0.737390656400179	28.12291618960528	178.2457342650947	Belgium
1922	76	1991	206.09507539094	0.74217307419685	28.1012380082033	177.9938373827367	Belgium
1923	76	1992	206.29551124535	0.748012299186744	28.15820056036582	178.1373106849842	Belgium
1924	76	1993	201.29048104284	0.753685087006788	28.15073603130395	173.1397450115361	Belgium
1925	76	1994	202.54029115916	0.758903637592037	28.1504564030408	174.3898347561192	Belgium
1926	76	1995	197.05772506395	0.763170400784407	28.06287254165445	168.9948525222955	Belgium
1927	76	1996	191.78581035236	0.766826075213302	28.16636814490009	163.6194422074599	Belgium
1928	76	1997	188.85450895135	0.770813953023256	28.1466995189913	160.7078094323587	Belgium
1929	76	1998	186.2529741041	0.774228267511882	28.00702295028853	158.2459511538115	Belgium
1930	76	1999	182.50128868072	0.777041040124219	28.03389202061869	154.4673966601013	Belgium
1931	76	2000	177.69610798208	0.780396331183289	28.04303940469092	149.6530685773891	Belgium
1932	76	2001	174.88881937471	0.784713043367342	28.01332706489427	146.8754923098157	Belgium
1933	76	2002	173.21139242709	0.788836054052762	28.02367277480684	145.1877196522832	Belgium
1934	76	2003	167.50046684451	0.792014383577294	28.06005428240333	139.4404125621066	Belgium
1935	76	2004	166.76435945828	0.795224935706338	28.05789915986731	138.7064602984127	Belgium
1936	76	2005	165.75712700255	0.798497235786438	28.05781472817598	137.699312274374	Belgium
1937	76	2006	163.34891061752	0.801572762913827	28.06079766527873	135.2881129522413	Belgium
1938	76	2007	163.62017933275	0.804612664215848	28.10457644876214	135.5156028839878	Belgium
1939	76	2008	163.40365568527	0.807757944740662	28.03286585170176	135.3707898335682	Belgium
1940	76	2009	161.76232825096	0.811055825478368	28.01427452364384	133.7480537273161	Belgium
1941	76	2010	157.49215546479	0.815030206751301	28.01672399825175	129.4754314665383	Belgium
1942	76	2011	156.12904092306	0.819470362048624	28.10518596662604	128.023854956434	Belgium
1943	76	2012	155.28618289635	0.824226016040103	28.02304633313177	127.2631365632182	Belgium
1944	76	2013	149.97496857055	0.828619831627193	28.03523168284384	121.9397368877062	Belgium
1945	76	2014	144.2215359804	0.832425051502658	28.00423884405975	116.2172971363402	Belgium
1946	76	2015	144.04950123863	0.835878400447772	27.98742068937783	116.0620805492522	Belgium
1947	76	2016	140.80322560777	0.839462940488534	28.03371140131386	112.7695142064561	Belgium
1948	76	2017	137.6580716887	0.843212044031047	28.01551627473863	109.6425554139614	Belgium
1949	76	2018	130.73991088585	0.846617625234845	28.05024659522176	102.6896642906282	Belgium
1950	76	2019	126.93530831148	0.849498394807879	28.03392582248607	98.90138248899393	Belgium
1951	76	2020	116.06181782644	0.851346648590241	28.0916843011503	87.97013352528971	Belgium
1952	76	2021	120.43126705828	0.853654015777112	28.05032881247301	92.38093824580699	Belgium
1953	77	1990	148.00431616568	0.648230871689669	28.03225489445133	119.9720612712287	Cyprus
1954	77	1991	148.24211184508	0.655726169264618	28.03727819916068	120.2048336459193	Cyprus
1955	77	1992	148.29445587442	0.666011849072818	28.08407866843555	120.2103772059844	Cyprus
1956	77	1993	145.24100128983	0.677547476543954	28.09584262897177	117.1451586608582	Cyprus
1957	77	1994	139.50649327913	0.688829360602013	28.0715992200725	111.4348940590575	Cyprus
1958	77	1995	137.33187643342	0.699923898437876	28.11656408565922	109.2153123477608	Cyprus
1959	77	1996	133.46997606878	0.709839946474019	28.10798140815666	105.3619946606233	Cyprus
1960	77	1997	132.65825789418	0.718864243512848	28.17204598425095	104.4862119099291	Cyprus
1961	77	1998	130.2916470687	0.727964381748969	28.10493722487573	102.1867098438243	Cyprus
1962	77	1999	126.96039362413	0.736846134920381	28.12866483295382	98.83172879117619	Cyprus
1963	77	2000	126.25230710041	0.745199300565367	28.13995001785368	98.11235708255631	Cyprus
1964	77	2001	124.49785754581	0.753594717257543	28.07701545650524	96.42084208930477	Cyprus
1965	77	2002	126.18739477008	0.76150246522841	28.10403871555146	98.08335605452855	Cyprus
1966	77	2003	126.91414737629	0.767896215824759	28.13067879772544	98.78346857856457	Cyprus
1967	77	2004	125.12410044034	0.77376477492064	28.02956598779255	97.09453445254745	Cyprus
1968	77	2005	124.97178608892	0.779031361179798	27.99812758582697	96.97365850309302	Cyprus
1969	77	2006	124.9139517822	0.784560964983202	28.0328630898618	96.88108869233821	Cyprus
1970	77	2007	123.46911283628	0.792068382747098	28.06083680750568	95.40827602877432	Cyprus
1971	77	2008	122.86100353305	0.799454089093792	28.02726176398165	94.83374176906835	Cyprus
1972	77	2009	122.67038514265	0.805112085484562	28.06809362075964	94.60229152189036	Cyprus
1973	77	2010	123.28815249222	0.809840187817991	28.07383701683446	95.21431547538553	Cyprus
1974	77	2011	122.79702824011	0.813726132185002	28.06396635137552	94.73306188873447	Cyprus
1975	77	2012	121.45060478462	0.816978525424299	28.03922669451876	93.41137809010124	Cyprus
1976	77	2013	120.14440047971	0.819380601631525	28.06773442859453	92.07666605111547	Cyprus
1977	77	2014	117.30375496764	0.821184302169431	28.11948581829965	89.18426914934035	Cyprus
1978	77	2015	115.29815015086	0.822732850898765	27.99633918101876	87.30181096984123	Cyprus
1979	77	2016	110.71442824471	0.824283624143557	28.0062197438155	82.7082085008945	Cyprus
1980	77	2017	111.52016041425	0.826139877968847	28.01943303506295	83.50072737918705	Cyprus
1981	77	2018	109.50027532175	0.828343243063834	28.03744868639786	81.46282663535214	Cyprus
1982	77	2019	108.05050820136	0.830980727806796	28.03694708393678	80.01356111742322	Cyprus
1983	77	2020	100.11208150207	0.833059522677264	28.02201273323324	72.09006876883674	Cyprus
1984	77	2021	97.15894469339	0.835630545002355	28.02088334546427	69.13806134792573	Cyprus
1985	78	1990	207.29664345397	0.801154655014013	28.05533254830523	179.2413109056648	Denmark
1986	78	1991	205.07976268814	0.804540349639536	28.0272886916732	177.0524739964668	Denmark
1987	78	1992	209.3381459691	0.808164433760271	28.04364810802381	181.2944978610762	Denmark
1988	78	1993	217.75007280147	0.811585712633093	28.02782398035341	189.7222488211166	Denmark
1989	78	1994	239.87259892034	0.815138614432107	28.06509057597591	211.8075083443641	Denmark
1990	78	1995	241.60132250548	0.819104611612713	28.03288057720253	213.5684419282775	Denmark
1991	78	1996	243.7576097186	0.82337524309543	28.04727824654549	215.7103314720545	Denmark
1992	78	1997	246.00973596388	0.827679979394938	28.02530659361424	217.9844293702658	Denmark
1993	78	1998	237.99644576529	0.831683237018017	27.99975910859235	209.9966866566976	Denmark
1994	78	1999	234.92738790528	0.835381542910635	28.04522291091128	206.8821649943687	Denmark
1995	78	2000	227.72988049383	0.8391842975615	28.02992737599321	199.6999531178368	Denmark
1996	78	2001	227.30277399197	0.843177750467757	28.04608125431056	199.2566927376594	Denmark
1997	78	2002	223.63228937158	0.847086356838798	28.03140602958272	195.6008833419973	Denmark
1998	78	2003	218.40742990634	0.850441325949586	28.05970691221651	190.3477229941235	Denmark
1999	78	2004	218.19337061286	0.853304103185433	28.05172708855556	190.1416435243044	Denmark
[truncated: 4,529 more rows]
