# Supplementary material for: Global impact of dietary risks on cancers: burdens across regions from 1990 to 2021 and the projection to 2035
Source: Front Nutr. 2025 Jul 4;12:1585305. doi: 10.3389/fnut.2025.1585305 (PMC12271164; doi:10.3389/fnut.2025.1585305)
Supplement: Supplementary file 1 [file Data_Sheet_1.zip › Supplementary data/Fig 12/Fig 12E.csv]

	location_id	year	val	SDI	frontier	eff_diff	location_name
1	6	1990	56.26602993247	0.458668935267616	0.02405069459413793	56.24197923787586	China
2	6	1991	55.21579860159	0.467301969740226	0.02371382965193877	55.19208477193806	China
3	6	1992	53.87391384241	0.475784030669638	0.02399415546252747	53.84991968694747	China
4	6	1993	52.5918962359	0.484353830709851	0.02306268244585858	52.56883355345414	China
5	6	1994	51.28290391573	0.49257864459854	0.02389524063115385	51.25900867509885	China
6	6	1995	50.11594748407	0.501500907580649	0.02364664679183486	50.09230083727817	China
7	6	1996	48.67623991949	0.512033995790715	0.02389291871494845	48.65234700077505	China
8	6	1997	47.14672634754	0.522326866102753	0.0243311662571875	47.12239518128282	China
9	6	1998	45.91298755109	0.531379484348035	0.02378337717434343	45.88920417391565	China
10	6	1999	44.89049410028	0.540333688117168	0.02402801160340659	44.8664660886766	China
11	6	2000	44.44006492665	0.547989192872889	0.02574144368954545	44.41432348296046	China
12	6	2001	43.29916724547	0.553680373692626	0.02426371016784091	43.27490353530216	China
13	6	2002	41.86415761151	0.560542936414416	0.02474314647568421	41.83941446503432	China
14	6	2003	40.49772477085	0.569018827276063	0.02364482827432692	40.47407994257567	China
15	6	2004	39.27542046393	0.578178090807068	0.0241559695755914	39.25126449435441	China
16	6	2005	37.17976011099	0.58805219357166	0.02362318056066667	37.15613693042933	China
17	6	2006	34.13082864609	0.598758170327953	0.02379234377205882	34.10703630231794	China
18	6	2007	32.10164558615	0.609520246163436	0.02408459513245283	32.07756099101755	China
19	6	2008	30.84932811156	0.619454832781724	0.02473419097842105	30.82459392058158	China
20	6	2009	29.62193462875	0.62930772749348	0.02561189617736842	29.59632273257263	China
21	6	2010	28.61230906214	0.64152144342547	0.02423845395212766	28.58807060818787	China
22	6	2011	27.46920296199	0.651447977618785	0.02456410848714285	27.44463885350286	China
23	6	2012	26.18495896391	0.657144292359298	0.02406160304509804	26.1608973608649	China
24	6	2013	24.91688590432	0.66310300729639	0.02583867975958333	24.89104722456041	China
25	6	2014	23.80744105935	0.668640847002655	0.02320381160460526	23.78423724774539	China
26	6	2015	23.13134853151	0.671940110944872	0.02439184313824175	23.10695668837176	China
27	6	2016	22.6618410572	0.676218437253933	0.02313372497705882	22.63870733222294	China
28	6	2017	22.09039339956	0.6846196607825	0.02275665871378947	22.06763674084621	China
29	6	2018	21.667908801	0.693717996192013	0.02443826595452174	21.64347053504548	China
30	6	2019	21.39950261721	0.703686823937232	0.02421574362848837	21.37528687358151	China
31	6	2020	21.20040384191	0.713364584593745	0.02399961653586776	21.17640422537413	China
32	6	2021	20.97580554222	0.721629759719777	0.02386156152129032	20.95194398069871	China
33	7	1990	19.24295827953	0.497780128289885	0.02290316505792453	19.22005511447207	Democratic People's Republic of Korea
34	7	1991	19.19074963601	0.49912051226047	0.02407953445840708	19.16667010155159	Democratic People's Republic of Korea
35	7	1992	19.23839063541	0.499629841478392	0.02366193662793103	19.21472869878207	Democratic People's Republic of Korea
36	7	1993	19.38497715961	0.49970064634474	0.02380794045242718	19.36116921915757	Democratic People's Republic of Korea
37	7	1994	19.53780956936	0.499531339948334	0.02273025255162791	19.51507931680837	Democratic People's Republic of Korea
38	7	1995	19.76454788868	0.499080529317303	0.02293836188207317	19.74160952679793	Democratic People's Republic of Korea
39	7	1996	19.97000624566	0.498429013609349	0.02438738293179775	19.9456188627282	Democratic People's Republic of Korea
40	7	1997	20.22431512934	0.497136868597342	0.02361960593990196	20.2006955234001	Democratic People's Republic of Korea
41	7	1998	20.49918115513	0.49615920966594	0.02426764492042373	20.47491351020957	Democratic People's Republic of Korea
42	7	1999	20.72700092657	0.496484753521051	0.02460052955474747	20.70240039701525	Democratic People's Republic of Korea
43	7	2000	20.95476005769	0.497461994823193	0.02364287829397727	20.93111717939602	Democratic People's Republic of Korea
44	7	2001	21.11779903506	0.499674042505593	0.02425451160360825	21.09354452345639	Democratic People's Republic of Korea
45	7	2002	21.19103129125	0.502633568731371	0.02322575000887755	21.16780554124112	Democratic People's Republic of Korea
46	7	2003	21.28985606901	0.506165243055573	0.02318644686391304	21.26666962214609	Democratic People's Republic of Korea
47	7	2004	21.37297336746	0.510229134162392	0.023727975155	21.349245392305	Democratic People's Republic of Korea
48	7	2005	21.46231223378	0.515097762842417	0.02534561557255102	21.43696661820745	Democratic People's Republic of Korea
49	7	2006	21.60430458487	0.519741439913669	0.02507600766912088	21.57922857720088	Democratic People's Republic of Korea
50	7	2007	21.77834326115	0.524066965087203	0.02454695750083333	21.75379630364916	Democratic People's Republic of Korea
51	7	2008	21.92189342289	0.52881349761598	0.02368016539216981	21.89821325749783	Democratic People's Republic of Korea
52	7	2009	22.06310841077	0.533114411172631	0.02305352926198198	22.04005488150802	Democratic People's Republic of Korea
53	7	2010	22.12645189141	0.53719291837066	0.02377819801802083	22.10267369339198	Democratic People's Republic of Korea
54	7	2011	22.05558328079	0.541212269847829	0.02399768660226804	22.03158559418773	Democratic People's Republic of Korea
55	7	2012	21.99259530661	0.545331713402902	0.02304949678083333	21.96954580982917	Democratic People's Republic of Korea
56	7	2013	21.86183566989	0.549483297235091	0.0239049388248421	21.83793073106516	Democratic People's Republic of Korea
57	7	2014	21.67760817266	0.553603559944788	0.0232084068227619	21.65439976583724	Democratic People's Republic of Korea
58	7	2015	21.50927339914	0.557321271453133	0.02448869641259259	21.48478470272741	Democratic People's Republic of Korea
59	7	2016	21.32411403601	0.560743562553338	0.02510230413925233	21.29901173187075	Democratic People's Republic of Korea
60	7	2017	21.09365598231	0.563388288880609	0.02285722020515151	21.07079876210485	Democratic People's Republic of Korea
61	7	2018	20.84401400702	0.565161484391211	0.02375393293426966	20.82026007408573	Democratic People's Republic of Korea
62	7	2019	20.62689812663	0.566765705893725	0.02326806667358974	20.60363005995641	Democratic People's Republic of Korea
63	7	2020	20.39503452387	0.56818855103523	0.02381358749841584	20.37122093637158	Democratic People's Republic of Korea
64	7	2021	20.17671244855	0.569854634067777	0.022855665686	20.153856782864	Democratic People's Republic of Korea
65	8	1990	14.04746187937	0.667633853818721	0.02347602667009091	14.02398585269991	Taiwan (Province of China)
66	8	1991	13.99639407381	0.676537236907717	0.02464438811011364	13.97174968569989	Taiwan (Province of China)
67	8	1992	13.8172563191	0.684803635601178	0.02322226527102273	13.79403405382898	Taiwan (Province of China)
68	8	1993	13.55507406625	0.692924130193594	0.02385810547731092	13.53121596077269	Taiwan (Province of China)
69	8	1994	13.52558826782	0.701078749506874	0.02475670167401785	13.50083156614598	Taiwan (Province of China)
70	8	1995	13.48781781973	0.709626820870811	0.02279371860322222	13.46502410112678	Taiwan (Province of China)
71	8	1996	13.78211308399	0.719128415346056	0.02300751348606383	13.75910557050394	Taiwan (Province of China)
72	8	1997	13.87685060308	0.72914549717473	0.02319483688535714	13.85365576619464	Taiwan (Province of China)
73	8	1998	13.43994915211	0.738125787434293	0.02403157334452174	13.41591757876548	Taiwan (Province of China)
74	8	1999	13.02490757231	0.745338399386342	0.02349930948516483	13.00140826282483	Taiwan (Province of China)
75	8	2000	13.0486764522	0.752926841487622	0.02341935830627451	13.02525709389373	Taiwan (Province of China)
76	8	2001	12.81949569533	0.760829809097496	0.02313489676168317	12.79636079856832	Taiwan (Province of China)
77	8	2002	12.37324056949	0.769008983647841	0.02348654725818182	12.34975402223182	Taiwan (Province of China)
78	8	2003	12.04041088982	0.776955803379445	0.02403474707757575	12.01637614274243	Taiwan (Province of China)
79	8	2004	11.92955678452	0.784677977861477	0.02411924318927711	11.90543754133072	Taiwan (Province of China)
80	8	2005	11.86783077425	0.792445129331779	0.02348318868980392	11.8443475855602	Taiwan (Province of China)
81	8	2006	11.56769576699	0.800174674875457	0.0239861876417	11.5437095793483	Taiwan (Province of China)
82	8	2007	11.39941482383	0.808137693890723	0.02474587091935065	11.37466895291065	Taiwan (Province of China)
83	8	2008	11.33778348189	0.81540069133486	0.02353056679216666	11.31425291509783	Taiwan (Province of China)
84	8	2009	11.15791788451	0.821432279265941	0.0247543196430303	11.13316356486697	Taiwan (Province of China)
85	8	2010	10.90011020736	0.827226752015366	0.0247748055915625	10.87533540176844	Taiwan (Province of China)
86	8	2011	11.05498413432	0.832064073807912	0.02324810094277311	11.03173603337723	Taiwan (Province of China)
87	8	2012	10.85178186144	0.836677664574998	0.02345298513473214	10.82832887630527	Taiwan (Province of China)
88	8	2013	10.57496389445	0.841280462756768	0.02351059167352381	10.55145330277648	Taiwan (Province of China)
89	8	2014	10.56520062434	0.845695560406305	0.02377697043235955	10.54142365390764	Taiwan (Province of China)
90	8	2015	10.19562794351	0.850055268699097	0.02389077441338983	10.17173716909661	Taiwan (Province of China)
91	8	2016	10.06496692558	0.854466037759635	0.02336058064402062	10.04160634493598	Taiwan (Province of China)
92	8	2017	9.08502590139	0.858888018761485	0.02328114319527778	9.061744758194722	Taiwan (Province of China)
93	8	2018	8.817424564380001	0.863158360983117	0.02379522090036144	8.79362934347964	Taiwan (Province of China)
94	8	2019	8.61432134329	0.86741184993072	0.02516845269202532	8.589152890597974	Taiwan (Province of China)
95	8	2020	8.14866056486	0.871247947250766	0.02453580492504673	8.124124759934954	Taiwan (Province of China)
96	8	2021	8.121450885569999	0.874747053187929	0.0235672686977	8.097883616872299	Taiwan (Province of China)
97	10	1990	76.9773005036	0.289075059080125	0.02367574033804348	76.95362476326196	Cambodia
98	10	1991	75.5793935111	0.29247920029669	0.02309024369185567	75.55630326740814	Cambodia
99	10	1992	74.46711671112	0.296900954885372	0.02387797867234694	74.44323873244765	Cambodia
100	10	1993	74.20500638785	0.301627201679918	0.02392470044862385	74.18108168740139	Cambodia
101	10	1994	74.56623828152	0.305722592004088	0.02475963609231481	74.54147864542769	Cambodia
102	10	1995	75.15829099776	0.310678881281017	0.0248630032620202	75.13342799449798	Cambodia
103	10	1996	74.94049182542	0.31563096971546	0.02411023187752136	74.91638159354248	Cambodia
104	10	1997	74.92972000476	0.320503749678941	0.02311761183955555	74.90660239292045	Cambodia
105	10	1998	75.11314636368999	0.324974298583536	0.02333829784536082	75.08980806584464	Cambodia
106	10	1999	75.00354850033	0.330224246107348	0.02356886903806723	74.97997963129193	Cambodia
107	10	2000	74.7364363969	0.336075029953322	0.02393477067803921	74.71250162622196	Cambodia
108	10	2001	74.10565727433	0.342507910583009	0.02274105098617647	74.08291622334383	Cambodia
109	10	2002	72.8989763416	0.349465712270985	0.02440029837545454	72.87457604322455	Cambodia
110	10	2003	71.70055128092	0.356929660458733	0.02316795948677419	71.67738332143323	Cambodia
111	10	2004	71.06800022927	0.364854644690823	0.02350007457115789	71.04450015469884	Cambodia
112	10	2005	70.40253021487	0.373331814716366	0.02535008402408602	70.37718013084591	Cambodia
113	10	2006	69.6424718087	0.381698166189418	0.02381223900810811	69.61865956969189	Cambodia
114	10	2007	69.75972138826	0.389876229632594	0.02430461819309091	69.73541677006692	Cambodia
115	10	2008	69.49074970336	0.397679519850279	0.02258914241712644	69.46816056094286	Cambodia
116	10	2009	69.56530930320001	0.404220933365413	0.02420090058487395	69.54110840261514	Cambodia
117	10	2010	69.5270411513	0.410211121336958	0.02347934799698113	69.50356180330301	Cambodia
118	10	2011	69.22740256397	0.415964408667437	0.02423046472222222	69.20317209924778	Cambodia
119	10	2012	68.66607815392	0.4217697537185	0.02346147962891304	68.64261667429109	Cambodia
120	10	2013	67.84840973685999	0.427715060183387	0.02428435553277778	67.82412538132722	Cambodia
121	10	2014	67.14404635098	0.433597748994237	0.02336951632161616	67.12067683465838	Cambodia
122	10	2015	66.7441481436	0.43948735809131	0.02371985252203252	66.72042829107797	Cambodia
123	10	2016	65.84940519551	0.445358172105636	0.02394014847869565	65.8254650470313	Cambodia
124	10	2017	64.85875112537	0.451221744385535	0.02318677587463158	64.83556434949537	Cambodia
125	10	2018	63.7228209888	0.457341489845745	0.02462380670946237	63.69819718209053	Cambodia
126	10	2019	62.4832891149	0.463643430446969	0.02306681757865979	62.46022229732134	Cambodia
127	10	2020	61.35329755548	0.468876053670987	0.02348456395321839	61.32981299152678	Cambodia
128	10	2021	60.13111870660001	0.473621490708013	0.0233329300421978	60.10778577655781	Cambodia
129	11	1990	41.5009762436	0.457134954421362	0.02366502205057851	41.47731122154942	Indonesia
130	11	1991	40.81505105487	0.466505583269134	0.02382644646894736	40.79122460840105	Indonesia
131	11	1992	39.90624217997	0.475753157454434	0.02327098694682692	39.88297119302317	Indonesia
132	11	1993	38.78432594513	0.484775240859362	0.02408033449185567	38.76024561063814	Indonesia
133	11	1994	37.3450632797	0.493607099523711	0.02369969490869565	37.32136358479131	Indonesia
134	11	1995	35.59320506308	0.502008381392835	0.02315260555662921	35.57005245752337	Indonesia
135	11	1996	33.74972554124	0.510108146446556	0.02363096942042105	33.72609457181958	Indonesia
136	11	1997	32.21809342356	0.51810218881129	0.02393727446484848	32.19415614909515	Indonesia
137	11	1998	31.04346000955	0.524045603868488	0.02398423607820755	31.01947577347179	Indonesia
138	11	1999	29.99467345001	0.529176329629629	0.02420261036755102	29.97047083964245	Indonesia
139	11	2000	28.96121679959	0.533789587270659	0.02271222454394495	28.93850457504606	Indonesia
140	11	2001	27.84587624917	0.537977981115366	0.02287582229268817	27.82300042687731	Indonesia
141	11	2002	26.85288877032	0.542245676060877	0.02360328320747826	26.82928548711252	Indonesia
142	11	2003	26.07283519192	0.546550264351478	0.02355024197716981	26.04928494994283	Indonesia
143	11	2004	25.34307849661	0.550902314227472	0.0234779054713	25.3196005911387	Indonesia
144	11	2005	24.7535441687	0.555424913216581	0.0235676368096875	24.72997653189032	Indonesia
145	11	2006	24.17201189835	0.560265924242442	0.0230902195058	24.1489216788442	Indonesia
146	11	2007	23.74164131635	0.565811896183758	0.0230041333388172	23.71863718301119	Indonesia
147	11	2008	23.26646812472	0.572225266933015	0.02366087845019047	23.24280724626981	Indonesia
148	11	2009	22.88408825614	0.578866902230273	0.02286017866203703	22.86122807747796	Indonesia
149	11	2010	22.41503718875	0.585982419406785	0.0238244572526923	22.3912127314973	Indonesia
150	11	2011	21.90635353189	0.593652984587084	0.02325094360678161	21.88310258828322	Indonesia
151	11	2012	21.42516293787	0.601185701344525	0.02478688263382979	21.40037605523617	Indonesia
152	11	2013	20.98813086531	0.608509904334102	0.02335847657033333	20.96477238873967	Indonesia
153	11	2014	20.68961615443	0.615499887091834	0.02360088684052083	20.66601526758948	Indonesia
154	11	2015	20.47235920594	0.622222469472476	0.0235010004842735	20.44885820545572	Indonesia
155	11	2016	20.36124861656	0.62866662466714	0.02267322918553191	20.33857538737447	Indonesia
156	11	2017	20.25171798642	0.634895744678987	0.02519932873779816	20.2265186576822	Indonesia
157	11	2018	20.21419663214	0.640948750163115	0.02358337648085106	20.19061325565915	Indonesia
158	11	2019	20.20132060943	0.64686545689526	0.02336280721163462	20.17795780221837	Indonesia
159	11	2020	20.27509297852	0.651926647922518	0.02297394079441176	20.25211903772559	Indonesia
160	11	2021	20.17192771985	0.656868336261681	0.02338702382721739	20.14854069602278	Indonesia
161	12	1990	50.96822357708	0.264283163752662	0.7487502043406122	50.21947337273939	Lao People's Democratic Republic
162	12	1991	49.18305297501	0.268787617854408	0.7513901855504495	48.43166278945955	Lao People's Democratic Republic
163	12	1992	47.44546066248	0.273435312470827	0.06370997415	47.38175068833	Lao People's Democratic Republic
164	12	1993	45.71501405276	0.278140417914198	0.02386836606674419	45.69114568669325	Lao People's Democratic Republic
165	12	1994	43.90791658269	0.283270229855729	0.02291986734301887	43.88499671534698	Lao People's Democratic Republic
166	12	1995	42.20976200478	0.288795341159004	0.02316655549792793	42.18659544928207	Lao People's Democratic Republic
167	12	1996	40.23625411298	0.294838372041673	0.02396816043538461	40.21228595254461	Lao People's Democratic Republic
168	12	1997	38.09813225282	0.301477967015192	0.02503964042510204	38.0730926123949	Lao People's Democratic Republic
169	12	1998	35.88612483416	0.308402544731754	0.0240771434091358	35.86204769075086	Lao People's Democratic Republic
170	12	1999	33.52855569745	0.315972615438411	0.02278438866423077	33.50577130878577	Lao People's Democratic Republic
171	12	2000	31.26464638334	0.323947359495962	0.02351764431029703	31.2411287390297	Lao People's Democratic Republic
172	12	2001	29.27002135086	0.332580408807204	0.02318449720071428	29.24683685365929	Lao People's Democratic Republic
173	12	2002	26.75359631057	0.341667271144462	0.0235379916286	26.7300583189414	Lao People's Democratic Republic
174	12	2003	24.806445416	0.350658178383381	0.02501908696423529	24.78142632903577	Lao People's Democratic Republic
175	12	2004	23.03926318188	0.359681759216616	0.02362076251382978	23.01564241936617	Lao People's Democratic Republic
176	12	2005	21.55025036541	0.368728677775792	0.02383561620235849	21.52641474920764	Lao People's Democratic Republic
177	12	2006	20.22314530193	0.378122280697802	0.02400475653708738	20.19914054539291	Lao People's Democratic Republic
178	12	2007	18.98970656528	0.387723649113709	0.02390421561315789	18.96580234966684	Lao People's Democratic Republic
179	12	2008	17.96593157852	0.397011298824877	0.02371379495353658	17.94221778356646	Lao People's Democratic Republic
180	12	2009	17.03673606757	0.406139021683818	0.02512152314455445	17.01161454442544	Lao People's Democratic Republic
181	12	2010	16.22389179008	0.414865566497825	0.02449990176546296	16.19939188831454	Lao People's Democratic Republic
182	12	2011	15.4715432019	0.42335452259834	0.02290622380657143	15.44863697809343	Lao People's Democratic Republic
183	12	2012	14.88885415053	0.431149360954477	0.02379030424837607	14.86506384628162	Lao People's Democratic Republic
184	12	2013	14.50337499186	0.438691038635463	0.02382804451479592	14.4795469473452	Lao People's Democratic Republic
185	12	2014	14.20162685389	0.4458694242056	0.02412500950175258	14.17750184438825	Lao People's Democratic Republic
186	12	2015	14.02880623862	0.452749603276049	0.02373266959090909	14.00507356902909	Lao People's Democratic Republic
187	12	2016	13.81012943613	0.459583995539449	0.0238761083560215	13.78625332777398	Lao People's Democratic Republic
188	12	2017	13.68292866406	0.466168891657656	0.02503516184798077	13.65789350221202	Lao People's Democratic Republic
189	12	2018	13.56530775152	0.472618102538068	0.02301716229337209	13.54229058922663	Lao People's Democratic Republic
190	12	2019	13.51998579373	0.478811372841658	0.02421373459514018	13.49577205913486	Lao People's Democratic Republic
191	12	2020	13.45716107052	0.484192959345392	0.02450168448058824	13.43265938603941	Lao People's Democratic Republic
192	12	2021	13.36849429528	0.489136091456599	0.02390683198815217	13.34458746329185	Lao People's Democratic Republic
193	13	1990	20.33965210867	0.545799405460294	0.02393484418050847	20.31571726448949	Malaysia
194	13	1991	19.54068305578	0.551683548009526	0.02320290908389474	19.5174801466961	Malaysia
195	13	1992	19.01710183655	0.558186752245966	0.02412186803661017	18.99297996851339	Malaysia
196	13	1993	18.52566172091	0.565845656303133	0.02419895463294117	18.50146276627706	Malaysia
197	13	1994	17.87034613224	0.574380445989544	0.02373114774579439	17.84661498449421	Malaysia
198	13	1995	17.96495530281	0.583441102596569	0.02328694221682692	17.94166836059317	Malaysia
199	13	1996	16.99594690522	0.593152135005711	0.02400180851061947	16.97194509670938	Malaysia
200	13	1997	16.26732678882	0.603418105152686	0.02385582009212766	16.24347096872787	Malaysia
201	13	1998	15.58169170997	0.612645412003281	0.02360046176505154	15.55809124820495	Malaysia
202	13	1999	16.37571296262	0.621724901078498	0.02361965757773809	16.35209330504226	Malaysia
203	13	2000	14.57096105492	0.630523543762275	0.02387630035362069	14.54708475456638	Malaysia
204	13	2001	13.60590581785	0.638257476929833	0.02322907788531915	13.58267673996468	Malaysia
205	13	2002	12.93508270848	0.645044248017871	0.02416547167048077	12.91091723680952	Malaysia
206	13	2003	12.86989746282	0.65088567830407	0.02294150387414414	12.84695595894586	Malaysia
207	13	2004	12.37705726662	0.656243325827196	0.02317578545564706	12.35388148116435	Malaysia
208	13	2005	11.81932933041	0.661242241061834	0.0245779198613913	11.79475141054861	Malaysia
209	13	2006	11.24407187034	0.665956287100151	0.0231760958437	11.2208957744963	Malaysia
210	13	2007	10.86803350819	0.670843725887123	0.02524656617383721	10.84278694201616	Malaysia
211	13	2008	10.87122450744	0.676399910213952	0.02402481729715789	10.84719969014284	Malaysia
212	13	2009	10.83088964845	0.682070653985994	0.02491813574576923	10.80597151270423	Malaysia
213	13	2010	10.61478663631	0.688258621606068	0.0231989595085849	10.59158767680142	Malaysia
214	13	2011	10.29069002801	0.69408340345083	0.0235564802561165	10.26713354775388	Malaysia
215	13	2012	9.80639208687	0.699664734135674	0.02404171211532787	9.782350374754673	Malaysia
216	13	2013	9.55068098647	0.70493071683803	0.02437349288408602	9.526307493585914	Malaysia
217	13	2014	9.55993966707	0.709953756222256	0.02398222974282353	9.535957437327175	Malaysia
218	13	2015	9.88081178492	0.714659871236347	0.02337303908892473	9.857438745831075	Malaysia
219	13	2016	9.84328142939	0.719223424980679	0.02447364954895349	9.818807779841046	Malaysia
220	13	2017	9.87225647396	0.724235411990887	0.02518704079611111	9.84706943316389	Malaysia
221	13	2018	9.91563565112	0.72938807812528	0.02380467272480392	9.891830978395197	Malaysia
222	13	2019	9.84009200049	0.734587751127645	0.0242344956977451	9.815857504792254	Malaysia
223	13	2020	9.07053163647	0.738743992650626	0.0247836899585567	9.045747946511442	Malaysia
224	13	2021	9.854063346	0.742523828414751	0.02357958200103448	9.830483763998966	Malaysia
225	14	1990	17.90623693829	0.331601544442323	0.0242350438459	17.8820018944441	Maldives
226	14	1991	18.02425938006	0.344398606997735	0.02346878365125	18.00079059640875	Maldives
227	14	1992	17.95985467686	0.358252339504646	0.02465584742581395	17.93519882943419	Maldives
228	14	1993	17.81764683089	0.372806998520911	0.02352742829504951	17.79411940259495	Maldives
229	14	1994	17.35586220493	0.388081604129663	0.02487538198164948	17.33098682294835	Maldives
230	14	1995	16.74482355109	0.403945582505039	0.02324851005247863	16.72157504103752	Maldives
231	14	1996	16.42449920178	0.420519127829701	0.02418318482835165	16.40031601695165	Maldives
232	14	1997	15.97669596488	0.437436025558501	0.02350987898034483	15.95318608589965	Maldives
233	14	1998	15.0984727007	0.453973361371121	0.0246062923212	15.0738664083788	Maldives
234	14	1999	13.60779068814	0.469338065717424	0.02405367583098039	13.58373701230902	Maldives
235	14	2000	13.22209156134	0.483495670503175	0.02332679810766667	13.19876476323233	Maldives
236	14	2001	12.78276672003	0.495923695035155	0.0233341191378125	12.75943260089219	Maldives
237	14	2002	11.94008825898	0.507404859766873	0.02497970497487395	11.91510855400513	Maldives
238	14	2003	11.21932251266	0.518926864396739	0.02570622314876288	11.19361628951124	Maldives
239	14	2004	10.54537855108	0.529910190937908	0.02360749628215053	10.52177105479785	Maldives
240	14	2005	10.1140933536	0.53825333247429	0.02394783547494845	10.09014551812505	Maldives
241	14	2006	9.64552890448	0.547950411527519	0.02288947063	9.62263943385	Maldives
242	14	2007	9.19235537504	0.557529246632533	0.02322343515963303	9.169131939880367	Maldives
243	14	2008	8.82166751932	0.566839634379964	0.02418056990083333	8.797486949419167	Maldives
244	14	2009	8.56001727166	0.574442059853853	0.02278212407691589	8.537235147583084	Maldives
245	14	2010	8.323954464349999	0.581980986393534	0.02431709822613636	8.299637366123862	Maldives
246	14	2011	8.05120140936	0.589684459954112	0.02321566651438775	8.027985742845614	Maldives
247	14	2012	7.76249957424	0.596948519185372	0.0249886780772043	7.737510896162795	Maldives
248	14	2013	7.4673938321	0.604238519255647	0.02398205996434343	7.443411772135657	Maldives
249	14	2014	7.15877814443	0.611578071403856	0.02352012988391304	7.135258014546087	Maldives
250	14	2015	6.90242145521	0.618454389892933	0.02248922743	6.879932227779999	Maldives
251	14	2016	6.724508869379999	0.624875949954596	0.023889046665	6.700619822714999	Maldives
252	14	2017	6.610397054780001	0.631083288156097	0.02367189925270833	6.586725155527293	Maldives
253	14	2018	6.50392112702	0.637205659403498	0.02469793275790123	6.479223194262099	Maldives
254	14	2019	6.36067049374	0.643082793641918	0.02435293443703297	6.336317559302967	Maldives
255	14	2020	5.86469193437	0.647608589281031	0.02347170553867347	5.841220228831326	Maldives
256	14	2021	6.0292991879	0.650886627343107	0.02429054822377358	6.005008639676227	Maldives
257	15	1990	82.78864416047	0.319219723709677	0.02292621026333333	82.76571795020666	Myanmar
258	15	1991	82.04412804803	0.322034718697423	0.0231784737171	82.02094957431291	Myanmar
259	15	1992	80.83413879034	0.325628883748026	0.02436308828268518	80.80977570205732	Myanmar
260	15	1993	79.04826985131	0.329707434417887	0.02392946591032258	79.02434038539967	Myanmar
261	15	1994	76.97112307439	0.334290120297598	0.02432358657811881	76.94679948781187	Myanmar
262	15	1995	74.66782129087	0.339590975967104	0.02430020352559633	74.6435210873444	Myanmar
263	15	1996	72.27062835247	0.345191641257382	0.02488002192816326	72.24574833054183	Myanmar
264	15	1997	69.92608810216001	0.350892883218861	0.02349278972663366	69.90259531243338	Myanmar
265	15	1998	67.32548089057	0.356696902058465	0.02268761304577778	67.30279327752423	Myanmar
266	15	1999	64.73901105078001	0.36303773228042	0.02250100863458333	64.71651004214543	Myanmar
267	15	2000	62.31947421887	0.370360017053284	0.02237786453927083	62.29709635433073	Myanmar
268	15	2001	59.89330243106	0.378171980483692	0.02362574147876289	59.86967668958124	Myanmar
269	15	2002	57.05219526417	0.386343628220189	0.0245516489618	57.0276436152082	Myanmar
270	15	2003	53.92641879792001	0.395218766380276	0.02491522876290697	53.9015035691571	Myanmar
271	15	2004	50.93088753483	0.40469235815513	0.02333613870178947	50.90755139612821	Myanmar
272	15	2005	47.56564976141	0.414662082498037	0.02303340757228571	47.54261635383772	Myanmar
273	15	2006	44.84916342995	0.424705070565889	0.02394711419692308	44.82521631575308	Myanmar
274	15	2007	42.25055929117	0.434536927066905	0.02306104549037037	42.22749824567963	Myanmar
275	15	2008	40.13222593194	0.443595531234043	0.02356371628571428	40.10866221565428	Myanmar
276	15	2009	38.59746326241	0.451954883959276	0.02347697177544444	38.57398629063456	Myanmar
277	15	2010	37.02555761364	0.460180429354898	0.02283467353686275	37.00272294010313	Myanmar
278	15	2011	35.92032853703	0.467850871609568	0.02360073612604938	35.89672780090395	Myanmar
279	15	2012	34.46816386332	0.475336422547245	0.02432248324706521	34.44384138007293	Myanmar
280	15	2013	33.57822198695	0.482821855058075	0.02425952678752294	33.55396246016247	Myanmar
281	15	2014	32.66025373353	0.490255145456161	0.02366232667083333	32.63659140685917	Myanmar
282	15	2015	31.92299603658	0.497374156127321	0.02320898521550459	31.89978705136449	Myanmar
283	15	2016	31.25248421041	0.504115978117272	0.02448136083252631	31.22800284957747	Myanmar
284	15	2017	30.62426441855	0.510823431317416	0.02399989030537736	30.60026452824462	Myanmar
285	15	2018	30.0356311929	0.517557469010629	0.02381579790916667	30.01181539499083	Myanmar
286	15	2019	29.54862588859	0.524108970350153	0.02375868465932039	29.52486720393068	Myanmar
287	15	2020	29.20827287379	0.529434702877063	0.02392182162541667	29.18435105216458	Myanmar
288	15	2021	28.79562065899	0.533900839611906	0.02352913450106796	28.77209152448893	Myanmar
289	16	1990	10.42523949537	0.510011796397722	0.02398292720430894	10.40125656816569	Philippines
290	16	1991	10.31835050626	0.513707183203398	0.02359309905182692	10.29475740720817	Philippines
291	16	1992	10.6815197045	0.517109502298333	0.02394794500755814	10.65757175949244	Philippines
292	16	1993	11.03265667506	0.520600378172241	0.02405579913733945	11.00860087592266	Philippines
293	16	1994	11.36156415779	0.524613606961947	0.02407986982757281	11.33748428796243	Philippines
294	16	1995	11.5766781958	0.528827907097189	0.02323464517770833	11.55344355062229	Philippines
295	16	1996	11.92558132003	0.532938848718821	0.02426128303696078	11.90132003699304	Philippines
296	16	1997	12.08143012177	0.536589867582292	0.02328977411514851	12.05814034765485	Philippines
297	16	1998	12.49019881624	0.539496470377039	0.02449324941010309	12.4657055668299	Philippines
298	16	1999	12.65984853263	0.542257968063782	0.02460796365509615	12.6352405689749	Philippines
299	16	2000	13.04133229454	0.544997722532077	0.02527476826702703	13.01605752627297	Philippines
300	16	2001	13.31253649711	0.547409431560733	0.0257614223762	13.2867750747338	Philippines
301	16	2002	13.30934185373	0.549521153378409	0.02392092269010989	13.28542093103989	Philippines
302	16	2003	13.06480348756	0.551567967518738	0.02453242565789474	13.04027106190211	Philippines
303	16	2004	12.77735725488	0.553704287358934	0.02390855627081633	12.75344869860918	Philippines
304	16	2005	12.55328278267	0.555664102826939	0.0231308051747	12.5301519774953	Philippines
305	16	2006	12.20567653756	0.557976265254754	0.02352975568954023	12.18214678187046	Philippines
306	16	2007	11.73926168824	0.560822023745201	0.02386813866514285	11.71539354957486	Philippines
307	16	2008	11.47128076689	0.563974721376474	0.0235890409293	11.4476917259607	Philippines
308	16	2009	11.23828014449	0.567355819963632	0.02311611133544554	11.21516403315455	Philippines
309	16	2010	10.85545765194	0.571765888250344	0.02416139141554217	10.83129626052446	Philippines
310	16	2011	10.51172539929	0.577240283466517	0.02398068537244681	10.48774471391755	Philippines
311	16	2012	10.24563071627	0.58376762501942	0.02415598325720721	10.22147473301279	Philippines
312	16	2013	9.94667207235	0.590837549266941	0.02328366912197674	9.923388403228023	Philippines
313	16	2014	9.63695007288	0.598384520042983	0.02324078266966292	9.613709290210336	Philippines
314	16	2015	9.56362803462	0.606215624393378	0.02327536568980582	9.540352668930195	Philippines
315	16	2016	9.42137749187	0.614224960974851	0.02511419769178218	9.396263294178219	Philippines
316	16	2017	9.12031287187	0.622315028960912	0.02323372705136842	9.097079144818633	Philippines
317	16	2018	8.98343721711	0.630464275930184	0.02492021979247423	8.958516997317526	Philippines
318	16	2019	9.03331800079	0.638547384381803	0.02336825709257143	9.00994974369743	Philippines
319	16	2020	8.79785274144	0.644867233233664	0.02346194988309091	8.77439079155691	Philippines
320	16	2021	8.80770916423	0.651219328702707	0.02402225801587629	8.783686906214124	Philippines
321	17	1990	14.68748425838	0.522622552851521	0.02439761553447619	14.66308664284552	Sri Lanka
322	17	1991	14.14165616804	0.528239202759485	0.022857505905	14.118798662135	Sri Lanka
323	17	1992	14.57416567785	0.533345535471094	0.02480358990313131	14.54936208794687	Sri Lanka
324	17	1993	14.26980331226	0.538891102297622	0.02411217693086956	14.24569113532913	Sri Lanka
325	17	1994	15.07659024165	0.545124551180714	0.02358709697655914	15.05300314467344	Sri Lanka
326	17	1995	15.95810911171	0.551744058346111	0.02358550927201835	15.93452360243798	Sri Lanka
327	17	1996	16.38517188095	0.558938887614985	0.02359196138074074	16.36157991956926	Sri Lanka
328	17	1997	17.48587210101	0.566128422363729	0.02294757950931818	17.46292452150068	Sri Lanka
329	17	1998	17.29735822981	0.572326186668561	0.02421707013705263	17.27314115967295	Sri Lanka
330	17	1999	17.98416249027	0.57763004764168	0.0236916188045	17.9604708714655	Sri Lanka
331	17	2000	18.54913488644	0.582942637570578	0.02377172633602409	18.52536316010397	Sri Lanka
332	17	2001	18.18102430019	0.587556599070554	0.02293747827773196	18.15808682191227	Sri Lanka
333	17	2002	18.25109474545	0.59235912694583	0.02398154675534653	18.22711319869465	Sri Lanka
334	17	2003	19.10999290533	0.597410284061105	0.02407659844846154	19.08591630688154	Sri Lanka
335	17	2004	19.31203688926	0.60225006214936	0.02399004712140187	19.2880468421386	Sri Lanka
336	17	2005	20.4180203145	0.606906655593188	0.02411108543628571	20.39390922906372	Sri Lanka
337	17	2006	19.47083967032	0.611807083317854	0.02424819217164948	19.44659147814835	Sri Lanka
338	17	2007	18.80998878816	0.616979265050006	0.02408535635148515	18.78590343180851	Sri Lanka
339	17	2008	18.90599122279	0.622414317259024	0.02316654192038835	18.88282468086961	Sri Lanka
340	17	2009	18.16594676722	0.628149630493025	0.02368670190960784	18.14226006531039	Sri Lanka
341	17	2010	17.77667948315	0.634263123413356	0.02390087605555555	17.75277860709445	Sri Lanka
342	17	2011	17.81604202344	0.640799571244289	0.0242577671757	17.7917842562643	Sri Lanka
343	17	2012	17.02129530179	0.648049815659369	0.02390033416416667	16.99739496762583	Sri Lanka
344	17	2013	16.82030617891	0.655435837718287	0.0234120196116129	16.79689415929839	Sri Lanka
345	17	2014	16.0761225526	0.662782434226903	0.0233194012875862	16.05280315131241	Sri Lanka
346	17	2015	15.65956860521	0.669760291875565	0.02323259863765306	15.63633600657235	Sri Lanka
347	17	2016	14.8907370392	0.67627744148358	0.02402440493121739	14.86671263426878	Sri Lanka
348	17	2017	14.51986385697	0.682405274024772	0.02320918327643478	14.49665467369356	Sri Lanka
349	17	2018	14.0802402536	0.688125858195178	0.02331636619495238	14.05692388740505	Sri Lanka
350	17	2019	13.48271439625	0.69351606326589	0.02375677559537634	13.45895762065462	Sri Lanka
351	17	2020	12.13836600512	0.697648535082413	0.02347269549699029	12.11489330962301	Sri Lanka
352	17	2021	12.34346954231	0.70153493519423	0.02334141037568182	12.32012813193432	Sri Lanka
353	18	1990	20.97943790507	0.506644860754466	0.02317738783	20.95626051724	Thailand
354	18	1991	21.2296692615	0.515911465809998	0.02334349091009434	21.20632577058991	Thailand
355	18	1992	21.09519304433	0.525161868897941	0.02434566664972222	21.07084737768028	Thailand
356	18	1993	20.96461211894	0.534303709087494	0.02531545127767442	20.93929666766233	Thailand
357	18	1994	20.58278049926	0.543325546554827	0.02292391740505494	20.55985658185494	Thailand
358	18	1995	20.09735407313	0.552452208814004	0.02351347269278846	20.07384060043721	Thailand
359	18	1996	19.47983250464	0.561302486534141	0.02423687375526316	19.45559563088474	Thailand
360	18	1997	17.5045744942	0.568449492093676	0.0241780750430303	17.48039641915697	Thailand
361	18	1998	17.38550345586	0.573817902004847	0.02408465089391304	17.36141880496609	Thailand
362	18	1999	17.09058407347	0.578854167794919	0.02389925193016529	17.06668482153983	Thailand
363	18	2000	16.35428722842	0.58350091705013	0.02350465279583333	16.33078257562417	Thailand
364	18	2001	15.23758832393	0.587661560775708	0.02369498390192661	15.21389334002807	Thailand
365	18	2002	14.90822076325	0.59175909789129	0.02434103419724138	14.88387972905276	Thailand
366	18	2003	14.26144517321	0.596048920136592	0.023123527288	14.238321645922	Thailand
367	18	2004	13.84000289903	0.600520665140167	0.02545106245536364	13.81455183657464	Thailand
368	18	2005	13.2027077066	0.605040775160747	0.02392553379585106	13.17878217280415	Thailand
369	18	2006	12.47592048715	0.610356678024317	0.02457833953182692	12.45134214761817	Thailand
370	18	2007	11.84420488435	0.616368591131489	0.0232426370526087	11.82096224729739	Thailand
371	18	2008	11.24113322762	0.621067542847306	0.02467114678820755	11.21646208083179	Thailand
372	18	2009	10.59570972253	0.624329070216978	0.02311736643901639	10.57259235609098	Thailand
373	18	2010	10.30212004539	0.62858943983977	0.02433577333415929	10.27778427205584	Thailand
374	18	2011	9.85059031548	0.633226727672561	0.023473652252	9.827116663228	Thailand
375	18	2012	9.34229429455	0.638410972213962	0.02339826645605505	9.318896028093944	Thailand
376	18	2013	8.88541338033	0.643672915801455	0.02302346404204819	8.862389916287952	Thailand
377	18	2014	8.6347198486	0.648772057471972	0.02370945205991228	8.611010396540088	Thailand
378	18	2015	8.48321497853	0.654015622617677	0.0240013964762963	8.459213582053705	Thailand
379	18	2016	8.40201542769	0.659369302952365	0.02441304782740741	8.377602379862592	Thailand
380	18	2017	8.17344691238	0.664804133690469	0.02373627370711111	8.149710638672888	Thailand
381	18	2018	8.205066938389999	0.670225586853729	0.02442162812192308	8.180645310268076	Thailand
382	18	2019	8.40039493237	0.675273900833315	0.02254579489289719	8.377849137477103	Thailand
383	18	2020	8.4103361058	0.679119989171207	0.02265658512940476	8.387679520670597	Thailand
384	18	2021	8.403745845109999	0.682547932974593	0.02272989473445652	8.381015950375541	Thailand
385	19	1990	42.82664652735	0.262468083434918	0.7478378712837079	42.07880865606629	Timor-Leste
386	19	1991	43.53706786501	0.270943348789144	0.7482253151840187	42.78884254982599	Timor-Leste
387	19	1992	44.16613327756	0.279916760012752	0.02466616105141509	44.14146711650859	Timor-Leste
388	19	1993	44.67760413059001	0.289266628937942	0.02409594731432432	44.65350818327568	Timor-Leste
389	19	1994	45.07970077681	0.298763188841394	0.02380894817488	45.05589182863512	Timor-Leste
390	19	1995	45.28624312336	0.308018683645478	0.02422380357846939	45.26201931978153	Timor-Leste
391	19	1996	45.17824743785	0.317588750054214	0.02417536722878049	45.15407207062122	Timor-Leste
392	19	1997	45.02477584457	0.326705373863583	0.023930698428	45.000845146142	Timor-Leste
393	19	1998	45.660525453	0.334894497001343	0.02400955729520408	45.6365158957048	Timor-Leste
394	19	1999	46.92251486073	0.339252140436899	0.02352048593936937	46.89899437479063	Timor-Leste
395	19	2000	47.63804997981	0.343793649201481	0.02391128855275862	47.61413869125724	Timor-Leste
396	19	2001	48.16500004602	0.349490320159863	0.02280445539315217	48.14219559062685	Timor-Leste
397	19	2002	48.04827205931	0.354162019516716	0.02337449874904762	48.02489756056095	Timor-Leste
398	19	2003	48.96165072716	0.35844002540281	0.02445602688797872	48.93719470027202	Timor-Leste
399	19	2004	47.98430698298	0.362687998477417	0.02300128986711111	47.96130569311289	Timor-Leste
400	19	2005	46.3237615824	0.366913584279333	0.02247452890341772	46.30128705349659	Timor-Leste
401	19	2006	44.51487561323	0.370654092006941	0.02353604028760869	44.49133957294239	Timor-Leste
402	19	2007	43.51878858183	0.375390767982559	0.02460012348623853	43.49418845834376	Timor-Leste
403	19	2008	42.63810887395	0.381227527778766	0.02485233008317307	42.61325654386683	Timor-Leste
404	19	2009	43.56443627708	0.387944823498752	0.02418000736292683	43.54025626971707	Timor-Leste
405	19	2010	43.4517510464	0.394887019369648	0.02449103954147368	43.42726000685852	Timor-Leste
406	19	2011	44.91002169389	0.401872356301348	0.0237425101883	44.8862791837017	Timor-Leste
407	19	2012	45.64413844425	0.408910300117845	0.02351567056	45.62062277368999	Timor-Leste
408	19	2013	46.4837968137	0.41521787782997	0.02376985958336734	46.46002695411664	Timor-Leste
409	19	2014	47.74896289793	0.421155537971188	0.02361582086178571	47.72534707706821	Timor-Leste
410	19	2015	47.85414593553	0.426383620035982	0.0239116199036	47.8302343156264	Timor-Leste
411	19	2016	48.22727694705	0.431207272013621	0.02358986339133333	48.20368708365866	Timor-Leste
412	19	2017	48.82425049027	0.434519733594658	0.02419136392435643	48.80005912634564	Timor-Leste
413	19	2018	49.42373518852001	0.437018662969572	0.02473220586459459	49.39900298265541	Timor-Leste
414	19	2019	49.98507134482	0.44019584549571	0.02446962162821782	49.96060172319178	Timor-Leste
415	19	2020	49.71546388985001	0.442349336035765	0.02334778916611111	49.6921161006839	Timor-Leste
416	19	2021	49.6008278024	0.444667618881833	0.02269970532556604	49.57812809707444	Timor-Leste
417	20	1990	29.29983261474	0.407630047693296	0.02434934930626506	29.27548326543373	Viet Nam
418	20	1991	29.23514796171	0.413217249557429	0.02324742070505747	29.21190054100494	Viet Nam
419	20	1992	29.1333307724	0.419781657140794	0.02399491046373626	29.10933586193627	Viet Nam
420	20	1993	28.82562388936	0.427072184949202	0.02418824107523809	28.80143564828477	Viet Nam
421	20	1994	28.50228382236	0.435106272492167	0.02336007571543689	28.47892374664456	Viet Nam
422	20	1995	28.28929469254	0.443858785203356	0.02466185557087379	28.26463283696913	Viet Nam
423	20	1996	27.56484763482	0.453102410398964	0.02410047572948979	27.54074715909051	Viet Nam
424	20	1997	27.21356385148	0.462853518365539	0.02399056470564815	27.18957328677435	Viet Nam
425	20	1998	26.84542485423	0.47247889159957	0.02460005286722222	26.82082480136278	Viet Nam
426	20	1999	26.52592694225	0.48144577410536	0.02410364639453703	26.50182329585546	Viet Nam
427	20	2000	26.15311260925	0.489802045414549	0.02345336492723809	26.12965924432276	Viet Nam
428	20	2001	25.83120044778	0.497630349065707	0.02342702061710526	25.80777342716289	Viet Nam
429	20	2002	25.30007574878	0.505453447065355	0.02359450046970874	25.27648124831029	Viet Nam
430	20	2003	24.66000233425	0.513367511118634	0.02291588163816092	24.63708645261184	Viet Nam
431	20	2004	23.91210499584	0.521229389687461	0.02555709464045045	23.88654790119955	Viet Nam
432	20	2005	23.10842947541	0.528956332075378	0.02345162507518518	23.08497785033481	Viet Nam
433	20	2006	22.20976246828	0.53630065301368	0.024276580613	22.185485887667	Viet Nam
434	20	2007	21.38169805175	0.543342652110377	0.02367413095461538	21.35802392079539	Viet Nam
435	20	2008	20.6834855321	0.550127119086299	0.02317054249245283	20.66031498960755	Viet Nam
436	20	2009	20.15812501531	0.55645594448371	0.02282567688862385	20.13529933842138	Viet Nam
437	20	2010	19.66662841683	0.562768571224979	0.02391414479615384	19.64271427203385	Viet Nam
438	20	2011	19.36140802317	0.568945458254757	0.02358119104130435	19.33782683212869	Viet Nam
439	20	2012	19.02070987165	0.575078671720175	0.02471922718115789	18.99599064446884	Viet Nam
440	20	2013	18.76584493704	0.581029214733769	0.02366338875659794	18.7421815482834	Viet Nam
441	20	2014	18.53962943582	0.586913814919078	0.02380671662162162	18.51582271919838	Viet Nam
442	20	2015	18.39049556313	0.592849573281283	0.02294112141305263	18.36755444171695	Viet Nam
443	20	2016	18.11489289282	0.598849485299412	0.02313751810945455	18.09175537471054	Viet Nam
444	20	2017	17.85554031705	0.605019420569412	0.02303220860209091	17.83250810844791	Viet Nam
445	20	2018	17.62215844892	0.611351406113218	0.02420932569135802	17.59794912322864	Viet Nam
446	20	2019	17.43207657664	0.6177338152062	0.02385151526663043	17.40822506137337	Viet Nam
447	20	2020	17.26910175954	0.623090320139283	0.02411590493876404	17.24498585460124	Viet Nam
448	20	2021	16.94833490979	0.627933720680671	0.02362727205989247	16.9247076377301	Viet Nam
449	22	1990	35.40941099581	0.53464890774309	0.02328253602211009	35.38612845978789	Fiji
450	22	1991	34.55494697475	0.538778259951718	0.02378451620134615	34.53116245854866	Fiji
451	22	1992	33.51316120694	0.543188551973659	0.02431231727923913	33.48884888966076	Fiji
452	22	1993	32.74651413359	0.547776473718793	0.02348921164484536	32.72302492194515	Fiji
453	22	1994	31.8397281542	0.552849019704515	0.02366573683589474	31.8160624173641	Fiji
454	22	1995	30.8609718336	0.558530972290103	0.02475520625447917	30.83621662734552	Fiji
455	22	1996	29.90727116445	0.565041878958725	0.024457273282	29.882813891168	Fiji
456	22	1997	28.58250592877	0.571187752703497	0.025043867700625	28.55746206106937	Fiji
457	22	1998	26.39058197043	0.577172353765379	0.02360429172723404	26.36697767870276	Fiji
458	22	1999	26.69593436362	0.583573942431191	0.02402004150105769	26.67191432211894	Fiji
459	22	2000	26.13754453398	0.589196631128333	0.02466247579779661	26.1128820581822	Fiji
460	22	2001	24.42318558081	0.59449741944042	0.02341026146448598	24.39977531934551	Fiji
461	22	2002	22.81527775296	0.59932203091066	0.02367852855709677	22.7915992244029	Fiji
462	22	2003	22.59700577689	0.603489622121197	0.02465391974252631	22.57235185714747	Fiji
463	22	2004	21.24913487806	0.607544889853603	0.02396753379311321	21.22516734426689	Fiji
464	22	2005	20.78127289688	0.610812943594047	0.02379614854612612	20.75747674833388	Fiji
465	22	2006	20.70135237339	0.613932767413255	0.02384924935851852	20.67750312403148	Fiji
466	22	2007	20.29450647459	0.616582915169589	0.02371542290527272	20.27079105168473	Fiji
467	22	2008	19.94823397429	0.618958809102014	0.0245191490513	19.9237148252387	Fiji
468	22	2009	19.80646392153	0.620883465082065	0.02384806971346535	19.78261585181653	Fiji
469	22	2010	20.2369982747	0.62330878605608	0.0230802884571875	20.21391798624281	Fiji
470	22	2011	20.58709231853	0.626438251319165	0.02385948280945055	20.56323283572055	Fiji
471	22	2012	20.70196056611	0.629881334893454	0.02348854737166666	20.67847201873834	Fiji
472	22	2013	20.90603062942	0.634278114312534	0.02326751543893204	20.88276311398107	Fiji
473	22	2014	21.04388126998	0.6393900664467	0.02360586825574712	21.02027540172426	Fiji
474	22	2015	21.13689391208	0.645026352546626	0.02388179102376344	21.11301212105624	Fiji
475	22	2016	21.25841097359	0.650742680102873	0.02419351841455555	21.23421745517544	Fiji
476	22	2017	21.33256777419	0.656464010258719	0.0239648210197647	21.30860295317024	Fiji
477	22	2018	21.2967875436	0.661991453647996	0.02493486352990291	21.2718526800701	Fiji
478	22	2019	21.17466141534	0.667060979290814	0.02364570006387387	21.15101571527613	Fiji
479	22	2020	21.16764379478	0.671431490601499	0.02386238329642105	21.14378141148358	Fiji
480	22	2021	21.05179414603	0.675051630810876	0.02395956406467391	21.02783458196533	Fiji
481	23	1990	13.56185311314	0.410389821247376	0.02479996676908046	13.53705314637092	Kiribati
482	23	1991	13.60300481331	0.412884199130178	0.02413828389784314	13.57886652941216	Kiribati
483	23	1992	13.76858170271	0.415577609430112	0.02373015483452632	13.74485154787547	Kiribati
484	23	1993	14.18291957073	0.418481660624087	0.02368318048456896	14.15923639024543	Kiribati
485	23	1994	14.30966337308	0.421716217125176	0.02296839175592233	14.28669498132408	Kiribati
486	23	1995	14.72837344401	0.425024354020195	0.0235040954907767	14.70486934851922	Kiribati
487	23	1996	14.93326503766	0.428300682254543	0.02380435631242424	14.90946068134757	Kiribati
488	23	1997	15.14077982209	0.431641940565898	0.02356374094495049	15.11721608114505	Kiribati
489	23	1998	15.28862537027	0.435741904126434	0.02399752351142857	15.26462784675857	Kiribati
490	23	1999	15.42710387812	0.439692923227333	0.02316909842544304	15.40393477969456	Kiribati
491	23	2000	15.70765798421	0.444436339062538	0.0234271720044	15.6842308122056	Kiribati
492	23	2001	15.59489996998	0.448782300735609	0.02403681294752809	15.57086315703247	Kiribati
493	23	2002	15.54275795732	0.453462297779448	0.02350553685756757	15.51925242046243	Kiribati
494	23	2003	15.40790181552	0.458208373737044	0.02267252941387755	15.38522928610612	Kiribati
495	23	2004	15.28780485452	0.462336213231137	0.02331783305779816	15.2644870214622	Kiribati
496	23	2005	15.14057428908	0.466722276344394	0.0232338951988764	15.11734039388112	Kiribati
497	23	2006	14.97723192423	0.470557196660738	0.02529622776879629	14.9519356964612	Kiribati
498	23	2007	14.79975816988	0.474227450118041	0.02363368993215909	14.77612447994784	Kiribati
499	23	2008	14.69653513331	0.47720193306214	0.02444683860285714	14.67208829470714	Kiribati
500	23	2009	14.60113808165	0.480035601443872	0.02337480075652174	14.57776328089348	Kiribati
501	23	2010	14.59120376349	0.482447689410665	0.0241028468393913	14.56710091665061	Kiribati
502	23	2011	14.54548675948	0.485028211089828	0.02303100420153846	14.52245575527846	Kiribati
503	23	2012	14.42497733946	0.488175863692029	0.02322328805037736	14.40175405140962	Kiribati
504	23	2013	14.30973564754	0.491880767182311	0.02509140926887755	14.28464423827112	Kiribati
505	23	2014	14.24561745351	0.495317241227584	0.0238409979035	14.2217764556065	Kiribati
506	23	2015	14.3180020986	0.500059699036215	0.02307621521829545	14.2949258833817	Kiribati
507	23	2016	14.20176352718	0.505207837257253	0.02278727496975	14.17897625221025	Kiribati
508	23	2017	14.12185120381	0.510019240979789	0.02450743613568627	14.09734376767431	Kiribati
509	23	2018	14.01121608328	0.514810383548853	0.0248202749596875	13.98639580832031	Kiribati
510	23	2019	13.92172240063	0.519441321098362	0.02329050219067961	13.89843189843932	Kiribati
511	23	2020	13.89580663343	0.523454113096381	0.0252463257238843	13.87056030770612	Kiribati
512	23	2021	13.89096342362	0.527186582842681	0.02374331977304762	13.86722010384695	Kiribati
513	24	1990	31.88655856261	0.430839288199048	0.02447668660970874	31.86208187600029	Marshall Islands
514	24	1991	32.20629746427	0.435571411977162	0.02374214579711111	32.18255531847289	Marshall Islands
515	24	1992	32.542767229	0.440491018138956	0.02323421650398058	32.51953301249602	Marshall Islands
516	24	1993	32.24674847965	0.445479084259875	0.02505703826225806	32.22169144138774	Marshall Islands
517	24	1994	29.92965364859	0.450848221273844	0.02375248040523809	29.90590116818476	Marshall Islands
518	24	1995	30.40042521239	0.45685967435209	0.02308302858389474	30.37734218380611	Marshall Islands
519	24	1996	30.35218028129	0.461209430189201	0.02323169754786517	30.32894858374214	Marshall Islands
520	24	1997	30.73006796211	0.464752728246042	0.02396014644376238	30.70610781566624	Marshall Islands
521	24	1998	31.04198562067	0.468133032354917	0.02375454324714285	31.01823107742286	Marshall Islands
522	24	1999	31.52167534349	0.471292726535272	0.02452818503157407	31.49714715845843	Marshall Islands
523	24	2000	32.23958862309	0.474562536385418	0.02578898866326087	32.21379963442674	Marshall Islands
524	24	2001	32.51872002753	0.478588316369524	0.02423584502886363	32.49448418250114	Marshall Islands
525	24	2002	32.96114469879	0.482776259493159	0.02356370277049019	32.93758099601951	Marshall Islands
526	24	2003	33.38144246627	0.486248620277286	0.02359885285765766	33.35784361341234	Marshall Islands
527	24	2004	33.82655902436	0.489573077431328	0.02414230853353535	33.80241671582647	Marshall Islands
528	24	2005	34.30667970625	0.49327139054966	0.02405570956536364	34.28262399668463	Marshall Islands
529	24	2006	34.80886496882	0.497456174718598	0.0239065990697	34.78495836975031	Marshall Islands
530	24	2007	34.86563209998999	0.502250042471655	0.02403501270920354	34.84159708728079	Marshall Islands
531	24	2008	34.93511253937	0.506359587700651	0.0230136493493913	34.91209889002061	Marshall Islands
532	24	2009	35.0281611933	0.510794535917681	0.02402917724907216	35.00413201605093	Marshall Islands
533	24	2010	35.10079246155	0.51608513761736	0.02352453382939394	35.07726792772061	Marshall Islands
534	24	2011	34.99841224083	0.521177086955837	0.0255397812015	34.9728724596285	Marshall Islands
535	24	2012	34.8178262168	0.526042019095978	0.02388443625776596	34.79394178054223	Marshall Islands
536	24	2013	34.58441466363	0.531446300319586	0.0239637937908421	34.56045086983916	Marshall Islands
537	24	2014	34.44910025197	0.536640130947104	0.02360225587472973	34.42549799609527	Marshall Islands
538	24	2015	34.69782800625	0.541793166838195	0.02345838476357798	34.67436962148642	Marshall Islands
539	24	2016	34.48454816642	0.546782936000428	0.02381833337309278	34.4607298330469	Marshall Islands
540	24	2017	34.24964827291	0.55206515210282	0.02335940824525	34.22628886466475	Marshall Islands
541	24	2018	33.98308849762	0.557599278468739	0.02369796843625	33.95939052918375	Marshall Islands
542	24	2019	33.78136883358	0.563428749789962	0.02434466608420561	33.75702416749579	Marshall Islands
543	24	2020	33.63927949369	0.568837509186186	0.02358085222650485	33.6156986414635	Marshall Islands
544	24	2021	33.4659686881	0.574091128177309	0.02456341640064815	33.44140527169935	Marshall Islands
545	25	1990	37.31891491091	0.462511616715497	0.0231575464535	37.29575736445651	Micronesia (Federated States of)
546	25	1991	37.20894941714	0.468144831239529	0.02323105609372727	37.18571836104628	Micronesia (Federated States of)
547	25	1992	37.03045686261	0.473792936437038	0.02384815784802198	37.00660870476198	Micronesia (Federated States of)
548	25	1993	36.73952861433	0.479939595446532	0.02345317244037736	36.71607544188962	Micronesia (Federated States of)
549	25	1994	36.53424219559	0.485300005800881	0.02295191664908163	36.51129027894091	Micronesia (Federated States of)
550	25	1995	36.63323877043	0.491015185412641	0.02415837563424242	36.60908039479575	Micronesia (Federated States of)
551	25	1996	36.2974936889	0.495570308271861	0.02428353552703296	36.27321015337296	Micronesia (Federated States of)
552	25	1997	36.07126360786	0.499110105936474	0.02277206443221239	36.04849154342779	Micronesia (Federated States of)
553	25	1998	35.8260086578	0.5028615644834	0.02318012118161616	35.80282853661838	Micronesia (Federated States of)
554	25	1999	35.6121443506	0.506663430751627	0.02459052479796296	35.58755382580203	Micronesia (Federated States of)
555	25	2000	35.77371473113	0.511004227582949	0.0238855401035514	35.74982919102645	Micronesia (Federated States of)
556	25	2001	35.43203469041	0.515316814346477	0.02426868875012195	35.40776600165988	Micronesia (Federated States of)
557	25	2002	35.22457865382	0.519545671945836	0.02353727903173469	35.20104137478827	Micronesia (Federated States of)
558	25	2003	35.08527809601	0.523829598854531	0.02312336105968421	35.06215473495032	Micronesia (Federated States of)
559	25	2004	35.15497741433	0.527610964634803	0.02492932680885417	35.13004808752115	Micronesia (Federated States of)
560	25	2005	35.36031155621	0.531703321036516	0.02501359531571428	35.33529796089429	Micronesia (Federated States of)
561	25	2006	35.43593972011	0.535718681873052	0.02312081215878049	35.41281890795122	Micronesia (Federated States of)
562	25	2007	35.60332620788	0.53943146430145	0.02367936026882883	35.57964684761117	Micronesia (Federated States of)
563	25	2008	35.86407326744	0.542766353836032	0.02378728824095745	35.84028597919904	Micronesia (Federated States of)
564	25	2009	36.02810711761	0.546275496220168	0.02371538017592233	36.00439173743408	Micronesia (Federated States of)
565	25	2010	36.41187531655	0.550122546321787	0.02255043875504854	36.38932487779496	Micronesia (Federated States of)
566	25	2011	36.47207700434	0.554240410692063	0.02397466074517857	36.44810234359482	Micronesia (Federated States of)
567	25	2012	36.57054013923	0.557965852891456	0.0227862164371875	36.54775392279281	Micronesia (Federated States of)
568	25	2013	36.71881982345	0.561082820885874	0.02379793490398058	36.69502188854602	Micronesia (Federated States of)
569	25	2014	36.9141954132	0.563840029745074	0.022978037352	36.891217375848	Micronesia (Federated States of)
570	25	2015	37.42809371831	0.567151341569495	0.02384325494415841	37.40425046336584	Micronesia (Federated States of)
571	25	2016	37.4306339391	0.570458101091096	0.02315118191104762	37.40748275718895	Micronesia (Federated States of)
572	25	2017	37.38117365262	0.574039832793086	0.02470077350510204	37.3564728791149	Micronesia (Federated States of)
573	25	2018	37.28999810849	0.577555080818811	0.02279811555573034	37.26719999293427	Micronesia (Federated States of)
574	25	2019	37.21903046642	0.581195254501754	0.02381107305260869	37.1952193933674	Micronesia (Federated States of)
575	25	2020	37.25425479842	0.584527228769055	0.02385817330152381	37.23039662511847	Micronesia (Federated States of)
576	25	2021	37.13595918115	0.587534967103163	0.02410592006108911	37.11185326108891	Micronesia (Federated States of)
577	26	1990	21.45890910407	0.310668628637835	0.02348275276763636	21.43542635130236	Papua New Guinea
578	26	1991	21.509629181	0.314967305387282	0.02438263807553398	21.48524654292447	Papua New Guinea
579	26	1992	21.28486451782	0.319530259271955	0.02368146351180952	21.26118305430819	Papua New Guinea
580	26	1993	20.92850797778	0.32500598378048	0.02397701139879629	20.90453096638121	Papua New Guinea
581	26	1994	20.51062396303	0.330664467960637	0.02356552945454545	20.48705843357546	Papua New Guinea
582	26	1995	20.49888009776	0.335421285048649	0.02377597370035088	20.47510412405965	Papua New Guinea
583	26	1996	20.44553519354	0.340348698133771	0.02403382688638095	20.42150136665362	Papua New Guinea
584	26	1997	20.2193497571	0.344258324561358	0.02291133739451613	20.19643841970549	Papua New Guinea
585	26	1998	20.14388099243	0.347801407739934	0.02386627713394231	20.12001471529606	Papua New Guinea
586	26	1999	20.09266014397	0.351250620970096	0.0246974535401	20.0679626904299	Papua New Guinea
587	26	2000	20.36712381591	0.354135790847746	0.0233105667157732	20.34381324919423	Papua New Guinea
588	26	2001	20.41806852319	0.356588986333728	0.02389083797104762	20.39417768521895	Papua New Guinea
589	26	2002	20.56604127808	0.358572086402703	0.02295669447337209	20.54308458360663	Papua New Guinea
590	26	2003	20.56749178096	0.360736816415114	0.02348044773681416	20.54401133322319	Papua New Guinea
591	26	2004	20.5742338935	0.36282754151245	0.02466475302215385	20.54956914047785	Papua New Guinea
592	26	2005	20.83888089525	0.365294964904992	0.02437759743160377	20.8145032978184	Papua New Guinea
593	26	2006	21.00289071954	0.367826759122837	0.02426127113657143	20.97862944840343	Papua New Guinea
594	26	2007	20.93173228864	0.370794146921454	0.02310009958196078	20.90863218905804	Papua New Guinea
595	26	2008	20.84308197848	0.37342620922524	0.02359485063319587	20.81948712784681	Papua New Guinea
596	26	2009	20.53960654133	0.376528284761462	0.02362875643550458	20.5159777848945	Papua New Guinea
597	26	2010	20.83075741036	0.380286777637627	0.0242476041677451	20.80650980619226	Papua New Guinea
598	26	2011	21.0484584875	0.383587539302927	0.02337485636276596	21.02508363113724	Papua New Guinea
599	26	2012	20.98199607715	0.386781027656579	0.02278330992579439	20.9592127672242	Papua New Guinea
600	26	2013	20.67859448849	0.389926437008588	0.02390357191333333	20.65469091657667	Papua New Guinea
601	26	2014	20.53442034692	0.394004571266826	0.023235337033	20.511185009887	Papua New Guinea
602	26	2015	20.69835630835	0.398285863731033	0.02275503503020408	20.6756012733198	Papua New Guinea
603	26	2016	20.34508500644	0.402407266844816	0.02407407904607143	20.32101092739393	Papua New Guinea
604	26	2017	20.29459910189	0.406153435448224	0.02368172511565217	20.27091737677435	Papua New Guinea
605	26	2018	20.18449085917	0.409165082697567	0.02434309455940476	20.1601477646106	Papua New Guinea
606	26	2019	20.33011397375	0.412311146526574	0.02353475775577319	20.30657921599423	Papua New Guinea
607	26	2020	20.29690238439	0.415186878578667	0.02428932006636364	20.27261306432364	Papua New Guinea
608	26	2021	20.04177928394	0.417797443084353	0.02406749476811321	20.01771178917188	Papua New Guinea
609	27	1990	10.12726844133	0.48749142771166	0.02335555681934783	10.10391288451065	Samoa
610	27	1991	10.06269171436	0.490987145586308	0.02404165331206186	10.03865006104794	Samoa
611	27	1992	9.97687061867	0.494027447933208	0.02331060382581967	9.95356001484418	Samoa
612	27	1993	9.91559337167	0.497079263536296	0.02323299467777777	9.892360376992222	Samoa
613	27	1994	9.86440940384	0.499484836329879	0.02448189277519608	9.839927511064804	Samoa
614	27	1995	9.90923737975	0.502369734936465	0.02298195100602409	9.886255428743976	Samoa
615	27	1996	9.77653657096	0.505778026475631	0.02370015678052631	9.752836414179473	Samoa
616	27	1997	9.63892580072	0.509096382265271	0.02300347220333333	9.615922328516666	Samoa
617	27	1998	9.47149214667	0.512367565788016	0.02308730475017094	9.44840484191983	Samoa
618	27	1999	9.34195030924	0.515409049865666	0.02348605192886598	9.318464257311133	Samoa
619	27	2000	9.29220076286	0.518902326533937	0.02368882001775701	9.268511942842244	Samoa
620	27	2001	9.09224081173	0.522971625527944	0.02433780797913978	9.06790300375086	Samoa
621	27	2002	8.90887037905	0.527242669970423	0.0241451923124074	8.884725186737594	Samoa
622	27	2003	8.75446836104	0.531603736377418	0.02375127467431193	8.730717086365688	Samoa
623	27	2004	8.59361903211	0.53600327592574	0.02283097475490566	8.570788057355095	Samoa
624	27	2005	8.46008838332	0.540557907991258	0.02385646276228571	8.436231920557715	Samoa
625	27	2006	8.313518163040001	0.544812068358444	0.02375647280905983	8.289761690230941	Samoa
626	27	2007	8.20976213132	0.54911075247208	0.0238394510107619	8.185922680309238	Samoa
627	27	2008	8.14211554567	0.553164595646872	0.024469998451875	8.117645547218125	Samoa
628	27	2009	8.136048328780001	0.556474015274728	0.0239670922225	8.1120812365575	Samoa
629	27	2010	8.19844210015	0.559622905103398	0.02508668936561905	8.173355410784382	Samoa
630	27	2011	8.18919204836	0.562891574259145	0.02433168305955555	8.164860365300445	Samoa
631	27	2012	8.28977036817	0.565320388101849	0.0233341191378125	8.266436249032187	Samoa
632	27	2013	8.36835482863	0.56744853592103	0.02287479078083333	8.345480037849168	Samoa
633	27	2014	8.43166691776	0.569493660728475	0.0229359072051	8.408731010554899	Samoa
634	27	2015	8.58016866348	0.571998982964235	0.0231615291475862	8.557007134332414	Samoa
635	27	2016	8.62592013893	0.575402051396993	0.02295504412306122	8.60296509480694	Samoa
636	27	2017	8.580890505320001	0.578925435094317	0.02382020591854701	8.557070299401454	Samoa
637	27	2018	8.50231381298	0.582320660518804	0.02320490208095745	8.479108910899043	Samoa
638	27	2019	8.416210973110001	0.586256695142635	0.02466250426354838	8.391548468846453	Samoa
639	27	2020	8.35394682131	0.590075295612806	0.02434547552509804	8.329601345784901	Samoa
640	27	2021	8.28562986661	0.593392769469481	0.02488653197313953	8.26074333463686	Samoa
641	28	1990	31.41632903799	0.301217167448465	0.0229039591652381	31.39342507882476	Solomon Islands
642	28	1991	32.15211079228	0.305830667512655	0.02343368022070796	32.12867711205929	Solomon Islands
643	28	1992	32.11297950673	0.311431696691098	0.02419256711154639	32.08878693961845	Solomon Islands
644	28	1993	32.29473585289	0.31715109185957	0.0233924788038938	32.27134337408611	Solomon Islands
645	28	1994	32.24810982402	0.323300246722871	0.02418249515336538	32.22392732886663	Solomon Islands
646	28	1995	31.95713432188	0.329968564261603	0.02345787736268817	31.93367644451731	Solomon Islands
647	28	1996	31.62736374277	0.336208053088528	0.02292616585640777	31.60443757691359	Solomon Islands
648	28	1997	31.5827430502	0.341835626898821	0.0236139861419	31.5591290640581	Solomon Islands
649	28	1998	30.99592976769	0.347135060018002	0.02321427815625	30.97271548953375	Solomon Islands
650	28	1999	30.19735100136	0.351867191410364	0.02326693323785047	30.17408406812215	Solomon Islands
651	28	2000	30.33780090384	0.354799143417026	0.02359371061891892	30.31420719322108	Solomon Islands
652	28	2001	29.71993349544	0.356626745168074	0.0240370790255	29.6958964164145	Solomon Islands
653	28	2002	29.20237521337	0.357910115982585	0.02437074279504673	29.17800447057496	Solomon Islands
654	28	2003	28.63597652378	0.359424358912125	0.02369522119073684	28.61228130258926	Solomon Islands
655	28	2004	27.85830176366	0.361290558162268	0.02381987071385417	27.83448189294614	Solomon Islands
656	28	2005	27.29148591175	0.363580018964866	0.0241866687020202	27.26729924304798	Solomon Islands
657	28	2006	26.74852628795	0.366443697706899	0.02383120987614583	26.72469507807385	Solomon Islands
658	28	2007	25.72234092322	0.369827951415349	0.02277385458923809	25.69956706863076	Solomon Islands
659	28	2008	24.47645230653	0.3737648835675	0.02275598512117021	24.45369632140883	Solomon Islands
660	28	2009	24.87662845929	0.377821027515966	0.02312724461642202	24.85350121467358	Solomon Islands
661	28	2010	24.47816635711	0.382717589747291	0.02323405848084906	24.45493229862915	Solomon Islands
662	28	2011	25.30254650462	0.388055336574909	0.02462795790166666	25.27791854671833	Solomon Islands
663	28	2012	25.36716847327	0.393004639707306	0.02568479966259259	25.34148367360741	Solomon Islands
664	28	2013	25.42310992969	0.397906249572343	0.02372953624971154	25.39938039344029	Solomon Islands
665	28	2014	25.72621862639	0.402244744701609	0.02445331761864583	25.70176530877135	Solomon Islands
666	28	2015	25.92252917549	0.406233896996201	0.0237620045383871	25.89876717095161	Solomon Islands
667	28	2016	25.58907702594	0.410406962023453	0.023375506069	25.56570151987099	Solomon Islands
668	28	2017	25.74940202274	0.414676394150034	0.02347966206962963	25.72592236067037	Solomon Islands
669	28	2018	25.80290580249	0.418889220879761	0.02337382298218487	25.77953197950782	Solomon Islands
670	28	2019	26.15866516729	0.422736386173248	0.02425674443034091	26.13440842285966	Solomon Islands
671	28	2020	26.36956187176	0.426112428669488	0.024281069973125	26.34528080178687	Solomon Islands
672	28	2021	26.09077284497	0.429360316406646	0.02388528449774193	26.06688756047226	Solomon Islands
673	29	1990	31.33266552172	0.491806839500397	0.02330016795663265	31.30936535376336	Tonga
674	29	1991	30.79872060673	0.498166205111113	0.02356967381659091	30.77515093291341	Tonga
675	29	1992	30.22819825115	0.503659848303175	0.02358351623494117	30.20461473491506	Tonga
676	29	1993	30.19644754234	0.508904449646887	0.024205564565	30.17224197777499	Tonga
677	29	1994	30.10289161179	0.514207834722848	0.02278167182129412	30.08010993996871	Tonga
678	29	1995	29.79487369117	0.520215020279115	0.02406391368010204	29.77080977748989	Tonga
679	29	1996	29.67387255069	0.525808135436488	0.02406269220333333	29.64980985848667	Tonga
680	29	1997	29.93510844211	0.531009091678332	0.02365411519658537	29.91145432691341	Tonga
681	29	1998	31.29263805003	0.536172313703023	0.0229093605325	31.2697286894975	Tonga
682	29	1999	32.89326657916	0.541317019874755	0.02298720198626263	32.87027937717374	Tonga
683	29	2000	32.97865432701	0.546303195085387	0.02406565859320388	32.9545886684168	Tonga
684	29	2001	31.96888178186	0.551054251063729	0.02365569483314285	31.94522608702686	Tonga
685	29	2002	31.99202903731	0.556008345246101	0.02360851907735294	31.96842051823264	Tonga
686	29	2003	31.96497621681	0.560736066200254	0.02354373558626374	31.94143248122374	Tonga
687	29	2004	30.98405304921	0.564806378895597	0.02344520839260417	30.96060784081739	Tonga
688	29	2005	28.91038716648	0.568449169182724	0.02345653680511111	28.88693062967489	Tonga
689	29	2006	28.87245312057	0.57161986831651	0.02416133902425926	28.84829178154574	Tonga
690	29	2007	28.95210531649	0.574351510103056	0.02524094469655555	28.92686437179345	Tonga
691	29	2008	29.02477519827	0.57730541521781	0.02357173245482758	29.00120346581517	Tonga
692	29	2009	28.97730644929	0.579170749598751	0.02383637289170732	28.95347007639829	Tonga
693	29	2010	28.98002994802	0.580657298614066	0.0236874429386	28.95634250508141	Tonga
694	29	2011	28.73759739063	0.58265672287008	0.02381607202732143	28.71378131860267	Tonga
695	29	2012	28.53231361175	0.584770880221314	0.02354353397969388	28.5087700777703	Tonga
696	29	2013	28.37227219373	0.587351141040311	0.02298846908850575	28.3492837246415	Tonga
697	29	2014	28.15258782602	0.590826852746506	0.02315040940868421	28.12943741661131	Tonga
698	29	2015	28.22580587678	0.594965747674029	0.02322159056410714	28.2025842862159	Tonga
699	29	2016	27.89678435236	0.60034366853075	0.024379474322	27.872404878038	Tonga
700	29	2017	27.53723194463	0.606243591849879	0.02577998074678261	27.51145196388322	Tonga
701	29	2018	27.29901441752	0.611953941537156	0.02390513458811765	27.27510928293188	Tonga
702	29	2019	27.06584436893	0.617324063407956	0.02370997356	27.04213439537	Tonga
703	29	2020	26.79967600004	0.622104455604093	0.02409174034810526	26.7755842596919	Tonga
704	29	2021	26.52311790179	0.626349935807987	0.02384287327845238	26.49927502851154	Tonga
705	30	1990	9.50559298512	0.353100252005321	0.02328637903292683	9.482306606087073	Vanuatu
706	30	1991	9.54184124433	0.357005378847917	0.02275315295403509	9.519088091375965	Vanuatu
707	30	1992	9.57415054954	0.360893295561675	0.02421350593193182	9.549937043608068	Vanuatu
708	30	1993	9.60844144765	0.364444155251801	0.02518472370924731	9.583256723940753	Vanuatu
709	30	1994	9.7576060091	0.368501002014456	0.02607995683988506	9.731526052260115	Vanuatu
710	30	1995	9.69406605051	0.372479125756324	0.02311326539902174	9.670952785110977	Vanuatu
711	30	1996	9.81529879203	0.376460884544884	0.02388213271663043	9.791416659313368	Vanuatu
712	30	1997	9.89592226601	0.380667171234513	0.02575948184018691	9.870162784169814	Vanuatu
713	30	1998	9.99579392972	0.384690196444633	0.02438511057607843	9.971408819143921	Vanuatu
714	30	1999	10.17087303411	0.388300526237242	0.02286955437422018	10.14800347973578	Vanuatu
715	30	2000	10.10558047429	0.392158348897928	0.02380101811963303	10.08177945617037	Vanuatu
716	30	2001	10.32531295226	0.395325055353778	0.02453302975145833	10.30077992250854	Vanuatu
717	30	2002	10.26782933686	0.397723782197823	0.02474015637755814	10.24308918048244	Vanuatu
718	30	2003	10.22931538361	0.400396455507663	0.02293870225541667	10.20637668135458	Vanuatu
719	30	2004	10.47132798107	0.403226096857709	0.022469796009375	10.44885818506063	Vanuatu
720	30	2005	10.96964870396	0.406488572045146	0.02417044136266666	10.94547826259733	Vanuatu
721	30	2006	11.20795362049	0.410501728664985	0.02444149236608247	11.18351212812392	Vanuatu
722	30	2007	11.51696711557	0.41491557794022	0.02402269303030928	11.49294442253969	Vanuatu
723	30	2008	11.72123631149	0.41985323747475	0.02457169196245614	11.69666461952754	Vanuatu
724	30	2009	11.77262435725	0.424854650160333	0.02447685102896907	11.74814750622103	Vanuatu
725	30	2010	11.84205689801	0.429658048936263	0.02324949332474227	11.81880740468526	Vanuatu
726	30	2011	12.04796030863	0.434283044387506	0.02353625968770833	12.02442404894229	Vanuatu
727	30	2012	12.13238357655	0.438661997905717	0.02333281115336364	12.10905076539664	Vanuatu
728	30	2013	12.20014872291	0.442720176072726	0.02336166701485148	12.17678705589515	Vanuatu
729	30	2014	12.25190458787	0.446687298111776	0.02439283430021277	12.22751175356979	Vanuatu
730	30	2015	12.32825219323	0.450329861394857	0.02559234898978723	12.30265984424021	Vanuatu
731	30	2016	12.34616744497	0.454072763242304	0.02371225780188889	12.32245518716811	Vanuatu
732	30	2017	12.35688976908	0.45801683397471	0.02374561081178571	12.33314415826822	Vanuatu
733	30	2018	12.36151334138	0.462080220969235	0.0237571289250495	12.33775621245495	Vanuatu
734	30	2019	12.33504180751	0.466276161662358	0.02379970163358695	12.31124210587641	Vanuatu
735	30	2020	12.30455004363	0.470038390856612	0.02419073129419753	12.2803593123358	Vanuatu
736	30	2021	12.23363279827	0.473100705820327	0.02383985386538462	12.20979294440462	Vanuatu
737	33	1990	26.25981489658	0.54441453483767	0.02397700156375	26.23583789501625	Armenia
738	33	1991	26.29619962806	0.547561862706728	0.02364924328656863	26.27255038477343	Armenia
739	33	1992	26.38478063138	0.548974723873954	0.02270115665764706	26.36207947472235	Armenia
740	33	1993	25.86324102054	0.551214673543035	0.0229931694572449	25.84024785108275	Armenia
741	33	1994	24.20935506803	0.553783844340157	0.02418286452878505	24.18517220350121	Armenia
742	33	1995	23.80292221908	0.556815513215437	0.02321026290057692	23.77971195617942	Armenia
743	33	1996	24.07714316793	0.560537777557715	0.024930568886	24.052212599044	Armenia
744	33	1997	23.30332079173	0.564627461798536	0.02395205989050505	23.27936873183949	Armenia
745	33	1998	22.88575217659	0.569556662578666	0.02317937390081632	22.86257280268918	Armenia
746	33	1999	23.36934145395	0.574323064436665	0.02358223578571428	23.34575921816429	Armenia
747	33	2000	22.46207061741	0.579437569012042	0.02409361686364486	22.43797700054635	Armenia
748	33	2001	21.69851582245	0.585419295040696	0.02512945491700854	21.67338636753299	Armenia
749	33	2002	20.52589290667	0.592710614375924	0.02394036399504762	20.50195254267495	Armenia
750	33	2003	19.49499244039	0.600809170405726	0.02305041932380952	19.47194202106619	Armenia
751	33	2004	18.69833300418	0.60903176604033	0.02383352406651162	18.67449948011349	Armenia
752	33	2005	18.02030270086	0.617759634102041	0.02388843648329545	17.9964142643767	Armenia
753	33	2006	17.20087270788	0.626688335239636	0.02348367304787037	17.17738903483213	Armenia
754	33	2007	15.09834057469	0.635870981516541	0.02395092986731481	15.07438964482269	Armenia
755	33	2008	15.07304715855	0.64443159113194	0.02360934747735294	15.04943781107265	Armenia
756	33	2009	14.35827169882	0.649714844735141	0.02459148174534091	14.33368021707466	Armenia
757	33	2010	13.00825121785	0.654811533750253	0.02375001450292929	12.98450120334707	Armenia
758	33	2011	12.1083840046	0.659818092317619	0.02369962475604651	12.08468437984395	Armenia
759	33	2012	10.67107688444	0.664833142570704	0.02382659669175438	10.64725028774824	Armenia
760	33	2013	9.77647179099	0.669534495666631	0.02380365958660377	9.752668131403397	Armenia
761	33	2014	9.72238748046	0.673932189530685	0.02283358437862745	9.699553896081373	Armenia
762	33	2015	9.63083192943	0.678054634729575	0.02412714853045455	9.606704780899546	Armenia
763	33	2016	9.29919629659	0.681746395416543	0.02371870364043011	9.27547759294957	Armenia
764	33	2017	8.54174714404	0.685980265385199	0.02287484653009901	8.518872297509901	Armenia
765	33	2018	8.43842111228	0.690276871944721	0.02406445380518182	8.41435665847482	Armenia
766	33	2019	8.93152124395	0.694765961567774	0.02289004025760416	8.908631203692396	Armenia
767	33	2020	8.8527184281	0.69826889937921	0.02329784759246575	8.829420580507534	Armenia
768	33	2021	8.74982122554	0.701833194147139	0.02359515289428571	8.726226072645714	Armenia
769	34	1990	16.5746151797	0.595986032704332	0.0241514793972043	16.5504637003028	Azerbaijan
770	34	1991	16.67706326959	0.595807711845649	0.0240290228932258	16.65303424669677	Azerbaijan
771	34	1992	17.20030549835	0.594651335166956	0.02298617928296296	17.17731931906704	Azerbaijan
772	34	1993	17.41578442736	0.59354267649819	0.02372156192313131	17.39206286543687	Azerbaijan
773	34	1994	17.63833668747	0.5920887850585	0.02473353653849462	17.61360315093151	Azerbaijan
774	34	1995	17.928208559	0.589441456728463	0.023037703337	17.905170855663	Azerbaijan
775	34	1996	17.5471400613	0.586315946466504	0.02308338721516483	17.52405667408484	Azerbaijan
776	34	1997	16.79112419644	0.583221812602983	0.0239610945422093	16.76716310189779	Azerbaijan
777	34	1998	16.13310721709	0.580392893004131	0.02402903493191489	16.10907818215809	Azerbaijan
778	34	1999	15.65451858039	0.579192506195412	0.02311134352673684	15.63140723686326	Azerbaijan
779	34	2000	15.32250409162	0.580020573148448	0.02348653986865384	15.29901755175135	Azerbaijan
780	34	2001	14.42587979861	0.582193708342128	0.0253967257139	14.4004830728961	Azerbaijan
781	34	2002	13.99584959131	0.585716143276774	0.02357023506719626	13.9722793562428	Azerbaijan
782	34	2003	13.79102219577	0.590038705393348	0.02504049900349397	13.76598169676651	Azerbaijan
783	34	2004	13.42951412687	0.594646084750935	0.02446466805923077	13.40504945881077	Azerbaijan
784	34	2005	13.15392374481	0.602485193033144	0.023021848851625	13.13090189595837	Azerbaijan
785	34	2006	12.36405371221	0.61377109654975	0.02388960507828829	12.34016410713171	Azerbaijan
786	34	2007	11.44648702576	0.626110925531736	0.02340528088535353	11.42308174487465	Azerbaijan
787	34	2008	11.01846223945	0.636901109120982	0.02335792041786408	10.99510431903214	Azerbaijan
788	34	2009	10.44258743636	0.645163340636595	0.02434473672231579	10.41824269963768	Azerbaijan
789	34	2010	9.6915121136	0.652056507002412	0.02334925750862745	9.668162856091373	Azerbaijan
790	34	2011	9.282455888	0.657971629199692	0.02440857901008696	9.258047308989912	Azerbaijan
791	34	2012	8.970411260559999	0.662897001762113	0.0229757174265	8.9474355431335	Azerbaijan
792	34	2013	8.58950155324	0.667658779253801	0.02428631635205357	8.565215236887946	Azerbaijan
793	34	2014	8.30309001554	0.672162741185153	0.02332491647775701	8.279765099062244	Azerbaijan
794	34	2015	7.856454416460001	0.676244911134277	0.02433986718932692	7.832114549270674	Azerbaijan
795	34	2016	7.78916736697	0.679807642651878	0.0240071565517094	7.765160210418291	Azerbaijan
796	34	2017	7.845315877649999	0.683263203610851	0.02396548255506329	7.821350395094936	Azerbaijan
797	34	2018	7.52698991505	0.68656109318329	0.0235699891772826	7.503419925872717	Azerbaijan
798	34	2019	7.383429162410001	0.689834714583805	0.0241695780445098	7.359259584365491	Azerbaijan
799	34	2020	6.96881093565	0.692605192199032	0.02440666624244444	6.944404269407555	Azerbaijan
800	34	2021	6.854961649150001	0.694851274415291	0.02405066152626373	6.830910987623737	Azerbaijan
801	35	1990	19.44102189839	0.656136044291497	0.02350388315244681	19.41751801523755	Georgia
802	35	1991	19.36406102298	0.662113185865682	0.02384050181632075	19.34022052116368	Georgia
803	35	1992	18.10953572289	0.665021427814483	0.02377373443829545	18.0857619884517	Georgia
804	35	1993	16.83030259329	0.663466862184598	0.0239432829707619	16.80635931031924	Georgia
805	35	1994	16.21550236509	0.658134139130798	0.02339439308773585	16.19210797200227	Georgia
806	35	1995	17.76122638377	0.651363604039082	0.02345616633837838	17.73777021743162	Georgia
807	35	1996	20.33605793172	0.644558090070583	0.02300511458367816	20.31305281713632	Georgia
808	35	1997	22.39291178663	0.63852563128688	0.02337079358054945	22.36954099304945	Georgia
809	35	1998	22.18720823273	0.633347931127712	0.02275111011581818	22.16445712261418	Georgia
810	35	1999	23.45985488953	0.63027794625322	0.02385356029052083	23.43600132923948	Georgia
811	35	2000	25.16246062718	0.630265990578475	0.02392123799923809	25.13853938918076	Georgia
812	35	2001	25.33393767408	0.633388300444106	0.02429108941458333	25.30964658466542	Georgia
813	35	2002	24.79609544072	0.638370108205142	0.02429926299019417	24.7717961777298	Georgia
814	35	2003	25.01347005945	0.644065578985868	0.02373699082321428	24.98973306862679	Georgia
815	35	2004	25.95982094162	0.648920978029192	0.02345941166642105	25.93636152995358	Georgia
816	35	2005	26.10873525195	0.65361600499668	0.024622582914875	26.08411266903513	Georgia
817	35	2006	26.88856476187	0.658403371769116	0.0233489270621875	26.86521583480781	Georgia
818	35	2007	25.38085661387	0.663697966220568	0.02426407798416666	25.35659253588583	Georgia
819	35	2008	29.9590293129	0.668442495947816	0.02376479121462963	29.93526452168537	Georgia
820	35	2009	28.34638131442	0.672449380923053	0.02405069459413793	28.32233061982586	Georgia
821	35	2010	28.93005844455	0.677034892187658	0.02356540909087378	28.90649303545912	Georgia
822	35	2011	30.01000314656	0.681567044251293	0.02337752967835165	29.98662561688165	Georgia
823	35	2012	30.59569565577	0.685519223189507	0.02386407414564815	30.57183158162435	Georgia
824	35	2013	30.01771045816	0.688603268140652	0.02465958103537736	29.99305087712462	Georgia
825	35	2014	29.35013117101	0.692155206871812	0.02337350829955556	29.32675766271044	Georgia
826	35	2015	31.54361795326	0.697316132597582	0.02429661646825688	31.51932133679174	Georgia
827	35	2016	32.84895952346	0.703731490142933	0.02297378597392157	32.82598573748608	Georgia
828	35	2017	29.86765193959	0.710874718456081	0.0245197679147619	29.84313217167524	Georgia
829	35	2018	27.77836035592	0.717993653891294	0.02344528270127907	27.75491507321872	Georgia
830	35	2019	25.50608556472	0.724536461948472	0.02338676501377358	25.48269879970622	Georgia
831	35	2020	25.16816679672	0.729125888954526	0.02374208628657407	25.14442471043343	Georgia
832	35	2021	23.91498748968	0.732473604476306	0.02367549474858586	23.89131199493142	Georgia
833	36	1990	111.55292063972	0.589435803839118	0.02372370279042553	111.5291969369296	Kazakhstan
834	36	1991	105.0723280808	0.590967831817803	0.02389961232538461	105.0484284684746	Kazakhstan
835	36	1992	102.28309107642	0.596127664006257	0.02362725814467391	102.2594638182753	Kazakhstan
836	36	1993	101.72644353333	0.603138328452166	0.02365005397396226	101.702793479356	Kazakhstan
837	36	1994	96.22292109441	0.610591100120018	0.02305226846166666	96.19986882594833	Kazakhstan
838	36	1995	98.65562312832	0.618573582182698	0.0236078543666	98.6320152739534	Kazakhstan
839	36	1996	92.84061996092	0.626013137564744	0.02364593321768421	92.81697402770232	Kazakhstan
840	36	1997	85.59518410227	0.631166626279517	0.02297258696881188	85.57221151530119	Kazakhstan
841	36	1998	80.31525250303	0.635388623908262	0.0231035901452	80.2921489128848	Kazakhstan
842	36	1999	73.70591408157	0.64018048502742	0.02320510211907407	73.68270897945092	Kazakhstan
843	36	2000	71.42558538297999	0.644689623243828	0.02370222348043011	71.40188315949956	Kazakhstan
844	36	2001	65.32426297569	0.648397258264821	0.02462762149120879	65.2996353541988	Kazakhstan
845	36	2002	60.34451759288	0.651529335252827	0.02293897611690265	60.3215786167631	Kazakhstan
846	36	2003	55.62984217848	0.654835925835483	0.02307722718978723	55.60676495129021	Kazakhstan
847	36	2004	47.98010269621	0.658733071329599	0.0236367094717	47.95646598673829	Kazakhstan
848	36	2005	42.65927462266	0.662943941893493	0.02317285325693333	42.63610176940307	Kazakhstan
849	36	2006	37.78864681786001	0.667048858291012	0.02383501265981308	37.76481180520019	Kazakhstan
850	36	2007	34.20077874498	0.671367207568052	0.02567525391752381	34.17510349106247	Kazakhstan
851	36	2008	29.61270262138	0.676352868998898	0.02341125337989796	29.5892913680001	Kazakhstan
852	36	2009	26.72977192373	0.681606838672477	0.02415598325720721	26.70561594047279	Kazakhstan
853	36	2010	24.83965402819	0.686996643005111	0.02320173967189474	24.81645228851811	Kazakhstan
854	36	2011	22.57880674872	0.691758951738966	0.02320516619091603	22.55560158252909	Kazakhstan
855	36	2012	21.22553731603	0.695312766608011	0.02350013165897727	21.20203718437102	Kazakhstan
856	36	2013	18.96398325628	0.699053593413088	0.02420764784010101	18.9397756084399	Kazakhstan
857	36	2014	17.10791381817	0.703511920757132	0.0241948606467647	17.08371895752324	Kazakhstan
858	36	2015	15.57329888344	0.70822973614897	0.02432055199940594	15.54897833144059	Kazakhstan
859	36	2016	14.82311577974	0.712569040397695	0.02436251411336634	14.79875326562663	Kazakhstan
860	36	2017	13.71297423613	0.716026687894304	0.02392032939565217	13.68905390673435	Kazakhstan
861	36	2018	13.70110805376	0.718531998551374	0.02337919402795181	13.67772885973205	Kazakhstan
862	36	2019	13.66509096224	0.720797601617411	0.02411882119616161	13.64097214104384	Kazakhstan
863	36	2020	13.36368411176	0.722788768207953	0.02309821700271028	13.34058589475729	Kazakhstan
864	36	2021	13.11024590706	0.725144495100349	0.02321585676891304	13.08703005029109	Kazakhstan
865	37	1990	59.11885862779	0.519407652158871	0.02378499668108695	59.09507363110891	Kyrgyzstan
866	37	1991	57.80839228973	0.523746714213702	0.02319860445923077	57.78519368527077	Kyrgyzstan
867	37	1992	55.25140241696	0.52790155215442	0.0233990039504	55.2280034130096	Kyrgyzstan
868	37	1993	48.88321089977	0.532431008334573	0.02391101523039604	48.8592998845396	Kyrgyzstan
869	37	1994	44.83284835581	0.536232980141406	0.02454059634213675	44.80830775946787	Kyrgyzstan
870	37	1995	43.92060045057	0.539052820319823	0.02351220292298245	43.89708824764702	Kyrgyzstan
871	37	1996	42.24778341609	0.541628927165702	0.02326466611404255	42.22451874997596	Kyrgyzstan
872	37	1997	41.33632120071	0.543341150499015	0.02405118572096774	41.31227001498903	Kyrgyzstan
873	37	1998	39.67411792328	0.543258545983634	0.02407761902206896	39.65004030425794	Kyrgyzstan
874	37	1999	37.88489889699	0.54286728228234	0.02393330100038461	37.86096559598962	Kyrgyzstan
875	37	2000	33.01050703108	0.543036486604175	0.0231082058453398	32.98739882523466	Kyrgyzstan
876	37	2001	30.45789186979	0.543805550685403	0.02433349463190476	30.4335583751581	Kyrgyzstan
877	37	2002	29.52917807479	0.544374670344746	0.02437801176196078	29.50480006302804	Kyrgyzstan
878	37	2003	28.33299016456	0.545649261714426	0.0238124424682243	28.30917772209178	Kyrgyzstan
879	37	2004	25.98698001684	0.547262342515335	0.02332798429611765	25.96365203254388	Kyrgyzstan
880	37	2005	24.09079904278	0.548260448903511	0.02345668487333333	24.06734235790666	Kyrgyzstan
881	37	2006	23.05402199505	0.549383593833376	0.02333890325254717	23.03068309179745	Kyrgyzstan
882	37	2007	20.49945566744	0.551146191596044	0.02365034142883721	20.47580532601116	Kyrgyzstan
883	37	2008	19.17523862796	0.553206382142723	0.02393223463971154	19.15130639332029	Kyrgyzstan
884	37	2009	19.47385752085	0.55512386607295	0.02358679528931034	19.45027072556069	Kyrgyzstan
885	37	2010	18.57162188756	0.556416544522946	0.02537122091928571	18.54625066664072	Kyrgyzstan
886	37	2011	17.44683587239	0.55892333472436	0.02293263013198113	17.42390324225802	Kyrgyzstan
887	37	2012	17.04316218244	0.561541573671693	0.02351802769625	17.01964415474375	Kyrgyzstan
888	37	2013	16.90017332539	0.565776769347093	0.02426850044030303	16.8759048249497	Kyrgyzstan
889	37	2014	16.7037133086	0.570569357153487	0.02414321472807692	16.67957009387192	Kyrgyzstan
890	37	2015	15.34657142964	0.575463230818727	0.02427612293553191	15.32229530670447	Kyrgyzstan
891	37	2016	15.50357871263	0.580388550869674	0.02471018609747573	15.47886852653252	Kyrgyzstan
892	37	2017	14.81261517926	0.585766095993466	0.02392301638790909	14.78869216287209	Kyrgyzstan
893	37	2018	14.51709216325	0.591237134219733	0.02347939441432	14.49361276883568	Kyrgyzstan
894	37	2019	13.57716563762	0.596501638087194	0.02388670161756757	13.55327893600243	Kyrgyzstan
895	37	2020	13.52853772867	0.600499553804348	0.02389361800785714	13.50464411066214	Kyrgyzstan
896	37	2021	13.3602595551	0.603979328412055	0.02341732090256881	13.33684223419743	Kyrgyzstan
897	38	1990	185.30909698008	0.466550117857047	0.02306377816663793	185.2860332019134	Mongolia
898	38	1991	194.65168189837	0.472199013666192	0.0241731663827551	194.6275087319872	Mongolia
899	38	1992	200.76741363694	0.477586553799195	0.02411388688685393	200.7432997500532	Mongolia
900	38	1993	203.09081499413	0.482726727049412	0.02362113268325	203.0671938614468	Mongolia
901	38	1994	196.19461622351	0.488276683033118	0.0237084053083908	196.1709078182016	Mongolia
902	38	1995	205.56385566482	0.495006781085721	0.02425581501622807	205.5395998498038	Mongolia
903	38	1996	206.09547800461	0.501703717883367	0.02371519103726316	206.0717628135727	Mongolia
904	38	1997	199.71443519796	0.50855826800798	0.02374939873906977	199.690685799221	Mongolia
905	38	1998	192.90509522596	0.514793382702856	0.02370945205991228	192.8813857739001	Mongolia
906	38	1999	185.96480381576	0.520781189245005	0.02342710663261363	185.9413767091274	Mongolia
907	38	2000	179.75925281341	0.526650344907534	0.02386453277388349	179.7353882806361	Mongolia
908	38	2001	175.71283284517	0.532620200843235	0.0237329911560177	175.689099854014	Mongolia
909	38	2002	166.47443638332	0.538424834911619	0.02510289597891089	166.4493334873411	Mongolia
910	38	2003	157.8645429301	0.543971650708528	0.0230873585825	157.8414555715175	Mongolia
911	38	2004	150.03756936591	0.549551499752672	0.02351812382277777	150.0140512420872	Mongolia
912	38	2005	144.32085954952	0.55468028439734	0.02288109906273684	144.2979784504573	Mongolia
913	38	2006	138.5555441235	0.55956113814646	0.02465480918252631	138.5308893143175	Mongolia
914	38	2007	132.53377148782	0.564236795141046	0.02384649556409524	132.5099249922559	Mongolia
915	38	2008	127.99092505156	0.568500598715617	0.02448017186105882	127.9664448796989	Mongolia
916	38	2009	130.36652746274	0.571341685964544	0.024278086061125	130.3422493766789	Mongolia
917	38	2010	127.92829704464	0.574406669398145	0.02474796641858586	127.9035490782214	Mongolia
918	38	2011	125.83207660925	0.57860066312097	0.0230614852593617	125.8090151239906	Mongolia
919	38	2012	122.62391430108	0.583255885768315	0.02312101731122222	122.6007932837688	Mongolia
920	38	2013	121.5854803767	0.588080810956893	0.02385000435019802	121.5616303723498	Mongolia
921	38	2014	118.80686847929	0.592867352927119	0.02274057809288889	118.7841279011971	Mongolia
922	38	2015	116.55993510741	0.59685964756958	0.02336319437862745	116.5365719130314	Mongolia
923	38	2016	115.16246404312	0.600260766781331	0.02365856018064815	115.1388054829393	Mongolia
924	38	2017	113.83834203871	0.60372196450642	0.02403156647614458	113.8143104722339	Mongolia
925	38	2018	113.36714924347	0.607501833007913	0.02340828889586957	113.3437409545741	Mongolia
926	38	2019	114.07327072786	0.611250680890372	0.02402008694558139	114.0492506409144	Mongolia
927	38	2020	107.54962634653	0.61462963730677	0.02375013824952941	107.5258762082805	Mongolia
928	38	2021	104.40499012541	0.617621564638127	0.02428292196707547	104.3807072034429	Mongolia
929	39	1990	26.72551046578	0.466155413419203	0.0242374217193	26.7012730440607	Tajikistan
930	39	1991	26.57874462867	0.472342173046228	0.02391043096551402	26.55483419770449	Tajikistan
931	39	1992	27.38732320398	0.47574519497737	0.02373354729915789	27.36358965668084	Tajikistan
932	39	1993	25.98369867456	0.478238812995371	0.023730248564	25.959968425996	Tajikistan
933	39	1994	27.28015674923	0.478726011215724	0.02354227316867256	27.25661447606133	Tajikistan
934	39	1995	27.64143879689	0.477586868115015	0.02438681898520408	27.6170519779048	Tajikistan
935	39	1996	27.55671608251	0.474346027462684	0.02340323697821428	27.53331284553178	Tajikistan
936	39	1997	26.27268108184	0.470274795927363	0.02409248976610619	26.24858859207389	Tajikistan
937	39	1998	25.57663560115	0.465341742120163	0.02374331652871287	25.55289228462129	Tajikistan
938	39	1999	25.41265247124	0.46050561615396	0.02337053226641025	25.38928193897359	Tajikistan
939	39	2000	25.24565151701	0.457061333395443	0.02382913624308411	25.22182238076692	Tajikistan
940	39	2001	24.59938816434	0.45625651276009	0.02360347503102804	24.57578468930897	Tajikistan
941	39	2002	24.48239239813	0.458807780304158	0.0231815386416	24.4592108594884	Tajikistan
942	39	2003	23.77553485371	0.463329706383786	0.02433837671098039	23.75119647699902	Tajikistan
943	39	2004	23.17878616921	0.469154214043517	0.02458290236150943	23.15420326684849	Tajikistan
944	39	2005	22.88609689367	0.474637785688857	0.02394968708958763	22.86214720658041	Tajikistan
945	39	2006	22.12978208926	0.479651831177988	0.02437662077	22.10540546849	Tajikistan
946	39	2007	21.59700336966	0.484211156232784	0.02407644950070796	21.57292692015929	Tajikistan
947	39	2008	20.63939799323	0.488441135968382	0.02400050788247619	20.61539748534752	Tajikistan
948	39	2009	19.65314272849	0.49206404051479	0.02315946081719626	19.6299832676728	Tajikistan
949	39	2010	17.95627603605	0.495893963626257	0.02337570808828283	17.93290032796172	Tajikistan
950	39	2011	16.78846472636	0.499869804401369	0.02357877825827586	16.76488594810172	Tajikistan
951	39	2012	15.61757285465	0.503953884549027	0.02355956445320755	15.59401329019679	Tajikistan
952	39	2013	14.29323881876	0.507970675899606	0.02366011269517647	14.26957870606482	Tajikistan
953	39	2014	13.80985584709	0.511989517777097	0.02256532376369565	13.78729052332631	Tajikistan
954	39	2015	13.11646130353	0.515783244686634	0.02379919765245614	13.09266210587754	Tajikistan
955	39	2016	12.68198788712	0.519897002395847	0.02393444290658227	12.65805344421342	Tajikistan
956	39	2017	12.07573930788	0.524492606909067	0.02280173672584269	12.05293757115416	Tajikistan
957	39	2018	11.74057106816	0.529153916295379	0.02319057708263158	11.71738049107737	Tajikistan
958	39	2019	11.38344503573	0.533769951484441	0.02379165956043478	11.35965337616957	Tajikistan
959	39	2020	11.31126152533	0.537690530515565	0.02404165651921568	11.28721986881078	Tajikistan
960	39	2021	11.26936328771	0.541511187051998	0.02326059179877778	11.24610269591122	Tajikistan
961	40	1990	16.22112417937	0.563126887105135	0.02287234736875	16.19825183200125	Turkmenistan
962	40	1991	14.38610080347	0.564939385894165	0.02306408100466019	14.36303672246534	Turkmenistan
963	40	1992	13.35159819249	0.565587505223265	0.02444400315038168	13.32715418933962	Turkmenistan
964	40	1993	14.47076117933	0.567174449333284	0.02378023542364583	14.44698094390635	Turkmenistan
965	40	1994	14.92101364827	0.567288975507041	0.02411201472793478	14.89690163354206	Turkmenistan
966	40	1995	14.84135307476	0.567198634711689	0.02311656195365384	14.81823651280635	Turkmenistan
967	40	1996	15.39707101778	0.567061261285221	0.02320310680034091	15.37386791097966	Turkmenistan
968	40	1997	14.48850527644	0.565623083668948	0.023015893718	14.465489382722	Turkmenistan
969	40	1998	13.16844417873	0.564405264391893	0.02282569537071429	13.14561848335929	Turkmenistan
970	40	1999	11.12326218851	0.564716005636632	0.02301199188431579	11.10025019662568	Turkmenistan
971	40	2000	9.92715676315	0.567421033351252	0.02367500324520408	9.903481759904796	Turkmenistan
972	40	2001	9.22200858224	0.57104381892434	0.02367650776363636	9.198332074476365	Turkmenistan
973	40	2002	8.68224737431	0.575596165867541	0.0239562987754023	8.658291075534597	Turkmenistan
974	40	2003	7.65249477757	0.580820125927832	0.02351381845188235	7.628980959118118	Turkmenistan
975	40	2004	7.19032509004	0.586712349142411	0.02373584612021276	7.166589243919788	Turkmenistan
976	40	2005	7.1995845556	0.593388894864117	0.02324237166745098	7.176342183932549	Turkmenistan
977	40	2006	7.09636531932	0.599896069365258	0.02325624975701031	7.07310906956299	Turkmenistan
978	40	2007	6.9185454768	0.606042198134731	0.02421840374968421	6.894327073050316	Turkmenistan
979	40	2008	6.4639312371	0.611923308807263	0.02363432345421686	6.440296913645783	Turkmenistan
980	40	2009	5.996611341029999	0.617652905277457	0.02355856245341463	5.973052778576585	Turkmenistan
981	40	2010	5.74001540224	0.623234588644236	0.02418419746097561	5.715831204779025	Turkmenistan
982	40	2011	5.74080212664	0.629233721702303	0.02320404581677778	5.717598080823223	Turkmenistan
983	40	2012	5.30237305839	0.635263183091614	0.02413982756804123	5.278233230821958	Turkmenistan
984	40	2013	5.28516225177	0.641361893351002	0.02480210990885416	5.260360141861146	Turkmenistan
985	40	2014	5.67945914523	0.647542416932676	0.02257164686920454	5.656887498360796	Turkmenistan
986	40	2015	5.39192802592	0.65335278951701	0.02313023591166666	5.368797790008333	Turkmenistan
987	40	2016	5.28936115225	0.658945613392641	0.02384052082621052	5.265520631423789	Turkmenistan
988	40	2017	5.19825565608	0.664284691942071	0.02420795403	5.174047702049999	Turkmenistan
989	40	2018	5.1079497242	0.669433598508271	0.02447762732960396	5.083472096870396	Turkmenistan
990	40	2019	5.05445738183	0.674303535870544	0.02303363916490566	5.031423742665094	Turkmenistan
991	40	2020	5.0010911958	0.678298179976148	0.0235246209892	4.9775665748108	Turkmenistan
992	40	2021	4.94275890669	0.682160775869611	0.02385817814597826	4.918900728544021	Turkmenistan
993	41	1990	22.98459152783	0.500241735138187	0.02372430365168539	22.96086722417831	Uzbekistan
994	41	1991	21.93558641793	0.501544609458551	0.02290915468785047	21.91267726324215	Uzbekistan
995	41	1992	20.14713759795	0.502905194308151	0.02403169261834951	20.12310590533165	Uzbekistan
996	41	1993	19.09460355511	0.506556615160302	0.02518999925141176	19.06941355585859	Uzbekistan
997	41	1994	18.10704002694	0.5110185249116	0.02307969808704545	18.08396032885295	Uzbekistan
998	41	1995	18.13084661819	0.51698626355212	0.02509613708732558	18.10575048110267	Uzbekistan
999	41	1996	17.14900749883	0.524392909803147	0.02456188163588785	17.12444561719411	Uzbekistan
1000	41	1997	16.23687238488	0.532686328470226	0.0233604059732381	16.21351197890676	Uzbekistan
1001	41	1998	15.24921406568	0.541279069137397	0.0242750369498913	15.22493902873011	Uzbekistan
1002	41	1999	14.18713576789	0.549739390933737	0.02430266969810811	14.16283309819189	Uzbekistan
1003	41	2000	13.65721590477	0.557522310762499	0.0236021018132967	13.63361380295671	Uzbekistan
1004	41	2001	13.06389445052	0.564803382897778	0.02451083713967391	13.03938361338033	Uzbekistan
1005	41	2002	12.56975826164	0.571690142599581	0.02370848377652174	12.54604977786348	Uzbekistan
1006	41	2003	12.07042678004	0.57800653838209	0.02434202231186047	12.04608475772814	Uzbekistan
1007	41	2004	11.46341495253	0.583942986424626	0.02387042361698925	11.43954452891301	Uzbekistan
1008	41	2005	10.41695603463	0.589530776570668	0.02442338421314285	10.39253265041686	Uzbekistan
1009	41	2006	7.99596172361	0.594498056671551	0.02363609892	7.97232562469	Uzbekistan
1010	41	2007	7.149947480330001	0.599628054727829	0.02326197262475	7.12668550770525	Uzbekistan
1011	41	2008	6.675379211869999	0.604889158157396	0.02305400119450549	6.652325210675494	Uzbekistan
1012	41	2009	6.21916887705	0.610351745244056	0.02387375954617977	6.195295117503821	Uzbekistan
1013	41	2010	5.81096151927	0.616097907401681	0.0237621685936	5.7871993506764	Uzbekistan
1014	41	2011	5.62631400889	0.621344618930939	0.02501922118285714	5.601294787707142	Uzbekistan
1015	41	2012	5.4993391407	0.62620212543294	0.02349725327783784	5.475841887422162	Uzbekistan
1016	41	2013	5.4439972034	0.630796403406203	0.02364415430625	5.42035304909375	Uzbekistan
1017	41	2014	5.45412796657	0.635257049718365	0.02391698633561798	5.430210980234381	Uzbekistan
1018	41	2015	5.19655307156	0.639805638905225	0.02512782823152941	5.171425243328471	Uzbekistan
1019	41	2016	5.21987227008	0.644230597300764	0.02414666908152381	5.195725600998476	Uzbekistan
1020	41	2017	5.06331780667	0.648119346591586	0.02423705850688172	5.039080748163118	Uzbekistan
1021	41	2018	4.74136448226	0.651918144182724	0.02375980296329545	4.717604679296705	Uzbekistan
1022	41	2019	4.59381835168	0.655836959268026	0.02452082411961905	4.569297527560382	Uzbekistan
1023	41	2020	4.55231465027	0.659124204371032	0.02348689399440367	4.528827756275596	Uzbekistan
1024	41	2021	4.51798789305	0.662621694181816	0.02353947374888889	4.494448419301111	Uzbekistan
1025	43	1990	20.77030458553	0.557773300317074	0.02326626423243697	20.74703832129756	Albania
1026	43	1991	20.44420479474	0.555629411790174	0.0243058127745045	20.4198989819655	Albania
1027	43	1992	18.79167721325	0.553107897492912	0.02382752239105691	18.76784969085895	Albania
1028	43	1993	17.29287864452	0.552453327893755	0.02337814815055555	17.26950049636944	Albania
1029	43	1994	15.33498370227	0.553763669315605	0.02365201846358024	15.31133168380642	Albania
1030	43	1995	15.31649729206	0.557040889185472	0.02347202903694444	15.29302526302305	Albania
1031	43	1996	15.74477464	0.562248886206679	0.02380997083627272	15.72096466916373	Albania
1032	43	1997	15.33754323387	0.566802804232969	0.023385633311	15.314157600559	Albania
1033	43	1998	14.43658570688	0.572534101516668	0.02338659185148148	14.41319911502852	Albania
1034	43	1999	13.25789001948	0.578295461805887	0.02347269549699029	13.23441732398301	Albania
1035	43	2000	12.34090256452	0.58466418835901	0.02296552327543478	12.31793704124457	Albania
1036	43	2001	11.22929325372	0.592412946510661	0.02476076370980769	11.20453249001019	Albania
1037	43	2002	10.57993755761	0.599865977568749	0.02411031063850467	10.55582724697149	Albania
1038	43	2003	9.98649669056	0.606971165987994	0.02344495579899082	9.963051734761008	Albania
1039	43	2004	9.2179275789	0.613864246664272	0.02339872334151786	9.194528855558481	Albania
1040	43	2005	8.330959062229999	0.620679614590226	0.0227790571878	8.3081800050422	Albania
1041	43	2006	7.38654161917	0.627485617497143	0.02485516954469026	7.36168644962531	Albania
1042	43	2007	6.466032081330001	0.634167968985356	0.02322421180564356	6.442807869524358	Albania
1043	43	2008	5.98313248971	0.640766134349698	0.0237515326008046	5.959380957109196	Albania
1044	43	2009	5.4846577186	0.646816130123751	0.02346328789395349	5.461194430706047	Albania
1045	43	2010	5.27570449492	0.652654202642964	0.02449442472755319	5.251210070192447	Albania
1046	43	2011	5.15268379421	0.658196772707548	0.02452831022488095	5.128155483985119	Albania
1047	43	2012	5.04984688008	0.66355677961127	0.02356971242637255	5.026277167653628	Albania
1048	43	2013	5.018118084379999	0.668739558985928	0.02318563851542056	4.994932445864579	Albania
1049	43	2014	5.02614363074	0.67411298539372	0.02432203123721154	5.001821599502788	Albania
1050	43	2015	5.04631272995	0.679668600655757	0.02409804932806122	5.022214680621939	Albania
1051	43	2016	5.10985745863	0.68503664759447	0.02347114839046296	5.086386310239536	Albania
1052	43	2017	5.16712744014	0.690379199197076	0.02434467489090909	5.14278276524909	Albania
1053	43	2018	5.16659731941	0.695566877664306	0.02277708533030928	5.143820234079691	Albania
1054	43	2019	5.22051892622	0.700287863295906	0.02251574392868687	5.198003182291314	Albania
1055	43	2020	4.90202134579	0.703790245372837	0.02458660038146067	4.877434745408539	Albania
1056	43	2021	4.93381687682	0.706849790878611	0.02409222320641509	4.909724653613585	Albania
1057	44	1990	52.4037863253	0.541132539726015	0.02372442933809524	52.3800618959619	Bosnia and Herzegovina
1058	44	1991	57.74523135088	0.541346250550883	0.02340411791333333	57.72182723296667	Bosnia and Herzegovina
1059	44	1992	57.73276094046999	0.539303227421668	0.02467309302058252	57.70808784744941	Bosnia and Herzegovina
1060	44	1993	58.79180452408	0.53603188160081	0.02352347601285714	58.76828104806714	Bosnia and Herzegovina
1061	44	1994	57.9293038142	0.533853389744284	0.02336945051444444	57.90593436368555	Bosnia and Herzegovina
1062	44	1995	55.66812642653	0.534025536110865	0.02356340575266666	55.64456302077733	Bosnia and Herzegovina
1063	44	1996	50.39236870676	0.545549215040903	0.02402823840823529	50.36834046835177	Bosnia and Herzegovina
1064	44	1997	44.95153614534	0.563565414584231	0.02349089162771739	44.92804525371228	Bosnia and Herzegovina
1065	44	1998	39.68467470163	0.58182951538312	0.0229783938808421	39.66169630774916	Bosnia and Herzegovina
1066	44	1999	35.98911963556	0.597997468748356	0.0251256156217757	35.96399401993823	Bosnia and Herzegovina
1067	44	2000	34.30298480832	0.610950684608214	0.02354288751086021	34.27944192080914	Bosnia and Herzegovina
1068	44	2001	32.30594368213	0.621989463929258	0.02453341251652174	32.28141026961348	Bosnia and Herzegovina
1069	44	2002	30.58341095255	0.632075517723657	0.02446873307636363	30.55894221947364	Bosnia and Herzegovina
1070	44	2003	28.76565018455	0.640635102031521	0.02341460405159574	28.74223558049841	Bosnia and Herzegovina
1071	44	2004	26.87929758857	0.64779373168743	0.0253564328804878	26.85394115568951	Bosnia and Herzegovina
1072	44	2005	26.9793491359	0.653859136710253	0.02453608684094339	26.95481304905906	Bosnia and Herzegovina
1073	44	2006	25.38074819207	0.659813662252595	0.02263856415222222	25.35810962791778	Bosnia and Herzegovina
1074	44	2007	26.05904648236	0.665578735044097	0.02360589031282609	26.03544059204718	Bosnia and Herzegovina
1075	44	2008	23.7705259152	0.671100813673566	0.02410424292401961	23.74642167227598	Bosnia and Herzegovina
1076	44	2009	22.86477201833	0.676032900022704	0.02542805054582417	22.83934396778418	Bosnia and Herzegovina
1077	44	2010	21.82422906634	0.680824195636093	0.02328667276203704	21.80094239357796	Bosnia and Herzegovina
1078	44	2011	21.34893041715	0.685399264182467	0.0236194943105042	21.3253109228395	Bosnia and Herzegovina
1079	44	2012	20.39125668632	0.689506566189932	0.02483180737445544	20.36642487894554	Bosnia and Herzegovina
1080	44	2013	20.27462990494	0.693508711211908	0.0239042211963	20.2507256837437	Bosnia and Herzegovina
1081	44	2014	20.05911975734	0.697031893012906	0.02283358437862745	20.03628617296137	Bosnia and Herzegovina
1082	44	2015	20.06038265113	0.700446047366461	0.02370541773836735	20.03667723339163	Bosnia and Herzegovina
1083	44	2016	19.70863906481	0.704079343718599	0.02307673186434783	19.68556233294565	Bosnia and Herzegovina
1084	44	2017	19.22606941499	0.70805343112809	0.02448284469142857	19.20158657029857	Bosnia and Herzegovina
1085	44	2018	19.20015761728	0.712347302038319	0.02372137738765306	19.17643623989235	Bosnia and Herzegovina
1086	44	2019	19.64309303559	0.716857124768862	0.0236093830137037	19.6194836525763	Bosnia and Herzegovina
1087	44	2020	19.23453869042	0.720202056378697	0.02423913581434782	19.21029955460565	Bosnia and Herzegovina
1088	44	2021	17.88131762755	0.72307789321024	0.02296939612206897	17.85834823142793	Bosnia and Herzegovina
1089	45	1990	18.16942368716	0.633446498017686	0.02432513220481818	18.14509855495518	Bulgaria
1090	45	1991	18.49562952147	0.643069487769455	0.02422343514357143	18.47140608632643	Bulgaria
1091	45	1992	19.50394736003	0.651186876165789	0.0234730850477451	19.48047427498226	Bulgaria
1092	45	1993	19.76369921661	0.659161569264411	0.02464466681145631	19.73905454979854	Bulgaria
1093	45	1994	20.99194467431	0.667430460276086	0.02348060625021276	20.96846406805979	Bulgaria
1094	45	1995	22.11716493687	0.673999976701174	0.02324220302490909	22.09392273384509	Bulgaria
1095	45	1996	23.31238086688	0.678862583541026	0.02310795308370786	23.28927291379629	Bulgaria
1096	45	1997	25.15969394435	0.680221466342146	0.02298045070515789	25.13671349364484	Bulgaria
1097	45	1998	27.53714883056	0.678496876732148	0.02342266112566038	27.51372616943434	Bulgaria
1098	45	1999	28.66246195403	0.677446543282232	0.02302695264485148	28.63943500138515	Bulgaria
1099	45	2000	30.69287952664	0.681004523812614	0.02260906484958763	30.67027046179041	Bulgaria
1100	45	2001	31.70916996942	0.686487366008627	0.02335094679100917	31.68581902262899	Bulgaria
1101	45	2002	33.33836040564	0.69151167375307	0.02353141565869159	33.31482898998131	Bulgaria
1102	45	2003	35.27319099562001	0.69556596473307	0.0235340494556701	35.24965694616434	Bulgaria
1103	45	2004	37.77483607991	0.699881950859544	0.02373890854721519	37.75109717136279	Bulgaria
1104	45	2005	38.24721042453	0.704471206966935	0.02359488277268817	38.22361554175731	Bulgaria
1105	45	2006	38.27560823436	0.708868293577424	0.02518022800133333	38.25042800635867	Bulgaria
1106	45	2007	39.72790180686	0.713192402424104	0.02345009156655914	39.70445171529344	Bulgaria
1107	45	2008	40.08453444631	0.717672450499802	0.02310213426258427	40.06143231204742	Bulgaria
1108	45	2009	38.57261165304	0.723676626795129	0.02428354496	38.54832810808	Bulgaria
1109	45	2010	36.06917121772	0.730701737095494	0.02326898039059523	36.0459022373294	Bulgaria
1110	45	2011	35.23614940701	0.735749281014389	0.02392969311327731	35.21221971389672	Bulgaria
1111	45	2012	35.27351519814	0.739177517343213	0.02373269277222222	35.24978250536778	Bulgaria
1112	45	2013	36.20535624716	0.742135948467762	0.023728981632	36.181627265528	Bulgaria
1113	45	2014	36.53674714069	0.745372642577071	0.02325434737612612	36.51349279331387	Bulgaria
1114	45	2015	35.99899431536	0.748979058373083	0.024324676828	35.974669638532	Bulgaria
1115	45	2016	35.07591295101	0.752259198563744	0.02556394789854369	35.05034900311145	Bulgaria
1116	45	2017	34.1057255738	0.75566586464625	0.02440031963163636	34.08132525416836	Bulgaria
1117	45	2018	33.5350390061	0.759148460251881	0.02494985650887755	33.51008914959112	Bulgaria
1118	45	2019	32.57170458475	0.762359790844767	0.02365406844601942	32.54805051630398	Bulgaria
1119	45	2020	32.0208126171	0.765089710642011	0.02356340575266666	31.99724921134733	Bulgaria
1120	45	2021	30.8470423891	0.768150939342518	0.02335346407345794	30.82368892502654	Bulgaria
1121	46	1990	29.26627869234	0.668906358291928	0.02332619780055118	29.24295249453945	Croatia
1122	46	1991	29.28016244567	0.674724599866063	0.02253406300267326	29.25762838266733	Croatia
1123	46	1992	28.56045115047	0.678093133084916	0.02439234953886598	28.53605880093114	Croatia
1124	46	1993	28.21000968388	0.678221047043161	0.02386195351727273	28.18614773036273	Croatia
1125	46	1994	27.64141963962	0.677548132655056	0.02349502689297619	27.61792461272702	Croatia
1126	46	1995	27.78877016373	0.677029465132868	0.02279438426806818	27.76597577946193	Croatia
1127	46	1996	28.76778820033	0.679507318367616	0.02373298047932039	28.74405521985068	Croatia
1128	46	1997	29.09519233606	0.685365010443468	0.02356340575266666	29.07162893030733	Croatia
1129	46	1998	27.83307753224	0.691365518598319	0.02370557887806122	27.80937195336194	Croatia
1130	46	1999	26.42418967952	0.696636411104102	0.02442310530019802	26.3997665742198	Croatia
1131	46	2000	25.97855682101	0.703039898563322	0.023158843359375	25.95539797765062	Croatia
1132	46	2001	24.59022326605	0.709536840872917	0.02376729208026087	24.56645597396974	Croatia
1133	46	2002	23.61434867781	0.715383421635164	0.02346779994721649	23.59088087786278	Croatia
1134	46	2003	23.79807304028	0.721130377216859	0.02439150321772277	23.77368153706228	Croatia
1135	46	2004	22.48026251591	0.726327651623968	0.02372518213626506	22.45653733377373	Croatia
1136	46	2005	22.19532256339	0.732154139815163	0.024632469935	22.170690093455	Croatia
1137	46	2006	21.38979545345	0.738066878515765	0.02372905624443182	21.36606639720557	Croatia
1138	46	2007	20.81693057674	0.743148776515466	0.02341874396521739	20.79351183277478	Croatia
1139	46	2008	20.12720041834	0.748469602229701	0.02368204509326732	20.10351837324673	Croatia
1140	46	2009	18.2941437667	0.754065605198048	0.02243604542272727	18.27170772127727	Croatia
1141	46	2010	17.24962329769	0.759472251706366	0.02366260777213483	17.22596068991787	Croatia
1142	46	2011	17.89084107114	0.763686381293279	0.02306791686666667	17.86777315427333	Croatia
1143	46	2012	17.91543685816	0.767405335599999	0.023359452475	17.892077405685	Croatia
1144	46	2013	17.35168821991	0.771151880279813	0.02408237883990196	17.3276058410701	Croatia
1145	46	2014	17.57493885578	0.774479240521915	0.02529490715745614	17.54964394862255	Croatia
1146	46	2015	17.23008068551	0.777865888163329	0.02363981322401961	17.20644087228598	Croatia
1147	46	2016	16.6978066475	0.781443605436965	0.02337044801323529	16.67443619948677	Croatia
1148	46	2017	16.9860484054	0.785074536823775	0.02310630690417476	16.96294209849583	Croatia
1149	46	2018	16.84569571345	0.788671410129235	0.02439184313824175	16.82130387031176	Croatia
1150	46	2019	16.22091917528	0.792475415454183	0.02410539788190476	16.19681377739809	Croatia
1151	46	2020	15.42058020849	0.795462271729482	0.02374961505245283	15.39683059343755	Croatia
1152	46	2021	15.35848823277	0.798341026936276	0.02327857748168317	15.33520965528832	Croatia
1153	47	1990	38.10183163121	0.681848021213857	0.02315305935561224	38.07867857185438	Czechia
1154	47	1991	35.99472026501	0.688002859136679	0.02402555747236559	35.97069470753764	Czechia
1155	47	1992	35.45237192706	0.697577809122723	0.02281990766527778	35.42955201939472	Czechia
1156	47	1993	33.78915487096	0.710853415862456	0.02407609803186813	33.76507877292813	Czechia
1157	47	1994	33.27708401296	0.725969686167497	0.02407050876479166	33.2530135041952	Czechia
1158	47	1995	33.35450570108	0.737981721993762	0.0229221657405	33.3315835353395	Czechia
1159	47	1996	32.7735060878	0.746041379938535	0.02283785363158416	32.75066823416842	Czechia
1160	47	1997	32.49080733406	0.751680343695868	0.02356858781413223	32.46723874624587	Czechia
1161	47	1998	31.7229679303	0.757033755457614	0.02360974144422414	31.69935818885578	Czechia
1162	47	1999	32.07971239987	0.762428880357609	0.02382404951607477	32.05588835035392	Czechia
1163	47	2000	32.95096321158	0.767766159168669	0.02352693690235294	32.92743627467765	Czechia
1164	47	2001	32.29337347454999	0.772167239650309	0.02417910845934782	32.26919436609064	Czechia
1165	47	2002	31.97863554172	0.776927934062507	0.02323841237747475	31.95539712934253	Czechia
1166	47	2003	32.39558312538	0.782448081111072	0.02326377079819048	32.37231935458181	Czechia
1167	47	2004	32.16471473289	0.787126404974676	0.02423333226412281	32.14048140062587	Czechia
1168	47	2005	31.7786898473	0.79133394820415	0.02327434462798246	31.75541550267202	Czechia
1169	47	2006	30.69750993258	0.794922783687463	0.024888395704	30.672621536876	Czechia
1170	47	2007	30.52323625495	0.798254117717088	0.02409117514849056	30.4991450798015	Czechia
1171	47	2008	29.99109305168	0.8017648456328	0.02389792300105882	29.96719512867895	Czechia
1172	47	2009	29.23750153316	0.804962224676367	0.02449881166897196	29.21300272149103	Czechia
1173	47	2010	28.49759237407	0.808747327653098	0.02413441845597826	28.47345795561402	Czechia
1174	47	2011	28.14252987794	0.812054784320429	0.02408804825495575	28.11844182968504	Czechia
1175	47	2012	27.30316253881	0.814230401372392	0.02392122730642857	27.27924131150357	Czechia
1176	47	2013	25.89954549712	0.815615361108922	0.02512744357448598	25.87441805354551	Czechia
1177	47	2014	24.96575732233	0.816227257169909	0.02397518129925234	24.94178214103075	Czechia
1178	47	2015	23.96009682859	0.816564684423948	0.02316766901537037	23.93692915957463	Czechia
1179	47	2016	23.6161999186	0.817153025533518	0.02386043061247788	23.59233948798752	Czechia
1180	47	2017	23.00578816849	0.819067680353287	0.02543436646058823	22.98035380202941	Czechia
1181	47	2018	22.15066112643	0.822034486079137	0.02305007987963636	22.12761104655036	Czechia
1182	47	2019	21.35073815825	0.824784472798171	0.02360979028796116	21.32712836796204	Czechia
1183	47	2020	20.26359521734	0.82662663116323	0.0235207458864486	20.24007447145355	Czechia
1184	47	2021	20.26598755378	0.828450433122785	0.02431592482349056	20.24167162895651	Czechia
1185	48	1990	35.0141768975	0.649419990664883	0.02374228974945055	34.99043460775055	Hungary
1186	48	1991	35.97134777231999	0.653707154681922	0.02363825578329545	35.9477095165367	Hungary
1187	48	1992	39.01582054821	0.660382905455002	0.02355442157666666	38.99226612663333	Hungary
1188	48	1993	40.64575136938	0.667543556201878	0.02304851904935185	40.62270285033065	Hungary
1189	48	1994	41.51272249276	0.675051406249796	0.02328370152542857	41.48943879123457	Hungary
1190	48	1995	43.06493986212	0.683186411756315	0.02336271383824074	43.04157714828176	Hungary
1191	48	1996	43.33509643035	0.690883333624564	0.02458040391969697	43.3105160264303	Hungary
1192	48	1997	44.4240214798	0.697935513627811	0.02354032660885057	44.40048115319114	Hungary
1193	48	1998	46.5669712459	0.704202719984894	0.02356535375846154	46.54340589214154	Hungary
1194	48	1999	47.43074310276	0.709980626709343	0.02416267007957447	47.40658043268042	Hungary
1195	48	2000	46.86061607688	0.71580528057596	0.0238879053984536	46.83672817148155	Hungary
1196	48	2001	46.89610660214	0.722099055327699	0.02404737049762376	46.87205923164237	Hungary
1197	48	2002	47.96416875616	0.7283845957697	0.02383975719772727	47.94032899896227	Hungary
1198	48	2003	48.46477623109	0.734450657925147	0.02312844496523364	48.44164778612477	Hungary
1199	48	2004	47.84263139814	0.740099974680479	0.02301977999726315	47.81961161814274	Hungary
1200	48	2005	48.36272711637	0.745356806381464	0.02494481282625	48.33778230354375	Hungary
1201	48	2006	47.45735471143	0.750515380971436	0.02411505142553191	47.43323966000447	Hungary
1202	48	2007	48.8858390585	0.754942942046377	0.02361008193776596	48.86222897656223	Hungary
1203	48	2008	47.74778595074	0.75931746766686	0.02380687323861111	47.72397907750139	Hungary
1204	48	2009	48.07037487031	0.763563686880312	0.0226861704681982	48.0476886998418	Hungary
1205	48	2010	46.8816353468	0.767328649261652	0.02394401274505376	46.85769133405495	Hungary
1206	48	2011	45.67107160401	0.769701942198238	0.02331339630265487	45.64775820770735	Hungary
1207	48	2012	45.5004018856	0.770784245285382	0.02295769365172727	45.47744419194827	Hungary
1208	48	2013	43.3924708279	0.77156169789519	0.02444241111682692	43.36802841678317	Hungary
1209	48	2014	42.85798482794	0.772575045716759	0.02376454567567307	42.83422028226433	Hungary
1210	48	2015	41.73305851708	0.774047382518708	0.02461230964741573	41.70844620743259	Hungary
1211	48	2016	40.28190656219	0.776150305326983	0.02379268377333333	40.25811387841667	Hungary
1212	48	2017	39.34796277164	0.779116417184348	0.02392154342096385	39.32404122821904	Hungary
1213	48	2018	38.04422174266	0.782083661193681	0.02323619315736842	38.02098554950263	Hungary
1214	48	2019	35.47953346178	0.784910308752534	0.02446582879505494	35.45506763298495	Hungary
1215	48	2020	34.4032214396	0.787620389699141	0.02407360841860465	34.3791478311814	Hungary
1216	48	2021	33.72061655569	0.790754768173338	0.02403607696923913	33.69658047872076	Hungary
1217	49	1990	15.9764016727	0.60902609384517	0.0245447051964	15.9518569675036	North Macedonia
1218	49	1991	15.95729838065	0.611337452940336	0.02483347365027777	15.93246490699972	North Macedonia
1219	49	1992	17.16350623012	0.612708856229581	0.02363007655152381	17.13987615356848	North Macedonia
1220	49	1993	17.877383205	0.613195098529578	0.02274988552522727	17.85463331947477	North Macedonia
1221	49	1994	17.91195328208	0.614362905009181	0.0241133366846875	17.88783994539531	North Macedonia
1222	49	1995	18.34740886267	0.616994877821318	0.02361883537112149	18.32379002729888	North Macedonia
1223	49	1996	18.65167679788	0.620944017369103	0.02384054481488095	18.62783625306512	North Macedonia
1224	49	1997	18.74819594783	0.626223811356564	0.02522499711546512	18.72297095071453	North Macedonia
1225	49	1998	19.12684986381	0.632059410181692	0.02483199107019417	19.10201787273981	North Macedonia
1226	49	1999	18.65996630031	0.63668725909008	0.02428511598387755	18.63568118432612	North Macedonia
1227	49	2000	17.89475149399	0.641651242944231	0.02364459082632478	17.87110690316367	North Macedonia
1228	49	2001	18.18540370179	0.648049675806335	0.02382834655336448	18.16157535523664	North Macedonia
1229	49	2002	18.7200171023	0.655398790077733	0.02371704715704762	18.69630005514295	North Macedonia
1230	49	2003	18.40858651648	0.663408891257403	0.02467576235525773	18.38391075412474	North Macedonia
1231	49	2004	17.56966769296	0.671237520250547	0.02344077367483871	17.54622691928516	North Macedonia
1232	49	2005	17.58630244997	0.678047272834883	0.02390523926911765	17.56239721070088	North Macedonia
1233	49	2006	18.04057497446	0.684044336465219	0.02383623516826087	18.01673873929174	North Macedonia
1234	49	2007	17.70279603723	0.689729480929241	0.02459969213238095	17.67819634509762	North Macedonia
1235	49	2008	16.71582017574	0.695376955204976	0.024658722705	16.691161453035	North Macedonia
1236	49	2009	16.80215372959	0.700453052486829	0.02311026535488636	16.77904346423511	North Macedonia
1237	49	2010	16.42838384429	0.705589323990971	0.02299968037	16.40538416392	North Macedonia
1238	49	2011	15.82002566758	0.710592520608989	0.02373563752516129	15.79629003005484	North Macedonia
1239	49	2012	15.66165884589	0.715173147623766	0.02370444723	15.63795439866	North Macedonia
1240	49	2013	15.3290707671	0.719671149159541	0.02328010374986486	15.30579066335013	North Macedonia
1241	49	2014	15.309887129	0.724089588503488	0.02344387461818181	15.28644325438182	North Macedonia
1242	49	2015	14.85273789899	0.728603773495479	0.02378383551311111	14.82895406347689	North Macedonia
1243	49	2016	14.71131351757	0.733173624358204	0.0233651299377	14.6879483876323	North Macedonia
1244	49	2017	13.83497253451	0.737339955393252	0.02405581545355769	13.81091671905644	North Macedonia
1245	49	2018	13.63369962861	0.741334369868002	0.02364898252833333	13.61005064608167	North Macedonia
1246	49	2019	13.27439488573	0.74519356873628	0.02586127441495495	13.24853361131504	North Macedonia
1247	49	2020	12.49964747469	0.747849899969173	0.02430065751577319	12.47534681717423	North Macedonia
1248	49	2021	12.27408230928	0.750629703270047	0.02351981891284314	12.25056249036716	North Macedonia
1249	50	1990	16.48386619837	0.674225719793669	0.02353660358626087	16.46032959478374	Montenegro
1250	50	1991	16.44631327105	0.674305722529628	0.02335753249415842	16.42295573855584	Montenegro
1251	50	1992	16.73077193958	0.672664771832277	0.0240482297084	16.7067237098716	Montenegro
1252	50	1993	17.37940126625	0.668665719204089	0.02367530090055046	17.35572596534945	Montenegro
1253	50	1994	18.04323244162	0.665011931002947	0.02442277907347826	18.01880966254652	Montenegro
1254	50	1995	18.74956800556	0.662765437115331	0.02356080999791666	18.72600719556208	Montenegro
1255	50	1996	19.01427122313	0.663414768746409	0.02399824324114285	18.99027297988886	Montenegro
1256	50	1997	19.6117995858	0.665542031695028	0.02425856483494505	19.58754102096506	Montenegro
1257	50	1998	19.564359772	0.669024770846263	0.02351248676232143	19.54084728523768	Montenegro
1258	50	1999	19.06130382417	0.672096102691543	0.02298995974633663	19.03831386442366	Montenegro
1259	50	2000	18.9296151618	0.677306850284635	0.02553836546896907	18.90407679633103	Montenegro
1260	50	2001	19.13131862704	0.683433454098582	0.0236183179984	19.1077003090416	Montenegro
1261	50	2002	19.02507944332	0.68993948313756	0.02334268484278846	19.00173675847721	Montenegro
1262	50	2003	18.83548674479	0.696517506230494	0.02399494136554455	18.81149180342446	Montenegro
1263	50	2004	18.11365356177	0.702998276030296	0.0228299485716	18.0908236131984	Montenegro
1264	50	2005	17.43299248027	0.709065464700775	0.02300197193341463	17.40999050833658	Montenegro
1265	50	2006	16.40660250315	0.715459074033141	0.02509254574020833	16.38150995740979	Montenegro
1266	50	2007	14.94021601902	0.722503939575403	0.02500890365255102	14.91520711536745	Montenegro
1267	50	2008	13.73483666203	0.729981755712811	0.02378056902390909	13.71105609300609	Montenegro
1268	50	2009	13.09006308886	0.736538925645409	0.0244236540496	13.0656394348104	Montenegro
1269	50	2010	12.30614367301	0.743347873367499	0.02502648660211764	12.28111718640788	Montenegro
1270	50	2011	11.68379372381	0.750080328162275	0.02395719728731183	11.65983652652269	Montenegro
1271	50	2012	11.0624007986	0.755578379953158	0.02402768084489583	11.03837311775511	Montenegro
1272	50	2013	10.81898685781	0.760886907477753	0.02333361955933962	10.79565323825066	Montenegro
1273	50	2014	10.65981023059	0.765776526527122	0.02332618116152381	10.63648404942848	Montenegro
1274	50	2015	10.29653192975	0.770561277708901	0.02294050302603604	10.27359142672396	Montenegro
1275	50	2016	10.35300887161	0.775200770239438	0.02473669400305263	10.32827217760695	Montenegro
1276	50	2017	10.39439900668	0.779764631848314	0.02275560982211111	10.37164339685789	Montenegro
1277	50	2018	10.24420724482	0.784408971391706	0.02357297729245455	10.22063426752755	Montenegro
1278	50	2019	10.3115474905	0.789026903095641	0.02650201956875	10.28504547093125	Montenegro
1279	50	2020	10.23663238327	0.792554392852858	0.02321798629485148	10.21341439697515	Montenegro
1280	50	2021	9.41232521396	0.795800584021403	0.02332002689166666	9.389005187068335	Montenegro
1281	51	1990	63.68380696813001	0.62722788770829	0.02310562157569892	63.6607013465543	Poland
1282	51	1991	66.11906246462	0.63267147050056	0.02402816810267857	66.09503429651733	Poland
1283	51	1992	65.15092132985001	0.64066179337278	0.02343095009973214	65.12749037975027	Poland
1284	51	1993	64.28518540711	0.648950499724012	0.02356788058190476	64.2616175265281	Poland
1285	51	1994	65.05355052642	0.658010514323026	0.02341653992546296	65.03013398649453	Poland
1286	51	1995	67.31995634539001	0.666678866524195	0.02321612790425	67.29674021748576	Poland
1287	51	1996	64.55670232746	0.674378829090982	0.02346607714737864	64.53323625031263	Poland
1288	51	1997	64.43241882818	0.682587612300048	0.02308061894965517	64.40933820923036	Poland
1289	51	1998	64.23297999765	0.690805670678968	0.02444534905528302	64.20853464859472	Poland
1290	51	1999	64.67378404057	0.6985360555797	0.02371950181698113	64.65006453875301	Poland
1291	51	2000	62.95258726612	0.706662051990276	0.02440318405149123	62.9281840820685	Poland
1292	51	2001	62.59024574087	0.714831304495085	0.02368974704153846	62.56655599382847	Poland
1293	51	2002	61.58174061293	0.722009458087754	0.02336304200475	61.55837757092524	Poland
1294	51	2003	59.80431376696001	0.728155253652566	0.02251496691173554	59.78179880004827	Poland
1295	51	2004	59.30930359785	0.733673191846001	0.02283092737670732	59.28647267047329	Poland
1296	51	2005	58.27285732023999	0.738428766593663	0.023144241195	58.24971307904499	Poland
1297	51	2006	56.92767256909	0.742363708580365	0.02332129171409091	56.90435127737591	Poland
1298	51	2007	55.27959460607	0.746008817400637	0.02502868335741935	55.25456592271258	Poland
1299	51	2008	52.88058286200999	0.750521426475047	0.02328860857070796	52.85729425343929	Poland
1300	51	2009	50.77785740707	0.756427378476364	0.02253614896764706	50.75532125810236	Poland
1301	51	2010	48.00441038821	0.763184973687688	0.0241317834412963	47.98027860476871	Poland
1302	51	2011	46.01718318254	0.769407164213607	0.02425130577295238	45.99293187676705	Poland
1303	51	2012	44.58332290427	0.774680767244991	0.02332840606255814	44.55999449820744	Poland
1304	51	2013	42.70319341742	0.779434257316854	0.02386708246028571	42.67932633495972	Poland
1305	51	2014	41.20087022968	0.783682368684721	0.02420504625707547	41.17666518342293	Poland
1306	51	2015	40.62836773378	0.78744534315882	0.02436966896911764	40.60399806481089	Poland
1307	51	2016	38.86255432004	0.790651014611623	0.02349935091909091	38.83905496912091	Poland
1308	51	2017	37.1653810432	0.79453034463794	0.0243638171288421	37.14101722607116	Poland
1309	51	2018	36.18905723297	0.79947898187813	0.02371105880857143	36.16534617416143	Poland
1310	51	2019	34.50953515616	0.804791331675008	0.02337423157827957	34.48616092458172	Poland
1311	51	2020	33.36563324242	0.808795317506383	0.023017092389375	33.34261615003062	Poland
1312	51	2021	33.11451836373	0.812042808667712	0.02323159977415929	33.09128676395584	Poland
1313	52	1990	22.25643905028	0.619298862250078	0.0244500241111	22.2319890261689	Romania
1314	52	1991	22.19860347594	0.626795627433335	0.02358327238758621	22.17502020355241	Romania
1315	52	1992	23.73883002862	0.630475081501162	0.02344578820028846	23.71538424041971	Romania
1316	52	1993	24.49491139194	0.633801422118109	0.0237856244664486	24.47112576747355	Romania
1317	52	1994	25.00770736836	0.638371931788576	0.023724722115	24.983982646245	Romania
1318	52	1995	26.00025838475	0.643718879089372	0.02309340340783505	25.97716498134217	Romania
1319	52	1996	25.93433831793	0.648104195492848	0.02402419310860215	25.9103141248214	Romania
1320	52	1997	26.10507795129	0.651225576178548	0.02353021121475728	26.08154774007524	Romania
1321	52	1998	25.31699042664	0.654927768840234	0.02449090725901961	25.29249951938098	Romania
1322	52	1999	24.27406660038	0.65954484605753	0.02451601545070796	24.2495505849293	Romania
1323	52	2000	24.80078224546	0.66529434615185	0.02313960041820225	24.7776426450418	Romania
1324	52	2001	25.4726572806	0.672020166603488	0.02434072550454545	25.44831655509546	Romania
1325	52	2002	25.30131171138	0.678297416747085	0.02406839360772727	25.27724331777227	Romania
1326	52	2003	24.93738222084	0.68407492928742	0.02382334039916667	24.91355888044083	Romania
1327	52	2004	24.35013846668	0.690417054639929	0.02260475968586538	24.32753370699414	Romania
1328	52	2005	23.98293926116	0.694998949594957	0.02470422019571428	23.95823504096428	Romania
1329	52	2006	23.43862276623	0.699490765699603	0.02345183850818965	23.41517092772181	Romania
1330	52	2007	22.65611813213	0.704523726685579	0.02282999008068965	22.63328814204931	Romania
1331	52	2008	22.5346289651	0.710757127721139	0.02333190023196078	22.51129706486804	Romania
1332	52	2009	22.53373964361	0.717445122377497	0.02271759859951456	22.51102204501049	Romania
1333	52	2010	21.79685075312	0.723891348732225	0.02310310440990196	21.7737476487101	Romania
1334	52	2011	20.90923727393	0.729018272021873	0.02410641935196078	20.88513085457804	Romania
1335	52	2012	21.00261873961	0.73389248238628	0.02304991926341463	20.97956882034659	Romania
1336	52	2013	20.0422010967	0.737880472910291	0.02361440612698113	20.01858669057302	Romania
1337	52	2014	20.85255623893	0.740395466703106	0.02405664262285714	20.82849959630714	Romania
1338	52	2015	20.0475296082	0.743473529634312	0.02372995485741935	20.02379965334258	Romania
1339	52	2016	19.8854728133	0.747058709528536	0.02303225614575757	19.86244055715424	Romania
1340	52	2017	19.34628290182	0.751117366992228	0.02394113262936709	19.32234176919063	Romania
1341	52	2018	18.92476211388	0.755533333480467	0.02298974603264368	18.90177236784736	Romania
1342	52	2019	18.53971747734	0.760283970607593	0.02374133541210526	18.5159761419279	Romania
1343	52	2020	18.09575498545	0.764276444363666	0.02388082296302752	18.07187416248697	Romania
1344	52	2021	18.04421173055	0.768453864365965	0.02389402221962963	18.02031770833037	Romania
1345	53	1990	22.64243025459	0.630511019536119	0.02363719200752293	22.61879306258248	Serbia
1346	53	1991	22.43266533225	0.638016934037528	0.02311251293873684	22.40955281931126	Serbia
1347	53	1992	22.6917510774	0.641971993828041	0.02430284184481818	22.66744823555518	Serbia
1348	53	1993	23.49365740429	0.642096034424249	0.02320973968766355	23.47044766460234	Serbia
1349	53	1994	24.15915742136	0.642223220931048	0.02395372294622641	24.13520369841377	Serbia
1350	53	1995	24.97373278544	0.642739671389532	0.02268039140718182	24.95105239403282	Serbia
1351	53	1996	25.53669949083	0.644846417030162	0.02278267322840909	25.51391681760159	Serbia
1352	53	1997	25.94121092908	0.64716209445227	0.02435113531757576	25.91685979376242	Serbia
1353	53	1998	23.0969999458	0.65024598899818	0.02291093881088235	23.07408900698912	Serbia
1354	53	1999	22.73321205867	0.655534174135398	0.02371159824932692	22.70950046042067	Serbia
1355	53	2000	23.21404543521	0.660752800457895	0.02401027187301075	23.19003516333699	Serbia
1356	53	2001	22.11304858915	0.665407334806451	0.02301946080315217	22.09002912834685	Serbia
1357	53	2002	21.50014271927	0.671511071572143	0.02502128506911392	21.47512143420088	Serbia
1358	53	2003	21.49865435582	0.678334928718905	0.02298796919720721	21.47566638662279	Serbia
1359	53	2004	21.34379216983	0.686819841842618	0.0248108108809	21.3189813589491	Serbia
1360	53	2005	21.03430393337	0.69609756790601	0.02411130418807692	21.01019262918193	Serbia
1361	53	2006	20.39175685328	0.704945018093173	0.0236411810140594	20.36811567226594	Serbia
1362	53	2007	19.65585589815	0.713242304525204	0.02407459085540816	19.63178130729459	Serbia
1363	53	2008	18.81702301248	0.721505305994409	0.02403582461293578	18.79298718786706	Serbia
1364	53	2009	17.99433519742	0.729965595799672	0.02401764306854014	17.97031755435146	Serbia
1365	53	2010	17.29533486544	0.740091311255812	0.02340073734428571	17.27193412809572	Serbia
1366	53	2011	16.97334145999	0.750072761758797	0.02355034174204819	16.94979111824795	Serbia
1367	53	2012	16.59298117571	0.75710508155	0.02336444477222222	16.56961673093778	Serbia
1368	53	2013	16.06670195236	0.762170908106883	0.02391450976746268	16.04278744259254	Serbia
1369	53	2014	16.03283607696	0.766043091132074	0.0239040109768421	16.00893206598316	Serbia
1370	53	2015	16.2017672805	0.769842222617687	0.02384327659590909	16.17792400390409	Serbia
1371	53	2016	15.6208954596	0.773654077278106	0.02337000057173469	15.59752545902827	Serbia
1372	53	2017	15.68242282698	0.777460384270565	0.02317357181398058	15.65924925516602	Serbia
1373	53	2018	14.93663921445	0.781494973790012	0.02301150628211111	14.91362770816789	Serbia
1374	53	2019	14.95848771346	0.785768300182747	0.02322571302611111	14.93526200043389	Serbia
1375	53	2020	15.23388894926	0.789183332686432	0.02385141940773585	15.21003752985226	Serbia
1376	53	2021	14.47212080325	0.792416293685483	0.02431938086045045	14.44780142238955	Serbia
1377	54	1990	46.66407654477	0.653853505137647	0.02382591233704762	46.64025063243295	Slovakia
1378	54	1991	45.46760226789	0.658731402179317	0.02377049103125	45.44383177685875	Slovakia
1379	54	1992	45.28927246707	0.665830110587888	0.02345814818923913	45.26581431888076	Slovakia
1380	54	1993	43.82867584945	0.67596793706605	0.02345755202917647	43.80521829742082	Slovakia
1381	54	1994	42.20034865465	0.688136476595487	0.02345218687965517	42.17689646777035	Slovakia
1382	54	1995	43.06262630857	0.697476536273994	0.02329936399509804	43.0393269445749	Slovakia
1383	54	1996	41.20119837301	0.704405003157211	0.02306288963924731	41.17813548337075	Slovakia
1384	54	1997	41.65316796669	0.711513209633452	0.02357390784466666	41.62959405884533	Slovakia
1385	54	1998	41.72104840468	0.719058766219034	0.02411771444433735	41.69693069023566	Slovakia
1386	54	1999	40.09352014195	0.726144172630556	0.02292728545395604	40.07059285649605	Slovakia
1387	54	2000	38.70182706197	0.734046240313494	0.02418831659123457	38.67763874537876	Slovakia
1388	54	2001	36.74334264364	0.741392553570632	0.02471139252844037	36.71863125111156	Slovakia
1389	54	2002	35.05475396137999	0.746791141582656	0.02432932672473684	35.03042463465525	Slovakia
1390	54	2003	33.18894319912	0.75116726952438	0.02327319363731959	33.16567000548268	Slovakia
1391	54	2004	30.70397644833	0.755836693705671	0.02303942204132075	30.68093702628868	Slovakia
1392	54	2005	30.3517304772	0.761724185107018	0.02251174375427083	30.32921873344573	Slovakia
1393	54	2006	28.94973012186	0.767673036224795	0.02397761991356322	28.92575250194644	Slovakia
1394	54	2007	28.67546417307	0.772914152845047	0.02494706276875	28.65051711030125	Slovakia
1395	54	2008	28.05561434781	0.777197399879439	0.02381139298183486	28.03180295482817	Slovakia
1396	54	2009	27.38035299244	0.781052260265285	0.02297995045029412	27.3573730419897	Slovakia
1397	54	2010	26.24674331608	0.786254422327679	0.02506279775657895	26.22168051832342	Slovakia
1398	54	2011	26.10610188983	0.791465382423228	0.02381571070460784	26.08228617912539	Slovakia
1399	54	2012	25.65631563767	0.795456215611276	0.02367565426060606	25.63263998340939	Slovakia
1400	54	2013	25.10856173912	0.797903722940591	0.02402647264721739	25.08453526647278	Slovakia
1401	54	2014	24.85447134948	0.799618796308309	0.0235680318190099	24.83090331766099	Slovakia
1402	54	2015	24.78378539431	0.800394179928449	0.02482967306979381	24.75895572124021	Slovakia
1403	54	2016	23.57425682226	0.800878210489993	0.02368378241119565	23.5505730398488	Slovakia
1404	54	2017	23.75548673659	0.802277316569847	0.02394683342182609	23.73153990316818	Slovakia
1405	54	2018	23.95017421795	0.804357302109054	0.02370338104824176	23.92647083690176	Slovakia
1406	54	2019	22.99251045382	0.80644845685688	0.02345953594547008	22.96905091787453	Slovakia
1407	54	2020	22.40937909615	0.80830596588062	0.02340996059214286	22.38596913555786	Slovakia
1408	54	2021	22.52987223384	0.810610529921693	0.02386149385642105	22.50601073998358	Slovakia
1409	55	1990	17.72604556776	0.727463928368452	0.02509139051614583	17.70095417724385	Slovenia
1410	55	1991	18.12993695081	0.732666985968602	0.02395141000472727	18.10598554080527	Slovenia
1411	55	1992	18.07874388971	0.737391551733707	0.02356515985822916	18.05517872985177	Slovenia
1412	55	1993	18.95326905026	0.741774171511168	0.02404140668046296	18.92922764357954	Slovenia
1413	55	1994	17.95210519095	0.746234861332899	0.02385363916130435	17.92825155178869	Slovenia
1414	55	1995	17.56599478707	0.750994974989173	0.02277060328670455	17.54322418378329	Slovenia
1415	55	1996	16.51733280718	0.756348987126594	0.02380234942483871	16.49353045775516	Slovenia
1416	55	1997	16.04448090232	0.762275291907702	0.024396247748	16.020084654572	Slovenia
1417	55	1998	15.28896884705	0.767728525502705	0.02317253528905263	15.26579631176095	Slovenia
1418	55	1999	14.61754953099	0.773236192288015	0.02286097392431193	14.59468855706569	Slovenia
1419	55	2000	14.11108426132	0.779578009745196	0.02393743162883928	14.08714682969116	Slovenia
1420	55	2001	13.72927782571	0.786240775635761	0.02457874040948979	13.70469908530051	Slovenia
1421	55	2002	13.00039418623	0.791805569443613	0.02436642645576087	12.97602775977424	Slovenia
1422	55	2003	13.25132738225	0.796371530737719	0.02390677686037383	13.22742060538963	Slovenia
1423	55	2004	12.81528291316	0.800962240122577	0.0228250828571134	12.79245783030289	Slovenia
1424	55	2005	12.11016986295	0.805601248185604	0.02460073531397849	12.08556912763602	Slovenia
1425	55	2006	12.27483998305	0.809708595222897	0.02404872806038835	12.25079125498961	Slovenia
1426	55	2007	11.92878168517	0.813006319197598	0.02323984135726415	11.90554184381273	Slovenia
1427	55	2008	11.53885440446	0.816347250277984	0.02333503414782178	11.51551937031218	Slovenia
1428	55	2009	11.22072210629	0.818878560380979	0.02298611492666667	11.19773599136333	Slovenia
1429	55	2010	11.38058240061	0.82117848598052	0.02424445329076923	11.35633794731923	Slovenia
1430	55	2011	11.2527266807	0.823023560855118	0.02355738893137614	11.22916929176862	Slovenia
1431	55	2012	11.56897455447	0.824336562677773	0.02419635541959184	11.54477819905041	Slovenia
1432	55	2013	11.56341465462	0.825826275074906	0.02345599735299065	11.53995865726701	Slovenia
1433	55	2014	11.26221381814	0.827799245827941	0.02460613650373832	11.23760768163626	Slovenia
1434	55	2015	12.13532217444	0.829837070735453	0.02363113459095238	12.11169103984905	Slovenia
1435	55	2016	12.33285181814	0.831367915132541	0.02478570200410526	12.30806611613589	Slovenia
1436	55	2017	12.03333589346	0.833038139449118	0.02389604440928571	12.00943984905071	Slovenia
1437	55	2018	11.4782723723	0.835472480610787	0.02339059829319149	11.45488177400681	Slovenia
1438	55	2019	11.11374667182	0.838266782297842	0.02337303874979167	11.09037363307021	Slovenia
1439	55	2020	10.09303293938	0.840373845574037	0.0231515745214	10.0698813648586	Slovenia
1440	55	2021	10.04668240714	0.842430731281465	0.02351708036163461	10.02316532677837	Slovenia
1441	57	1990	45.09582273169	0.622446576329452	0.0238945845893913	45.07192814710061	Belarus
1442	57	1991	46.71252675539	0.627038266774523	0.02263299348310679	46.68989376190689	Belarus
1443	57	1992	48.58911679413	0.632891737136784	0.02487421696970874	48.56424257716029	Belarus
1444	57	1993	51.49565835493	0.639394169351269	0.02401948413018518	51.47163887079981	Belarus
1445	57	1994	50.13795334674	0.64465278058669	0.02411498145132653	50.11383836528867	Belarus
1446	57	1995	51.17234927335	0.648959503797064	0.0230748629044186	51.14927441044559	Belarus
1447	57	1996	51.21199940755999	0.652855220750827	0.023599565113125	51.18839984244687	Belarus
1448	57	1997	51.67488609615	0.655627296459504	0.02350274055419048	51.6513833555958	Belarus
1449	57	1998	50.60226425359	0.657246466657203	0.02379135149700935	50.57847290209299	Belarus
1450	57	1999	49.25074513697	0.660171009515746	0.02288505190961538	49.22786008506038	Belarus
1451	57	2000	44.58983340844	0.664705822252137	0.02462772792634408	44.56520568051366	Belarus
1452	57	2001	43.75076687944	0.671333268854148	0.02411263863808989	43.72665424080191	Belarus
1453	57	2002	39.3285750226	0.678121782135605	0.0236559858285849	39.30491903677142	Belarus
1454	57	2003	35.36334493722	0.68486855613275	0.02437813763581632	35.33896679958418	Belarus
1455	57	2004	33.5785607057	0.692502135029653	0.02406606314517241	33.55449464255483	Belarus
1456	57	2005	33.86607957622	0.698985482904355	0.02410259668611765	33.84197697953388	Belarus
1457	57	2006	29.43242581892	0.705119102674127	0.02264721757032258	29.40977860134968	Belarus
1458	57	2007	25.10191517659	0.711496561875696	0.02442976249766355	25.07748541409234	Belarus
1459	57	2008	23.99928255206	0.719120871487284	0.02288425059438596	23.97639830146561	Belarus
1460	57	2009	23.13408019299	0.727292783613496	0.02302990391964912	23.11105028907035	Belarus
1461	57	2010	23.22847400969	0.734954626211817	0.02270374181166666	23.20577026787833	Belarus
1462	57	2011	21.82896200247	0.739504325946655	0.02302174416678899	21.80594025830321	Belarus
1463	57	2012	18.22235694842	0.743468837307909	0.02296658655766666	18.19939036186233	Belarus
1464	57	2013	17.34454469399	0.748529322885796	0.02575099182939394	17.31879370216061	Belarus
1465	57	2014	16.91651013834	0.753511479851413	0.02306212967504348	16.89344800866496	Belarus
1466	57	2015	15.29961172749	0.758205742923593	0.02288896443662921	15.27672276305337	Belarus
1467	57	2016	15.76968498656	0.764328221802501	0.02333785897009615	15.7463471275899	Belarus
1468	57	2017	16.55477952018	0.771131465670885	0.02334501875427083	16.53143450142573	Belarus
1469	57	2018	17.15456704183	0.776568956673705	0.02380897964705263	17.13075806218295	Belarus
1470	57	2019	17.42930884866	0.780508018535969	0.02334609827633027	17.40596275038367	Belarus
1471	57	2020	17.54783406272	0.782381564892966	0.02368883127123711	17.52414523144876	Belarus
1472	57	2021	17.51960908411	0.784484710906639	0.02392990865581632	17.49567917545418	Belarus
1473	58	1990	52.81011970717999	0.674967632130919	0.0237005827850505	52.78641912439494	Estonia
1474	58	1991	54.13384304965	0.685223089296634	0.02339046822588235	54.11045258142411	Estonia
1475	58	1992	51.15733663203	0.695586673779285	0.02490449944302083	51.13243213258698	Estonia
1476	58	1993	52.11760373114	0.703693149995024	0.02387617829137931	52.09372755284862	Estonia
1477	58	1994	52.22058271117	0.708456180899464	0.02258548405054348	52.19799722711946	Estonia
1478	58	1995	50.4337724663	0.713172725189506	0.0233475834324	50.4104248828676	Estonia
1479	58	1996	43.82539510219	0.718813024217038	0.02526692163330188	43.8001281805567	Estonia
1480	58	1997	44.23896652934	0.724652439639785	0.024389595105875	44.21457693423412	Estonia
1481	58	1998	43.54806637007	0.729027035230187	0.02398558401969697	43.52408078605031	Estonia
1482	58	1999	38.9163491126	0.733250616186121	0.02299004927402439	38.89335906332598	Estonia
1483	58	2000	36.37829060853	0.739713154351944	0.02406939306321739	36.35422121546679	Estonia
1484	58	2001	36.34431927046001	0.746602207163017	0.02375869522089286	36.32056057523911	Estonia
1485	58	2002	33.89709224052	0.752629898252246	0.02384298143752	33.87324925908248	Estonia
1486	58	2003	31.343337746	0.75781567757793	0.02400001238846847	31.31933773361153	Estonia
1487	58	2004	29.603427175	0.763223727128029	0.02424202448865168	29.57918515051135	Estonia
1488	58	2005	27.80021678436	0.769112181926314	0.0242911664035	27.7759256179565	Estonia
1489	58	2006	27.5374583786	0.774451841771662	0.02396331941637168	27.51349505918363	Estonia
1490	58	2007	27.39352676186	0.781074442846485	0.02269258901112245	27.37083417284888	Estonia
1491	58	2008	24.81296741883	0.788598873704278	0.02384374706252632	24.78912367176747	Estonia
1492	58	2009	23.81424032511	0.794728212699059	0.02430721906635416	23.78993310604364	Estonia
1493	58	2010	23.00473448626	0.800829717976428	0.02356750512060606	22.98116698113939	Estonia
1494	58	2011	23.72935821456	0.806633077522166	0.02506761199969697	23.70429060256031	Estonia
1495	58	2012	24.0330770891	0.811109357704526	0.02374729777560747	24.00932979132439	Estonia
1496	58	2013	22.58522710506	0.81488717677447	0.02329977704252336	22.56192732801748	Estonia
1497	58	2014	22.96747520906	0.818770732051979	0.024607426563	22.942867782497	Estonia
1498	58	2015	21.05695053124	0.823221278492715	0.02356390144380435	21.03338662979619	Estonia
1499	58	2016	20.80690382144	0.827364360092018	0.02300161952653846	20.78390220191346	Estonia
1500	58	2017	19.13203871858	0.830975311283378	0.02331292173354545	19.10872579684645	Estonia
1501	58	2018	19.66584717445	0.834566296193434	0.02365771772464912	19.64218945672535	Estonia
1502	58	2019	18.65992249617	0.838573508963879	0.02347154767564356	18.63645094849436	Estonia
1503	58	2020	18.89074784481	0.841817139147138	0.0232399903354717	18.86750785447453	Estonia
1504	58	2021	18.16355644712	0.844917787360624	0.0250201904313	18.1385362566887	Estonia
1505	59	1990	47.92458407859	0.680193638285329	0.02385241136139785	47.90073166722861	Latvia
1506	59	1991	48.89618592163	0.688117297290074	0.0242598991165	48.8719260225135	Latvia
1507	59	1992	48.4327455812	0.696157035504877	0.02414413258443299	48.40860144861557	Latvia
1508	59	1993	51.40878317999999	0.705249855159515	0.02409749466633663	51.38468568533366	Latvia
1509	59	1994	55.65387310801	0.712531352821191	0.02424872025726415	55.62962438775274	Latvia
1510	59	1995	52.73841882778	0.717639459211637	0.02414980734018868	52.71426902043981	Latvia
1511	59	1996	47.43309381851	0.721139537892551	0.02439708559707965	47.40869673291292	Latvia
1512	59	1997	46.20757876792999	0.723746580428208	0.02367032607929824	46.1839084418507	Latvia
1513	59	1998	49.30956266747	0.725427335933284	0.02343451280948718	49.28612815466051	Latvia
1514	59	1999	47.06826483418	0.727219684959525	0.02443089484	47.04383393934	Latvia
1515	59	2000	44.27753409127	0.730951448728138	0.02433851323485437	44.25319557803515	Latvia
1516	59	2001	45.75144787652	0.73629419637135	0.02373189534361905	45.72771598117638	Latvia
1517	59	2002	43.56813769331	0.741870440285041	0.02356802754318182	43.54456966576682	Latvia
1518	59	2003	40.16204862148	0.748168161846997	0.02393411153836207	40.13811450994164	Latvia
1519	59	2004	39.08604043456	0.755263211009698	0.02301077404404255	39.06302966051595	Latvia
1520	59	2005	39.13484835222	0.761929432669523	0.0237798149942268	39.11106853722577	Latvia
1521	59	2006	39.97943886204	0.768459928850117	0.02436798397238532	39.95507087806762	Latvia
1522	59	2007	38.27748385612	0.776481958669804	0.02474308291819047	38.25274077320181	Latvia
1523	59	2008	35.92113342096	0.786324573303851	0.02421110300934783	35.89692231795065	Latvia
1524	59	2009	35.20960898543	0.794504426648315	0.02402830153840909	35.18558068389159	Latvia
1525	59	2010	35.95872836108	0.798171594063957	0.02361029648644628	35.93511806459355	Latvia
1526	59	2011	35.91269604900999	0.799080776427927	0.02303034783018868	35.88966570117981	Latvia
1527	59	2012	35.27423870768	0.801026473960894	0.02369740153588889	35.25054130614411	Latvia
1528	59	2013	35.13344329314	0.802660490277978	0.02324016781368932	35.11020312532631	Latvia
1529	59	2014	33.77025933096	0.803721486035489	0.02458687644542373	33.74567245451458	Latvia
1530	59	2015	31.9058536125	0.806985994927815	0.02384266863046729	31.88201094386953	Latvia
1531	59	2016	31.51093524407	0.811463590660605	0.02313454544204301	31.48780069862796	Latvia
1532	59	2017	32.31387175551	0.816923118079976	0.02313329683590361	32.2907384586741	Latvia
1533	59	2018	31.6178147345	0.821419809272627	0.02432011384408163	31.59349462065592	Latvia
1534	59	2019	29.06595687686	0.824781776742666	0.023063842015	29.042893034845	Latvia
1535	59	2020	28.98037087832	0.827900448409988	0.02360795430245763	28.95676292401754	Latvia
1536	59	2021	28.78085268516	0.830663516299797	0.02345705312346534	28.75739563203654	Latvia
1537	60	1990	35.94346338467	0.668503937884641	0.02435562766091954	35.91910775700909	Lithuania
1538	60	1991	37.87476081069	0.673234120792409	0.0229429075915	37.8518179030985	Lithuania
1539	60	1992	36.24024405932	0.680992879643758	0.0236853360525	36.2165587232675	Lithuania
1540	60	1993	38.33413992275	0.687480621018131	0.02501744352	38.30912247923	Lithuania
1541	60	1994	38.88600085269	0.69115165298429	0.02499182297642857	38.86100902971357	Lithuania
1542	60	1995	38.24798540585	0.694734380082166	0.02295191664908163	38.22503348920092	Lithuania
1543	60	1996	35.86932967765	0.698591300871233	0.02382783543306451	35.84550184221693	Lithuania
1544	60	1997	33.55393388583001	0.702840949666947	0.02401440513316832	33.52991948069684	Lithuania
1545	60	1998	33.52288530049	0.707468182196716	0.02428045774737374	33.49860484274262	Lithuania
1546	60	1999	32.24111033027	0.712834170940662	0.02370990918869159	32.21740042108131	Lithuania
1547	60	2000	31.0970729394	0.719896959838609	0.02379985864647727	31.07327308075352	Lithuania
1548	60	2001	31.14944732729	0.727133584877313	0.02340403901271739	31.12604328827728	Lithuania
1549	60	2002	29.75114074005	0.733793397915696	0.02332990575271844	29.72781083429728	Lithuania
1550	60	2003	28.68882124564	0.741229600875632	0.024209886675	28.664611358965	Lithuania
1551	60	2004	27.36460402592	0.748949762305515	0.0232562642966	27.3413477616234	Lithuania
1552	60	2005	27.6738094225	0.756352359983789	0.02455635604516129	27.64925306645484	Lithuania
1553	60	2006	28.0834905591	0.763059124350272	0.02379199540112149	28.05969856369888	Lithuania
1554	60	2007	28.33339162435	0.770229638520692	0.02326715422963964	28.31012447012036	Lithuania
1555	60	2008	26.66964881366	0.778273711505288	0.02420317636845238	26.64544563729155	Lithuania
1556	60	2009	24.66899168	0.785689739125479	0.02316346426544554	24.64582821573456	Lithuania
1557	60	2010	24.95927422664	0.793364681757828	0.02397144305641667	24.93530278358358	Lithuania
1558	60	2011	24.82501061123	0.800924994333688	0.0236998624798	24.8013107487502	Lithuania
1559	60	2012	24.43043116913	0.8078270261595	0.02399336764019417	24.4064378014898	Lithuania
1560	60	2013	24.4539128849	0.813219722329104	0.02319844145914286	24.43071444344086	Lithuania
1561	60	2014	23.68174774945	0.817886376021861	0.02330736023909091	23.65844038921091	Lithuania
1562	60	2015	23.29768218139	0.823112629019743	0.02299809297130435	23.2746840884187	Lithuania
1563	60	2016	22.58688090855	0.829303695106582	0.02362640754378947	22.56325450100621	Lithuania
1564	60	2017	20.46403475	0.8358717398516	0.02455420934330275	20.4394805406567	Lithuania
1565	60	2018	20.15769130135	0.841918910402675	0.02332894974019047	20.13436235160981	Lithuania
1566	60	2019	19.93947254278	0.847906338850069	0.02416964253348314	19.91530290024652	Lithuania
1567	60	2020	20.0810196004	0.85275238761541	0.02482388446291262	20.05619571593709	Lithuania
1568	60	2021	19.38584452123	0.856484049109405	0.02409835904905263	19.36174616218095	Lithuania
1569	61	1990	24.49396396822	0.604251762377742	0.02337109516804598	24.47059287305196	Republic of Moldova
1570	61	1991	22.37725040179	0.607270773865529	0.02315302488632184	22.35409737690368	Republic of Moldova
1571	61	1992	20.67017098365	0.609664558440288	0.0229108040756	20.6472601795744	Republic of Moldova
1572	61	1993	20.84577347516	0.614152920432239	0.02507104190642202	20.82070243325358	Republic of Moldova
1573	61	1994	23.70987738091	0.617603766824611	0.02486545254	23.68501192837	Republic of Moldova
1574	61	1995	24.22364007757	0.620951321121127	0.02485947301106195	24.19878060455894	Republic of Moldova
1575	61	1996	23.91606419232	0.623113983844076	0.02392163881786408	23.89214255350214	Republic of Moldova
1576	61	1997	22.48209989259	0.624370104753213	0.02399659497516483	22.45810329761483	Republic of Moldova
1577	61	1998	21.59891392575	0.62411676120849	0.0241398128913	21.5747741128587	Republic of Moldova
1578	61	1999	21.67577398898	0.622834528688654	0.02432931380136363	21.65144467517864	Republic of Moldova
1579	61	2000	22.23805971451	0.622004933502906	0.02339865621691588	22.21466105829309	Republic of Moldova
1580	61	2001	23.18366969652	0.622936409943787	0.02353847459647619	23.16013122192352	Republic of Moldova
1581	61	2002	23.11661431549	0.625874844526255	0.02322510002775701	23.09338921546224	Republic of Moldova
1582	61	2003	23.81460000868	0.629985044767633	0.02412748439370787	23.79047252428629	Republic of Moldova
1583	61	2004	23.39818451168	0.635394821992876	0.02402714925	23.37415736243	Republic of Moldova
1584	61	2005	24.2312916151	0.641530965095913	0.02248231562285714	24.20880929947715	Republic of Moldova
1585	61	2006	24.12278116562	0.647996263561811	0.02272811626904762	24.10005304935095	Republic of Moldova
1586	61	2007	23.46183441815	0.65421585059876	0.02375904852688172	23.43807536962312	Republic of Moldova
1587	61	2008	23.37510535284	0.661046597063232	0.02421260788257426	23.35089274495742	Republic of Moldova
1588	61	2009	23.2199431449	0.666284393801024	0.02360324983342857	23.19633989506657	Republic of Moldova
1589	61	2010	23.92268289023	0.671989615961323	0.02330704592349057	23.89937584430651	Republic of Moldova
1590	61	2011	21.34276294703	0.678004136643775	0.0240356114538983	21.3187273355761	Republic of Moldova
1591	61	2012	21.21227238924	0.682979795888934	0.02391798774906542	21.18835440149093	Republic of Moldova
1592	61	2013	20.19187808699	0.688519174704066	0.02349147149403846	20.16838661549596	Republic of Moldova
1593	61	2014	20.61585281516	0.694104557276994	0.02336061814979591	20.59249219701021	Republic of Moldova
1594	61	2015	20.5815602494	0.699355166217478	0.02487452508393258	20.55668572431607	Republic of Moldova
1595	61	2016	19.70740204545	0.70514454200476	0.02551521921054945	19.68188682623945	Republic of Moldova
1596	61	2017	17.80741196449	0.711206637139458	0.02423072071133333	17.78318124377866	Republic of Moldova
1597	61	2018	17.96398082019	0.717244426652362	0.02455090441460784	17.9394299157754	Republic of Moldova
1598	61	2019	17.42558299848	0.723011647628002	0.02316728044958763	17.40241571803041	Republic of Moldova
1599	61	2020	17.23555016876	0.727710540349217	0.0228972755193	17.2126528932407	Republic of Moldova
1600	61	2021	17.03296616134	0.732214875427507	0.02626972643009804	17.00669643490991	Republic of Moldova
1601	62	1990	61.65744286561	0.671600578021767	0.023902155255	61.633540710355	Russian Federation
1602	62	1991	59.84297712229	0.680099211484661	0.02330362242164062	59.81967349986836	Russian Federation
1603	62	1992	60.42308198427	0.688068021982768	0.02269226621180555	60.40038971805819	Russian Federation
1604	62	1993	65.0829723727	0.692036194318927	0.02433080965345679	65.05864156304654	Russian Federation
1605	62	1994	65.99031607156	0.694144966076361	0.02293572107691489	65.96738035048308	Russian Federation
1606	62	1995	61.71739594765	0.697854213747881	0.02304641641247525	61.69434953123752	Russian Federation
1607	62	1996	56.57453998494	0.701468230734779	0.02420936464482456	56.55033062029518	Russian Federation
1608	62	1997	51.97087864161	0.703752867289891	0.02408376266593406	51.94679487894407	Russian Federation
1609	62	1998	49.18957895211	0.705198518088381	0.02351069958844037	49.16606825252155	Russian Federation
1610	62	1999	48.94895758804	0.706863537909859	0.02420852849237113	48.92474905954762	Russian Federation
1611	62	2000	48.21289183898	0.708643647769121	0.02329962945663551	48.18959220952336	Russian Federation
1612	62	2001	44.41724492678	0.710570359001004	0.02316310156549019	44.39408182521451	Russian Federation
1613	62	2002	41.7414824783	0.713460956547605	0.02346682210284403	41.71801565619715	Russian Federation
1614	62	2003	39.35555070422	0.718875116049301	0.0247727970588421	39.33077790716116	Russian Federation
1615	62	2004	36.66239105293	0.726305319497695	0.02373506761949495	36.63865598531051	Russian Federation
1616	62	2005	36.8696704643	0.733592776524904	0.02340407340833333	36.84626639089166	Russian Federation
1617	62	2006	32.82933722092	0.740064663588135	0.0234944989521	32.80584272196791	Russian Federation
1618	62	2007	30.2643735835	0.746191512265979	0.02445858776857143	30.23991499573143	Russian Federation
1619	62	2008	29.36853367241	0.752623243282606	0.02353501377	29.34499865864	Russian Federation
1620	62	2009	27.65237756246	0.757960404689196	0.02407936725229885	27.6282981952077	Russian Federation
1621	62	2010	27.81293355386	0.763320116187813	0.02431111076443478	27.78862244309557	Russian Federation
1622	62	2011	25.5299845902	0.767633587927234	0.02301195589659574	25.50697263430341	Russian Federation
1623	62	2012	24.22882028324	0.77192038427212	0.02357789851019608	24.2052423847298	Russian Federation
1624	62	2013	23.36821079926	0.776526978961411	0.02318684488103773	23.34502395437896	Russian Federation
1625	62	2014	23.27370235983	0.780617524284297	0.02305718467020202	23.2506451751598	Russian Federation
1626	62	2015	23.04056465248	0.784913773964283	0.0235454504695	23.0170192020105	Russian Federation
1627	62	2016	22.61224603711	0.790330149439335	0.02379970163358695	22.58844633547642	Russian Federation
1628	62	2017	21.49463205009	0.79566948446832	0.02352977818617977	21.47110227190382	Russian Federation
1629	62	2018	21.64026741945	0.800108144129611	0.02337475061779816	21.6168926688322	Russian Federation
1630	62	2019	21.10937914733	0.803658201264112	0.02447710785957627	21.08490203947042	Russian Federation
1631	62	2020	20.83416394692	0.806011474298182	0.02329547643597938	20.81086847048402	Russian Federation
1632	62	2021	20.44024165377	0.808536004906566	0.02326615922192308	20.41697549454808	Russian Federation
1633	63	1990	53.59220041615	0.647461465528387	0.02381304251623853	53.56838737363376	Ukraine
1634	63	1991	54.44300331587	0.651950021194653	0.02360033085771428	54.41940298501229	Ukraine
1635	63	1992	55.68109043995	0.657600333165733	0.02391114171468085	55.65717929823532	Ukraine
1636	63	1993	55.70690276169	0.66286740459174	0.02355200128017699	55.68335076040982	Ukraine
1637	63	1994	56.77874933136	0.665506374866164	0.02288505020821782	56.75586428115178	Ukraine
1638	63	1995	60.89620949205	0.666950166648749	0.02406564957056604	60.87214384247943	Ukraine
1639	63	1996	59.69227140017001	0.668104744367524	0.02348829092229508	59.66878310924771	Ukraine
1640	63	1997	59.58384867879001	0.669207845755283	0.02358935828308333	59.56025932050692	Ukraine
1641	63	1998	59.0703630931	0.670322300548544	0.02339913232153846	59.04696396077846	Ukraine
1642	63	1999	61.74338374216	0.670642905451183	0.02344978537126126	61.71993395678874	Ukraine
1643	63	2000	64.2837326074	0.671095000943321	0.02363529209541667	64.26009731530458	Ukraine
1644	63	2001	61.81158842873	0.672467819796801	0.02418530052794872	61.78740312820205	Ukraine
1645	63	2002	60.64703090161	0.674543220896083	0.02312027965070707	60.6239106219593	Ukraine
1646	63	2003	57.26459616099999	0.678614636476308	0.02311858336885057	57.24147757763114	Ukraine
1647	63	2004	54.30275568845	0.685380936146257	0.02329191188990991	54.27946377656009	Ukraine
1648	63	2005	46.57574176809	0.692023300673985	0.02330221213310345	46.55243955595689	Ukraine
1649	63	2006	40.71292018862	0.698093382536473	0.02377858751978022	40.68914160110022	Ukraine
1650	63	2007	38.73106219053	0.704202307705725	0.02352644473902439	38.70753574579097	Ukraine
1651	63	2008	36.72664898261	0.710980183909559	0.02417382496264706	36.70247515764736	Ukraine
1652	63	2009	32.58978553881	0.716185465482395	0.02360417133272727	32.56618136747727	Ukraine
1653	63	2010	30.96460090886	0.72101987022281	0.02337825134561224	30.94122265751439	Ukraine
1654	63	2011	30.08983160826	0.724891957373533	0.0243745176416129	30.06545709061839	Ukraine
1655	63	2012	30.23789314817	0.728817199844111	0.02487824044010638	30.21301490772989	Ukraine
1656	63	2013	29.3394640074	0.734033572821072	0.02525239549088889	29.31421161190911	Ukraine
1657	63	2014	27.77828300386	0.739883556959807	0.02455871238610619	27.75372429147389	Ukraine
1658	63	2015	26.3220621933	0.743790863159826	0.02468428039989361	26.29737791290011	Ukraine
1659	63	2016	26.39505036267	0.746857988843031	0.02317745401421568	26.37187290865578	Ukraine
1660	63	2017	26.54942180671	0.750593324392773	0.02447351153042553	26.52494829517957	Ukraine
1661	63	2018	26.23238891989	0.754451727274318	0.02273655761380435	26.2096523622762	Ukraine
1662	63	2019	26.37429868922	0.757980081219807	0.02443560080278261	26.34986308841722	Ukraine
1663	63	2020	24.74872349728	0.759929872218543	0.02456330863820754	24.72416018864179	Ukraine
1664	63	2021	24.76853620068	0.760773912846782	0.02371147566377358	24.74482472501623	Ukraine
1665	66	1990	33.52031330342	0.66608191698766	0.0236377267419802	33.49667557667802	Brunei Darussalam
1666	66	1991	32.75459309418	0.671233831388631	0.02285995613911765	32.73173313804089	Brunei Darussalam
1667	66	1992	31.85973757366	0.676702526223706	0.0231688505353398	31.83656872312466	Brunei Darussalam
1668	66	1993	30.94031058636	0.682175439911044	0.02392150738754902	30.91638907897245	Brunei Darussalam
1669	66	1994	29.58039225483	0.68739409348098	0.02327885353644444	29.55711340129356	Brunei Darussalam
1670	66	1995	28.75572503825	0.692471156008533	0.02299312140489362	28.7327319168451	Brunei Darussalam
1671	66	1996	27.46582663589	0.697602233240377	0.02407766444161017	27.44174897144839	Brunei Darussalam
1672	66	1997	27.22506021289	0.702944386203433	0.02288103665394231	27.20217917623606	Brunei Darussalam
1673	66	1998	27.61180703916	0.708630119469791	0.02378815082762887	27.58801888833237	Brunei Darussalam
1674	66	1999	27.78409779465	0.714851237118356	0.02269261440510869	27.76140518024489	Brunei Darussalam
1675	66	2000	27.94725953878	0.72155249267874	0.02428671055051546	27.92297282822948	Brunei Darussalam
1676	66	2001	27.3292330259	0.728535069338112	0.02455802801628866	27.30467499788371	Brunei Darussalam
1677	66	2002	27.18204446731	0.735343916434566	0.02323490930798077	27.15880955800202	Brunei Darussalam
1678	66	2003	27.53498709815	0.741578091315293	0.02398888249736842	27.51099821565263	Brunei Darussalam
1679	66	2004	27.98999283517	0.747311714682537	0.02408420250793814	27.96590863266206	Brunei Darussalam
1680	66	2005	27.62941024228	0.752481792632817	0.02375808677907407	27.60565215550092	Brunei Darussalam
1681	66	2006	27.12514678024	0.75731865511743	0.0234086950462931	27.10173808519371	Brunei Darussalam
1682	66	2007	27.43039881196	0.761643128654341	0.0241677149719	27.4062310969881	Brunei Darussalam
1683	66	2008	27.63068184956	0.765714260433754	0.02320936155652632	27.60747248800347	Brunei Darussalam
1684	66	2009	28.45883989985	0.769601681624648	0.02370849109082707	28.43513140875917	Brunei Darussalam
1685	66	2010	28.93954919752	0.773219221249055	0.02497288314231481	28.91457631437769	Brunei Darussalam
1686	66	2011	28.77052289138	0.776631893191597	0.02417935477232323	28.74634353660768	Brunei Darussalam
1687	66	2012	29.16948175089	0.780216551684601	0.02390198530514018	29.14557976558486	Brunei Darussalam
1688	66	2013	30.47307847121	0.784017040989581	0.02498879548045454	30.44808967572954	Brunei Darussalam
1689	66	2014	31.30943806493	0.787733289361499	0.02427741828137097	31.28516064664863	Brunei Darussalam
1690	66	2015	31.89797387347	0.791367566956237	0.02420567832638298	31.87376819514362	Brunei Darussalam
1691	66	2016	33.09489133935	0.794980772397229	0.02368059696677083	33.07121074238323	Brunei Darussalam
1692	66	2017	32.95357809748	0.798309936375838	0.023696541681	32.92988155579901	Brunei Darussalam
1693	66	2018	32.05125814244	0.801436553226482	0.02296199627765217	32.02829614616235	Brunei Darussalam
1694	66	2019	31.3895118681	0.804499388246421	0.02321479536277228	31.36629707273723	Brunei Darussalam
1695	66	2020	29.91125444697	0.80742409075008	0.02333693564631068	29.88791751132369	Brunei Darussalam
1696	66	2021	29.3076346533	0.810234366947283	0.02358430465455445	29.28405034864545	Brunei Darussalam
1697	67	1990	23.13395452726	0.790253515528297	0.02426217694438095	23.10969235031562	Japan
1698	67	1991	22.97206732832	0.794616189497547	0.02329788489594059	22.94876944342406	Japan
1699	67	1992	22.77468632285	0.799156224748283	0.02421330460940476	22.75047301824059	Japan
1700	67	1993	22.39620699098	0.802972994199584	0.0239512026876	22.3722557882924	Japan
1701	67	1994	21.6879436599	0.806689483098495	0.0234148757647619	21.66452878413524	Japan
1702	67	1995	21.72732598998	0.810510771484257	0.0228694110327551	21.70445657894724	Japan
1703	67	1996	21.50801732859	0.813870745535327	0.02338176138934959	21.48463556720065	Japan
1704	67	1997	21.13891114962	0.816675782376649	0.02352515498921568	21.11538599463078	Japan
1705	67	1998	21.40632503199	0.819016201504856	0.02385915706010526	21.3824658749299	Japan
1706	67	1999	21.41459219563	0.82106663705133	0.02516696650022472	21.38942522912977	Japan
1707	67	2000	21.83345419822	0.822938998623378	0.02456785120116279	21.80888634701884	Japan
1708	67	2001	21.86430097386	0.824723241254759	0.02318670633466019	21.84111426752534	Japan
1709	67	2002	21.90290656548	0.82693677356819	0.02301737438682927	21.87988919109317	Japan
1710	67	2003	22.08659601202	0.829392223273124	0.02399804984521739	22.06259796217478	Japan
1711	67	2004	22.71734704539	0.832037381275171	0.02349773263708738	22.69384931275291	Japan
1712	67	2005	23.2002210695	0.834288685362289	0.02320144287401785	23.17701962662598	Japan
1713	67	2006	23.40385004358	0.836222264006662	0.02319247798202381	23.38065756559797	Japan
1714	67	2007	23.47219299041	0.83829415979033	0.02472715400711111	23.44746583640289	Japan
1715	67	2008	23.52792433508	0.840301217168455	0.023127476736	23.504796858344	Japan
1716	67	2009	23.4194502079	0.842133664144895	0.0235943258103	23.3958558820897	Japan
1717	67	2010	23.03783887219	0.844361810771781	0.02354410008205357	23.01429477210795	Japan
1718	67	2011	22.89811855772	0.846750266822805	0.02355511257597826	22.87456344514402	Japan
1719	67	2012	22.47742680078	0.849061489406189	0.02591461560886598	22.45151218517114	Japan
1720	67	2013	22.04452093054	0.851356993626047	0.02351411106092592	22.02100681947907	Japan
1721	67	2014	21.46617133482	0.85369274935716	0.02313454941406593	21.44303678540593	Japan
1722	67	2015	20.56739538743	0.856097498738686	0.02374103627129032	20.54365435115871	Japan
1723	67	2016	19.89820758957	0.858698173210648	0.02430338790701149	19.87390420166299	Japan
1724	67	2017	18.93858847297	0.861393308858287	0.02381217297571428	18.91477629999429	Japan
1725	67	2018	18.36964767882	0.864237136659234	0.02412045447376344	18.34552722434624	Japan
1726	67	2019	17.92444077225	0.867148183486851	0.02426796651396039	17.90017280573604	Japan
1727	67	2020	17.47332581298	0.869106879336459	0.02335471841885714	17.44997109456114	Japan
1728	67	2021	17.43768843223	0.871241812572128	0.02291394363882353	17.41477448859118	Japan
1729	68	1990	22.80149591447	0.692329306595283	0.02445568305755102	22.77704023141245	Republic of Korea
1730	68	1991	22.27230164713	0.702631128494537	0.02339744779130952	22.24890419933869	Republic of Korea
1731	68	1992	21.30512501354	0.712440841630159	0.02378633411617647	21.28133867942382	Republic of Korea
1732	68	1993	20.82608553641	0.722286739631754	0.02376389239263736	20.80232164401736	Republic of Korea
1733	68	1994	20.7705925564	0.732197906155207	0.02352026851377193	20.74707228788623	Republic of Korea
1734	68	1995	20.51491591775	0.741940029590316	0.02288992907107143	20.49202598867893	Republic of Korea
1735	68	1996	20.24096562299	0.751553240476733	0.02328574730787234	20.21767987568213	Republic of Korea
1736	68	1997	20.00714388055	0.760591683388116	0.02332894974019047	19.98381493080981	Republic of Korea
1737	68	1998	20.16260585627	0.76828188532262	0.02303724032852273	20.13956861594148	Republic of Korea
1738	68	1999	20.19778023409	0.776773436337718	0.02366407399446602	20.17411616009553	Republic of Korea
1739	68	2000	20.13920557435	0.785428821409438	0.0231974396377551	20.11600813471225	Republic of Korea
1740	68	2001	19.53680646683	0.793496280690955	0.02279846926443396	19.51400799756557	Republic of Korea
1741	68	2002	18.88074340706	0.801024295470106	0.02380761290815126	18.85693579415185	Republic of Korea
1742	68	2003	18.343938219	0.807687785876648	0.02424186401454545	18.31969635498546	Republic of Korea
1743	68	2004	17.8349888615	0.813720926701095	0.02375117519824176	17.81123768630176	Republic of Korea
1744	68	2005	17.18414356665	0.819093399889013	0.02428264405148936	17.15986092259851	Republic of Korea
1745	68	2006	16.4505372873	0.824179820431794	0.023993586349	16.426543700951	Republic of Korea
1746	68	2007	15.73918974416	0.82912795326169	0.02331033725820755	15.71587940690179	Republic of Korea
1747	68	2008	15.17911540832	0.833894626872214	0.02446490965978723	15.15465049866021	Republic of Korea
1748	68	2009	14.69198672896	0.838108330520764	0.02375890911564356	14.66822781984436	Republic of Korea
1749	68	2010	14.17959185758	0.84251142929369	0.0246373673828	14.1549544901972	Republic of Korea
1750	68	2011	13.83670789921	0.846913228744834	0.02362463299274725	13.81308326621725	Republic of Korea
1751	68	2012	13.4178313747	0.851140262773848	0.02359468844880435	13.3942366862512	Republic of Korea
1752	68	2013	12.92235351286	0.855441000170575	0.02450389188622449	12.89784962097377	Republic of Korea
1753	68	2014	12.4886177905	0.859665567500037	0.02369127174273684	12.46492651875726	Republic of Korea
1754	68	2015	12.11412261446	0.863907408481354	0.02293083708303571	12.09119177737696	Republic of Korea
1755	68	2016	11.82362988988	0.868317824083966	0.02440516585971429	11.79922472402028	Republic of Korea
1756	68	2017	11.39678406859	0.87261776393019	0.02364643425822222	11.37313763433178	Republic of Korea
1757	68	2018	11.17688078701	0.876823316849569	0.02312444335373913	11.15375634365626	Republic of Korea
1758	68	2019	10.84621576477	0.88073150966869	0.02380908579766666	10.82240667897233	Republic of Korea
1759	68	2020	10.48707953225	0.883717569055359	0.02368379642452991	10.46339573582547	Republic of Korea
1760	68	2021	10.64267029395	0.886675266756997	0.02292780263895833	10.61974249131104	Republic of Korea
1761	69	1990	18.41696639284	0.686404444349548	0.02425582075648649	18.39271057208351	Singapore
1762	69	1991	17.41459907121	0.695055557646282	0.02408342914935065	17.39051564206065	Singapore
1763	69	1992	16.42665622663	0.703427834229016	0.02395729095191919	16.40269893567808	Singapore
1764	69	1993	15.32253928921	0.712315203759158	0.02377767152373832	15.29876161768626	Singapore
1765	69	1994	14.79127288267	0.721256796938456	0.02344611699848485	14.76782676567151	Singapore
1766	69	1995	14.49563186597	0.729982231248165	0.02369215378814433	14.47193971218186	Singapore
1767	69	1996	13.7582352762	0.739028234741754	0.02425682613357143	13.73397845006643	Singapore
1768	69	1997	13.10175075981	0.747571897605582	0.02375395350654545	13.07799680630345	Singapore
1769	69	1998	12.68916653839	0.754873203577067	0.02316728044958763	12.66599925794041	Singapore
1770	69	1999	11.82573719208	0.760831136110222	0.0240877992242268	11.80164939285577	Singapore
1771	69	2000	11.17168809679	0.767717370394546	0.02357715713781818	11.14811093965218	Singapore
1772	69	2001	10.50927789904	0.774294656621655	0.025512514939375	10.48376538410063	Singapore
1773	69	2002	10.05266681146	0.77973576984914	0.02299339160090164	10.0296734198591	Singapore
1774	69	2003	9.70290906881	0.784165555316375	0.02461594246491525	9.678293126345084	Singapore
1775	69	2004	9.72345349451	0.789852773877056	0.02264119425597561	9.700812300254025	Singapore
1776	69	2005	9.17004717842	0.796455750753104	0.02296306556116071	9.14708411285884	Singapore
1777	69	2006	8.624355660219999	0.803342694397764	0.02394821451963303	8.600407445700366	Singapore
1778	69	2007	8.10300523791	0.810625304101189	0.02350223123773585	8.079503006672265	Singapore
1779	69	2008	7.788068537370001	0.818124162030734	0.02377271036294737	7.764295827007054	Singapore
1780	69	2009	7.23742481559	0.824251515940882	0.02384893062163043	7.213575884968369	Singapore
1781	69	2010	6.63351578852	0.830222159553543	0.02414026456835051	6.609375523951649	Singapore
1782	69	2011	6.38809247071	0.833829607920547	0.02357839185049505	6.364514078859505	Singapore
1783	69	2012	6.222201818939999	0.837391806757054	0.02256078477902174	6.199641034160978	Singapore
1784	69	2013	5.93288150037	0.840420177683154	0.02423376288913979	5.90864773748086	Singapore
1785	69	2014	5.59778916277	0.842894537933952	0.02365451110683673	5.574134651663163	Singapore
1786	69	2015	5.32195521782	0.84540185703118	0.02366653857548387	5.298288679244516	Singapore
1787	69	2016	5.60554474997	0.847596998735509	0.02274057562149425	5.582804174348506	Singapore
1788	69	2017	5.60627111227	0.849051517606326	0.02361568470010204	5.582655427569898	Singapore
1789	69	2018	5.39170694482	0.850762728725121	0.02349931160197802	5.368207633218022	Singapore
1790	69	2019	4.98439052203	0.852497337757222	0.023597952904	4.960792569126	Singapore
1791	69	2020	4.85488067195	0.854296009592945	0.02474196162904255	4.830138710320957	Singapore
1792	69	2021	4.56902902119	0.856097766112729	0.0240528971053012	4.544976124084699	Singapore
1793	71	1990	25.57109347632	0.725982519157417	0.02403857946821782	25.54705489685178	Australia
1794	71	1991	24.65434371832	0.729759858781312	0.0233260849454023	24.6310176333746	Australia
1795	71	1992	23.90247513301	0.73390140434283	0.02317087267223529	23.87930426033776	Australia
1796	71	1993	23.19623960982	0.738374743085692	0.02493097206196261	23.17130863775804	Australia
1797	71	1994	22.873641473	0.742846571880912	0.02446941464301075	22.84917205835699	Australia
1798	71	1995	22.54177738136	0.747426824081883	0.02374975769475728	22.51802762366524	Australia
1799	71	1996	22.04004077952	0.751991736090285	0.02348186191473214	22.01655891760527	Australia
1800	71	1997	21.38749767102	0.756633901347637	0.02341826472853932	21.36407940629146	Australia
1801	71	1998	20.84884764206	0.761133265356106	0.02395525636325581	20.82489238569675	Australia
1802	71	1999	20.15473163018	0.765697505930953	0.02360191478469879	20.1311297153953	Australia
1803	71	2000	19.7032573136	0.770223843075912	0.02340569530576923	19.67985161829423	Australia
1804	71	2001	19.20921813626	0.774662787384155	0.02405984887304762	19.18515828738695	Australia
1805	71	2002	18.76048372183	0.779360940006122	0.02418447878830508	18.73629924304169	Australia
1806	71	2003	18.10060371803	0.783600180802991	0.02322271270210526	18.0773810053279	Australia
1807	71	2004	18.02370130016	0.787016543130049	0.02447471424384615	17.99922658591615	Australia
1808	71	2005	17.49665839326	0.789615521287164	0.0227718163974	17.4738865768626	Australia
1809	71	2006	17.15534270233	0.791155687742942	0.02398240146166666	17.13136030086833	Australia
1810	71	2007	17.03273662931	0.792532682754436	0.02394749435326316	17.00878913495674	Australia
1811	71	2008	16.79526923253	0.795292900277512	0.02458054624663158	16.77068868628337	Australia
1812	71	2009	16.61912011868	0.799174373217167	0.023713131319375	16.59540698736062	Australia
1813	71	2010	15.88503387341	0.803561543809643	0.02294674086296703	15.86208713254703	Australia
1814	71	2011	15.62186224829	0.807520219913819	0.02287013489610619	15.59899211339389	Australia
1815	71	2012	15.24437271943	0.811644461488936	0.0236428393207	15.2207298801093	Australia
1816	71	2013	14.98769255752	0.816453661448137	0.0250344060387	14.9626581514813	Australia
1817	71	2014	14.96037056546	0.820840850321621	0.02373005590968085	14.93664050955032	Australia
1818	71	2015	14.51098156043	0.824860715173108	0.0247606065482	14.4862209538818	Australia
1819	71	2016	14.31842258539	0.828559943182664	0.02342825557557522	14.29499432981442	Australia
1820	71	2017	13.91779283377	0.831798265550707	0.0251326225828125	13.89266021118719	Australia
1821	71	2018	13.80547960076	0.835354624190932	0.02360150370935185	13.78187809705065	Australia
1822	71	2019	14.05493195463	0.839317426059217	0.02321513067359223	14.03171682395641	Australia
1823	71	2020	13.17864161771	0.842051314482691	0.02354524321785046	13.15509637449215	Australia
1824	71	2021	13.45137808108	0.844252813727575	0.02321844664094827	13.42815963443905	Australia
1825	72	1990	18.33979289489	0.752321654884833	0.02440409663593406	18.31538879825407	New Zealand
1826	72	1991	17.71793851222	0.755616090554557	0.02363624513935185	17.69430226708065	New Zealand
1827	72	1992	17.50681956361	0.759461372351944	0.02428817103733333	17.48253139257266	New Zealand
1828	72	1993	16.9025681898	0.763634604405382	0.024018554182	16.878549635618	New Zealand
1829	72	1994	16.63702151977	0.767118657876439	0.02387791514180851	16.61314360462819	New Zealand
1830	72	1995	16.49120006703	0.769998036424639	0.02353617762694737	16.46766388940305	New Zealand
1831	72	1996	15.97056944186	0.773575283251135	0.02350779813979166	15.94706164372021	New Zealand
1832	72	1997	15.51693584617	0.778205776484177	0.0237706150037037	15.4931652311663	New Zealand
1833	72	1998	15.07466619058	0.78173075719617	0.02501232993412844	15.04965386064587	New Zealand
1834	72	1999	15.15152593284	0.784428637621383	0.02353822752935484	15.12798770531064	New Zealand
1835	72	2000	15.07789948603	0.787659557491679	0.02377791190453488	15.05412157412547	New Zealand
1836	72	2001	14.79503292237	0.791426079291696	0.02321760213779661	14.7718153202322	New Zealand
1837	72	2002	14.74099638457	0.794519590986489	0.02393108269818182	14.71706530187182	New Zealand
1838	72	2003	14.98733934451	0.796286883438684	0.02293524372964912	14.96440410078035	New Zealand
1839	72	2004	14.97858916394	0.798177476508371	0.02460065088726415	14.95398851305274	New Zealand
1840	72	2005	13.89154032555	0.799107294338124	0.02487452508393258	13.86666580046607	New Zealand
1841	72	2006	13.67120018722	0.798456865675295	0.02341992358903846	13.64778026363096	New Zealand
1842	72	2007	13.60481640758	0.798447615942533	0.02378407823760869	13.58103232934239	New Zealand
1843	72	2008	13.62570165534	0.799669513648105	0.02436032159607476	13.60134133374393	New Zealand
1844	72	2009	13.61084637756	0.801727534577573	0.02348814567561905	13.58735823188438	New Zealand
1845	72	2010	13.21806035491	0.805133184751295	0.02357347079384615	13.19448688411615	New Zealand
1846	72	2011	12.9393643567	0.809760351959867	0.02330784426747573	12.91605651243252	New Zealand
1847	72	2012	12.55565921417	0.814957563823326	0.02506590350944444	12.53059331066055	New Zealand
1848	72	2013	12.31929576208	0.820145989650422	0.02385142333495495	12.29544433874504	New Zealand
1849	72	2014	12.29971202002	0.823908943687562	0.0238711921516	12.2758408278684	New Zealand
1850	72	2015	12.21180875193	0.82746249334817	0.02353517294408163	12.18827357898592	New Zealand
1851	72	2016	11.94341688647	0.831843966678668	0.02350652907147368	11.91991035739853	New Zealand
1852	72	2017	11.6705811343	0.836301794613403	0.02355422621336538	11.64702690808664	New Zealand
1853	72	2018	11.52801134159	0.840597863184845	0.0230259574826	11.5049853841074	New Zealand
1854	72	2019	11.44439197138	0.844533208807291	0.02396183275617886	11.42043013862382	New Zealand
1855	72	2020	10.93642705168	0.847398736836909	0.02360151453377778	10.91282553714622	New Zealand
1856	72	2021	11.00047998453	0.849442498970719	0.02448221778916666	10.97599776674083	New Zealand
1857	74	1990	17.81292074773	0.761463880346533	0.02404194961252747	17.78887879811747	Andorra
1858	74	1991	17.82541603014	0.764709071138693	0.02452203900369565	17.80089399113631	Andorra
1859	74	1992	17.89053489634	0.767188282487657	0.0235612967656	17.8669735995744	Andorra
1860	74	1993	17.80716930295	0.768953827567811	0.022296832685625	17.78487247026438	Andorra
1861	74	1994	17.65058703687	0.77002376454004	0.02403533017456522	17.62655170669543	Andorra
1862	74	1995	17.55217975887	0.77098868338163	0.02444708201215054	17.52773267685785	Andorra
1863	74	1996	17.33388761686	0.772403470644367	0.02305094648398058	17.31083667037602	Andorra
1864	74	1997	17.00419871395	0.774580970737089	0.02373791303934579	16.98046080091066	Andorra
1865	74	1998	16.60808122484	0.776972577800595	0.02311914591415842	16.58496207892584	Andorra
1866	74	1999	16.25150380915	0.779629634395052	0.02281556127577778	16.22868824787422	Andorra
1867	74	2000	15.79143395312	0.781976505693047	0.02277613308113207	15.76865782003887	Andorra
1868	74	2001	14.07790092453	0.785417034980389	0.02402201126375	14.05387891326625	Andorra
1869	74	2002	13.01732073728	0.79015875913382	0.02435078508604395	12.99296995219396	Andorra
1870	74	2003	12.59943651035	0.797278900724701	0.02421388038074766	12.57522262996925	Andorra
1871	74	2004	12.20987983387	0.80473197995372	0.02367167588137255	12.18620815798863	Andorra
1872	74	2005	11.41275322489	0.812213979716634	0.02295151247784946	11.38980171241215	Andorra
1873	74	2006	11.09186486108	0.819787259850839	0.02499197369494624	11.06687288738505	Andorra
1874	74	2007	10.83828917058	0.826617254254178	0.0233847776637931	10.81490439291621	Andorra
1875	74	2008	11.36658515664	0.83182171450476	0.02291274406319587	11.3436724125768	Andorra
1876	74	2009	11.8472591605	0.835929886554712	0.02419911104942308	11.82306004945058	Andorra
1877	74	2010	12.23462557058	0.839489966459192	0.02301815004058824	12.21160742053941	Andorra
1878	74	2011	12.03471434958	0.842794802354863	0.023895135271875	12.01081921430812	Andorra
1879	74	2012	11.90272742062	0.845810830539451	0.02401397120389474	11.87871344941611	Andorra
1880	74	2013	11.83682890304	0.848329909768827	0.02429116684463158	11.81253773619537	Andorra
1881	74	2014	11.80735650517	0.851010491664786	0.02413609217757009	11.78322041299243	Andorra
1882	74	2015	11.59731940346	0.853591217830289	0.02390672158459184	11.57341268187541	Andorra
1883	74	2016	11.48325052358	0.856257052608717	0.02350088594673913	11.45974963763326	Andorra
1884	74	2017	11.30512357979	0.85947703010266	0.02432357359287234	11.28080000619713	Andorra
1885	74	2018	11.09984616207	0.862588950920789	0.02237273112271605	11.07747343094728	Andorra
1886	74	2019	10.87586899025	0.865621023596139	0.0242435515683	10.8516254386817	Andorra
1887	74	2020	8.86475316367	0.867449169102346	0.02313410245416667	8.841619061215834	Andorra
1888	74	2021	8.72709673757	0.869444112735696	0.02496767743306667	8.702129060136933	Andorra
1889	75	1990	13.56531751526	0.749853692572025	0.02306932219032608	13.54224819306967	Austria
1890	75	1991	13.64498504289	0.751652734176599	0.02313122941948718	13.62185381347051	Austria
1891	75	1992	13.38840280051	0.754375285612199	0.02308478156494505	13.36531801894506	Austria
1892	75	1993	13.47787747996	0.758804553724473	0.02403441857558333	13.45384306138442	Austria
1893	75	1994	13.06138865892	0.764704364300466	0.0226842996645631	13.03870435925544	Austria
1894	75	1995	12.96828828016	0.769827471008921	0.02482942694452631	12.94345885321547	Austria
1895	75	1996	12.78784738714	0.774446565189292	0.02525107581882353	12.76259631132118	Austria
1896	75	1997	12.48079457099	0.77923285637593	0.024642081600625	12.45615248938937	Austria
1897	75	1998	12.33145361833	0.783521015501574	0.0237030237346988	12.3077505945953	Austria
1898	75	1999	11.86038541777	0.787451584183882	0.0257106889093	11.8346747288607	Austria
1899	75	2000	11.56839021269	0.791847679870807	0.02441953975712766	11.54397067293287	Austria
1900	75	2001	11.05954055637	0.795770117733764	0.02374558441438095	11.03579497195562	Austria
1901	75	2002	10.91625581293	0.799154119574311	0.02355622484119266	10.89269958808881	Austria
1902	75	2003	10.62912360688	0.802043253134005	0.02396549115904348	10.60515811572096	Austria
1903	75	2004	10.59000287562	0.804889143740108	0.02379530239333333	10.56620757322667	Austria
1904	75	2005	10.17560760218	0.808419194340084	0.02345168228586538	10.15215591989413	Austria
1905	75	2006	9.97295493478	0.812064609467116	0.02620561675094737	9.946749318029052	Austria
1906	75	2007	9.88590699008	0.815480521576858	0.02357136040058252	9.862335629679418	Austria
1907	75	2008	9.87368312079	0.818793658319811	0.02447596073586207	9.849207160054139	Austria
1908	75	2009	9.86077681587	0.821541167154033	0.02355907259702381	9.837217743272976	Austria
1909	75	2010	9.56839528973	0.824500109333185	0.02365825165340909	9.544737038076592	Austria
1910	75	2011	9.466625909	0.82800199897916	0.0243389158250495	9.44228699317495	Austria
1911	75	2012	9.31014861975	0.83111330933878	0.02357216443247525	9.286576455317526	Austria
1912	75	2013	9.13283990429	0.833679780262374	0.02399625345284483	9.108843650837155	Austria
1913	75	2014	9.13063900872	0.835838577321076	0.02462329701113402	9.106015711708865	Austria
1914	75	2015	8.773723523260001	0.837579895310124	0.02367602797347368	8.750047495286527	Austria
1915	75	2016	8.59692448261	0.839883789894186	0.02369477337867924	8.57322970923132	Austria
1916	75	2017	8.32130167076	0.843173330746292	0.02409411865618557	8.297207552103815	Austria
1917	75	2018	8.34719625853	0.846614470307794	0.02320319332285714	8.323993065207143	Austria
1918	75	2019	8.006551718519999	0.849862514846872	0.02532758913317647	7.981224129386822	Austria
1919	75	2020	7.61134175221	0.852020385174284	0.02319657546321101	7.58814517674679	Austria
1920	75	2021	7.2414754117	0.853837004256539	0.02353593221078431	7.217939479489216	Austria
1921	76	1990	39.01128296641	0.737390656400179	0.02303364381777778	38.98824932259222	Belgium
1922	76	1991	37.84656142173	0.74217307419685	0.02444175049076923	37.82211967123924	Belgium
1923	76	1992	37.08915051897	0.748012299186744	0.02348697751613445	37.06566354145387	Belgium
1924	76	1993	35.62497213857	0.753685087006788	0.02366962467269231	35.60130251389731	Belgium
1925	76	1994	34.18936494636	0.758903637592037	0.02468624934747899	34.16467869701252	Belgium
1926	76	1995	33.42784785726	0.763170400784407	0.02315595790715789	33.40469189935284	Belgium
1927	76	1996	31.29092397654	0.766826075213302	0.0242652474518018	31.2666587290882	Belgium
1928	76	1997	30.22647741291	0.770813953023256	0.02275156175451923	30.20372585115548	Belgium
1929	76	1998	28.53636579534	0.774228267511882	0.02444033945954545	28.51192545588045	Belgium
1930	76	1999	27.35116649082	0.777041040124219	0.02259330163939759	27.3285731891806	Belgium
1931	76	2000	25.94761098504	0.780396331183289	0.02419026992105769	25.92342071511894	Belgium
1932	76	2001	24.99183079631	0.784713043367342	0.02353710807792079	24.96829368823208	Belgium
1933	76	2002	23.592820695	0.788836054052762	0.02337966324566371	23.56944103175434	Belgium
1934	76	2003	21.8129913257	0.792014383577294	0.02437385652270588	21.78861746917729	Belgium
1935	76	2004	21.52285871367	0.795224935706338	0.0242414396683	21.4986172740017	Belgium
1936	76	2005	20.97518320887	0.798497235786438	0.02357154511760417	20.9516116637524	Belgium
1937	76	2006	20.52619942789	0.801572762913827	0.0231518422308421	20.50304758565916	Belgium
1938	76	2007	20.37296479236	0.804612664215848	0.02345316893743902	20.34951162342256	Belgium
1939	76	2008	20.21623007883	0.807757944740662	0.02438402141784313	20.19184605741216	Belgium
1940	76	2009	20.29335850807	0.811055825478368	0.02365505392270833	20.26970345414729	Belgium
1941	76	2010	19.64511091082	0.815030206751301	0.02284904262070796	19.62226186819929	Belgium
1942	76	2011	19.99042283279	0.819470362048624	0.02461090816010753	19.96581192462989	Belgium
1943	76	2012	19.77925408681	0.824226016040103	0.02405447068190476	19.7551996161281	Belgium
1944	76	2013	19.64018079552	0.828619831627193	0.02368671413166666	19.61649408138833	Belgium
1945	76	2014	19.31437373483	0.832425051502658	0.02409210983752381	19.29028162499247	Belgium
1946	76	2015	18.39282153517	0.835878400447772	0.02337515308342857	18.36944638208657	Belgium
1947	76	2016	17.98448733874	0.839462940488534	0.02340356073221154	17.96108377800779	Belgium
1948	76	2017	17.07537056405	0.843212044031047	0.02312658855585106	17.05224397549415	Belgium
1949	76	2018	16.52327845486	0.846617625234845	0.02319322250572815	16.50008523235427	Belgium
1950	76	2019	16.09948828162	0.849498394807879	0.02394242051734694	16.07554586110265	Belgium
1951	76	2020	14.51817039804	0.851346648590241	0.02357865795017699	14.49459174008982	Belgium
1952	76	2021	15.44744345624	0.853654015777112	0.02319917381543689	15.42424428242456	Belgium
1953	77	1990	6.91243851698	0.648230871689669	0.02328609852316455	6.889152418456836	Cyprus
1954	77	1991	7.12493967415	0.655726169264618	0.02450611626194444	7.100433557888056	Cyprus
1955	77	1992	7.25797016643	0.666011849072818	0.0235896312841573	7.234380535145842	Cyprus
1956	77	1993	7.301395856450001	0.677547476543954	0.02321366865852941	7.278182187791471	Cyprus
1957	77	1994	7.270267251190001	0.688829360602013	0.02341826472853932	7.246848986461462	Cyprus
1958	77	1995	7.51234977766	0.699923898437876	0.02350897008679612	7.488840807573204	Cyprus
1959	77	1996	7.63350941193	0.709839946474019	0.02496487587755319	7.608544536052447	Cyprus
1960	77	1997	7.75400096702	0.718864243512848	0.02393214342563636	7.730068823594364	Cyprus
1961	77	1998	7.75347327894	0.727964381748969	0.02474562189774648	7.728727657042253	Cyprus
1962	77	1999	7.78311452181	0.736846134920381	0.02321124147272727	7.759903280337273	Cyprus
1963	77	2000	7.80138796838	0.745199300565367	0.02367092796627907	7.777717040413721	Cyprus
1964	77	2001	7.899915035069999	0.753594717257543	0.02319310974326087	7.876721925326739	Cyprus
1965	77	2002	8.19915482769	0.76150246522841	0.02280312898242718	8.176351698707572	Cyprus
1966	77	2003	8.46421400211	0.767896215824759	0.02542344747555556	8.438790554634444	Cyprus
1967	77	2004	8.606970367	0.77376477492064	0.02367578034803738	8.583294586651963	Cyprus
1968	77	2005	8.61399532836	0.779031361179798	0.02408390169324324	8.589911426666756	Cyprus
1969	77	2006	8.78158041685	0.784560964983202	0.02461438619692982	8.75696603065307	Cyprus
1970	77	2007	8.87483109972	0.792068382747098	0.02379126801096774	8.851039831709032	Cyprus
1971	77	2008	9.07821797301	0.799454089093792	0.02320579882845361	9.055012174181547	Cyprus
1972	77	2009	9.40282715875	0.805112085484562	0.02322772803606383	9.379599430713936	Cyprus
1973	77	2010	9.36269446249	0.809840187817991	0.02373057571660869	9.33896388677339	Cyprus
1974	77	2011	9.63243522959	0.813726132185002	0.0248001649446789	9.60763506464532	Cyprus
1975	77	2012	9.81998997179	0.816978525424299	0.02386797271462264	9.796121999075377	Cyprus
1976	77	2013	10.09644140225	0.819380601631525	0.02340901994485148	10.07303238230515	Cyprus
1977	77	2014	10.13618384567	0.821184302169431	0.02421030487142857	10.11197354079857	Cyprus
1978	77	2015	9.83379541398	0.822732850898765	0.02485745728130435	9.808937956698696	Cyprus
1979	77	2016	9.50199041932	0.824283624143557	0.02352697631236559	9.478463443007634	Cyprus
1980	77	2017	9.71157642194	0.826139877968847	0.02334902354544444	9.688227398394556	Cyprus
1981	77	2018	9.49449644015	0.828343243063834	0.02279503848588235	9.471701401664118	Cyprus
1982	77	2019	9.28435019276	0.830980727806796	0.0236544138939	9.2606957788661	Cyprus
1983	77	2020	8.5017418537	0.833059522677264	0.02391124681830189	8.477830606881698	Cyprus
1984	77	2021	8.11151147794	0.835630545002355	0.02392673236846154	8.087584745571538	Cyprus
1985	78	1990	44.64741086808	0.801154655014013	0.02279184414781609	44.62461902393218	Denmark
1986	78	1991	42.75387291164	0.804540349639536	0.02364939306	42.73022351858	Denmark
1987	78	1992	40.96722008771	0.808164433760271	0.02400301805446428	40.94321706965553	Denmark
1988	78	1993	39.30682500368	0.811585712633093	0.02259190330182692	39.28423310037817	Denmark
1989	78	1994	35.49014898799	0.815138614432107	0.02458394860216981	35.46556503938783	Denmark
1990	78	1995	32.90986047367	0.819104611612713	0.02296658655766666	32.88689388711234	Denmark
1991	78	1996	30.33853750837	0.82337524309543	0.02377078417313953	30.31476672419686	Denmark
1992	78	1997	27.73490432225	0.827679979394938	0.02321992093158416	27.71168440131841	Denmark
1993	78	1998	24.65538676938	0.831683237018017	0.02419873219545455	24.63118803718455	Denmark
1994	78	1999	22.79906028223	0.835381542910635	0.02355844401565217	22.77550183821435	Denmark
1995	78	2000	20.60645908532	0.8391842975615	0.02422659329914286	20.58223249202086	Denmark
1996	78	2001	18.81098221238	0.843177750467757	0.02399702989348314	18.78698518248652	Denmark
1997	78	2002	17.52818011922	0.847086356838798	0.02383990959677083	17.50434020962323	Denmark
1998	78	2003	16.39226673818	0.850441325949586	0.02299304401504762	16.36927369416495	Denmark
1999	78	2004	15.75328837965	0.853304103185433	0.02287988274151162	15.73040849690849	Denmark
[truncated: 4,529 more rows]
