# Supplementary material for: Global impact of dietary risks on cancers: burdens across regions from 1990 to 2021 and the projection to 2035
Source: Front Nutr. 2025 Jul 4;12:1585305. doi: 10.3389/fnut.2025.1585305 (PMC12271164; doi:10.3389/fnut.2025.1585305)
Supplement: Supplementary file 1 [file Data_Sheet_1.zip › Supplementary data/Fig 12/Fig 12F.csv]

	location_id	year	val	SDI	frontier	eff_diff	location_name
1	6	1990	20.48614110889	0.458668935267616	5.117106203649899	15.3690349052401	China
2	6	1991	20.42702334666	0.467301969740226	5.089049674406055	15.33797367225394	China
3	6	1992	20.37617329288	0.475784030669638	5.096011115742323	15.28016217713768	China
4	6	1993	20.47678221237	0.484353830709851	5.094686448531881	15.38209576383812	China
5	6	1994	20.75535731173	0.49257864459854	5.051476914603158	15.70388039712684	China
6	6	1995	20.79885459923	0.501500907580649	5.117108793551237	15.68174580567876	China
7	6	1996	20.85196208156	0.512033995790715	5.103900632908037	15.74806144865196	China
8	6	1997	20.81158731993	0.522326866102753	5.068492564234779	15.74309475569522	China
9	6	1998	20.88504204752	0.531379484348035	5.082584353814881	15.80245769370512	China
10	6	1999	21.04568387471	0.540333688117168	5.104649177872638	15.94103469683736	China
11	6	2000	20.95138251038	0.547989192872889	5.095745741827742	15.85563676855226	China
12	6	2001	20.95053004986	0.553680373692626	5.075646121633478	15.87488392822652	China
13	6	2002	20.76044599881	0.560542936414416	5.103843980428087	15.65660201838191	China
14	6	2003	20.71913561155	0.569018827276063	5.114337657735334	15.60479795381467	China
15	6	2004	20.72083690814	0.578178090807068	5.0946871295439	15.6261497785961	China
16	6	2005	20.59965851921	0.58805219357166	5.116272921820893	15.48338559738911	China
17	6	2006	20.29959501799	0.598758170327953	5.101160583123644	15.19843443486635	China
18	6	2007	20.13083344502	0.609520246163436	5.118535097534915	15.01229834748508	China
19	6	2008	19.96548606816	0.619454832781724	5.089138092825536	14.87634797533446	China
20	6	2009	19.80866329368	0.62930772749348	5.110750753549469	14.69791254013053	China
21	6	2010	19.86121667852	0.64152144342547	5.102199100342421	14.75901757817758	China
22	6	2011	19.66905837941	0.651447977618785	5.085077743673366	14.58398063573663	China
23	6	2012	19.17282533022	0.657144292359298	5.092842762465119	14.07998256775488	China
24	6	2013	18.7970185069	0.66310300729639	5.097220978096132	13.69979752880387	China
25	6	2014	18.58897671473	0.668640847002655	5.0762430293219	13.5127336854081	China
26	6	2015	18.35755551061	0.671940110944872	5.14178561795625	13.21576989265375	China
27	6	2016	18.52673451195	0.676218437253933	5.102620397099361	13.42411411485064	China
28	6	2017	18.85742175934	0.6846196607825	5.097753276318273	13.75966848302173	China
29	6	2018	19.25094046479	0.693717996192013	5.078186224536666	14.17275424025333	China
30	6	2019	19.48739197328	0.703686823937232	5.130594194173523	14.35679777910648	China
31	6	2020	19.85745656754	0.713364584593745	5.099885655181778	14.75757091235822	China
32	6	2021	19.94510940092	0.721629759719777	5.108438243548225	14.83667115737178	China
33	7	1990	23.65887868925	0.497780128289885	5.093430568585444	18.56544812066456	Democratic People's Republic of Korea
34	7	1991	23.62034800223	0.49912051226047	5.129029816370417	18.49131818585958	Democratic People's Republic of Korea
35	7	1992	23.5445223066	0.499629841478392	5.120558098819274	18.42396420778073	Democratic People's Republic of Korea
36	7	1993	23.51366548279	0.49970064634474	5.11615086083198	18.39751462195802	Democratic People's Republic of Korea
37	7	1994	23.45410573517	0.499531339948334	5.090970597111522	18.36313513805848	Democratic People's Republic of Korea
38	7	1995	23.40888951731	0.499080529317303	5.079758687177089	18.32913083013291	Democratic People's Republic of Korea
39	7	1996	23.27835183958	0.498429013609349	5.074225588927204	18.2041262506528	Democratic People's Republic of Korea
40	7	1997	23.17085587902	0.497136868597342	5.065747266492987	18.10510861252701	Democratic People's Republic of Korea
41	7	1998	23.13187817197	0.49615920966594	5.094774564485959	18.03710360748404	Democratic People's Republic of Korea
42	7	1999	23.17939758329	0.496484753521051	5.094157803794102	18.0852397794959	Democratic People's Republic of Korea
43	7	2000	23.29436181961	0.497461994823193	5.10677757222887	18.18758424738113	Democratic People's Republic of Korea
44	7	2001	23.41391262388	0.499674042505593	5.102290401030204	18.3116222228498	Democratic People's Republic of Korea
45	7	2002	23.57371423873	0.502633568731371	5.087043821579394	18.48667041715061	Democratic People's Republic of Korea
46	7	2003	23.84336073922	0.506165243055573	5.069916396012371	18.77344434320763	Democratic People's Republic of Korea
47	7	2004	24.13636760166	0.510229134162392	5.099892538413267	19.03647506324673	Democratic People's Republic of Korea
48	7	2005	24.49948787204	0.515097762842417	5.076372674447379	19.42311519759262	Democratic People's Republic of Korea
49	7	2006	24.85884662669	0.519741439913669	5.11984278097045	19.73900384571955	Democratic People's Republic of Korea
50	7	2007	25.2337889647	0.524066965087203	5.1019227562691	20.1318662084309	Democratic People's Republic of Korea
51	7	2008	25.61375424149	0.52881349761598	5.116874644311889	20.49687959717811	Democratic People's Republic of Korea
52	7	2009	25.91296929457	0.533114411172631	5.088692252569462	20.82427704200053	Democratic People's Republic of Korea
53	7	2010	26.11194950941	0.53719291837066	5.073268682926442	21.03868082648356	Democratic People's Republic of Korea
54	7	2011	26.07686530532	0.541212269847829	5.104777814541848	20.97208749077815	Democratic People's Republic of Korea
55	7	2012	26.10221372624	0.545331713402902	5.114026053961651	20.98818767227835	Democratic People's Republic of Korea
56	7	2013	26.0199069904	0.549483297235091	5.083268591223964	20.93663839917603	Democratic People's Republic of Korea
57	7	2014	25.98691462991	0.553603559944788	5.089326314912041	20.89758831499795	Democratic People's Republic of Korea
58	7	2015	25.97671397785	0.557321271453133	5.089904420722036	20.88680955712797	Democratic People's Republic of Korea
59	7	2016	25.99243351301	0.560743562553338	5.10477955713068	20.88765395587932	Democratic People's Republic of Korea
60	7	2017	25.93032814896	0.563388288880609	5.08986969577419	20.84045845318581	Democratic People's Republic of Korea
61	7	2018	25.87704355593	0.565161484391211	5.113326967145238	20.76371658878476	Democratic People's Republic of Korea
62	7	2019	25.81408866426	0.566765705893725	5.094040961370851	20.72004770288915	Democratic People's Republic of Korea
63	7	2020	25.63289663609	0.56818855103523	5.104398014236304	20.52849862185369	Democratic People's Republic of Korea
64	7	2021	25.44488324235	0.569854634067777	5.085101028795447	20.35978221355455	Democratic People's Republic of Korea
65	8	1990	21.77332462072	0.667633853818721	5.081569402037981	16.69175521868202	Taiwan (Province of China)
66	8	1991	22.85509549009	0.676537236907717	5.12689767978551	17.72819781030449	Taiwan (Province of China)
67	8	1992	23.50513903386	0.684803635601178	5.060563500088315	18.44457553377169	Taiwan (Province of China)
68	8	1993	25.02128812308	0.692924130193594	5.113770370573793	19.90751775250621	Taiwan (Province of China)
69	8	1994	25.11433171484	0.701078749506874	5.093028124336699	20.0213035905033	Taiwan (Province of China)
70	8	1995	26.21907704989	0.709626820870811	5.1427432729208	21.0763337769692	Taiwan (Province of China)
71	8	1996	27.42589285464	0.719128415346056	5.11973275024404	22.30616010439596	Taiwan (Province of China)
72	8	1997	28.47733271676	0.72914549717473	5.10685080618981	23.37048191057019	Taiwan (Province of China)
73	8	1998	27.74785566391	0.738125787434293	5.066890592462473	22.68096507144752	Taiwan (Province of China)
74	8	1999	28.37952091587	0.745338399386342	5.081491170387757	23.29802974548224	Taiwan (Province of China)
75	8	2000	29.20393795893	0.752926841487622	5.107028566522574	24.09690939240743	Taiwan (Province of China)
76	8	2001	29.82742219366	0.760829809097496	5.103830219381531	24.72359197427847	Taiwan (Province of China)
77	8	2002	28.91031827683	0.769008983647841	5.076466871625769	23.83385140520423	Taiwan (Province of China)
78	8	2003	29.91902208363	0.776955803379445	5.107850381890753	24.81117170173925	Taiwan (Province of China)
79	8	2004	29.99688336042	0.784677977861477	5.078738895375464	24.91814446504453	Taiwan (Province of China)
80	8	2005	30.89000707814	0.792445129331779	5.108720538372784	25.78128653976722	Taiwan (Province of China)
81	8	2006	30.52761322902	0.800174674875457	5.125858440973232	25.40175478804677	Taiwan (Province of China)
82	8	2007	31.38238441351	0.808137693890723	5.107262613766804	26.2751217997432	Taiwan (Province of China)
83	8	2008	31.33599773153	0.81540069133486	5.07667341740967	26.25932431412033	Taiwan (Province of China)
84	8	2009	31.69400121892	0.821432279265941	5.104139766411071	26.58986145250893	Taiwan (Province of China)
85	8	2010	32.5449367391	0.827226752015366	5.09908740215402	27.44584933694598	Taiwan (Province of China)
86	8	2011	33.66930690099	0.832064073807912	5.105976873473158	28.56333002751684	Taiwan (Province of China)
87	8	2012	34.28294254516	0.836677664574998	5.067771534256019	29.21517101090399	Taiwan (Province of China)
88	8	2013	34.03772472282	0.841280462756768	5.081016545928334	28.95670817689167	Taiwan (Province of China)
89	8	2014	35.14171624625	0.845695560406305	5.101618509552396	30.0400977366976	Taiwan (Province of China)
90	8	2015	34.17640555886	0.850055268699097	5.070297433637738	29.10610812522227	Taiwan (Province of China)
91	8	2016	34.58850621884	0.854466037759635	5.099046283404587	29.48945993543541	Taiwan (Province of China)
92	8	2017	33.63283961922	0.858888018761485	5.150121393341099	28.4827182258789	Taiwan (Province of China)
93	8	2018	33.98464514313	0.863158360983117	5.085099119714286	28.89954602341571	Taiwan (Province of China)
94	8	2019	33.05571824197	0.86741184993072	5.081485858606702	27.9742323833633	Taiwan (Province of China)
95	8	2020	32.05291342669	0.871247947250766	5.080713177032277	26.97220024965773	Taiwan (Province of China)
96	8	2021	31.76322131733	0.874747053187929	5.075936897745979	26.68728441958402	Taiwan (Province of China)
97	10	1990	31.89225092946	0.289075059080125	5.305525783620233	26.58672514583977	Cambodia
98	10	1991	32.52681952473	0.29247920029669	5.299555571130667	27.22726395359933	Cambodia
99	10	1992	33.31174635409999	0.296900954885372	5.3110804890778	28.0006658650222	Cambodia
100	10	1993	34.27210726543	0.301627201679918	5.311587907719637	28.96051935771036	Cambodia
101	10	1994	35.31003736642	0.305722592004088	5.306261488523509	30.00377587789649	Cambodia
102	10	1995	36.18866112331	0.310678881281017	5.313318877255334	30.87534224605466	Cambodia
103	10	1996	36.91796105683	0.31563096971546	5.298206978819419	31.61975407801058	Cambodia
104	10	1997	37.39075068122	0.320503749678941	5.310494941903164	32.08025573931683	Cambodia
105	10	1998	37.83708049556	0.324974298583536	5.294034443451569	32.54304605210844	Cambodia
106	10	1999	38.28587759764	0.330224246107348	5.299207176983942	32.98667042065606	Cambodia
107	10	2000	38.59547309492	0.336075029953322	5.100780522569268	33.49469257235074	Cambodia
108	10	2001	39.06096836433	0.342507910583009	5.0968387846428	33.9641295796872	Cambodia
109	10	2002	39.34866706436	0.349465712270985	5.079781218997103	34.2688858453629	Cambodia
110	10	2003	39.40326563051	0.356929660458733	5.108074191519633	34.29519143899036	Cambodia
111	10	2004	39.74875879626	0.364854644690823	5.078847252364487	34.66991154389551	Cambodia
112	10	2005	40.20076752966	0.373331814716366	5.125279521174766	35.07548800848523	Cambodia
113	10	2006	40.43006297273	0.381698166189418	5.102998096068842	35.32706487666115	Cambodia
114	10	2007	40.97562333202	0.389876229632594	5.117540112543925	35.85808321947607	Cambodia
115	10	2008	41.28637949439	0.397679519850279	5.118796208986191	36.16758328540381	Cambodia
116	10	2009	41.66242627931	0.404220933365413	5.093352086724818	36.56907419258518	Cambodia
117	10	2010	42.0903119783	0.410211121336958	5.105123176813301	36.9851888014867	Cambodia
118	10	2011	42.66101374022	0.415964408667437	5.111877057741523	37.54913668247848	Cambodia
119	10	2012	43.21053617637	0.4217697537185	5.123101711586637	38.08743446478336	Cambodia
120	10	2013	43.67963906576	0.427715060183387	5.106713055714945	38.57292601004505	Cambodia
121	10	2014	44.26579062295	0.433597748994237	5.079910471784839	39.18588015116516	Cambodia
122	10	2015	44.83882168172	0.43948735809131	5.085222420845435	39.75359926087457	Cambodia
123	10	2016	45.40243137153	0.445358172105636	5.077285218277157	40.32514615325285	Cambodia
124	10	2017	45.84429466461	0.451221744385535	5.096236620359796	40.7480580442502	Cambodia
125	10	2018	46.23967920351	0.457341489845745	5.111530124698381	41.12814907881162	Cambodia
126	10	2019	46.58174277757	0.463643430446969	5.087876859808446	41.49386591776155	Cambodia
127	10	2020	46.63025777853	0.468876053670987	5.084402033294381	41.54585574523562	Cambodia
128	10	2021	46.51682746847001	0.473621490708013	5.093908521849789	41.42291894662021	Cambodia
129	11	1990	20.05544371473	0.457134954421362	5.084817218	14.97062649673	Indonesia
130	11	1991	20.73286907961	0.466505583269134	5.099416201762478	15.63345287784752	Indonesia
131	11	1992	21.39909934249	0.475753157454434	5.128594942794667	16.27050439969533	Indonesia
132	11	1993	22.13409903791	0.484775240859362	5.074735987737708	17.05936305017229	Indonesia
133	11	1994	22.67730587574	0.493607099523711	5.108161012243796	17.56914486349621	Indonesia
134	11	1995	23.03159335246	0.502008381392835	5.11995118344125	17.91164216901875	Indonesia
135	11	1996	23.43915186381	0.510108146446556	5.086828667966706	18.35232319584329	Indonesia
136	11	1997	23.64577881255	0.51810218881129	5.106182409371481	18.53959640317852	Indonesia
137	11	1998	23.77588913942	0.524045603868488	5.113817504857196	18.6620716345628	Indonesia
138	11	1999	23.79813983555	0.529176329629629	5.078645506282323	18.71949432926768	Indonesia
139	11	2000	23.74921097017	0.533789587270659	5.143340329148445	18.60587064102155	Indonesia
140	11	2001	23.51945716951	0.537977981115366	5.121372182851735	18.39808498665827	Indonesia
141	11	2002	23.28989455459	0.542245676060877	5.124211803677222	18.16568275091278	Indonesia
142	11	2003	23.30366420003	0.546550264351478	5.137782342323764	18.16588185770624	Indonesia
143	11	2004	23.25530400617	0.550902314227472	5.104808118177727	18.15049588799227	Indonesia
144	11	2005	23.39177184845	0.555424913216581	5.070594373326213	18.32117747512379	Indonesia
145	11	2006	23.5607576579	0.560265924242442	5.06509958473734	18.49565807316266	Indonesia
146	11	2007	24.01557007334	0.565811896183758	5.099887541223087	18.91568253211691	Indonesia
147	11	2008	24.43379575887	0.572225266933015	5.123686960919796	19.31010879795021	Indonesia
148	11	2009	25.05749999269	0.578866902230273	5.112343385075965	19.94515660761404	Indonesia
149	11	2010	25.50050775795	0.585982419406785	5.113014182226421	20.38749357572358	Indonesia
150	11	2011	26.19439043331	0.593652984587084	5.080390360438721	21.11400007287128	Indonesia
151	11	2012	26.64282445712	0.601185701344525	5.101875665896292	21.54094879122371	Indonesia
152	11	2013	27.04906778087	0.608509904334102	5.087511612290606	21.96155616857939	Indonesia
153	11	2014	27.33391995048	0.615499887091834	5.099580120051731	22.23433983042827	Indonesia
154	11	2015	27.79048824509	0.622222469472476	5.100552281528071	22.68993596356193	Indonesia
155	11	2016	28.10857215152	0.62866662466714	5.128097791834691	22.98047435968531	Indonesia
156	11	2017	28.41953302694	0.634895744678987	5.123069561877033	23.29646346506297	Indonesia
157	11	2018	28.76047487382	0.640948750163115	5.0921159159151	23.6683589579049	Indonesia
158	11	2019	28.78863766311	0.64686545689526	5.106394348313027	23.68224331479697	Indonesia
159	11	2020	29.23447266859	0.651926647922518	5.103724493305363	24.13074817528464	Indonesia
160	11	2021	29.03565746295	0.656868336261681	5.090974379196902	23.9446830837531	Indonesia
161	12	1990	30.18797339351	0.264283163752662	5.302613134843334	24.88536025866667	Lao People's Democratic Republic
162	12	1991	30.56553069534	0.268787617854408	5.322952450796	25.242578244544	Lao People's Democratic Republic
163	12	1992	31.01048773945	0.273435312470827	5.31126688739181	25.69922085205819	Lao People's Democratic Republic
164	12	1993	31.440601671	0.278140417914198	5.291101219436666	26.14950045156333	Lao People's Democratic Republic
165	12	1994	31.88352157683	0.283270229855729	5.317773450906042	26.56574812592396	Lao People's Democratic Republic
166	12	1995	32.36250398142001	0.288795341159004	5.302496412890849	27.06000756852916	Lao People's Democratic Republic
167	12	1996	32.80932911873001	0.294838372041673	5.294702879138041	27.51462623959196	Lao People's Democratic Republic
168	12	1997	33.39465994855	0.301477967015192	5.321384034693196	28.0732759138568	Lao People's Democratic Republic
169	12	1998	33.96732577398	0.308402544731754	5.315553789830816	28.65177198414919	Lao People's Democratic Republic
170	12	1999	34.5218012537	0.315972615438411	5.298920013172264	29.22288124052773	Lao People's Democratic Republic
171	12	2000	34.65247178951	0.323947359495962	5.301026137136667	29.35144565237334	Lao People's Democratic Republic
172	12	2001	35.36839288855001	0.332580408807204	5.108920134743896	30.25947275380611	Lao People's Democratic Republic
173	12	2002	35.63881221066	0.341667271144462	5.117815686246556	30.52099652441344	Lao People's Democratic Republic
174	12	2003	36.02001729733	0.350658178383381	5.095560037459829	30.92445725987017	Lao People's Democratic Republic
175	12	2004	36.4708506512	0.359681759216616	5.103431882002392	31.36741876919761	Lao People's Democratic Republic
176	12	2005	37.00650352908	0.368728677775792	5.105303576241573	31.90119995283843	Lao People's Democratic Republic
177	12	2006	37.43804857721999	0.378122280697802	5.118981283119174	32.31906729410082	Lao People's Democratic Republic
178	12	2007	37.94123436486	0.387723649113709	5.094413391932421	32.84682097292758	Lao People's Democratic Republic
179	12	2008	38.45874356544	0.397011298824877	5.077841788101455	33.38090177733855	Lao People's Democratic Republic
180	12	2009	38.83490387292	0.406139021683818	5.1026647364922	33.7322391364278	Lao People's Democratic Republic
181	12	2010	38.89252846748	0.414865566497825	5.080431245802062	33.81209722167794	Lao People's Democratic Republic
182	12	2011	39.23063494427	0.42335452259834	5.09545610242072	34.13517884184928	Lao People's Democratic Republic
183	12	2012	39.17923849308	0.431149360954477	5.123235911111566	34.05600258196844	Lao People's Democratic Republic
184	12	2013	39.27199920313	0.438691038635463	5.094647331754898	34.1773518713751	Lao People's Democratic Republic
185	12	2014	39.41340723857	0.4458694242056	5.111090407746122	34.30231683082388	Lao People's Democratic Republic
186	12	2015	39.70176989429	0.452749603276049	5.100778756163196	34.6009911381268	Lao People's Democratic Republic
187	12	2016	39.84403911588	0.459583995539449	5.14362158116953	34.70041753471047	Lao People's Democratic Republic
188	12	2017	40.16510765853	0.466168891657656	5.072874201341375	35.09223345718862	Lao People's Democratic Republic
189	12	2018	40.24681204645	0.472618102538068	5.08749071165447	35.15932133479554	Lao People's Democratic Republic
190	12	2019	40.42214368811	0.478811372841658	5.086507292614409	35.33563639549559	Lao People's Democratic Republic
191	12	2020	40.32328638913	0.484192959345392	5.120618722541031	35.20266766658897	Lao People's Democratic Republic
192	12	2021	40.12518772292	0.489136091456599	5.096263638338812	35.02892408458119	Lao People's Democratic Republic
193	13	1990	44.38929614559	0.545799405460294	5.101533922383261	39.28776222320674	Malaysia
194	13	1991	43.93586355724	0.551683548009526	5.052085889880116	38.88377766735988	Malaysia
195	13	1992	44.2014836942	0.558186752245966	5.089968209721296	39.1115154844787	Malaysia
196	13	1993	44.72873342661	0.565845656303133	5.111448171330215	39.61728525527978	Malaysia
197	13	1994	43.79364029746	0.574380445989544	5.096108216619286	38.69753208084072	Malaysia
198	13	1995	45.11994792511999	0.583441102596569	5.088478955845644	40.03146896927435	Malaysia
199	13	1996	44.74948594352	0.593152135005711	5.09728515702	39.6522007865	Malaysia
200	13	1997	44.76066277615	0.603418105152686	5.067218955104536	39.69344382104546	Malaysia
201	13	1998	44.61666858272	0.612645412003281	5.0951910423768	39.52147754034321	Malaysia
202	13	1999	47.23211822243	0.621724901078498	5.111866981527033	42.12025124090297	Malaysia
203	13	2000	45.04008710217001	0.630523543762275	5.081812712983404	39.9582743891866	Malaysia
204	13	2001	44.19777278119	0.638257476929833	5.0778711258905	39.1199016552995	Malaysia
205	13	2002	44.37958623263	0.645044248017871	5.101663235410197	39.2779229972198	Malaysia
206	13	2003	45.09887259712	0.65088567830407	5.095086207234854	40.00378638988514	Malaysia
207	13	2004	44.76198881043	0.656243325827196	5.075245889239438	39.68674292119056	Malaysia
208	13	2005	44.64940805221	0.661242241061834	5.124883690732	39.524524361478	Malaysia
209	13	2006	44.37195706642	0.665956287100151	5.117246844746535	39.25471022167347	Malaysia
210	13	2007	43.96865575091	0.670843725887123	5.119729811173256	38.84892593973674	Malaysia
211	13	2008	44.41282719873	0.676399910213952	5.081348514591158	39.33147868413884	Malaysia
212	13	2009	45.32794148812	0.682070653985994	5.062767327123265	40.26517416099673	Malaysia
213	13	2010	46.09046575609	0.688258621606068	5.12237667368394	40.96808908240606	Malaysia
214	13	2011	46.42870732697	0.69408340345083	5.094737851017388	41.33396947595261	Malaysia
215	13	2012	46.35889735831	0.699664734135674	5.118999040121139	41.23989831818886	Malaysia
216	13	2013	47.13714819038	0.70493071683803	5.099016915157375	42.03813127522263	Malaysia
217	13	2014	48.13168755299	0.709953756222256	5.100049934644909	43.03163761834509	Malaysia
218	13	2015	50.5998852724	0.714659871236347	5.104079417750116	45.49580585464989	Malaysia
219	13	2016	51.23373781382	0.719223424980679	5.092637469380866	46.14110034443913	Malaysia
220	13	2017	53.00164988936	0.724235411990887	5.084235529292549	47.91741436006745	Malaysia
221	13	2018	53.31112087855	0.72938807812528	5.09872993798514	48.21239094056486	Malaysia
222	13	2019	54.11207646866001	0.734587751127645	5.079834078156	49.03224239050401	Malaysia
223	13	2020	50.8273913145	0.738743992650626	5.087207260356	45.740184054144	Malaysia
224	13	2021	54.18568938452	0.742523828414751	5.101393171442385	49.08429621307762	Malaysia
225	14	1990	4.95777152396	0.331601544442323	4.95777152396	0	Maldives
226	14	1991	5.364622629229999	0.344398606997735	5.10132475554509	0.2632978736849099	Maldives
227	14	1992	5.81934248825	0.358252339504646	5.131895224108943	0.6874472641410572	Maldives
228	14	1993	6.23727443443	0.372806998520911	5.093768648365109	1.143505786064891	Maldives
229	14	1994	6.63092955681	0.388081604129663	5.080902343856322	1.550027212953678	Maldives
230	14	1995	7.22947449872	0.403945582505039	5.109445973165	2.120028525555	Maldives
231	14	1996	7.919760945060001	0.420519127829701	5.124701533802988	2.795059411257013	Maldives
232	14	1997	8.550584215	0.437436025558501	5.087633247649636	3.462950967350364	Maldives
233	14	1998	8.985809872499999	0.453973361371121	5.095967600163977	3.889842272336022	Maldives
234	14	1999	9.44350214114	0.469338065717424	5.080141108594646	4.363361032545353	Maldives
235	14	2000	9.9933979059	0.483495670503175	5.089023628351216	4.904374277548784	Maldives
236	14	2001	10.44414080169	0.495923695035155	5.087858112491333	5.356282689198667	Maldives
237	14	2002	10.38028470706	0.507404859766873	5.078746136919192	5.301538570140807	Maldives
238	14	2003	10.65035581141	0.518926864396739	5.083373115007736	5.566982696402264	Maldives
239	14	2004	10.90491657852	0.529910190937908	5.065249597918023	5.839666980601977	Maldives
240	14	2005	11.1285069736	0.53825333247429	5.1198858947173	6.0086210788827	Maldives
241	14	2006	11.38238507135	0.547950411527519	5.112684544437871	6.26970052691213	Maldives
242	14	2007	11.52993450197	0.557529246632533	5.105333747829278	6.424600754140722	Maldives
243	14	2008	11.62736949784	0.566839634379964	5.099203618646907	6.528165879193093	Maldives
244	14	2009	11.65462269681	0.574442059853853	5.089590060172747	6.565032636637253	Maldives
245	14	2010	11.64666290697	0.581980986393534	5.100718644072626	6.545944262897375	Maldives
246	14	2011	11.56838956485	0.589684459954112	5.104839816695116	6.463549748154883	Maldives
247	14	2012	11.46257089296	0.596948519185372	5.065137254327033	6.397433638632967	Maldives
248	14	2013	11.26844178869	0.604238519255647	5.116989921751053	6.151451866938947	Maldives
249	14	2014	11.03708187951	0.611578071403856	5.129643200503637	5.907438679006363	Maldives
250	14	2015	10.82949962666	0.618454389892933	5.121349452041731	5.70815017461827	Maldives
251	14	2016	10.6220529995	0.624875949954596	5.114096306086386	5.507956693413614	Maldives
252	14	2017	10.46733508191	0.631083288156097	5.096476129430576	5.370858952479424	Maldives
253	14	2018	10.22782195063	0.637205659403498	5.096236197316633	5.131585753313368	Maldives
254	14	2019	9.90315051506	0.643082793641918	5.125853910605113	4.777296604454887	Maldives
255	14	2020	9.17863303942	0.647608589281031	5.097759086944257	4.080873952475742	Maldives
256	14	2021	9.19955793384	0.650886627343107	5.11136932991293	4.08818860392707	Maldives
257	15	1990	26.8563441599	0.319219723709677	5.29653325891215	21.55981090098786	Myanmar
258	15	1991	27.27456955953	0.322034718697423	5.308352654262	21.966216905268	Myanmar
259	15	1992	27.74396251097	0.325628883748026	5.304495120144352	22.43946739082565	Myanmar
260	15	1993	28.32695250541	0.329707434417887	5.313676330244842	23.01327617516516	Myanmar
261	15	1994	28.9550645328	0.334290120297598	5.103015750329796	23.85204878247021	Myanmar
262	15	1995	29.74297948869	0.339590975967104	5.144581886091047	24.59839760259895	Myanmar
263	15	1996	30.58313710625	0.345191641257382	5.099785236257019	25.48335186999298	Myanmar
264	15	1997	31.59107188243	0.350892883218861	5.084238146999419	26.50683373543059	Myanmar
265	15	1998	32.76870752475	0.356696902058465	5.10059688916198	27.66811063558802	Myanmar
266	15	1999	34.07080215396	0.36303773228042	5.111110117261744	28.95969203669826	Myanmar
267	15	2000	35.62230742443001	0.370360017053284	5.073103687869541	30.54920373656046	Myanmar
268	15	2001	37.01186440466	0.378171980483692	5.125028942089894	31.88683546257011	Myanmar
269	15	2002	38.50818344564	0.386343628220189	5.085770527429375	33.42241291821063	Myanmar
270	15	2003	40.16822088039	0.395218766380276	5.118443062610741	35.04977781777926	Myanmar
271	15	2004	41.57509716822	0.40469235815513	5.110282679148453	36.46481448907154	Myanmar
272	15	2005	42.63722124022	0.414662082498037	5.095185171318765	37.54203606890123	Myanmar
273	15	2006	43.4882201348	0.424705070565889	5.111908365361134	38.37631176943887	Myanmar
274	15	2007	43.72259953191	0.434536927066905	5.128511983595268	38.59408754831473	Myanmar
275	15	2008	43.86310223355	0.443595531234043	5.085285863716875	38.77781636983313	Myanmar
276	15	2009	43.91431701657	0.451954883959276	5.093881821792025	38.82043519477798	Myanmar
277	15	2010	43.70178093366999	0.460180429354898	5.113748369690814	38.58803256397918	Myanmar
278	15	2011	43.64026725866	0.467850871609568	5.078991278322857	38.56127598033714	Myanmar
279	15	2012	42.81191969089	0.475336422547245	5.076014820890505	37.73590486999949	Myanmar
280	15	2013	43.19401874816	0.482821855058075	5.11974590552383	38.07427284263617	Myanmar
281	15	2014	43.55444652246	0.490255145456161	5.102782298049839	38.45166422441016	Myanmar
282	15	2015	43.82465263901999	0.497374156127321	5.097430262976505	38.72722237604349	Myanmar
283	15	2016	44.02356273742	0.504115978117272	5.122627463029495	38.90093527439051	Myanmar
284	15	2017	44.23719433295	0.510823431317416	5.080630558724717	39.15656377422528	Myanmar
285	15	2018	44.33695389649	0.517557469010629	5.121492441347522	39.21546145514248	Myanmar
286	15	2019	44.54243776252	0.524108970350153	5.103054421418523	39.43938334110148	Myanmar
287	15	2020	44.52902397085	0.529434702877063	5.087678166615494	39.4413458042345	Myanmar
288	15	2021	44.38408734212	0.533900839611906	5.077344518879894	39.3067428232401	Myanmar
289	16	1990	39.59739991722	0.510011796397722	5.08980465966177	34.50759525755822	Philippines
290	16	1991	39.45729115981	0.513707183203398	5.082993270781	34.37429788902899	Philippines
291	16	1992	40.54645242292	0.517109502298333	5.108889772790244	35.43756265012976	Philippines
292	16	1993	41.14065795196	0.520600378172241	5.111080420951274	36.02957753100873	Philippines
293	16	1994	41.60798403252	0.524613606961947	5.1122320446575	36.4957519878625	Philippines
294	16	1995	41.99954311422	0.528827907097189	5.101288482354954	36.89825463186505	Philippines
295	16	1996	42.91775582186001	0.532938848718821	5.0986123246316	37.8191434972284	Philippines
296	16	1997	43.18170984338	0.536589867582292	5.092234462866444	38.08947538051356	Philippines
297	16	1998	43.96510709716	0.539496470377039	5.086148160745408	38.87895893641459	Philippines
298	16	1999	44.1564967106	0.542257968063782	5.111963092883846	39.04453361771616	Philippines
299	16	2000	45.19207674223	0.544997722532077	5.097968282637833	40.09410845959216	Philippines
300	16	2001	46.02613410524	0.547409431560733	5.079212484681942	40.94692162055806	Philippines
301	16	2002	46.32690784095	0.549521153378409	5.075283979073435	41.25162386187657	Philippines
302	16	2003	46.25017903196	0.551567967518738	5.079664993112528	41.17051403884747	Philippines
303	16	2004	46.28728477511	0.553704287358934	5.06209212605875	41.22519264905124	Philippines
304	16	2005	46.32598256803	0.555664102826939	5.115666428023967	41.21031614000604	Philippines
305	16	2006	46.16632551645	0.557976265254754	5.11001678413	41.05630873232001	Philippines
306	16	2007	46.05118370109	0.560822023745201	5.088673902336129	40.96250979875387	Philippines
307	16	2008	46.44455524566	0.563974721376474	5.085675387981456	41.35887985767855	Philippines
308	16	2009	47.14390567074	0.567355819963632	5.093404107371395	42.0505015633686	Philippines
309	16	2010	47.63930137766	0.571765888250344	5.07811052485884	42.56119085280116	Philippines
310	16	2011	48.29244714095	0.577240283466517	5.123234621328108	43.16921251962189	Philippines
311	16	2012	49.30526246237	0.58376762501942	5.112919338257128	44.19234312411287	Philippines
312	16	2013	50.07182405796	0.590837549266941	5.107914227314732	44.96390983064527	Philippines
313	16	2014	50.61125427532	0.598384520042983	5.120485381230194	45.4907688940898	Philippines
314	16	2015	51.99364245129	0.606215624393378	5.105278768458085	46.88836368283192	Philippines
315	16	2016	53.03033037404	0.614224960974851	5.121502297131046	47.90882807690895	Philippines
316	16	2017	53.47994360058	0.622315028960912	5.10298106249949	48.37696253808051	Philippines
317	16	2018	54.01161406191	0.630464275930184	5.14157405412604	48.87004000778396	Philippines
318	16	2019	54.59679292685	0.638547384381803	5.095068118562187	49.50172480828781	Philippines
319	16	2020	53.99071226467	0.644867233233664	5.085052597496116	48.90565966717389	Philippines
320	16	2021	54.32672414267	0.651219328702707	5.136515439176782	49.19020870349321	Philippines
321	17	1990	7.46866956158	0.522622552851521	5.119377926510762	2.349291635069238	Sri Lanka
322	17	1991	7.296592147919999	0.528239202759485	5.098131549770367	2.198460598149632	Sri Lanka
323	17	1992	7.354244736009999	0.533345535471094	5.091214514635506	2.263030221374494	Sri Lanka
324	17	1993	7.29795353834	0.538891102297622	5.095764139205047	2.202189399134952	Sri Lanka
325	17	1994	7.48182558928	0.545124551180714	5.085373031012118	2.396452558267882	Sri Lanka
326	17	1995	7.47446784563	0.551744058346111	5.09656101920407	2.377906826425931	Sri Lanka
327	17	1996	7.67409160642	0.558938887614985	5.103037683067778	2.571053923352222	Sri Lanka
328	17	1997	7.86975812266	0.566128422363729	5.073046176854757	2.796711945805243	Sri Lanka
329	17	1998	7.698331571070001	0.572326186668561	5.096794414178674	2.601537156891327	Sri Lanka
330	17	1999	7.755397629659999	0.57763004764168	5.11829940348494	2.637098226175059	Sri Lanka
331	17	2000	7.73519552632	0.582942637570578	5.096487828439663	2.638707697880337	Sri Lanka
332	17	2001	7.47436463417	0.587556599070554	5.099183128773275	2.375181505396725	Sri Lanka
333	17	2002	7.51810587653	0.59235912694583	5.104876117321429	2.413229759208571	Sri Lanka
334	17	2003	7.728189169049999	0.597410284061105	5.109195346015673	2.618993823034327	Sri Lanka
335	17	2004	8.03407805074	0.60225006214936	5.076605832740889	2.957472217999111	Sri Lanka
336	17	2005	8.29447359624	0.606906655593188	5.09313666481697	3.20133693142303	Sri Lanka
337	17	2006	8.35980929185	0.611807083317854	5.095837783341539	3.263971508508462	Sri Lanka
338	17	2007	8.29458197509	0.616979265050006	5.080083370993764	3.214498604096237	Sri Lanka
339	17	2008	8.39902771548	0.622414317259024	5.1138430386044	3.285184676875601	Sri Lanka
340	17	2009	8.74032054942	0.628149630493025	5.128124890694381	3.612195658725619	Sri Lanka
341	17	2010	8.66112160117	0.634263123413356	5.084552420687938	3.576569180482062	Sri Lanka
342	17	2011	8.90251598927	0.640799571244289	5.099020672023494	3.803495317246506	Sri Lanka
343	17	2012	8.87124874705	0.648049815659369	5.098374933726837	3.772873813323163	Sri Lanka
344	17	2013	9.01759969592	0.655435837718287	5.083829954244584	3.933769741675416	Sri Lanka
345	17	2014	9.12524488152	0.662782434226903	5.071404378591047	4.053840502928954	Sri Lanka
346	17	2015	9.28975792259	0.669760291875565	5.105565466354381	4.184192456235619	Sri Lanka
347	17	2016	9.37553888976	0.67627744148358	5.08332896473688	4.292209925023119	Sri Lanka
348	17	2017	9.55886800212	0.682405274024772	5.119182958235566	4.439685043884435	Sri Lanka
349	17	2018	9.70392859307	0.688125858195178	5.116145980550325	4.587782612519675	Sri Lanka
350	17	2019	9.85237690528	0.69351606326589	5.080097997898571	4.772278907381429	Sri Lanka
351	17	2020	9.27341823514	0.697648535082413	5.116795275789072	4.156622959350927	Sri Lanka
352	17	2021	9.63548710445	0.70153493519423	5.109718919384545	4.525768185065455	Sri Lanka
353	18	1990	25.54804997598	0.506644860754466	5.074470846763063	20.47357912921694	Thailand
354	18	1991	26.32071032168	0.515911465809998	5.089230885793784	21.23147943588622	Thailand
355	18	1992	26.56483619077	0.525161868897941	5.08203196863883	21.48280422213117	Thailand
356	18	1993	27.2560703481	0.534303709087494	5.123100539036832	22.13296980906317	Thailand
357	18	1994	27.70569241993	0.543325546554827	5.091898572299569	22.61379384763043	Thailand
358	18	1995	28.33304013194	0.552452208814004	5.1027649127653	23.2302752191747	Thailand
359	18	1996	29.21131164478	0.561302486534141	5.082933795685455	24.12837784909454	Thailand
360	18	1997	28.74667529582	0.568449492093676	5.081489481061616	23.66518581475838	Thailand
361	18	1998	29.39298749116	0.573817902004847	5.104736031787386	24.28825145937261	Thailand
362	18	1999	31.05119750919	0.578854167794919	5.094138023548068	25.95705948564193	Thailand
363	18	2000	32.24100337169	0.58350091705013	5.111713726083333	27.12928964560667	Thailand
364	18	2001	32.56706920755	0.587661560775708	5.104959940567404	27.46210926698259	Thailand
365	18	2002	34.73395917818	0.59175909789129	5.111164179163704	29.6227949990163	Thailand
366	18	2003	35.63485819596	0.596048920136592	5.116288707363585	30.51856948859642	Thailand
367	18	2004	36.41919933542	0.600520665140167	5.078952301685618	31.34024703373438	Thailand
368	18	2005	35.61280930988	0.605040775160747	5.0893264100825	30.5234828997975	Thailand
369	18	2006	36.72384238884	0.610356678024317	5.074133682629038	31.64970870621096	Thailand
370	18	2007	37.62139890918	0.616368591131489	5.091188490592453	32.53021041858755	Thailand
371	18	2008	37.932882078	0.621067542847306	5.140564683441707	32.79231739455829	Thailand
372	18	2009	37.40002195436	0.624329070216978	5.095899232305111	32.30412272205488	Thailand
373	18	2010	37.60204239176	0.62858943983977	5.125937072553297	32.4761053192067	Thailand
374	18	2011	37.54102902101	0.633226727672561	5.084207798405567	32.45682122260443	Thailand
375	18	2012	37.15461290583	0.638410972213962	5.106998221451959	32.04761468437804	Thailand
376	18	2013	36.62537922398	0.643672915801455	5.101428627595944	31.52395059638405	Thailand
377	18	2014	36.71188697708	0.648772057471972	5.081111759839011	31.63077521724099	Thailand
378	18	2015	36.94061941884	0.654015622617677	5.105898754947693	31.83472066389231	Thailand
379	18	2016	37.1207803365	0.659369302952365	5.122362146467182	31.99841819003282	Thailand
380	18	2017	36.63045323641	0.664804133690469	5.091133277857245	31.53931995855275	Thailand
381	18	2018	37.24681637276	0.670225586853729	5.088962787302894	32.1578535854571	Thailand
382	18	2019	38.14155261376	0.675273900833315	5.10764460146046	33.03390801229954	Thailand
383	18	2020	38.207630508	0.679119989171207	5.108717782286019	33.09891272571398	Thailand
384	18	2021	38.13646629412	0.682547932974593	5.102040168277652	33.03442612584234	Thailand
385	19	1990	18.37494675826	0.262468083434918	5.309705713790191	13.06524104446981	Timor-Leste
386	19	1991	18.71806220001	0.270943348789144	5.317106838216526	13.40095536179347	Timor-Leste
387	19	1992	19.13854836197	0.279916760012752	5.30885593225323	13.82969242971677	Timor-Leste
388	19	1993	19.52573550003	0.289266628937942	5.312693676502083	14.21304182352792	Timor-Leste
389	19	1994	19.89445675499	0.298763188841394	5.317473856097052	14.57698289889295	Timor-Leste
390	19	1995	19.93790033063	0.308018683645478	5.30821266362477	14.62968766700523	Timor-Leste
391	19	1996	20.08205226723	0.317588750054214	5.324577598293659	14.75747466893634	Timor-Leste
392	19	1997	20.09227980464	0.326705373863583	5.311964773714731	14.78031503092527	Timor-Leste
393	19	1998	20.26209451836	0.334894497001343	5.107955768255625	15.15413875010438	Timor-Leste
394	19	1999	20.29308786839	0.339252140436899	5.110058132525769	15.18302973586423	Timor-Leste
395	19	2000	20.21415386609	0.343793649201481	5.110253279891573	15.10390058619843	Timor-Leste
396	19	2001	20.14262160898	0.349490320159863	5.090483474877757	15.05213813410224	Timor-Leste
397	19	2002	19.68988995053	0.354162019516716	5.113091535060451	14.57679841546955	Timor-Leste
398	19	2003	20.04556691581	0.35844002540281	5.09500214325625	14.95056477255375	Timor-Leste
399	19	2004	19.58145534482	0.362687998477417	5.117369078131651	14.46408626668835	Timor-Leste
400	19	2005	19.52644499489	0.366913584279333	5.114880289635094	14.41156470525491	Timor-Leste
401	19	2006	19.63729244999	0.370654092006941	5.092487485791261	14.54480496419874	Timor-Leste
402	19	2007	20.19385599544	0.375390767982559	5.097451430316263	15.09640456512374	Timor-Leste
403	19	2008	20.38811824418	0.381227527778766	5.099479531448511	15.28863871273149	Timor-Leste
404	19	2009	21.74102983564	0.387944823498752	5.1046426270195	16.6363872086205	Timor-Leste
405	19	2010	21.92621139928	0.394887019369648	5.1281738075092	16.7980375917708	Timor-Leste
406	19	2011	23.94140463583	0.401872356301348	5.117899178180928	18.82350545764907	Timor-Leste
407	19	2012	25.12849045201	0.408910300117845	5.102416977421441	20.02607347458856	Timor-Leste
408	19	2013	25.84164701183	0.41521787782997	5.073699164516163	20.76794784731383	Timor-Leste
409	19	2014	26.40772531131	0.421155537971188	5.115586350700278	21.29213896060973	Timor-Leste
410	19	2015	26.45767978386	0.426383620035982	5.093439218781753	21.36424056507825	Timor-Leste
411	19	2016	26.74132238339	0.431207272013621	5.105413677724516	21.63590870566549	Timor-Leste
412	19	2017	26.94589479478	0.434519733594658	5.087520638790215	21.85837415598979	Timor-Leste
413	19	2018	27.16885428277	0.437018662969572	5.088456343855631	22.08039793891437	Timor-Leste
414	19	2019	27.42583250145	0.44019584549571	5.077893228519406	22.3479392729306	Timor-Leste
415	19	2020	27.39862224684	0.442349336035765	5.106547395944	22.292074850896	Timor-Leste
416	19	2021	27.42849335472	0.444667618881833	5.142830459711632	22.28566289500837	Timor-Leste
417	20	1990	20.86433392702	0.407630047693296	5.070053426129796	15.7942805008902	Viet Nam
418	20	1991	21.09850958283	0.413217249557429	5.106165422029307	15.99234416080069	Viet Nam
419	20	1992	21.41052650916	0.419781657140794	5.05456636920229	16.35596013995771	Viet Nam
420	20	1993	21.67378492756	0.427072184949202	5.0972146515382	16.5765702760218	Viet Nam
421	20	1994	21.93558383309	0.435106272492167	5.091120968727573	16.84446286436243	Viet Nam
422	20	1995	22.21623400367	0.443858785203356	5.088801592668691	17.12743241100131	Viet Nam
423	20	1996	22.28255842246	0.453102410398964	5.100388162250306	17.18217026020969	Viet Nam
424	20	1997	22.43800460095	0.462853518365539	5.094883277521562	17.34312132342843	Viet Nam
425	20	1998	22.54519771216	0.47247889159957	5.1126367477422	17.4325609644178	Viet Nam
426	20	1999	22.6025352771	0.48144577410536	5.072601840719647	17.52993343638035	Viet Nam
427	20	2000	22.56605306812	0.489802045414549	5.100708713416451	17.46534435470355	Viet Nam
428	20	2001	22.6990217878	0.497630349065707	5.131204742748505	17.56781704505149	Viet Nam
429	20	2002	22.84346217156	0.505453447065355	5.115096172255158	17.72836599930484	Viet Nam
430	20	2003	23.03686625332	0.513367511118634	5.096593972560833	17.94027228075917	Viet Nam
431	20	2004	23.21258992854	0.521229389687461	5.142568541734336	18.07002138680566	Viet Nam
432	20	2005	23.41166529598	0.528956332075378	5.087728647364457	18.32393664861554	Viet Nam
433	20	2006	23.4626046824	0.53630065301368	5.087292185915281	18.37531249648472	Viet Nam
434	20	2007	23.65582571981	0.543342652110377	5.12061254156963	18.53521317824037	Viet Nam
435	20	2008	23.87278598806	0.550127119086299	5.069756405355321	18.80302958270468	Viet Nam
436	20	2009	24.14050020972	0.55645594448371	5.080065910327979	19.06043429939202	Viet Nam
437	20	2010	24.51842734542	0.562768571224979	5.102602463979177	19.41582488144082	Viet Nam
438	20	2011	24.76088202898	0.568945458254757	5.085777726992735	19.67510430198727	Viet Nam
439	20	2012	24.9322260367	0.575078671720175	5.11443345855	19.81779257815	Viet Nam
440	20	2013	25.15373401176	0.581029214733769	5.087699352393685	20.06603465936632	Viet Nam
441	20	2014	25.44357677488	0.586913814919078	5.0670030235122	20.3765737513678	Viet Nam
442	20	2015	25.72827126547	0.592849573281283	5.112079133891667	20.61619213157834	Viet Nam
443	20	2016	25.81016091356	0.598849485299412	5.120422986702165	20.68973792685783	Viet Nam
444	20	2017	25.93230240075	0.605019420569412	5.086376359243021	20.84592604150698	Viet Nam
445	20	2018	26.04983644951	0.611351406113218	5.102062257545102	20.9477741919649	Viet Nam
446	20	2019	26.1717809344	0.6177338152062	5.091318572303333	21.08046236209666	Viet Nam
447	20	2020	26.21380900585	0.623090320139283	5.087676880390319	21.12613212545968	Viet Nam
448	20	2021	25.99461179353	0.627933720680671	5.077779271836083	20.91683252169392	Viet Nam
449	22	1990	68.90111865013	0.53464890774309	5.092130304347033	63.80898834578297	Fiji
450	22	1991	69.26550731176	0.538778259951718	5.068260764647963	64.19724654711204	Fiji
451	22	1992	69.3991281669	0.543188551973659	5.099256248000935	64.29987191889906	Fiji
452	22	1993	69.57105306123	0.547776473718793	5.104857815909322	64.46619524532068	Fiji
453	22	1994	69.58294848212999	0.552849019704515	5.119734145301818	64.46321433682817	Fiji
454	22	1995	69.87827191238999	0.558530972290103	5.119969195959666	64.75830271643032	Fiji
455	22	1996	70.41785078109	0.565041878958725	5.113327265955347	65.30452351513465	Fiji
456	22	1997	70.09206478934	0.571187752703497	5.107827949230291	64.9842368401097	Fiji
457	22	1998	68.42748921355	0.577172353765379	5.087168662673908	63.34032055087609	Fiji
458	22	1999	69.19369999619	0.583573942431191	5.11492155533	64.07877844086	Fiji
459	22	2000	69.23549924745	0.589196631128333	5.074691961403826	64.16080728604616	Fiji
460	22	2001	66.3275283845	0.59449741944042	5.061720589962584	61.26580779453742	Fiji
461	22	2002	66.08001417228	0.59932203091066	5.111942222467952	60.96807194981205	Fiji
462	22	2003	67.52487335754	0.603489622121197	5.085711559037283	62.43916179850272	Fiji
463	22	2004	66.5621536693	0.607544889853603	5.104696683725702	61.4574569855743	Fiji
464	22	2005	68.11752843233	0.610812943594047	5.085522962067157	63.03200547026285	Fiji
465	22	2006	69.8314782183	0.613932767413255	5.106343076121354	64.72513514217866	Fiji
466	22	2007	71.99353292506	0.616582915169589	5.115043346361442	66.87848957869855	Fiji
467	22	2008	74.11012877391	0.618958809102014	5.140056341721539	68.97007243218847	Fiji
468	22	2009	75.02505879653	0.620883465082065	5.079996017714766	69.94506277881524	Fiji
469	22	2010	75.71452464901	0.62330878605608	5.0689328477733	70.6455918012367	Fiji
470	22	2011	76.9752673837	0.626438251319165	5.106718377734962	71.86854900596504	Fiji
471	22	2012	77.47173233142	0.629881334893454	5.088904651761143	72.38282767965886	Fiji
472	22	2013	77.93426894323001	0.634278114312534	5.072238919211825	72.86203002401818	Fiji
473	22	2014	78.32847401548	0.6393900664467	5.085777463469314	73.24269655201068	Fiji
474	22	2015	78.8958623355	0.645026352546626	5.10046195305932	73.79540038244068	Fiji
475	22	2016	79.76788093014	0.650742680102873	5.103858131306413	74.66402279883359	Fiji
476	22	2017	80.52836960355	0.656464010258719	5.093694790148118	75.43467481340188	Fiji
477	22	2018	81.00729293779	0.661991453647996	5.073803741873661	75.93348919591634	Fiji
478	22	2019	81.13856187749	0.667060979290814	5.127593368371429	76.01096850911858	Fiji
479	22	2020	81.1733242924	0.671431490601499	5.052436751457432	76.12088754094256	Fiji
480	22	2021	81.05185593898	0.675051630810876	5.115778850208125	75.93607708877187	Fiji
481	23	1990	51.6363166668	0.410389821247376	5.08810444565368	46.54821222114632	Kiribati
482	23	1991	52.00779429945	0.412884199130178	5.086408426538333	46.92138587291166	Kiribati
483	23	1992	52.25562432871	0.415577609430112	5.071876316983981	47.18374801172602	Kiribati
484	23	1993	52.86847717198	0.418481660624087	5.11510371695964	47.75337345502036	Kiribati
485	23	1994	53.22966679283	0.421716217125176	5.11370605921297	48.11596073361703	Kiribati
486	23	1995	54.10459433546001	0.425024354020195	5.114147160616454	48.99044717484355	Kiribati
487	23	1996	54.87016014462999	0.428300682254543	5.121780234447624	49.74837991018236	Kiribati
488	23	1997	55.76456057444	0.431641940565898	5.075219372319802	50.6893412021202	Kiribati
489	23	1998	56.85012604332	0.435741904126434	5.080640570396199	51.7694854729238	Kiribati
490	23	1999	58.33964271449999	0.439692923227333	5.115368040743814	53.22427467375618	Kiribati
491	23	2000	59.47557637592	0.444436339062538	5.10192630928875	54.37365006663125	Kiribati
492	23	2001	59.97847181755999	0.448782300735609	5.102523012930322	54.87594880462967	Kiribati
493	23	2002	60.5907795522	0.453462297779448	5.077960404898691	55.51281914730131	Kiribati
494	23	2003	61.09202509052	0.458208373737044	5.140752618548427	55.95127247197158	Kiribati
495	23	2004	61.55526173382	0.462336213231137	5.060348002005465	56.49491373181453	Kiribati
496	23	2005	62.12101864312999	0.466722276344394	5.084022482687327	57.03699616044267	Kiribati
497	23	2006	62.94338738217999	0.470557196660738	5.105653459668842	57.83773392251115	Kiribati
498	23	2007	63.82554684092	0.474227450118041	5.143794849536364	58.68175199138363	Kiribati
499	23	2008	64.73616475064	0.47720193306214	5.101715216305089	59.63444953433491	Kiribati
500	23	2009	65.62805720951	0.480035601443872	5.080014972856136	60.54804223665387	Kiribati
501	23	2010	66.48647680368	0.482447689410665	5.078671751962291	61.40780505171772	Kiribati
502	23	2011	67.34853626502	0.485028211089828	5.130361430102778	62.21817483491722	Kiribati
503	23	2012	67.6435194746	0.488175863692029	5.095864885410659	62.54765458918934	Kiribati
504	23	2013	67.89930631272	0.491880767182311	5.108240935181616	62.79106537753839	Kiribati
505	23	2014	68.20991936348	0.495317241227584	5.092447265495177	63.11747209798482	Kiribati
506	23	2015	68.59586796973001	0.500059699036215	5.11730410198567	63.47856386774434	Kiribati
507	23	2016	68.81475649977	0.505207837257253	5.082261227770175	63.73249527199982	Kiribati
508	23	2017	69.11466364207	0.510019240979789	5.139387321893263	63.97527632017673	Kiribati
509	23	2018	69.32102081101	0.514810383548853	5.124728829569802	64.1962919814402	Kiribati
510	23	2019	69.6751394153	0.519441321098362	5.079558615416947	64.59558079988305	Kiribati
511	23	2020	69.74908971928001	0.523454113096381	5.091606590903445	64.65748312837657	Kiribati
512	23	2021	69.63537025077001	0.527186582842681	5.105279600522924	64.53009065024709	Kiribati
513	24	1990	44.52362757117	0.430839288199048	5.10946614323021	39.4141614279398	Marshall Islands
514	24	1991	46.04935207489	0.435571411977162	5.092786652738	40.956565422152	Marshall Islands
515	24	1992	47.42304243276	0.440491018138956	5.092176201658791	42.33086623110121	Marshall Islands
516	24	1993	48.87225863704	0.445479084259875	5.081968721793047	43.79028991524695	Marshall Islands
517	24	1994	50.19185959465	0.450848221273844	5.128853401819346	45.06300619283065	Marshall Islands
518	24	1995	51.38730296673	0.45685967435209	5.092873382093823	46.29442958463618	Marshall Islands
519	24	1996	52.16999954955	0.461209430189201	5.105853256049143	47.06414629350085	Marshall Islands
520	24	1997	52.79498915777999	0.464752728246042	5.080572236992574	47.71441692078742	Marshall Islands
521	24	1998	53.41523465173	0.468133032354917	5.087788250432088	48.32744640129791	Marshall Islands
522	24	1999	54.18779921199	0.471292726535272	5.096891388425765	49.09090782356423	Marshall Islands
523	24	2000	54.96755449865	0.474562536385418	5.107006659666404	49.8605478389836	Marshall Islands
524	24	2001	55.74276525714	0.478588316369524	5.108287926006813	50.63447733113318	Marshall Islands
525	24	2002	56.60200699015	0.482776259493159	5.102291189606386	51.49971580054362	Marshall Islands
526	24	2003	57.31054730536	0.486248620277286	5.112322657329167	52.19822464803083	Marshall Islands
527	24	2004	58.02119857442	0.489573077431328	5.08572333570875	52.93547523871125	Marshall Islands
528	24	2005	58.78180873069	0.49327139054966	5.085890713152233	53.69591801753777	Marshall Islands
529	24	2006	59.65873694070999	0.497456174718598	5.065301472134347	54.59343546857565	Marshall Islands
530	24	2007	60.20755961581	0.502250042471655	5.111434927929811	55.09612468788018	Marshall Islands
531	24	2008	60.76237320035	0.506359587700651	5.100316035135143	55.66205716521485	Marshall Islands
532	24	2009	61.30471877758001	0.510794535917681	5.110481174876869	56.19423760270314	Marshall Islands
533	24	2010	61.70620876457	0.51608513761736	5.075534521928334	56.63067424264167	Marshall Islands
534	24	2011	62.06207369057	0.521177086955837	5.104382250940727	56.95769143962927	Marshall Islands
535	24	2012	62.2720159256	0.526042019095978	5.1057824507032	57.1662334748968	Marshall Islands
536	24	2013	62.47197990077999	0.531446300319586	5.120490732451613	57.35148916832838	Marshall Islands
537	24	2014	62.75653401494	0.536640130947104	5.108620912517408	57.64791310242259	Marshall Islands
538	24	2015	63.09648924799	0.541793166838195	5.097123664664947	57.99936558332505	Marshall Islands
539	24	2016	63.35282204536	0.546782936000428	5.123717648495269	58.22910439686473	Marshall Islands
540	24	2017	63.65375930385	0.55206515210282	5.100742704137453	58.55301659971255	Marshall Islands
541	24	2018	63.95790513367	0.557599278468739	5.097372405543238	58.86053272812676	Marshall Islands
542	24	2019	64.247155777	0.563428749789962	5.097382477169816	59.14977329983019	Marshall Islands
543	24	2020	64.29283010996	0.568837509186186	5.103316011335941	59.18951409862405	Marshall Islands
544	24	2021	64.29843551432	0.574091128177309	5.084919014775688	59.21351649954432	Marshall Islands
545	25	1990	55.1529118163	0.462511616715497	5.106841690918546	50.04607012538146	Micronesia (Federated States of)
546	25	1991	56.18700350758	0.468144831239529	5.091555179151555	51.09544832842845	Micronesia (Federated States of)
547	25	1992	57.1986901754	0.473792936437038	5.072841742560417	52.12584843283959	Micronesia (Federated States of)
548	25	1993	58.22583964888999	0.479939595446532	5.105306113330588	53.1205335355594	Micronesia (Federated States of)
549	25	1994	59.1876292545	0.485300005800881	5.070396900129044	54.11723235437096	Micronesia (Federated States of)
550	25	1995	60.11162723753	0.491015185412641	5.097080395948132	55.01454684158187	Micronesia (Federated States of)
551	25	1996	60.76001123301999	0.495570308271861	5.11007467394625	55.64993655907374	Micronesia (Federated States of)
552	25	1997	61.24725096049	0.499110105936474	5.0787638701444	56.1684870903456	Micronesia (Federated States of)
553	25	1998	61.60613283858	0.5028615644834	5.096592225371416	56.50954061320859	Micronesia (Federated States of)
554	25	1999	61.95017579848999	0.506663430751627	5.090019249726421	56.86015654876357	Micronesia (Federated States of)
555	25	2000	62.34819371545	0.511004227582949	5.080356655574639	57.26783705987536	Micronesia (Federated States of)
556	25	2001	62.43653364517	0.515316814346477	5.111681864390097	57.3248517807799	Micronesia (Federated States of)
557	25	2002	62.5191872104	0.519545671945836	5.110861990661468	57.40832521973853	Micronesia (Federated States of)
558	25	2003	62.67639946818001	0.523829598854531	5.0704903506061	57.60590911757391	Micronesia (Federated States of)
559	25	2004	63.01522011603	0.527610964634803	5.114149932458396	57.9010701835716	Micronesia (Federated States of)
560	25	2005	63.71444170964001	0.531703321036516	5.063818501359394	58.65062320828061	Micronesia (Federated States of)
561	25	2006	64.43224985555	0.535718681873052	5.106602178171359	59.32564767737864	Micronesia (Federated States of)
562	25	2007	65.46530283704	0.53943146430145	5.117727153123962	60.34757568391603	Micronesia (Federated States of)
563	25	2008	66.44634896628	0.542766353836032	5.125710343364643	61.32063862291535	Micronesia (Federated States of)
564	25	2009	67.3512224444	0.546275496220168	5.093580619103059	62.25764182529694	Micronesia (Federated States of)
565	25	2010	68.26671263537	0.550122546321787	5.089928381269456	63.17678425410054	Micronesia (Federated States of)
566	25	2011	68.87652540131	0.554240410692063	5.097868503989806	63.7786568973202	Micronesia (Federated States of)
567	25	2012	69.25373016946	0.557965852891456	5.12724334554703	64.12648682391297	Micronesia (Federated States of)
568	25	2013	69.468878865	0.561082820885874	5.111199057322922	64.35767980767707	Micronesia (Federated States of)
569	25	2014	69.66825800313	0.563840029745074	5.089280510628977	64.57897749250102	Micronesia (Federated States of)
570	25	2015	69.82873242545	0.567151341569495	5.094410063125795	64.7343223623242	Micronesia (Federated States of)
571	25	2016	69.98059195673	0.570458101091096	5.097417612824865	64.88317434390513	Micronesia (Federated States of)
572	25	2017	70.13138141191	0.574039832793086	5.103882634815849	65.02749877709415	Micronesia (Federated States of)
573	25	2018	70.31164933327	0.577555080818811	5.109241563579327	65.20240776969067	Micronesia (Federated States of)
574	25	2019	70.63483547541	0.581195254501754	5.081408125223271	65.55342735018672	Micronesia (Federated States of)
575	25	2020	70.73602616544	0.584527228769055	5.100879893414804	65.6351462720252	Micronesia (Federated States of)
576	25	2021	70.56432773993	0.587534967103163	5.069917392429794	65.4944103475002	Micronesia (Federated States of)
577	26	1990	35.30274660643	0.310668628637835	5.292234727801136	30.01051187862886	Papua New Guinea
578	26	1991	35.88453110965	0.314967305387282	5.298091221523704	30.58643988812629	Papua New Guinea
579	26	1992	35.890682181	0.319530259271955	5.302854107693333	30.58782807330667	Papua New Guinea
580	26	1993	35.95304994851	0.32500598378048	5.300364920253333	30.65268502825667	Papua New Guinea
581	26	1994	35.92982998183	0.330664467960637	5.318666675976442	30.61116330585356	Papua New Guinea
582	26	1995	36.10803357461	0.335421285048649	5.152586647369588	30.95544692724041	Papua New Guinea
583	26	1996	36.8241614044	0.340348698133771	5.108452089448447	31.71570931495155	Papua New Guinea
584	26	1997	36.54907066921	0.344258324561358	5.101833395052211	31.44723727415779	Papua New Guinea
585	26	1998	36.67101313382	0.347801407739934	5.08528178471271	31.58573134910729	Papua New Guinea
586	26	1999	36.85875743377	0.351250620970096	5.086688408319183	31.77206902545082	Papua New Guinea
587	26	2000	37.11822802171	0.354135790847746	5.090858160068	32.027369861642	Papua New Guinea
588	26	2001	36.95123059993	0.356588986333728	5.062909396033131	31.88832120389687	Papua New Guinea
589	26	2002	36.86180695909	0.358572086402703	5.101478313825098	31.76032864526491	Papua New Guinea
590	26	2003	36.32000039195	0.360736816415114	5.098824334995922	31.22117605695408	Papua New Guinea
591	26	2004	35.81479373529	0.36282754151245	5.1238101232801	30.6909836120099	Papua New Guinea
592	26	2005	35.78616036467	0.365294964904992	5.084287446935047	30.70187291773496	Papua New Guinea
593	26	2006	35.5933072669	0.367826759122837	5.063835819681753	30.52947144721825	Papua New Guinea
594	26	2007	35.67835462663	0.370794146921454	5.114052420065783	30.56430220656421	Papua New Guinea
595	26	2008	35.19388820906	0.37342620922524	5.089496563530776	30.10439164552922	Papua New Guinea
596	26	2009	34.56174783725	0.376528284761462	5.088885142414712	29.47286269483529	Papua New Guinea
597	26	2010	36.06910696282	0.380286777637627	5.100624298006808	30.96848266481319	Papua New Guinea
598	26	2011	36.8982486698	0.383587539302927	5.12191786446351	31.77633080533649	Papua New Guinea
599	26	2012	37.14380351884	0.386781027656579	5.092223978210808	32.05157954062919	Papua New Guinea
600	26	2013	36.4898497124	0.389926437008588	5.090095565128437	31.39975414727157	Papua New Guinea
601	26	2014	37.17680257821	0.394004571266826	5.101424104333853	32.07537847387615	Papua New Guinea
602	26	2015	38.63032263443	0.398285863731033	5.091756326247374	33.53856630818262	Papua New Guinea
603	26	2016	38.33594779973	0.402407266844816	5.072234684035455	33.26371311569454	Papua New Guinea
604	26	2017	39.32808057484	0.406153435448224	5.091557965133303	34.2365226097067	Papua New Guinea
605	26	2018	39.52787101063	0.409165082697567	5.119289876875579	34.40858113375442	Papua New Guinea
606	26	2019	40.68160706275	0.412311146526574	5.077032583186354	35.60457447956365	Papua New Guinea
607	26	2020	40.51212460061	0.415186878578667	5.063816441272476	35.44830815933753	Papua New Guinea
608	26	2021	40.22749807078	0.417797443084353	5.072360196787545	35.15513787399246	Papua New Guinea
609	27	1990	36.26044841656	0.48749142771166	5.102618774896847	31.15782964166316	Samoa
610	27	1991	36.77596384818	0.490987145586308	5.106762851918695	31.6692009962613	Samoa
611	27	1992	37.27419851722	0.494027447933208	5.105684917736106	32.16851359948389	Samoa
612	27	1993	37.70256838133	0.497079263536296	5.118382538132897	32.5841858431971	Samoa
613	27	1994	38.0909848881	0.499484836329879	5.111053955580442	32.97993093251956	Samoa
614	27	1995	38.39647677066	0.502369734936465	5.104139540297414	33.29233723036259	Samoa
615	27	1996	38.61517168968	0.505778026475631	5.084098379369363	33.53107331031063	Samoa
616	27	1997	38.74724937323	0.509096382265271	5.086009280333214	33.66124009289678	Samoa
617	27	1998	38.79955318679	0.512367565788016	5.0593038694006	33.7402493173894	Samoa
618	27	1999	38.85625441259	0.515409049865666	5.096149667785776	33.76010474480422	Samoa
619	27	2000	38.79179540099	0.518902326533937	5.099006302604719	33.69278909838528	Samoa
620	27	2001	38.6427988728	0.522971625527944	5.090263089695595	33.5525357831044	Samoa
621	27	2002	38.48451405678	0.527242669970423	5.113294210428814	33.37121984635119	Samoa
622	27	2003	38.53823555761	0.531603736377418	5.123229299787321	33.41500625782268	Samoa
623	27	2004	38.52795631665	0.53600327592574	5.104246830710762	33.42370948593923	Samoa
624	27	2005	38.55657024224	0.540557907991258	5.11464188465407	33.44192835758593	Samoa
625	27	2006	38.58121546676	0.544812068358444	5.06786067182375	33.51335479493625	Samoa
626	27	2007	39.08429901768	0.54911075247208	5.092608287059687	33.99169073062031	Samoa
627	27	2008	39.59645460456	0.553164595646872	5.118958703158727	34.47749590140128	Samoa
628	27	2009	40.14364170586001	0.556474015274728	5.09860349020375	35.04503821565626	Samoa
629	27	2010	40.73100230931	0.559622905103398	5.111271905578494	35.61973040373151	Samoa
630	27	2011	41.17857046286	0.562891574259145	5.118009118012581	36.06056134484742	Samoa
631	27	2012	41.76142977127	0.565320388101849	5.08247370836954	36.67895606290046	Samoa
632	27	2013	42.33341826306	0.56744853592103	5.094252802454545	37.23916546060545	Samoa
633	27	2014	42.78359534648	0.569493660728475	5.110551386634597	37.6730439598454	Samoa
634	27	2015	43.21288203605999	0.571998982964235	5.074761649024787	38.13812038703521	Samoa
635	27	2016	43.69671502947	0.575402051396993	5.092990039141042	38.60372499032896	Samoa
636	27	2017	43.82329707924	0.578925435094317	5.091528341898372	38.73176873734162	Samoa
637	27	2018	43.91289199136	0.582320660518804	5.102455109740291	38.81043688161971	Samoa
638	27	2019	44.03344821544	0.586256695142635	5.095925351857879	38.93752286358212	Samoa
639	27	2020	44.02883328836	0.590075295612806	5.074376040789196	38.95445724757081	Samoa
640	27	2021	43.96414983092	0.593392769469481	5.077628094673269	38.88652173624673	Samoa
641	28	1990	25.81818262111	0.301217167448465	5.303732845478085	20.51444977563191	Solomon Islands
642	28	1991	26.78631823869	0.305830667512655	5.299126956993877	21.48719128169612	Solomon Islands
643	28	1992	27.01985979986	0.311431696691098	5.303418167782858	21.71644163207714	Solomon Islands
644	28	1993	27.44819073553	0.31715109185957	5.316800119580404	22.1313906159496	Solomon Islands
645	28	1994	27.89319558694	0.323300246722871	5.315693328868691	22.57750225807131	Solomon Islands
646	28	1995	27.60666360662	0.329968564261603	5.297750547663192	22.3089130589568	Solomon Islands
647	28	1996	27.90677627248	0.336208053088528	5.1205418648096	22.7862344076704	Solomon Islands
648	28	1997	28.70979630865	0.341835626898821	5.129519806641271	23.58027650200873	Solomon Islands
649	28	1998	28.96130568955	0.347135060018002	5.112352794715625	23.84895289483437	Solomon Islands
650	28	1999	28.90052414974	0.351867191410364	5.064897918270617	23.83562623146938	Solomon Islands
651	28	2000	29.43092212432	0.354799143417026	5.097343108775647	24.33357901554435	Solomon Islands
652	28	2001	29.17807305211	0.356626745168074	5.11479580384	24.06327724827	Solomon Islands
653	28	2002	29.20478614954	0.357910115982585	5.09983149196625	24.10495465757375	Solomon Islands
654	28	2003	29.49026388637	0.359424358912125	5.13369913072076	24.35656475564924	Solomon Islands
655	28	2004	29.65581204986	0.361290558162268	5.0855746177291	24.5702374321309	Solomon Islands
656	28	2005	30.15407508642	0.363580018964866	5.061785270469715	25.09228981595029	Solomon Islands
657	28	2006	31.12641837267	0.366443697706899	5.092181337423592	26.03423703524641	Solomon Islands
658	28	2007	31.32056701991	0.369827951415349	5.107516271664117	26.21305074824588	Solomon Islands
659	28	2008	30.96943812657	0.3737648835675	5.096009190159174	25.87342893641082	Solomon Islands
660	28	2009	33.07715658589	0.377821027515966	5.100028317108585	27.97712826878142	Solomon Islands
661	28	2010	33.43120298741	0.382717589747291	5.085429351867867	28.34577363554214	Solomon Islands
662	28	2011	36.42318614978	0.388055336574909	5.113022662408253	31.31016348737175	Solomon Islands
663	28	2012	37.84712494874	0.393004639707306	5.101758995036522	32.74536595370348	Solomon Islands
664	28	2013	38.94150650141	0.397906249572343	5.081848960866513	33.85965754054348	Solomon Islands
665	28	2014	40.36833640342	0.402244744701609	5.1061228587264	35.26221354469359	Solomon Islands
666	28	2015	40.80468927377	0.406233896996201	5.099415024258824	35.70527424951118	Solomon Islands
667	28	2016	40.44767084254	0.410406962023453	5.091593449412	35.356077393128	Solomon Islands
668	28	2017	41.37061386297	0.414676394150034	5.107714966520879	36.26289889644912	Solomon Islands
669	28	2018	41.96811370719	0.418889220879761	5.101757357453471	36.86635634973653	Solomon Islands
670	28	2019	42.89245113734	0.422736386173248	5.111117356602903	37.78133378073709	Solomon Islands
671	28	2020	43.35325999833	0.426112428669488	5.091961011397607	38.2612989869324	Solomon Islands
672	28	2021	42.70672097899	0.429360316406646	5.132120279005473	37.57460069998453	Solomon Islands
673	29	1990	72.27563957352	0.491806839500397	5.092976962344166	67.18266261117583	Tonga
674	29	1991	73.14860611731	0.498166205111113	5.113212057969204	68.03539405934079	Tonga
675	29	1992	73.53907681198	0.503659848303175	5.099629593878241	68.43944721810175	Tonga
676	29	1993	74.40845362403999	0.508904449646887	5.06587159438382	69.34258202965617	Tonga
677	29	1994	75.18142260209	0.514207834722848	5.088011926622222	70.09341067546777	Tonga
678	29	1995	75.72671776787	0.520215020279115	5.073396192744954	70.65332157512505	Tonga
679	29	1996	76.37977164879	0.525808135436488	5.112873011842245	71.26689863694776	Tonga
680	29	1997	77.20538784846	0.531009091678332	5.104469110658409	72.10091873780159	Tonga
681	29	1998	78.38361423078	0.536172313703023	5.078846923483626	73.30476730729637	Tonga
682	29	1999	78.9653898263	0.541317019874755	5.103305044994239	73.86208478130575	Tonga
683	29	2000	79.11168860557	0.546303195085387	5.097558451658607	74.0141301539114	Tonga
684	29	2001	78.68861447597	0.551054251063729	5.099302084694796	73.5893123912752	Tonga
685	29	2002	77.79278355693	0.556008345246101	5.124638000932809	72.6681455559972	Tonga
686	29	2003	76.93221616174	0.560736066200254	5.07162799911957	71.86058816262043	Tonga
687	29	2004	76.23617682892	0.564806378895597	5.11848801572	71.11768881319999	Tonga
688	29	2005	76.26049788649999	0.568449169182724	5.089868044487702	71.17062984201229	Tonga
689	29	2006	76.4422959249	0.57161986831651	5.119653426493908	71.32264249840608	Tonga
690	29	2007	76.97648551838	0.574351510103056	5.1059799573437	71.8705055610363	Tonga
691	29	2008	77.50517116385	0.57730541521781	5.107207865351897	72.3979632984981	Tonga
692	29	2009	77.93243896321	0.579170749598751	5.085001685110679	72.84743727809932	Tonga
693	29	2010	78.15640147418999	0.580657298614066	5.109562072131778	73.04683940205821	Tonga
694	29	2011	78.04940196156	0.58265672287008	5.088759472577453	72.96064248898254	Tonga
695	29	2012	78.00385672934	0.584770880221314	5.090697355738172	72.91315937360183	Tonga
696	29	2013	78.00639270904	0.587351141040311	5.086521816412326	72.91987089262767	Tonga
697	29	2014	77.93822392707	0.590826852746506	5.098396356623523	72.83982757044647	Tonga
698	29	2015	77.91286820178999	0.594965747674029	5.129557072051446	72.78331112973855	Tonga
699	29	2016	77.93230907201	0.60034366853075	5.117950962331546	72.81435810967845	Tonga
700	29	2017	78.18868827403	0.606243591849879	5.116456149379596	73.0722321246504	Tonga
701	29	2018	78.66146771653	0.611953941537156	5.086575399487308	73.5748923170427	Tonga
702	29	2019	79.31951289812	0.617324063407956	5.114123231982752	74.20538966613725	Tonga
703	29	2020	79.50245251589	0.622104455604093	5.090592408559913	74.41186010733009	Tonga
704	29	2021	79.6104598605	0.626349935807987	5.0898247928075	74.5206350676925	Tonga
705	30	1990	27.99972482594	0.353100252005321	5.096435580314701	22.9032892456253	Vanuatu
706	30	1991	29.56427336126	0.357005378847917	5.121965265544215	24.44230809571579	Vanuatu
707	30	1992	30.80245682423	0.360893295561675	5.109073234039785	25.69338359019022	Vanuatu
708	30	1993	31.64666266701	0.364444155251801	5.100278654960187	26.54638401204981	Vanuatu
709	30	1994	33.30681153788	0.368501002014456	5.115990558953333	28.19082097892667	Vanuatu
710	30	1995	32.93873992986	0.372479125756324	5.123048097014444	27.81569183284556	Vanuatu
711	30	1996	33.81135037521	0.376460884544884	5.072570539053333	28.73877983615666	Vanuatu
712	30	1997	34.24197986413	0.380667171234513	5.111653572446306	29.13032629168369	Vanuatu
713	30	1998	34.69782091168	0.384690196444633	5.086056889272708	29.61176402240729	Vanuatu
714	30	1999	35.49315818922	0.388300526237242	5.117903170607	30.375255018613	Vanuatu
715	30	2000	34.6526833171	0.392158348897928	5.091131779397396	29.5615515377026	Vanuatu
716	30	2001	35.51960159659	0.395325055353778	5.124777083958105	30.3948245126319	Vanuatu
717	30	2002	34.05179848369	0.397723782197823	5.114384680943962	28.93741380274604	Vanuatu
718	30	2003	32.97301800029	0.400396455507663	5.105294994481224	27.86772300580877	Vanuatu
719	30	2004	33.60058809528	0.403226096857709	5.098791912319555	28.50179618296045	Vanuatu
720	30	2005	35.68179146375	0.406488572045146	5.081390915382845	30.60040054836716	Vanuatu
721	30	2006	36.4910292607	0.410501728664985	5.094599499483071	31.39642976121693	Vanuatu
722	30	2007	37.87434406434	0.41491557794022	5.09156071558553	32.78278334875447	Vanuatu
723	30	2008	38.63462736645	0.41985323747475	5.114229694960938	33.52039767148906	Vanuatu
724	30	2009	38.62841592354	0.424854650160333	5.112785566715833	33.51563035682416	Vanuatu
725	30	2010	38.84677704694	0.429658048936263	5.104511726157129	33.74226532078287	Vanuatu
726	30	2011	39.85766422988	0.434283044387506	5.063057169860291	34.79460706001971	Vanuatu
727	30	2012	40.3337297501	0.438661997905717	5.092944251938505	35.24078549816149	Vanuatu
728	30	2013	40.84922841202	0.442720176072726	5.110713817308942	35.73851459471106	Vanuatu
729	30	2014	41.38275111489	0.446687298111776	5.078297663474205	36.3044534514158	Vanuatu
730	30	2015	41.77054745645	0.450329861394857	5.157069151434333	36.61347830501566	Vanuatu
731	30	2016	42.05576006297	0.454072763242304	5.104555103428138	36.95120495954186	Vanuatu
732	30	2017	42.48760145047	0.45801683397471	5.14354112491798	37.34406032555202	Vanuatu
733	30	2018	43.00363313935	0.462080220969235	5.10923241110036	37.89440072824964	Vanuatu
734	30	2019	43.56742876939	0.466276161662358	5.119255414885528	38.44817335450447	Vanuatu
735	30	2020	43.97204631994	0.470038390856612	5.122333098237576	38.84971322170242	Vanuatu
736	30	2021	44.32085787718	0.473100705820327	5.095222390783365	39.22563548639664	Vanuatu
737	33	1990	70.09991578790999	0.54441453483767	5.09579456362125	65.00412122428874	Armenia
738	33	1991	65.69375242941	0.547561862706728	5.105904890127347	60.58784753928265	Armenia
739	33	1992	70.01516593173	0.548974723873954	5.079545549072345	64.93562038265765	Armenia
740	33	1993	69.86649781220001	0.551214673543035	5.094550680737619	64.77194713146238	Armenia
741	33	1994	66.58051301572	0.553783844340157	5.094414088231145	61.48609892748885	Armenia
742	33	1995	68.90994275258	0.556815513215437	5.092585753090174	63.81735699948982	Armenia
743	33	1996	73.15981897842	0.560537777557715	5.113689173066633	68.04612980535337	Armenia
744	33	1997	72.04721054560001	0.564627461798536	5.12987983953055	66.91733070606946	Armenia
745	33	1998	75.84803337874	0.569556662578666	5.101336768081939	70.74669661065806	Armenia
746	33	1999	76.64165434996	0.574323064436665	5.100164143515217	71.54149020644479	Armenia
747	33	2000	74.52828826439	0.579437569012042	5.072250316564647	69.45603794782535	Armenia
748	33	2001	74.48681723222	0.585419295040696	5.061558175500496	69.42525905671951	Armenia
749	33	2002	72.50783203751	0.592710614375924	5.087377322175495	67.4204547153345	Armenia
750	33	2003	73.07228736001	0.600809170405726	5.100304893449717	67.97198246656028	Armenia
751	33	2004	70.52547397054	0.60903176604033	5.063800553851624	65.46167341668838	Armenia
752	33	2005	64.97624923970001	0.617759634102041	5.125363666118557	59.85088557358145	Armenia
753	33	2006	62.81462139983999	0.626688335239636	5.110300262462736	57.70432113737726	Armenia
754	33	2007	61.65412923058	0.635870981516541	5.114417219451505	56.53971201112849	Armenia
755	33	2008	62.96384715921	0.64443159113194	5.099931193647686	57.86391596556231	Armenia
756	33	2009	62.91964636517	0.649714844735141	5.089844936886733	57.82980142828327	Armenia
757	33	2010	62.72786555469	0.654811533750253	5.082610617306704	57.64525493738329	Armenia
758	33	2011	60.53775351183	0.659818092317619	5.104209522646181	55.43354398918382	Armenia
759	33	2012	58.39663331591	0.664833142570704	5.105376698542222	53.29125661736778	Armenia
760	33	2013	52.88105969407	0.669534495666631	5.078540342507143	47.80251935156285	Armenia
761	33	2014	51.83544344622999	0.673932189530685	5.109657677193854	46.72578576903614	Armenia
762	33	2015	55.15879770978999	0.678054634729575	5.073289121318625	50.08550858847137	Armenia
763	33	2016	51.62372174468	0.681746395416543	5.1046583116293	46.5190634330507	Armenia
764	33	2017	46.01578789708	0.685980265385199	5.098583151682913	40.91720474539709	Armenia
765	33	2018	46.50855062999999	0.690276871944721	5.11293506088011	41.39561556911988	Armenia
766	33	2019	45.32246477897	0.694765961567774	5.06929379757856	40.25317098139144	Armenia
767	33	2020	44.1316764939	0.69826889937921	5.093398924917241	39.03827756898276	Armenia
768	33	2021	42.94521235921	0.701833194147139	5.081589352745057	37.86362300646494	Armenia
769	34	1990	42.44742886492	0.595986032704332	5.091942745802577	37.35548611911742	Azerbaijan
770	34	1991	42.56704021919001	0.595807711845649	5.088522221083778	37.47851799810623	Azerbaijan
771	34	1992	43.51237329749	0.594651335166956	5.102218345804688	38.41015495168531	Azerbaijan
772	34	1993	43.80257376823	0.59354267649819	5.110812373234864	38.69176139499513	Azerbaijan
773	34	1994	43.8929191691	0.5920887850585	5.118967049182706	38.77395211991729	Azerbaijan
774	34	1995	43.10731867211	0.589441456728463	5.0839632091999	38.0233554629101	Azerbaijan
775	34	1996	41.83240180747	0.586315946466504	5.077259695845122	36.75514211162488	Azerbaijan
776	34	1997	40.72186852119	0.583221812602983	5.081907307071099	35.6399612141189	Azerbaijan
777	34	1998	39.89430063015	0.580392893004131	5.100489470906111	34.79381115924389	Azerbaijan
778	34	1999	39.19401602579	0.579192506195412	5.090370170339683	34.10364585545032	Azerbaijan
779	34	2000	38.25459148888	0.580020573148448	5.10568574013156	33.14890574874844	Azerbaijan
780	34	2001	36.87780483091	0.582193708342128	5.111164911564057	31.76663991934594	Azerbaijan
781	34	2002	36.60104144143001	0.585716143276774	5.087957755442661	31.51308368598735	Azerbaijan
782	34	2003	36.99458394943	0.590038705393348	5.076670117631028	31.91791383179897	Azerbaijan
783	34	2004	37.03964307494	0.594646084750935	5.09191485270049	31.94772822223951	Azerbaijan
784	34	2005	37.79575147371	0.602485193033144	5.112385262374369	32.68336621133563	Azerbaijan
785	34	2006	37.58252628267	0.61377109654975	5.107647894726238	32.47487838794376	Azerbaijan
786	34	2007	37.93421564489	0.626110925531736	5.087343212846087	32.84687243204392	Azerbaijan
787	34	2008	38.4199179404	0.636901109120982	5.116991877046	33.302926063354	Azerbaijan
788	34	2009	38.78894220452	0.645163340636595	5.126728482155941	33.66221372236406	Azerbaijan
789	34	2010	38.79315617117	0.652056507002412	5.06095440036783	33.73220177080216	Azerbaijan
790	34	2011	38.25021401312	0.657971629199692	5.114301722351282	33.13591229076872	Azerbaijan
791	34	2012	37.86860411875	0.662897001762113	5.084513497739053	32.78409062101095	Azerbaijan
792	34	2013	36.90003548036	0.667658779253801	5.092176415004494	31.80785906535551	Azerbaijan
793	34	2014	36.48281444117	0.672162741185153	5.123333020869196	31.3594814203008	Azerbaijan
794	34	2015	36.48544414437	0.676244911134277	5.090578709696173	31.39486543467383	Azerbaijan
795	34	2016	36.26408633082	0.679807642651878	5.086284451771236	31.17780187904876	Azerbaijan
796	34	2017	36.01159763448	0.683263203610851	5.091043197508704	30.92055443697129	Azerbaijan
797	34	2018	35.50950985112	0.68656109318329	5.102431340685897	30.4070785104341	Azerbaijan
798	34	2019	35.71153719368	0.689834714583805	5.088847333013407	30.6226898606666	Azerbaijan
799	34	2020	33.72752833481	0.692605192199032	5.1013006428902	28.62622769191979	Azerbaijan
800	34	2021	33.41488937556	0.694851274415291	5.133550594521279	28.28133878103872	Azerbaijan
801	35	1990	68.63525256913	0.656136044291497	5.126323439540215	63.50892912958979	Georgia
802	35	1991	66.24216605512	0.662113185865682	5.093066847099533	61.14909920802046	Georgia
803	35	1992	64.3394428831	0.665021427814483	5.099283929722429	59.24015895337757	Georgia
804	35	1993	62.58027174388	0.663466862184598	5.115295629220122	57.46497611465988	Georgia
805	35	1994	62.88875866675	0.658134139130798	5.113490292567353	57.77526837418264	Georgia
806	35	1995	64.67976658491	0.651363604039082	5.097697670492453	59.58206891441755	Georgia
807	35	1996	68.58335504365	0.644558090070583	5.065696777138526	63.51765826651148	Georgia
808	35	1997	69.59200930702	0.63852563128688	5.102763883323214	64.48924542369679	Georgia
809	35	1998	69.06943729408	0.633347931127712	5.092857351900909	63.97657994217909	Georgia
810	35	1999	69.73066819994	0.63027794625322	5.086193966326531	64.64447423361347	Georgia
811	35	2000	67.78667204727	0.630265990578475	5.085012770356733	62.70165927691327	Georgia
812	35	2001	66.52191949526	0.633388300444106	5.072361699955477	61.44955779530451	Georgia
813	35	2002	66.13037524639	0.638370108205142	5.134266282984667	60.99610896340533	Georgia
814	35	2003	65.99535464813	0.644065578985868	5.091352081102204	60.9040025670278	Georgia
815	35	2004	60.88986436428001	0.648920978029192	5.078483923353334	55.81138044092668	Georgia
816	35	2005	57.73170954747	0.65361600499668	5.1102833589899	52.6214261884801	Georgia
817	35	2006	55.73273158821	0.658403371769116	5.0587896968058	50.6739418914042	Georgia
818	35	2007	55.13502211327	0.663697966220568	5.097466628073425	50.03755548519657	Georgia
819	35	2008	64.18060688181	0.668442495947816	5.098871557130792	59.0817353246792	Georgia
820	35	2009	64.94160427497	0.672449380923053	5.103129215118155	59.83847505985185	Georgia
821	35	2010	63.63189882016	0.677034892187658	5.085979012229703	58.5459198079303	Georgia
822	35	2011	67.19033202711	0.681567044251293	5.093047489730116	62.09728453737988	Georgia
823	35	2012	67.62685960652	0.685519223189507	5.083420595730326	62.54343901078968	Georgia
824	35	2013	65.74979142003001	0.688603268140652	5.114198409518958	60.63559301051105	Georgia
825	35	2014	65.70639066084	0.692155206871812	5.08846227356125	60.61792838727875	Georgia
826	35	2015	70.89558225962	0.697316132597582	5.074521492222789	65.82106076739721	Georgia
827	35	2016	74.34126380372001	0.703731490142933	5.105992304062585	69.23527149965743	Georgia
828	35	2017	69.70918778885999	0.710874718456081	5.087297535975521	64.62189025288447	Georgia
829	35	2018	67.92755866061	0.717993653891294	5.080889746027474	62.84666891458253	Georgia
830	35	2019	64.35488771324	0.724536461948472	5.075865276581538	59.27902243665847	Georgia
831	35	2020	62.88521658492	0.729125888954526	5.096258264381146	57.78895832053885	Georgia
832	35	2021	63.4763245031	0.732473604476306	5.102441408970667	58.37388309412933	Georgia
833	36	1990	53.08893788291	0.589435803839118	5.084606964149341	48.00433091876066	Kazakhstan
834	36	1991	43.49334634805	0.590967831817803	5.091325166204768	38.40202118184523	Kazakhstan
835	36	1992	42.49171993967001	0.596127664006257	5.076710842811052	37.41500909685895	Kazakhstan
836	36	1993	43.05209215448	0.603138328452166	5.086719135164454	37.96537301931555	Kazakhstan
837	36	1994	44.04746104837	0.610591100120018	5.0841461155	38.96331493287001	Kazakhstan
838	36	1995	46.09923516153	0.618573582182698	5.102067522204231	40.99716763932577	Kazakhstan
839	36	1996	47.20392490581	0.626013137564744	5.10990889711313	42.09401600869687	Kazakhstan
840	36	1997	48.08610614117	0.631166626279517	5.121430558473019	42.96467558269698	Kazakhstan
841	36	1998	46.96805235516	0.635388623908262	5.08109927000377	41.88695308515624	Kazakhstan
842	36	1999	47.55138423842	0.64018048502742	5.113594555483211	42.43778968293679	Kazakhstan
843	36	2000	48.28227436916	0.644689623243828	5.116468268132604	43.16580610102739	Kazakhstan
844	36	2001	48.01905521868	0.648397258264821	5.100221598377723	42.91883362030228	Kazakhstan
845	36	2002	46.98768193965	0.651529335252827	5.119186634472342	41.86849530517766	Kazakhstan
846	36	2003	46.1232126999	0.654835925835483	5.126295755538384	40.99691694436162	Kazakhstan
847	36	2004	44.72160516772	0.658733071329599	5.090469142886732	39.63113602483327	Kazakhstan
848	36	2005	45.89828641421	0.662943941893493	5.102028048772655	40.79625836543735	Kazakhstan
849	36	2006	46.29802755444	0.667048858291012	5.104860188950471	41.19316736548953	Kazakhstan
850	36	2007	45.50045037713	0.671367207568052	5.100286225488913	40.40016415164109	Kazakhstan
851	36	2008	44.73941713969	0.676352868998898	5.105724005068446	39.63369313462155	Kazakhstan
852	36	2009	43.50129240267	0.681606838672477	5.122128845768868	38.37916355690113	Kazakhstan
853	36	2010	44.19837114304	0.686996643005111	5.07782609302	39.12054505002	Kazakhstan
854	36	2011	42.46660766347	0.691758951738966	5.088050076032788	37.37855758743721	Kazakhstan
855	36	2012	42.99290343369	0.695312766608011	5.095223687679019	37.89767974601099	Kazakhstan
856	36	2013	38.55136258052	0.699053593413088	5.080055802009388	33.47130677851061	Kazakhstan
857	36	2014	36.18114872233	0.703511920757132	5.096685972107317	31.08446275022268	Kazakhstan
858	36	2015	35.13584800529	0.70822973614897	5.080044134229897	30.0558038710601	Kazakhstan
859	36	2016	33.84660575808	0.712569040397695	5.118154691156543	28.72845106692345	Kazakhstan
860	36	2017	32.6811244372	0.716026687894304	5.09655914431798	27.58456529288202	Kazakhstan
861	36	2018	32.44283165408	0.718531998551374	5.105502589855363	27.33732906422464	Kazakhstan
862	36	2019	31.58818372425	0.720797601617411	5.102748053373534	26.48543567087647	Kazakhstan
863	36	2020	31.0364454166	0.722788768207953	5.079542476187765	25.95690294041223	Kazakhstan
864	36	2021	30.71466712255	0.725144495100349	5.124315732263404	25.59035139028659	Kazakhstan
865	37	1990	43.79254130136	0.519407652158871	5.092583562782903	38.69995773857709	Kyrgyzstan
866	37	1991	43.25630399678001	0.523746714213702	5.112791691898902	38.1435123048811	Kyrgyzstan
867	37	1992	43.4916471479	0.52790155215442	5.083939268178839	38.40770787972116	Kyrgyzstan
868	37	1993	43.41388072896	0.532431008334573	5.105413870103855	38.30846685885615	Kyrgyzstan
869	37	1994	44.58525517486	0.536232980141406	5.085511889912924	39.49974328494708	Kyrgyzstan
870	37	1995	42.93221646144	0.539052820319823	5.083637105261058	37.84857935617894	Kyrgyzstan
871	37	1996	41.21186711986	0.541628927165702	5.119907617718942	36.09195950214106	Kyrgyzstan
872	37	1997	40.87862333146001	0.543341150499015	5.105799666997108	35.7728236644629	Kyrgyzstan
873	37	1998	39.73271504759001	0.543258545983634	5.077092558361224	34.65562248922878	Kyrgyzstan
874	37	1999	39.31024771283001	0.54286728228234	5.082559205312789	34.22768850751721	Kyrgyzstan
875	37	2000	34.08520506364	0.543036486604175	5.103775479238838	28.98142958440117	Kyrgyzstan
876	37	2001	33.3489947578	0.543805550685403	5.120816536766449	28.22817822103355	Kyrgyzstan
877	37	2002	33.57346319296	0.544374670344746	5.100375608308021	28.47308758465198	Kyrgyzstan
878	37	2003	35.01467575969	0.545649261714426	5.096054454006706	29.9186213056833	Kyrgyzstan
879	37	2004	33.44089885849	0.547262342515335	5.101195965999231	28.33970289249077	Kyrgyzstan
880	37	2005	31.88654310628	0.548260448903511	5.118450888757805	26.7680922175222	Kyrgyzstan
881	37	2006	32.81219120422	0.549383593833376	5.0792372095874	27.7329539946326	Kyrgyzstan
882	37	2007	32.36709456334	0.551146191596044	5.090719242222884	27.27637532111712	Kyrgyzstan
883	37	2008	31.56671286208	0.553206382142723	5.079556104364563	26.48715675771544	Kyrgyzstan
884	37	2009	31.94386004937	0.55512386607295	5.106612827261509	26.83724722210849	Kyrgyzstan
885	37	2010	30.57539636861	0.556416544522946	5.078354006721731	25.49704236188827	Kyrgyzstan
886	37	2011	32.04843163874	0.55892333472436	5.103582715892396	26.9448489228476	Kyrgyzstan
887	37	2012	29.97752395866	0.561541573671693	5.063848893621807	24.91367506503819	Kyrgyzstan
888	37	2013	28.95211654751	0.565776769347093	5.086647630695937	23.86546891681406	Kyrgyzstan
889	37	2014	29.60295332108	0.570569357153487	5.129001752804804	24.4739515682752	Kyrgyzstan
890	37	2015	29.40836419832	0.575463230818727	5.092322508636174	24.31604168968383	Kyrgyzstan
891	37	2016	27.3532737533	0.580388550869674	5.093314159107745	22.25995959419226	Kyrgyzstan
892	37	2017	27.82876330892	0.585766095993466	5.094791891016991	22.73397141790301	Kyrgyzstan
893	37	2018	29.25862720868	0.591237134219733	5.056116720667076	24.20251048801293	Kyrgyzstan
894	37	2019	27.68968816893	0.596501638087194	5.097227064690833	22.59246110423917	Kyrgyzstan
895	37	2020	27.62903602116	0.600499553804348	5.122960565677879	22.50607545548212	Kyrgyzstan
896	37	2021	27.40555314454	0.603979328412055	5.069528760216735	22.33602438432327	Kyrgyzstan
897	38	1990	12.86154831841	0.466550117857047	5.083387929578586	7.778160388831414	Mongolia
898	38	1991	13.65789239004	0.472199013666192	5.124878318019917	8.533014072020084	Mongolia
899	38	1992	14.22574864026	0.477586553799195	5.081623861063489	9.144124779196513	Mongolia
900	38	1993	14.74514614984	0.482726727049412	5.144694096730277	9.600452053109723	Mongolia
901	38	1994	14.54876584118	0.488276683033118	5.106381041804433	9.442384799375565	Mongolia
902	38	1995	15.22804998775	0.495006781085721	5.063484917498823	10.16456507025118	Mongolia
903	38	1996	15.59593576423	0.501703717883367	5.068484221744	10.527451542486	Mongolia
904	38	1997	16.24448078686	0.50855826800798	5.109774858802759	11.13470592805724	Mongolia
905	38	1998	16.17681894949	0.514793382702856	5.112704401273365	11.06411454821664	Mongolia
906	38	1999	16.09289517882	0.520781189245005	5.122109050287442	10.97078612853256	Mongolia
907	38	2000	15.65681867018	0.526650344907534	5.08010061130163	10.57671805887837	Mongolia
908	38	2001	15.46620173995	0.532620200843235	5.077072276998374	10.38912946295163	Mongolia
909	38	2002	15.34378561278	0.538424834911619	5.11847167546707	10.22531393731293	Mongolia
910	38	2003	15.23340801535	0.543971650708528	5.069646788891227	10.16376122645877	Mongolia
911	38	2004	15.17659801666	0.549551499752672	5.101391379755664	10.07520663690434	Mongolia
912	38	2005	15.14958652934	0.55468028439734	5.087436825334176	10.06214970400583	Mongolia
913	38	2006	15.06729286178	0.55956113814646	5.108300989873364	9.958991871906637	Mongolia
914	38	2007	14.84240270072	0.564236795141046	5.099692560863684	9.742710139856314	Mongolia
915	38	2008	14.61081681411	0.568500598715617	5.094678032140968	9.516138781969033	Mongolia
916	38	2009	14.70044500877	0.571341685964544	5.111946683540577	9.588498325229423	Mongolia
917	38	2010	14.64115804091	0.574406669398145	5.091554683218597	9.549603357691403	Mongolia
918	38	2011	14.69094348298	0.57860066312097	5.094143104954922	9.596800378025076	Mongolia
919	38	2012	14.65514204893	0.583255885768315	5.117679327547059	9.53746272138294	Mongolia
920	38	2013	14.72706368906	0.588080810956893	5.108528555965213	9.618535133094786	Mongolia
921	38	2014	14.626358018	0.592867352927119	5.103075887020367	9.523282130979632	Mongolia
922	38	2015	14.65425833984	0.59685964756958	5.072733134526092	9.581525205313909	Mongolia
923	38	2016	14.67985591181	0.600260766781331	5.109946682710482	9.569909229099519	Mongolia
924	38	2017	14.78049494041	0.60372196450642	5.124701909665729	9.65579303074427	Mongolia
925	38	2018	15.00278700131	0.607501833007913	5.097755046561667	9.905031954748335	Mongolia
926	38	2019	15.233074898	0.611250680890372	5.110889280597105	10.1221856174029	Mongolia
927	38	2020	14.48191614376	0.61462963730677	5.085074933080594	9.396841210679405	Mongolia
928	38	2021	13.79914832895	0.617621564638127	5.099762311163508	8.699386017786491	Mongolia
929	39	1990	33.23176374635	0.466155413419203	5.102859368191667	28.12890437815833	Tajikistan
930	39	1991	32.93072120822	0.472342173046228	5.096613546706559	27.83410766151344	Tajikistan
931	39	1992	33.32433949887	0.47574519497737	5.058264805154653	28.26607469371535	Tajikistan
932	39	1993	32.8303979764	0.478238812995371	5.092206878860606	27.7381910975394	Tajikistan
933	39	1994	33.05019281662999	0.478726011215724	5.121923422709905	27.92826939392009	Tajikistan
934	39	1995	31.84115215533	0.477586868115015	5.104269917875514	26.73688223745449	Tajikistan
935	39	1996	30.54281858798	0.474346027462684	5.09173262399339	25.45108596398661	Tajikistan
936	39	1997	28.81476221493	0.470274795927363	5.085852629012523	23.72890958591748	Tajikistan
937	39	1998	27.62280735918	0.465341742120163	5.096205416636604	22.5266019425434	Tajikistan
938	39	1999	26.81010583669	0.46050561615396	5.119259519844945	21.69084631684505	Tajikistan
939	39	2000	26.02629111752	0.457061333395443	5.104603035993696	20.92168808152631	Tajikistan
940	39	2001	25.44475655818	0.45625651276009	5.095752026916415	20.34900453126359	Tajikistan
941	39	2002	25.10425522222	0.458807780304158	5.0952552078351	20.0090000143849	Tajikistan
942	39	2003	25.04499376435	0.463329706383786	5.074396557287204	19.97059720706279	Tajikistan
943	39	2004	25.05789794517	0.469154214043517	5.100629838584889	19.95726810658511	Tajikistan
944	39	2005	25.42506436011	0.474637785688857	5.073948518866238	20.35111584124376	Tajikistan
945	39	2006	25.52269685726	0.479651831177988	5.079046906627048	20.44364995063295	Tajikistan
946	39	2007	25.70351013078	0.484211156232784	5.111343766792076	20.59216636398792	Tajikistan
947	39	2008	25.62092270592	0.488441135968382	5.107585477217234	20.51333722870277	Tajikistan
948	39	2009	25.73277677558	0.49206404051479	5.114739404878253	20.61803737070174	Tajikistan
949	39	2010	25.29979826449	0.495893963626257	5.097794250475258	20.20200401401474	Tajikistan
950	39	2011	24.87778697797	0.499869804401369	5.100937093534248	19.77684988443576	Tajikistan
951	39	2012	24.58953648471	0.503953884549027	5.092334987743524	19.49720149696648	Tajikistan
952	39	2013	23.99943569236	0.507970675899606	5.104608882018462	18.89482681034154	Tajikistan
953	39	2014	24.03411769927	0.511989517777097	5.091836080883168	18.94228161838683	Tajikistan
954	39	2015	23.86105915068	0.515783244686634	5.078980801985979	18.78207834869402	Tajikistan
955	39	2016	23.81338539889	0.519897002395847	5.1186315375889	18.6947538613011	Tajikistan
956	39	2017	23.61750388844	0.524492606909067	5.076250130668376	18.54125375777162	Tajikistan
957	39	2018	23.47394137633	0.529153916295379	5.088323466624421	18.38561790970558	Tajikistan
958	39	2019	23.29770839703	0.533769951484441	5.090392597193222	18.20731579983678	Tajikistan
959	39	2020	23.4455153992	0.537690530515565	5.105085046086	18.340430353114	Tajikistan
960	39	2021	23.65997253598	0.541511187051998	5.076643726663925	18.58332880931608	Tajikistan
961	40	1990	33.79631319379	0.563126887105135	5.099725481076764	28.69658771271324	Turkmenistan
962	40	1991	28.15109355729	0.564939385894165	5.101599448765918	23.04949410852408	Turkmenistan
963	40	1992	27.55311112327	0.565587505223265	5.101189783690633	22.45192133957937	Turkmenistan
964	40	1993	30.20647201355	0.567174449333284	5.108583087946355	25.09788892560365	Turkmenistan
965	40	1994	34.2216778078	0.567288975507041	5.10441030872549	29.11726749907451	Turkmenistan
966	40	1995	34.99223438901	0.567198634711689	5.07938580830717	29.91284858070283	Turkmenistan
967	40	1996	35.1527147635	0.567061261285221	5.098259454546	30.054455308954	Turkmenistan
968	40	1997	33.82629991679	0.565623083668948	5.073217115002136	28.75308280178786	Turkmenistan
969	40	1998	31.37982742875	0.564405264391893	5.111707428323558	26.26812000042644	Turkmenistan
970	40	1999	26.2732744139	0.564716005636632	5.106349677515514	21.16692473638449	Turkmenistan
971	40	2000	24.18326341614	0.567421033351252	5.065633808685544	19.11762960745446	Turkmenistan
972	40	2001	24.03519572143	0.57104381892434	5.092786203872967	18.94240951755703	Turkmenistan
973	40	2002	24.5754335111	0.575596165867541	5.103698291340538	19.47173521975946	Turkmenistan
974	40	2003	23.90922868958	0.580820125927832	5.082257431987714	18.82697125759229	Turkmenistan
975	40	2004	24.87819733133	0.586712349142411	5.087698144009364	19.79049918732064	Turkmenistan
976	40	2005	26.98568494627	0.593388894864117	5.08225004167663	21.90343490459337	Turkmenistan
977	40	2006	29.31431735705	0.599896069365258	5.100993593986531	24.21332376306347	Turkmenistan
978	40	2007	29.39566477578	0.606042198134731	5.108885226897294	24.28677954888271	Turkmenistan
979	40	2008	28.65284759065	0.611923308807263	5.113062628081752	23.53978496256825	Turkmenistan
980	40	2009	27.62135273871	0.617652905277457	5.13304082524828	22.48831191346172	Turkmenistan
981	40	2010	28.9254083251	0.623234588644236	5.096190038193148	23.82921828690685	Turkmenistan
982	40	2011	31.06050056839	0.629233721702303	5.104821636873011	25.95567893151699	Turkmenistan
983	40	2012	32.69488235753	0.635263183091614	5.107553803378637	27.58732855415136	Turkmenistan
984	40	2013	33.58475101221	0.641361893351002	5.120763070430288	28.46398794177971	Turkmenistan
985	40	2014	33.47603952293	0.647542416932676	5.084680132593578	28.39135939033643	Turkmenistan
986	40	2015	32.72252008183	0.65335278951701	5.103700751790187	27.61881933003981	Turkmenistan
987	40	2016	32.59236886626	0.658945613392641	5.109671434904556	27.48269743135545	Turkmenistan
988	40	2017	32.42857119774	0.664284691942071	5.144491976347679	27.28407922139232	Turkmenistan
989	40	2018	32.05198638081	0.669433598508271	5.109023746361869	26.94296263444813	Turkmenistan
990	40	2019	31.7589556609	0.674303535870544	5.085849559302737	26.67310610159726	Turkmenistan
991	40	2020	31.37761709004	0.678298179976148	5.090581007305354	26.28703608273465	Turkmenistan
992	40	2021	30.97891171185	0.682160775869611	5.060549211233958	25.91836250061604	Turkmenistan
993	41	1990	33.19178570133	0.500241735138187	5.110838183225956	28.08094751810404	Uzbekistan
994	41	1991	32.65938358436	0.501544609458551	5.059826035185488	27.59955754917451	Uzbekistan
995	41	1992	31.56532724311	0.502905194308151	5.097535859225247	26.46779138388476	Uzbekistan
996	41	1993	31.97490595207	0.506556615160302	5.125591344113671	26.84931460795633	Uzbekistan
997	41	1994	31.99729966983	0.5110185249116	5.097628954314673	26.89967071551532	Uzbekistan
998	41	1995	30.9450617751	0.51698626355212	5.099350465057131	25.84571131004287	Uzbekistan
999	41	1996	30.63191336172	0.524392909803147	5.098234405197273	25.53367895652273	Uzbekistan
1000	41	1997	29.92291560489	0.532686328470226	5.090759937342844	24.83215566754716	Uzbekistan
1001	41	1998	29.69851006528	0.541279069137397	5.085553704423404	24.6129563608566	Uzbekistan
1002	41	1999	29.75941454155	0.549739390933737	5.091655133208407	24.6677594083416	Uzbekistan
1003	41	2000	31.4644971007	0.557522310762499	5.1251022869128	26.3393948137872	Uzbekistan
1004	41	2001	31.35681442903	0.564803382897778	5.109480097472911	26.24733433155709	Uzbekistan
1005	41	2002	31.79417020274	0.571690142599581	5.1036653416206	26.6905048611194	Uzbekistan
1006	41	2003	32.07678838835	0.57800653838209	5.126770871913333	26.95001751643666	Uzbekistan
1007	41	2004	32.41420460702	0.583942986424626	5.111569832169355	27.30263477485064	Uzbekistan
1008	41	2005	32.97437170507	0.589530776570668	5.074952702989052	27.89941900208095	Uzbekistan
1009	41	2006	30.14773897279	0.594498056671551	5.092093544891466	25.05564542789853	Uzbekistan
1010	41	2007	29.10388595866	0.599628054727829	5.090665186262545	24.01322077239746	Uzbekistan
1011	41	2008	27.86758390219	0.604889158157396	5.095585535525755	22.77199836666424	Uzbekistan
1012	41	2009	26.7823941466	0.610351745244056	5.121140395647117	21.66125375095288	Uzbekistan
1013	41	2010	26.40532842804	0.616097907401681	5.070144883915588	21.33518354412441	Uzbekistan
1014	41	2011	26.26576734057	0.621344618930939	5.09719303522632	21.16857430534368	Uzbekistan
1015	41	2012	26.72724036484	0.62620212543294	5.098808902156448	21.62843146268355	Uzbekistan
1016	41	2013	27.64629784357	0.630796403406203	5.099784300558729	22.54651354301128	Uzbekistan
1017	41	2014	27.95607578835	0.635257049718365	5.056769445445958	22.89930634290404	Uzbekistan
1018	41	2015	28.92408255897	0.639805638905225	5.128480289633452	23.79560226933655	Uzbekistan
1019	41	2016	29.61993727108	0.644230597300764	5.126578814660444	24.49335845641956	Uzbekistan
1020	41	2017	30.8114217129	0.648119346591586	5.108603552604078	25.70281816029592	Uzbekistan
1021	41	2018	29.91744447418	0.651918144182724	5.137353976321957	24.78009049785804	Uzbekistan
1022	41	2019	28.57148089728	0.655836959268026	5.092220638834545	23.47926025844546	Uzbekistan
1023	41	2020	28.29655734068	0.659124204371032	5.08995907511163	23.20659826556837	Uzbekistan
1024	41	2021	28.0270988059	0.662621694181816	5.10657220543	22.92052660047	Uzbekistan
1025	43	1990	19.73105858699	0.557773300317074	5.086480992579722	14.64457759441028	Albania
1026	43	1991	19.97816561816	0.555629411790174	5.068121306856956	14.91004431130304	Albania
1027	43	1992	19.268477996	0.553107897492912	5.104887319225607	14.16359067677439	Albania
1028	43	1993	18.53176921765	0.552453327893755	5.104572130973654	13.42719708667635	Albania
1029	43	1994	18.01752670243	0.553763669315605	5.106505942965093	12.91102075946491	Albania
1030	43	1995	18.79731276963	0.557040889185472	5.081478465623708	13.71583430400629	Albania
1031	43	1996	19.58569328392	0.562248886206679	5.122565747361758	14.46312753655824	Albania
1032	43	1997	20.19413592993	0.566802804232969	5.073332425017304	15.1208035049127	Albania
1033	43	1998	20.7388697857	0.572534101516668	5.095736755994555	15.64313302970545	Albania
1034	43	1999	21.8335150011	0.578295461805887	5.0741259202393	16.7593890808607	Albania
1035	43	2000	22.30505671218	0.58466418835901	5.099395132905357	17.20566157927464	Albania
1036	43	2001	22.40568072427	0.592412946510661	5.113842302025773	17.29183842224423	Albania
1037	43	2002	22.89051633214	0.599865977568749	5.124506485582935	17.76600984655706	Albania
1038	43	2003	23.4796428797	0.606971165987994	5.078596182079647	18.40104669762035	Albania
1039	43	2004	23.61401760545	0.613864246664272	5.089002200137347	18.52501540531265	Albania
1040	43	2005	23.78147180124	0.620679614590226	5.100298024936699	18.6811737763033	Albania
1041	43	2006	23.37182731107	0.627485617497143	5.112111579333556	18.25971573173644	Albania
1042	43	2007	22.51350231044	0.634167968985356	5.086376696786078	17.42712561365392	Albania
1043	43	2008	22.8794941765	0.640766134349698	5.097428388380957	17.78206578811904	Albania
1044	43	2009	22.64634965305	0.646816130123751	5.130856006185281	17.51549364686472	Albania
1045	43	2010	22.98203224529	0.652654202642964	5.117412342342442	17.86461990294756	Albania
1046	43	2011	23.04299699302	0.658196772707548	5.120704932123267	17.92229206089673	Albania
1047	43	2012	23.34041756805	0.66355677961127	5.095624605776701	18.2447929622733	Albania
1048	43	2013	23.69436894662	0.668739558985928	5.080081639893619	18.61428730672638	Albania
1049	43	2014	24.0635972601	0.67411298539372	5.081769351495455	18.98182790860454	Albania
1050	43	2015	24.37950472573	0.679668600655757	5.085761657222564	19.29374306850744	Albania
1051	43	2016	24.75051380283	0.68503664759447	5.097840391400086	19.65267341142992	Albania
1052	43	2017	24.79912295084	0.690379199197076	5.101477907371863	19.69764504346814	Albania
1053	43	2018	24.59580248052	0.695566877664306	5.098950120564584	19.49685235995542	Albania
1054	43	2019	24.60077480699	0.700287863295906	5.090755424341835	19.51001938264816	Albania
1055	43	2020	22.18584573654	0.703790245372837	5.126144347297033	17.05970138924297	Albania
1056	43	2021	22.17930191779	0.706849790878611	5.0902938950778	17.0890080227122	Albania
1057	44	1990	29.6484627888	0.541132539726015	5.09894983932768	24.54951294947232	Bosnia and Herzegovina
1058	44	1991	30.40020180323	0.541346250550883	5.121347183716195	25.2788546195138	Bosnia and Herzegovina
1059	44	1992	30.65455731216	0.539303227421668	5.080427684350107	25.5741296278099	Bosnia and Herzegovina
1060	44	1993	30.42273233112	0.53603188160081	5.075747211619406	25.34698511950059	Bosnia and Herzegovina
1061	44	1994	30.29691236581	0.533853389744284	5.083368945879902	25.2135434199301	Bosnia and Herzegovina
1062	44	1995	30.15001286153	0.534025536110865	5.078479715991494	25.07153314553851	Bosnia and Herzegovina
1063	44	1996	30.18391921431	0.545549215040903	5.107314323933977	25.07660489037602	Bosnia and Herzegovina
1064	44	1997	30.2188262657	0.563565414584231	5.100775027139678	25.11805123856032	Bosnia and Herzegovina
1065	44	1998	30.06431477995	0.58182951538312	5.0957048003893	24.9686099795607	Bosnia and Herzegovina
1066	44	1999	31.5691056683	0.597997468748356	5.090596768005137	26.47850890029486	Bosnia and Herzegovina
1067	44	2000	32.34303952888	0.610950684608214	5.120771038878316	27.22226849000168	Bosnia and Herzegovina
1068	44	2001	32.89741644776	0.621989463929258	5.102115070242935	27.79530137751707	Bosnia and Herzegovina
1069	44	2002	33.66204797868	0.632075517723657	5.11005695961202	28.55199101906798	Bosnia and Herzegovina
1070	44	2003	34.36677803206	0.640635102031521	5.084501737934588	29.28227629412541	Bosnia and Herzegovina
1071	44	2004	35.71709206317	0.64779373168743	5.101812917014556	30.61527914615544	Bosnia and Herzegovina
1072	44	2005	35.99137384085	0.653859136710253	5.101946240684898	30.88942760016511	Bosnia and Herzegovina
1073	44	2006	36.90284518457	0.659813662252595	5.084900657695221	31.81794452687478	Bosnia and Herzegovina
1074	44	2007	38.71091794434	0.665578735044097	5.10753855571	33.60337938863	Bosnia and Herzegovina
1075	44	2008	37.5370395501	0.671100813673566	5.099439885154935	32.43759966494506	Bosnia and Herzegovina
1076	44	2009	38.03983783728	0.676032900022704	5.095909020453919	32.94392881682608	Bosnia and Herzegovina
1077	44	2010	38.36240910576	0.680824195636093	5.114317030640843	33.24809207511916	Bosnia and Herzegovina
1078	44	2011	37.91381204066	0.685399264182467	5.095302304779615	32.81850973588038	Bosnia and Herzegovina
1079	44	2012	38.19647554645	0.689506566189932	5.071495783782299	33.12497976266771	Bosnia and Herzegovina
1080	44	2013	38.69280156977	0.693508711211908	5.094214982254807	33.59858658751519	Bosnia and Herzegovina
1081	44	2014	39.26585426606	0.697031893012906	5.099871708425106	34.1659825576349	Bosnia and Herzegovina
1082	44	2015	39.67574474209	0.700446047366461	5.122444589995172	34.55330015209482	Bosnia and Herzegovina
1083	44	2016	39.09652480532	0.704079343718599	5.104808360055445	33.99171644526456	Bosnia and Herzegovina
1084	44	2017	39.26317928505	0.70805343112809	5.055229086043173	34.20795019900683	Bosnia and Herzegovina
1085	44	2018	38.40422669893	0.712347302038319	5.094365684756111	33.30986101417389	Bosnia and Herzegovina
1086	44	2019	38.99106556955	0.716857124768862	5.069188777590345	33.92187679195966	Bosnia and Herzegovina
1087	44	2020	36.77846059585	0.720202056378697	5.072592883490654	31.70586771235935	Bosnia and Herzegovina
1088	44	2021	34.76647885534	0.72307789321024	5.107247089730526	29.65923176560948	Bosnia and Herzegovina
1089	45	1990	49.17136076534	0.633446498017686	5.097026934951038	44.07433383038896	Bulgaria
1090	45	1991	48.74964895172	0.643069487769455	5.099179310217692	43.65046964150231	Bulgaria
1091	45	1992	48.57507653372	0.651186876165789	5.096968359515046	43.47810817420496	Bulgaria
1092	45	1993	45.00994524659	0.659161569264411	5.121046557518713	39.88889868907129	Bulgaria
1093	45	1994	47.18378035007	0.667430460276086	5.094094562392088	42.08968578767792	Bulgaria
1094	45	1995	48.5110074059	0.673999976701174	5.099037065161216	43.41197034073879	Bulgaria
1095	45	1996	49.18319668097	0.678862583541026	5.122493038186445	44.06070364278355	Bulgaria
1096	45	1997	51.36198897943	0.680221466342146	5.106345366921546	46.25564361250845	Bulgaria
1097	45	1998	48.44271384717	0.678496876732148	5.096455703993163	43.34625814317683	Bulgaria
1098	45	1999	49.99140621382001	0.677446543282232	5.114077165269035	44.87732904855097	Bulgaria
1099	45	2000	50.68606847261	0.681004523812614	5.066858412197721	45.61921006041229	Bulgaria
1100	45	2001	49.98292406597999	0.686487366008627	5.095805918114412	44.88711814786558	Bulgaria
1101	45	2002	50.16289351159	0.69151167375307	5.099763899795946	45.06312961179405	Bulgaria
1102	45	2003	50.20137410901	0.69556596473307	5.109013590925632	45.09236051808436	Bulgaria
1103	45	2004	51.60544561237	0.699881950859544	5.092075683552333	46.51336992881767	Bulgaria
1104	45	2005	52.50757831019	0.704471206966935	5.10516501850549	47.40241329168451	Bulgaria
1105	45	2006	51.9905890465	0.708868293577424	5.10829765970375	46.88229138679625	Bulgaria
1106	45	2007	52.10228493465	0.713192402424104	5.102004967476154	47.00027996717385	Bulgaria
1107	45	2008	52.54851595141	0.717672450499802	5.108444529644666	47.44007142176534	Bulgaria
1108	45	2009	50.13958909497001	0.723676626795129	5.063377283744095	45.07621181122591	Bulgaria
1109	45	2010	49.02229676755	0.730701737095494	5.118199496144827	43.90409727140518	Bulgaria
1110	45	2011	50.34106975189999	0.735749281014389	5.107472849753596	45.2335969021464	Bulgaria
1111	45	2012	50.43976645447	0.739177517343213	5.07900077324955	45.36076568122046	Bulgaria
1112	45	2013	51.22735238626	0.742135948467762	5.126649348088796	46.1007030381712	Bulgaria
1113	45	2014	55.52891640295999	0.745372642577071	5.102022069041287	50.4268943339187	Bulgaria
1114	45	2015	54.14920392722001	0.748979058373083	5.119556300562627	49.02964762665738	Bulgaria
1115	45	2016	53.29830194551	0.752259198563744	5.095687198624882	48.20261474688512	Bulgaria
1116	45	2017	52.67981510195001	0.75566586464625	5.101944117857526	47.57787098409248	Bulgaria
1117	45	2018	53.01120504569	0.759148460251881	5.113621886742314	47.89758315894768	Bulgaria
1118	45	2019	51.08772409557	0.762359790844767	5.106725302576237	45.98099879299377	Bulgaria
1119	45	2020	50.89379056201	0.765089710642011	5.1211222196038	45.7726683424062	Bulgaria
1120	45	2021	51.52146062727	0.768150939342518	5.121421625939904	46.40003900133009	Bulgaria
1121	46	1990	51.97274398517	0.668906358291928	5.094065579370795	46.87867840579921	Croatia
1122	46	1991	56.23091030266001	0.674724599866063	5.092194717022804	51.1387155856372	Croatia
1123	46	1992	52.9869445573	0.678093133084916	5.0908712222955	47.8960733350045	Croatia
1124	46	1993	52.59505508471	0.678221047043161	5.055368286894066	47.53968679781593	Croatia
1125	46	1994	51.96743263427	0.677548132655056	5.098246248187576	46.86918638608242	Croatia
1126	46	1995	50.10058506371001	0.677029465132868	5.104194979783761	44.99639008392624	Croatia
1127	46	1996	52.75897605722	0.679507318367616	5.106646207956459	47.65232984926354	Croatia
1128	46	1997	54.85899194245999	0.685365010443468	5.116523706919082	49.74246823554091	Croatia
1129	46	1998	54.84241581396999	0.691365518598319	5.089584470395086	49.7528313435749	Croatia
1130	46	1999	53.97127063597	0.696636411104102	5.115799037537009	48.85547159843299	Croatia
1131	46	2000	50.26477630691	0.703039898563322	5.087011269906428	45.17776503700357	Croatia
1132	46	2001	49.19226524273	0.709536840872917	5.082165223938919	44.11010001879109	Croatia
1133	46	2002	47.96912698721	0.715383421635164	5.093211580619744	42.87591540659025	Croatia
1134	46	2003	49.25257774344	0.721130377216859	5.093120960524545	44.15945678291546	Croatia
1135	46	2004	50.06420751967001	0.726327651623968	5.083133739828261	44.98107377984174	Croatia
1136	46	2005	49.34002571270999	0.732154139815163	5.093680940595784	44.24634477211421	Croatia
1137	46	2006	47.89274418594	0.738066878515765	5.111102681552413	42.78164150438759	Croatia
1138	46	2007	48.38593991197	0.743148776515466	5.095654986160496	43.2902849258095	Croatia
1139	46	2008	47.89815605314	0.748469602229701	5.082303522292647	42.81585253084735	Croatia
1140	46	2009	44.5454497233	0.754065605198048	5.099555123551496	39.44589459974851	Croatia
1141	46	2010	46.68230139645	0.759472251706366	5.058507548127047	41.62379384832295	Croatia
1142	46	2011	46.4217018915	0.763686381293279	5.100327377435196	41.3213745140648	Croatia
1143	46	2012	47.33679068507	0.767405335599999	5.094416618280247	42.24237406678975	Croatia
1144	46	2013	47.08575672213	0.771151880279813	5.075442176866	42.010314545264	Croatia
1145	46	2014	46.84076702256	0.774479240521915	5.081106894647885	41.75966012791211	Croatia
1146	46	2015	47.41215473636	0.777865888163329	5.08392976582383	42.32822497053617	Croatia
1147	46	2016	42.1734074552	0.781443605436965	5.112222302742637	37.06118515245736	Croatia
1148	46	2017	41.92819794097	0.785074536823775	5.124993668831869	36.80320427213813	Croatia
1149	46	2018	40.89162572318	0.788671410129235	5.127833957748818	35.76379176543118	Croatia
1150	46	2019	39.63777281625	0.792475415454183	5.078748089494748	34.55902472675525	Croatia
1151	46	2020	37.71588250836	0.795462271729482	5.094269743883407	32.62161276447659	Croatia
1152	46	2021	38.03371410047	0.798341026936276	5.086304092556967	32.94741000791304	Croatia
1153	47	1990	53.09463752684	0.681848021213857	5.104607929516818	47.99002959732319	Czechia
1154	47	1991	54.66981472967999	0.688002859136679	5.078220253734579	49.59159447594541	Czechia
1155	47	1992	54.26926206647	0.697577809122723	5.1141461843088	49.1551158821612	Czechia
1156	47	1993	54.11803078743	0.710853415862456	5.095497645892674	49.02253314153732	Czechia
1157	47	1994	54.30975511555	0.725969686167497	5.081368689909524	49.22838642564047	Czechia
1158	47	1995	55.13719305352001	0.737981721993762	5.103835859243711	50.0333571942763	Czechia
1159	47	1996	50.54473475329	0.746041379938535	5.116748570581031	45.42798618270897	Czechia
1160	47	1997	51.21806207776999	0.751680343695868	5.068264431360371	46.14979764640962	Czechia
1161	47	1998	49.50753178074	0.757033755457614	5.069732128397021	44.43779965234297	Czechia
1162	47	1999	49.11923907195001	0.762428880357609	5.121274320981892	43.99796475096812	Czechia
1163	47	2000	49.05718197170999	0.767766159168669	5.091973471157941	43.96520850055205	Czechia
1164	47	2001	49.24644130382	0.772167239650309	5.100967190717826	44.14547411310217	Czechia
1165	47	2002	48.26327925516	0.776927934062507	5.094072687145816	43.16920656801418	Czechia
1166	47	2003	49.91657296293999	0.782448081111072	5.113556060618835	44.80301690232116	Czechia
1167	47	2004	47.30274510957	0.787126404974676	5.131101044905399	42.1716440646646	Czechia
1168	47	2005	47.79080128427	0.79133394820415	5.063019563331291	42.72778172093872	Czechia
1169	47	2006	45.83365874762	0.794922783687463	5.096334142852525	40.73732460476747	Czechia
1170	47	2007	44.23951223744	0.798254117717088	5.089162360683861	39.15034987675614	Czechia
1171	47	2008	43.44952505976	0.8017648456328	5.108758734745535	38.34076632501446	Czechia
1172	47	2009	41.18250034897	0.804962224676367	5.114258878161845	36.06824147080816	Czechia
1173	47	2010	40.1724464907	0.808747327653098	5.114067450782631	35.05837903991737	Czechia
1174	47	2011	38.81124282312	0.812054784320429	5.104910098228181	33.70633272489182	Czechia
1175	47	2012	37.14813933741	0.814230401372392	5.097663627454045	32.05047570995595	Czechia
1176	47	2013	36.11069320853	0.815615361108922	5.1154966203006	30.9951965882294	Czechia
1177	47	2014	34.00493081002	0.816227257169909	5.088807615849912	28.91612319417009	Czechia
1178	47	2015	34.1601795404	0.816564684423948	5.082316415449386	29.07786312495062	Czechia
1179	47	2016	35.14026098628	0.817153025533518	5.084300537991743	30.05596044828826	Czechia
1180	47	2017	33.63715952121	0.819067680353287	5.113842302025773	28.52331721918423	Czechia
1181	47	2018	33.44208777798	0.822034486079137	5.091358460358792	28.35072931762121	Czechia
1182	47	2019	34.27266190753	0.824784472798171	5.078396395051429	29.19426551247857	Czechia
1183	47	2020	32.33947548371	0.82662663116323	5.095124662740098	27.24435082096991	Czechia
1184	47	2021	32.6833506688	0.828450433122785	5.083146077124896	27.60020459167511	Czechia
1185	48	1990	60.15702116806	0.649419990664883	5.049544846491704	55.10747632156829	Hungary
1186	48	1991	60.81602116838999	0.653707154681922	5.089408819704144	55.72661234868585	Hungary
1187	48	1992	63.03228513767	0.660382905455002	5.104523608374778	57.92776152929522	Hungary
1188	48	1993	64.76451252212	0.667543556201878	5.09712587305163	59.66738664906837	Hungary
1189	48	1994	64.08104804631	0.675051406249796	5.119792226044144	58.96125582026586	Hungary
1190	48	1995	63.38683247355	0.683186411756315	5.111347365858571	58.27548510769143	Hungary
1191	48	1996	61.40628020456001	0.690883333624564	5.122489380304622	56.28379082425538	Hungary
1192	48	1997	63.54400589694	0.697935513627811	5.083744442535567	58.46026145440443	Hungary
1193	48	1998	63.71306646513	0.704202719984894	5.107474126092524	58.60559233903747	Hungary
1194	48	1999	64.21560674741	0.709980626709343	5.082683150571709	59.1329235968383	Hungary
1195	48	2000	61.55227248732	0.71580528057596	5.105245403086039	56.44702708423397	Hungary
1196	48	2001	59.31181031286	0.722099055327699	5.099504006892295	54.2123063059677	Hungary
1197	48	2002	58.14653106996001	0.7283845957697	5.107509926364828	53.03902114359518	Hungary
1198	48	2003	58.66246809326	0.734450657925147	5.104285751935	53.558182341325	Hungary
1199	48	2004	56.57744096083	0.740099974680479	5.102241433315893	51.47519952751411	Hungary
1200	48	2005	54.42598173184	0.745356806381464	5.109815549526842	49.31616618231315	Hungary
1201	48	2006	52.14471840241	0.750515380971436	5.093748851613125	47.05096955079688	Hungary
1202	48	2007	52.92974008514999	0.754942942046377	5.119862836497	47.809877248653	Hungary
1203	48	2008	51.2291907784	0.75931746766686	5.122173900622212	46.1070168777778	Hungary
1204	48	2009	52.29131763985001	0.763563686880312	5.107518883193241	47.18379875665676	Hungary
1205	48	2010	48.85869668211	0.767328649261652	5.086559523758145	43.77213715835185	Hungary
1206	48	2011	49.22599708018001	0.769701942198238	5.126157278464536	44.09983980171548	Hungary
1207	48	2012	48.47593350984	0.770784245285382	5.113184621377952	43.36274888846204	Hungary
1208	48	2013	47.52917751482	0.77156169789519	5.110602753334762	42.41857476148524	Hungary
1209	48	2014	47.0141023115	0.772575045716759	5.080111803617234	41.93399050788276	Hungary
1210	48	2015	48.29048726498	0.774047382518708	5.069801665428543	43.22068559955146	Hungary
1211	48	2016	45.96032317757	0.776150305326983	5.088831066934717	40.87149211063528	Hungary
1212	48	2017	46.16685930917	0.779116417184348	5.0916206047268	41.0752387044432	Hungary
1213	48	2018	44.72057099741	0.782083661193681	5.082481667377579	39.63808933003242	Hungary
1214	48	2019	44.14220723646	0.784910308752534	5.098956263781393	39.04325097267861	Hungary
1215	48	2020	43.24048921593	0.787620389699141	5.090620340967647	38.14986887496235	Hungary
1216	48	2021	43.18530358118	0.790754768173338	5.112209223332022	38.07309435784798	Hungary
1217	49	1990	52.66604919177	0.60902609384517	5.089186035629899	47.5768631561401	North Macedonia
1218	49	1991	53.00581137292	0.611337452940336	5.100837489095253	47.90497388382474	North Macedonia
1219	49	1992	53.78037622081001	0.612708856229581	5.114149275356049	48.66622694545396	North Macedonia
1220	49	1993	54.27264777121	0.613195098529578	5.089108402757576	49.18353936845243	North Macedonia
1221	49	1994	54.5813637084	0.614362905009181	5.11431439794698	49.46704931045302	North Macedonia
1222	49	1995	55.29136802805	0.616994877821318	5.090515979728505	50.20085204832149	North Macedonia
1223	49	1996	56.83722815122	0.620944017369103	5.083212484287396	51.75401566693261	North Macedonia
1224	49	1997	59.60222447837	0.626223811356564	5.089650340777982	54.51257413759203	North Macedonia
1225	49	1998	61.38549868067999	0.632059410181692	5.073369905665046	56.31212877501495	North Macedonia
1226	49	1999	59.85543744224	0.63668725909008	5.120451887818586	54.73498555442141	North Macedonia
1227	49	2000	58.40685457655	0.641651242944231	5.116484606267813	53.29036997028219	North Macedonia
1228	49	2001	57.68362242701001	0.648049675806335	5.131054981385176	52.55256744562483	North Macedonia
1229	49	2002	57.45177827203999	0.655398790077733	5.116859899064782	52.33491837297521	North Macedonia
1230	49	2003	57.94268486009999	0.663408891257403	5.077263291723334	52.86542156837666	North Macedonia
1231	49	2004	57.53825864482	0.671237520250547	5.106618441012444	52.43164020380755	North Macedonia
1232	49	2005	57.22815828909	0.678047272834883	5.100438381422418	52.12771990766758	North Macedonia
1233	49	2006	58.1587761624	0.684044336465219	5.093636263135131	53.06513989926487	North Macedonia
1234	49	2007	59.54704546963	0.689729480929241	5.107525720995	54.439519748635	North Macedonia
1235	49	2008	58.27918681149	0.695376955204976	5.115132225988248	53.16405458550175	North Macedonia
1236	49	2009	57.34484430427	0.700453052486829	5.084127982717445	52.26071632155256	North Macedonia
1237	49	2010	57.35843237471	0.705589323990971	5.125095443918559	52.23333693079144	North Macedonia
1238	49	2011	55.98198251429999	0.710592520608989	5.079948030992575	50.90203448330742	North Macedonia
1239	49	2012	56.08292447939999	0.715173147623766	5.057648426986868	51.02527605241313	North Macedonia
1240	49	2013	54.1178390308	0.719671149159541	5.10857696129	49.00926206951	North Macedonia
1241	49	2014	53.69600367823001	0.724089588503488	5.112263373216696	48.58374030501331	North Macedonia
1242	49	2015	53.99990916357999	0.728603773495479	5.08142970867782	48.91847945490217	North Macedonia
1243	49	2016	53.01775609544	0.733173624358204	5.097885938775784	47.91987015666422	North Macedonia
1244	49	2017	52.14275748121	0.737339955393252	5.078820460176237	47.06393702103377	North Macedonia
1245	49	2018	51.61375230354999	0.741334369868002	5.096266421237041	46.51748588231295	North Macedonia
1246	49	2019	50.89697416879	0.74519356873628	5.103671779314299	45.7933023894757	North Macedonia
1247	49	2020	48.97679050783	0.747849899969173	5.082063037638511	43.89472747019149	North Macedonia
1248	49	2021	49.27876281499	0.750629703270047	5.07127167742081	44.20749113756919	North Macedonia
1249	50	1990	51.98224169114999	0.674225719793669	5.090797359903301	46.8914443312467	Montenegro
1250	50	1991	50.80857272519	0.674305722529628	5.073529182612308	45.73504354257769	Montenegro
1251	50	1992	51.16839969362	0.672664771832277	5.084304231624516	46.08409546199549	Montenegro
1252	50	1993	51.87800951821	0.668665719204089	5.080801858099062	46.79720766011094	Montenegro
1253	50	1994	53.20771164485	0.665011931002947	5.093068296523482	48.11464334832652	Montenegro
1254	50	1995	53.74803530359	0.662765437115331	5.095952916749691	48.65208238684031	Montenegro
1255	50	1996	54.87791987736	0.663414768746409	5.103815179613299	49.7741046977467	Montenegro
1256	50	1997	55.99827303052	0.665542031695028	5.106597495240088	50.89167553527991	Montenegro
1257	50	1998	57.73793665331	0.669024770846263	5.108957793664741	52.62897885964526	Montenegro
1258	50	1999	59.01865154602	0.672096102691543	5.103627666446855	53.91502387957315	Montenegro
1259	50	2000	59.88865084302	0.677306850284635	5.093998678558692	54.79465216446131	Montenegro
1260	50	2001	61.53268612934	0.683433454098582	5.112554263057176	56.42013186628282	Montenegro
1261	50	2002	62.28847642313	0.68993948313756	5.106379081248571	57.18209734188143	Montenegro
1262	50	2003	62.04710460201999	0.696517506230494	5.099892327589655	56.94721227443033	Montenegro
1263	50	2004	61.68549641712001	0.702998276030296	5.107836721390582	56.57765969572942	Montenegro
1264	50	2005	61.24313599797	0.709065464700775	5.095709041361076	56.14742695660892	Montenegro
1265	50	2006	61.1189596036	0.715459074033141	5.057189588198674	56.06177001540132	Montenegro
1266	50	2007	59.86106658923001	0.722503939575403	5.096887484273301	54.7641791049567	Montenegro
1267	50	2008	59.24894373984	0.729981755712811	5.077344518879894	54.1715992209601	Montenegro
1268	50	2009	59.46748889595	0.736538925645409	5.098692101093617	54.36879679485638	Montenegro
1269	50	2010	59.25544762677	0.743347873367499	5.094703315448434	54.16074431132157	Montenegro
1270	50	2011	58.77363300322	0.750080328162275	5.111564498950697	53.6620685042693	Montenegro
1271	50	2012	58.72192491812	0.755578379953158	5.085684614926863	53.63624030319314	Montenegro
1272	50	2013	58.54486365191001	0.760886907477753	5.079106066038068	53.46575758587194	Montenegro
1273	50	2014	58.07441238883001	0.765776526527122	5.100529318121158	52.97388307070885	Montenegro
1274	50	2015	58.63087670788	0.770561277708901	5.109805285963763	53.52107142191623	Montenegro
1275	50	2016	58.79115490099	0.775200770239438	5.08941628201594	53.70173861897406	Montenegro
1276	50	2017	59.66321316298	0.779764631848314	5.093862118831864	54.56935104414814	Montenegro
1277	50	2018	59.73240062354	0.784408971391706	5.095652228659554	54.63674839488045	Montenegro
1278	50	2019	60.30179646568001	0.789026903095641	5.128436794584706	55.1733596710953	Montenegro
1279	50	2020	58.455595901	0.792554392852858	5.086212797325222	53.36938310367478	Montenegro
1280	50	2021	54.17939097684	0.795800584021403	5.123975508076667	49.05541546876333	Montenegro
1281	51	1990	47.31993756948	0.62722788770829	5.088461529520409	42.23147603995959	Poland
1282	51	1991	48.26562821221	0.63267147050056	5.080948423910102	43.1846797882999	Poland
1283	51	1992	48.94224993773	0.64066179337278	5.1095139695966	43.8327359681334	Poland
1284	51	1993	48.04991897942	0.648950499724012	5.103466936727381	42.94645204269262	Poland
1285	51	1994	48.9110811043	0.658010514323026	5.085442730151048	43.82563837414895	Poland
1286	51	1995	49.88172516828	0.666678866524195	5.112171132720661	44.76955403555934	Poland
1287	51	1996	49.34365337052	0.674378829090982	5.092185882053977	44.25146748846603	Poland
1288	51	1997	49.78044815611	0.682587612300048	5.096871225540947	44.68357693056906	Poland
1289	51	1998	50.32742618704999	0.690805670678968	5.092369291314608	45.23505689573538	Poland
1290	51	1999	51.03931952014999	0.6985360555797	5.0792542753044	45.96006524484559	Poland
1291	51	2000	49.97860503918999	0.706662051990276	5.084421428269886	44.89418361092011	Poland
1292	51	2001	49.27430859155999	0.714831304495085	5.112549276271518	44.16175931528848	Poland
1293	51	2002	48.7036958088	0.722009458087754	5.07051395106354	43.63318185773646	Poland
1294	51	2003	48.30604476582	0.728155253652566	5.083410402124896	43.2226343636951	Poland
1295	51	2004	47.99905220614	0.733673191846001	5.094972795930099	42.9040794102099	Poland
1296	51	2005	48.2818488368	0.738428766593663	5.119042386329694	43.16280645047031	Poland
1297	51	2006	47.88167836598	0.742363708580365	5.093341757763839	42.78833660821616	Poland
1298	51	2007	46.85180325736	0.746008817400637	5.10024338428066	41.75155987307934	Poland
1299	51	2008	45.90385427979	0.750521426475047	5.085605836831731	40.81824844295827	Poland
1300	51	2009	45.37368378161	0.756427378476364	5.0864738028375	40.2872099787725	Poland
1301	51	2010	43.42301044789	0.763184973687688	5.083431251738928	38.33957919615107	Poland
1302	51	2011	43.7609112022	0.769407164213607	5.084015141183778	38.67689606101622	Poland
1303	51	2012	43.62142883432	0.774680767244991	5.105196353692083	38.51623248062792	Poland
1304	51	2013	43.30767245691	0.779434257316854	5.100796239952447	38.20687621695755	Poland
1305	51	2014	43.35325630407	0.783682368684721	5.092770169093523	38.26048613497647	Poland
1306	51	2015	43.76053159623	0.78744534315882	5.096428275775895	38.6641033204541	Poland
1307	51	2016	43.53050057035	0.790651014611623	5.096072263838828	38.43442830651117	Poland
1308	51	2017	43.97997348824	0.79453034463794	5.09537957059549	38.88459391764451	Poland
1309	51	2018	44.07033696648	0.79947898187813	5.07317808523381	38.99715888124619	Poland
1310	51	2019	43.46088010419	0.804791331675008	5.099840201225275	38.36103990296472	Poland
1311	51	2020	41.42881557304	0.808795317506383	5.090317116632857	36.33849845640714	Poland
1312	51	2021	41.90768905551	0.812042808667712	5.056003532804757	36.85168552270524	Poland
1313	52	1990	42.34176476352	0.619298862250078	5.09060363209819	37.25116113142181	Romania
1314	52	1991	41.65507105747	0.626795627433335	5.110873988073783	36.54419706939622	Romania
1315	52	1992	42.07563965842	0.630475081501162	5.117313902452788	36.95832575596722	Romania
1316	52	1993	42.6559655909	0.633801422118109	5.078798018707474	37.57716757219253	Romania
1317	52	1994	43.60383507462	0.638371931788576	5.127271956496509	38.47656311812349	Romania
1318	52	1995	44.96476752337	0.643718879089372	5.08555778918963	39.87920973418037	Romania
1319	52	1996	45.0534590889	0.648104195492848	5.1093868375975	39.9440722513025	Romania
1320	52	1997	44.4799581413	0.651225576178548	5.064258826164854	39.41569931513515	Romania
1321	52	1998	45.12971938479	0.654927768840234	5.112271032692427	40.01744835209757	Romania
1322	52	1999	45.2941692181	0.65954484605753	5.074996889859114	40.21917232824089	Romania
1323	52	2000	45.11493948597	0.66529434615185	5.075190503160909	40.03974898280909	Romania
1324	52	2001	46.01671330421	0.672020166603488	5.085237872687172	40.93147543152283	Romania
1325	52	2002	46.25821345305	0.678297416747085	5.075397648493871	41.18281580455613	Romania
1326	52	2003	46.08412185413	0.68407492928742	5.087794983271863	40.99632687085813	Romania
1327	52	2004	45.34877330289	0.690417054639929	5.100636950167656	40.24813635272234	Romania
1328	52	2005	46.01255643296	0.694998949594957	5.103650843279889	40.90890558968011	Romania
1329	52	2006	44.52936862712	0.699490765699603	5.076257141231573	39.45311148588843	Romania
1330	52	2007	43.33452855612	0.704523726685579	5.082525082879681	38.25200347324031	Romania
1331	52	2008	43.00149762687	0.710757127721139	5.076367907255941	37.92512971961406	Romania
1332	52	2009	44.15341753074	0.717445122377497	5.110981802465588	39.04243572827441	Romania
1333	52	2010	43.6697156109	0.723891348732225	5.098337318736952	38.57137829216305	Romania
1334	52	2011	41.97707386728	0.729018272021873	5.083480637485625	36.89359322979438	Romania
1335	52	2012	42.61408153834	0.73389248238628	5.091731897740367	37.52234964059964	Romania
1336	52	2013	42.22590539799	0.737880472910291	5.084404672270413	37.14150072571958	Romania
1337	52	2014	44.17062944578	0.740395466703106	5.099537099637204	39.0710923461428	Romania
1338	52	2015	44.11989380234	0.743473529634312	5.0702725257296	39.0496212766104	Romania
1339	52	2016	44.4882279093	0.747058709528536	5.07478268845404	39.41344522084596	Romania
1340	52	2017	44.79182727124	0.751117366992228	5.102064815000229	39.68976245623976	Romania
1341	52	2018	43.96118182848	0.755533333480467	5.081780020993491	38.87940180748651	Romania
1342	52	2019	42.94807341301	0.760283970607593	5.082462062790319	37.86561135021968	Romania
1343	52	2020	42.10882807402	0.764276444363666	5.10852844216225	37.00029963185776	Romania
1344	52	2021	43.8664500432	0.768453864365965	5.117617990310481	38.74883205288952	Romania
1345	53	1990	59.86288077882	0.630511019536119	5.051806714221938	54.81107406459806	Serbia
1346	53	1991	60.7487541963	0.638016934037528	5.083973112848446	55.66478108345155	Serbia
1347	53	1992	61.74687306009	0.641971993828041	5.11572484211853	56.63114821797147	Serbia
1348	53	1993	62.99282439736	0.642096034424249	5.087590785526531	57.90523361183347	Serbia
1349	53	1994	64.89415928777001	0.642223220931048	5.0931771410347	59.80098214673531	Serbia
1350	53	1995	67.20424547176	0.642739671389532	5.088129452332832	62.11611601942717	Serbia
1351	53	1996	68.92639469237	0.644846417030162	5.128596313816316	63.79779837855368	Serbia
1352	53	1997	69.98677009053999	0.64716209445227	5.104570037680606	64.88220005285939	Serbia
1353	53	1998	64.44245419659	0.65024598899818	5.095619087469091	59.34683510912092	Serbia
1354	53	1999	66.34133952996	0.655534174135398	5.099661839247925	61.24167769071207	Serbia
1355	53	2000	66.32150302606	0.660752800457895	5.096246154008138	61.22525687205187	Serbia
1356	53	2001	65.34870883739	0.665407334806451	5.11669880771303	60.23201002967698	Serbia
1357	53	2002	63.44886735044	0.671511071572143	5.073267762819082	58.37559958762091	Serbia
1358	53	2003	63.86850180237	0.678334928718905	5.102181572832211	58.76632022953779	Serbia
1359	53	2004	62.92790551041001	0.686819841842618	5.119454785454286	57.80845072495572	Serbia
1360	53	2005	64.04400472231	0.69609756790601	5.1126941909367	58.93131053137331	Serbia
1361	53	2006	63.16810705438	0.704945018093173	5.111902875167841	58.05620417921216	Serbia
1362	53	2007	61.61074375147	0.713242304525204	5.09489698342486	56.51584676804514	Serbia
1363	53	2008	61.53661799891	0.721505305994409	5.115836000318515	56.42078199859149	Serbia
1364	53	2009	60.74367822167	0.729965595799672	5.108155317265888	55.63552290440411	Serbia
1365	53	2010	59.27837288356	0.740091311255812	5.095642507179877	54.18273037638013	Serbia
1366	53	2011	58.27739289426999	0.750072761758797	5.109328019541834	53.16806487472816	Serbia
1367	53	2012	58.1187615663	0.75710508155	5.101293486530333	53.01746807976967	Serbia
1368	53	2013	56.31730417316	0.762170908106883	5.092091456997718	51.22521271616228	Serbia
1369	53	2014	56.64390731652	0.766043091132074	5.109385398944167	51.53452191757583	Serbia
1370	53	2015	57.11296386961	0.769842222617687	5.0983235283417	52.0146403412683	Serbia
1371	53	2016	56.61225351389	0.773654077278106	5.099904058516147	51.51234945537386	Serbia
1372	53	2017	56.66630347192	0.777460384270565	5.127125114730575	51.53917835718943	Serbia
1373	53	2018	55.52432016389999	0.781494973790012	5.108917326800303	50.41540283709969	Serbia
1374	53	2019	55.00725704484	0.785768300182747	5.115494081356545	49.89176296348346	Serbia
1375	53	2020	54.56092429740001	0.789183332686432	5.101524866460482	49.45939943093953	Serbia
1376	53	2021	54.23441035502	0.792416293685483	5.080970870550796	49.15343948446921	Serbia
1377	54	1990	48.60350412432	0.653853505137647	5.095505688868469	43.50799843545153	Slovakia
1378	54	1991	49.27700451671	0.658731402179317	5.078780723998019	44.19822379271199	Slovakia
1379	54	1992	48.41947530892	0.665830110587888	5.127219881387843	43.29225542753215	Slovakia
1380	54	1993	48.95585154031001	0.67596793706605	5.108589693210278	43.84726184709973	Slovakia
1381	54	1994	48.67516126699	0.688136476595487	5.123079806023979	43.55208146096602	Slovakia
1382	54	1995	49.24501775886	0.697476536273994	5.084261631420116	44.16075612743988	Slovakia
1383	54	1996	48.34296000768	0.704405003157211	5.09758076964707	43.24537923803292	Slovakia
1384	54	1997	50.76340082702001	0.711513209633452	5.090383663666346	45.67301716335366	Slovakia
1385	54	1998	50.15026768532	0.719058766219034	5.115070686046829	45.03519699927318	Slovakia
1386	54	1999	50.35066614871	0.726144172630556	5.094514537142222	45.25615161156778	Slovakia
1387	54	2000	48.56750478645	0.734046240313494	5.10416097341821	43.46334381303179	Slovakia
1388	54	2001	49.34662609228	0.741392553570632	5.110395410992425	44.23623068128757	Slovakia
1389	54	2002	47.89845756219	0.746791141582656	5.131562959697037	42.76689460249297	Slovakia
1390	54	2003	47.58284793893	0.75116726952438	5.131747286526105	42.45110065240389	Slovakia
1391	54	2004	47.22421615818	0.755836693705671	5.091883851750404	42.1323323064296	Slovakia
1392	54	2005	46.94480937114	0.761724185107018	5.081789674746207	41.8630196963938	Slovakia
1393	54	2006	46.58173005323	0.767673036224795	5.12479366788356	41.45693638534644	Slovakia
1394	54	2007	47.38234402987	0.772914152845047	5.130786148065976	42.25155788180402	Slovakia
1395	54	2008	45.61278930957	0.777197399879439	5.087952153215979	40.52483715635402	Slovakia
1396	54	2009	46.11366129191	0.781052260265285	5.096429454655165	41.01723183725483	Slovakia
1397	54	2010	44.32764978714	0.786254422327679	5.100238495127228	39.22741129201277	Slovakia
1398	54	2011	44.72559083506	0.791465382423228	5.097616962967938	39.62797387209206	Slovakia
1399	54	2012	44.26125007964	0.795456215611276	5.102846953623301	39.1584031260167	Slovakia
1400	54	2013	44.01416537356	0.797903722940591	5.097551185575542	38.91661418798446	Slovakia
1401	54	2014	43.0576535977	0.799618796308309	5.100340524332959	37.95731307336705	Slovakia
1402	54	2015	43.56682203869	0.800394179928449	5.1220653735687	38.4447566651213	Slovakia
1403	54	2016	42.63565521469	0.800878210489993	5.113249814206961	37.52240540048304	Slovakia
1404	54	2017	42.93515815965	0.802277316569847	5.119759792957272	37.81539836669273	Slovakia
1405	54	2018	42.47387188988	0.804357302109054	5.0905125220695	37.3833593678105	Slovakia
1406	54	2019	41.92770570781001	0.80644845685688	5.063965974576598	36.86373973323341	Slovakia
1407	54	2020	40.72545681536	0.80830596588062	5.108608211747544	35.61684860361245	Slovakia
1408	54	2021	41.07520198337	0.810610529921693	5.098021246722121	35.97718073664788	Slovakia
1409	55	1990	49.99306393442	0.727463928368452	5.081259372346161	44.91180456207384	Slovenia
1410	55	1991	53.24304803771	0.732666985968602	5.111030149037886	48.13201788867211	Slovenia
1411	55	1992	54.48071258261999	0.737391551733707	5.075881287287981	49.40483129533202	Slovenia
1412	55	1993	55.86956816361	0.741774171511168	5.083471203751009	50.78609695985899	Slovenia
1413	55	1994	54.62441313781	0.746234861332899	5.117927453863667	49.50648568394634	Slovenia
1414	55	1995	53.22093109814	0.750994974989173	5.086340032756907	48.13459106538309	Slovenia
1415	55	1996	53.58159828569	0.756348987126594	5.083660860907949	48.49793742478205	Slovenia
1416	55	1997	51.81155632588001	0.762275291907702	5.071869752489667	46.73968657339034	Slovenia
1417	55	1998	53.07569752953999	0.767728525502705	5.086644453335196	47.9890530762048	Slovenia
1418	55	1999	55.59366488422	0.773236192288015	5.11270155030268	50.48096333391732	Slovenia
1419	55	2000	51.75406344915	0.779578009745196	5.101034769196	46.65302867995401	Slovenia
1420	55	2001	52.50843872327	0.786240775635761	5.125542528708679	47.38289619456132	Slovenia
1421	55	2002	51.32216936618	0.791805569443613	5.086907831009059	46.23526153517094	Slovenia
1422	55	2003	51.14239953284999	0.796371530737719	5.091461850011183	46.05093768283881	Slovenia
1423	55	2004	50.82960050725	0.800962240122577	5.103111241451613	45.72648926579839	Slovenia
1424	55	2005	47.44506161767	0.805601248185604	5.099385880999293	42.34567573667071	Slovenia
1425	55	2006	43.91337804542	0.809708595222897	5.1102545687125	38.8031234767075	Slovenia
1426	55	2007	43.99321493927	0.813006319197598	5.08579112506951	38.90742381420048	Slovenia
1427	55	2008	42.73942967917	0.816347250277984	5.124929879008598	37.6144998001614	Slovenia
1428	55	2009	41.65263828751	0.818878560380979	5.112145058362453	36.54049322914755	Slovenia
1429	55	2010	40.48527646714	0.82117848598052	5.091958763360943	35.39331770377905	Slovenia
1430	55	2011	39.78218729116	0.823023560855118	5.111022131604206	34.67116515955579	Slovenia
1431	55	2012	39.67821035026	0.824336562677773	5.108617835280196	34.5695925149798	Slovenia
1432	55	2013	38.34256072994	0.825826275074906	5.100658574811568	33.24190215512843	Slovenia
1433	55	2014	36.12577997365	0.827799245827941	5.081252838744375	31.04452713490562	Slovenia
1434	55	2015	37.54193087563	0.829837070735453	5.087330110568738	32.45460076506127	Slovenia
1435	55	2016	35.46156797364	0.831367915132541	5.123106865334421	30.33846110830558	Slovenia
1436	55	2017	37.2320582751	0.833038139449118	5.074522795163483	32.15753547993652	Slovenia
1437	55	2018	36.99472017261	0.835472480610787	5.146617478572	31.848102694038	Slovenia
1438	55	2019	34.21584461059	0.838266782297842	5.11658830645	29.09925630414001	Slovenia
1439	55	2020	31.31078433641	0.840373845574037	5.086754776421917	26.22402955998808	Slovenia
1440	55	2021	30.44936156108	0.842430731281465	5.097763023026348	25.35159853805365	Slovenia
1441	57	1990	43.739030764	0.622446576329452	5.076879531942129	38.66215123205787	Belarus
1442	57	1991	48.39616465793	0.627038266774523	5.0810727506746	43.3150919072554	Belarus
1443	57	1992	53.08340270765	0.632891737136784	5.111000883708913	47.97240182394109	Belarus
1444	57	1993	54.18595097236	0.639394169351269	5.091071843766531	49.09487912859347	Belarus
1445	57	1994	51.22297744544	0.64465278058669	5.130281967498469	46.09269547794153	Belarus
1446	57	1995	46.5902156211	0.648959503797064	5.105670933740556	41.48454468735945	Belarus
1447	57	1996	48.48419239868	0.652855220750827	5.089650217161363	43.39454218151864	Belarus
1448	57	1997	53.62144556511	0.655627296459504	5.098293694795192	48.52315187031481	Belarus
1449	57	1998	54.83150943016	0.657246466657203	5.108427421996579	49.72308200816342	Belarus
1450	57	1999	55.55576397256	0.660171009515746	5.101999829777188	50.45376414278282	Belarus
1451	57	2000	47.76256879094	0.664705822252137	5.10522789282421	42.65734089811579	Belarus
1452	57	2001	49.59085682066	0.671333268854148	5.092761137221369	44.49809568343863	Belarus
1453	57	2002	45.57794965555	0.678121782135605	5.0994839632095	40.4784656923405	Belarus
1454	57	2003	44.29849107419	0.68486855613275	5.111285235196842	39.18720583899315	Belarus
1455	57	2004	42.8772882553	0.692502135029653	5.066978088838241	37.81031016646176	Belarus
1456	57	2005	42.15477528873	0.698985482904355	5.102246209628925	37.05252907910108	Belarus
1457	57	2006	43.43449660029	0.705119102674127	5.1062818593012	38.3282147409888	Belarus
1458	57	2007	43.58879046504	0.711496561875696	5.122215522275979	38.46657494276402	Belarus
1459	57	2008	40.78021488852	0.719120871487284	5.086730272965158	35.69348461555484	Belarus
1460	57	2009	41.26695176748	0.727292783613496	5.087952508135657	36.17899925934434	Belarus
1461	57	2010	40.23455860453	0.734954626211817	5.083489948945146	35.15106865558486	Belarus
1462	57	2011	40.73040029773	0.739504325946655	5.115629989912143	35.61477030781786	Belarus
1463	57	2012	36.36005137124	0.743468837307909	5.099911134254592	31.26014023698541	Belarus
1464	57	2013	37.47132452502	0.748529322885796	5.104897848045714	32.36642667697429	Belarus
1465	57	2014	35.4771555889	0.753511479851413	5.086347251664216	30.39080833723579	Belarus
1466	57	2015	32.93835027777	0.758205742923593	5.075647616713069	27.86270266105693	Belarus
1467	57	2016	33.65350162704	0.764328221802501	5.0963277429328	28.5571738841072	Belarus
1468	57	2017	32.74937328888	0.771131465670885	5.136953143742245	27.61242014513775	Belarus
1469	57	2018	33.72920462944	0.776568956673705	5.076423356832	28.652781272608	Belarus
1470	57	2019	35.17701369487	0.780508018535969	5.1181280393383	30.0588856555317	Belarus
1471	57	2020	35.326673512	0.782381564892966	5.095591311281731	30.23108220071827	Belarus
1472	57	2021	35.57680060296	0.784484710906639	5.114441485060546	30.46235911789945	Belarus
1473	58	1990	51.17818535448001	0.674967632130919	5.084766811136535	46.09341854334347	Estonia
1474	58	1991	54.13525110354	0.685223089296634	5.086756778750187	49.04849432478981	Estonia
1475	58	1992	50.09759134622001	0.695586673779285	5.100816889568667	44.99677445665134	Estonia
1476	58	1993	51.7843078451	0.703693149995024	5.094071700895919	46.69023614420408	Estonia
1477	58	1994	53.54444113991001	0.708456180899464	5.112337194803716	48.43210394510629	Estonia
1478	58	1995	51.54662917244	0.713172725189506	5.106074163268257	46.44055500917175	Estonia
1479	58	1996	50.07423119669	0.718813024217038	5.124032031058627	44.95019916563137	Estonia
1480	58	1997	50.68977341209	0.724652439639785	5.090835655248039	45.59893775684196	Estonia
1481	58	1998	53.46091276605	0.729027035230187	5.077775851935204	48.3831369141148	Estonia
1482	58	1999	51.32516017697999	0.733250616186121	5.073119957068571	46.25204021991142	Estonia
1483	58	2000	52.05781716933	0.739713154351944	5.1116037609574	46.9462134083726	Estonia
1484	58	2001	52.24571718337	0.746602207163017	5.082440402728627	47.16327678064137	Estonia
1485	58	2002	48.61077574554	0.752629898252246	5.117841228454616	43.49293451708539	Estonia
1486	58	2003	47.41778668887	0.75781567757793	5.08838826348259	42.3293984253874	Estonia
1487	58	2004	45.06989063338	0.763223727128029	5.106033108789752	39.96385752459025	Estonia
1488	58	2005	44.05505011125	0.769112181926314	5.072558614640168	38.98249149660983	Estonia
1489	58	2006	43.12778540184	0.774451841771662	5.072180966118928	38.05560443572107	Estonia
1490	58	2007	42.33928452548	0.781074442846485	5.099495776158617	37.23978874932138	Estonia
1491	58	2008	41.28381468716	0.788598873704278	5.095216209755852	36.18859847740415	Estonia
1492	58	2009	39.61218881261	0.794728212699059	5.129148857290259	34.48303995531974	Estonia
1493	58	2010	37.23703425848	0.800829717976428	5.118893835102748	32.11814042337726	Estonia
1494	58	2011	39.27670720641	0.806633077522166	5.094262533021895	34.1824446733881	Estonia
1495	58	2012	38.28705227672	0.811109357704526	5.103924450442981	33.18312782627702	Estonia
1496	58	2013	36.30249376344	0.81488717677447	5.082557015303021	31.21993674813698	Estonia
1497	58	2014	35.45186725054	0.818770732051979	5.092869499692451	30.35899775084755	Estonia
1498	58	2015	35.90584304892	0.823221278492715	5.099789633440976	30.80605341547902	Estonia
1499	58	2016	38.09044733602	0.827364360092018	5.130614179391304	32.9598331566287	Estonia
1500	58	2017	34.54552290935001	0.830975311283378	5.0841981976725	29.46132471167751	Estonia
1501	58	2018	33.79895328807	0.834566296193434	5.105285335452953	28.69366795261704	Estonia
1502	58	2019	34.14153062599	0.838573508963879	5.1061691293031	29.0353614966869	Estonia
1503	58	2020	34.07693749415	0.841817139147138	5.101754734959072	28.97518275919093	Estonia
1504	58	2021	32.83130405454	0.844917787360624	5.097532369793793	27.73377168474621	Estonia
1505	59	1990	50.50306294715001	0.680193638285329	5.115289336901666	45.38777361024834	Latvia
1506	59	1991	50.54868227718	0.688117297290074	5.085484686164	45.463197591016	Latvia
1507	59	1992	51.50079484534	0.696157035504877	5.103066566949405	46.3977282783906	Latvia
1508	59	1993	55.58608203381	0.705249855159515	5.110982933954131	50.47509909985587	Latvia
1509	59	1994	59.02444099777	0.712531352821191	5.066506745799	53.957934251971	Latvia
1510	59	1995	57.13429833568	0.717639459211637	5.110151273064545	52.02414706261546	Latvia
1511	59	1996	49.89390037321	0.721139537892551	5.101189123624519	44.79271124958548	Latvia
1512	59	1997	49.63077481501	0.723746580428208	5.109707824156556	44.52106699085344	Latvia
1513	59	1998	52.94288305777	0.725427335933284	5.101183771265182	47.84169928650481	Latvia
1514	59	1999	52.42495912882	0.727219684959525	5.108267830047778	47.31669129877222	Latvia
1515	59	2000	50.53992091364	0.730951448728138	5.08064345478396	45.45927745885604	Latvia
1516	59	2001	52.35435634441	0.73629419637135	5.091982445197029	47.26237389921297	Latvia
1517	59	2002	50.58904878174	0.741870440285041	5.122664913668624	45.46638386807138	Latvia
1518	59	2003	50.3741286403	0.748168161846997	5.066883933634327	45.30724470666567	Latvia
1519	59	2004	50.69877557927	0.755263211009698	5.112302778959278	45.58647280031072	Latvia
1520	59	2005	50.73189425229999	0.761929432669523	5.074222627737792	45.65767162456221	Latvia
1521	59	2006	54.17499338064	0.768459928850117	5.092613612576607	49.08237976806339	Latvia
1522	59	2007	51.52533291996	0.776481958669804	5.105550688372169	46.41978223158783	Latvia
1523	59	2008	51.34349064622999	0.786324573303851	5.106692057480471	46.23679858874952	Latvia
1524	59	2009	52.28017072792	0.794504426648315	5.086677374405197	47.1934933535148	Latvia
1525	59	2010	50.64483291427	0.798171594063957	5.050609629306344	45.59422328496366	Latvia
1526	59	2011	49.19520336001	0.799080776427927	5.099988336950857	44.09521502305914	Latvia
1527	59	2012	45.81374080082	0.801026473960894	5.100522591513125	40.71321820930687	Latvia
1528	59	2013	47.95165459121	0.802660490277978	5.110471122337722	42.84118346887228	Latvia
1529	59	2014	45.59264976622	0.803721486035489	5.098099381268228	40.49455038495177	Latvia
1530	59	2015	45.11725402639	0.806985994927815	5.088257933888736	40.02899609250127	Latvia
1531	59	2016	45.02354190116	0.811463590660605	5.107920201644105	39.9156216995159	Latvia
1532	59	2017	42.65711887662	0.816923118079976	5.084602560937977	37.57251631568202	Latvia
1533	59	2018	42.25767538330999	0.821419809272627	5.108574449254468	37.14910093405553	Latvia
1534	59	2019	41.14275259814	0.824781776742666	5.10623408667578	36.03651851146422	Latvia
1535	59	2020	39.71130308633001	0.827900448409988	5.108335490116991	34.60296759621301	Latvia
1536	59	2021	40.32667801986	0.830663516299797	5.090096623706429	35.23658139615357	Latvia
1537	60	1990	45.62736883182	0.668503937884641	5.119482146424432	40.50788668539557	Lithuania
1538	60	1991	47.67801093609	0.673234120792409	5.094302896308391	42.58370803978161	Lithuania
1539	60	1992	46.07183888283	0.680992879643758	5.069873971643369	41.00196491118663	Lithuania
1540	60	1993	48.34540149653	0.687480621018131	5.114089177780323	43.23131231874968	Lithuania
1541	60	1994	48.57568223375	0.69115165298429	5.098260752781143	43.47742148096886	Lithuania
1542	60	1995	47.69258047286	0.694734380082166	5.086328095593905	42.6062523772661	Lithuania
1543	60	1996	47.79941460671	0.698591300871233	5.105706970562653	42.69370763614735	Lithuania
1544	60	1997	46.21636442774	0.702840949666947	5.09635565385375	41.12000877388625	Lithuania
1545	60	1998	46.73431318178	0.707468182196716	5.134893081031112	41.59942010074889	Lithuania
1546	60	1999	46.06079529853	0.712834170940662	5.076329971733765	40.98446532679624	Lithuania
1547	60	2000	45.65563207072	0.719896959838609	5.113665881486389	40.54196618923361	Lithuania
1548	60	2001	46.44309303719	0.727133584877313	5.12702144868847	41.31607158850153	Lithuania
1549	60	2002	45.27668754199	0.733793397915696	5.11980991889742	40.15687762309258	Lithuania
1550	60	2003	47.14998668635	0.741229600875632	5.096679949480381	42.05330673686962	Lithuania
1551	60	2004	45.91051856991	0.748949762305515	5.109311789587636	40.80120678032237	Lithuania
1552	60	2005	48.37266037374	0.756352359983789	5.0908795910286	43.28178078271139	Lithuania
1553	60	2006	48.07573953518001	0.763059124350272	5.088020619558941	42.98771891562107	Lithuania
1554	60	2007	50.12857105791	0.770229638520692	5.094254938650847	45.03431611925915	Lithuania
1555	60	2008	52.38951772833001	0.778273711505288	5.087987212077304	47.3015305162527	Lithuania
1556	60	2009	47.28065129408	0.785689739125479	5.095389309410721	42.18526198466928	Lithuania
1557	60	2010	46.09011340385	0.793364681757828	5.087218085038687	41.00289531881132	Lithuania
1558	60	2011	47.55486821068	0.800924994333688	5.103337905244142	42.45153030543586	Lithuania
1559	60	2012	46.48745142687	0.8078270261595	5.097233422800926	41.39021800406908	Lithuania
1560	60	2013	45.59201146643	0.813219722329104	5.088710602802796	40.5033008636272	Lithuania
1561	60	2014	42.5221531737	0.817886376021861	5.11600759053814	37.40614558316186	Lithuania
1562	60	2015	44.11668979954	0.823112629019743	5.089428905187547	39.02726089435245	Lithuania
1563	60	2016	41.68703143561	0.829303695106582	5.083594295812293	36.60343713979771	Lithuania
1564	60	2017	39.29060152323	0.8358717398516	5.103957224138039	34.18664429909197	Lithuania
1565	60	2018	39.05684456388	0.841918910402675	5.063137179684651	33.99370738419535	Lithuania
1566	60	2019	39.31903139002	0.847906338850069	5.1164730765349	34.2025583134851	Lithuania
1567	60	2020	38.48171049065	0.85275238761541	5.119812697386702	33.3618977932633	Lithuania
1568	60	2021	39.10642357342	0.856484049109405	5.105087975263645	34.00133559815636	Lithuania
1569	61	1990	53.35519588143001	0.604251762377742	5.09194857849193	48.26324730293808	Republic of Moldova
1570	61	1991	50.62168826303999	0.607270773865529	5.127566328770686	45.49412193426931	Republic of Moldova
1571	61	1992	45.90715592783	0.609664558440288	5.094920644068761	40.81223528376124	Republic of Moldova
1572	61	1993	48.65515279564	0.614152920432239	5.099482023822604	43.5556707718174	Republic of Moldova
1573	61	1994	52.23979794309	0.617603766824611	5.063811851119419	47.17598609197058	Republic of Moldova
1574	61	1995	52.62044954027	0.620951321121127	5.07079656547253	47.54965297479747	Republic of Moldova
1575	61	1996	50.21536354726	0.623113983844076	5.104636455248539	45.11072709201146	Republic of Moldova
1576	61	1997	44.13276787733	0.624370104753213	5.081976797294947	39.05079108003505	Republic of Moldova
1577	61	1998	41.40704556704	0.62411676120849	5.074100319122222	36.33294524791778	Republic of Moldova
1578	61	1999	45.09891060291	0.622834528688654	5.094024479989364	40.00488612292064	Republic of Moldova
1579	61	2000	44.61936229909	0.622004933502906	5.086207558722647	39.53315474036735	Republic of Moldova
1580	61	2001	44.26138746895	0.622936409943787	5.075743737966146	39.18564373098386	Republic of Moldova
1581	61	2002	44.75192393989	0.625874844526255	5.102957747143039	39.64896619274696	Republic of Moldova
1582	61	2003	44.6318459834	0.629985044767633	5.061757691787849	39.57008829161215	Republic of Moldova
1583	61	2004	42.46644101918	0.635394821992876	5.108346674334943	37.35809434484506	Republic of Moldova
1584	61	2005	43.55202300218	0.641530965095913	5.077067561823229	38.47495544035677	Republic of Moldova
1585	61	2006	45.21557663709	0.647996263561811	5.099457318074411	40.11611931901559	Republic of Moldova
1586	61	2007	46.22495427122	0.65421585059876	5.103552643669818	41.12140162755018	Republic of Moldova
1587	61	2008	47.6973535349	0.661046597063232	5.072230930201622	42.62512260469838	Republic of Moldova
1588	61	2009	49.31538538799001	0.666284393801024	5.105119849454742	44.21026553853526	Republic of Moldova
1589	61	2010	47.83743260932	0.671989615961323	5.100783038896869	42.73664957042313	Republic of Moldova
1590	61	2011	44.83554404168	0.678004136643775	5.104615380579091	39.7309286611009	Republic of Moldova
1591	61	2012	43.69174847052	0.682979795888934	5.079622418537248	38.61212605198275	Republic of Moldova
1592	61	2013	43.26625979892	0.688519174704066	5.120011490695714	38.14624830822428	Republic of Moldova
1593	61	2014	43.41258178896	0.694104557276994	5.076826545744272	38.33575524321573	Republic of Moldova
1594	61	2015	45.87983436138	0.699355166217478	5.087577552559898	40.7922568088201	Republic of Moldova
1595	61	2016	43.60087755922	0.70514454200476	5.088718771590889	38.51215878762911	Republic of Moldova
1596	61	2017	40.84479273083	0.711206637139458	5.10228209614862	35.74251063468138	Republic of Moldova
1597	61	2018	39.94054604441	0.717244426652362	5.078813691176383	34.86173235323361	Republic of Moldova
1598	61	2019	39.77829610414	0.723011647628002	5.10188217502051	34.67641392911949	Republic of Moldova
1599	61	2020	40.34902246553	0.727710540349217	5.088468916575281	35.26055354895472	Republic of Moldova
1600	61	2021	40.53187182511	0.732214875427507	5.102813437148108	35.42905838796189	Republic of Moldova
1601	62	1990	42.37317358785	0.671600578021767	5.09902461249561	37.27414897535439	Russian Federation
1602	62	1991	43.11864836107	0.680099211484661	5.104958920026666	38.01368944104333	Russian Federation
1603	62	1992	44.81304301711	0.688068021982768	5.053286930512435	39.75975608659756	Russian Federation
1604	62	1993	49.36825756453	0.692036194318927	5.09586579658055	44.27239176794946	Russian Federation
1605	62	1994	51.86981303821	0.694144966076361	5.117154268280849	46.75265876992916	Russian Federation
1606	62	1995	50.42497176569	0.697854213747881	5.087573371529592	45.33739839416041	Russian Federation
1607	62	1996	49.54065423844	0.701468230734779	5.104203984592323	44.43645025384767	Russian Federation
1608	62	1997	48.74564562884	0.703752867289891	5.089787408913709	43.65585821992629	Russian Federation
1609	62	1998	48.7811756289	0.705198518088381	5.100771622700693	43.68040400619931	Russian Federation
1610	62	1999	51.42828789444	0.706863537909859	5.088654560575116	46.33963333386488	Russian Federation
1611	62	2000	51.77852752242	0.708643647769121	5.106443127660834	46.67208439475917	Russian Federation
1612	62	2001	51.33722442494	0.710570359001004	5.099098220269787	46.23812620467021	Russian Federation
1613	62	2002	51.38061708332	0.713460956547605	5.087524886642841	46.29309219667716	Russian Federation
1614	62	2003	52.43784622819	0.718875116049301	5.105182904815203	47.3326633233748	Russian Federation
1615	62	2004	51.98043535028	0.726305319497695	5.135820095381649	46.84461525489835	Russian Federation
1616	62	2005	53.69050701802001	0.733592776524904	5.082864855100686	48.60764216291932	Russian Federation
1617	62	2006	50.18312002176999	0.740064663588135	5.081055190258586	45.10206483151141	Russian Federation
1618	62	2007	48.1052848223	0.746191512265979	5.095803015600729	43.00948180669927	Russian Federation
1619	62	2008	48.6859863542	0.752623243282606	5.081208583910789	43.60477777028921	Russian Federation
1620	62	2009	47.80520483057	0.757960404689196	5.11000662374619	42.69519820682381	Russian Federation
1621	62	2010	48.62986017052	0.763320116187813	5.092593907792597	43.5372662627274	Russian Federation
1622	62	2011	46.4627402834	0.767633587927234	5.058662090529633	41.40407819287037	Russian Federation
1623	62	2012	45.42019221528	0.77192038427212	5.099391286862381	40.32080092841762	Russian Federation
1624	62	2013	44.62282079328	0.776526978961411	5.080569448850292	39.54225134442971	Russian Federation
1625	62	2014	45.35204009273	0.780617524284297	5.076827802217624	40.27521229051238	Russian Federation
1626	62	2015	44.68030606786	0.784913773964283	5.110042592941607	39.57026347491839	Russian Federation
1627	62	2016	43.78459489595	0.790330149439335	5.100463324299815	38.68413157165018	Russian Federation
1628	62	2017	41.78650341295999	0.79566948446832	5.100352604154615	36.68615080880538	Russian Federation
1629	62	2018	42.08043418686	0.800108144129611	5.0942079175477	36.9862262693123	Russian Federation
1630	62	2019	41.3635131296	0.803658201264112	5.091949687053619	36.27156344254638	Russian Federation
1631	62	2020	40.9417891552	0.806011474298182	5.076146355235495	35.8656427999645	Russian Federation
1632	62	2021	42.12015985151	0.808536004906566	5.11024612303732	37.00991372847268	Russian Federation
1633	63	1990	60.88873411007	0.647461465528387	5.0550539508995	55.8336801591705	Ukraine
1634	63	1991	62.56539309415	0.651950021194653	5.110394867872268	57.45499822627773	Ukraine
1635	63	1992	64.24750548853	0.657600333165733	5.114210390552991	59.133295097977	Ukraine
1636	63	1993	66.48430017231999	0.66286740459174	5.079918269984146	61.40438190233584	Ukraine
1637	63	1994	67.61699087902	0.665506374866164	5.112786430428958	62.50420444859104	Ukraine
1638	63	1995	69.91626768933	0.666950166648749	5.082159290377857	64.83410839895214	Ukraine
1639	63	1996	67.70388353629	0.668104744367524	5.076041731842755	62.62784180444724	Ukraine
1640	63	1997	65.97825822961	0.669207845755283	5.092747575227683	60.88551065438232	Ukraine
1641	63	1998	63.70457850901	0.670322300548544	5.121477174396542	58.58310133461346	Ukraine
1642	63	1999	65.381389461	0.670642905451183	5.055404529249789	60.32598493175021	Ukraine
1643	63	2000	65.75350943518	0.671095000943321	5.096870793713846	60.65663864146616	Ukraine
1644	63	2001	64.06679738356	0.672467819796801	5.0934376989898	58.9733596845702	Ukraine
1645	63	2002	64.56882977154	0.674543220896083	5.097377065480693	59.4714527060593	Ukraine
1646	63	2003	63.63643127672	0.678614636476308	5.119546620897053	58.51688465582295	Ukraine
1647	63	2004	62.00296207792	0.685380936146257	5.087379562309827	56.91558251561018	Ukraine
1648	63	2005	55.23115482510001	0.692023300673985	5.070317680580232	50.16083714451977	Ukraine
1649	63	2006	51.22374248032	0.698093382536473	5.08868559963198	46.13505688068802	Ukraine
1650	63	2007	51.86665195023	0.704202307705725	5.089549312126415	46.77710263810359	Ukraine
1651	63	2008	52.88545787416	0.710980183909559	5.08435388815	47.80110398601	Ukraine
1652	63	2009	50.18303328718	0.716185465482395	5.099385880999293	45.0836474061807	Ukraine
1653	63	2010	48.95838415384	0.72101987022281	5.076353878641457	43.88203027519855	Ukraine
1654	63	2011	47.19567611058	0.724891957373533	5.099850954576126	42.09582515600388	Ukraine
1655	63	2012	48.11444476106	0.728817199844111	5.096183155140879	43.01826160591912	Ukraine
1656	63	2013	48.24706868468	0.734033572821072	5.094580145686458	43.15248853899354	Ukraine
1657	63	2014	44.98955267472	0.739883556959807	5.068365132340595	39.92118754237941	Ukraine
1658	63	2015	44.16580138288001	0.743790863159826	5.051967245672826	39.11383413720718	Ukraine
1659	63	2016	43.05219791589001	0.746857988843031	5.082267540798478	37.96993037509153	Ukraine
1660	63	2017	42.90809205246	0.750593324392773	5.105590953702449	37.80250109875755	Ukraine
1661	63	2018	43.7592973583	0.754451727274318	5.083587582587326	38.67570977571268	Ukraine
1662	63	2019	43.39809836936	0.757980081219807	5.095049522528132	38.30304884683187	Ukraine
1663	63	2020	40.62858266816	0.759929872218543	5.090127425510625	35.53845524264938	Ukraine
1664	63	2021	41.51020662246	0.760773912846782	5.117919423202832	36.39228719925717	Ukraine
1665	66	1990	37.52575547078001	0.66608191698766	5.104032875267857	32.42172259551215	Brunei Darussalam
1666	66	1991	37.03684765328001	0.671233831388631	5.085466676499589	31.95138097678042	Brunei Darussalam
1667	66	1992	36.49311624295	0.676702526223706	5.099391286862381	31.39372495608762	Brunei Darussalam
1668	66	1993	35.82485667441	0.682175439911044	5.115466275932091	30.70939039847791	Brunei Darussalam
1669	66	1994	35.26032843214	0.68739409348098	5.11840020418791	30.14192822795209	Brunei Darussalam
1670	66	1995	34.39663502937	0.692471156008533	5.098417360418192	29.2982176689518	Brunei Darussalam
1671	66	1996	33.7255995286	0.697602233240377	5.079598044923864	28.64600148367614	Brunei Darussalam
1672	66	1997	33.48014473515	0.702944386203433	5.119877412168909	28.36026732298109	Brunei Darussalam
1673	66	1998	33.12637559942	0.708630119469791	5.082801243975639	28.04357435544436	Brunei Darussalam
1674	66	1999	33.33418465391	0.714851237118356	5.083275462530901	28.2509091913791	Brunei Darussalam
1675	66	2000	33.48923475913	0.72155249267874	5.107325560831383	28.38190919829862	Brunei Darussalam
1676	66	2001	33.50953600384	0.728535069338112	5.133821869163889	28.37571413467612	Brunei Darussalam
1677	66	2002	33.81053579607	0.735343916434566	5.111407337717369	28.69912845835263	Brunei Darussalam
1678	66	2003	34.25944037895	0.741578091315293	5.081967671088588	29.17747270786141	Brunei Darussalam
1679	66	2004	34.98401970804	0.747311714682537	5.083472898119893	29.90054680992011	Brunei Darussalam
1680	66	2005	35.34378483777	0.752481792632817	5.126317487365143	30.21746735040486	Brunei Darussalam
1681	66	2006	35.85790488595	0.75731865511743	5.105240683919904	30.7526642020301	Brunei Darussalam
1682	66	2007	36.26782058254	0.761643128654341	5.095035844126344	31.17278473841365	Brunei Darussalam
1683	66	2008	36.47307217182	0.765714260433754	5.081336439020666	31.39173573279933	Brunei Darussalam
1684	66	2009	37.15424356689	0.769601681624648	5.101823356517381	32.05242021037262	Brunei Darussalam
1685	66	2010	37.98982272784	0.773219221249055	5.089971792419149	32.89985093542085	Brunei Darussalam
1686	66	2011	38.66711168982	0.776631893191597	5.066768494110312	33.60034319570968	Brunei Darussalam
1687	66	2012	39.6117844383	0.780216551684601	5.103139444462091	34.5086449938379	Brunei Darussalam
1688	66	2013	40.4586694858	0.784017040989581	5.105839665412421	35.35282982038758	Brunei Darussalam
1689	66	2014	41.77335574465	0.787733289361499	5.131637913868788	36.64171783078121	Brunei Darussalam
1690	66	2015	43.02630563645	0.791367566956237	5.130354705863711	37.89595093058629	Brunei Darussalam
1691	66	2016	43.96171716364	0.794980772397229	5.124693067524434	38.83702409611557	Brunei Darussalam
1692	66	2017	44.74244056394	0.798309936375838	5.074416981153513	39.66802358278649	Brunei Darussalam
1693	66	2018	45.11789079497	0.801436553226482	5.088238374276704	40.0296524206933	Brunei Darussalam
1694	66	2019	45.16167478898	0.804499388246421	5.090214501232212	40.07146028774779	Brunei Darussalam
1695	66	2020	43.90940894857	0.80742409075008	5.101309811721915	38.80809913684809	Brunei Darussalam
1696	66	2021	41.31153242479	0.810234366947283	5.1343564500425	36.1771759747475	Brunei Darussalam
1697	67	1990	19.17820770445	0.790253515528297	5.071641861235098	14.1065658432149	Japan
1698	67	1991	19.85737280231	0.794616189497547	5.085375077342376	14.77199772496762	Japan
1699	67	1992	20.18778201996	0.799156224748283	5.095897487131122	15.09188453282888	Japan
1700	67	1993	20.55404997408	0.802972994199584	5.099177487707356	15.45487248637265	Japan
1701	67	1994	21.17477786488	0.806689483098495	5.103227009549673	16.07155085533033	Japan
1702	67	1995	22.00686227205	0.810510771484257	5.083751137115161	16.92311113493484	Japan
1703	67	1996	22.34872463328	0.813870745535327	5.104181009201367	17.24454362407863	Japan
1704	67	1997	22.93721430684	0.816675782376649	5.095293757782376	17.84192054905763	Japan
1705	67	1998	23.35076378124	0.819016201504856	5.100569923326539	18.25019385791346	Japan
1706	67	1999	23.48330553578	0.82106663705133	5.106492913157222	18.37681262262278	Japan
1707	67	2000	23.81434826201	0.822938998623378	5.092926822767234	18.72142143924277	Japan
1708	67	2001	24.20514787316	0.824723241254759	5.11278062372775	19.09236724943225	Japan
1709	67	2002	23.78986445354	0.82693677356819	5.089933242398572	18.69993121114143	Japan
1710	67	2003	23.87077744791	0.829392223273124	5.095296384252222	18.77548106365778	Japan
1711	67	2004	24.52486789944	0.832037381275171	5.123372867880446	19.40149503155955	Japan
1712	67	2005	24.79440293293	0.834288685362289	5.088414740634867	19.70598819229513	Japan
1713	67	2006	25.05898343826	0.836222264006662	5.090537876822116	19.96844556143789	Japan
1714	67	2007	25.04383903977	0.83829415979033	5.116892968165649	19.92694607160436	Japan
1715	67	2008	25.16328965178	0.840301217168455	5.096217362640374	20.06707228913963	Japan
1716	67	2009	25.02027892334	0.842133664144895	5.129084453596579	19.89119446974342	Japan
1717	67	2010	25.29721651231	0.844361810771781	5.11099501802931	20.18622149428069	Japan
1718	67	2011	25.5724410407	0.846750266822805	5.109245042390505	20.46319599830949	Japan
1719	67	2012	24.88887210069	0.849061489406189	5.117840031133871	19.77103206955613	Japan
1720	67	2013	25.17246348754	0.851356993626047	5.122742190169065	20.04972129737094	Japan
1721	67	2014	25.07106937705	0.85369274935716	5.080072024316639	19.99099735273336	Japan
1722	67	2015	25.15136349493	0.856097498738686	5.087686661497065	20.06367683343294	Japan
1723	67	2016	25.56513417273	0.858698173210648	5.08833914417883	20.47679502855117	Japan
1724	67	2017	25.2496486643	0.861393308858287	5.091707159796634	20.15794150450337	Japan
1725	67	2018	25.13178308934	0.864237136659234	5.120109106622842	20.01167398271716	Japan
1726	67	2019	24.93493501456	0.867148183486851	5.099273684202569	19.83566133035743	Japan
1727	67	2020	24.45556477106	0.869106879336459	5.091806991574598	19.3637577794854	Japan
1728	67	2021	24.19270601402	0.871241812572128	5.113916489008919	19.07878952501108	Japan
1729	68	1990	14.02839379275	0.692329306595283	5.092972000579509	8.935421792170489	Republic of Korea
1730	68	1991	14.0881855819	0.702631128494537	5.110966018943921	8.977219562956078	Republic of Korea
1731	68	1992	14.09671051116	0.712440841630159	5.055129338888111	9.041581172271888	Republic of Korea
1732	68	1993	14.22829012278	0.722286739631754	5.080713845949791	9.14757627683021	Republic of Korea
1733	68	1994	14.36509059514	0.732197906155207	5.076405646963673	9.288684948176327	Republic of Korea
1734	68	1995	14.65215968059	0.741940029590316	5.113423222178218	9.538736458411782	Republic of Korea
1735	68	1996	14.9024133914	0.751553240476733	5.110674112593658	9.791739278806341	Republic of Korea
1736	68	1997	15.00958195572	0.760591683388116	5.105462462426667	9.904119493293335	Republic of Korea
1737	68	1998	15.02309809612	0.76828188532262	5.085985168976632	9.937112927143367	Republic of Korea
1738	68	1999	15.15105327853	0.776773436337718	5.093428739504445	10.05762453902556	Republic of Korea
1739	68	2000	15.2435783215	0.785428821409438	5.10556662881962	10.13801169268038	Republic of Korea
1740	68	2001	15.18354043871	0.793496280690955	5.099028737009891	10.08451170170011	Republic of Korea
1741	68	2002	15.23760626866	0.801024295470106	5.085848787567717	10.15175748109228	Republic of Korea
1742	68	2003	15.41851413898	0.807687785876648	5.084052864335049	10.33446127464495	Republic of Korea
1743	68	2004	15.51963186597	0.813720926701095	5.093747488996813	10.42588437697319	Republic of Korea
1744	68	2005	15.72826559868	0.819093399889013	5.127788582662258	10.60047701601774	Republic of Korea
1745	68	2006	15.77075129322	0.824179820431794	5.124206181866667	10.64654511135334	Republic of Korea
1746	68	2007	16.02834490594	0.82912795326169	5.085076404041559	10.94326850189844	Republic of Korea
1747	68	2008	16.31620331417	0.833894626872214	5.110618328754772	11.20558498541523	Republic of Korea
1748	68	2009	16.61942498131	0.838108330520764	5.09938024015534	11.52004474115466	Republic of Korea
1749	68	2010	16.59605068164	0.84251142929369	5.085627837022045	11.51042284461796	Republic of Korea
1750	68	2011	16.49558152162	0.846913228744834	5.106425328166168	11.38915619345383	Republic of Korea
1751	68	2012	16.36167677162	0.851140262773848	5.088868273007693	11.27280849861231	Republic of Korea
1752	68	2013	16.41085951679	0.855441000170575	5.085355741422021	11.32550377536798	Republic of Korea
1753	68	2014	16.35681193599	0.859665567500037	5.09704469437735	11.25976724161265	Republic of Korea
1754	68	2015	16.2924170576	0.863907408481354	5.091201623829608	11.20121543377039	Republic of Korea
1755	68	2016	16.27566455537	0.868317824083966	5.124169916245369	11.15149463912463	Republic of Korea
1756	68	2017	16.06228638369	0.87261776393019	5.0898496436802	10.9724367400098	Republic of Korea
1757	68	2018	16.24665485294	0.876823316849569	5.103195926565192	11.14345892637481	Republic of Korea
1758	68	2019	16.28678475471	0.88073150966869	5.11303493541625	11.17374981929375	Republic of Korea
1759	68	2020	16.03341287389	0.883717569055359	5.101402000802035	10.93201087308796	Republic of Korea
1760	68	2021	16.03796749505	0.886675266756997	5.097141047585368	10.94082644746463	Republic of Korea
1761	69	1990	35.21110450374	0.686404444349548	5.064940539993763	30.14616396374623	Singapore
1762	69	1991	32.60921403969	0.695055557646282	5.116608804719279	27.49260523497072	Singapore
1763	69	1992	32.37642743401	0.703427834229016	5.125549811709533	27.25087762230046	Singapore
1764	69	1993	32.70090367699	0.712315203759158	5.123552473502844	27.57735120348716	Singapore
1765	69	1994	31.69683733599	0.721256796938456	5.093283159320268	26.60355417666973	Singapore
1766	69	1995	32.63017666028	0.729982231248165	5.07718944580379	27.55298721447621	Singapore
1767	69	1996	31.72624078244	0.739028234741754	5.084690800235534	26.64154998220447	Singapore
1768	69	1997	31.82553965507	0.747571897605582	5.113380942453298	26.7121587126167	Singapore
1769	69	1998	31.47273082358	0.754873203577067	5.114422812077308	26.35830801150269	Singapore
1770	69	1999	32.4080394634	0.760831136110222	5.0735038068604	27.3345356565396	Singapore
1771	69	2000	32.15274764095	0.767717370394546	5.100231881097662	27.05251575985234	Singapore
1772	69	2001	33.07864687331	0.774294656621655	5.141111569295877	27.93753530401412	Singapore
1773	69	2002	33.04544662447	0.77973576984914	5.079765120278667	27.96568150419134	Singapore
1774	69	2003	31.7786540566	0.784165555316375	5.113021461153368	26.66563259544664	Singapore
1775	69	2004	32.68798802401	0.789852773877056	5.102152944274629	27.58583507973538	Singapore
1776	69	2005	31.63369482671	0.796455750753104	5.117289865990408	26.51640496071959	Singapore
1777	69	2006	31.53658037117	0.803342694397764	5.095952310855648	26.44062806031435	Singapore
1778	69	2007	29.63496458426	0.810625304101189	5.095789484662596	24.5391750995974	Singapore
1779	69	2008	29.55581220223	0.818124162030734	5.093895042323333	24.46191715990667	Singapore
1780	69	2009	28.5815305509	0.824251515940882	5.083895391403855	23.49763515949614	Singapore
1781	69	2010	27.94946362195	0.830222159553543	5.094510347560297	22.8549532743897	Singapore
1782	69	2011	27.48999692464	0.833829607920547	5.100926269382617	22.38907065525738	Singapore
1783	69	2012	26.9636029829	0.837391806757054	5.076715540757706	21.8868874421423	Singapore
1784	69	2013	25.90786592492	0.840420177683154	5.083325348582121	20.82454057633788	Singapore
1785	69	2014	24.95798843128	0.842894537933952	5.079079125481373	19.87890930579863	Singapore
1786	69	2015	24.91700532114	0.84540185703118	5.055878220972421	19.86112710016758	Singapore
1787	69	2016	26.82846502135	0.847596998735509	5.075020447001076	21.75344457434892	Singapore
1788	69	2017	28.10645231417	0.849051517606326	5.102596959811556	23.00385535435845	Singapore
1789	69	2018	26.57828422884	0.850762728725121	5.116209778853939	21.46207444998606	Singapore
1790	69	2019	26.20306962408	0.852497337757222	5.106639026805185	21.09643059727482	Singapore
1791	69	2020	24.77649707185	0.854296009592945	5.046732263509355	19.72976480834064	Singapore
1792	69	2021	23.7661158052	0.856097766112729	5.093811807281193	18.67230399791881	Singapore
1793	71	1990	54.71534985321	0.725982519157417	5.081691572686666	49.63365828052333	Australia
1794	71	1991	54.8410094231	0.729759858781312	5.094657772915107	49.74635165018489	Australia
1795	71	1992	53.80267296725	0.73390140434283	5.109524767879579	48.69314819937042	Australia
1796	71	1993	54.34253347123001	0.738374743085692	5.085071918453814	49.25746155277619	Australia
1797	71	1994	54.84496123674	0.742846571880912	5.095939249591358	49.74902198714864	Australia
1798	71	1995	53.2692574553	0.747426824081883	5.067444875621696	48.2018125796783	Australia
1799	71	1996	51.68298637448	0.751991736090285	5.115332403570833	46.56765397090916	Australia
1800	71	1997	50.49334560881	0.756633901347637	5.089784420116235	45.40356118869377	Australia
1801	71	1998	49.23516536599	0.761133265356106	5.0896858538914	44.1454795120986	Australia
1802	71	1999	47.72086166528999	0.765697505930953	5.09064992075647	42.63021174453353	Australia
1803	71	2000	46.89058219212	0.770223843075912	5.088689724683437	41.80189246743656	Australia
1804	71	2001	46.10745895894	0.774662787384155	5.121847300565294	40.98561165837471	Australia
1805	71	2002	45.89295399305	0.779360940006122	5.091319760390538	40.80163423265946	Australia
1806	71	2003	44.64038774731	0.783600180802991	5.079260375762937	39.56112737154707	Australia
1807	71	2004	43.49280638247	0.787016543130049	5.076307272264811	38.41649911020519	Australia
1808	71	2005	42.30652344566	0.789615521287164	5.079138556845294	37.2273848888147	Australia
1809	71	2006	40.97334195408	0.791155687742942	5.116685318724321	35.85665663535568	Australia
1810	71	2007	40.38595538397	0.792532682754436	5.070194805889239	35.31576057808076	Australia
1811	71	2008	40.20210559724	0.795292900277512	5.133945202492471	35.06816039474753	Australia
1812	71	2009	39.64510641939	0.799174373217167	5.121169615975294	34.5239368034147	Australia
1813	71	2010	39.15579353976	0.803561543809643	5.099420443009633	34.05637309675036	Australia
1814	71	2011	38.57828402381	0.807520219913819	5.085747599585977	33.49253642422402	Australia
1815	71	2012	37.56158402721	0.811644461488936	5.106678726920098	32.45490530028991	Australia
1816	71	2013	37.42455267215	0.816453661448137	5.1091772444008	32.3153754277492	Australia
1817	71	2014	36.65755132538	0.820840850321621	5.072423628028556	31.58512769735144	Australia
1818	71	2015	36.18808911037	0.824860715173108	5.113709494135395	31.07437961623461	Australia
1819	71	2016	35.40558478826	0.828559943182664	5.100805248206385	30.30477954005362	Australia
1820	71	2017	33.77829579994	0.831798265550707	5.087787188316813	28.69050861162318	Australia
1821	71	2018	33.57207398867	0.835354624190932	5.093281985935757	28.47879200273424	Australia
1822	71	2019	33.99788758528	0.839317426059217	5.097774457426465	28.90011312785354	Australia
1823	71	2020	31.96669999954	0.842051314482691	5.081191254306274	26.88550874523373	Australia
1824	71	2021	32.17192681844	0.844252813727575	5.104311828563882	27.06761498987612	Australia
1825	72	1990	73.06747838908	0.752321654884833	5.085254118132524	67.98222427094747	New Zealand
1826	72	1991	69.45565413394	0.755616090554557	5.131862914597683	64.32379121934233	New Zealand
1827	72	1992	65.74734370425	0.759461372351944	5.088373982336731	60.65896972191327	New Zealand
1828	72	1993	64.74180136036	0.763634604405382	5.105524426988334	59.63627693337167	New Zealand
1829	72	1994	61.77591995232	0.767118657876439	5.151777158493839	56.62414279382617	New Zealand
1830	72	1995	61.40114786984	0.769998036424639	5.07896488092567	56.32218298891434	New Zealand
1831	72	1996	62.60568113746	0.773575283251135	5.11738838376759	57.48829275369241	New Zealand
1832	72	1997	61.1798776248	0.778205776484177	5.080932763956061	56.09894486084394	New Zealand
1833	72	1998	59.71263048297	0.78173075719617	5.0847163620408	54.6279141209292	New Zealand
1834	72	1999	59.90812949492	0.784428637621383	5.067206486555794	54.8409230083642	New Zealand
1835	72	2000	57.88303766003	0.787659557491679	5.100199885936808	52.78283777409319	New Zealand
1836	72	2001	56.25404802654	0.791426079291696	5.087567943715312	51.16648008282468	New Zealand
1837	72	2002	55.15851520777	0.794519590986489	5.081078604471319	50.07743660329868	New Zealand
1838	72	2003	54.09344053677	0.796286883438684	5.0868706243175	49.0065699124525	New Zealand
1839	72	2004	53.30124521027	0.798177476508371	5.113472218302728	48.18777299196727	New Zealand
1840	72	2005	51.84432406446999	0.799107294338124	5.076536819924086	46.76778724454591	New Zealand
1841	72	2006	50.06513822125	0.798456865675295	5.107768001886342	44.95737021936366	New Zealand
1842	72	2007	49.32084888463999	0.798447615942533	5.083520431419293	44.2373284532207	New Zealand
1843	72	2008	48.28842200899	0.799669513648105	5.10058743564205	43.18783457334795	New Zealand
1844	72	2009	47.8495628812	0.801727534577573	5.132556573979574	42.71700630722043	New Zealand
1845	72	2010	46.9631900891	0.805133184751295	5.131718612107179	41.83147147699282	New Zealand
1846	72	2011	45.97972727604	0.809760351959867	5.089318537470606	40.8904087385694	New Zealand
1847	72	2012	45.27942327951	0.814957563823326	5.096392858754725	40.18303042075527	New Zealand
1848	72	2013	44.58292638039	0.820145989650422	5.086950079932105	39.4959763004579	New Zealand
1849	72	2014	43.805791496	0.823908943687562	5.069821107192364	38.73597038880764	New Zealand
1850	72	2015	43.52704466991	0.82746249334817	5.084193343052667	38.44285132685733	New Zealand
1851	72	2016	42.63713883516	0.831843966678668	5.122019948438614	37.51511888672139	New Zealand
1852	72	2017	41.80762477701	0.836301794613403	5.100629046498543	36.70699573051145	New Zealand
1853	72	2018	41.30156328628	0.840597863184845	5.101307910795834	36.20025537548417	New Zealand
1854	72	2019	40.7322591055	0.844533208807291	5.100097770295608	35.63216133520439	New Zealand
1855	72	2020	38.56170036759	0.847398736836909	5.092930560656	33.468769806934	New Zealand
1856	72	2021	39.69896962882	0.849442498970719	5.097168905007	34.601800723813	New Zealand
1857	74	1990	48.71253741479	0.761463880346533	5.110690194554343	43.60184722023565	Andorra
1858	74	1991	48.64746899915	0.764709071138693	5.117321268103917	43.53014773104609	Andorra
1859	74	1992	48.30112078511	0.767188282487657	5.116589959359724	43.18453082575028	Andorra
1860	74	1993	48.42014909299	0.768953827567811	5.087968850797736	43.33218024219227	Andorra
1861	74	1994	48.92496335222	0.77002376454004	5.1280507405752	43.7969126116448	Andorra
1862	74	1995	48.41432149198	0.77098868338163	5.081901257583711	43.33242023439629	Andorra
1863	74	1996	48.39371197286999	0.772403470644367	5.082245870899428	43.31146610197057	Andorra
1864	74	1997	47.84419988902	0.774580970737089	5.127005721899214	42.71719416712078	Andorra
1865	74	1998	47.45371163775	0.776972577800595	5.075042941796823	42.37866869595317	Andorra
1866	74	1999	47.03178376864	0.779629634395052	5.088488989559678	41.94329477908032	Andorra
1867	74	2000	46.54009813433	0.781976505693047	5.110831051905851	41.42926708242415	Andorra
1868	74	2001	46.32197094114	0.785417034980389	5.0810727506746	41.2408981904654	Andorra
1869	74	2002	45.594038481	0.79015875913382	5.104818192479893	40.4892202885201	Andorra
1870	74	2003	44.94398481093999	0.797278900724701	5.07379456083835	39.87019025010164	Andorra
1871	74	2004	44.79737336301	0.80473197995372	5.103411745760583	39.69396161724942	Andorra
1872	74	2005	44.38027278395001	0.812213979716634	5.085547718209101	39.29472506574091	Andorra
1873	74	2006	44.20934768283	0.819787259850839	5.093268772638163	39.11607891019184	Andorra
1874	74	2007	43.5016683875	0.826617254254178	5.105718605653714	38.39594978184628	Andorra
1875	74	2008	43.49731899748	0.83182171450476	5.0793886995725	38.4179302979075	Andorra
1876	74	2009	43.61846338661	0.835929886554712	5.12504123822283	38.49342214838718	Andorra
1877	74	2010	43.49358433811	0.839489966459192	5.100212120592449	38.39337221751755	Andorra
1878	74	2011	44.55955407817	0.842794802354863	5.1017480710845	39.45780600708549	Andorra
1879	74	2012	44.68055582751001	0.845810830539451	5.101564222451887	39.57899160505812	Andorra
1880	74	2013	44.85373151921	0.848329909768827	5.099065377212525	39.75466614199748	Andorra
1881	74	2014	44.86395932193	0.851010491664786	5.107676631109205	39.75628269082079	Andorra
1882	74	2015	44.69460296091	0.853591217830289	5.141372855284713	39.55323010562528	Andorra
1883	74	2016	44.86480319248	0.856257052608717	5.093066630906293	39.7717365615737	Andorra
1884	74	2017	44.89521402807	0.85947703010266	5.099711342584495	39.7955026854855	Andorra
1885	74	2018	44.7465418756	0.862588950920789	5.123666410125484	39.62287546547452	Andorra
1886	74	2019	44.38601282785	0.865621023596139	5.119908440745273	39.26610438710473	Andorra
1887	74	2020	36.21326524214	0.867449169102346	5.089968482528253	31.12329675961174	Andorra
1888	74	2021	35.88995516857	0.869444112735696	5.099240310643874	30.79071485792612	Andorra
1889	75	1990	61.75345881572	0.749853692572025	5.084301171261889	56.66915764445811	Austria
1890	75	1991	61.09433988396	0.751652734176599	5.0795740721435	56.0147658118165	Austria
1891	75	1992	60.75401459332	0.754375285612199	5.077627277320108	55.67638731599989	Austria
1892	75	1993	60.12812430737	0.758804553724473	5.088077975539186	55.04004633183082	Austria
1893	75	1994	59.43998905374	0.764704364300466	5.106064522988137	54.33392453075187	Austria
1894	75	1995	58.50128891372	0.769827471008921	5.102754598442212	53.39853431527779	Austria
1895	75	1996	56.95880273034999	0.774446565189292	5.101233808030435	51.85756892231956	Austria
1896	75	1997	54.11949024611	0.77923285637593	5.106671065980521	49.01281918012948	Austria
1897	75	1998	52.44091113998	0.783521015501574	5.120788072775714	47.32012306720428	Austria
1898	75	1999	50.78434316288	0.787451584183882	5.101258576023137	45.68308458685686	Austria
1899	75	2000	50.67392390466	0.791847679870807	5.113972079004186	45.55995182565582	Austria
1900	75	2001	49.01241827699	0.795770117733764	5.062900282199871	43.94951799479013	Austria
1901	75	2002	48.08519315289	0.799154119574311	5.088570034272179	42.99662311861782	Austria
1902	75	2003	48.33764748226	0.802043253134005	5.105532160961782	43.23211532129822	Austria
1903	75	2004	46.34183370632	0.804889143740108	5.114710395524495	41.22712331079551	Austria
1904	75	2005	46.40828541398	0.808419194340084	5.095212222492233	41.31307319148777	Austria
1905	75	2006	45.49682593803	0.812064609467116	5.063800739644796	40.4330251983852	Austria
1906	75	2007	44.41161241854	0.815480521576858	5.102482990904174	39.30912942763583	Austria
1907	75	2008	42.7108194057	0.818793658319811	5.102248400673529	37.60857100502647	Austria
1908	75	2009	42.9260210814	0.821541167154033	5.065087528107913	37.86093355329209	Austria
1909	75	2010	41.68081913758	0.824500109333185	5.117163200980588	36.5636559365994	Austria
1910	75	2011	41.29560491796	0.82800199897916	5.112286400287237	36.18331851767276	Austria
1911	75	2012	40.41568784556	0.83111330933878	5.075242290329043	35.34044555523096	Austria
1912	75	2013	39.84340714513	0.833679780262374	5.082137633984086	34.76126951114591	Austria
1913	75	2014	39.66379008706	0.835838577321076	5.102001268430521	34.56178881862948	Austria
1914	75	2015	38.79482041802	0.837579895310124	5.083659350715555	33.71116106730444	Austria
1915	75	2016	37.86370174634	0.839883789894186	5.104719786665409	32.75898195967459	Austria
1916	75	2017	36.82294985516	0.843173330746292	5.106766295439913	31.71618355972009	Austria
1917	75	2018	37.64803931838	0.846614470307794	5.088218981416477	32.55982033696353	Austria
1918	75	2019	36.30479534786	0.849862514846872	5.074798112007895	31.22999723585211	Austria
1919	75	2020	34.12747192291	0.852020385174284	5.110182730316915	29.01728919259309	Austria
1920	75	2021	32.71149161901	0.853837004256539	5.106506673395334	27.60498494561466	Austria
1921	76	1990	76.58846302971	0.737390656400179	5.082035922408144	71.50642710730186	Belgium
1922	76	1991	75.83304330545	0.74217307419685	5.087917972125625	70.74512533332438	Belgium
1923	76	1992	75.06226732767	0.748012299186744	5.101355263966171	69.96091206370383	Belgium
1924	76	1993	72.7730965711	0.753685087006788	5.12594181161101	67.64715475948898	Belgium
1925	76	1994	73.86372591816999	0.758903637592037	5.095808206420952	68.76791771174904	Belgium
1926	76	1995	73.45168918543999	0.763170400784407	5.108758839106154	68.34293034633383	Belgium
1927	76	1996	70.91646697437001	0.766826075213302	5.111104463540417	65.8053625108296	Belgium
1928	76	1997	69.34499527756	0.770813953023256	5.105177768593926	64.23981750896607	Belgium
1929	76	1998	69.47085280669	0.774228267511882	5.100001459073637	64.37085134761637	Belgium
1930	76	1999	67.86900531789999	0.777041040124219	5.067378701517093	62.8016266163829	Belgium
1931	76	2000	66.29034375171	0.780396331183289	5.057812656155357	61.23253109555464	Belgium
1932	76	2001	64.38417906139999	0.784713043367342	5.085434694776067	59.29874436662392	Belgium
1933	76	2002	63.80883933680001	0.788836054052762	5.109880772939333	58.69895856386067	Belgium
1934	76	2003	63.87685159755	0.792014383577294	5.050068305224938	58.82678329232506	Belgium
1935	76	2004	62.54719945765999	0.795224935706338	5.117479299112737	57.42972015854725	Belgium
1936	76	2005	61.57671437327	0.798497235786438	5.079095743836484	56.49761862943352	Belgium
1937	76	2006	59.63532661038	0.801572762913827	5.102544548697558	54.53278206168244	Belgium
1938	76	2007	59.56087242601	0.804612664215848	5.0805881975218	54.4802842284882	Belgium
1939	76	2008	58.36370883677	0.807757944740662	5.103402840740417	53.26030599602959	Belgium
1940	76	2009	57.20336461466999	0.811055825478368	5.102961016928877	52.10040359774111	Belgium
1941	76	2010	56.27205591438999	0.815030206751301	5.095405057428108	51.17665085696188	Belgium
1942	76	2011	53.98779290648	0.819470362048624	5.0981623174951	48.8896305889849	Belgium
1943	76	2012	50.87988477981001	0.824226016040103	5.103251410042727	45.77663336976728	Belgium
1944	76	2013	50.00734720686999	0.828619831627193	5.065392936270928	44.94195427059907	Belgium
1945	76	2014	47.7168086401	0.832425051502658	5.079281057391134	42.63752758270886	Belgium
1946	76	2015	45.97054530943	0.835878400447772	5.090022835073523	40.88052247435648	Belgium
1947	76	2016	45.11598104709	0.839462940488534	5.089507261891182	40.02647378519882	Belgium
1948	76	2017	44.14231249575	0.843212044031047	5.069139748133204	39.07317274761679	Belgium
1949	76	2018	43.58736977495	0.846617625234845	5.077039048798818	38.51033072615118	Belgium
1950	76	2019	42.16496092772	0.849498394807879	5.096382463044129	37.06857846467587	Belgium
1951	76	2020	38.00580384073	0.851346648590241	5.090610847993942	32.91519299273606	Belgium
1952	76	2021	39.91814311192	0.853654015777112	5.091046147366373	34.82709696455363	Belgium
1953	77	1990	50.54166024103	0.648230871689669	5.103318848891339	45.43834139213866	Cyprus
1954	77	1991	50.81269291434	0.655726169264618	5.14671205104268	45.66598086329732	Cyprus
1955	77	1992	51.53398552146	0.666011849072818	5.094832779058096	46.4391527424019	Cyprus
1956	77	1993	51.74032236116999	0.677547476543954	5.091371225639304	46.64895113553069	Cyprus
1957	77	1994	51.48003791398	0.688829360602013	5.084855807639316	46.39518210634068	Cyprus
1958	77	1995	51.42895530074	0.699923898437876	5.10846775148875	46.32048754925125	Cyprus
1959	77	1996	50.81965988539	0.709839946474019	5.08727498356011	45.7323849018299	Cyprus
1960	77	1997	51.29443411041	0.718864243512848	5.082196042885914	46.21223806752409	Cyprus
1961	77	1998	51.30001877720999	0.727964381748969	5.107005573683371	46.19301320352662	Cyprus
1962	77	1999	50.5910975219	0.736846134920381	5.079621553129158	45.51147596877084	Cyprus
1963	77	2000	50.66593389703	0.745199300565367	5.123086609182212	45.54284728784779	Cyprus
1964	77	2001	50.44898395406999	0.753594717257543	5.087233815257755	45.36175013881224	Cyprus
1965	77	2002	50.96968234141001	0.76150246522841	5.09957050937307	45.87011183203694	Cyprus
1966	77	2003	51.51479925895001	0.767896215824759	5.080297251141364	46.43450200780865	Cyprus
1967	77	2004	51.20210994825	0.77376477492064	5.087434192158381	46.11467575609162	Cyprus
1968	77	2005	51.16549437166	0.779031361179798	5.1005852885846	46.06490908307541	Cyprus
1969	77	2006	50.93603261318999	0.784560964983202	5.086279658235882	45.84975295495411	Cyprus
1970	77	2007	50.49491215754	0.792068382747098	5.093654360945258	45.40125779659474	Cyprus
1971	77	2008	50.37814512981	0.799454089093792	5.102417345939561	45.27572778387044	Cyprus
1972	77	2009	49.81585613415	0.805112085484562	5.12630303352623	44.68955310062378	Cyprus
1973	77	2010	50.20029576643	0.809840187817991	5.058539910121011	45.14175585630899	Cyprus
1974	77	2011	50.23230094759001	0.813726132185002	5.094944978624742	45.13735596896527	Cyprus
1975	77	2012	49.44551512841	0.816978525424299	5.092164140954242	44.35335098745576	Cyprus
1976	77	2013	48.70819555346	0.819380601631525	5.105570832353196	43.60262472110681	Cyprus
1977	77	2014	47.33668210593	0.821184302169431	5.059093363787579	42.27758874214243	Cyprus
1978	77	2015	46.62564283267	0.822732850898765	5.094274018886909	41.5313688137831	Cyprus
1979	77	2016	45.12767243857	0.824283624143557	5.07834014964422	40.04933228892578	Cyprus
1980	77	2017	44.89565272195	0.826139877968847	5.085057202346903	39.8105955196031	Cyprus
1981	77	2018	44.72406715098	0.828343243063834	5.094075309883684	39.62999184109631	Cyprus
1982	77	2019	44.66642828444	0.830980727806796	5.13795272665983	39.52847555778017	Cyprus
1983	77	2020	41.778621967	0.833059522677264	5.073116001892841	36.70550596510716	Cyprus
1984	77	2021	40.77765103292	0.835630545002355	5.121157291930673	35.65649374098933	Cyprus
1985	78	1990	86.17843746464	0.801154655014013	5.102803102466505	81.07563436217349	Denmark
1986	78	1991	86.78547136913	0.804540349639536	5.124617196321961	81.66085417280803	Denmark
1987	78	1992	88.64021354196	0.808164433760271	5.093048345130367	83.54716519682962	Denmark
1988	78	1993	85.01702301233	0.811585712633093	5.101737864573663	79.91528514775634	Denmark
1989	78	1994	78.17178843923	0.815138614432107	5.103406842140727	73.06838159708927	Denmark
1990	78	1995	77.98116154252	0.819104611612713	5.105098416962523	72.87606312555748	Denmark
1991	78	1996	76.38008148804	0.82337524309543	5.118385492812626	71.26169599522738	Denmark
1992	78	1997	75.18646412806	0.827679979394938	5.100280530044538	70.08618359801545	Denmark
1993	78	1998	71.56526670673	0.831683237018017	5.111068309490546	66.45419839723945	Denmark
1994	78	1999	71.35966833421	0.835381542910635	5.098796101908163	66.26087223230184	Denmark
1995	78	2000	68.99456669503	0.8391842975615	5.107711855879785	63.88685483915022	Denmark
1996	78	2001	68.41242405845	0.843177750467757	5.136231835309387	63.27619222314061	Denmark
1997	78	2002	67.68406385176	0.847086356838798	5.088554670927889	62.59550918083211	Denmark
1998	78	2003	64.01329494990999	0.850441325949586	5.074785333962947	58.93850961594704	Denmark
1999	78	2004	61.69333092363001	0.853304103185433	5.072532567197787	56.62079835643222	Denmark
[truncated: 4,529 more rows]
