# Supplementary material for: Global impact of dietary risks on cancers: burdens across regions from 1990 to 2021 and the projection to 2035
Source: Front Nutr. 2025 Jul 4;12:1585305. doi: 10.3389/fnut.2025.1585305 (PMC12271164; doi:10.3389/fnut.2025.1585305)
Supplement: Supplementary file 1 [file Data_Sheet_1.zip › Supplementary data/Fig 13/Fig 13A.csv]

	val	sd	Time	group	low_50	up_50	low_60	up_60	low_70	up_70	low_80	up_80	low_95	up_95
1	12.32276639303219	0.01885800807082204	1990	ASR	12.31005609559245	12.33547669047192	12.30690680824462	12.33862597781975	12.30322949667081	12.34230328939356	12.29859042668539	12.34694235937898	12.28580469721338	12.359728088851
2	12.19621668057191	0.01828864776260571	1991	ASR	12.18389013197991	12.2085432291639	12.18083592780356	12.21159743334026	12.17726964148985	12.21516371965397	12.17277063414025	12.21966272700357	12.1603709309572	12.23206243018661
3	12.09800281140046	0.01798342669046502	1992	ASR	12.08588198181109	12.11012364098983	12.08287874955378	12.11312687324714	12.07937198134914	12.11663364145178	12.07494805838328	12.12105756441763	12.06275529508715	12.13325032771377
4	12.01957210759124	0.01771838280008381	1993	ASR	12.00762991758398	12.03151429759849	12.00467094765636	12.03447326752611	12.00121586301035	12.03792835217212	11.99685714084153	12.04228707434094	11.98484407730307	12.0543001378794
5	11.88804319699717	0.0174236740336527	1994	ASR	11.87629964069849	11.89978675329585	11.87338988713487	11.90269650685947	11.86999227069831	11.90609412329604	11.86570604688603	11.91038034710832	11.85389279589121	11.92219359810313
6	11.7173644825815	0.01711343638437552	1995	ASR	11.70583002645843	11.72889893870457	11.70297208258224	11.73175688258076	11.69963496248729	11.73509400267572	11.69542505713673	11.73930390802627	11.68382214726813	11.75090681789488
7	11.47696634956847	0.01675066437225711	1996	ASR	11.46567640178157	11.48825629735537	11.4628790408314	11.49105365830554	11.45961266127881	11.49432003785813	11.45549199784324	11.4984407012937	11.44413504739885	11.5097976517381
8	11.24026141360715	0.01638860649422487	1997	ASR	11.22921549283004	11.25130733438425	11.2264785955455	11.25404423166879	11.22328281727913	11.25724000993516	11.21925122008155	11.26127160713274	11.20813974487847	11.27238308233583
9	11.0686391787561	0.01608311572794067	1998	ASR	11.05779915875547	11.07947919875673	11.0551132784289	11.0821650790833	11.05197707086195	11.08530128665025	11.04802062439288	11.08925773311932	11.03711627192934	11.10016208558286
10	10.93240913876843	0.01580260761961992	1999	ASR	10.92175818123281	10.94306009630406	10.91911914576033	10.94569913177653	10.91603763727451	10.94878064026236	10.91215019580008	10.95266808173679	10.90143602783398	10.96338224970289
11	10.79695018055114	0.01552539282329837	2000	ASR	10.78648606578824	10.80741429531405	10.78389332518675	10.81000703591554	10.78086587358621	10.81303448751608	10.77704662695167	10.81685373415061	10.76652041061748	10.82737995048481
12	10.64625933332871	0.01523722023660751	2001	ASR	10.63598944688924	10.65652921976819	10.63344483110973	10.6590738355477	10.63047357316359	10.66204509349384	10.62672521698538	10.66579344967204	10.61639438166496	10.67612428499246
13	10.48356450017707	0.01493777078294769	2002	ASR	10.47349644266937	10.49363255768478	10.47100183494861	10.49612716540553	10.46808896964594	10.49904003070821	10.46441427803333	10.50271472232081	10.4542864694425	10.51284253091165
14	10.36591934494229	0.0146832362950935	2003	ASR	10.3560228436794	10.37581584620519	10.35357074321812	10.37826794666647	10.35070751214058	10.38113117774401	10.34709543601198	10.3847432538726	10.33714020180391	10.39469848808068
15	10.19351948013589	0.01437871250527593	2004	ASR	10.18382822790733	10.20321073236444	10.18142698291895	10.20561197735282	10.17862313398042	10.20841582629135	10.17508597070412	10.21195298956765	10.16533720362555	10.22170175664623
16	9.984298901363173	0.01404363130469574	2005	ASR	9.974833493863809	9.993764308862538	9.972488207435925	9.996109595290422	9.969749699331508	9.998848103394838	9.966294966030553	10.00230283669579	9.95677338400597	10.01182441872038
17	9.650775096535657	0.01360535978158243	2006	ASR	9.64160508404287	9.659945109028444	9.639332988959346	9.662217204111968	9.636679943801937	9.664870249269377	9.633333025295668	9.668217167775646	9.624108591363756	9.677441601707558
18	9.436862180690815	0.01326203667347401	2007	ASR	9.427923567972893	9.445800793408736	9.425708807848423	9.448015553533207	9.423122710697095	9.450601650684535	9.419860249675422	9.453864111706208	9.410868588810805	9.462855772570824
19	9.320258044916818	0.01299962000202247	2008	ASR	9.311496301035454	9.329019788798181	9.309325364495116	9.33119072533852	9.306790438594723	9.333725651238913	9.303592532074225	9.33692355775941	9.294778789712854	9.345737300120781
20	9.158137752319995	0.01270766871977098	2009	ASR	9.149572783602869	9.16670272103712	9.147450602926668	9.168824901713322	9.144972607526311	9.171302897113678	9.141846521021249	9.174428983618741	9.133230721629243	9.183044783010747
21	9.044137560088702	0.01245342010346631	2010	ASR	9.035743954938965	9.052531165238438	9.033664233781687	9.054610886395716	9.03123581686151	9.057039303315893	9.028172275516058	9.060102844661346	9.019728856685909	9.068546263491495
22	8.896172614117457	0.01217326248269843	2011	ASR	8.887967835204119	8.904377393030796	8.885934900369508	8.906410327865407	8.883561114185381	8.908784114049533	8.880566491614639	8.911778736620276	8.872313019651369	8.920032208583546
23	8.735662328002915	0.01188170488426396	2012	ASR	8.727654058910922	8.743670597094908	8.72566981419525	8.74565484181058	8.723352881742818	8.747971774263013	8.720429982341289	8.750894673664542	8.712374186429757	8.758950469576073
24	8.586190908437334	0.01160930117342826	2013	ASR	8.578366239446444	8.594015577428225	8.57642748615048	8.595954330724188	8.574163672421664	8.598218144453005	8.571307784333	8.60107403254167	8.563436678137416	8.608945138737253
25	8.457567958173046	0.01136063304960061	2014	ASR	8.449910891497614	8.465225024848477	8.448013665778332	8.46712225056776	8.44579834233366	8.469337574012432	8.443003626603458	8.472132289742634	8.435301117395829	8.479834798950263
26	8.389882470931532	0.01116542346684499	2015	ASR	8.38235697551488	8.397407966348185	8.380492349795915	8.399272592067149	8.37831509221988	8.401449849643184	8.375568398047037	8.404196543816028	8.367998240936515	8.411766700926549
27	8.341607317984208	0.01098334940502711	2016	ASR	8.334204540485219	8.349010095483196	8.33237032113458	8.350844314833836	8.3302285680006	8.352986067967816	8.327526664046962	8.355687971921453	8.320079953150355	8.36313468281806
28	8.239894985329418	0.01076274465949838	2017	ASR	8.232640895428915	8.24714907522992	8.23084351707078	8.248946453588056	8.228744781862178	8.251045188796658	8.22609714667594	8.253692823982895	8.218800005796801	8.260989964862034
29	8.185684177334572	0.0105793546764686	2018	ASR	8.178553692282632	8.192814662386512	8.176786940051661	8.194581414617483	8.17472396588975	8.196644388779394	8.17212144463934	8.199246910029805	8.164948642168694	8.20641971250045
30	8.120247757147	0.01039064158742678	2019	ASR	8.113244464717075	8.127251049576925	8.111509227571974	8.128986286722027	8.109483052462426	8.131012461831574	8.10692695463192	8.13356855966208	8.099882099635643	8.140613414658358
31	8.007491848836638	0.01018998706074131	2020	ASR	8.000623797557699	8.014359900115577	7.998922069718555	8.016061627954722	7.99693502224171	8.018048675431567	7.994428285424767	8.020555412248509	7.987519474197585	8.027464223475691
32	7.966550658062862	0.01013222907164656	2021	ASR	7.959721535668572	7.973379780457152	7.958029453413607	7.975071862712117	7.956053668744636	7.977047647381087	7.953561140393011	7.979540175732713	7.946691489082435	7.986409827043289
33	7.813980382155629	0.07069642729112936	2022	ASR	7.766330990161408	7.86162977414985	7.754524686803789	7.873436077507469	7.740738883482019	7.887221880829239	7.723347562368401	7.904613201942857	7.675415384665015	7.952545379646242
34	7.6804304845798	0.09167644219423866	2023	ASR	7.618640562540883	7.742220406618716	7.603330596694445	7.757530372465155	7.585453690466569	7.775407278693031	7.562901285686785	7.797959683472814	7.500744657879092	7.860116311280508
35	7.549496861892028	0.1083756483929951	2024	ASR	7.47645167487515	7.622542048908907	7.458352941593519	7.640640782190538	7.437219690156885	7.661774033627172	7.410559280652208	7.688434443131849	7.337080591041758	7.761913132742299
36	7.42073756697807	0.1225676262779019	2025	ASR	7.338126986866764	7.503348147089375	7.317658193278354	7.523816940677786	7.293757506154163	7.547717627801976	7.263605870089799	7.57786926386634	7.180505019473382	7.660970114482757
37	7.294857615964504	0.1351403259562193	2026	ASR	7.203773036270012	7.385942195658996	7.181204601835323	7.408510630093684	7.15485223827386	7.434862993655147	7.12160771808863	7.468107513840377	7.029982577090314	7.559732654838694
38	7.171151979255556	0.1466222768135477	2027	ASR	7.072328564683224	7.269975393827887	7.047842644455362	7.294461314055749	7.019251300476721	7.323052658034391	6.983182220380588	7.359121738130524	6.883772316701002	7.45853164181011
39	7.050810597666986	0.1570714320339131	2028	ASR	6.944944452476129	7.156676742857844	6.918713523326465	7.182907672007508	6.888084594079852	7.213536601254121	6.84944502179951	7.252176173534463	6.742950590880517	7.358670604453456
40	6.933213384756206	0.1666221271692904	2029	ASR	6.820910071044104	7.045516698468307	6.793084175806833	7.073342593705579	6.760592861008821	7.105833908503591	6.719603817725176	7.146822951787236	6.606634015504397	7.259792754008015
41	6.818002324916163	0.1754301192204567	2030	ASR	6.699762424561575	6.936242225270751	6.670465594651759	6.965539055180567	6.63625672140377	6.999747928428556	6.593100912075538	7.042903737756789	6.474159291244068	7.161845358588258
42	6.70592491096221	0.1836848154907513	2031	ASR	6.582121345321443	6.829728476602977	6.551445981134489	6.860403840789932	6.515627442113792	6.896222379810628	6.470440977503067	6.941408844421353	6.345902672600338	7.065947149324082
43	6.596133289189729	0.1915414077206953	2032	ASR	6.46703438038598	6.725232197993478	6.435046965296625	6.757219613082833	6.397696390791089	6.794570187588369	6.350577204491798	6.84168937388766	6.220712130057167	6.971554448322292
44	6.489369123291802	0.1989325012931992	2033	ASR	6.355288617420186	6.623449629163419	6.322066889704222	6.656671356879383	6.283275051952048	6.695463194631557	6.234337656633921	6.744400589949683	6.099461420757132	6.879276825826473
45	6.384953172413095	0.2058654674448014	2034	ASR	6.246199847355299	6.523706497470891	6.211820314292017	6.558086030534173	6.17167654814028	6.598229796685909	6.121033643148859	6.64887270167733	5.981456856221284	6.788449488604906
46	6.282552501169373	0.21239544089402	2035	ASR	6.139397974006803	6.425707028331942	6.103927935377501	6.461177066961244	6.062510824403168	6.502594177935578	6.010261545943239	6.554843456395506	5.866257437017094	6.698847565321651
