# Supplementary material for: Global impact of dietary risks on cancers: burdens across regions from 1990 to 2021 and the projection to 2035
Source: Front Nutr. 2025 Jul 4;12:1585305. doi: 10.3389/fnut.2025.1585305 (PMC12271164; doi:10.3389/fnut.2025.1585305)
Supplement: Supplementary file 1 [file Data_Sheet_1.zip › Supplementary data/Fig 13/Fig 13B.csv]

	val	sd	Time	group	low_50	up_50	low_60	up_60	low_70	up_70	low_80	up_80	low_95	up_95
1	303.5718817629912	0.08790400672722573	1990	ASR	303.5126344624571	303.6311290635253	303.4979544933336	303.6458090326488	303.4808132120218	303.6629503139606	303.4591888263669	303.6845746996155	303.3995899098059	303.7441736161766
2	300.177060687558	0.08629319594855243	1991	ASR	300.1188990734887	300.2352223016273	300.1044881097653	300.2496332653508	300.0876609365553	300.2664604385607	300.066432810352	300.2876885647641	300.0079260234988	300.3461953516172
3	297.212479016672	0.08485544495815196	1992	ASR	297.1552864467702	297.2696715865738	297.1411155874622	297.2838424458818	297.1245687756953	297.3003892576486	297.1036943362356	297.3212636971083	297.046162344554	297.37879568879
4	295.0441646238102	0.08358249870198618	1993	ASR	294.9878300196851	295.1004992279354	294.9738717424019	295.1144575052186	294.9575731551549	295.1307560924655	294.9370118604743	295.1513173871462	294.8803429263543	295.2079863212661
5	291.4983020829728	0.08214920067824981	1994	ASR	291.4429335217157	291.55367064423	291.4292146052024	291.5673895607432	291.4131955110702	291.5834086548755	291.3929868077033	291.6036173582423	291.3372896496435	291.6593145163022
6	286.633482173506	0.0806029562057361	1995	ASR	286.5791557810233	286.6878085659886	286.565695087337	286.701269259675	286.5499775108768	286.7169868361351	286.5301491836502	286.7368151633617	286.4755003793427	286.7914639676692
7	279.9680716878575	0.07879863585754106	1996	ASR	279.9149614072895	280.0211819684255	279.9018020351013	280.0343413406137	279.8864363011091	280.0497070746059	279.8670518366881	280.0690915390269	279.8136263615767	280.1225170141383
8	273.4633747964581	0.07699622727696433	1997	ASR	273.4114793392735	273.5152702536428	273.3986209693182	273.5281286235981	273.3836067049992	273.5431428879171	273.3646656330891	273.5620839598272	273.3124621909953	273.614287401921
9	268.4404478573129	0.07542916733306813	1998	ASR	268.3896085985304	268.4912871160954	268.3770119275858	268.50388378704	268.3623032399558	268.51859247467	268.3437476647919	268.5371480498339	268.2926066893401	268.5882890252857
10	264.7881514670839	0.07403868669975322	1999	ASR	264.7382493922482	264.8380535419195	264.7258849315694	264.8504180025984	264.7114473876629	264.8648555465048	264.6932338707348	264.883069063433	264.6430356411524	264.9332672930154
11	261.0251639880237	0.07266524892052806	2000	ASR	260.9761876102513	261.0741403657961	260.9640525136815	261.0862754623658	260.949882790142	261.1004451859054	260.9320071389076	261.1183208371398	260.8827401001394	261.1675878759079
12	256.775641084253	0.07121274758930883	2001	ASR	256.7276436923778	256.8236384761282	256.7157511635304	256.8355310049756	256.7018646777505	256.8494174907555	256.6843463418435	256.8669358266625	256.636064098978	256.915218069528
13	252.3657635175329	0.06971940000088815	2002	ASR	252.3187726419323	252.4127543931335	252.3071295021321	252.4243975329336	252.293534219132	252.4379928159338	252.2763832467317	252.455143788334	252.2291134935311	252.5024135415346
14	248.8740900225748	0.06839049357594318	2003	ASR	248.8279948299046	248.920185215245	248.8165736174774	248.9316064276722	248.8032374712301	248.9449425739195	248.7864134098104	248.9617666353392	248.7400446551659	249.0081353899836
15	244.3581292694896	0.06690650094406131	2004	ASR	244.3130342878532	244.4032242511259	244.3018609021956	244.4143976367835	244.2888141345115	244.4274444044676	244.2723551352793	244.4439034036998	244.2269925276392	244.4892660113399
16	239.1389106204396	0.06535144610042522	2005	ASR	239.0948637457679	239.1829574951113	239.0839500542691	239.19387118661	239.0712065222795	239.2066147185996	239.0551300665389	239.2226911743403	239.0108217860827	239.2669994547964
17	231.0665219980696	0.06338141351854898	2006	ASR	231.0238029253581	231.1092410707811	231.0132182293005	231.1198257668387	231.0008588536643	231.1321851424748	230.9852670259388	231.1477769702003	230.9422944275732	231.1907495685659
18	225.7001595006666	0.06178164345760689	2007	ASR	225.6585186729762	225.7418003283571	225.6482011385188	225.7521178628145	225.6361537180446	225.7641652832887	225.620955433754	225.7793635675793	225.5790674794897	225.8212515218435
19	222.5675097704307	0.06051752195407267	2008	ASR	222.5267209606337	222.6082985802278	222.5166145344674	222.6184050063941	222.5048136176863	222.6302059231751	222.4899263072856	222.6450932335758	222.4488954274007	222.6861241134607
20	218.3519388976501	0.05911015901284995	2009	ASR	218.3120986504754	218.3917791448247	218.3022272539203	218.4016505413799	218.2907007729128	218.4131770223874	218.2761596737956	218.4277181215046	218.2360829859849	218.4677948093153
21	215.4698480616682	0.05791970224368225	2010	ASR	215.4308101823559	215.5088859409804	215.4211375920812	215.5185585312551	215.4098432501437	215.5298528731926	215.3955950033917	215.5441011199446	215.3563254452705	215.5833706780658
22	211.7702817825645	0.05663032540918998	2011	ASR	211.7321129432387	211.8084506218903	211.7226556788954	211.8179078862336	211.7116127654406	211.8289507996884	211.6976817053899	211.8428818597391	211.6592863447625	211.8812772203665
23	208.0351687740462	0.05533125956733906	2012	ASR	207.9978755050978	208.0724620429945	207.98863518475	208.0817023633423	207.9778455891344	208.0924919589579	207.9642340992808	208.1061034488115	207.9267195052942	208.1436180427982
24	204.431853819086	0.0540862237201425	2013	ASR	204.3953997042986	204.4683079338733	204.3863673049373	204.4773403332346	204.3758204913119	204.48788714686	204.3625152802767	204.5011923578952	204.3258448205945	204.5378628175775
25	201.3030701747841	0.05293453638565122	2014	ASR	201.2673922972602	201.3387480523081	201.2585522296838	201.3475881198844	201.2482299950886	201.3579103544797	201.2352080991377	201.3709322504305	201.1993184834683	201.4068218661
26	199.6702494936686	0.05202248730821675	2015	ASR	199.6351863372228	199.7053126501143	199.6264985818424	199.7140004054948	199.6163541968172	199.7241447905199	199.6035566649394	199.7369423223977	199.5682854185445	199.7722135687927
27	198.6373713820911	0.0511961213081483	2016	ASR	198.6028651963294	198.6718775678528	198.5943154440709	198.6804273201112	198.5843322004158	198.6904105637663	198.571737954574	198.7030048096081	198.5370269843271	198.7377157798551
28	196.4068340415264	0.05022626841763014	2017	ASR	196.3729815366129	196.4406865464399	196.3645937497872	196.4490743332657	196.3547996274458	196.4588684556071	196.342443965415	196.4712241176378	196.3083905554279	196.505277527625
29	195.3025519080568	0.04942260269382129	2018	ASR	195.2692410738411	195.3358627422724	195.2609874991913	195.3441163169223	195.251350091666	195.3537537244476	195.2391921314033	195.3659116847102	195.2056836067769	195.3994202093367
30	193.8529978706164	0.04859630181596961	2019	ASR	193.8202439631924	193.8857517780403	193.8121283807891	193.8938673604436	193.802652101935	193.9033436392977	193.7906974116883	193.9152983295444	193.7577491190571	193.9482466221757
31	191.1273610866839	0.04768659701113265	2020	ASR	191.0952203202984	191.1595018530694	191.0872566585976	191.1674655147703	191.0779577721804	191.1767644011875	191.0662268693156	191.1884953040522	191.0338953565421	191.2208268168257
32	190.4303548651521	0.04711641252073461	2021	ASR	190.3985984031131	190.462111327191	190.3907299622221	190.469979768082	190.3815422617806	190.4791674685235	190.3699516243005	190.4907581060036	190.3380066966114	190.5227030336927
33	186.9843197308436	1.761718613785751	2022	ASR	185.796921385152	188.1717180765352	185.5027143766497	188.4659250850374	185.1591792469615	188.8094602147256	184.7257964679702	189.2428429937169	183.5313512478235	190.4372882138636
34	184.0450405049702	2.260387551051175	2023	ASR	182.5215392955617	185.5685417143787	182.1440545745361	185.9460264354042	181.7032790020811	186.3868020078592	181.1472236645226	186.9428573454178	179.6146809049098	188.4754001050305
35	181.1552572343243	2.663047087965821	2024	ASR	179.3603634970353	182.9501509716132	178.915634633345	183.3948798353035	178.3963404511917	183.9141740174568	177.7412308675521	184.5692836010965	175.9356849419113	186.3748295267373
36	178.2831966050702	3.008105113825513	2025	ASR	176.2557337583518	180.3106594517886	175.7533802043429	180.8130130057975	175.166799707147	181.3995935029934	174.4268058491459	182.1395873609945	172.3873105819722	184.1790826281682
37	175.481035868424	3.316057657693316	2026	ASR	173.2460130071387	177.7160587297093	172.6922313783039	178.2698403585441	172.0456001350537	178.9164716017943	171.2298499512612	179.7322217855869	168.9815628593451	181.9805088775029
38	172.7625397725738	3.599405174625267	2027	ASR	170.3365406848764	175.1885388602713	169.735440020714	175.7896395244337	169.0335560116621	176.4915235334856	168.1481023387042	177.3769772064434	165.7077056303083	179.8173739148394
39	170.1448245491062	3.859835772987917	2028	ASR	167.5432952381124	172.7463538601001	166.8987026640234	173.3909464341891	166.1460346882907	174.1436144099217	165.1965150881357	175.0931340100767	162.5795464340499	177.7101026641625
40	167.5749420369172	4.099996978650576	2029	ASR	164.8115440733067	170.3383400005276	164.126844577872	171.0230394959623	163.3273451670352	171.8225389067991	162.3187459102871	172.8311381635472	159.538947958762	175.6109361150723
41	165.0061899194518	4.322432768852368	2030	ASR	162.0928702332453	167.9195096056583	161.371023960847	168.6413558780567	160.5281495709208	169.4842302679829	159.4648311097831	170.5475487291206	156.5342216925012	173.4781581464025
42	162.493561111358	4.532517451557987	2031	ASR	159.438644349008	165.5484778737081	158.6817139345978	166.3054082881183	157.797873031544	167.1892491911721	156.6828737384607	168.3042484842554	153.6098269063044	171.3772953164117
43	160.0668450185131	4.73529510861718	2032	ASR	156.8752561153051	163.2584339217211	156.084461832166	164.0492282048601	155.1610792859857	164.9726107510405	153.9961966892658	166.1374933477603	150.7856666056234	169.3480234314027
44	157.7448019810371	4.929876201446291	2033	ASR	154.4220654212623	161.0675385408119	153.5987760956208	161.8908278664534	152.6374502363387	162.8521537257354	151.4247006907829	164.0649032712912	148.0822446262024	167.4073593358718
45	155.4666912997549	5.115631901007531	2034	ASR	152.0187553984758	158.914627201034	151.1644448710076	159.7689377285022	150.1668966503111	160.7664859491987	148.9084512026632	162.0249313968466	145.4400527737801	165.4933298257297
46	153.1757668269877	5.292419794051427	2035	ASR	149.608675885797	156.7428577681783	148.7248417801904	157.6266918737849	147.6928199203504	158.6587137336249	146.3908846510137	159.9606490029616	142.8026240306469	163.5489096233285
