# Supplementary material for: Global impact of dietary risks on cancers: burdens across regions from 1990 to 2021 and the projection to 2035
Source: Front Nutr. 2025 Jul 4;12:1585305. doi: 10.3389/fnut.2025.1585305 (PMC12271164; doi:10.3389/fnut.2025.1585305)
Supplement: Supplementary file 1 [file Data_Sheet_1.zip › Supplementary data/Fig 13/Fig 13C.csv]

	val	sd	Time	group	low_50	up_50	low_60	up_60	low_70	up_70	low_80	up_80	low_95	up_95
1	4.071759498469367	0.006555953436312233	1990	ASR	4.067340785853292	4.076178211085442	4.066245941629429	4.077273055309306	4.064967530709348	4.078551466229387	4.063354766164015	4.080164230774719	4.058909829734195	4.084609167204539
2	3.83734310835518	0.005355412840787769	1991	ASR	3.833733560100489	3.840952656609871	3.832839206156077	3.841847010554283	3.831794900652124	3.842891316058236	3.83047746909329	3.84420874761707	3.826846499187236	3.847839717523124
3	3.349767912130409	0.005064523762612422	1992	ASR	3.346354423114409	3.35318140114641	3.345508647646052	3.354027176614766	3.344521065512343	3.355014758748476	3.34327519266674	3.356260631594079	3.339841445555689	3.35969437870513
4	3.38264420004577	0.007654871736877543	1993	ASR	3.377484816495114	3.387803583596425	3.376206452915056	3.389081947176484	3.374713752926365	3.390574647165175	3.372830654479093	3.392457745612447	3.36764065144149	3.39764774865005
5	2.883678702185959	0.007359580412242026	1994	ASR	2.878718344988108	2.88863905938381	2.877489295059264	2.889868109312655	2.876054176878877	2.891303227493042	2.874243720097465	2.893113684274454	2.869253924577965	2.898103479793954
6	2.986670610687131	0.007029653147045102	1995	ASR	2.981932624466023	2.99140859690824	2.980758672390466	2.992582548983796	2.979387890026793	2.99395333134747	2.97765859535262	2.995682626021643	2.972892490518923	3.00044873085534
7	2.823265610078213	0.006699086139524065	1996	ASR	2.818750426020174	2.827780794136252	2.817631678634874	2.828899541521553	2.816325356837666	2.83020586331876	2.814677381647344	2.831853838509083	2.810135401244746	2.836395818911681
8	2.513390049603267	0.008779120472301956	1997	ASR	2.507472922404935	2.519307176801599	2.506006809286061	2.520773289920473	2.504294880793962	2.522485218412572	2.502135217157776	2.524644882048758	2.496182973477555	2.530597125728979
9	2.38168297224386	0.00828123888992944	1998	ASR	2.376101417232048	2.387264527255673	2.37471845033743	2.388647494150291	2.373103608753893	2.390262335733827	2.371066423986971	2.39229952050075	2.365451744019599	2.397914200468122
10	2.026993305427214	0.007816790670635409	1999	ASR	2.021724788515205	2.032261822339222	2.020419384473209	2.033567226381218	2.018895110292435	2.035091500561992	2.016972179787459	2.037014431066968	2.011672395712768	2.042314215141659
11	2.138092225446699	0.007425613742718466	2000	ASR	2.133087361784106	2.143097089109291	2.131847284289072	2.144337166604325	2.130399289609242	2.145785161284155	2.128572588628534	2.147611862264863	2.12353802251097	2.152646428382427
12	2.117574979937693	0.009062132714779198	2001	ASR	2.111467102487931	2.123682857387454	2.109953726324563	2.125196233550822	2.108186610445181	2.126963349430204	2.105957325797346	2.12919263407804	2.099813199816726	2.13533676005866
13	1.586472163369817	0.008466904263232738	2002	ASR	1.580765469896398	1.592178856843236	1.579351496884439	1.593592829855196	1.577700450553108	1.595243876186526	1.575617592104353	1.597326734635282	1.569877031013881	1.603067295725753
14	1.690206212757231	0.007957399849906807	2003	ASR	1.684842925258394	1.695569500256068	1.683514039483459	1.696898386031003	1.681962346512727	1.698450079001734	1.68000482614965	1.700407599364811	1.674609709051413	1.705802716463048
15	1.606155887737762	0.007476704071193091	2004	ASR	1.601116589193777	1.611195186281746	1.599867979613888	1.612443795861635	1.598410022320006	1.613901753155518	1.596570753118492	1.615741022357031	1.591501547758223	1.6208102277173
16	1.509203206905837	0.007006561724124148	2005	ASR	1.504480784303777	1.513925629507897	1.503310688495848	1.515095725315825	1.501944408959644	1.51646200485203	1.50022079477551	1.518185619036164	1.495470345926554	1.52293606788512
17	1.108600486492589	0.008222942283285179	2006	ASR	1.103058223393655	1.114142749591523	1.101684992032346	1.115515980952832	1.100081518287106	1.117119454698073	1.098058674485417	1.119142298499761	1.09248351961735	1.124717453367828
18	0.925263678351892	0.007698614488279619	2007	ASR	0.9200748121867915	0.9304525445169926	0.9187891435672488	0.9317382131365353	0.9172879137420343	0.9332394429617498	0.9153940545779176	0.9351333021258665	0.910174393954864	0.9403529627489201
19	1.024822072170728	0.007248998531191106	2008	ASR	1.019936247160705	1.02970789718075	1.018725664405996	1.030918479935459	1.017312109692414	1.032332034649041	1.015528856053741	1.034115288287714	1.010614035049593	1.039030109291862
20	0.9779882916539892	0.006847453631512362	2009	ASR	0.9733731079063498	0.9826034754016285	0.9722295831498873	0.983747000158091	0.9708943296917424	0.9850822536162359	0.9692098560983903	0.986766727209588	0.9645672825362249	0.9914093007717534
21	0.931184850566237	0.006504876870786449	2010	ASR	0.9268005635553269	0.9355691375771471	0.9257142491179056	0.9366554520145685	0.9244457981281022	0.9379239030043718	0.9228455984178888	0.9395241027145852	0.9184352918994956	0.9439344092329784
22	0.8085425389578039	0.00747055372153505	2011	ASR	0.8035073857494893	0.8135776921661185	0.802259803277993	0.8148252746376149	0.8008030453022936	0.8162820326133142	0.798965289086796	0.8181197888288119	0.7939002536635952	0.8231848242520127
23	0.7656455367955407	0.007127518566085889	2012	ASR	0.7608415892819989	0.7704494843090826	0.7596512936814624	0.771639779909619	0.7582614275610757	0.7730296460300057	0.7565080579938186	0.7747830155972628	0.7516756004060123	0.7796154731850691
24	0.7410387436647439	0.006922552999576352	2013	ASR	0.7363729429430295	0.7457045443864583	0.7352168765921001	0.7468606107373876	0.7338669787571828	0.748210508572305	0.732164030719287	0.7499134566102007	0.7274705397855742	0.7546069475439136
25	0.7227237295650724	0.0067404589457783	2014	ASR	0.7181806602356178	0.727266798894527	0.7170550035916728	0.7283924555384719	0.715740614097246	0.7297068450328987	0.7140824611965846	0.7313649979335601	0.7095124300313469	0.7359350290987978
26	0.7111371518974805	0.00663836891491728	2015	ASR	0.7066628912488263	0.7156114125461347	0.705554283640035	0.716720020154926	0.7042598017016262	0.7180145020933348	0.7026267629485565	0.7196475408464045	0.6981259488242426	0.7241483549707184
27	0.7007018023569614	0.006536329230704596	2016	ASR	0.6962963164554665	0.7051072882584564	0.6952047494739388	0.706198855239984	0.6939301652739515	0.7074734394399714	0.6923222282831981	0.7090813764307248	0.6878905970647804	0.7135130076491425
28	0.6040586701762275	0.00640346013139327	2017	ASR	0.5997427380476684	0.6083746023047866	0.5986733602057257	0.6094439801467293	0.5974246854801041	0.6106926548723509	0.5958494342877814	0.6122679060646736	0.5915078883186967	0.6166094520337583
29	0.5943650960146274	0.006298000020986751	2018	ASR	0.5901202440004824	0.5986099480287724	0.5890684779969775	0.5996617140322773	0.5878403679928851	0.6008898240363697	0.5862910599877224	0.6024391320415324	0.5820210159734933	0.6067091760557615
30	0.5907154008655184	0.006206474337522225	2019	ASR	0.5865322371620284	0.5948985645690085	0.5854957559476622	0.5959350457833746	0.5842854934518454	0.5971453082791914	0.582758700764815	0.5986721009662219	0.5785507111639748	0.602880090567062
31	0.5740631100631576	0.005961388748703107	2020	ASR	0.5700451340465317	0.5780810860797835	0.5690495821254983	0.5790766380008169	0.5678871113195012	0.580239108806814	0.5664206096873202	0.5817056104389949	0.5623787881156995	0.5857474320106156
32	0.5986850024842143	0.006801347211193695	2021	ASR	0.5941008944638697	0.6032691105045589	0.5929650694796004	0.6044049354888282	0.5916388067734176	0.605731198195011	0.589965675359464	0.6074043296089646	0.5853543619502747	0.6120156430181539
33	0.6328908508853988	0.03241448315178051	2022	ASR	0.6110434892410987	0.6547382125296988	0.6056302705547514	0.6601514312160461	0.5993094463401542	0.6664722554306434	0.5913354834848161	0.6744462182859814	0.569358463907909	0.6964232378628885
34	0.6152902419774735	0.03948636802184669	2023	ASR	0.5886764299307489	0.6419040540241981	0.5820822064711004	0.6484982774838466	0.5743823647068403	0.6561981192481067	0.5646687181734661	0.6659117657814809	0.537896960654654	0.692683523300293
35	0.592967705011369	0.0443080736624873	2024	ASR	0.5631040633628526	0.6228313466598854	0.5557046150612172	0.6302307949615208	0.5470645406970321	0.6388708693257058	0.5361647545760603	0.6497706554466777	0.5061238806328938	0.6798115293898441
36	0.571793784068617	0.04862801074355017	2025	ASR	0.5390185048274642	0.6045690633097699	0.5308976270332914	0.6126899411039427	0.5214151649382991	0.622172403198935	0.5094526742953857	0.6341348938418484	0.4764828830112587	0.6671046851259753
37	0.5515693538216974	0.05216380177611336	2026	ASR	0.5164109514245969	0.5867277562187978	0.507699596527986	0.5954391111154087	0.4975276551816439	0.6056110524617508	0.48469535994472	0.6184433476986747	0.4493283023405152	0.6538104053028795
38	0.5321677752184596	0.0550632849305135	2027	ASR	0.4950551211752935	0.5692804292616257	0.4858595525918977	0.5784759978450215	0.4751222120304476	0.5892133384064716	0.4615766439375413	0.6027589064993779	0.4242437367546532	0.6400918136822661
39	0.51366658737643	0.05745624078077956	2028	ASR	0.4749410810901846	0.5523920936626754	0.4653458888797944	0.5619872858730656	0.4541419219275424	0.5731912528253176	0.4400076866954706	0.5873254880573894	0.4010523554461021	0.6262808193067579
40	0.4960456766897756	0.05950499940986154	2029	ASR	0.4559393070875289	0.5361520462920223	0.4460019721860821	0.5460893811934692	0.4343984973011591	0.5576928560783921	0.4197602674463331	0.5723310859332181	0.379415877846447	0.6126754755331042
41	0.4792709322279748	0.06117830057482396	2030	ASR	0.4380367576405435	0.5205051068154062	0.4278199814445479	0.5307218830114018	0.4158902128324572	0.5426516516234925	0.4008403508910505	0.5577015135648992	0.3593614631013199	0.5991804013546298
42	0.4632678592918526	0.06250798482882415	2031	ASR	0.4211374775172251	0.5053982410664801	0.4106986440508115	0.5158370745328937	0.3985095870091908	0.5280261315745144	0.3831326227413001	0.5434030958424052	0.3407522090273573	0.585783509556348
43	0.4479310890539885	0.06352017349230057	2032	ASR	0.4051184921201779	0.4907436859877992	0.3945106231469638	0.5013515549610134	0.3821241893159651	0.5137379887920119	0.3664982266368592	0.5293639514711179	0.3234315490090794	0.5724306290988976
44	0.433305061042119	0.06429634881823942	2033	ASR	0.3899693219386256	0.4766408001456123	0.3792318316859796	0.4873782903982583	0.3666940436664229	0.499916078417815	0.350877141857136	0.5157329802271019	0.3072842173583697	0.5593259047258683
45	0.4193475611045613	0.06488779155574678	2034	ASR	0.3756131895959879	0.4630819326131346	0.3647769284061783	0.4739181938029443	0.3521238090528076	0.486571313156315	0.3361614123300939	0.5025337098790287	0.2921674896552976	0.546527632553825
46	0.4060313102369426	0.06523714982219977	2035	ASR	0.36206147125678	0.4500011492171053	0.3511668672364726	0.4608957532374126	0.3384456230211437	0.4736169974527416	0.3223972841648825	0.4896653363090027	0.278166496585431	0.5338961238884542
