# Supplementary material for: Global impact of dietary risks on cancers: burdens across regions from 1990 to 2021 and the projection to 2035
Source: Front Nutr. 2025 Jul 4;12:1585305. doi: 10.3389/fnut.2025.1585305 (PMC12271164; doi:10.3389/fnut.2025.1585305)
Supplement: Supplementary file 1 [file Data_Sheet_1.zip › Supplementary data/Fig 13/Fig 13D.csv]

	val	sd	Time	group	low_50	up_50	low_60	up_60	low_70	up_70	low_80	up_80	low_95	up_95
1	49.13075398831528	0.03483194359866532	1990	ASR	49.10727725832977	49.15423071830078	49.1014603237488	49.16004765288176	49.09466809474706	49.1668398818835	49.08609943662179	49.17540854000877	49.06248337886189	49.19902459776866
2	48.12153358330705	0.0340779393860803	1991	ASR	48.09856505216083	48.14450211445327	48.09287403628336	48.15019313033074	48.08622883810307	48.15683832851103	48.0778456650141	48.1652215016	48.05474082211033	48.18832634450376
3	47.03082917528737	0.03332066367224891	1992	ASR	47.00837104797228	47.05328730260247	47.00280649713901	47.05885185343573	46.99630896772292	47.06534938285182	46.98811208445955	47.07354626611519	46.96552067448977	47.09613767608498
4	45.86000039523049	0.03256245377845981	1993	ASR	45.8380533013838	45.88194748907717	45.8326153716028	45.88738541885817	45.826265693116	45.89373509734497	45.8182553294865	45.90174546097447	45.79617798582471	45.92382280463627
5	44.54507844152609	0.03177024032084012	1994	ASR	44.52366529954984	44.56649158350233	44.51835966941626	44.57179721363591	44.5121644725537	44.57799241049847	44.50434899343477	44.58580788961741	44.48280877049724	44.60734811255493
6	42.88861388690439	0.03087500262134055	1995	ASR	42.8678041351376	42.90942363867117	42.86264800969984	42.91457976410894	42.85662738418868	42.9206003896201	42.84903213354383	42.92819564026495	42.82809888176656	42.94912889204222
7	40.75614857359309	0.02979678412096846	1996	ASR	40.73606554109556	40.77623160609063	40.73108947814736	40.78120766903883	40.72527910524377	40.78701804194242	40.71794909635001	40.79434805083618	40.697746876716	40.81455027047019
8	38.60242506492546	0.02869287329458344	1997	ASR	38.5830860683249	38.62176406152601	38.57829435848471	38.6265557713662	38.57269924819227	38.63215088165865	38.5656408013618	38.63920932848911	38.54618703326807	38.65866309658284
9	36.62945905530314	0.02766369107967578	1998	ASR	36.61081372751543	36.64810438309084	36.60619389110513	36.65272421950115	36.60079947134459	36.65811863926168	36.59399420333899	36.66492390726728	36.57523822078697	36.6836798898193
10	34.70143924895247	0.02663812003997898	1999	ASR	34.68348515604552	34.71939334185942	34.67903658999884	34.72384190790609	34.67384215659105	34.72903634131389	34.66728917906121	34.73558931884372	34.64922853367411	34.75364996423082
11	33.11039601157807	0.02575010928943917	2000	ASR	33.09304043791698	33.12775158523915	33.08874016966565	33.13205185349049	33.08371889835421	33.13707312480193	33.07738437146901	33.14340765168713	33.05992579737077	33.16086622578537
12	31.43636858727533	0.02481518244210645	2001	ASR	31.41964315430934	31.45309402024131	31.41549901884151	31.45723815570914	31.4106600582653	31.46207711628535	31.40455552338454	31.46818165116611	31.3877308296888	31.48500634486185
13	29.75183899241574	0.02385262217202076	2002	ASR	29.7357623250718	29.76791565975968	29.73177893716907	29.77189904766241	29.72712767584553	29.77655030898595	29.72125993079121	29.78241805404027	29.70508785295858	29.7985901318729
14	28.42909994120494	0.02304744115240449	2003	ASR	28.41356596586822	28.44463391654166	28.40971704319577	28.44848283921412	28.40522279217105	28.45297709023883	28.39955312164756	28.45864676076232	28.38392695654623	28.47427292586366
15	27.07174342901902	0.02221453914654809	2004	ASR	27.05677082963425	27.08671602840379	27.05306100159677	27.09042585644126	27.0487291664632	27.09475769157484	27.04326438983314	27.10022246820489	27.02820293229178	27.11528392574625
16	25.56790599555903	0.02132009486494236	2005	ASR	25.55353625162006	25.582275739498	25.54997579577761	25.58583619534044	25.54581837727895	25.58999361383911	25.54057363394217	25.59523835717588	25.52611860962374	25.60969338149431
17	23.83759552631383	0.02030782534469655	2006	ASR	23.82390805203151	23.85128300059616	23.82051664519894	23.85467440742872	23.81655661925673	23.85863443337094	23.81156089422193	23.86363015840573	23.79779218863823	23.87739886398944
18	22.50748862724431	0.01945926273760203	2007	ASR	22.49437308415917	22.52060417032945	22.49112338728199	22.52385386720663	22.48732883104816	22.52764842344046	22.48254185241471	22.53243540207392	22.46934847227861	22.54562878221001
19	21.49016782678104	0.01875440899816439	2008	ASR	21.47752735511627	21.5028082984458	21.47439536881358	21.50594028474849	21.47073825905894	21.50959739450314	21.46612467444539	21.51421097911668	21.45340918514463	21.52692646841744
20	20.56232953451357	0.01808978205280232	2009	ASR	20.55013702140998	20.57452204761715	20.54711602780716	20.57754304121997	20.54358852030686	20.58107054872027	20.53913843392187	20.58552063510526	20.52687356169007	20.59778550733706
21	19.83912649229397	0.01752611030198127	2010	ASR	19.82731389395044	19.85093909063751	19.82438703353001	19.85386595105794	19.82096944202112	19.85728354256683	19.81665801888683	19.86159496570112	19.80477531610209	19.87347766848586
22	19.01833512349668	0.01692023882895783	2011	ASR	19.00693088252597	19.0297393644674	19.00410520264153	19.03256504435184	19.00080575606988	19.03586449092348	18.99664337731796	19.04002686967541	18.98517145539193	19.05149879160144
23	18.25058388575138	0.0163347570243222	2012	ASR	18.23957425951698	18.26159351198577	18.23684635509392	18.26432141640883	18.23366107747418	18.26750669402857	18.22964272724619	18.27152504425656	18.2185677619837	18.28260000951905
24	17.68588464261506	0.01585178751726704	2013	ASR	17.67520053782842	17.6965687474017	17.67255328931304	17.69921599591708	17.66946219074717	17.70230709448295	17.66556265101792	17.70620663421219	17.65481513908122	17.7169541461489
25	17.27439666550107	0.01544674405279402	2014	ASR	17.26398556000948	17.28480777099265	17.26140595375267	17.28738737724947	17.25839383866237	17.29039949233976	17.25459393962539	17.29419939137675	17.24412104715759	17.30467228384455
26	17.04817137482017	0.0151388705031629	2015	ASR	17.03796777610104	17.05837497353931	17.03543958472702	17.06090316491333	17.0324875049789	17.06385524466145	17.02876334283512	17.06757940680523	17.01849918863397	17.07784356100638
27	16.83789533718966	0.01484414180170182	2016	ASR	16.82789038561532	16.84790028876401	16.82541141393443	16.8503792604449	16.8225168062831	16.85327386809623	16.81886514739988	16.85692552697945	16.80880081925833	16.866989855121
28	16.54050556852522	0.01451219692684617	2017	ASR	16.53072434779653	16.55028678925391	16.52830081090974	16.5527103261407	16.52547093250901	16.55554020454143	16.521900932065	16.55911020498544	16.5120616625486	16.56894947450184
29	16.37676991970343	0.01424538778364818	2018	ASR	16.36716852833726	16.38637131106961	16.36478954857739	16.38875029082948	16.36201169795957	16.3915281414473	16.3585073325648	16.39503250684207	16.34884895964748	16.40469087975939
30	16.23313982411435	0.01399564872061194	2019	ASR	16.22370675687665	16.24257289135204	16.22136948354031	16.24491016468838	16.21864033203979	16.2476393161889	16.21519740245452	16.25108224577417	16.20570835262195	16.26057129560674
31	16.04526732540195	0.01375021789553053	2020	ASR	16.03599967854036	16.05453497226354	16.03370339215181	16.05683125865209	16.03102209966218	16.05951255114172	16.02763954605988	16.06289510474402	16.01831689832671	16.07221775247719
32	16.08096138862467	0.0136266975081467	2021	ASR	16.07177699450418	16.09014578274516	16.06950133602032	16.09242144122902	16.06684413000623	16.09507864724311	16.06349196241923	16.09843081483012	16.0542530615087	16.10766971574064
33	15.0397524587755	0.4194387668168014	2022	ASR	14.75705072994098	15.32245418761003	14.68700445588257	15.39250046166844	14.6052138963533	15.47429102119771	14.50203195971637	15.57747295783464	14.21765247581457	15.86185244173643
34	14.51981576379386	0.5025871302748481	2023	ASR	14.18107203798861	14.85855948959911	14.09713998723271	14.94249154035501	13.99913549682912	15.0404960307586	13.87549906278151	15.16413246480622	13.53474498845516	15.50488653913256
35	14.02557678518288	0.5684039512332048	2024	ASR	13.6424725220517	14.40868104831406	13.54754906219575	14.50360450817	13.43671029170528	14.61444327866048	13.29688291970191	14.75427065066385	12.9115050407658	15.13964852959996
36	13.55512240553676	0.6227972284111889	2025	ASR	13.13535707358762	13.97488773748591	13.03134993644295	14.07889487463057	12.90990447690277	14.20034033417076	12.75669635871362	14.35354845235991	12.33443983785083	14.77580497322269
37	13.10790319029046	0.6689896919425534	2026	ASR	12.65700413792118	13.55880224265974	12.54528285936677	13.67052352121414	12.41482986943797	13.80097651114294	12.2502584052201	13.96554797536081	11.79668339408305	14.41912298649786
38	12.68222977445572	0.7089243840375407	2027	ASR	12.20441473961442	13.16004480929702	12.08602436748015	13.27843518143129	11.94778411259283	13.41667543631861	11.77338871411959	13.59107083479185	11.29273798174214	14.0717215671693
39	12.27762533909559	0.7436919961553825	2028	ASR	11.77637693368687	12.77887374450432	11.65218037032892	12.90307030786227	11.50716043107862	13.04809024711257	11.32421220002439	13.23103847816679	10.81998902663104	13.73526165156014
40	11.89239461343981	0.7741535743766758	2029	ASR	11.37061510430993	12.41417412256969	11.24133145738903	12.54345776949059	11.09037151038557	12.69441771649405	10.89992973108891	12.88485949579071	10.37505360766153	13.40973561921809
41	11.52514110416578	0.8010351991071621	2030	ASR	10.98524337996755	12.065038828364	10.85147050171665	12.1988117066149	10.69526863789076	12.3550135704408	10.49821397891039	12.55206822942116	9.955112113915739	13.09517009441581
42	11.17571672777447	0.825004457901849	2031	ASR	10.61966372314862	11.73176973240032	10.48188797867901	11.86954547686993	10.32101210938815	12.03042134616079	10.1180610127443	12.23337244280464	9.558707990286846	12.79272546526209
43	10.84275797347334	0.8465323709820128	2032	ASR	10.27219515543146	11.41332079151521	10.13082424947746	11.55469169746921	9.965750437135974	11.7197655098107	9.757503473874397	11.92801247307228	9.183554526348592	12.50196142059808
44	10.52508589352214	0.8658051812831145	2033	ASR	9.941533201337322	11.10863858570696	9.79694373606304	11.25322805098124	9.628111725712834	11.42206006133145	9.415123651117188	11.63504813592709	8.828107738207237	12.22206404883704
45	10.22112434090276	0.8830357269502869	2034	ASR	9.625958260938267	10.81629042086725	9.47849129453757	10.96375738726795	9.306299327782263	11.13594935402326	9.089072538952491	11.35317614285303	8.490374316080198	11.95187436572532
46	9.929864420889547	0.8984959800277095	2035	ASR	9.324278130350871	10.53545071142822	9.174229301686244	10.68549954009285	8.99902258558084	10.86070625619825	8.777992574494023	11.08173626728507	8.168812300035237	11.69091654174386
