# Supplementary material for: Global impact of dietary risks on cancers: burdens across regions from 1990 to 2021 and the projection to 2035
Source: Front Nutr. 2025 Jul 4;12:1585305. doi: 10.3389/fnut.2025.1585305 (PMC12271164; doi:10.3389/fnut.2025.1585305)
Supplement: Supplementary file 1 [file Data_Sheet_1.zip › Supplementary data/Fig 13/Fig 13E.csv]

	val	sd	Time	group	low_50	up_50	low_60	up_60	low_70	up_70	low_80	up_80	low_95	up_95
1	1.749878288482359	0.006495475840510505	1990	ASR	1.745500337765855	1.754256239198863	1.74441559330049	1.755340983664229	1.743148975511591	1.756607601453128	1.741551088454825	1.758205488509894	1.737147155834959	1.76260942112976
2	1.714597646781554	0.006119204185627162	1991	ASR	1.710473303160442	1.718721990402667	1.709451396061442	1.719743897501667	1.708258151245245	1.720937142317864	1.706752827015581	1.722442466547528	1.702604006577725	1.726591286985384
3	1.683191237938353	0.005978347865020655	1992	ASR	1.679161831477329	1.687220644399377	1.678163447383871	1.688219028492836	1.676997669550192	1.689384806326515	1.675526995975397	1.69085547990131	1.671473676122913	1.694908799753794
4	1.652233453620644	0.005854031649189063	1993	ASR	1.64828783628909	1.656179070952197	1.647310213003676	1.657156694237612	1.646168676832084	1.658298230409204	1.644728585046383	1.659738322194904	1.640759551588233	1.663707355653054
5	1.619740061608408	0.00573084777320603	1994	ASR	1.615877470209267	1.623602653007549	1.614920418631142	1.624559704585674	1.613802903315366	1.625677219901449	1.612393114763158	1.627087008453658	1.608507599972924	1.630972523243892
6	1.585177073643637	0.005607623082251644	1995	ASR	1.5813975356862	1.588956611601075	1.580461062631464	1.589893084655811	1.579367576130425	1.59098657115685	1.577988100852191	1.592366046435084	1.574186132402424	1.596168014884851
7	1.545382697452171	0.005475431354474737	1996	ASR	1.541692256719255	1.549073138185087	1.540777859683058	1.549987535221285	1.539710150568935	1.551055244335407	1.538363194455735	1.552402200448608	1.534650851997401	1.556114542906942
8	1.507707371343284	0.005348745000804942	1997	ASR	1.504102317212741	1.511312425473826	1.503209076797607	1.512205665888961	1.50216607152245	1.513248671164118	1.500850280252252	1.514564462434316	1.497223831141706	1.518190911544862
9	1.482742427756471	0.005246719241602842	1998	ASR	1.47920613898763	1.486278716525311	1.478329936874283	1.487154918638659	1.47730682662217	1.488178028890771	1.476016133688736	1.489468721824206	1.472458858042929	1.493025997470012
10	1.465787954639035	0.005160644946052705	1999	ASR	1.462309679945395	1.469266229332674	1.461447852239404	1.470128057038665	1.460441526474924	1.471134382803145	1.459172007818195	1.472403901459874	1.455673090544771	1.475902818733298
11	1.446433917867338	0.005070458041816796	2000	ASR	1.443016429147153	1.449851406587522	1.44216966265417	1.450698173080506	1.441180923336016	1.45168691239866	1.439933590657729	1.452934245076947	1.436495820105377	1.456372015629299
12	1.432028849614751	0.004989997606412742	2001	ASR	1.428665591228028	1.435392108001473	1.427832261627757	1.436225437601744	1.426859212094507	1.437198487134994	1.42563167268333	1.438426026546172	1.422248454306182	1.44180924492332
13	1.411684325002756	0.004898163679156572	2002	ASR	1.408382962683004	1.414985687322508	1.407564969348585	1.415803680656927	1.40660982743115	1.416758822574362	1.405404879166077	1.417963770839435	1.402083924191609	1.421284725813903
14	1.398605247636599	0.00482277180351269	2003	ASR	1.395354699441031	1.401855795832166	1.394549296549844	1.402661198723353	1.393608856048159	1.403601639225038	1.392422454184495	1.404788041088702	1.389152614901714	1.408057880371484
15	1.382716946521077	0.004745219924545845	2004	ASR	1.379518668291933	1.385915224750221	1.378726216564534	1.38670767647762	1.377800898679247	1.387632994362906	1.376633574577809	1.388800318464345	1.373416315468967	1.392017577573187
16	1.339593240788865	0.004608397964340399	2005	ASR	1.336487180560899	1.34269930101683	1.335717578100854	1.343468903476875	1.334818940497808	1.344367541079921	1.33368527459858	1.345501206979149	1.330560780778757	1.348625700798972
17	1.270760773533605	0.004420771939251163	2006	ASR	1.26778117324655	1.27374037382066	1.267042904332695	1.274478642734515	1.266180853804541	1.275340693262669	1.265093343907485	1.276428203159725	1.262096060532673	1.279425486534537
18	1.223650087430001	0.004276226254031574	2007	ASR	1.220767910934783	1.226532263925218	1.22005378115036	1.227246393709641	1.219219917030824	1.228080257829177	1.218167965372332	1.229132209487669	1.215268683972099	1.232031490887903
19	1.195755277868448	0.004164375835265098	2008	ASR	1.19294848855548	1.198562067181417	1.19225303779099	1.199257517945906	1.191440984503114	1.200069571233783	1.190416548047638	1.201094007689258	1.187593101231329	1.203917454505568
20	1.167762434598081	0.004061954598755088	2009	ASR	1.16502467719852	1.170500191997642	1.164346330780528	1.171178538415634	1.163554249633771	1.171970619562391	1.162555008802477	1.172969860393685	1.159801003584521	1.175723865611641
21	1.142205890726054	0.003966688571487185	2010	ASR	1.139532342628872	1.144879438823237	1.138869905637434	1.145541875814675	1.138096401365994	1.146315380086115	1.137120595977408	1.147291185474701	1.13443118112594	1.149980600326169
22	1.105165897499799	0.003845105835965695	2011	ASR	1.102574296166358	1.10775749883324	1.101932163491752	1.108399631507846	1.101182367853739	1.10914942714586	1.100236471818091	1.110095323181507	1.097629490061307	1.112702304938292
23	1.074154234033747	0.003734797928792389	2012	ASR	1.071636980229741	1.076671487837753	1.071013268975633	1.077295199091862	1.070284983379518	1.078023484687976	1.069366223089036	1.078942244978459	1.066834030093314	1.08147443797418
24	1.043070557494619	0.00362589187745151	2013	ASR	1.040626706369217	1.045514408620021	1.040021182425682	1.046119932563556	1.039314133509579	1.046826981479659	1.038422164107726	1.047718950881512	1.035963809414814	1.050177305574424
25	1.012841091137971	0.003520628592778094	2014	ASR	1.010468187466438	1.015213994809503	1.009880242491444	1.015801939784497	1.009193719915853	1.016488462360089	1.008327645282029	1.017354536993912	1.005940659096126	1.019741523179816
26	0.9868126361701448	0.003427865928254515	2015	ASR	0.9845022545345012	0.9891230178057884	0.9839298009244828	0.9896954714158068	0.9832613670684731	0.9903639052718165	0.9824181120501225	0.9912071602901671	0.980094018950766	0.9935312533895236
27	0.9723538949676613	0.003357209750527485	2016	ASR	0.9700911355958058	0.9746166543395168	0.9695304815674677	0.975177308367855	0.9688758256661149	0.9758319642692078	0.9680499520674851	0.9766578378678376	0.9657737638566275	0.9789340260786952
28	0.9499020458493563	0.003272585431000421	2017	ASR	0.9476963232688621	0.9521077684298506	0.947149801501885	0.9526542901968277	0.9465116473428399	0.9532924443558728	0.9457065913268138	0.9540975003718989	0.9434877784045955	0.9563163132941171
29	0.9350956839394984	0.00320114634294912	2018	ASR	0.9329381113043507	0.9372532565746461	0.9324035198650782	0.9377878480139186	0.9317792963282031	0.9384120715507936	0.9309918143278376	0.9391995535511591	0.9288214371073181	0.9413699307716786
30	0.9208328914506411	0.003132591422406782	2019	ASR	0.9187215248319389	0.9229442580693432	0.918198382064397	0.9234674008368852	0.9175875267370276	0.9240782561642545	0.9168169092471156	0.9248488736541666	0.9146930122627238	0.9269727706385583
31	0.904763371337425	0.003070371302744614	2020	ASR	0.9026939410793752	0.9068328015954749	0.9021811890718168	0.9073455536030333	0.9015824666677816	0.9079442760070684	0.9008271553273064	0.9086995873475436	0.8987454435840456	0.9107812990908044
32	0.8920300681488595	0.003118201392635837	2021	ASR	0.889928400410223	0.8941317358874961	0.8894076607776528	0.8946524755200663	0.8887996115060888	0.8952605247916303	0.8880325339635003	0.8960276023342187	0.8859183934192933	0.8981417428784257
33	0.8641224399949425	0.01084442331986444	2022	ASR	0.8568132986773539	0.8714315813125312	0.8550022799829365	0.8732426000069485	0.852887617435563	0.8753572625543221	0.8502198892988764	0.8780249906910087	0.8428673702880083	0.8853775097018768
34	0.839748312508799	0.01394952754197491	2023	ASR	0.8303463309455079	0.8491502940720901	0.8280167598459981	0.8514798651715999	0.825296601975313	0.854200023042285	0.8218650181999871	0.8576316068176109	0.8124072385265282	0.8670893864910698
35	0.8158780546242311	0.01631196659614843	2024	ASR	0.8048837891384271	0.8268723201100352	0.8021596907168703	0.8295964185315919	0.7989788572306213	0.8327772520178409	0.7949661134479689	0.8367899958004934	0.7839066000957802	0.8478495091526821
36	0.7925001693966328	0.01823800494979147	2025	ASR	0.7802077540604734	0.8047925847327922	0.7771620072338582	0.8078383315594074	0.7736055962686489	0.8113947425246167	0.7691190470510002	0.8158812917422654	0.7567536796950416	0.828246659098224
37	0.7698285596311025	0.01988371567754807	2026	ASR	0.7564269352644352	0.7832301839977699	0.7531063547462846	0.7865507645159204	0.7492290301891628	0.7904280890730423	0.7443376361324859	0.7953194831297191	0.7308564769031083	0.8088006423590968
38	0.7475506317813418	0.02133185395246253	2027	ASR	0.7331729622173822	0.7619283013453015	0.7296105426073208	0.7654907209553629	0.7254508310865907	0.769650432476093	0.7202031950142849	0.7748980685483988	0.7057401980345153	0.7893610655281684
39	0.7257136035070653	0.02257278426025079	2028	ASR	0.7104995469156562	0.7409276600984743	0.7067298919441943	0.7446973150699362	0.7023281990134455	0.7490990080006851	0.6967752940854237	0.7546519129287068	0.6814709463569737	0.7699562606571568
40	0.7043326684695926	0.02363622855789634	2029	ASR	0.6884018504215705	0.7202634865176147	0.6844546002524018	0.7242107366867835	0.6798455356836121	0.7288198012555732	0.6740310234583695	0.7346343134808158	0.6580056604961159	0.7506596764430694
41	0.6835559188438798	0.02456318519144823	2030	ASR	0.6670003320248437	0.7001115056629159	0.6628982800978718	0.7042135575898878	0.6581084589855394	0.7090033787022202	0.6520659154284432	0.7150459222593164	0.6354120758686412	0.7316997618191183
42	0.6636105598435957	0.02539467926671154	2031	ASR	0.6464945460178322	0.6807265736693593	0.6422536345802914	0.6849674851069001	0.6373016721232826	0.6899194475639089	0.6310545810236715	0.69616653866352	0.6138369884808411	0.7133841312063504
43	0.644184520937139	0.02614938496966736	2032	ASR	0.6265598354675832	0.6618092064066947	0.6221928881776487	0.6661761536966292	0.6170937581085636	0.6712752837657143	0.6106610094060254	0.6777080324682525	0.592931726396591	0.695437315477687
44	0.6251670348091014	0.0268004102739231	2033	ASR	0.6071035582844773	0.6432305113337256	0.602627889768732	0.6477061798494708	0.5974018097653171	0.6529322598528857	0.590808908837932	0.6595251607802708	0.5726382306722121	0.6776958389459907
45	0.6065582101322158	0.02735600146786103	2034	ASR	0.5881202651428774	0.6249961551215542	0.5835518128977446	0.629564607366687	0.5782173926115117	0.6348990276529198	0.571487816250418	0.6416286040140136	0.5529404472552082	0.6601759730092234
46	0.5885438647481626	0.02784159327876274	2035	ASR	0.5697786308782765	0.6073090986180486	0.5651290848007231	0.611958644695602	0.5596999741113644	0.6173877553849607	0.5528509421647887	0.6242367873315364	0.5339743419217876	0.6431133875745375
