# Supplementary material for: Global impact of dietary risks on cancers: burdens across regions from 1990 to 2021 and the projection to 2035
Source: Front Nutr. 2025 Jul 4;12:1585305. doi: 10.3389/fnut.2025.1585305 (PMC12271164; doi:10.3389/fnut.2025.1585305)
Supplement: Supplementary file 1 [file Data_Sheet_1.zip › Supplementary data/Fig 13/Fig 13F.csv]

	val	sd	Time	group	low_50	up_50	low_60	up_60	low_70	up_70	low_80	up_80	low_95	up_95
1	44.65456169401536	0.03323367612940734	1990	ASR	44.63216219630414	44.67696119172658	44.62661217239052	44.68251121564019	44.62013160554529	44.68899178248542	44.61195612121745	44.69716726681326	44.58942368880172	44.719699699229
2	43.63185749738908	0.03241561093159265	1991	ASR	43.61000937562118	43.65370561915697	43.60459596859561	43.65911902618254	43.59827492446395	43.6654400703142	43.59030068417478	43.67341431060338	43.56832289996316	43.695392094815
3	42.74416723941794	0.03171553687056984	1992	ASR	42.72279096756718	42.7655435112687	42.71749447290979	42.77084000592609	42.71130994322003	42.77702453561585	42.70350792114987	42.78482655768601	42.68200478715163	42.80632969168425
4	41.85518057012526	0.03104090801891285	1993	ASR	41.83425899812051	41.87610214213	41.82907516648135	41.88128597376916	41.82302218941766	41.88733895083285	41.81538612604501	41.8949750142055	41.79434039040819	41.91602074984232
5	40.93103302445966	0.03037026732535108	1994	ASR	40.91056346428237	40.95150258463695	40.90549162963904	40.95657441928028	40.89956942751059	40.96249662140873	40.89209834174856	40.96996770717076	40.87150730050197	40.99055874841735
6	39.9426705151818	0.02969576529947632	1995	ASR	39.92265556936996	39.96268546099365	39.91769637656494	39.96764465379866	39.91190570233154	39.97343532803206	39.90460054406788	39.98074048629573	39.88446681519483	40.00087421516878
7	38.79727173913046	0.02896021866155153	1996	ASR	38.77775255175257	38.81679092650835	38.77291619523609	38.82162728302482	38.76726895259709	38.82727452566382	38.76014473880635	38.83439873945457	38.74050971055382	38.8540337677071
8	37.68845368468762	0.02823148224675201	1997	ASR	37.66942566565331	37.70748170372192	37.6647110081181	37.71219636125713	37.65920586907998	37.71770150029525	37.65226092444728	37.72464644492795	37.63311997948398	37.74378738989125
9	36.95086700114023	0.02765027633558077	1998	ASR	36.93223071489005	36.96950328739041	36.92761311874201	36.97412088353845	36.92222131485657	36.97951268742389	36.91541934687802	36.98631465540245	36.89667245952249	37.00506154275797
10	36.48643472331079	0.02716685684641951	1999	ASR	36.4681242617963	36.50474518482527	36.46358739670295	36.50928204991862	36.4582898596179	36.51457958700367	36.45160681283367	36.5212626337879	36.4331876838918	36.53968176272977
11	35.84937014470415	0.02663361417337471	2000	ASR	35.8314190887513	35.86732120065701	35.82697127518434	35.87176901422396	35.82177772042053	35.87696256898777	35.81522585133389	35.88351443807442	35.79716826092434	35.90157202848397
12	35.40326970522445	0.0261638074183557	2001	ASR	35.38563529902447	35.42090411142442	35.38126594318561	35.42527346726328	35.37616400073903	35.43037540970986	35.36972770411411	35.43681170633478	35.35198864268447	35.45455076776442
13	34.76659868798453	0.02561645976804734	2002	ASR	34.74933319410086	34.78386418186819	34.7450552453196	34.78814213064945	34.74006003566483	34.79313734030422	34.73375838656189	34.79943898940716	34.71639042683915	34.8168069491299
14	34.28315361290787	0.02514063357877818	2003	ASR	34.26620882587578	34.30009839993997	34.26201034006812	34.30429688574763	34.25710791652026	34.30919930929549	34.25092332065988	34.31538390515587	34.23387797109347	34.33242925472228
15	33.83041686614756	0.02467145414245034	2004	ASR	33.81378830605555	33.84704542623957	33.80966817321376	33.85116555908136	33.80485723965598	33.85597649263914	33.79878806193694	33.86204567035818	33.78206081602836	33.87877291626676
16	32.68448460085391	0.02395061879169432	2005	ASR	32.6683418837883	32.70062731791951	32.66434213045009	32.70462707125772	32.65967175978571	32.7092974419221	32.65377990756296	32.71518929414486	32.63754138802219	32.73142781368563
17	30.89234320571371	0.02297733261427255	2006	ASR	30.8768564835317	30.90782992789573	30.87301926898511	30.91166714244232	30.86853868912533	30.9161477223021	30.86288626530222	30.92180014612521	30.84730763378974	30.93737877763769
18	29.6648795275775	0.02221496164710083	2007	ASR	29.64990664342736	29.67985241172765	29.64619674483229	29.68356231032272	29.64186482731111	29.6878942278439	29.63639994674592	29.69335910840909	29.62133820274919	29.70842085240582
19	28.90417945733872	0.02164270711394173	2008	ASR	28.88959227274393	28.91876664193352	28.88597794065589	28.92238097402155	28.88175761276868	28.92660130190876	28.87643350681865	28.9319254078588	28.86175975139539	28.94659916328205
20	28.05238567857409	0.02104388273804711	2009	ASR	28.03820210160865	28.06656925553953	28.03468777319139	28.07008358395679	28.03058421605747	28.07418714109071	28.02540742090391	28.07936393624427	28.01113966840752	28.09363168874066
21	27.34739654760855	0.02050826065477532	2010	ASR	27.33357397992723	27.36121911528987	27.33014910039789	27.36464399481921	27.3261499895702	27.3686431056469	27.32110495744913	27.37368813776797	27.30720035672519	27.38759273849191
22	26.35459024261294	0.01986189907614277	2011	ASR	26.34120332263562	26.36797716259026	26.33788638548991	26.37129409973598	26.33401331517006	26.37516717005583	26.32912728799733	26.38005319722856	26.3156609204237	26.39351956480218
23	25.598793023237	0.01930110615370105	2012	ASR	25.5857840776894	25.61180196878459	25.58256079296173	25.61502525351226	25.57879707726176	25.61878896921223	25.57404900514795	25.62353704132604	25.56096285517574	25.63662319129825
24	24.76095664832284	0.01872506025312743	2013	ASR	24.74833595771223	24.77357733893344	24.74520887264995	24.77670442399572	24.7415574859006	24.78035581074507	24.73695112107833	24.78496217556734	24.72425553022671	24.79765776641896
25	23.95653771123449	0.01816994981601602	2014	ASR	23.94429116505849	23.96878425741048	23.94125678343921	23.97181863902976	23.93771364322509	23.97536177924388	23.93324383557035	23.97983158689862	23.92092460959509	23.99215081287388
26	23.27850650857524	0.01767552686862852	2015	ASR	23.26659320346578	23.29041981368469	23.26364139047872	23.29337162667175	23.26019466273934	23.29681835441114	23.25584648312966	23.30116653402082	23.24386247591272	23.31315054123775
27	22.93951779509444	0.01731522733136989	2016	ASR	22.92784733187309	22.95118825831578	22.92495568890875	22.95407990128012	22.92157921957914	22.95745637060973	22.91731967365562	22.96171591653325	22.90557994952495	22.97345564066392
28	22.3404824290532	0.01686156286519083	2017	ASR	22.32911773568206	22.35184712242434	22.32630185468357	22.35466300342283	22.32301384992486	22.35795100818154	22.31886590546003	22.36209895264637	22.30743376583743	22.37353109226897
29	21.97011720834354	0.01650119806562457	2018	ASR	21.95899540084731	21.98123901583977	21.95623970077035	21.98399471591673	21.95302196714755	21.98721244953953	21.94896267242341	21.99127174426367	21.93777486013492	22.00245955655216
30	21.59885719629851	0.01614806410874961	2019	ASR	21.58797340108921	21.6097409915078	21.58527667438305	21.61243771821396	21.58212780188184	21.61558659071517	21.57815537811109	21.61955901448592	21.56720699064536	21.63050740195166
31	21.16803762683352	0.01579686755694287	2020	ASR	21.15739053810014	21.1786847155669	21.15475246121813	21.18132279244891	21.15167207204453	21.18440318162251	21.14778604262552	21.18828921104152	21.13707576642191	21.19899948724513
32	20.86333422206294	0.01553654093906356	2021	ASR	20.85286259347001	20.87380585065587	20.85026799113319	20.87640045299269	20.84723836565007	20.87943007847581	20.84341637657906	20.88325206754682	20.83288260182237	20.8937858423035
33	20.17231114110058	0.2737371056961836	2022	ASR	19.98781233186135	20.3568099503398	19.94209823521009	20.40252404699106	19.88871949959933	20.45590278260182	19.82138017159807	20.52324211060308	19.63578641393606	20.70883586826509
34	19.59632833005362	0.3354807068514614	2023	ASR	19.37021433363573	19.8224423264715	19.31418905559154	19.87846760451569	19.2487703177555	19.94388634235173	19.16624206387004	20.02641459623719	18.93878614462475	20.25387051548248
35	19.03021765033122	0.3840303810633817	2024	ASR	18.7713811734945	19.28905412716794	18.70724809985691	19.35318720080552	18.63236217554955	19.42807312511288	18.53789070180796	19.52254459885447	18.27751810344699	19.78291719721544
36	18.47216355487781	0.4241587870028001	2025	ASR	18.18628053243792	18.75804657731769	18.11544601500845	18.82888109474716	18.0327350515429	18.91159205821271	17.92839198994022	19.0159351198154	17.64081233235232	19.30351477740329
37	17.93352952918224	0.4587341052876937	2026	ASR	17.62434274221834	18.24271631614615	17.5477341466353	18.31932491172919	17.45828099610419	18.4087780622603	17.34543240620342	18.52162665216107	17.03441068281836	18.83264837554612
38	17.41280260326897	0.4893429429965714	2027	ASR	17.08298545968928	17.74261974684866	17.00126518820885	17.82434001832909	16.90584331432452	17.91976189221342	16.78546495034737	18.04014025619058	16.45369043499569	18.37191477154225
39	16.90685636420351	0.5158680440366448	2028	ASR	16.55916130252281	17.25455142588421	16.4730113391687	17.34070138923833	16.37241707058155	17.44129565782548	16.24551353174854	17.56819919665849	15.89575499789169	17.91795773051534
40	16.40932100389755	0.5387334401434841	2029	ASR	16.04621466524084	16.77242734255426	15.95624618073688	16.86239582705822	15.8511931599089	16.9674488478862	15.71866473363361	17.0999772741615	15.35340346121632	17.46523854657878
41	15.91856561230336	0.5585601546720803	2030	ASR	15.54209606805437	16.29503515655234	15.44881652222414	16.38831470238258	15.33989729206308	16.49723393254363	15.20249149401375	16.63463973059296	14.82378770914608	17.01334351546063
42	15.44581637113909	0.5763559575529198	2031	ASR	15.05735245574843	15.83428028652976	14.96110101083709	15.9305317314411	14.84871159911427	16.04292114316392	14.70692803355625	16.18470470872194	14.31615869433537	16.57547404794282
43	14.99254210312866	0.5927705207392848	2032	ASR	14.59301477215038	15.39206943410694	14.49402209518692	15.4910621110704	14.37843184364276	15.60665236261456	14.23261029554089	15.75247391071642	13.83071188247966	16.15437232377766
44	14.55496837384573	0.6073737090706973	2033	ASR	14.14559849393208	14.96433825375938	14.04416708451727	15.06576966317419	13.92572921124849	15.18420753644297	13.7763152788171	15.33362146887437	13.36451590406717	15.7454208436243
45	14.12594594386319	0.6201028629540078	2034	ASR	13.70799661423219	14.5438952734942	13.60443943611887	14.64745245160751	13.48351937784284	14.76837250988355	13.33097407355616	14.92091781417023	12.91054433247334	15.34134755525305
46	13.70251307946411	0.6311634454809915	2035	ASR	13.27710891720992	14.1279172417183	13.1717046218146	14.23332153711363	13.04862774994581	14.35639840898242	12.89336154235748	14.51166461657074	12.46543272632137	14.93959343260686
