# Supplementary material for: Global impact of dietary risks on cancers: burdens across regions from 1990 to 2021 and the projection to 2035
Source: Front Nutr. 2025 Jul 4;12:1585305. doi: 10.3389/fnut.2025.1585305 (PMC12271164; doi:10.3389/fnut.2025.1585305)
Supplement: Supplementary file 1 [file Data_Sheet_1.zip › Supplementary data/Fig 13/Fig 13G.csv]

	val	sd	Time	group	low_50	up_50	low_60	up_60	low_70	up_70	low_80	up_80	low_95	up_95
1	6.386921814721056	0.01329390753128812	1990	ASR	6.377961721044968	6.395881908397144	6.375741638487242	6.39810199095487	6.373149326518641	6.400694302923471	6.369879025265945	6.403964604176167	6.360865755959732	6.41297787348238
2	6.349398797926519	0.01277885666502072	1991	ASR	6.340785848534295	6.358011747318742	6.338651779471236	6.360145816381801	6.336159902421557	6.36263769343148	6.333016303681962	6.365781292171075	6.324352238863078	6.374445356989959
3	6.333131846993113	0.01256526714723765	1992	ASR	6.324662856935874	6.341600837050351	6.322564457322286	6.34369923666394	6.320114230228574	6.346149463757651	6.317023174510354	6.349240519475871	6.308503923384527	6.357759770601699
4	6.328115086378325	0.01240287809722125	1993	ASR	6.319755546540798	6.336474626215852	6.317684265898563	6.338545906858088	6.315265704669604	6.340964468087047	6.312214596657688	6.344015576098963	6.303805445307772	6.352424727448879
5	6.293111372230564	0.01222180073198581	1994	ASR	6.284873878537206	6.301348865923923	6.282832837814964	6.303389906646164	6.280449586672227	6.305773157788901	6.277443023692158	6.30877972076897	6.269156642795872	6.317066101665256
6	6.236442628734978	0.01202689889594383	1995	ASR	6.228336498879112	6.244548758590844	6.226328006763489	6.246557250706467	6.22398276147878	6.248902495991176	6.221024144350378	6.251861113119578	6.212869906898928	6.260015350571028
7	6.157352596784238	0.01181232793712256	1996	ASR	6.149391087754617	6.165314105813859	6.147418428989117	6.167286764579358	6.145115025041378	6.169590168527097	6.142209192368846	6.172496001199629	6.134200434027477	6.180504759540998
8	6.078798516086468	0.01159921041103767	1997	ASR	6.070980648269428	6.086616383903507	6.069043580130785	6.08855345204215	6.066781734100632	6.090815298072303	6.063928328339517	6.093668703833418	6.056064063680834	6.101532968492101
9	6.032329967079494	0.01142201612099346	1998	ASR	6.024631528213944	6.040028405945043	6.022724051521738	6.041935882637249	6.020496758378145	6.044163175780843	6.01768694241238	6.046972991746607	6.009942815482346	6.054717118676641
10	6.003825750308398	0.01125949163097631	1999	ASR	5.996236852949121	6.011414647667676	5.994356517846748	6.013294982770049	5.992160916978707	6.01549058363809	5.989391082037486	6.01826041857931	5.981757146711685	6.025894353905112
11	5.964088114036998	0.01108715955241667	2000	ASR	5.956615368498669	5.971560859575327	5.954763812853415	5.97341241522058	5.952601816740694	5.975574411333302	5.9498743754908	5.978301852583196	5.942357281314261	5.985818946759735
12	5.916947634130078	0.01090868053255005	2001	ASR	5.909595183451139	5.924300084809016	5.907773433802203	5.926121834457953	5.905646241098355	5.9282490271618	5.902962705687348	5.930932562572807	5.89556662028628	5.938328647973876
13	5.86894997303238	0.01072899836974938	2002	ASR	5.861718628131169	5.87618131793359	5.859926885403421	5.877973060661339	5.857834730721319	5.88006521534344	5.855195397122361	5.882704548942399	5.847921136227671	5.889978809837088
14	5.836755790886829	0.01057264875931663	2003	ASR	5.82962982562305	5.843881756150608	5.827864193280244	5.845647388493414	5.825802526772177	5.847709055001481	5.823201655177385	5.850309926596273	5.816033399318568	5.85747818245509
15	5.767219242927887	0.0103738817154699	2004	ASR	5.76022724665166	5.774211239204114	5.758494808405177	5.775943677450598	5.75647190147066	5.777966584385115	5.753919926568655	5.78051855928712	5.746886434765567	5.787552051090208
16	5.700321491200623	0.01017771325371234	2005	ASR	5.693461712467621	5.707181269933625	5.691762034354251	5.708880948046995	5.689777380269777	5.710865602131469	5.687273662809364	5.713369319591882	5.680373173223347	5.720269809177899
17	5.571266558414161	0.00991363623603029	2006	ASR	5.564584767591076	5.577948349237245	5.562929190339659	5.579603926488662	5.560996031273634	5.581537085554688	5.55855727675957	5.583975840068751	5.551835831391541	5.59069728543678
18	5.493777901995064	0.00970023967068945	2007	ASR	5.48723994045702	5.500315863533109	5.485620000432014	5.501935803558114	5.48372845369623	5.503827350293898	5.48134219473724	5.506213609252888	5.474765432240512	5.512790371749616
19	5.463504203402217	0.009536155636418594	2008	ASR	5.457076834503271	5.469931572301164	5.455484296511989	5.471524110292445	5.453624746162888	5.473383660641547	5.451278851876329	5.475729554928106	5.444813338354836	5.482195068449598
20	5.390760198908536	0.009334271804171757	2009	ASR	5.384468899712524	5.397051498104548	5.382910076321227	5.398610321495845	5.381089893319414	5.400430504497658	5.378793662455588	5.402726735361484	5.372465026172359	5.409055371644713
21	5.351476661063765	0.009166538474967349	2010	ASR	5.345298414131637	5.357654907995894	5.343767602206318	5.359185719921213	5.3419801272037	5.360973194923831	5.339725158738857	5.363228163388674	5.333510245652829	5.369443076474702
22	5.299746562573926	0.008987644225633246	2011	ASR	5.293688890365849	5.305804234782003	5.292187953780169	5.307305171367683	5.29043536315617	5.309057761991682	5.288224402676664	5.311268722471188	5.282130779891685	5.317362345256167
23	5.232984594254028	0.008794942552363459	2012	ASR	5.227056802973736	5.238912385534321	5.225588047567491	5.240381140940566	5.22387303376978	5.242096154738277	5.221709477901898	5.244259710606158	5.215746506851396	5.250222681656661
24	5.164747717816884	0.00860825600711419	2013	ASR	5.15894575326809	5.170549682365679	5.157508174514901	5.171987261118868	5.155829564593514	5.173665871040255	5.153711933615764	5.175783502018005	5.147875536042941	5.181619899590828
25	5.105215325230475	0.0084352172094216	2014	ASR	5.099529988831325	5.110900661629625	5.098121307557351	5.112309342903599	5.096476440201514	5.113954210259435	5.094401376767997	5.116029273692953	5.088682299500008	5.121748350960941
26	5.08752385341729	0.008306216002026176	2015	ASR	5.081925463831924	5.093122243002655	5.080538325759585	5.094509381074994	5.078918613639191	5.096129093195389	5.076875284502692	5.098172422331888	5.071243670053319	5.103804036781261
27	5.067237199061815	0.008173658036107404	2016	ASR	5.061728153545479	5.072746244578152	5.060363152653449	5.074111245470182	5.058769289336408	5.075705108787223	5.056758569459526	5.077715828664105	5.051216829311045	5.083257568812586
28	5.016004690181789	0.008015148992524817	2017	ASR	5.010602479760827	5.02140690060275	5.009263949879076	5.022745430484502	5.007700995825533	5.024308384538045	5.005729269173372	5.026280111190205	5.00029499815644	5.031714382207137
29	4.98921942063206	0.007880959512751303	2018	ASR	4.983907653920466	4.994531187343655	4.982591533681837	4.995847307582284	4.98105474657685	4.997384094687271	4.979116030536713	4.999322810727407	4.973772739987067	5.004666101277053
30	4.95793160820708	0.007743603640735692	2019	ASR	4.952712419353224	4.963150797060935	4.951419237545221	4.964443978868938	4.949909234835277	4.965953981578882	4.948004308339656	4.967858908074503	4.942754145071238	4.973109071342922
31	4.891564067911811	0.007597852627816784	2020	ASR	4.886443115240662	4.89668502058296	4.885174273851817	4.897953861971805	4.883692692589393	4.899435443234229	4.88182362084295	4.901304514980672	4.87667227676129	4.906455859062332
32	4.866815387917804	0.007587999713068038	2021	ASR	4.861701076111196	4.871929699724411	4.860433880159113	4.873196895676494	4.858954220215065	4.874676555620542	4.85708757228565	4.876543203549957	4.85194290848019	4.881687867355417
33	4.832830621521527	0.03795768075365842	2022	ASR	4.807247144693561	4.858414098349493	4.8009082120077	4.864753031035354	4.793506464260737	4.872154778782317	4.784168874795337	4.881492368247717	4.758433567244357	4.907227675798698
34	4.781519464538989	0.04668371044864651	2023	ASR	4.750054643696601	4.812984285381376	4.742258464051678	4.8207804650263	4.733155140514191	4.829883788563786	4.721670947743824	4.841367981334153	4.690019392059642	4.873019537018336
35	4.730595785589889	0.05399991374080922	2024	ASR	4.694199843728584	4.766991727451194	4.685181858133869	4.77600971304591	4.674651874954411	4.786539696225367	4.661367896174172	4.799823675005607	4.624755954657903	4.836435616521875
36	4.680240361503597	0.0604549788249539	2025	ASR	4.639493705775578	4.720987017231616	4.629397724311811	4.731082998695383	4.617609003440945	4.742871719566249	4.602737078650006	4.757743644357189	4.561748603006688	4.798732120000507
37	4.630182659528147	0.06639283382092705	2026	ASR	4.585433889532842	4.674931429523452	4.574346286284747	4.686019032771547	4.561399683689666	4.698965635366628	4.545067046569719	4.715298272486575	4.50005270523913	4.760312613817164
38	4.580625842515375	0.07205101442358816	2027	ASR	4.532063458793877	4.629188226236874	4.520030939385138	4.641220745645612	4.505980991572538	4.655270693458212	4.488256442024335	4.672995243006415	4.439405854245142	4.721845830785608
39	4.532025729578327	0.07730064489219193	2028	ASR	4.479925094920989	4.584126364235664	4.467015887223993	4.59703557193266	4.451942261470016	4.612109197686637	4.432926302826536	4.631125156330117	4.38051646558963	4.683534993567023
40	4.48402748066635	0.08216809784885919	2029	ASR	4.42864618271622	4.539408778616481	4.41492411037546	4.553130850957241	4.398901331294932	4.569153630037769	4.378687979224113	4.589366982108588	4.322978008882586	4.645076952450115
41	4.436859035406576	0.08674781392670629	2030	ASR	4.378391008819976	4.495327061993176	4.363904123894216	4.509813946918936	4.346988300178507	4.526729770634644	4.325648337952538	4.548069732860613	4.266833320110231	4.60688475070292
42	4.389997326296889	0.09114227246727154	2031	ASR	4.328567434653948	4.45142721793983	4.313346675151914	4.466647977441864	4.295573932020796	4.484420720572983	4.273152932993847	4.506841719599931	4.211358472261037	4.568636180332741
43	4.343383214229211	0.09546371884343813	2032	ASR	4.279040667728733	4.407725760729688	4.263098226681879	4.423668201776542	4.244482801507409	4.442283626951013	4.220998726671923	4.465767701786498	4.156274325296072	4.53049210316235
44	4.297506305681956	0.09958385106405217	2033	ASR	4.230386790064784	4.364625821299127	4.213756286937087	4.381256324426824	4.194337435979597	4.400675175384314	4.169839808617841	4.42517280274607	4.102321957596414	4.492690653767498
45	4.252095702936993	0.103491084620953	2034	ASR	4.182342711902471	4.321848693971515	4.165059700770771	4.339131705103214	4.144878939269685	4.3593124666043	4.119420132452931	4.384771273421054	4.049253177079925	4.45493822879406
46	4.207284095639402	0.1072358492895447	2035	ASR	4.135007133218249	4.279561058060555	4.117098746386895	4.297469444891909	4.096187755775434	4.31838043550337	4.069807736850206	4.344760454428598	3.997101831031894	4.41746636024691
