# Supplementary material for: Global impact of dietary risks on cancers: burdens across regions from 1990 to 2021 and the projection to 2035
Source: Front Nutr. 2025 Jul 4;12:1585305. doi: 10.3389/fnut.2025.1585305 (PMC12271164; doi:10.3389/fnut.2025.1585305)
Supplement: Supplementary file 1 [file Data_Sheet_1.zip › Supplementary data/Fig 13/Fig 13H.csv]

	val	sd	Time	group	low_50	up_50	low_60	up_60	low_70	up_70	low_80	up_80	low_95	up_95
1	145.56572918878	0.06183458542085938	1990	ASR	145.5240526782064	145.6074056993537	145.5137263024411	145.617732075119	145.501668558284	145.6297898192761	145.4864572502705	145.6450011272896	145.4445334013552	145.6869249762049
2	144.7609444273945	0.06078867359227196	1991	ASR	144.7199728613933	144.8019159933957	144.7098211529034	144.8120677018856	144.6979673615529	144.8239214932361	144.6830133478492	144.8388755069398	144.6417986271536	144.8800902276353
3	144.277427818544	0.05993036535062937	1992	ASR	144.2370347522977	144.3178208847903	144.2270263812841	144.3278292558039	144.2153399600408	144.3395156770472	144.2005970901645	144.3542585469235	144.1599643024568	144.3948913346312
4	144.3152340366289	0.05921336405647338	1993	ASR	144.2753242292549	144.355143844003	144.2654355974574	144.3650324758004	144.2538889914664	144.3765790817914	144.2393225039085	144.3911455693493	144.1991758430783	144.4312922301796
5	143.5383599239024	0.0583559796905588	1994	ASR	143.499027993591	143.5776918542139	143.4892825449827	143.5874373028222	143.477903128943	143.5988167188619	143.4635475579392	143.6131722898657	143.423982203709	143.6527376440959
6	141.9823697973934	0.05739635157922456	1995	ASR	141.943684656429	142.0210549383578	141.9340994657152	142.0306401290715	141.9229071771573	142.0418324176295	141.9087876746688	142.0559519201179	141.8698729482981	142.0948666464887
7	139.8895304568541	0.05632634881411012	1996	ASR	139.8515664977534	139.9274944159549	139.8421599975015	139.9369009162068	139.8311763594827	139.9478845542256	139.8173200776745	139.9617408360338	139.7791308131785	139.9999301005298
8	137.8602858006072	0.05525886110112433	1997	ASR	137.823041328225	137.8975302729893	137.8138130984211	137.9067585027932	137.8030376205064	137.9175339807079	137.7894439406755	137.9311276605388	137.7519784328489	137.9685931683654
9	136.5390151215823	0.05434876567255256	1998	ASR	136.502384053519	136.5756461896455	136.4933078096516	136.5847224335129	136.4827098003455	136.595320442819	136.46934000399	136.6086902391745	136.432491540864	136.6455387023005
10	135.9562739787395	0.05357133538913969	1999	ASR	135.9201668986872	135.9923810587918	135.9112204856772	136.0013274718017	135.9007740752763	136.0117738822026	135.8875955267706	136.0249524307083	135.8512741613768	136.0612737961022
11	135.0600588831561	0.05274987106685194	2000	ASR	135.0245054700571	135.0956122962552	135.0156962415889	135.1044215247234	135.0054100167309	135.1147077495814	134.9924335484484	135.1276842178638	134.9566691358651	135.1634486304472
12	133.892730138861	0.05187167738157632	2001	ASR	133.8577686283058	133.9276916494162	133.8491060581831	133.9363542195389	133.8389910810937	133.9464691966283	133.8262306484578	133.9592296292642	133.7910616511931	133.9943986265289
13	132.7314293717849	0.05098492424900221	2002	ASR	132.6970655328411	132.7657932107288	132.6885510504915	132.7743076930784	132.678608990263	132.7842497533069	132.6660666988977	132.7967920446722	132.6314989202569	132.831359823313
14	131.8672809685431	0.05018474354023977	2003	ASR	131.833456451397	131.9011054856892	131.8250755992258	131.9094863378605	131.8152895742354	131.9192723628508	131.8029441273245	131.9316178097617	131.7689188712042	131.965643065882
15	130.2200342440602	0.04922341155480738	2004	ASR	130.1868576646722	130.2532108234481	130.1786373549426	130.2614311331778	130.1690387896894	130.271029698431	130.1569298304469	130.2831386576734	130.1235563574128	130.3165121307076
16	128.7155397963448	0.04830613452651084	2005	ASR	128.6829814616739	128.7480981310157	128.674914337208	128.7561652554816	128.6654946409753	128.7655849517143	128.6536113318818	128.7774682608078	128.6208597726728	128.8102198200168
17	125.6930495234218	0.04708597655441812	2006	ASR	125.6613135752242	125.7247854716195	125.6534502171396	125.7326488297041	125.6442684517115	125.7418305951322	125.6326853014791	125.7534137453646	125.6007610093752	125.7853380374685
18	123.9094366963584	0.04609306558676463	2007	ASR	123.8783699701529	123.9405034225639	123.8706724281999	123.9482009645169	123.8616842804105	123.9571891123063	123.8503453862762	123.9685280064406	123.8190942878083	123.9997791049085
19	123.2011912570319	0.04531998676013638	2008	ASR	123.1706455859556	123.2317369281083	123.1630771481667	123.2393053658972	123.1542397507484	123.2481427633154	123.1430910340054	123.2592914800584	123.1123640829821	123.2900184310818
20	121.5024528789077	0.04436231977612733	2009	ASR	121.4725526753786	121.5323530824369	121.465144167976	121.5397615898395	121.4564935156197	121.5484122421958	121.4455803849548	121.5593253728607	121.4155027321465	121.589403025669
21	120.6736625669276	0.04359120813827564	2010	ASR	120.6442820926424	120.7030430412129	120.6370023608834	120.7103227729719	120.6285020752964	120.7188230585589	120.6177786380944	120.7295464957609	120.5882237989766	120.7591013348787
22	119.4439473632005	0.04275672324171072	2011	ASR	119.4151293317356	119.4727653946654	119.4079889589542	119.4799057674468	119.3996513979221	119.4882433284789	119.3891332440047	119.4987614823964	119.3601441856468	119.5277505407543
23	117.9882041537377	0.04187700522719782	2012	ASR	117.9599790522145	118.0164292552608	117.9529855923416	118.0234227151337	117.9448195763223	118.031588731153	117.9345178330364	118.0418904744389	117.9061252234924	118.070283083983
24	116.4756304670468	0.0410139357558699	2013	ASR	116.4479870743473	116.5032738597463	116.4411377470761	116.5101231870175	116.4331400296037	116.5181209044899	116.4230506014078	116.5282103326858	116.3952431529653	116.5560177811283
25	115.1136499532847	0.04020135904661919	2014	ASR	115.0865542372873	115.1407456692821	115.0798406103265	115.1474592962429	115.0720013453124	115.155298561257	115.0621118109869	115.1651880955825	115.0348552895533	115.1924446170161
26	114.7322166886344	0.03959277682407041	2015	ASR	114.7055311570549	114.7589022202138	114.6989191633253	114.7655142139434	114.6911985718446	114.7732348054241	114.6814587487459	114.7829746285228	114.6546148460592	114.8098185312095
27	114.3502306919279	0.03898412502675062	2016	ASR	114.3239553916599	114.376505992196	114.3174450427804	114.3830163410754	114.3098431384002	114.3906182454557	114.3002530436437	114.4002083402122	114.2738218068755	114.4266395769804
28	113.3310327572611	0.03827358672888835	2017	ASR	113.3052363598058	113.3568291547163	113.2988446708221	113.3632208437001	113.2913813214099	113.3706841931122	113.2819660190746	113.3800994954475	113.2560165272725	113.4060489872497
29	112.8730101135775	0.03767647402505197	2018	ASR	112.8476161700846	112.8984040570704	112.8413241989224	112.9046960282326	112.8339772864875	112.9120429406674	112.8247088738774	112.9213113532776	112.7991642244884	112.9468560026666
30	112.237738885541	0.03706405663835466	2019	ASR	112.2127577113667	112.2627200597152	112.2065680139081	112.2689097571738	112.1993405228636	112.2761372482183	112.1902227649306	112.2852550061513	112.1650933345298	112.3103844365522
31	110.6392961261598	0.03635567361997099	2020	ASR	110.6147924021399	110.6637998501796	110.6087210046454	110.6698712476742	110.6016316482895	110.6769606040301	110.592688152579	110.6859040997406	110.5680390058646	110.7105532464549
32	110.2614073807956	0.03592102930810442	2021	ASR	110.237196607042	110.2856181545493	110.2311977951475	110.2916169664438	110.2241931944324	110.2986215671588	110.2153566212227	110.3074581403686	110.1910021633518	110.3318125982395
33	109.6002403351609	0.9510574453759516	2022	ASR	108.9592276169775	110.2412530533443	108.8004010235998	110.4000796467221	108.6149448217515	110.5855358485704	108.380984690189	110.8194959801329	107.7361677422241	111.4643129280978
34	108.4944145738692	1.163808466551442	2023	ASR	107.7100076674136	109.2788214803249	107.5156516534995	109.473177494239	107.2887090025219	109.7001201452165	107.0024121197503	109.9864170279882	106.2133499794284	110.7754791683101
35	107.3920864725672	1.343953988252885	2024	ASR	106.4862614844848	108.2979114606497	106.2618211684466	108.5223517766879	105.9997501407372	108.7844228043972	105.669137459627	109.1150354855074	104.7579366555916	110.0262362895429
36	106.2802139519316	1.503611970183492	2025	ASR	105.2667794840279	107.2936484198353	105.0156762850073	107.5447516188559	104.7224719508215	107.8379559530417	104.3525834061563	108.2078444977068	103.3331344903719	109.2272934134912
37	105.1619607109601	1.650399743943019	2026	ASR	104.0495912835425	106.2743301383776	103.773974526304	106.5499468956161	103.4521465762351	106.871774845685	103.0461482392251	107.277773182695	101.9271772128317	108.3967442090884
38	104.0599614122391	1.789886673174141	2027	ASR	102.8535777945198	105.2663450299585	102.5546667200997	105.5652561043786	102.2056388188307	105.9142840056476	101.7653266972299	106.3545961272484	100.5517835328178	107.5681392916605
39	102.9920817605212	1.920221887055504	2028	ASR	101.6978522086458	104.2863113123966	101.3771751535075	104.6069883675349	101.0027318855317	104.9814316355107	100.530357301316	105.4538062197264	99.22844686189241	106.75571665915
40	101.9313223995612	2.042136608238829	2029	ASR	100.5549223256082	103.3077224735142	100.2138855120323	103.6487592870901	99.81566887342576	104.0469759256966	99.31330326779901	104.5493415313234	97.9287346474131	105.9339101517093
41	100.8489786318464	2.156940489102353	2030	ASR	99.3952007421914	102.3027565215014	99.03499168051131	102.6629655831815	98.61438828513636	103.0835689785564	98.08378092481718	103.6141763388756	96.62137527320579	105.076581990487
42	99.75063554309803	2.267037848937639	2031	ASR	98.22265203291406	101.278619053282	97.84405671214148	101.6572143740546	97.40198433159863	102.0992867545974	96.84429302075998	102.6569780654361	95.30724135918025	104.1940297270158
43	98.67005610887335	2.375744705965333	2032	ASR	97.06880417705273	100.271308040694	96.67205481115651	100.6680574065902	96.20878459349326	101.1313276242534	95.6243513958258	101.7157608219209	94.0135964851813	103.3265157325654
44	97.63682221442743	2.481360785649607	2033	ASR	95.96438504489959	99.30925938395526	95.54999779369611	99.72364663515874	95.06613244049443	100.2075119883604	94.45571768722463	100.8179267416302	92.77335507455419	102.5002893543007
45	96.61420608819886	2.583434696339526	2034	ASR	94.87297110286602	98.3554410735317	94.44153750857731	98.7868746678204	93.93776774279111	99.2906444336066	93.30224280749158	99.92616936890613	91.55067408337338	101.6777380930243
46	95.55808341459247	2.681853489863995	2035	ASR	93.75051416242414	97.36565266676081	93.30264462961685	97.8135221995681	92.77968319909337	98.33648363009158	92.11994724058684	98.99621958859811	90.30165057445905	100.8145162547259
