# Supplementary material for: Global impact of dietary risks on cancers: burdens across regions from 1990 to 2021 and the projection to 2035
Source: Front Nutr. 2025 Jul 4;12:1585305. doi: 10.3389/fnut.2025.1585305 (PMC12271164; doi:10.3389/fnut.2025.1585305)
Supplement: Supplementary file 1 [file Data_Sheet_1.zip › Supplementary data/Fig 13/Fig 13I.csv]

	val	sd	Time	group	low_50	up_50	low_60	up_60	low_70	up_70	low_80	up_80	low_95	up_95
1	0.9323960410664334	0.005479839545109643	1990	ASR	0.9287026292130295	0.9360894529198373	0.9277874960089961	0.9370045861238706	0.9267189272976998	0.938073154835167	0.9253708867696028	0.939421195363264	0.9216555555580185	0.9431365265748483
2	0.9316750456716397	0.005475586561706446	1991	ASR	0.9279845003290496	0.9353655910142299	0.9270700773732446	0.9362800139700348	0.9260023379937119	0.9373477533495675	0.9246553436995321	0.9386947476437474	0.9209428960106951	0.9424071953325843
3	0.9225924510037238	0.005309887736946308	1992	ASR	0.919013586669022	0.9261713153384256	0.918126835416952	0.9270580665904956	0.9170914073082475	0.9280934946992001	0.9157851749249586	0.929399727082489	0.912185071039309	0.9329998309681385
4	0.9159688017016945	0.004999469042728427	1993	ASR	0.9125991595668955	0.9193384438364934	0.9117642482367598	0.9201733551666291	0.9107893517734278	0.9211482516299612	0.9095594823889166	0.9223781210144724	0.9061698423779467	0.9257677610254422
5	0.8929663733793057	0.001603591749410579	1994	ASR	0.891885552540203	0.8940471942184085	0.8916177527180514	0.89431499404056	0.8913050523269164	0.8946276944316951	0.8909105687565614	0.8950221780020501	0.889823333550461	0.8961094132081505
6	0.8761653851960849	0.001531994996658405	1995	ASR	0.8751328205683371	0.8771979498238327	0.8748769774038951	0.8774537929882746	0.8745782383795467	0.877752532012623	0.8742013676103688	0.878129402781801	0.8731626750026344	0.8791680953895353
7	0.8562285460895123	0.001464267914135418	1996	ASR	0.855241629515385	0.8572154626636396	0.8549970967737244	0.8574599954053002	0.8547115645304679	0.8577455276485566	0.8543513546235907	0.8581057375554338	0.8533585809778068	0.8590985112012177
8	0.8466466519065071	0.001410744979095304	1997	ASR	0.8456958097905969	0.8475974940224174	0.845460215379088	0.8478330884339262	0.8451851201081644	0.8481081837048499	0.8448380768433069	0.8484552269697073	0.8438815917474803	0.8494117120655339
9	0.8324747098043658	0.001392372789880994	1998	ASR	0.8315362505439859	0.8334131690647456	0.8313037242880759	0.8336456953206557	0.831032211594049	0.8339172080146825	0.8306896878877383	0.8342597317209932	0.829745659136199	0.8352037604725325
10	0.8184141696152092	0.001398614386372788	1999	ASR	0.8174715035187939	0.8193568357116244	0.8172379349162697	0.8195904043141486	0.816965205110927	0.8198631341194914	0.8166211459718793	0.8202071932585391	0.8156728854179185	0.8211554538124999
11	0.8122961710288894	0.001415758754051458	2000	ASR	0.8113419496286587	0.8132503924291201	0.8111055179167321	0.8134868241410467	0.8108294449596921	0.8137628970980867	0.8104811683061954	0.8141111737515834	0.8095212838709486	0.8150710581868302
12	0.7965780170200657	0.001412959106796889	2001	ASR	0.7956256825820845	0.7975303514580468	0.7953897184112495	0.7977663156288819	0.7951141913854242	0.7980418426547072	0.794766603445152	0.7983894305949794	0.7938086171707438	0.7993474168693876
13	0.7799650935166613	0.001399002730209154	2002	ASR	0.7790221656765004	0.7809080213568222	0.7787885322205554	0.7811416548127672	0.7785157266881646	0.781414460345158	0.7781715720165332	0.7817586150167894	0.7772230481654514	0.7827071388678712
14	0.7642182121990894	0.001380765935105358	2003	ASR	0.7632875759588283	0.7651488484393504	0.7630569880476658	0.765379436350513	0.7627877386903202	0.7656486857078585	0.7624480702702843	0.7659883541278945	0.7615119109662829	0.7669245134318958
15	0.7471582341107487	0.001362560761993283	2004	ASR	0.7462398681571651	0.7480766000643322	0.7460123205099123	0.748304147711585	0.7457466211613236	0.7485698470601737	0.7454114312138733	0.748905037007624	0.7444876150172418	0.7498288532042555
16	0.7260109246922212	0.001347117045560696	2005	ASR	0.7251029678035132	0.7269188815809291	0.7248779992569047	0.7271438501275377	0.7246153114330203	0.7274065379514221	0.7242839206398124	0.72773792874463	0.7233705752829223	0.7286512741015201
17	0.6969636554346028	0.001704925058727243	2006	ASR	0.6958145359450206	0.698112774924185	0.6955298134602133	0.6983974974089924	0.6951973530737614	0.6987299577954442	0.6947779415093145	0.6991493693598911	0.6936220023194974	0.7003053085497082
18	0.678279355183932	0.001684499213004059	2007	ASR	0.6771440027143673	0.6794147076534968	0.6768626913457956	0.6796960190220684	0.6765342139992598	0.6800244963686042	0.6761198271928608	0.6804388831750032	0.674977736726444	0.68158097364142
19	0.6647534088346337	0.001696361060501253	2008	ASR	0.6636100614798559	0.6658967561894116	0.6633267691827522	0.6661800484865152	0.6629959787759544	0.6665108388933131	0.6625786739550711	0.6669281437141964	0.6614285411560513	0.6680782765132162
20	0.6567150570761721	0.001722173365258032	2009	ASR	0.6555543122279881	0.657875801924356	0.6552667092759901	0.658163404876354	0.6549308854697647	0.6584992286825794	0.6545072308219113	0.6589228833304328	0.6533395972802664	0.6600905168720778
21	0.6455150802755097	0.001741347031145973	2010	ASR	0.6443414123765173	0.6466887481745022	0.644050607422316	0.6469795531287035	0.6437110447512425	0.647319115799777	0.6432826733815806	0.6477474871694389	0.6421020400944636	0.6489281204565559
22	0.6394105549822919	0.001749348403027197	2011	ASR	0.6382314941586517	0.6405896158059322	0.6379393529753461	0.6408817569892378	0.6375982300367558	0.6412228799278281	0.6371678903296111	0.6416532196349728	0.6359818321123586	0.6428392778522253
23	0.6261347276397065	0.00173576064358289	2012	ASR	0.6249648249659316	0.6273046303134813	0.6246749529384532	0.6275945023409597	0.6243364796129546	0.6279329756664583	0.6239094824946332	0.6283599727847797	0.6227326367782839	0.629536818501129
24	0.6128009394567985	0.001719387372783727	2013	ASR	0.6116420723675422	0.6139598065460548	0.6113549346762873	0.6142469442373096	0.6110196541385945	0.6145822247750025	0.6105966848448897	0.6150051940687072	0.6094309402061424	0.6161709387074545
25	0.6018511570293493	0.001702770808647117	2014	ASR	0.6007034895043212	0.6029988245543775	0.6004191267792771	0.6032831872794215	0.6000870864715909	0.6036152275871077	0.5996682048526637	0.604034109206035	0.598513726244401	0.6051885878142976
26	0.5933908212219131	0.001680164171720925	2015	ASR	0.5922583905701732	0.5945232518736531	0.5919778031534958	0.5948038392903304	0.5916501711400103	0.5951314713038159	0.5912368507537669	0.5955447916900594	0.5900976994453401	0.5966839429984861
27	0.588550663211521	0.001650685476082672	2016	ASR	0.5874381012006413	0.5896632252224008	0.5871624367261356	0.5899388896969066	0.5868405530582994	0.5902607733647427	0.5864344844311831	0.590666841991859	0.585315319678399	0.5917860067446431
28	0.5871257806513234	0.002338766129178206	2017	ASR	0.5855494522802572	0.5887021090223895	0.5851588783366845	0.5890926829659623	0.5847028189414948	0.589548742361152	0.5841274824737169	0.5901240788289298	0.5825417990381341	0.5917097622645127
29	0.5788127103511422	0.001855040568834861	2018	ASR	0.5775624130077476	0.5800630076945369	0.5772526212327521	0.5803727994695324	0.5768908883218293	0.5807345323804551	0.5764345483418959	0.5811908723603886	0.575176830836226	0.5824485898660585
30	0.5805585564185488	0.001850912820192197	2019	ASR	0.5793110411777392	0.5818060716593584	0.5790019387367672	0.5821151741003304	0.5786410107368297	0.5824761021002679	0.5781856861830624	0.5829314266540352	0.5769307672909721	0.5841863455461255
31	0.5799110670974637	0.001849671148400144	2020	ASR	0.578664388743442	0.5811577454514854	0.5783554936616592	0.5814666405332681	0.577994807787721	0.5818273264072062	0.5775397886852147	0.5822823455097126	0.5762857116465994	0.5835364225483279
32	0.5685529416606462	0.001822524529320811	2021	ASR	0.5673245601278839	0.5697813231934085	0.5670201985314873	0.570085684789805	0.5666648062482699	0.5704410770730225	0.5662164652140569	0.5708894181072355	0.5649807935831774	0.5721250897381149
33	0.8582817865456951	0.1139115496587159	2022	ASR	0.7815054020757206	0.9350581710156696	0.762482173282715	0.9540813998086752	0.7402694210992654	0.9762941519921248	0.7122471798832213	1.004316393208169	0.6350151492146119	1.081548423876778
34	0.834943890489579	0.1263426821897019	2023	ASR	0.7497889226937199	0.920098858285438	0.7286896947680397	0.9411980862111182	0.7040528717410478	0.9658349092381101	0.6729725719223811	0.9969152090567768	0.5873122333977632	1.082575547581395
35	0.8100921320145308	0.1298653416742029	2024	ASR	0.7225628917261181	0.8976213723029435	0.7008753796665261	0.9193088843625354	0.6755516380400566	0.944632625989005	0.6436047639882028	0.9765795000408588	0.5555560623330932	1.064628201695968
36	0.7854873639191158	0.1295572168086403	2025	ASR	0.6981657997900922	0.8728089280481394	0.6765297445830494	0.8944449832551822	0.6512660873053644	0.9197086405328672	0.619395011970439	0.9515797158677926	0.5315552189741808	1.039419508864051
37	0.7618685062792687	0.1275498939609458	2026	ASR	0.6758998777495913	0.8478371348089462	0.6545990454581133	0.8691379671004241	0.6297268161357289	0.8940101964228085	0.5983495422213362	0.9253874703372013	0.511870714115815	1.011866298442722
38	0.7394337275239655	0.1248834171901717	2027	ASR	0.6552623043377899	0.8236051507101412	0.6344067736670311	0.8444606813808999	0.6100545073149477	0.8688129477329833	0.5793331866861655	0.8995342683617655	0.4946622298312291	0.984205225216702
39	0.7179949794893687	0.1220057012397272	2028	ASR	0.6357631368537926	0.8002268221249449	0.6153881847467582	0.8206017742319793	0.5915970730050113	0.8443928859737262	0.5615836705000384	0.8744062884786991	0.4788638050595034	0.9571261539192342
40	0.6974440682686575	0.1190705711473329	2029	ASR	0.6171905033153551	0.7776976332219598	0.5973057179337505	0.7975824186035644	0.5740869565600206	0.8208011799772943	0.5447955960577767	0.8500925404795382	0.464065748819885	0.9308223877174299
41	0.6776856191223061	0.1161216677167035	2030	ASR	0.5994196150812479	0.7559516231633643	0.5800272965725584	0.7753439416720538	0.5573835713678013	0.7979876668768109	0.5288176411094921	0.82655359713512	0.4500871503975672	0.905284087847045
42	0.6586350693503991	0.1132016416411016	2031	ASR	0.5823371628842966	0.7349329758165015	0.5634324887302326	0.7538376499705656	0.5413581686102178	0.7759119700905803	0.5135105647665068	0.8037595739342913	0.4367598517338398	0.8805102869669583
43	0.6401433465318819	0.1102867001890003	2032	ASR	0.5658101106044957	0.714476582459268	0.5473922316729326	0.7328944613908311	0.5258863251360775	0.7544003679276863	0.4987557968895834	0.7815308961741803	0.4239814141614412	0.8563052789023226
44	0.6221630766578164	0.1074712623031801	2033	ASR	0.5497274458654731	0.6945987074501598	0.531779745060842	0.7125464082547909	0.5108228489117219	0.733503304403911	0.4843849183851396	0.7599412349304933	0.4115194025435835	0.8328067507720494
45	0.6046296256223314	0.1046910653488532	2034	ASR	0.5340678475772043	0.6751914036674584	0.5165844396639458	0.6926748115807169	0.4961696819209195	0.7130895693237432	0.4704156798451016	0.7388435713995611	0.3994351375385792	0.8098241137060835
46	0.5874922973508427	0.101838453359521	2035	ASR	0.5188531797865256	0.6561314149151599	0.5018461580754856	0.6731384366261999	0.481987659670379	0.6929969350313064	0.4569354001439369	0.7180491945577486	0.3878889287661816	0.7870956659355038
