# Supplementary material for: Global impact of dietary risks on cancers: burdens across regions from 1990 to 2021 and the projection to 2035
Source: Front Nutr. 2025 Jul 4;12:1585305. doi: 10.3389/fnut.2025.1585305 (PMC12271164; doi:10.3389/fnut.2025.1585305)
Supplement: Supplementary file 1 [file Data_Sheet_1.zip › Supplementary data/Fig 13/Fig 13J.csv]

	val	sd	Time	group	low_50	up_50	low_60	up_60	low_70	up_70	low_80	up_80	low_95	up_95
1	34.46500088746473	0.0289692898063109	1990	ASR	34.44547558613528	34.48452618879418	34.44063771473763	34.48936406019184	34.43498870322539	34.49501307170407	34.42786225793304	34.50213951699642	34.40822107944437	34.5217806954851
2	33.98843048568114	0.02840354398344824	1991	ASR	33.96928649703629	34.00757447432598	33.96454310519105	34.01231786617122	33.95900441411428	34.01785655724799	33.95201714229435	34.02484382906792	33.93275953947358	34.04410143188869
3	33.56994944327508	0.02791804162393898	1992	ASR	33.55113268322054	33.58876620332961	33.54647037026935	33.59342851628081	33.54102635215268	33.59887253439748	33.53415851391319	33.60574037263697	33.51523008169216	33.624668804858
4	33.27069138696927	0.02750126806100615	1993	ASR	33.25215553229615	33.28922724164239	33.24756282052996	33.29381995340857	33.24220007325807	33.29918270068047	33.23543476131506	33.30594801262348	33.21678890156969	33.32459387236884
5	32.77543810561789	0.02701624333788974	1994	ASR	32.75722915760816	32.79364705362763	32.75271744497073	32.79815876626506	32.74744927751984	32.80342693371595	32.74080328165872	32.81007292957707	32.72248626867563	32.82838994256016
6	32.28075899625559	0.02655335321497365	1995	ASR	32.26286203618869	32.29865595632248	32.25842762620179	32.30309036630938	32.25324972232487	32.3082682701863	32.24671759743399	32.31480039507718	32.22871442395424	32.33280356855693
7	31.38330499331558	0.02591490547620654	1996	ASR	31.36583834702462	31.40077163960655	31.36151055781009	31.40509942882107	31.35645715124223	31.41015283538893	31.35008208449509	31.41652790213608	31.33251177858222	31.43409820804895
8	30.58890492150092	0.0253129568764313	1997	ASR	30.5718439885662	30.60596585443563	30.56761672476784	30.610193118234	30.56268069817694	30.6151291448249	30.55645371078533	30.6213561322165	30.53929152602311	30.63851831697873
9	29.94317098368119	0.02478211368927668	1998	ASR	29.92646783905462	29.95987412830776	29.92232922606851	29.96401274129387	29.9174967138991	29.96884525346328	29.91140031393154	29.97494165343084	29.89459804085021	29.99174392651218
10	29.33632801383375	0.02426275213825817	1999	ASR	29.31997491889257	29.35268110877493	29.31592303928548	29.35673298838202	29.31119180261851	29.36146422504899	29.3052231655925	29.367432862075	29.28877301964276	29.38388300802474
11	28.96540986641683	0.02385426944198714	2000	ASR	28.94933208881293	28.98148764402073	28.94534842581612	28.98547130701754	28.94069684327493	28.99012288955873	28.9348286929922	28.99599103984146	28.91865549831053	29.01216423452312
12	28.2488850352605	0.02329450806634721	2001	ASR	28.23318453682379	28.26458553369722	28.22929435397671	28.2684757165443	28.22475192490377	28.27301814561724	28.21902147591945	28.27874859460156	28.20322779945046	28.29454227107054
13	27.54513998880748	0.0227286655999942	2002	ASR	27.52982086819308	27.56045910942188	27.52602518103789	27.56425479657707	27.52159309124589	27.56868688636908	27.51600183950829	27.57427813810667	27.50059180423149	27.58968817338347
14	26.85968131095238	0.02218448709407839	2003	ASR	26.84472896665097	26.87463365525379	26.84102415730626	26.8783384645985	26.83669818232291	26.88266443958184	26.83124079849777	26.88812182340699	26.81619971624799	26.90316290565677
15	26.14664900731763	0.02162679588726629	2004	ASR	26.13207254688961	26.16122546774564	26.12846087197644	26.16483714265882	26.12424364677842	26.16905436785683	26.11892345499015	26.1743745596451	26.10426048737859	26.18903752725667
16	25.33461231014373	0.02103504856201586	2005	ASR	25.32043468741293	25.34878993287452	25.31692183430307	25.35230278598438	25.31281999983348	25.35640462045398	25.30764537788722	25.36157924240023	25.29338361496217	25.37584100532528
17	24.22165737604466	0.02030583937701141	2006	ASR	24.20797124030456	24.23534351178477	24.20458016512859	24.23873458696073	24.20062052645008	24.24269422563924	24.19562528996333	24.24768946212599	24.18185793086572	24.2614568212236
18	23.4857366424372	0.01973232428652701	2007	ASR	23.47243705586808	23.49903622900631	23.46914175771223	23.50233152716217	23.46529395447635	23.50617933039804	23.46043980270187	23.51103348217253	23.4470612868356	23.52441199803879
19	22.93768375805547	0.01924707545813377	2008	ASR	22.92471122919669	22.95065628691425	22.92149696759517	22.95387054851576	22.91774378788084	22.95762372823009	22.91300900731814	22.96235850879279	22.89995949015752	22.97540802595341
20	22.39608988805148	0.01876800154145764	2009	ASR	22.38344025501254	22.40873952109042	22.38030599875512	22.41187377734785	22.37664623845453	22.41553353764843	22.37202931007533	22.42015046602763	22.35930460503022	22.43287517107274
21	21.94310667179914	0.01833801529227438	2010	ASR	21.93074684949215	21.95546649410613	21.92768440093834	21.95852894265994	21.92410848795634	21.96210485564194	21.91959733619444	21.96661600740384	21.90716416182628	21.979049181772
22	21.53260040698619	0.01792466042096492	2011	ASR	21.52051918586246	21.54468162810992	21.51752576757216	21.54767504640022	21.51403045879007	21.55117035518231	21.50962099232651	21.55557982164586	21.49746807256109	21.56773274141128
23	21.04004886332982	0.01747000536263081	2012	ASR	21.02827407971541	21.05182364694424	21.02535658881985	21.05474113783979	21.02194993777414	21.05814778888551	21.01765231645493	21.06244541020472	21.00580765281907	21.07429007384058
24	20.50831878445693	0.01701119094104628	2013	ASR	20.49685324176266	20.51978432715119	20.49401237287551	20.52262519603835	20.490695190642	20.52594237827185	20.48651043767051	20.53012713124335	20.47497685021248	20.54166071870138
25	20.06849194136263	0.01659810404550145	2014	ASR	20.05730481923596	20.07967906348929	20.05453293586036	20.08245094686489	20.05129630557149	20.08568757715377	20.0472131719763	20.08977071074896	20.03595965743344	20.10102422529181
26	19.76202390570403	0.01625236754666845	2015	ASR	19.75106980997758	19.77297800143049	19.74835566459728	19.77569214681078	19.74518645292569	19.77886135848238	19.7411883705092	19.78285944089886	19.73016926531256	19.7938785460955
27	19.57891310895965	0.01596361749908867	2016	ASR	19.56815363076526	19.58967258715404	19.56548770664292	19.59233851127638	19.56237480123059	19.59545141668871	19.55844775132582	19.59937846659348	19.54762441866144	19.61020179925787
28	19.30230650931611	0.0156372213231543	2017	ASR	19.29176702214431	19.31284599648792	19.28915560618334	19.31545741244889	19.28610634802533	19.3185066706069	19.28225959157983	19.3223534270524	19.27165755552273	19.3329554631095
29	19.14018107437316	0.01536259780825134	2018	ASR	19.1298266834504	19.15053546529592	19.12726112961642	19.1531010191299	19.12426542304381	19.15609672570251	19.12048622398298	19.15987592476334	19.11007038266899	19.17029176607733
30	18.92258259822928	0.01507378346018419	2019	ASR	18.91242286817712	18.93274232828144	18.90990554633926	18.9352596501193	18.90696615856453	18.93819903789403	18.90325800783332	18.94190718862524	18.89303798264732	18.95212721381124
31	18.64540562221258	0.01478486958213016	2020	ASR	18.63544062011422	18.65537062431093	18.63297154689401	18.65783969753115	18.63008849732549	18.66072274709967	18.62645141940829	18.66435982501687	18.6164272778316	18.67438396659355
32	18.52614664485911	0.01459933673097298	2021	ASR	18.51630669190244	18.53598659781579	18.51386860266837	18.53842468704986	18.51102173200583	18.5412715577124	18.50743029517001	18.54486299454822	18.49753194486641	18.55476134485182
33	18.00711134684175	0.271502897675079	2022	ASR	17.82411839380875	18.19010429987475	17.77877740989701	18.23544528378649	17.72583434485037	18.28838834883313	17.6590446320223	18.3551780616612	17.4749656673986	18.5392570262849
34	17.5349092725844	0.335679689097113	2023	ASR	17.30866116213295	17.76115738303586	17.25260265405373	17.81721589111508	17.18714511467979	17.88267343048901	17.1045679111619	17.9652506340069	16.87697708195406	18.19284146321474
35	17.06867810904252	0.3866509319509531	2024	ASR	16.80807538090758	17.32928083717746	16.74350467527177	17.39385154281327	16.66810774354133	17.46924847454371	16.5729916142814	17.56436460380364	16.31084228241865	17.82651393566639
36	16.60953351798705	0.4291816077915543	2025	ASR	16.32026511433554	16.89880192163856	16.24859178583436	16.97047525013975	16.164901372315	17.0541656636591	16.05932269679828	17.15974433917583	15.76833756671561	17.4507294692585
37	16.16102219174753	0.4657828208921976	2026	ASR	15.84708457046619	16.47495981302887	15.7692988393772	16.55274554411787	15.67847118930322	16.64357319419185	15.56388861536374	16.75815576813133	15.24808786279883	17.07395652069624
38	15.72278509423878	0.4978740276538899	2027	ASR	15.38721799960006	16.0583521888775	15.30407303698186	16.1414971514957	15.20698760158935	16.23858258688821	15.08451059078649	16.36105959769106	14.74695200003715	16.6986181884404
39	15.29450680315612	0.5259674306988641	2028	ASR	14.94000475486508	15.64900885144715	14.85216819393837	15.73684541237386	14.74960454495209	15.83940906136014	14.62021655700017	15.96879704931206	14.26361063898634	16.32540296732589
40	14.87453566484901	0.5505931518502405	2029	ASR	14.50343588050194	15.24563544919607	14.41148682414295	15.33758450555506	14.30412115953216	15.44495017016586	14.168675244177	15.58039608552101	13.79537308722253	15.95369824247548
41	14.46255385849087	0.5722828779093798	2030	ASR	14.07683519877995	14.8482725182018	13.98126395816909	14.94384375881266	13.86966879697676	15.05543892000499	13.72888720901105	15.1962205079707	13.34087941778849	15.58422829919326
42	14.06133534214519	0.5916045815672344	2031	ASR	13.66259385416888	14.46007683012151	13.56379588904715	14.55887479524324	13.44843299564154	14.67423768864885	13.302898268576	14.81977241571439	12.90179036227341	15.22088032201697
43	13.67107282293712	0.6089551508367931	2032	ASR	13.26063705127312	14.08150859460112	13.15894154108338	14.18320410479086	13.0401952866702	14.30195035920404	12.89039231956435	14.45175332630989	12.47752072729701	14.86462491857724
44	13.2923229602213	0.6243878062048516	2033	ASR	12.87148557883923	13.71316034160337	12.76721281520302	13.81743310523958	12.64545719299307	13.93918872744952	12.49185779266668	14.09278812777592	12.06852286005979	14.51612306038281
45	12.92325997798183	0.6380105846338572	2034	ASR	12.49324084393861	13.35327911202505	12.38669307630475	13.4598268796589	12.26228101230115	13.5842389436625	12.10533040848122	13.74118954748243	11.67275923209947	14.17376072386419
46	12.56262351697419	0.6500068517970802	2035	ASR	12.12451889886296	13.00072813508542	12.01596775461284	13.10927927933553	11.88921641851241	13.23603061543596	11.72931473297033	13.39593230097804	11.28861008745191	13.83663694649647
