# Supplementary material for: Global impact of dietary risks on cancers: burdens across regions from 1990 to 2021 and the projection to 2035
Source: Front Nutr. 2025 Jul 4;12:1585305. doi: 10.3389/fnut.2025.1585305 (PMC12271164; doi:10.3389/fnut.2025.1585305)
Supplement: Supplementary file 1 [file Data_Sheet_1.zip › Supplementary data/Fig 13/Fig 13K.csv]

	val	sd	Time	group	low_50	up_50	low_60	up_60	low_70	up_70	low_80	up_80	low_95	up_95
1	1.17928714984679	0.004903379196169961	1990	ASR	1.175982272268572	1.182592027425009	1.175163407942811	1.183410891750769	1.174207248999558	1.184367050694022	1.1730010177173	1.18557328197628	1.169676526622297	1.188897773071283
2	1.176378795375036	0.004481576676510245	1991	ASR	1.173358212695068	1.179399378055003	1.17260978939009	1.180147801359981	1.171735881938171	1.1810217088119	1.17063341407575	1.182124176674322	1.167594905089075	1.185162685660996
3	1.17556281826086	0.004369581040569109	1992	ASR	1.172617720639516	1.178507915882203	1.171888000605741	1.179237635915978	1.17103593230283	1.180089704218889	1.16996101536685	1.181164621154869	1.166998439421344	1.184127197100375
4	1.178853323827048	0.004325792452756155	1993	ASR	1.17593773971389	1.181768907940206	1.17521533237428	1.182491315279816	1.174371802845993	1.183334844808103	1.173307657902615	1.184398989751481	1.170374770619646	1.18733187703445
5	1.177605065107565	0.004288002127681979	1994	ASR	1.174714951673507	1.180495178541623	1.173998855318185	1.181211274896946	1.173162694903287	1.182047435311844	1.172107846379877	1.183102283835253	1.169200580937308	1.186009549277822
6	1.170857993664872	0.004237459774241006	1995	ASR	1.168001945777034	1.173714041552711	1.167294289994736	1.174421697335009	1.166467985338759	1.175248001990986	1.165425570234295	1.176290417095449	1.16255257250736	1.179163414822385
7	1.159200479196669	0.004169115465632292	1996	ASR	1.156390495372833	1.162010463020506	1.155694253090073	1.162706705303266	1.154881275574274	1.163519682819065	1.153855673169729	1.16454528522361	1.15102901288403	1.167371945509309
8	1.145833813844766	0.004097257578301179	1997	ASR	1.143072262236991	1.148595365452541	1.142388020221414	1.149279607468117	1.141589054993646	1.150078572695886	1.140581129629384	1.151086498060148	1.137803188991295	1.153864438698236
9	1.135062135848157	0.004037383599818709	1998	ASR	1.132340939301879	1.137783332394435	1.131666696240709	1.138457575455604	1.130879406438745	1.139244865257569	1.129886210073189	1.140238061623124	1.127148863992512	1.142975407703801
10	1.129342429496607	0.003990913394722339	1999	ASR	1.126652553868565	1.13203230512465	1.125986071331646	1.132698787661569	1.125207843219675	1.13347701577354	1.124226078524573	1.134458780468641	1.121520239242952	1.137164619750263
11	1.120260195080449	0.003937661114435065	2000	ASR	1.11760621148932	1.122914178671579	1.116948622083209	1.123571768077689	1.116180778165895	1.124339611995004	1.115212113531744	1.125308276629155	1.112542379296157	1.127978010864742
12	1.110678986153791	0.00387939679913592	2001	ASR	1.108064272711174	1.113293699596409	1.107416413445718	1.113941558861865	1.106659931069887	1.114698041237696	1.105705599457299	1.115652372850284	1.103075368427485	1.118282603880098
13	1.100803080257112	0.003818876453443996	2002	ASR	1.09822915752749	1.103377002986733	1.097591405159765	1.104014755354458	1.096846724251344	1.10475943626288	1.095907280643796	1.105698879870427	1.093318082408361	1.108288078105862
14	1.091598513660325	0.003763173209561938	2003	ASR	1.089062134917081	1.09413489240357	1.088433684991084	1.094763342329567	1.087699866215219	1.095497161105432	1.086774125605667	1.096422901714984	1.084222694169584	1.098974333151067
15	1.077640498358269	0.00369746470351773	2004	ASR	1.075148407148099	1.08013258956844	1.074530930542611	1.080750066173928	1.073809924925425	1.081471071791114	1.07290034860836	1.082380648108179	1.070393467539375	1.084887529177164
16	1.065269538548719	0.003636195687320722	2005	ASR	1.062818742655465	1.067720334441973	1.062211497975682	1.068327579121756	1.061502439816655	1.069036637280784	1.060607935677574	1.069931141419864	1.058142595001571	1.072396482095868
17	1.050444147667211	0.00356664363083932	2006	ASR	1.048040229860025	1.052848065474396	1.047444600373675	1.053443694960746	1.046749104865661	1.05413919046876	1.045871710532475	1.055016584801947	1.043453526150766	1.057434769183656
18	1.038802353787855	0.003502985040343968	2007	ASR	1.036441341870663	1.041163365705047	1.035856343368926	1.041748364206784	1.035173261286059	1.042431446289651	1.034311526966134	1.043293180609576	1.031936503108781	1.045668204466929
19	1.032205370748757	0.00345129421318848	2008	ASR	1.029879198449068	1.034531543048446	1.029302832315465	1.035107909182048	1.028629829943894	1.03578091155362	1.027780811567449	1.036629929930065	1.025440834090907	1.038969907406606
20	1.023117949180953	0.003397496247351762	2009	ASR	1.020828036710237	1.025407861651668	1.02026065483693	1.025975243524975	1.019598143068696	1.026637755293209	1.018762358991848	1.027473539370058	1.016458856536143	1.029777041825762
21	1.015255514225064	0.003346618256876634	2010	ASR	1.012999893519929	1.017511134930199	1.012441008271031	1.018070020179097	1.01178841771094	1.018722610739188	1.010965149619748	1.01954587883038	1.008696142441586	1.021814886008542
22	1.005901387705768	0.003290626820514093	2011	ASR	1.003683505228742	1.008119270182795	1.003133970549716	1.00866880486182	1.002492298319716	1.009310477091821	1.001682804121869	1.010119971289667	0.9994517591375605	1.012351016273976
23	0.9964373095436446	0.003234663877354098	2012	ASR	0.9942571460903079	0.9986174729969813	0.9937169572227899	0.9991576618644994	0.9930861977667058	0.9997884213205834	0.9922904704528767	1.000584148634412	0.9900973683440306	1.002777250743259
24	0.9883291321069854	0.003184195386517751	2013	ASR	0.9861829844164725	0.9904752797974983	0.9856512237869239	0.9910070404270468	0.9850303056865529	0.9916279585274178	0.9842469936214696	0.9924112705925011	0.9820881091494106	0.9945701550645601
25	0.9824320887806937	0.003139657007840025	2014	ASR	0.9803159599574095	0.9845482176039778	0.9797916372371002	0.9850725403242871	0.9791794041205714	0.985684773440816	0.9784070484966427	0.9864571290647446	0.9762783610453272	0.9885858165160601
26	0.9808331657486539	0.003103590300853298	2015	ASR	0.9787413458858788	0.9829249856114289	0.9782230463056363	0.9834432851916715	0.9776178461969699	0.9840484853003378	0.9768543629829599	0.9848119685143478	0.9747501287589814	0.9869162027383264
27	0.9809450462326713	0.003071901716474011	2016	ASR	0.9788745844757678	0.9830155079895748	0.9783615768891166	0.983528515576226	0.9777625560544042	0.9841275364109384	0.9770068682321517	0.984883224233191	0.9749241188683823	0.9869659735969604
28	0.9775039373757166	0.003032567106804887	2017	ASR	0.9754599871457301	0.9795478876057031	0.9749535484388937	0.9800543263125395	0.9743621978530668	0.9806456768983665	0.9736161863447927	0.9813916884066405	0.9715601058463791	0.9834477689050541
29	0.9769457978672	0.00300167060986959	2018	ASR	0.9749226718761479	0.9789689238582522	0.9744213928842997	0.9794702028501003	0.9738360671153752	0.9800555286190249	0.9730976561453473	0.9807939395890528	0.9710625234718556	0.9828290722625445
30	0.9726972944008137	0.002965409417295018	2019	ASR	0.9706986084535568	0.9746959803480705	0.9702033850808686	0.9751912037207587	0.969625130244496	0.9757694585571313	0.9688956395278414	0.9764989492737859	0.9668850919429154	0.9785094968587119
31	0.9646154164683811	0.002940138609268907	2020	ASR	0.9626337630457339	0.9665970698910283	0.9621427598979859	0.9670880730387763	0.9615694328691785	0.9676614000675837	0.9608461587712984	0.9683846741654638	0.958852744794214	0.9703780881425482
32	0.9624986194623675	0.003074186256091932	2021	ASR	0.9604266179257616	0.9645706209989734	0.9599132288209942	0.9650840101037408	0.9593137625010563	0.9656834764236787	0.9585575126820576	0.9664397262426774	0.9564732144004273	0.9685240245243076
33	0.9568039971451837	0.00754803368166098	2022	ASR	0.9517166224437442	0.9618913718466232	0.9504561008189069	0.9631518934714606	0.948984234250983	0.9646237600393844	0.9471274179652943	0.9664805763250731	0.9420098511291282	0.9715981431612393
34	0.9526102721437205	0.009517755135092794	2023	ASR	0.9461953051826679	0.9590252391047731	0.9446058400751075	0.9606147042123335	0.9427498778237644	0.9624706664636766	0.9404085100605315	0.9648120342269095	0.9339554720789386	0.9712650722085024
35	0.9488113251783031	0.0111838391031381	2024	ASR	0.941273417622788	0.9563492327338182	0.939405716492564	0.9582169338640423	0.9372248678674521	0.9603977824891542	0.93447364344808	0.9631490069085262	0.9268910005361525	0.9707316498204538
36	0.9452146202111753	0.01267794615019194	2025	ASR	0.9366696845059459	0.9537595559164047	0.9345524674988639	0.9558767729234867	0.9320802679995764	0.9583489724227742	0.9289614932466292	0.9614677471757214	0.9203658457567991	0.9700633946655515
37	0.9419034659698787	0.0140843152908043	2026	ASR	0.9324106374638766	0.9513962944758808	0.9300585568103124	0.9537483751294451	0.9273121153286055	0.956494816611152	0.9238473737670676	0.9599595581726899	0.9142982079999022	0.9695087239398552
38	0.9389479078718599	0.01546031047959068	2027	ASR	0.9285276586086157	0.949368157135104	0.9259457867585241	0.9519500289851957	0.9229310262150039	0.9549647895287159	0.9191277898370246	0.9587680259066952	0.9086456993318621	0.9692501164118577
39	0.9366798644243067	0.01678466064374165	2028	ASR	0.9253670031504249	0.9479927256981886	0.92256396482292	0.9507957640256934	0.9192909559973904	0.954068772851223	0.91516192947903	0.9581977993695835	0.9037819295625731	0.9695777992860404
40	0.934848869546832	0.01806400573848016	2029	ASR	0.9226737296790963	0.9470240094145677	0.9196570407207701	0.9500406983728938	0.9161345596017666	0.9535631794918974	0.9116908141901005	0.9580069249035635	0.8994434182994109	0.9702543207942531
41	0.9332685972093837	0.01932206057651537	2030	ASR	0.9202455283808123	0.9462916660379551	0.9170187442645343	0.9495184501542331	0.9132509424521138	0.9532862519666536	0.908497715550291	0.9580394788684764	0.8953973584794136	0.9711398359393538
42	0.9319683249111133	0.02059415620381945	2031	ASR	0.9180878636297389	0.9458487861924876	0.9146486395437011	0.9492880102785254	0.9106327790839563	0.9533038707382702	0.9055666166578167	0.9583700331644098	0.8916037787516271	0.9723328710705994
43	0.9309546370436675	0.02191711630128049	2032	ASR	0.9161825006566044	0.9457267734307306	0.9125223422342906	0.9493869318530445	0.908248504555541	0.9536607695317941	0.9028568939454259	0.9590523801419092	0.8879970890931578	0.9739121849941773
44	0.9305595371858073	0.02328133549626184	2033	ASR	0.9148679170613269	0.9462511573102877	0.9109799340334511	0.9501391403381635	0.90644007361168	0.9546790007599346	0.9007128650795996	0.960406209292015	0.8849281196131341	0.9761909547584805
45	0.9306091135790839	0.02469671798715781	2034	ASR	0.9139635256557396	0.9472547015024283	0.9098391737518842	0.9513790534062837	0.9050233137443885	0.9561949134137794	0.8989479211195476	0.9622703060386203	0.8822035463242546	0.9790146808339133
46	0.9309616211241641	0.02619130191759873	2035	ASR	0.9133086836317026	0.9486145586166257	0.9089347362114636	0.9529885060368647	0.9038274323375318	0.9580958099107965	0.8973843720658026	0.9645388701825257	0.8796266693656707	0.9822965728826576
