# Supplementary material for: Global impact of dietary risks on cancers: burdens across regions from 1990 to 2021 and the projection to 2035
Source: Front Nutr. 2025 Jul 4;12:1585305. doi: 10.3389/fnut.2025.1585305 (PMC12271164; doi:10.3389/fnut.2025.1585305)
Supplement: Supplementary file 1 [file Data_Sheet_1.zip › Supplementary data/Fig 13/Fig 13L.csv]

	val	sd	Time	group	low_50	up_50	low_60	up_60	low_70	up_70	low_80	up_80	low_95	up_95
1	33.41592586620625	0.02854888427424528	1990	ASR	33.39668391820541	33.43516781420709	33.39191625453161	33.43993547788089	33.38634922209813	33.44550251031437	33.37932619656667	33.45252553584584	33.35997005302873	33.47188167938377
2	33.35519096629448	0.02804658046820917	1991	ASR	33.3362875710589	33.37409436153006	33.33160379212072	33.37877814046824	33.32613470892942	33.38424722365954	33.31923525013423	33.39114668245472	33.30021966857679	33.41016226401217
3	33.31924200528287	0.02769548834840365	1992	ASR	33.30057524613605	33.3379087644297	33.29595009958187	33.34253391098388	33.29054947935393	33.34793453121182	33.28373638922022	33.35474762134552	33.26495884812	33.37352516244574
4	33.52494219570638	0.02747117232438821	1993	ASR	33.50642662555974	33.54345776585302	33.50183893978157	33.54804545163119	33.49648206117831	33.55340233023445	33.48972415278651	33.56016023862625	33.47109869795058	33.57878569346218
5	33.57494500538061	0.02718245959969179	1994	ASR	33.55662402761042	33.59326598315081	33.55208455685727	33.59780545390395	33.54678397723533	33.6031060335259	33.54009709217381	33.60979291858742	33.52166738456522	33.62822262619601
6	33.43187084779841	0.02683910540143696	1995	ASR	33.41378129075785	33.44996040483898	33.4092991601558	33.45444253544103	33.40406553460252	33.45967616099431	33.39746311467377	33.46627858092306	33.3792662012116	33.48447549438523
7	33.06167612146685	0.02640162868893092	1996	ASR	33.04388142373051	33.07947081920319	33.03947235173946	33.08387989119424	33.03432403414512	33.08902820878858	33.02782923348764	33.09552300944606	33.00992892923655	33.11342331369715
8	32.65715711937843	0.02593647297067139	1997	ASR	32.63967593659619	32.67463830216066	32.63534454561009	32.67896969314676	32.63028693338081	32.68402730537604	32.62390656103003	32.69040767772682	32.60632163235591	32.70799260640094
9	32.32115880756243	0.02551123183678367	1998	ASR	32.30396423730443	32.33835337782042	32.29970386158769	32.34261375353716	32.29472917137952	32.34758844374534	32.28845340834767	32.35386420677718	32.27115679316233	32.37116082196252
10	32.2467130194686	0.02518507099574495	1999	ASR	32.22973828161747	32.26368775731973	32.22553237476118	32.26789366417602	32.22062128591701	32.27280475302019	32.21442575845206	32.27900028048514	32.19735028031694	32.29607575862026
11	32.00153684336377	0.02480308044332007	2000	ASR	31.98481956714497	32.01825411958256	31.98067745271094	32.0223962340166	31.97584085202449	32.02723283470304	31.96973929423543	32.0333343924921	31.95292280569486	32.05015088103267
12	31.75529495835625	0.02441274197174538	2001	ASR	31.73884077026729	31.7717491464452	31.73476384235801	31.77582607435448	31.73000335767352	31.78058655903897	31.72399782314847	31.78659209356402	31.70744598409162	31.80314393262087
13	31.50227095194198	0.02401321923041203	2002	ASR	31.48608604218068	31.51845586170328	31.4820758345692	31.52246606931476	31.47739325681927	31.52714864706469	31.47148600488859	31.53305589899537	31.45520504225037	31.54933686163359
14	31.34565852286934	0.02365150037308996	2003	ASR	31.32971741161787	31.3615996341208	31.32576761105557	31.3655494346831	31.32115556848282	31.37016147725586	31.31533729939104	31.37597974634764	31.29930158213808	31.39201546360059
15	30.97954958955036	0.02320968351101145	2004	ASR	30.96390626286394	30.99519291623679	30.9600302457176	30.99906893338312	30.95550435743295	31.00359482166777	30.94979477528925	31.00930440381148	30.93405860986878	31.02504056923194
16	30.7001842618464	0.02281375053139908	2005	ASR	30.68480779398824	30.71556072970457	30.6809978976495	30.71937062604331	30.67654921629587	30.72381930739693	30.67093703366515	30.72943149002766	30.65546931080486	30.74489921288794
17	30.26049722281874	0.02235758013147635	2006	ASR	30.24542821381012	30.27556623182736	30.24169449792817	30.27929994770931	30.23733476980253	30.28365967583495	30.23183480509019	30.28915964054729	30.21667636576105	30.30431807987643
18	29.9303624548799	0.02194395962035687	2007	ASR	29.91557222609578	29.94515268366402	29.91190758483918	29.94881732492062	29.90762851271321	29.95309639704659	29.9022302986466	29.9584946111132	29.887352294024	29.9733726157358
19	29.8095632423248	0.02161359108025909	2008	ASR	29.7949956819367	29.82413080271289	29.7913862122263	29.8277402724233	29.78717156196565	29.83195492268395	29.78185461855991	29.83727186608969	29.76720060380749	29.85192588084211
20	29.57610761048697	0.02124504065242563	2009	ASR	29.56178845308724	29.59042676788671	29.55824053129828	29.59397468967566	29.55409774837106	29.59811747260288	29.54887146837056	29.60334375260338	29.53446733080822	29.61774789016573
21	29.39095613179614	0.02090656794897574	2010	ASR	29.37686510499853	29.40504715859375	29.37337370815105	29.40853855544123	29.369296927401	29.41261533619128	29.36415391168555	29.41775835190672	29.34997925861614	29.43193300497613
22	29.13873087099732	0.02055165544980825	2011	ASR	29.12487905522415	29.15258268677049	29.12144692876403	29.15601481323061	29.11743935595132	29.16002238604332	29.11238364871067	29.16507809328397	29.09844962631569	29.17901211567894
23	28.8717418205332	0.02019477891004179	2012	ASR	28.85813053954783	28.88535310151857	28.85475801146985	28.88872562959654	28.85082002958239	28.892663611484	28.84585211397053	28.89763152709587	28.83216005386952	28.91132358719688
24	28.68571357176615	0.01987359189887073	2013	ASR	28.67231877082631	28.69910837270599	28.6689998809792	28.7024272625531	28.66512453055892	28.70630261297338	28.6602356269518	28.7111915165805	28.64676133164436	28.72466581188794
25	28.56319022726318	0.01958539410040108	2014	ASR	28.54998967163951	28.57639078288685	28.54671891082474	28.57966154370162	28.54289975897517	28.5834806955512	28.53808175202647	28.58829870249989	28.52480285482639	28.60157759969997
26	28.53812884984903	0.0193472965335312	2015	ASR	28.52508877198543	28.55116892771263	28.52185777346433	28.55439992623373	28.51808505064029	28.55817264905777	28.51332561569305	28.56293208400502	28.50020814864331	28.57604955105475
27	28.64407031710189	0.01915770485404496	2016	ASR	28.63115802403026	28.65698261017351	28.62795868731963	28.66018194688414	28.6242229348731	28.66391769933067	28.619510139479	28.66863049472477	28.60652121558796	28.68161941861581
28	28.58928653939441	0.01891719109608813	2017	ASR	28.57653635259565	28.60203672619318	28.57337718168261	28.60519589710622	28.56968832941887	28.60888474936996	28.56503470040923	28.6135383783796	28.55220884484608	28.62636423394275
29	28.65060380367725	0.01872237589393091	2018	ASR	28.63798492232474	28.66322268502976	28.63485828555046	28.66634932180405	28.63120742225114	28.67000018510337	28.62660171778123	28.67460588957327	28.61390794692515	28.68729966042936
30	28.59895226695987	0.01849585966507055	2019	ASR	28.58648605754562	28.61141847637413	28.58339724898155	28.6145072849382	28.57979055634686	28.61811397757289	28.57524057486925	28.6226639590505	28.56270038201633	28.63520415190341
31	28.3707607887966	0.01823665091767048	2020	ASR	28.35846928607809	28.38305229151511	28.35542376537484	28.38609781221836	28.35186761844589	28.38965395914731	28.34738140232015	28.39414017527305	28.33501695299796	28.40650462459523
32	28.44798394928039	0.01813570028311132	2021	ASR	28.43576048728957	28.46020741127121	28.43273182534229	28.46323607321849	28.42919536378709	28.4667725347737	28.42473398151744	28.47123391704334	28.41243797672549	28.48352992183529
33	28.21777274255311	0.2278595303514644	2022	ASR	28.06419541909622	28.37135006600999	28.02614287752752	28.40940260757869	27.98171026910899	28.45383521599722	27.92565682464253	28.50988866046368	27.77116806306423	28.66437742204198
34	28.17473566480495	0.2830129623566024	2023	ASR	27.9839849281766	28.3654864014333	27.93672176346305	28.41274956614685	27.88153423580351	28.46793709380639	27.81191304706379	28.53755828254612	27.62003025858601	28.72944107102389
35	28.14568629091556	0.3306907499586163	2024	ASR	27.92280072544345	28.36857185638767	27.86757537020036	28.42379721163076	27.80309067395843	28.48828190787269	27.72174074946861	28.56963183236251	27.49753242099667	28.79384016083445
36	28.11600921031904	0.3739645778136453	2025	ASR	27.86395708487264	28.36806133576544	27.80150500037776	28.43051342026031	27.7285819077041	28.50343651293398	27.63658662156195	28.59543179907613	27.38303863780429	28.84897978283378
37	28.09770985836915	0.415214568918965	2026	ASR	27.81785523891777	28.37756447782053	27.7485144059083	28.44690531083	27.6675475649691	28.52787215176919	27.56540478101503	28.63001493572326	27.28388930328797	28.91153041345032
38	28.09663467890345	0.4563214272359043	2027	ASR	27.78907403694645	28.40419532086045	27.71286835859805	28.48040099920884	27.62388568028705	28.56938367751984	27.51163060918702	28.68163874861987	27.20224468152107	28.99102467628582
39	28.12648100764661	0.4967981444139891	2028	ASR	27.79163905831158	28.46132295698164	27.70867376819444	28.54428824709877	27.61179813003372	28.6411638852595	27.48958578650787	28.76337622878534	27.15275664459519	29.10020537069802
40	28.16969124520533	0.5367497495957676	2029	ASR	27.80792191397779	28.53146057643288	27.71828470579529	28.62109778461537	27.61361850462412	28.72576398578655	27.48157806622356	28.8578044241871	27.11766173599763	29.22172075441303
41	28.21337214080025	0.5768728532320062	2030	ASR	27.82455983772188	28.60218444387862	27.72822207123214	28.69852221036837	27.6157318648519	28.81101241674861	27.47382114295682	28.95292313864368	27.08270134846552	29.34404293313499
42	28.27143435879567	0.618811213600295	2031	ASR	27.85435560082907	28.68851311676227	27.75101412815783	28.79185458943352	27.63034594150577	28.91252277608558	27.47811838296009	29.06475033463125	27.0585643801391	29.48430433745225
43	28.34891960139024	0.6643603907902934	2032	ASR	27.90114069799758	28.79669850478289	27.7901925127356	28.90764669004487	27.66064223653149	29.03719696624898	27.49720958039708	29.20062962238339	27.04677323544126	29.65106596733921
44	28.45417383389382	0.7135788976425428	2033	ASR	27.97322165688274	28.93512601090489	27.85405398097644	29.05429368681119	27.71490609593614	29.19344157185149	27.53936568711607	29.36898198067156	27.05555919451443	29.8527884732732
45	28.57134502308983	0.7669648940362017	2034	ASR	28.05441068450943	29.08827936167023	27.92632754720539	29.21636249897427	27.77676939286832	29.36592065331133	27.58809602893542	29.55459401724424	27.06809383077887	30.07459621540078
46	28.69037462246281	0.8258288652604083	2035	ASR	28.1337659672773	29.24698327764833	27.99585254677881	29.38489669814681	27.83481591805303	29.5459333268726	27.63166201719897	29.74908722772665	27.07175004655241	30.30899919837321
