# Supplementary material for: Global impact of dietary risks on cancers: burdens across regions from 1990 to 2021 and the projection to 2035
Source: Front Nutr. 2025 Jul 4;12:1585305. doi: 10.3389/fnut.2025.1585305 (PMC12271164; doi:10.3389/fnut.2025.1585305)
Supplement: Supplementary file 1 [file Data_Sheet_1.zip › Supplementary data/Fig 2/citation.txt]

GBD Results tool:
Use the following to cite data included in this download:
Global Burden of Disease Collaborative Network.
Global Burden of Disease Study 2021 (GBD 2021) Results.
Seattle, United States: Institute for Health Metrics and Evaluation (IHME), 2022.
Available from https://vizhub.healthdata.org/gbd-results/.
