# Supplementary material for: Global impact of dietary risks on cancers: burdens across regions from 1990 to 2021 and the projection to 2035
Source: Front Nutr. 2025 Jul 4;12:1585305. doi: 10.3389/fnut.2025.1585305 (PMC12271164; doi:10.3389/fnut.2025.1585305)
Supplement: Supplementary file 1 [file Data_Sheet_1.zip › Supplementary data/Fig 2/DALY.csv]

	rank	location_id	EAPCs	EAPC	location_name
1	1	199	0.77(0.62,0.92)	0.7694091442204565	Western Sub-Saharan Africa
2	1	192	0.44(0.10,0.79)	0.4439550153940486	Southern Sub-Saharan Africa
3	1	124	-0.02(-0.13,0.09)	-0.02146162821909936	Central Latin America
4	1	104	-0.05(-0.11,0.01)	-0.0515745574253379	Caribbean
5	1	44636	-0.08(-0.11,-0.05)	-0.08353650874551866	Low-middle SDI
6	1	134	-0.25(-0.30,-0.20)	-0.2527049113432267	Tropical Latin America
7	1	138	-0.26(-0.38,-0.14)	-0.2592899726862719	North Africa and Middle East
8	1	9	-0.27(-0.30,-0.24)	-0.2705701091115231	Southeast Asia
9	1	159	-0.33(-0.42,-0.24)	-0.3289413989210344	South Asia
10	1	167	-0.41(-0.49,-0.32)	-0.4065637883569395	Central Sub-Saharan Africa
11	1	21	-0.42(-0.51,-0.34)	-0.4238702931382066	Oceania
12	1	120	-0.61(-0.72,-0.50)	-0.6097929822879711	Andean Latin America
13	1	42	-0.61(-0.74,-0.49)	-0.6136228140922739	Central Europe
14	1	96	-0.69(-0.80,-0.59)	-0.6927992921831438	Southern Latin America
15	1	44637	-0.69(-0.79,-0.60)	-0.6942551919722484	Low SDI
16	1	174	-0.91(-1.00,-0.81)	-0.9050297268555996	Eastern Sub-Saharan Africa
17	1	65	-1.36(-1.41,-1.31)	-1.362591689866377	High-income Asia Pacific
18	1	100	-1.49(-1.52,-1.45)	-1.485767131513016	High-income North America
19	1	56	-1.49(-1.64,-1.34)	-1.490344529110499	Eastern Europe
20	1	44635	-1.53(-1.55,-1.50)	-1.525703846197135	High SDI
21	1	73	-1.53(-1.57,-1.49)	-1.530601762291883	Western Europe
22	1	1	-1.65(-1.72,-1.59)	-1.652183890408476	Global
23	1	70	-1.89(-1.96,-1.81)	-1.885323031346287	Australasia
24	1	44639	-1.95(-2.08,-1.83)	-1.954098144891414	Middle SDI
25	1	44634	-1.95(-2.04,-1.87)	-1.954736233709564	High-middle SDI
26	1	32	-2.54(-2.64,-2.44)	-2.54084829514154	Central Asia
27	1	5	-2.78(-2.93,-2.63)	-2.779723267431933	East Asia
