# Supplementary material for: Global impact of dietary risks on cancers: burdens across regions from 1990 to 2021 and the projection to 2035
Source: Front Nutr. 2025 Jul 4;12:1585305. doi: 10.3389/fnut.2025.1585305 (PMC12271164; doi:10.3389/fnut.2025.1585305)
Supplement: Supplementary file 1 [file Data_Sheet_1.zip › Supplementary data/Fig 2/Death.csv]

	rank	location_id	EAPCs	EAPC	location_name
1	1	199	0.79(0.62,0.96)	0.7899378729222972	Western Sub-Saharan Africa
2	1	192	0.49(0.15,0.84)	0.4927725746271872	Southern Sub-Saharan Africa
3	1	44636	-0.04(-0.07,-0.01)	-0.03994168706241696	Low-middle SDI
4	1	104	-0.10(-0.15,-0.05)	-0.100437422147881	Caribbean
5	1	138	-0.12(-0.26,0.01)	-0.1231140073019721	North Africa and Middle East
6	1	9	-0.18(-0.21,-0.14)	-0.1763718275348491	Southeast Asia
7	1	124	-0.24(-0.36,-0.13)	-0.2446194896948861	Central Latin America
8	1	159	-0.26(-0.35,-0.17)	-0.2601222386821478	South Asia
9	1	134	-0.30(-0.35,-0.26)	-0.3025852273640495	Tropical Latin America
10	1	167	-0.32(-0.40,-0.24)	-0.3185518331722759	Central Sub-Saharan Africa
11	1	42	-0.45(-0.56,-0.33)	-0.4453499004271055	Central Europe
12	1	120	-0.52(-0.62,-0.41)	-0.5165866511222639	Andean Latin America
13	1	44637	-0.53(-0.63,-0.44)	-0.5333737948845063	Low SDI
14	1	21	-0.56(-0.65,-0.47)	-0.5622725620229474	Oceania
15	1	174	-0.63(-0.72,-0.55)	-0.6319890763768377	Eastern Sub-Saharan Africa
16	1	96	-0.66(-0.79,-0.52)	-0.6557589776086448	Southern Latin America
17	1	56	-1.16(-1.28,-1.03)	-1.155902244896723	Eastern Europe
18	1	65	-1.19(-1.23,-1.15)	-1.188801841917353	High-income Asia Pacific
19	1	44635	-1.48(-1.51,-1.45)	-1.480281530443173	High SDI
20	1	73	-1.49(-1.52,-1.45)	-1.486270654352839	Western Europe
21	1	1	-1.54(-1.60,-1.49)	-1.54235114604222	Global
22	1	100	-1.58(-1.62,-1.54)	-1.580099821905834	High-income North America
23	1	44634	-1.70(-1.77,-1.63)	-1.701905945028903	High-middle SDI
24	1	70	-1.77(-1.84,-1.70)	-1.765128106242586	Australasia
25	1	44639	-1.83(-1.93,-1.73)	-1.82694622610996	Middle SDI
26	1	32	-2.28(-2.38,-2.18)	-2.280395952140901	Central Asia
27	1	5	-2.61(-2.73,-2.49)	-2.607469524360251	East Asia
