# Supplementary material for: Global impact of dietary risks on cancers: burdens across regions from 1990 to 2021 and the projection to 2035
Source: Front Nutr. 2025 Jul 4;12:1585305. doi: 10.3389/fnut.2025.1585305 (PMC12271164; doi:10.3389/fnut.2025.1585305)
Supplement: Supplementary file 1 [file Data_Sheet_1.zip › Supplementary data/Fig 2/Fig 2.csv]

measure_id	measure_name	location_id	location_name	sex_id	sex_name	age_id	age_name	cause_id	cause_name	rei_id	rei_name	metric_id	metric_name	year	val	upper	lower
1	Deaths	21	Oceania	3	Both	27	Age-standardized	410	Neoplasms	110	Dietary risks	3	Rate	1990	6.13384669911	13.160434324870002	2.4377767618600004
1	Deaths	21	Oceania	3	Both	27	Age-standardized	410	Neoplasms	110	Dietary risks	3	Rate	1991	6.14485507432	13.22388482731	2.46455215456
1	Deaths	21	Oceania	3	Both	27	Age-standardized	410	Neoplasms	110	Dietary risks	3	Rate	1992	6.08938508318	13.19603839185	2.45081226925
1	Deaths	21	Oceania	3	Both	27	Age-standardized	410	Neoplasms	110	Dietary risks	3	Rate	1993	6.03153412278	13.01084213461	2.43863487419
1	Deaths	21	Oceania	3	Both	27	Age-standardized	410	Neoplasms	110	Dietary risks	3	Rate	1994	5.95741667182	12.7723703769	2.40909113784
1	Deaths	21	Oceania	3	Both	27	Age-standardized	410	Neoplasms	110	Dietary risks	3	Rate	1995	5.90084576693	12.65531988908	2.3978826737300003
1	Deaths	21	Oceania	3	Both	27	Age-standardized	410	Neoplasms	110	Dietary risks	3	Rate	1996	5.88939484878	12.51064936121	2.4113558359000002
1	Deaths	21	Oceania	3	Both	27	Age-standardized	410	Neoplasms	110	Dietary risks	3	Rate	1997	5.81405874998	12.39440117082	2.40849673936
1	Deaths	21	Oceania	3	Both	27	Age-standardized	410	Neoplasms	110	Dietary risks	3	Rate	1998	5.74137633786	12.14432251983	2.3588622888
1	Deaths	21	Oceania	3	Both	27	Age-standardized	410	Neoplasms	110	Dietary risks	3	Rate	1999	5.7166070719299995	12.09066360655	2.29974078049
1	Deaths	21	Oceania	3	Both	27	Age-standardized	410	Neoplasms	110	Dietary risks	3	Rate	2000	5.68728212504	12.010505141380001	2.26977132771
1	Deaths	21	Oceania	3	Both	27	Age-standardized	410	Neoplasms	110	Dietary risks	3	Rate	2001	5.58016329316	11.8214668261	2.21181174753
1	Deaths	21	Oceania	3	Both	27	Age-standardized	410	Neoplasms	110	Dietary risks	3	Rate	2002	5.49302572446	11.48529580102	2.14178720579
1	Deaths	21	Oceania	3	Both	27	Age-standardized	410	Neoplasms	110	Dietary risks	3	Rate	2003	5.42300243325	11.20670146791	2.08311153034
1	Deaths	21	Oceania	3	Both	27	Age-standardized	410	Neoplasms	110	Dietary risks	3	Rate	2004	5.32970682592	11.02221982442	2.05224110903
1	Deaths	21	Oceania	3	Both	27	Age-standardized	410	Neoplasms	110	Dietary risks	3	Rate	2005	5.31148773315	10.96109023979	2.07752979582
1	Deaths	21	Oceania	3	Both	27	Age-standardized	410	Neoplasms	110	Dietary risks	3	Rate	2006	5.31365251469	10.85137945008	2.08649059682
1	Deaths	21	Oceania	3	Both	27	Age-standardized	410	Neoplasms	110	Dietary risks	3	Rate	2007	5.28125441212	10.81146881825	2.06266712291
1	Deaths	21	Oceania	3	Both	27	Age-standardized	410	Neoplasms	110	Dietary risks	3	Rate	2008	5.24305473294	10.721777767359999	2.05696118902
1	Deaths	21	Oceania	3	Both	27	Age-standardized	410	Neoplasms	110	Dietary risks	3	Rate	2009	5.19312636831	10.652644386710001	2.03828363002
1	Deaths	21	Oceania	3	Both	27	Age-standardized	410	Neoplasms	110	Dietary risks	3	Rate	2010	5.23810722132	10.72185881003	2.03892889716
1	Deaths	21	Oceania	3	Both	27	Age-standardized	410	Neoplasms	110	Dietary risks	3	Rate	2011	5.2970205652899995	10.80534487441	2.02194913673
1	Deaths	21	Oceania	3	Both	27	Age-standardized	410	Neoplasms	110	Dietary risks	3	Rate	2012	5.28409851627	10.810846319809999	2.02161277164
1	Deaths	21	Oceania	3	Both	27	Age-standardized	410	Neoplasms	110	Dietary risks	3	Rate	2013	5.23518032969	10.72753465962	2.00944706986
1	Deaths	21	Oceania	3	Both	27	Age-standardized	410	Neoplasms	110	Dietary risks	3	Rate	2014	5.24870665327	10.77614369432	2.00627323818
1	Deaths	21	Oceania	3	Both	27	Age-standardized	410	Neoplasms	110	Dietary risks	3	Rate	2015	5.27617195671	10.760473997750001	2.0143210872
1	Deaths	21	Oceania	3	Both	27	Age-standardized	410	Neoplasms	110	Dietary risks	3	Rate	2016	5.23712794435	10.68640927663	1.97771551499
1	Deaths	21	Oceania	3	Both	27	Age-standardized	410	Neoplasms	110	Dietary risks	3	Rate	2017	5.26684568705	10.87805692091	1.9720513847599999
1	Deaths	21	Oceania	3	Both	27	Age-standardized	410	Neoplasms	110	Dietary risks	3	Rate	2018	5.26302325729	11.02153845836	1.9784130149099999
1	Deaths	21	Oceania	3	Both	27	Age-standardized	410	Neoplasms	110	Dietary risks	3	Rate	2019	5.28241331065	11.04288118173	1.9378927215500001
1	Deaths	21	Oceania	3	Both	27	Age-standardized	410	Neoplasms	110	Dietary risks	3	Rate	2020	5.2062556862100005	10.797668435530001	1.9289355493999998
1	Deaths	21	Oceania	3	Both	27	Age-standardized	410	Neoplasms	110	Dietary risks	3	Rate	2021	5.18717882638	10.769506466440001	1.92164184305
1	Deaths	9	Southeast Asia	3	Both	27	Age-standardized	410	Neoplasms	110	Dietary risks	3	Rate	1990	8.413576260540001	13.524889249460001	4.6244960926
1	Deaths	9	Southeast Asia	3	Both	27	Age-standardized	410	Neoplasms	110	Dietary risks	3	Rate	1991	8.42230022763	13.628642837660001	4.59703531795
1	Deaths	9	Southeast Asia	3	Both	27	Age-standardized	410	Neoplasms	110	Dietary risks	3	Rate	1992	8.45209282694	13.27696259966	4.58907748048
1	Deaths	9	Southeast Asia	3	Both	27	Age-standardized	410	Neoplasms	110	Dietary risks	3	Rate	1993	8.491379703	13.494826151789999	4.70662813336
1	Deaths	9	Southeast Asia	3	Both	27	Age-standardized	410	Neoplasms	110	Dietary risks	3	Rate	1994	8.51675557447	13.603820412909998	4.72268534219
1	Deaths	9	Southeast Asia	3	Both	27	Age-standardized	410	Neoplasms	110	Dietary risks	3	Rate	1995	8.52160151905	13.59445266033	4.6686532970200005
1	Deaths	9	Southeast Asia	3	Both	27	Age-standardized	410	Neoplasms	110	Dietary risks	3	Rate	1996	8.54032176683	13.56027108936	4.66354847352
1	Deaths	9	Southeast Asia	3	Both	27	Age-standardized	410	Neoplasms	110	Dietary risks	3	Rate	1997	8.42862751781	13.18284061074	4.57811974131
1	Deaths	9	Southeast Asia	3	Both	27	Age-standardized	410	Neoplasms	110	Dietary risks	3	Rate	1998	8.44882086637	13.260910691310002	4.63671603922
1	Deaths	9	Southeast Asia	3	Both	27	Age-standardized	410	Neoplasms	110	Dietary risks	3	Rate	1999	8.49808856898	13.354046375520001	4.65564849491
1	Deaths	9	Southeast Asia	3	Both	27	Age-standardized	410	Neoplasms	110	Dietary risks	3	Rate	2000	8.465876225139999	13.18622318125	4.53811956682
1	Deaths	9	Southeast Asia	3	Both	27	Age-standardized	410	Neoplasms	110	Dietary risks	3	Rate	2001	8.39670286966	12.859700946210001	4.64605826597
1	Deaths	9	Southeast Asia	3	Both	27	Age-standardized	410	Neoplasms	110	Dietary risks	3	Rate	2002	8.43573892848	12.967734874589999	4.63734240546
1	Deaths	9	Southeast Asia	3	Both	27	Age-standardized	410	Neoplasms	110	Dietary risks	3	Rate	2003	8.44298026543	12.998667487750001	4.5538908673
1	Deaths	9	Southeast Asia	3	Both	27	Age-standardized	410	Neoplasms	110	Dietary risks	3	Rate	2004	8.450043766230001	12.92138888029	4.68157131205
1	Deaths	9	Southeast Asia	3	Both	27	Age-standardized	410	Neoplasms	110	Dietary risks	3	Rate	2005	8.43967464856	12.956159570239999	4.55407894739
1	Deaths	9	Southeast Asia	3	Both	27	Age-standardized	410	Neoplasms	110	Dietary risks	3	Rate	2006	8.38432210341	12.82438727913	4.62707306691
1	Deaths	9	Southeast Asia	3	Both	27	Age-standardized	410	Neoplasms	110	Dietary risks	3	Rate	2007	8.34178155268	12.94763149847	4.6100027498000005
1	Deaths	9	Southeast Asia	3	Both	27	Age-standardized	410	Neoplasms	110	Dietary risks	3	Rate	2008	8.33145587516	12.765759343849998	4.45352304626
1	Deaths	9	Southeast Asia	3	Both	27	Age-standardized	410	Neoplasms	110	Dietary risks	3	Rate	2009	8.30800265881	12.74211269549	4.41077937838
1	Deaths	9	Southeast Asia	3	Both	27	Age-standardized	410	Neoplasms	110	Dietary risks	3	Rate	2010	8.29375815346	12.6386743843	4.44545616883
1	Deaths	9	Southeast Asia	3	Both	27	Age-standardized	410	Neoplasms	110	Dietary risks	3	Rate	2011	8.24489942338	12.56491413606	4.39831405092
1	Deaths	9	Southeast Asia	3	Both	27	Age-standardized	410	Neoplasms	110	Dietary risks	3	Rate	2012	8.15756251184	12.605841016340001	4.315739917739999
1	Deaths	9	Southeast Asia	3	Both	27	Age-standardized	410	Neoplasms	110	Dietary risks	3	Rate	2013	8.103033008919999	12.46700382624	4.278759195
1	Deaths	9	Southeast Asia	3	Both	27	Age-standardized	410	Neoplasms	110	Dietary risks	3	Rate	2014	8.08567581122	12.49458321766	4.2777436694499995
1	Deaths	9	Southeast Asia	3	Both	27	Age-standardized	410	Neoplasms	110	Dietary risks	3	Rate	2015	8.10913650543	12.420904135549998	4.247600529610001
1	Deaths	9	Southeast Asia	3	Both	27	Age-standardized	410	Neoplasms	110	Dietary risks	3	Rate	2016	8.12056778844	12.37041457402	4.30415255505
1	Deaths	9	Southeast Asia	3	Both	27	Age-standardized	410	Neoplasms	110	Dietary risks	3	Rate	2017	8.10281620029	12.41853456946	4.30473803771
1	Deaths	9	Southeast Asia	3	Both	27	Age-standardized	410	Neoplasms	110	Dietary risks	3	Rate	2018	8.129359728039999	12.309361527250001	4.26346339658
1	Deaths	9	Southeast Asia	3	Both	27	Age-standardized	410	Neoplasms	110	Dietary risks	3	Rate	2019	8.18278821278	12.312301986129999	4.2535550220100005
1	Deaths	9	Southeast Asia	3	Both	27	Age-standardized	410	Neoplasms	110	Dietary risks	3	Rate	2020	8.11018888801	12.21333324067	4.20674160269
1	Deaths	9	Southeast Asia	3	Both	27	Age-standardized	410	Neoplasms	110	Dietary risks	3	Rate	2021	8.16097170053	12.42839511237	4.22595887464
1	Deaths	5	East Asia	3	Both	27	Age-standardized	410	Neoplasms	110	Dietary risks	3	Rate	1990	18.12890500477	37.29313684594	3.8648299559500003
1	Deaths	5	East Asia	3	Both	27	Age-standardized	410	Neoplasms	110	Dietary risks	3	Rate	1991	17.792318207130002	37.33019673007	3.85646779172
1	Deaths	5	East Asia	3	Both	27	Age-standardized	410	Neoplasms	110	Dietary risks	3	Rate	1992	17.42207530878	35.41503355037	3.7786064426499997
1	Deaths	5	East Asia	3	Both	27	Age-standardized	410	Neoplasms	110	Dietary risks	3	Rate	1993	17.03378721522	35.12449474468	3.8174878352499997
1	Deaths	5	East Asia	3	Both	27	Age-standardized	410	Neoplasms	110	Dietary risks	3	Rate	1994	16.62262821007	34.438243016929995	3.7750882279999995
1	Deaths	5	East Asia	3	Both	27	Age-standardized	410	Neoplasms	110	Dietary risks	3	Rate	1995	16.20997318195	32.82810133091	3.91122645815
1	Deaths	5	East Asia	3	Both	27	Age-standardized	410	Neoplasms	110	Dietary risks	3	Rate	1996	15.66411795037	31.61747683871	3.7595547456
1	Deaths	5	East Asia	3	Both	27	Age-standardized	410	Neoplasms	110	Dietary risks	3	Rate	1997	15.14738575728	30.307760869	3.7571946388
1	Deaths	5	East Asia	3	Both	27	Age-standardized	410	Neoplasms	110	Dietary risks	3	Rate	1998	14.7187611104	29.937273031660002	3.6202096823799996
1	Deaths	5	East Asia	3	Both	27	Age-standardized	410	Neoplasms	110	Dietary risks	3	Rate	1999	14.37725645902	29.90855522172	3.68418677092
1	Deaths	5	East Asia	3	Both	27	Age-standardized	410	Neoplasms	110	Dietary risks	3	Rate	2000	14.21794285018	29.135631929589998	3.8093708381400004
1	Deaths	5	East Asia	3	Both	27	Age-standardized	410	Neoplasms	110	Dietary risks	3	Rate	2001	13.99612192525	29.24492756378	3.76431737742
1	Deaths	5	East Asia	3	Both	27	Age-standardized	410	Neoplasms	110	Dietary risks	3	Rate	2002	13.59199663431	28.23032903518	3.7551743021900004
1	Deaths	5	East Asia	3	Both	27	Age-standardized	410	Neoplasms	110	Dietary risks	3	Rate	2003	13.404334031089999	28.73079310368	3.83201244311
1	Deaths	5	East Asia	3	Both	27	Age-standardized	410	Neoplasms	110	Dietary risks	3	Rate	2004	13.254712090620002	27.970982785150003	3.80124439212
1	Deaths	5	East Asia	3	Both	27	Age-standardized	410	Neoplasms	110	Dietary risks	3	Rate	2005	12.75333006893	26.81871607588	3.75181956931
1	Deaths	5	East Asia	3	Both	27	Age-standardized	410	Neoplasms	110	Dietary risks	3	Rate	2006	11.79878036966	24.67204713295	3.5605601942300003
1	Deaths	5	East Asia	3	Both	27	Age-standardized	410	Neoplasms	110	Dietary risks	3	Rate	2007	11.249987140530001	23.44136170449	3.41896569471
1	Deaths	5	East Asia	3	Both	27	Age-standardized	410	Neoplasms	110	Dietary risks	3	Rate	2008	10.99160368917	23.09642577547	3.4292103338799995
1	Deaths	5	East Asia	3	Both	27	Age-standardized	410	Neoplasms	110	Dietary risks	3	Rate	2009	10.76180651805	22.791215724209998	3.48331022992
1	Deaths	5	East Asia	3	Both	27	Age-standardized	410	Neoplasms	110	Dietary risks	3	Rate	2010	10.57405623264	22.81765100006	3.4137221627999996
1	Deaths	5	East Asia	3	Both	27	Age-standardized	410	Neoplasms	110	Dietary risks	3	Rate	2011	10.270035325010001	21.42602740206	3.25408808786
1	Deaths	5	East Asia	3	Both	27	Age-standardized	410	Neoplasms	110	Dietary risks	3	Rate	2012	9.90164969781	20.72157776226	3.3195026797
1	Deaths	5	East Asia	3	Both	27	Age-standardized	410	Neoplasms	110	Dietary risks	3	Rate	2013	9.55720254814	19.60850336095	3.24149003617
1	Deaths	5	East Asia	3	Both	27	Age-standardized	410	Neoplasms	110	Dietary risks	3	Rate	2014	9.26197198687	19.622270408880002	3.02442326285
1	Deaths	5	East Asia	3	Both	27	Age-standardized	410	Neoplasms	110	Dietary risks	3	Rate	2015	9.059602054359999	18.61472733767	2.97570736397
1	Deaths	5	East Asia	3	Both	27	Age-standardized	410	Neoplasms	110	Dietary risks	3	Rate	2016	8.99718864414	18.7798437625	2.9132100038699997
1	Deaths	5	East Asia	3	Both	27	Age-standardized	410	Neoplasms	110	Dietary risks	3	Rate	2017	8.889563508730001	18.76223749477	2.9696191086500003
1	Deaths	5	East Asia	3	Both	27	Age-standardized	410	Neoplasms	110	Dietary risks	3	Rate	2018	8.82806257894	18.467037274469998	2.89837798378
1	Deaths	5	East Asia	3	Both	27	Age-standardized	410	Neoplasms	110	Dietary risks	3	Rate	2019	8.79925516437	18.39133963581	2.93414991125
1	Deaths	5	East Asia	3	Both	27	Age-standardized	410	Neoplasms	110	Dietary risks	3	Rate	2020	8.77420860996	17.42896904191	2.8645369238700003
1	Deaths	5	East Asia	3	Both	27	Age-standardized	410	Neoplasms	110	Dietary risks	3	Rate	2021	8.7372276544	17.811241822059998	3.00706687871
1	Deaths	1	Global	3	Both	27	Age-standardized	410	Neoplasms	110	Dietary risks	3	Rate	1990	12.237088123600001	22.779982877	3.32288377199
1	Deaths	1	Global	3	Both	27	Age-standardized	410	Neoplasms	110	Dietary risks	3	Rate	1991	12.10841070167	22.815002937190002	3.25615418843
1	Deaths	1	Global	3	Both	27	Age-standardized	410	Neoplasms	110	Dietary risks	3	Rate	1992	12.01058577735	22.48513498143	3.3017515283800005
1	Deaths	1	Global	3	Both	27	Age-standardized	410	Neoplasms	110	Dietary risks	3	Rate	1993	11.93352941945	22.24281466841	3.2960409672599997
1	Deaths	1	Global	3	Both	27	Age-standardized	410	Neoplasms	110	Dietary risks	3	Rate	1994	11.80066283545	22.007989346269998	3.26658565339
1	Deaths	1	Global	3	Both	27	Age-standardized	410	Neoplasms	110	Dietary risks	3	Rate	1995	11.63150332641	21.42394547015	3.2774504527099997
1	Deaths	1	Global	3	Both	27	Age-standardized	410	Neoplasms	110	Dietary risks	3	Rate	1996	11.39105125347	21.055022599449998	3.2279313457899996
1	Deaths	1	Global	3	Both	27	Age-standardized	410	Neoplasms	110	Dietary risks	3	Rate	1997	11.15361991984	20.427211849800003	3.1635290115599997
1	Deaths	1	Global	3	Both	27	Age-standardized	410	Neoplasms	110	Dietary risks	3	Rate	1998	10.98232891214	20.08648145497	3.11677536265
1	Deaths	1	Global	3	Both	27	Age-standardized	410	Neoplasms	110	Dietary risks	3	Rate	1999	10.846807112999999	19.91398407418	3.10644637831
1	Deaths	1	Global	3	Both	27	Age-standardized	410	Neoplasms	110	Dietary risks	3	Rate	2000	10.7113022341	19.60839333455	3.09116815042
1	Deaths	1	Global	3	Both	27	Age-standardized	410	Neoplasms	110	Dietary risks	3	Rate	2001	10.56081809275	19.39216634763	3.07075986152
1	Deaths	1	Global	3	Both	27	Age-standardized	410	Neoplasms	110	Dietary risks	3	Rate	2002	10.3975004096	18.93889016691	3.0626477798900003
1	Deaths	1	Global	3	Both	27	Age-standardized	410	Neoplasms	110	Dietary risks	3	Rate	2003	10.28264301844	18.82702901211	3.01413454124
1	Deaths	1	Global	3	Both	27	Age-standardized	410	Neoplasms	110	Dietary risks	3	Rate	2004	10.11027719721	18.69166892342	2.97275200304
1	Deaths	1	Global	3	Both	27	Age-standardized	410	Neoplasms	110	Dietary risks	3	Rate	2005	9.903152979769999	18.04008237825	2.95374964362
1	Deaths	1	Global	3	Both	27	Age-standardized	410	Neoplasms	110	Dietary risks	3	Rate	2006	9.56704986064	17.414652253419998	2.82945641703
1	Deaths	1	Global	3	Both	27	Age-standardized	410	Neoplasms	110	Dietary risks	3	Rate	2007	9.35559063414	16.97792345708	2.79571539879
1	Deaths	1	Global	3	Both	27	Age-standardized	410	Neoplasms	110	Dietary risks	3	Rate	2008	9.24282280432	16.73882462588	2.7874315525899998
1	Deaths	1	Global	3	Both	27	Age-standardized	410	Neoplasms	110	Dietary risks	3	Rate	2009	9.079684273549999	16.35414868623	2.78405941955
1	Deaths	1	Global	3	Both	27	Age-standardized	410	Neoplasms	110	Dietary risks	3	Rate	2010	8.96810837621	16.31075502816	2.7179564787799997
1	Deaths	1	Global	3	Both	27	Age-standardized	410	Neoplasms	110	Dietary risks	3	Rate	2011	8.82126826004	15.75008932103	2.66157903258
1	Deaths	1	Global	3	Both	27	Age-standardized	410	Neoplasms	110	Dietary risks	3	Rate	2012	8.660982628940001	15.6582889561	2.680499063
1	Deaths	1	Global	3	Both	27	Age-standardized	410	Neoplasms	110	Dietary risks	3	Rate	2013	8.5120784413	15.232604815	2.67410976317
1	Deaths	1	Global	3	Both	27	Age-standardized	410	Neoplasms	110	Dietary risks	3	Rate	2014	8.38380202589	15.10666292227	2.59274232383
1	Deaths	1	Global	3	Both	27	Age-standardized	410	Neoplasms	110	Dietary risks	3	Rate	2015	8.3176670818	14.5934705721	2.60197896891
1	Deaths	1	Global	3	Both	27	Age-standardized	410	Neoplasms	110	Dietary risks	3	Rate	2016	8.27113871335	14.892243625299999	2.52778736374
1	Deaths	1	Global	3	Both	27	Age-standardized	410	Neoplasms	110	Dietary risks	3	Rate	2017	8.16897251563	14.626607329959999	2.54446846869
1	Deaths	1	Global	3	Both	27	Age-standardized	410	Neoplasms	110	Dietary risks	3	Rate	2018	8.11576399842	14.467669135800001	2.59016708001
1	Deaths	1	Global	3	Both	27	Age-standardized	410	Neoplasms	110	Dietary risks	3	Rate	2019	8.0510972035	14.484863585460001	2.61205930211
1	Deaths	1	Global	3	Both	27	Age-standardized	410	Neoplasms	110	Dietary risks	3	Rate	2020	7.93682237527	14.063030512080001	2.5075564821
1	Deaths	1	Global	3	Both	27	Age-standardized	410	Neoplasms	110	Dietary risks	3	Rate	2021	7.89922926148	13.852552813139999	2.45252271944
1	Deaths	32	Central Asia	3	Both	27	Age-standardized	410	Neoplasms	110	Dietary risks	3	Rate	1990	11.73311671182	23.42976050364	2.43854377848
1	Deaths	32	Central Asia	3	Both	27	Age-standardized	410	Neoplasms	110	Dietary risks	3	Rate	1991	11.177957086260001	22.4789734609	2.3110254984100003
1	Deaths	32	Central Asia	3	Both	27	Age-standardized	410	Neoplasms	110	Dietary risks	3	Rate	1992	10.927214687240001	21.87959221853	2.2820560259300002
1	Deaths	32	Central Asia	3	Both	27	Age-standardized	410	Neoplasms	110	Dietary risks	3	Rate	1993	10.70178498915	21.32380697193	2.2382494197600002
1	Deaths	32	Central Asia	3	Both	27	Age-standardized	410	Neoplasms	110	Dietary risks	3	Rate	1994	10.33798601104	20.447941358959998	2.12858635532
1	Deaths	32	Central Asia	3	Both	27	Age-standardized	410	Neoplasms	110	Dietary risks	3	Rate	1995	10.27788963341	20.350211474199998	2.12348600708
1	Deaths	32	Central Asia	3	Both	27	Age-standardized	410	Neoplasms	110	Dietary risks	3	Rate	1996	10.09007393111	19.95055115532	2.0888003630900003
1	Deaths	32	Central Asia	3	Both	27	Age-standardized	410	Neoplasms	110	Dietary risks	3	Rate	1997	9.76054145222	19.303801721680003	2.0266772136299998
1	Deaths	32	Central Asia	3	Both	27	Age-standardized	410	Neoplasms	110	Dietary risks	3	Rate	1998	9.42682474629	18.415304063449998	1.9240954068700002
1	Deaths	32	Central Asia	3	Both	27	Age-standardized	410	Neoplasms	110	Dietary risks	3	Rate	1999	9.1698007734	17.86204126869	1.89117372528
1	Deaths	32	Central Asia	3	Both	27	Age-standardized	410	Neoplasms	110	Dietary risks	3	Rate	2000	8.96949672058	17.489312160289998	1.8899666320200001
1	Deaths	32	Central Asia	3	Both	27	Age-standardized	410	Neoplasms	110	Dietary risks	3	Rate	2001	8.7326650208	17.13988405776	1.85819172657
1	Deaths	32	Central Asia	3	Both	27	Age-standardized	410	Neoplasms	110	Dietary risks	3	Rate	2002	8.537775222219999	16.70035589299	1.8366715551600001
1	Deaths	32	Central Asia	3	Both	27	Age-standardized	410	Neoplasms	110	Dietary risks	3	Rate	2003	8.45570283387	16.62853605527	1.82913060136
1	Deaths	32	Central Asia	3	Both	27	Age-standardized	410	Neoplasms	110	Dietary risks	3	Rate	2004	8.18023147179	16.14668471247	1.78257381091
1	Deaths	32	Central Asia	3	Both	27	Age-standardized	410	Neoplasms	110	Dietary risks	3	Rate	2005	7.88470123135	15.67218503352	1.7251022525100002
1	Deaths	32	Central Asia	3	Both	27	Age-standardized	410	Neoplasms	110	Dietary risks	3	Rate	2006	7.490544311770001	15.040986328910002	1.65083207335
1	Deaths	32	Central Asia	3	Both	27	Age-standardized	410	Neoplasms	110	Dietary risks	3	Rate	2007	7.24711550674	14.641835841399999	1.60967283025
1	Deaths	32	Central Asia	3	Both	27	Age-standardized	410	Neoplasms	110	Dietary risks	3	Rate	2008	7.13017867556	14.519687905960001	1.60893308974
1	Deaths	32	Central Asia	3	Both	27	Age-standardized	410	Neoplasms	110	Dietary risks	3	Rate	2009	6.974406265669999	14.26200269447	1.58809750624
1	Deaths	32	Central Asia	3	Both	27	Age-standardized	410	Neoplasms	110	Dietary risks	3	Rate	2010	6.98499991628	14.421245431140001	1.63057686896
1	Deaths	32	Central Asia	3	Both	27	Age-standardized	410	Neoplasms	110	Dietary risks	3	Rate	2011	6.924937637319999	14.21474432917	1.6759490277500002
1	Deaths	32	Central Asia	3	Both	27	Age-standardized	410	Neoplasms	110	Dietary risks	3	Rate	2012	6.84536803702	14.06959333178	1.6845276934
1	Deaths	32	Central Asia	3	Both	27	Age-standardized	410	Neoplasms	110	Dietary risks	3	Rate	2013	6.487908246750001	13.41415777604	1.6125066630400002
1	Deaths	32	Central Asia	3	Both	27	Age-standardized	410	Neoplasms	110	Dietary risks	3	Rate	2014	6.36900037793	13.070186031930001	1.59137401334
1	Deaths	32	Central Asia	3	Both	27	Age-standardized	410	Neoplasms	110	Dietary risks	3	Rate	2015	6.42222004176	13.14391228737	1.60133652297
1	Deaths	32	Central Asia	3	Both	27	Age-standardized	410	Neoplasms	110	Dietary risks	3	Rate	2016	6.4198698197	12.979242600220001	1.6012314349599999
1	Deaths	32	Central Asia	3	Both	27	Age-standardized	410	Neoplasms	110	Dietary risks	3	Rate	2017	6.15649312636	12.40811616448	1.5189396955399999
1	Deaths	32	Central Asia	3	Both	27	Age-standardized	410	Neoplasms	110	Dietary risks	3	Rate	2018	6.03673415117	12.041730983979999	1.4891081714
1	Deaths	32	Central Asia	3	Both	27	Age-standardized	410	Neoplasms	110	Dietary risks	3	Rate	2019	5.96350135686	11.94243936826	1.4833091193899999
1	Deaths	32	Central Asia	3	Both	27	Age-standardized	410	Neoplasms	110	Dietary risks	3	Rate	2020	5.900493228959999	11.58554042137	1.4848929902099999
1	Deaths	32	Central Asia	3	Both	27	Age-standardized	410	Neoplasms	110	Dietary risks	3	Rate	2021	5.75598414008	11.33845071756	1.44194375684
1	Deaths	42	Central Europe	3	Both	27	Age-standardized	410	Neoplasms	110	Dietary risks	3	Rate	1990	13.40321577719	24.38554125949	3.8109117169499998
1	Deaths	42	Central Europe	3	Both	27	Age-standardized	410	Neoplasms	110	Dietary risks	3	Rate	1991	13.54926444111	24.44442118084	3.8982548113399997
1	Deaths	42	Central Europe	3	Both	27	Age-standardized	410	Neoplasms	110	Dietary risks	3	Rate	1992	13.68601030635	24.45368870793	3.97666826336
1	Deaths	42	Central Europe	3	Both	27	Age-standardized	410	Neoplasms	110	Dietary risks	3	Rate	1993	13.705283971250001	24.26464665792	4.00370435144
1	Deaths	42	Central Europe	3	Both	27	Age-standardized	410	Neoplasms	110	Dietary risks	3	Rate	1994	13.91603912953	24.6001560256	4.10436443498
1	Deaths	42	Central Europe	3	Both	27	Age-standardized	410	Neoplasms	110	Dietary risks	3	Rate	1995	14.1264565742	24.86391233958	4.1959836920599995
1	Deaths	42	Central Europe	3	Both	27	Age-standardized	410	Neoplasms	110	Dietary risks	3	Rate	1996	14.09497218442	24.631633838069998	4.18763301988
1	Deaths	42	Central Europe	3	Both	27	Age-standardized	410	Neoplasms	110	Dietary risks	3	Rate	1997	14.276962236180001	24.94862914098	4.22665911761
1	Deaths	42	Central Europe	3	Both	27	Age-standardized	410	Neoplasms	110	Dietary risks	3	Rate	1998	14.206187083720001	24.74424074277	4.20855103895
1	Deaths	42	Central Europe	3	Both	27	Age-standardized	410	Neoplasms	110	Dietary risks	3	Rate	1999	14.17522581838	24.66668973159	4.1870710014800006
1	Deaths	42	Central Europe	3	Both	27	Age-standardized	410	Neoplasms	110	Dietary risks	3	Rate	2000	14.056545251789998	24.520461382119997	4.1641093723
1	Deaths	42	Central Europe	3	Both	27	Age-standardized	410	Neoplasms	110	Dietary risks	3	Rate	2001	14.09468220521	24.54307743942	4.16038977692
1	Deaths	42	Central Europe	3	Both	27	Age-standardized	410	Neoplasms	110	Dietary risks	3	Rate	2002	14.09159464735	24.54200839159	4.14565262087
1	Deaths	42	Central Europe	3	Both	27	Age-standardized	410	Neoplasms	110	Dietary risks	3	Rate	2003	14.199194386170001	24.69319794062	4.17202549009
1	Deaths	42	Central Europe	3	Both	27	Age-standardized	410	Neoplasms	110	Dietary risks	3	Rate	2004	14.10848828504	24.42467488172	4.1278147565
1	Deaths	42	Central Europe	3	Both	27	Age-standardized	410	Neoplasms	110	Dietary risks	3	Rate	2005	14.01105453412	24.14607258874	4.07459831218
1	Deaths	42	Central Europe	3	Both	27	Age-standardized	410	Neoplasms	110	Dietary risks	3	Rate	2006	13.809197154820001	23.76663496008	3.9939707177700003
1	Deaths	42	Central Europe	3	Both	27	Age-standardized	410	Neoplasms	110	Dietary risks	3	Rate	2007	13.76951614868	23.63870209109	3.9728149784499998
1	Deaths	42	Central Europe	3	Both	27	Age-standardized	410	Neoplasms	110	Dietary risks	3	Rate	2008	13.6570120337	23.46000159401	3.93037210632
1	Deaths	42	Central Europe	3	Both	27	Age-standardized	410	Neoplasms	110	Dietary risks	3	Rate	2009	13.512125050109999	23.18648945371	3.88279808722
1	Deaths	42	Central Europe	3	Both	27	Age-standardized	410	Neoplasms	110	Dietary risks	3	Rate	2010	13.24271507744	22.76771511857	3.79295333866
1	Deaths	42	Central Europe	3	Both	27	Age-standardized	410	Neoplasms	110	Dietary risks	3	Rate	2011	13.083955335479999	22.414181798730002	3.73942572412
1	Deaths	42	Central Europe	3	Both	27	Age-standardized	410	Neoplasms	110	Dietary risks	3	Rate	2012	13.042198068900001	22.27675836007	3.71467293513
1	Deaths	42	Central Europe	3	Both	27	Age-standardized	410	Neoplasms	110	Dietary risks	3	Rate	2013	12.785609086880001	21.73205317069	3.62128942997
1	Deaths	42	Central Europe	3	Both	27	Age-standardized	410	Neoplasms	110	Dietary risks	3	Rate	2014	12.72529842214	21.68365055861	3.58855058196
1	Deaths	42	Central Europe	3	Both	27	Age-standardized	410	Neoplasms	110	Dietary risks	3	Rate	2015	12.8287077456	21.77231762964	3.59967359526
1	Deaths	42	Central Europe	3	Both	27	Age-standardized	410	Neoplasms	110	Dietary risks	3	Rate	2016	12.64891438914	21.40982302063	3.5432884470699997
1	Deaths	42	Central Europe	3	Both	27	Age-standardized	410	Neoplasms	110	Dietary risks	3	Rate	2017	12.546618773130001	21.187441988939998	3.48284033457
1	Deaths	42	Central Europe	3	Both	27	Age-standardized	410	Neoplasms	110	Dietary risks	3	Rate	2018	12.51516038379	21.18527434377	3.4375726979
1	Deaths	42	Central Europe	3	Both	27	Age-standardized	410	Neoplasms	110	Dietary risks	3	Rate	2019	12.3037465333	20.78959150563	3.35508118171
1	Deaths	42	Central Europe	3	Both	27	Age-standardized	410	Neoplasms	110	Dietary risks	3	Rate	2020	12.18798098301	20.42665251388	3.3238731993300004
1	Deaths	42	Central Europe	3	Both	27	Age-standardized	410	Neoplasms	110	Dietary risks	3	Rate	2021	12.12776684888	20.28614937338	3.2839521944100003
1	Deaths	56	Eastern Europe	3	Both	27	Age-standardized	410	Neoplasms	110	Dietary risks	3	Rate	1990	14.101430737700001	28.05930121579	3.78696080079
1	Deaths	56	Eastern Europe	3	Both	27	Age-standardized	410	Neoplasms	110	Dietary risks	3	Rate	1991	14.167949351419999	28.036700066650003	3.82733451659
1	Deaths	56	Eastern Europe	3	Both	27	Age-standardized	410	Neoplasms	110	Dietary risks	3	Rate	1992	14.354852671060002	28.30641622969	3.9048540751100003
1	Deaths	56	Eastern Europe	3	Both	27	Age-standardized	410	Neoplasms	110	Dietary risks	3	Rate	1993	15.08892145932	29.45002546086	4.12897934508
1	Deaths	56	Eastern Europe	3	Both	27	Age-standardized	410	Neoplasms	110	Dietary risks	3	Rate	1994	15.27903396007	29.59501345671	4.20797394859
1	Deaths	56	Eastern Europe	3	Both	27	Age-standardized	410	Neoplasms	110	Dietary risks	3	Rate	1995	14.85219360356	28.59865532575	4.12124355762
1	Deaths	56	Eastern Europe	3	Both	27	Age-standardized	410	Neoplasms	110	Dietary risks	3	Rate	1996	14.2743258303	27.324621070150002	3.9793392799
1	Deaths	56	Eastern Europe	3	Both	27	Age-standardized	410	Neoplasms	110	Dietary risks	3	Rate	1997	13.86797147698	26.3590345188	3.8767049589499996
1	Deaths	56	Eastern Europe	3	Both	27	Age-standardized	410	Neoplasms	110	Dietary risks	3	Rate	1998	13.727596352010002	25.97924602859	3.8439620286
1	Deaths	56	Eastern Europe	3	Both	27	Age-standardized	410	Neoplasms	110	Dietary risks	3	Rate	1999	14.218717764309998	26.701905234490003	3.99141556505
1	Deaths	56	Eastern Europe	3	Both	27	Age-standardized	410	Neoplasms	110	Dietary risks	3	Rate	2000	14.29482355218	26.62336262644	4.03640258789
1	Deaths	56	Eastern Europe	3	Both	27	Age-standardized	410	Neoplasms	110	Dietary risks	3	Rate	2001	14.067966809060001	26.06072976274	3.95389477401
1	Deaths	56	Eastern Europe	3	Both	27	Age-standardized	410	Neoplasms	110	Dietary risks	3	Rate	2002	13.864425093420001	25.63233384174	3.89351775701
1	Deaths	56	Eastern Europe	3	Both	27	Age-standardized	410	Neoplasms	110	Dietary risks	3	Rate	2003	13.74676366055	25.369173608249998	3.82345892082
1	Deaths	56	Eastern Europe	3	Both	27	Age-standardized	410	Neoplasms	110	Dietary risks	3	Rate	2004	13.39212241769	24.6596742622	3.6897028480300005
1	Deaths	56	Eastern Europe	3	Both	27	Age-standardized	410	Neoplasms	110	Dietary risks	3	Rate	2005	13.384996493370002	24.510525434559998	3.64182391537
1	Deaths	56	Eastern Europe	3	Both	27	Age-standardized	410	Neoplasms	110	Dietary risks	3	Rate	2006	12.612038125169999	23.03723806439	3.40078037689
1	Deaths	56	Eastern Europe	3	Both	27	Age-standardized	410	Neoplasms	110	Dietary risks	3	Rate	2007	12.296011191309999	22.45837740224	3.2985429867300002
1	Deaths	56	Eastern Europe	3	Both	27	Age-standardized	410	Neoplasms	110	Dietary risks	3	Rate	2008	12.41289683108	22.61582609413	3.30103671118
1	Deaths	56	Eastern Europe	3	Both	27	Age-standardized	410	Neoplasms	110	Dietary risks	3	Rate	2009	11.97774595027	21.865469109059998	3.1703045206700002
1	Deaths	56	Eastern Europe	3	Both	27	Age-standardized	410	Neoplasms	110	Dietary risks	3	Rate	2010	12.1136060756	22.05138921897	3.2026456947
1	Deaths	56	Eastern Europe	3	Both	27	Age-standardized	410	Neoplasms	110	Dietary risks	3	Rate	2011	11.69665109265	21.17940710886	3.08450766743
1	Deaths	56	Eastern Europe	3	Both	27	Age-standardized	410	Neoplasms	110	Dietary risks	3	Rate	2012	11.5199350237	20.76839317742	3.03554671022
1	Deaths	56	Eastern Europe	3	Both	27	Age-standardized	410	Neoplasms	110	Dietary risks	3	Rate	2013	11.390248713270001	20.46454157564	2.9854395646
1	Deaths	56	Eastern Europe	3	Both	27	Age-standardized	410	Neoplasms	110	Dietary risks	3	Rate	2014	11.362415844860001	20.30918293367	2.97178984463
1	Deaths	56	Eastern Europe	3	Both	27	Age-standardized	410	Neoplasms	110	Dietary risks	3	Rate	2015	11.28894575215	20.08228288639	2.9500665922800002
1	Deaths	56	Eastern Europe	3	Both	27	Age-standardized	410	Neoplasms	110	Dietary risks	3	Rate	2016	11.17622397122	19.80769849668	2.9215953198699998
1	Deaths	56	Eastern Europe	3	Both	27	Age-standardized	410	Neoplasms	110	Dietary risks	3	Rate	2017	10.90362710004	19.162847308299998	2.86398983926
1	Deaths	56	Eastern Europe	3	Both	27	Age-standardized	410	Neoplasms	110	Dietary risks	3	Rate	2018	11.054911673009999	19.4683329435	2.88448251378
1	Deaths	56	Eastern Europe	3	Both	27	Age-standardized	410	Neoplasms	110	Dietary risks	3	Rate	2019	11.03166871682	19.31014776899	2.81418226251
1	Deaths	56	Eastern Europe	3	Both	27	Age-standardized	410	Neoplasms	110	Dietary risks	3	Rate	2020	10.79844809871	19.082832158669998	2.76922893573
1	Deaths	56	Eastern Europe	3	Both	27	Age-standardized	410	Neoplasms	110	Dietary risks	3	Rate	2021	10.83964881576	19.01445531607	2.84114466057
1	Deaths	70	Australasia	3	Both	27	Age-standardized	410	Neoplasms	110	Dietary risks	3	Rate	1990	14.153051140199999	23.92799302888	3.37572948735
1	Deaths	70	Australasia	3	Both	27	Age-standardized	410	Neoplasms	110	Dietary risks	3	Rate	1991	14.00609253983	23.6667448603	3.32594521571
1	Deaths	70	Australasia	3	Both	27	Age-standardized	410	Neoplasms	110	Dietary risks	3	Rate	1992	13.79830553942	23.39441942817	3.268850892
1	Deaths	70	Australasia	3	Both	27	Age-standardized	410	Neoplasms	110	Dietary risks	3	Rate	1993	13.74273820564	23.189611037560002	3.23085661082
1	Deaths	70	Australasia	3	Both	27	Age-standardized	410	Neoplasms	110	Dietary risks	3	Rate	1994	13.728369777429998	23.01349637571	3.2194481382599998
1	Deaths	70	Australasia	3	Both	27	Age-standardized	410	Neoplasms	110	Dietary risks	3	Rate	1995	13.36810490538	22.45185468977	3.1395586267
1	Deaths	70	Australasia	3	Both	27	Age-standardized	410	Neoplasms	110	Dietary risks	3	Rate	1996	13.14709623198	22.03920067496	3.0840515552900003
1	Deaths	70	Australasia	3	Both	27	Age-standardized	410	Neoplasms	110	Dietary risks	3	Rate	1997	12.84914518241	21.62030782805	3.02130688018
1	Deaths	70	Australasia	3	Both	27	Age-standardized	410	Neoplasms	110	Dietary risks	3	Rate	1998	12.609251753859999	21.17485858904	2.96919986686
1	Deaths	70	Australasia	3	Both	27	Age-standardized	410	Neoplasms	110	Dietary risks	3	Rate	1999	12.37878592583	20.694837581410003	2.91307861058
1	Deaths	70	Australasia	3	Both	27	Age-standardized	410	Neoplasms	110	Dietary risks	3	Rate	2000	12.24053760562	20.491405679299998	2.8776621050199997
1	Deaths	70	Australasia	3	Both	27	Age-standardized	410	Neoplasms	110	Dietary risks	3	Rate	2001	12.00111278831	20.03310072886	2.80707009996
1	Deaths	70	Australasia	3	Both	27	Age-standardized	410	Neoplasms	110	Dietary risks	3	Rate	2002	11.69644072918	19.54006439099	2.7259246510099997
1	Deaths	70	Australasia	3	Both	27	Age-standardized	410	Neoplasms	110	Dietary risks	3	Rate	2003	11.40946065935	19.05071767717	2.64576753612
1	Deaths	70	Australasia	3	Both	27	Age-standardized	410	Neoplasms	110	Dietary risks	3	Rate	2004	11.09247605648	18.46124426039	2.54935326418
1	Deaths	70	Australasia	3	Both	27	Age-standardized	410	Neoplasms	110	Dietary risks	3	Rate	2005	10.83136076765	18.07097732666	2.4573786498100003
1	Deaths	70	Australasia	3	Both	27	Age-standardized	410	Neoplasms	110	Dietary risks	3	Rate	2006	10.548346778460001	17.58397972559	2.38066724148
1	Deaths	70	Australasia	3	Both	27	Age-standardized	410	Neoplasms	110	Dietary risks	3	Rate	2007	10.455628292970001	17.419598741279998	2.34933913877
1	Deaths	70	Australasia	3	Both	27	Age-standardized	410	Neoplasms	110	Dietary risks	3	Rate	2008	10.3408349892	17.119654153349998	2.33759907162
1	Deaths	70	Australasia	3	Both	27	Age-standardized	410	Neoplasms	110	Dietary risks	3	Rate	2009	10.09437201566	16.7867924946	2.28617022115
1	Deaths	70	Australasia	3	Both	27	Age-standardized	410	Neoplasms	110	Dietary risks	3	Rate	2010	9.955324661219999	16.560193824	2.24332605144
1	Deaths	70	Australasia	3	Both	27	Age-standardized	410	Neoplasms	110	Dietary risks	3	Rate	2011	9.73498496203	16.20705702437	2.1810680808
1	Deaths	70	Australasia	3	Both	27	Age-standardized	410	Neoplasms	110	Dietary risks	3	Rate	2012	9.45349940423	15.809678770489999	2.11040494092
1	Deaths	70	Australasia	3	Both	27	Age-standardized	410	Neoplasms	110	Dietary risks	3	Rate	2013	9.27922166074	15.62369154713	2.06153480688
1	Deaths	70	Australasia	3	Both	27	Age-standardized	410	Neoplasms	110	Dietary risks	3	Rate	2014	9.21265620811	15.56812859922	2.03791960113
1	Deaths	70	Australasia	3	Both	27	Age-standardized	410	Neoplasms	110	Dietary risks	3	Rate	2015	9.40045499443	15.820105865210001	2.06619943889
1	Deaths	70	Australasia	3	Both	27	Age-standardized	410	Neoplasms	110	Dietary risks	3	Rate	2016	9.26350512762	15.54734612052	2.0486958891
1	Deaths	70	Australasia	3	Both	27	Age-standardized	410	Neoplasms	110	Dietary risks	3	Rate	2017	8.95742509851	14.909987548250001	1.98705564851
1	Deaths	70	Australasia	3	Both	27	Age-standardized	410	Neoplasms	110	Dietary risks	3	Rate	2018	8.80151860775	14.596892677269999	1.9599533344700002
1	Deaths	70	Australasia	3	Both	27	Age-standardized	410	Neoplasms	110	Dietary risks	3	Rate	2019	8.90184253048	14.83463098865	1.9742878959899999
1	Deaths	70	Australasia	3	Both	27	Age-standardized	410	Neoplasms	110	Dietary risks	3	Rate	2020	8.34847425117	13.96765223717	1.83157567898
1	Deaths	70	Australasia	3	Both	27	Age-standardized	410	Neoplasms	110	Dietary risks	3	Rate	2021	8.55606245333	14.343793861970001	1.8903037918899999
1	Deaths	65	High-income Asia Pacific	3	Both	27	Age-standardized	410	Neoplasms	110	Dietary risks	3	Rate	1990	12.345498074610001	28.07500317349	3.4357830516199996
1	Deaths	65	High-income Asia Pacific	3	Both	27	Age-standardized	410	Neoplasms	110	Dietary risks	3	Rate	1991	12.316197071649999	27.64307723493	3.45635854627
1	Deaths	65	High-income Asia Pacific	3	Both	27	Age-standardized	410	Neoplasms	110	Dietary risks	3	Rate	1992	12.262043282079999	27.138793890689996	3.46213235974
1	Deaths	65	High-income Asia Pacific	3	Both	27	Age-standardized	410	Neoplasms	110	Dietary risks	3	Rate	1993	12.088778123240001	26.434903283140002	3.42424804853
1	Deaths	65	High-income Asia Pacific	3	Both	27	Age-standardized	410	Neoplasms	110	Dietary risks	3	Rate	1994	11.90645609767	25.83436695633	3.3810870875599996
1	Deaths	65	High-income Asia Pacific	3	Both	27	Age-standardized	410	Neoplasms	110	Dietary risks	3	Rate	1995	11.71938455906	25.170745140759998	3.34266002763
1	Deaths	65	High-income Asia Pacific	3	Both	27	Age-standardized	410	Neoplasms	110	Dietary risks	3	Rate	1996	11.53862213829	24.54506920154	3.30166366848
1	Deaths	65	High-income Asia Pacific	3	Both	27	Age-standardized	410	Neoplasms	110	Dietary risks	3	Rate	1997	11.30062232136	23.76381729468	3.2375198857200003
1	Deaths	65	High-income Asia Pacific	3	Both	27	Age-standardized	410	Neoplasms	110	Dietary risks	3	Rate	1998	11.303379892039999	23.55734508432	3.2522436938599997
1	Deaths	65	High-income Asia Pacific	3	Both	27	Age-standardized	410	Neoplasms	110	Dietary risks	3	Rate	1999	11.256115350630001	23.27419290503	3.22944393512
1	Deaths	65	High-income Asia Pacific	3	Both	27	Age-standardized	410	Neoplasms	110	Dietary risks	3	Rate	2000	11.06075152623	22.63000469079	3.1633906861999996
1	Deaths	65	High-income Asia Pacific	3	Both	27	Age-standardized	410	Neoplasms	110	Dietary risks	3	Rate	2001	10.878239790090001	22.012022717580003	3.10194140827
1	Deaths	65	High-income Asia Pacific	3	Both	27	Age-standardized	410	Neoplasms	110	Dietary risks	3	Rate	2002	10.67942558657	21.29114518026	3.04291370573
1	Deaths	65	High-income Asia Pacific	3	Both	27	Age-standardized	410	Neoplasms	110	Dietary risks	3	Rate	2003	10.6293782635	21.02212219862	3.03843981164
1	Deaths	65	High-income Asia Pacific	3	Both	27	Age-standardized	410	Neoplasms	110	Dietary risks	3	Rate	2004	10.61462480665	20.89282488938	3.03424931919
1	Deaths	65	High-income Asia Pacific	3	Both	27	Age-standardized	410	Neoplasms	110	Dietary risks	3	Rate	2005	10.51644421869	20.56406423139	3.00758170552
1	Deaths	65	High-income Asia Pacific	3	Both	27	Age-standardized	410	Neoplasms	110	Dietary risks	3	Rate	2006	10.33490068614	20.11082121406	2.96039461126
1	Deaths	65	High-income Asia Pacific	3	Both	27	Age-standardized	410	Neoplasms	110	Dietary risks	3	Rate	2007	10.18041786464	19.69260038916	2.92456547778
1	Deaths	65	High-income Asia Pacific	3	Both	27	Age-standardized	410	Neoplasms	110	Dietary risks	3	Rate	2008	10.04397630398	19.25683561441	2.90050856403
1	Deaths	65	High-income Asia Pacific	3	Both	27	Age-standardized	410	Neoplasms	110	Dietary risks	3	Rate	2009	9.90613742939	18.975034840750002	2.8701021345
1	Deaths	65	High-income Asia Pacific	3	Both	27	Age-standardized	410	Neoplasms	110	Dietary risks	3	Rate	2010	9.8981134546	18.84807639678	2.87626627754
1	Deaths	65	High-income Asia Pacific	3	Both	27	Age-standardized	410	Neoplasms	110	Dietary risks	3	Rate	2011	9.91559923906	18.78985239654	2.8826787090300003
1	Deaths	65	High-income Asia Pacific	3	Both	27	Age-standardized	410	Neoplasms	110	Dietary risks	3	Rate	2012	9.76064368363	18.41330295204	2.85901777285
1	Deaths	65	High-income Asia Pacific	3	Both	27	Age-standardized	410	Neoplasms	110	Dietary risks	3	Rate	2013	9.607925765360001	18.068352505	2.8183034243900003
1	Deaths	65	High-income Asia Pacific	3	Both	27	Age-standardized	410	Neoplasms	110	Dietary risks	3	Rate	2014	9.45952771781	17.74033901161	2.7785146555
1	Deaths	65	High-income Asia Pacific	3	Both	27	Age-standardized	410	Neoplasms	110	Dietary risks	3	Rate	2015	9.31109767323	17.39262065225	2.7394848519800004
1	Deaths	65	High-income Asia Pacific	3	Both	27	Age-standardized	410	Neoplasms	110	Dietary risks	3	Rate	2016	9.21643383066	17.14514620763	2.72404783565
1	Deaths	65	High-income Asia Pacific	3	Both	27	Age-standardized	410	Neoplasms	110	Dietary risks	3	Rate	2017	8.99458967582	16.65932196908	2.66788590438
1	Deaths	65	High-income Asia Pacific	3	Both	27	Age-standardized	410	Neoplasms	110	Dietary risks	3	Rate	2018	8.84939149209	16.35404902641	2.63176684573
1	Deaths	65	High-income Asia Pacific	3	Both	27	Age-standardized	410	Neoplasms	110	Dietary risks	3	Rate	2019	8.727241900220001	16.05765508584	2.6141359567199998
1	Deaths	65	High-income Asia Pacific	3	Both	27	Age-standardized	410	Neoplasms	110	Dietary risks	3	Rate	2020	8.45195622133	15.547073923240001	2.5243825203799997
1	Deaths	65	High-income Asia Pacific	3	Both	27	Age-standardized	410	Neoplasms	110	Dietary risks	3	Rate	2021	8.52984144099	15.724644505949998	2.55051277049
1	Deaths	73	Western Europe	3	Both	27	Age-standardized	410	Neoplasms	110	Dietary risks	3	Rate	1990	14.28283787123	25.01962233514	3.31018547621
1	Deaths	73	Western Europe	3	Both	27	Age-standardized	410	Neoplasms	110	Dietary risks	3	Rate	1991	14.16817135294	24.80239517704	3.27234215448
1	Deaths	73	Western Europe	3	Both	27	Age-standardized	410	Neoplasms	110	Dietary risks	3	Rate	1992	14.111958005870001	24.651025826389997	3.25660125971
1	Deaths	73	Western Europe	3	Both	27	Age-standardized	410	Neoplasms	110	Dietary risks	3	Rate	1993	14.039282856549999	24.44962642251	3.23783916063
1	Deaths	73	Western Europe	3	Both	27	Age-standardized	410	Neoplasms	110	Dietary risks	3	Rate	1994	13.86027446093	24.15642410872	3.19569168699
1	Deaths	73	Western Europe	3	Both	27	Age-standardized	410	Neoplasms	110	Dietary risks	3	Rate	1995	13.740885614540002	23.96353713223	3.15160856837
1	Deaths	73	Western Europe	3	Both	27	Age-standardized	410	Neoplasms	110	Dietary risks	3	Rate	1996	13.557744354770001	23.636236816260002	3.08801447933
1	Deaths	73	Western Europe	3	Both	27	Age-standardized	410	Neoplasms	110	Dietary risks	3	Rate	1997	13.282326711509999	23.12427316873	3.00742264264
1	Deaths	73	Western Europe	3	Both	27	Age-standardized	410	Neoplasms	110	Dietary risks	3	Rate	1998	13.088333684779998	22.733180161099998	2.9516647739299997
1	Deaths	73	Western Europe	3	Both	27	Age-standardized	410	Neoplasms	110	Dietary risks	3	Rate	1999	12.80513022729	22.15911785659	2.85677190321
1	Deaths	73	Western Europe	3	Both	27	Age-standardized	410	Neoplasms	110	Dietary risks	3	Rate	2000	12.59186156424	21.73829639885	2.77852917225
1	Deaths	73	Western Europe	3	Both	27	Age-standardized	410	Neoplasms	110	Dietary risks	3	Rate	2001	12.423368763420001	21.39052273902	2.71135816535
1	Deaths	73	Western Europe	3	Both	27	Age-standardized	410	Neoplasms	110	Dietary risks	3	Rate	2002	12.31483805624	21.09168532765	2.66339388972
1	Deaths	73	Western Europe	3	Both	27	Age-standardized	410	Neoplasms	110	Dietary risks	3	Rate	2003	12.160302288619999	20.818022451	2.61940268093
1	Deaths	73	Western Europe	3	Both	27	Age-standardized	410	Neoplasms	110	Dietary risks	3	Rate	2004	11.87741140286	20.33275149284	2.5499919959099997
1	Deaths	73	Western Europe	3	Both	27	Age-standardized	410	Neoplasms	110	Dietary risks	3	Rate	2005	11.656381430809999	19.9221263896	2.47918116136
1	Deaths	73	Western Europe	3	Both	27	Age-standardized	410	Neoplasms	110	Dietary risks	3	Rate	2006	11.435651223399999	19.529647775569998	2.41852267776
1	Deaths	73	Western Europe	3	Both	27	Age-standardized	410	Neoplasms	110	Dietary risks	3	Rate	2007	11.26456055129	19.1814462093	2.37280355166
1	Deaths	73	Western Europe	3	Both	27	Age-standardized	410	Neoplasms	110	Dietary risks	3	Rate	2008	11.181915450770001	19.00917082703	2.3381785487299998
1	Deaths	73	Western Europe	3	Both	27	Age-standardized	410	Neoplasms	110	Dietary risks	3	Rate	2009	10.97241315196	18.62909249003	2.28952558119
1	Deaths	73	Western Europe	3	Both	27	Age-standardized	410	Neoplasms	110	Dietary risks	3	Rate	2010	10.75869462848	18.25739838495	2.24025803105
1	Deaths	73	Western Europe	3	Both	27	Age-standardized	410	Neoplasms	110	Dietary risks	3	Rate	2011	10.58943114205	17.97787534639	2.21312915721
1	Deaths	73	Western Europe	3	Both	27	Age-standardized	410	Neoplasms	110	Dietary risks	3	Rate	2012	10.44792774836	17.73262695151	2.18694673106
1	Deaths	73	Western Europe	3	Both	27	Age-standardized	410	Neoplasms	110	Dietary risks	3	Rate	2013	10.307487187329999	17.48881850268	2.15932174838
1	Deaths	73	Western Europe	3	Both	27	Age-standardized	410	Neoplasms	110	Dietary risks	3	Rate	2014	10.093009815290001	17.127117726319998	2.11008745656
1	Deaths	73	Western Europe	3	Both	27	Age-standardized	410	Neoplasms	110	Dietary risks	3	Rate	2015	10.09520494367	17.15199906729	2.09253743923
1	Deaths	73	Western Europe	3	Both	27	Age-standardized	410	Neoplasms	110	Dietary risks	3	Rate	2016	10.01933083326	17.065703439420002	2.0674541278
1	Deaths	73	Western Europe	3	Both	27	Age-standardized	410	Neoplasms	110	Dietary risks	3	Rate	2017	9.85983566176	16.80775781856	2.02002450939
1	Deaths	73	Western Europe	3	Both	27	Age-standardized	410	Neoplasms	110	Dietary risks	3	Rate	2018	9.76397872309	16.65594843241	1.9890288615700003
1	Deaths	73	Western Europe	3	Both	27	Age-standardized	410	Neoplasms	110	Dietary risks	3	Rate	2019	9.55483506859	16.26728083478	1.9390271232699998
1	Deaths	73	Western Europe	3	Both	27	Age-standardized	410	Neoplasms	110	Dietary risks	3	Rate	2020	9.22517023775	15.76626463954	1.8712753851800001
1	Deaths	73	Western Europe	3	Both	27	Age-standardized	410	Neoplasms	110	Dietary risks	3	Rate	2021	9.069417037260001	15.498811810149999	1.8386933506599998
1	Deaths	96	Southern Latin America	3	Both	27	Age-standardized	410	Neoplasms	110	Dietary risks	3	Rate	1990	14.119641485279999	25.8724989012	3.6398793163099996
1	Deaths	96	Southern Latin America	3	Both	27	Age-standardized	410	Neoplasms	110	Dietary risks	3	Rate	1991	13.976930614719999	25.69985387494	3.5903308585400002
1	Deaths	96	Southern Latin America	3	Both	27	Age-standardized	410	Neoplasms	110	Dietary risks	3	Rate	1992	13.882575711240001	25.425084645370003	3.54830213981
1	Deaths	96	Southern Latin America	3	Both	27	Age-standardized	410	Neoplasms	110	Dietary risks	3	Rate	1993	13.790207737360001	25.082300702820003	3.50325956497
1	Deaths	96	Southern Latin America	3	Both	27	Age-standardized	410	Neoplasms	110	Dietary risks	3	Rate	1994	13.774000529350001	25.03024654307	3.4951083328
1	Deaths	96	Southern Latin America	3	Both	27	Age-standardized	410	Neoplasms	110	Dietary risks	3	Rate	1995	13.60685225786	24.61669267179	3.4638951722100004
1	Deaths	96	Southern Latin America	3	Both	27	Age-standardized	410	Neoplasms	110	Dietary risks	3	Rate	1996	13.843965813110001	24.99304717746	3.50935061306
1	Deaths	96	Southern Latin America	3	Both	27	Age-standardized	410	Neoplasms	110	Dietary risks	3	Rate	1997	14.20785126998	25.583757855589997	3.59503756801
1	Deaths	96	Southern Latin America	3	Both	27	Age-standardized	410	Neoplasms	110	Dietary risks	3	Rate	1998	14.20878242599	25.5806506927	3.60851829851
1	Deaths	96	Southern Latin America	3	Both	27	Age-standardized	410	Neoplasms	110	Dietary risks	3	Rate	1999	14.286207205439998	25.66891778078	3.65106274462
1	Deaths	96	Southern Latin America	3	Both	27	Age-standardized	410	Neoplasms	110	Dietary risks	3	Rate	2000	14.118804278939999	25.21042415279	3.61647019383
1	Deaths	96	Southern Latin America	3	Both	27	Age-standardized	410	Neoplasms	110	Dietary risks	3	Rate	2001	14.04233498117	24.96248359086	3.6155581120500004
1	Deaths	96	Southern Latin America	3	Both	27	Age-standardized	410	Neoplasms	110	Dietary risks	3	Rate	2002	14.034264155759999	24.99751891882	3.61632347056
1	Deaths	96	Southern Latin America	3	Both	27	Age-standardized	410	Neoplasms	110	Dietary risks	3	Rate	2003	14.03988909371	25.005915105209997	3.6341805262
1	Deaths	96	Southern Latin America	3	Both	27	Age-standardized	410	Neoplasms	110	Dietary risks	3	Rate	2004	13.81622549699	24.53834689912	3.58626597819
1	Deaths	96	Southern Latin America	3	Both	27	Age-standardized	410	Neoplasms	110	Dietary risks	3	Rate	2005	13.682965184079999	24.2603452904	3.55048634796
1	Deaths	96	Southern Latin America	3	Both	27	Age-standardized	410	Neoplasms	110	Dietary risks	3	Rate	2006	13.53554037056	24.00691754475	3.51529378091
1	Deaths	96	Southern Latin America	3	Both	27	Age-standardized	410	Neoplasms	110	Dietary risks	3	Rate	2007	13.538827393419998	24.017678385620002	3.51457720305
1	Deaths	96	Southern Latin America	3	Both	27	Age-standardized	410	Neoplasms	110	Dietary risks	3	Rate	2008	13.268795028960001	23.4982324747	3.4762483036300003
1	Deaths	96	Southern Latin America	3	Both	27	Age-standardized	410	Neoplasms	110	Dietary risks	3	Rate	2009	13.13020425851	23.29085630741	3.43754132087
1	Deaths	96	Southern Latin America	3	Both	27	Age-standardized	410	Neoplasms	110	Dietary risks	3	Rate	2010	12.980310809679999	22.933330166740003	3.4283305461499998
1	Deaths	96	Southern Latin America	3	Both	27	Age-standardized	410	Neoplasms	110	Dietary risks	3	Rate	2011	12.895598518989999	22.6385601633	3.3994729953
1	Deaths	96	Southern Latin America	3	Both	27	Age-standardized	410	Neoplasms	110	Dietary risks	3	Rate	2012	12.80792977904	22.579118233189998	3.39216369895
1	Deaths	96	Southern Latin America	3	Both	27	Age-standardized	410	Neoplasms	110	Dietary risks	3	Rate	2013	12.70082336305	22.527587041740002	3.39607873753
1	Deaths	96	Southern Latin America	3	Both	27	Age-standardized	410	Neoplasms	110	Dietary risks	3	Rate	2014	12.57765700771	22.40500644962	3.3890591277900004
1	Deaths	96	Southern Latin America	3	Both	27	Age-standardized	410	Neoplasms	110	Dietary risks	3	Rate	2015	12.52945441542	22.28872060475	3.3910270061300003
1	Deaths	96	Southern Latin America	3	Both	27	Age-standardized	410	Neoplasms	110	Dietary risks	3	Rate	2016	12.49273245306	21.99486182772	3.3993440420399996
1	Deaths	96	Southern Latin America	3	Both	27	Age-standardized	410	Neoplasms	110	Dietary risks	3	Rate	2017	12.193558096970001	21.31557861606	3.3184050709200004
1	Deaths	96	Southern Latin America	3	Both	27	Age-standardized	410	Neoplasms	110	Dietary risks	3	Rate	2018	12.026910212099999	20.93405893118	3.25392953914
1	Deaths	96	Southern Latin America	3	Both	27	Age-standardized	410	Neoplasms	110	Dietary risks	3	Rate	2019	11.90491681754	20.66475770059	3.20569942223
1	Deaths	96	Southern Latin America	3	Both	27	Age-standardized	410	Neoplasms	110	Dietary risks	3	Rate	2020	11.38634785363	19.63360404813	3.06028038685
1	Deaths	96	Southern Latin America	3	Both	27	Age-standardized	410	Neoplasms	110	Dietary risks	3	Rate	2021	10.84167142939	18.67648556537	2.9053917134800002
1	Deaths	100	High-income North America	3	Both	27	Age-standardized	410	Neoplasms	110	Dietary risks	3	Rate	1990	12.779570383160001	21.529731930489998	2.95893831845
1	Deaths	100	High-income North America	3	Both	27	Age-standardized	410	Neoplasms	110	Dietary risks	3	Rate	1991	12.614428075249998	21.18713274329	2.89355585882
1	Deaths	100	High-income North America	3	Both	27	Age-standardized	410	Neoplasms	110	Dietary risks	3	Rate	1992	12.416230012049999	20.79230068323	2.8170110505699997
1	Deaths	100	High-income North America	3	Both	27	Age-standardized	410	Neoplasms	110	Dietary risks	3	Rate	1993	12.39295734935	20.72834700434	2.78518060687
1	Deaths	100	High-income North America	3	Both	27	Age-standardized	410	Neoplasms	110	Dietary risks	3	Rate	1994	12.28744009676	20.573103655180002	2.73306903468
1	Deaths	100	High-income North America	3	Both	27	Age-standardized	410	Neoplasms	110	Dietary risks	3	Rate	1995	12.128500550190001	20.30650004403	2.68373313979
1	Deaths	100	High-income North America	3	Both	27	Age-standardized	410	Neoplasms	110	Dietary risks	3	Rate	1996	11.82574269799	19.77715419344	2.59279829738
1	Deaths	100	High-income North America	3	Both	27	Age-standardized	410	Neoplasms	110	Dietary risks	3	Rate	1997	11.563354129610001	19.32225749365	2.50854472179
1	Deaths	100	High-income North America	3	Both	27	Age-standardized	410	Neoplasms	110	Dietary risks	3	Rate	1998	11.4326086702	19.088823157409998	2.45967169568
1	Deaths	100	High-income North America	3	Both	27	Age-standardized	410	Neoplasms	110	Dietary risks	3	Rate	1999	11.46392481546	19.14413917908	2.43495058089
1	Deaths	100	High-income North America	3	Both	27	Age-standardized	410	Neoplasms	110	Dietary risks	3	Rate	2000	11.32060228999	18.92333006966	2.37824130845
1	Deaths	100	High-income North America	3	Both	27	Age-standardized	410	Neoplasms	110	Dietary risks	3	Rate	2001	11.183239857050001	18.74054451528	2.33287864888
1	Deaths	100	High-income North America	3	Both	27	Age-standardized	410	Neoplasms	110	Dietary risks	3	Rate	2002	11.036719696199999	18.48637974486	2.29453570122
1	Deaths	100	High-income North America	3	Both	27	Age-standardized	410	Neoplasms	110	Dietary risks	3	Rate	2003	10.81474202229	18.1829790885	2.24415219762
1	Deaths	100	High-income North America	3	Both	27	Age-standardized	410	Neoplasms	110	Dietary risks	3	Rate	2004	10.45119787415	17.598508833540002	2.17181353899
1	Deaths	100	High-income North America	3	Both	27	Age-standardized	410	Neoplasms	110	Dietary risks	3	Rate	2005	10.23570344722	17.28858727818	2.11775662851
1	Deaths	100	High-income North America	3	Both	27	Age-standardized	410	Neoplasms	110	Dietary risks	3	Rate	2006	10.130166746110001	17.09164425916	2.10019955394
1	Deaths	100	High-income North America	3	Both	27	Age-standardized	410	Neoplasms	110	Dietary risks	3	Rate	2007	9.956181423919999	16.80500389606	2.06983375075
1	Deaths	100	High-income North America	3	Both	27	Age-standardized	410	Neoplasms	110	Dietary risks	3	Rate	2008	9.79372516004	16.54886774834	2.04201635339
1	Deaths	100	High-income North America	3	Both	27	Age-standardized	410	Neoplasms	110	Dietary risks	3	Rate	2009	9.619414697729999	16.23517955942	2.01728448203
1	Deaths	100	High-income North America	3	Both	27	Age-standardized	410	Neoplasms	110	Dietary risks	3	Rate	2010	9.3922513372	15.8289856091	1.96293835022
1	Deaths	100	High-income North America	3	Both	27	Age-standardized	410	Neoplasms	110	Dietary risks	3	Rate	2011	9.28407171499	15.66194071573	1.94820887721
1	Deaths	100	High-income North America	3	Both	27	Age-standardized	410	Neoplasms	110	Dietary risks	3	Rate	2012	9.119303704190001	15.381935864749998	1.90892924548
1	Deaths	100	High-income North America	3	Both	27	Age-standardized	410	Neoplasms	110	Dietary risks	3	Rate	2013	8.94835163791	15.11323007823	1.8787177795799999
1	Deaths	100	High-income North America	3	Both	27	Age-standardized	410	Neoplasms	110	Dietary risks	3	Rate	2014	8.84998312399	14.93995044797	1.8492565311300002
1	Deaths	100	High-income North America	3	Both	27	Age-standardized	410	Neoplasms	110	Dietary risks	3	Rate	2015	8.70566700256	14.702399579839998	1.8029885527199998
1	Deaths	100	High-income North America	3	Both	27	Age-standardized	410	Neoplasms	110	Dietary risks	3	Rate	2016	8.66140039261	14.61740165747	1.78114415028
1	Deaths	100	High-income North America	3	Both	27	Age-standardized	410	Neoplasms	110	Dietary risks	3	Rate	2017	8.49961968408	14.350365816	1.7338884525799998
1	Deaths	100	High-income North America	3	Both	27	Age-standardized	410	Neoplasms	110	Dietary risks	3	Rate	2018	8.283422059509999	13.98590290055	1.67838145926
1	Deaths	100	High-income North America	3	Both	27	Age-standardized	410	Neoplasms	110	Dietary risks	3	Rate	2019	8.13865346415	13.7029784512	1.6307913887799999
1	Deaths	100	High-income North America	3	Both	27	Age-standardized	410	Neoplasms	110	Dietary risks	3	Rate	2020	8.00329753309	13.421663239779999	1.5985875529500002
1	Deaths	100	High-income North America	3	Both	27	Age-standardized	410	Neoplasms	110	Dietary risks	3	Rate	2021	8.05739100449	13.59576887137	1.61335225633
1	Deaths	104	Caribbean	3	Both	27	Age-standardized	410	Neoplasms	110	Dietary risks	3	Rate	1990	8.54067711707	15.24378202293	3.01776936781
1	Deaths	104	Caribbean	3	Both	27	Age-standardized	410	Neoplasms	110	Dietary risks	3	Rate	1991	8.35130113436	14.77049406124	2.96337365598
1	Deaths	104	Caribbean	3	Both	27	Age-standardized	410	Neoplasms	110	Dietary risks	3	Rate	1992	8.281523643	14.594480510190001	2.95551110483
1	Deaths	104	Caribbean	3	Both	27	Age-standardized	410	Neoplasms	110	Dietary risks	3	Rate	1993	8.26587049588	14.469265908330001	2.98272690581
1	Deaths	104	Caribbean	3	Both	27	Age-standardized	410	Neoplasms	110	Dietary risks	3	Rate	1994	8.199382254209999	14.229849785819999	3.0005544570600002
1	Deaths	104	Caribbean	3	Both	27	Age-standardized	410	Neoplasms	110	Dietary risks	3	Rate	1995	8.22292867957	14.270202748930002	3.04417698836
1	Deaths	104	Caribbean	3	Both	27	Age-standardized	410	Neoplasms	110	Dietary risks	3	Rate	1996	8.20917949958	14.197559683560002	3.03658831815
1	Deaths	104	Caribbean	3	Both	27	Age-standardized	410	Neoplasms	110	Dietary risks	3	Rate	1997	8.049982120080001	13.82087655033	2.98409201228
1	Deaths	104	Caribbean	3	Both	27	Age-standardized	410	Neoplasms	110	Dietary risks	3	Rate	1998	8.077938023949999	13.910691691379999	3.0010851992500003
1	Deaths	104	Caribbean	3	Both	27	Age-standardized	410	Neoplasms	110	Dietary risks	3	Rate	1999	8.04918123147	13.84661081334	2.99104694557
1	Deaths	104	Caribbean	3	Both	27	Age-standardized	410	Neoplasms	110	Dietary risks	3	Rate	2000	8.02796451891	13.73258845307	3.0065288316300003
1	Deaths	104	Caribbean	3	Both	27	Age-standardized	410	Neoplasms	110	Dietary risks	3	Rate	2001	8.06661754159	13.842842634730001	3.00635328738
1	Deaths	104	Caribbean	3	Both	27	Age-standardized	410	Neoplasms	110	Dietary risks	3	Rate	2002	7.879251459460001	13.49457716395	2.95230023243
1	Deaths	104	Caribbean	3	Both	27	Age-standardized	410	Neoplasms	110	Dietary risks	3	Rate	2003	8.00001795749	13.667619768429999	3.00224522964
1	Deaths	104	Caribbean	3	Both	27	Age-standardized	410	Neoplasms	110	Dietary risks	3	Rate	2004	8.03073350789	13.641428745359999	3.02325632901
1	Deaths	104	Caribbean	3	Both	27	Age-standardized	410	Neoplasms	110	Dietary risks	3	Rate	2005	8.00376379744	13.37969218348	3.01412355744
1	Deaths	104	Caribbean	3	Both	27	Age-standardized	410	Neoplasms	110	Dietary risks	3	Rate	2006	7.91401431359	13.18866243191	2.99052623107
1	Deaths	104	Caribbean	3	Both	27	Age-standardized	410	Neoplasms	110	Dietary risks	3	Rate	2007	7.98049232068	13.359310435029998	3.03548558326
1	Deaths	104	Caribbean	3	Both	27	Age-standardized	410	Neoplasms	110	Dietary risks	3	Rate	2008	8.0392267348	13.481223705660001	3.00218236481
1	Deaths	104	Caribbean	3	Both	27	Age-standardized	410	Neoplasms	110	Dietary risks	3	Rate	2009	8.23427311935	13.63585962812	3.0356187230200002
1	Deaths	104	Caribbean	3	Both	27	Age-standardized	410	Neoplasms	110	Dietary risks	3	Rate	2010	8.025612518039999	13.28068800349	2.94172864893
1	Deaths	104	Caribbean	3	Both	27	Age-standardized	410	Neoplasms	110	Dietary risks	3	Rate	2011	8.02482312702	13.26670988648	2.90567962548
1	Deaths	104	Caribbean	3	Both	27	Age-standardized	410	Neoplasms	110	Dietary risks	3	Rate	2012	8.01282005868	13.29084194386	2.86911353548
1	Deaths	104	Caribbean	3	Both	27	Age-standardized	410	Neoplasms	110	Dietary risks	3	Rate	2013	8.04801547048	13.362442703480001	2.89771131943
1	Deaths	104	Caribbean	3	Both	27	Age-standardized	410	Neoplasms	110	Dietary risks	3	Rate	2014	8.093740668139999	13.37760429762	2.88492341236
1	Deaths	104	Caribbean	3	Both	27	Age-standardized	410	Neoplasms	110	Dietary risks	3	Rate	2015	8.093551358560001	13.41255738086	2.90956823722
1	Deaths	104	Caribbean	3	Both	27	Age-standardized	410	Neoplasms	110	Dietary risks	3	Rate	2016	8.08847632886	13.402255180920001	2.93191482391
1	Deaths	104	Caribbean	3	Both	27	Age-standardized	410	Neoplasms	110	Dietary risks	3	Rate	2017	8.124490932939999	13.54761948114	2.96206917606
1	Deaths	104	Caribbean	3	Both	27	Age-standardized	410	Neoplasms	110	Dietary risks	3	Rate	2018	8.03452143136	13.34396211849	2.94794780858
1	Deaths	104	Caribbean	3	Both	27	Age-standardized	410	Neoplasms	110	Dietary risks	3	Rate	2019	8.07907683675	13.50749524752	2.95048804397
1	Deaths	104	Caribbean	3	Both	27	Age-standardized	410	Neoplasms	110	Dietary risks	3	Rate	2020	7.997084488950001	13.3038345162	2.9827271568400002
1	Deaths	104	Caribbean	3	Both	27	Age-standardized	410	Neoplasms	110	Dietary risks	3	Rate	2021	7.9424008723	13.28044347014	2.89391495251
1	Deaths	120	Andean Latin America	3	Both	27	Age-standardized	410	Neoplasms	110	Dietary risks	3	Rate	1990	7.48064809337	19.488799844389998	2.62754480692
1	Deaths	120	Andean Latin America	3	Both	27	Age-standardized	410	Neoplasms	110	Dietary risks	3	Rate	1991	7.216944932350001	18.40612847914	2.5499861998599997
1	Deaths	120	Andean Latin America	3	Both	27	Age-standardized	410	Neoplasms	110	Dietary risks	3	Rate	1992	7.51597612117	18.929522659350003	2.6336831966
1	Deaths	120	Andean Latin America	3	Both	27	Age-standardized	410	Neoplasms	110	Dietary risks	3	Rate	1993	7.516639966960001	19.12582676597	2.67025727431
1	Deaths	120	Andean Latin America	3	Both	27	Age-standardized	410	Neoplasms	110	Dietary risks	3	Rate	1994	7.5209196467099995	19.40090742357	2.67243775889
1	Deaths	120	Andean Latin America	3	Both	27	Age-standardized	410	Neoplasms	110	Dietary risks	3	Rate	1995	7.620824117570001	19.5778826558	2.64793825289
1	Deaths	120	Andean Latin America	3	Both	27	Age-standardized	410	Neoplasms	110	Dietary risks	3	Rate	1996	7.4801526451299996	19.02796833658	2.5522006057
1	Deaths	120	Andean Latin America	3	Both	27	Age-standardized	410	Neoplasms	110	Dietary risks	3	Rate	1997	7.43854950912	18.964526944979998	2.5389033790299997
1	Deaths	120	Andean Latin America	3	Both	27	Age-standardized	410	Neoplasms	110	Dietary risks	3	Rate	1998	7.42799397124	19.017811798220002	2.52079892554
1	Deaths	120	Andean Latin America	3	Both	27	Age-standardized	410	Neoplasms	110	Dietary risks	3	Rate	1999	7.17200048404	18.47533430874	2.44740331108
1	Deaths	120	Andean Latin America	3	Both	27	Age-standardized	410	Neoplasms	110	Dietary risks	3	Rate	2000	7.18513330778	18.33983288637	2.51006884155
1	Deaths	120	Andean Latin America	3	Both	27	Age-standardized	410	Neoplasms	110	Dietary risks	3	Rate	2001	7.14242331206	17.894573960949998	2.49269366518
1	Deaths	120	Andean Latin America	3	Both	27	Age-standardized	410	Neoplasms	110	Dietary risks	3	Rate	2002	7.29906807522	18.3400752647	2.56793856785
1	Deaths	120	Andean Latin America	3	Both	27	Age-standardized	410	Neoplasms	110	Dietary risks	3	Rate	2003	7.3524752737000005	18.24469003147	2.5989520911999997
1	Deaths	120	Andean Latin America	3	Both	27	Age-standardized	410	Neoplasms	110	Dietary risks	3	Rate	2004	7.204476489449999	17.59972836452	2.54563741291
1	Deaths	120	Andean Latin America	3	Both	27	Age-standardized	410	Neoplasms	110	Dietary risks	3	Rate	2005	7.100142849910001	17.32144076641	2.43673545855
1	Deaths	120	Andean Latin America	3	Both	27	Age-standardized	410	Neoplasms	110	Dietary risks	3	Rate	2006	6.9904842275600005	17.075491836890002	2.42581739091
1	Deaths	120	Andean Latin America	3	Both	27	Age-standardized	410	Neoplasms	110	Dietary risks	3	Rate	2007	6.86042270775	16.61083139804	2.43676727346
1	Deaths	120	Andean Latin America	3	Both	27	Age-standardized	410	Neoplasms	110	Dietary risks	3	Rate	2008	6.8512847823500005	16.51479931701	2.3847468470499997
1	Deaths	120	Andean Latin America	3	Both	27	Age-standardized	410	Neoplasms	110	Dietary risks	3	Rate	2009	7.0303203608	17.1630629806	2.43760303627
1	Deaths	120	Andean Latin America	3	Both	27	Age-standardized	410	Neoplasms	110	Dietary risks	3	Rate	2010	7.04219983242	16.85620385028	2.47372542098
1	Deaths	120	Andean Latin America	3	Both	27	Age-standardized	410	Neoplasms	110	Dietary risks	3	Rate	2011	6.900439736880001	16.46861355863	2.3302633096100003
1	Deaths	120	Andean Latin America	3	Both	27	Age-standardized	410	Neoplasms	110	Dietary risks	3	Rate	2012	6.804215149419999	15.92134124636	2.33292890507
1	Deaths	120	Andean Latin America	3	Both	27	Age-standardized	410	Neoplasms	110	Dietary risks	3	Rate	2013	6.59402115846	15.32682750818	2.31831107777
1	Deaths	120	Andean Latin America	3	Both	27	Age-standardized	410	Neoplasms	110	Dietary risks	3	Rate	2014	6.4189922561	14.715411338650002	2.26681431041
1	Deaths	120	Andean Latin America	3	Both	27	Age-standardized	410	Neoplasms	110	Dietary risks	3	Rate	2015	6.25990946867	14.360307719189999	2.22428324673
1	Deaths	120	Andean Latin America	3	Both	27	Age-standardized	410	Neoplasms	110	Dietary risks	3	Rate	2016	6.30477470568	14.54725633518	2.17921569945
1	Deaths	120	Andean Latin America	3	Both	27	Age-standardized	410	Neoplasms	110	Dietary risks	3	Rate	2017	6.581257990929999	15.13751798821	2.28735514971
1	Deaths	120	Andean Latin America	3	Both	27	Age-standardized	410	Neoplasms	110	Dietary risks	3	Rate	2018	6.744095901940001	15.46388521161	2.30132910188
1	Deaths	120	Andean Latin America	3	Both	27	Age-standardized	410	Neoplasms	110	Dietary risks	3	Rate	2019	6.951776235870001	16.14312065596	2.32045441584
1	Deaths	120	Andean Latin America	3	Both	27	Age-standardized	410	Neoplasms	110	Dietary risks	3	Rate	2020	6.629666447859999	15.3020649461	2.20762217029
1	Deaths	120	Andean Latin America	3	Both	27	Age-standardized	410	Neoplasms	110	Dietary risks	3	Rate	2021	6.529156499980001	15.086580032179999	2.17612905625
1	Deaths	134	Tropical Latin America	3	Both	27	Age-standardized	410	Neoplasms	110	Dietary risks	3	Rate	1990	8.34102202989	17.33574400173	1.7259437772000001
1	Deaths	134	Tropical Latin America	3	Both	27	Age-standardized	410	Neoplasms	110	Dietary risks	3	Rate	1991	8.267084259	17.213915126979998	1.71392200769
1	Deaths	134	Tropical Latin America	3	Both	27	Age-standardized	410	Neoplasms	110	Dietary risks	3	Rate	1992	8.35400101646	17.25069337879	1.72479892828
1	Deaths	134	Tropical Latin America	3	Both	27	Age-standardized	410	Neoplasms	110	Dietary risks	3	Rate	1993	8.496551859610001	17.44572458999	1.7530291558399997
1	Deaths	134	Tropical Latin America	3	Both	27	Age-standardized	410	Neoplasms	110	Dietary risks	3	Rate	1994	8.41185696043	17.19955949369	1.7381252184
1	Deaths	134	Tropical Latin America	3	Both	27	Age-standardized	410	Neoplasms	110	Dietary risks	3	Rate	1995	8.31414102043	16.83447351168	1.72541833439
1	Deaths	134	Tropical Latin America	3	Both	27	Age-standardized	410	Neoplasms	110	Dietary risks	3	Rate	1996	8.20796939794	16.57161823781	1.69818408869
1	Deaths	134	Tropical Latin America	3	Both	27	Age-standardized	410	Neoplasms	110	Dietary risks	3	Rate	1997	8.13727572301	16.35997828608	1.67961997684
1	Deaths	134	Tropical Latin America	3	Both	27	Age-standardized	410	Neoplasms	110	Dietary risks	3	Rate	1998	8.18867022319	16.39551866228	1.6977971406099999
1	Deaths	134	Tropical Latin America	3	Both	27	Age-standardized	410	Neoplasms	110	Dietary risks	3	Rate	1999	8.22025416276	16.36341977558	1.7201836428300001
1	Deaths	134	Tropical Latin America	3	Both	27	Age-standardized	410	Neoplasms	110	Dietary risks	3	Rate	2000	8.243245378440001	16.2627387443	1.76376957551
1	Deaths	134	Tropical Latin America	3	Both	27	Age-standardized	410	Neoplasms	110	Dietary risks	3	Rate	2001	8.266449385700001	16.20825688702	1.7874771629600001
1	Deaths	134	Tropical Latin America	3	Both	27	Age-standardized	410	Neoplasms	110	Dietary risks	3	Rate	2002	8.308399669249999	16.29093870507	1.80427356992
1	Deaths	134	Tropical Latin America	3	Both	27	Age-standardized	410	Neoplasms	110	Dietary risks	3	Rate	2003	8.31819443191	16.186922761439998	1.79793069156
1	Deaths	134	Tropical Latin America	3	Both	27	Age-standardized	410	Neoplasms	110	Dietary risks	3	Rate	2004	8.31929441092	16.12513474066	1.80044698878
1	Deaths	134	Tropical Latin America	3	Both	27	Age-standardized	410	Neoplasms	110	Dietary risks	3	Rate	2005	8.18914690658	15.83969021541	1.7903109444399998
1	Deaths	134	Tropical Latin America	3	Both	27	Age-standardized	410	Neoplasms	110	Dietary risks	3	Rate	2006	8.156609215040001	15.70174564207	1.7723948331500001
1	Deaths	134	Tropical Latin America	3	Both	27	Age-standardized	410	Neoplasms	110	Dietary risks	3	Rate	2007	8.07268860564	15.50195456051	1.75195451327
1	Deaths	134	Tropical Latin America	3	Both	27	Age-standardized	410	Neoplasms	110	Dietary risks	3	Rate	2008	8.03529491975	15.282921531089999	1.7502888742700002
1	Deaths	134	Tropical Latin America	3	Both	27	Age-standardized	410	Neoplasms	110	Dietary risks	3	Rate	2009	7.968880614350001	15.114763908889998	1.72779331165
1	Deaths	134	Tropical Latin America	3	Both	27	Age-standardized	410	Neoplasms	110	Dietary risks	3	Rate	2010	7.9496078385599995	14.94279658605	1.7304945689400002
1	Deaths	134	Tropical Latin America	3	Both	27	Age-standardized	410	Neoplasms	110	Dietary risks	3	Rate	2011	7.92861183766	14.75971196322	1.73031172429
1	Deaths	134	Tropical Latin America	3	Both	27	Age-standardized	410	Neoplasms	110	Dietary risks	3	Rate	2012	7.8515906724099995	14.55961883767	1.71942332618
1	Deaths	134	Tropical Latin America	3	Both	27	Age-standardized	410	Neoplasms	110	Dietary risks	3	Rate	2013	7.80153828878	14.49209567382	1.7019001543599999
1	Deaths	134	Tropical Latin America	3	Both	27	Age-standardized	410	Neoplasms	110	Dietary risks	3	Rate	2014	7.772332327739999	14.396082009099999	1.70604814237
1	Deaths	134	Tropical Latin America	3	Both	27	Age-standardized	410	Neoplasms	110	Dietary risks	3	Rate	2015	7.74723231653	14.3170184412	1.69388177511
1	Deaths	134	Tropical Latin America	3	Both	27	Age-standardized	410	Neoplasms	110	Dietary risks	3	Rate	2016	7.8590687705699995	14.43054046381	1.7391302639900001
1	Deaths	134	Tropical Latin America	3	Both	27	Age-standardized	410	Neoplasms	110	Dietary risks	3	Rate	2017	7.73224224622	14.10310093785	1.71041538053
1	Deaths	134	Tropical Latin America	3	Both	27	Age-standardized	410	Neoplasms	110	Dietary risks	3	Rate	2018	7.72357841686	14.01109618353	1.7111559400999998
1	Deaths	134	Tropical Latin America	3	Both	27	Age-standardized	410	Neoplasms	110	Dietary risks	3	Rate	2019	7.77651156046	14.12872532199	1.7322317482699998
1	Deaths	134	Tropical Latin America	3	Both	27	Age-standardized	410	Neoplasms	110	Dietary risks	3	Rate	2020	7.765046380489999	14.04827271332	1.72336351734
1	Deaths	134	Tropical Latin America	3	Both	27	Age-standardized	410	Neoplasms	110	Dietary risks	3	Rate	2021	7.635639341029999	13.7306949817	1.70403472743
1	Deaths	124	Central Latin America	3	Both	27	Age-standardized	410	Neoplasms	110	Dietary risks	3	Rate	1990	6.021487856929999	14.331771084289999	1.59316288385
1	Deaths	124	Central Latin America	3	Both	27	Age-standardized	410	Neoplasms	110	Dietary risks	3	Rate	1991	6.00272313364	14.276907267219999	1.5892460658899998
1	Deaths	124	Central Latin America	3	Both	27	Age-standardized	410	Neoplasms	110	Dietary risks	3	Rate	1992	6.01054472607	14.28465912003	1.5893978389899999
1	Deaths	124	Central Latin America	3	Both	27	Age-standardized	410	Neoplasms	110	Dietary risks	3	Rate	1993	6.00086509447	14.209695011630002	1.59840808077
1	Deaths	124	Central Latin America	3	Both	27	Age-standardized	410	Neoplasms	110	Dietary risks	3	Rate	1994	5.98895315986	14.11312219861	1.61231709294
1	Deaths	124	Central Latin America	3	Both	27	Age-standardized	410	Neoplasms	110	Dietary risks	3	Rate	1995	5.9092934473500005	13.82642970206	1.58892104334
1	Deaths	124	Central Latin America	3	Both	27	Age-standardized	410	Neoplasms	110	Dietary risks	3	Rate	1996	5.864373710630001	13.628889527950001	1.5923649350800002
1	Deaths	124	Central Latin America	3	Both	27	Age-standardized	410	Neoplasms	110	Dietary risks	3	Rate	1997	5.72748670982	13.22098688655	1.57855476437
1	Deaths	124	Central Latin America	3	Both	27	Age-standardized	410	Neoplasms	110	Dietary risks	3	Rate	1998	5.63364520847	12.90036876073	1.5591792057500002
1	Deaths	124	Central Latin America	3	Both	27	Age-standardized	410	Neoplasms	110	Dietary risks	3	Rate	1999	5.57513267378	12.679268630640001	1.55727424279
1	Deaths	124	Central Latin America	3	Both	27	Age-standardized	410	Neoplasms	110	Dietary risks	3	Rate	2000	5.5796153259	12.6715851164	1.57515528309
1	Deaths	124	Central Latin America	3	Both	27	Age-standardized	410	Neoplasms	110	Dietary risks	3	Rate	2001	5.52679215912	12.449392849199999	1.5689869219300001
1	Deaths	124	Central Latin America	3	Both	27	Age-standardized	410	Neoplasms	110	Dietary risks	3	Rate	2002	5.53114646359	12.359401687290001	1.5833220884699999
1	Deaths	124	Central Latin America	3	Both	27	Age-standardized	410	Neoplasms	110	Dietary risks	3	Rate	2003	5.60831212184	12.39939013441	1.61326168048
1	Deaths	124	Central Latin America	3	Both	27	Age-standardized	410	Neoplasms	110	Dietary risks	3	Rate	2004	5.54451658437	12.206486357140001	1.6061450118899998
1	Deaths	124	Central Latin America	3	Both	27	Age-standardized	410	Neoplasms	110	Dietary risks	3	Rate	2005	5.4586664617	11.95268049355	1.5840203795
1	Deaths	124	Central Latin America	3	Both	27	Age-standardized	410	Neoplasms	110	Dietary risks	3	Rate	2006	5.46914221416	11.910560388299999	1.59413185888
1	Deaths	124	Central Latin America	3	Both	27	Age-standardized	410	Neoplasms	110	Dietary risks	3	Rate	2007	5.36499142933	11.58297726397	1.5693985172899998
1	Deaths	124	Central Latin America	3	Both	27	Age-standardized	410	Neoplasms	110	Dietary risks	3	Rate	2008	5.42356640305	11.59800091471	1.585689679
1	Deaths	124	Central Latin America	3	Both	27	Age-standardized	410	Neoplasms	110	Dietary risks	3	Rate	2009	5.48467900179	11.715893430609999	1.58705353621
1	Deaths	124	Central Latin America	3	Both	27	Age-standardized	410	Neoplasms	110	Dietary risks	3	Rate	2010	5.43299773036	11.503408848240001	1.56603172214
1	Deaths	124	Central Latin America	3	Both	27	Age-standardized	410	Neoplasms	110	Dietary risks	3	Rate	2011	5.35980430052	11.242645735530001	1.5441695694000002
1	Deaths	124	Central Latin America	3	Both	27	Age-standardized	410	Neoplasms	110	Dietary risks	3	Rate	2012	5.403120310739999	11.25967747931	1.54684639658
1	Deaths	124	Central Latin America	3	Both	27	Age-standardized	410	Neoplasms	110	Dietary risks	3	Rate	2013	5.476757789620001	11.275643165890001	1.56784288318
1	Deaths	124	Central Latin America	3	Both	27	Age-standardized	410	Neoplasms	110	Dietary risks	3	Rate	2014	5.45891462767	11.18168455834	1.5631334371299999
1	Deaths	124	Central Latin America	3	Both	27	Age-standardized	410	Neoplasms	110	Dietary risks	3	Rate	2015	5.476112877639999	11.185280459580001	1.57399346764
1	Deaths	124	Central Latin America	3	Both	27	Age-standardized	410	Neoplasms	110	Dietary risks	3	Rate	2016	5.62099681264	11.360910968539999	1.61838298638
1	Deaths	124	Central Latin America	3	Both	27	Age-standardized	410	Neoplasms	110	Dietary risks	3	Rate	2017	5.574764683910001	11.20308356028	1.60753533068
1	Deaths	124	Central Latin America	3	Both	27	Age-standardized	410	Neoplasms	110	Dietary risks	3	Rate	2018	5.61165470999	11.15283500477	1.63222267485
1	Deaths	124	Central Latin America	3	Both	27	Age-standardized	410	Neoplasms	110	Dietary risks	3	Rate	2019	5.64814206777	11.18452185026	1.64404312166
1	Deaths	124	Central Latin America	3	Both	27	Age-standardized	410	Neoplasms	110	Dietary risks	3	Rate	2020	5.655770374149999	11.28806716976	1.6230851336899998
1	Deaths	124	Central Latin America	3	Both	27	Age-standardized	410	Neoplasms	110	Dietary risks	3	Rate	2021	5.69769927825	11.49598941985	1.6628792341499998
1	Deaths	138	North Africa and Middle East	3	Both	27	Age-standardized	410	Neoplasms	110	Dietary risks	3	Rate	1990	5.309943860630001	10.49060431605	1.78577429221
1	Deaths	138	North Africa and Middle East	3	Both	27	Age-standardized	410	Neoplasms	110	Dietary risks	3	Rate	1991	5.24129607081	10.35994853904	1.76790558248
1	Deaths	138	North Africa and Middle East	3	Both	27	Age-standardized	410	Neoplasms	110	Dietary risks	3	Rate	1992	5.19356737332	10.20585988803	1.76519685301
1	Deaths	138	North Africa and Middle East	3	Both	27	Age-standardized	410	Neoplasms	110	Dietary risks	3	Rate	1993	5.169389311870001	10.103618651009999	1.7728333040100002
1	Deaths	138	North Africa and Middle East	3	Both	27	Age-standardized	410	Neoplasms	110	Dietary risks	3	Rate	1994	5.13928050956	9.95993597326	1.7822807931000002
1	Deaths	138	North Africa and Middle East	3	Both	27	Age-standardized	410	Neoplasms	110	Dietary risks	3	Rate	1995	5.09049077123	9.80158258336	1.76941362221
1	Deaths	138	North Africa and Middle East	3	Both	27	Age-standardized	410	Neoplasms	110	Dietary risks	3	Rate	1996	5.0253029075199995	9.65514293265	1.74111166969
1	Deaths	138	North Africa and Middle East	3	Both	27	Age-standardized	410	Neoplasms	110	Dietary risks	3	Rate	1997	4.96685957579	9.507267583159999	1.71153983668
1	Deaths	138	North Africa and Middle East	3	Both	27	Age-standardized	410	Neoplasms	110	Dietary risks	3	Rate	1998	4.88564994893	9.379947919560001	1.6874921925600002
1	Deaths	138	North Africa and Middle East	3	Both	27	Age-standardized	410	Neoplasms	110	Dietary risks	3	Rate	1999	4.80792708125	9.26462769448	1.65292999634
1	Deaths	138	North Africa and Middle East	3	Both	27	Age-standardized	410	Neoplasms	110	Dietary risks	3	Rate	2000	4.7012089908900005	8.99249435434	1.6046512445399999
1	Deaths	138	North Africa and Middle East	3	Both	27	Age-standardized	410	Neoplasms	110	Dietary risks	3	Rate	2001	4.65441141677	8.91188665189	1.5775150485
1	Deaths	138	North Africa and Middle East	3	Both	27	Age-standardized	410	Neoplasms	110	Dietary risks	3	Rate	2002	4.63779985505	8.911494029610001	1.56755980567
1	Deaths	138	North Africa and Middle East	3	Both	27	Age-standardized	410	Neoplasms	110	Dietary risks	3	Rate	2003	4.668224973	9.00617696086	1.5654031627800002
1	Deaths	138	North Africa and Middle East	3	Both	27	Age-standardized	410	Neoplasms	110	Dietary risks	3	Rate	2004	4.68249303313	9.01286963198	1.56527946467
1	Deaths	138	North Africa and Middle East	3	Both	27	Age-standardized	410	Neoplasms	110	Dietary risks	3	Rate	2005	4.7131857327899995	8.96742069079	1.5554813165399999
1	Deaths	138	North Africa and Middle East	3	Both	27	Age-standardized	410	Neoplasms	110	Dietary risks	3	Rate	2006	4.7350151057	8.96322170229	1.5523347170100001
1	Deaths	138	North Africa and Middle East	3	Both	27	Age-standardized	410	Neoplasms	110	Dietary risks	3	Rate	2007	4.74543435239	8.96962310582	1.5545267001099998
1	Deaths	138	North Africa and Middle East	3	Both	27	Age-standardized	410	Neoplasms	110	Dietary risks	3	Rate	2008	4.8017399567000005	9.01992098227	1.5683744853200001
1	Deaths	138	North Africa and Middle East	3	Both	27	Age-standardized	410	Neoplasms	110	Dietary risks	3	Rate	2009	4.88204055263	9.13737957223	1.5931727081599998
1	Deaths	138	North Africa and Middle East	3	Both	27	Age-standardized	410	Neoplasms	110	Dietary risks	3	Rate	2010	4.8865126089099995	9.13224106436	1.59815450455
1	Deaths	138	North Africa and Middle East	3	Both	27	Age-standardized	410	Neoplasms	110	Dietary risks	3	Rate	2011	4.8856076357300005	9.11984720552	1.59900985336
1	Deaths	138	North Africa and Middle East	3	Both	27	Age-standardized	410	Neoplasms	110	Dietary risks	3	Rate	2012	4.90366122972	9.0440866567	1.5944334650100003
1	Deaths	138	North Africa and Middle East	3	Both	27	Age-standardized	410	Neoplasms	110	Dietary risks	3	Rate	2013	4.92274032907	9.03991145961	1.59935892767
1	Deaths	138	North Africa and Middle East	3	Both	27	Age-standardized	410	Neoplasms	110	Dietary risks	3	Rate	2014	4.9825144017	9.03042319184	1.6156136284
1	Deaths	138	North Africa and Middle East	3	Both	27	Age-standardized	410	Neoplasms	110	Dietary risks	3	Rate	2015	5.03898620032	9.1281967392	1.6290484711600002
1	Deaths	138	North Africa and Middle East	3	Both	27	Age-standardized	410	Neoplasms	110	Dietary risks	3	Rate	2016	5.03045495067	8.98382277292	1.61577371655
1	Deaths	138	North Africa and Middle East	3	Both	27	Age-standardized	410	Neoplasms	110	Dietary risks	3	Rate	2017	4.97042486674	8.7960918471	1.6065851208700002
1	Deaths	138	North Africa and Middle East	3	Both	27	Age-standardized	410	Neoplasms	110	Dietary risks	3	Rate	2018	4.918925428410001	8.72965649689	1.58374260111
1	Deaths	138	North Africa and Middle East	3	Both	27	Age-standardized	410	Neoplasms	110	Dietary risks	3	Rate	2019	4.93191188504	8.67690496511	1.60365189126
1	Deaths	138	North Africa and Middle East	3	Both	27	Age-standardized	410	Neoplasms	110	Dietary risks	3	Rate	2020	4.88017396571	8.69642107378	1.6042775542199998
1	Deaths	138	North Africa and Middle East	3	Both	27	Age-standardized	410	Neoplasms	110	Dietary risks	3	Rate	2021	4.839298695	8.619135465200001	1.5719426218900001
1	Deaths	159	South Asia	3	Both	27	Age-standardized	410	Neoplasms	110	Dietary risks	3	Rate	1990	4.42405169396	8.015606835349999	1.5247837613
1	Deaths	159	South Asia	3	Both	27	Age-standardized	410	Neoplasms	110	Dietary risks	3	Rate	1991	4.40244322023	7.998142166580001	1.49861167677
1	Deaths	159	South Asia	3	Both	27	Age-standardized	410	Neoplasms	110	Dietary risks	3	Rate	1992	4.44881280866	8.13512097651	1.51342845518
1	Deaths	159	South Asia	3	Both	27	Age-standardized	410	Neoplasms	110	Dietary risks	3	Rate	1993	4.42983810025	7.98882868956	1.49139985595
1	Deaths	159	South Asia	3	Both	27	Age-standardized	410	Neoplasms	110	Dietary risks	3	Rate	1994	4.47985161287	8.124676800329999	1.52769526498
1	Deaths	159	South Asia	3	Both	27	Age-standardized	410	Neoplasms	110	Dietary risks	3	Rate	1995	4.552763930749999	8.149260941909999	1.5638336332
1	Deaths	159	South Asia	3	Both	27	Age-standardized	410	Neoplasms	110	Dietary risks	3	Rate	1996	4.537737697030001	8.11643949859	1.5317770779800002
1	Deaths	159	South Asia	3	Both	27	Age-standardized	410	Neoplasms	110	Dietary risks	3	Rate	1997	4.52876824595	8.00315803736	1.53265056993
1	Deaths	159	South Asia	3	Both	27	Age-standardized	410	Neoplasms	110	Dietary risks	3	Rate	1998	4.5222838655099995	8.01181511377	1.5571004585700001
1	Deaths	159	South Asia	3	Both	27	Age-standardized	410	Neoplasms	110	Dietary risks	3	Rate	1999	4.38162075211	7.773016966710001	1.49866155474
1	Deaths	159	South Asia	3	Both	27	Age-standardized	410	Neoplasms	110	Dietary risks	3	Rate	2000	4.334614670250001	7.6864614188	1.4460172469099999
1	Deaths	159	South Asia	3	Both	27	Age-standardized	410	Neoplasms	110	Dietary risks	3	Rate	2001	4.32822863036	7.63577492495	1.4903656144
1	Deaths	159	South Asia	3	Both	27	Age-standardized	410	Neoplasms	110	Dietary risks	3	Rate	2002	4.29142160144	7.576603521	1.47320553531
1	Deaths	159	South Asia	3	Both	27	Age-standardized	410	Neoplasms	110	Dietary risks	3	Rate	2003	4.29763245291	7.623164332959999	1.48572879051
1	Deaths	159	South Asia	3	Both	27	Age-standardized	410	Neoplasms	110	Dietary risks	3	Rate	2004	4.23214535144	7.5136709332	1.46112517967
1	Deaths	159	South Asia	3	Both	27	Age-standardized	410	Neoplasms	110	Dietary risks	3	Rate	2005	4.21516285644	7.43729856822	1.44847036101
1	Deaths	159	South Asia	3	Both	27	Age-standardized	410	Neoplasms	110	Dietary risks	3	Rate	2006	4.1739791856899995	7.39594067727	1.44787921454
1	Deaths	159	South Asia	3	Both	27	Age-standardized	410	Neoplasms	110	Dietary risks	3	Rate	2007	4.2149724719	7.48109781116	1.4928994146
1	Deaths	159	South Asia	3	Both	27	Age-standardized	410	Neoplasms	110	Dietary risks	3	Rate	2008	4.188352560709999	7.422771862139999	1.44050738031
1	Deaths	159	South Asia	3	Both	27	Age-standardized	410	Neoplasms	110	Dietary risks	3	Rate	2009	4.10730110992	7.22968783473	1.4177473520800001
1	Deaths	159	South Asia	3	Both	27	Age-standardized	410	Neoplasms	110	Dietary risks	3	Rate	2010	4.114417518140001	7.243671945100001	1.42352517026
1	Deaths	159	South Asia	3	Both	27	Age-standardized	410	Neoplasms	110	Dietary risks	3	Rate	2011	4.0964634024499995	7.30575375408	1.40434647156
1	Deaths	159	South Asia	3	Both	27	Age-standardized	410	Neoplasms	110	Dietary risks	3	Rate	2012	4.04564776219	7.217414410709999	1.40320947451
1	Deaths	159	South Asia	3	Both	27	Age-standardized	410	Neoplasms	110	Dietary risks	3	Rate	2013	4.12154601646	7.28667845116	1.41047928659
1	Deaths	159	South Asia	3	Both	27	Age-standardized	410	Neoplasms	110	Dietary risks	3	Rate	2014	4.1763956208	7.41466512493	1.47314760248
1	Deaths	159	South Asia	3	Both	27	Age-standardized	410	Neoplasms	110	Dietary risks	3	Rate	2015	4.1961300238399994	7.34383205637	1.46901090773
1	Deaths	159	South Asia	3	Both	27	Age-standardized	410	Neoplasms	110	Dietary risks	3	Rate	2016	4.1926254611200005	7.43774390387	1.43134003189
1	Deaths	159	South Asia	3	Both	27	Age-standardized	410	Neoplasms	110	Dietary risks	3	Rate	2017	4.24332372553	7.38879732191	1.46568246915
1	Deaths	159	South Asia	3	Both	27	Age-standardized	410	Neoplasms	110	Dietary risks	3	Rate	2018	4.29076259727	7.3997401793	1.49475183006
1	Deaths	159	South Asia	3	Both	27	Age-standardized	410	Neoplasms	110	Dietary risks	3	Rate	2019	4.28880360596	7.462425959639999	1.52679634142
1	Deaths	159	South Asia	3	Both	27	Age-standardized	410	Neoplasms	110	Dietary risks	3	Rate	2020	4.241970567879999	7.393435276700001	1.48809934773
1	Deaths	159	South Asia	3	Both	27	Age-standardized	410	Neoplasms	110	Dietary risks	3	Rate	2021	4.20950789933	7.198154949	1.4755473531099998
1	Deaths	167	Central Sub-Saharan Africa	3	Both	27	Age-standardized	410	Neoplasms	110	Dietary risks	3	Rate	1990	6.77245565502	11.30003557093	2.67685957209
1	Deaths	167	Central Sub-Saharan Africa	3	Both	27	Age-standardized	410	Neoplasms	110	Dietary risks	3	Rate	1991	6.752704980679999	11.09381022014	2.67632635022
1	Deaths	167	Central Sub-Saharan Africa	3	Both	27	Age-standardized	410	Neoplasms	110	Dietary risks	3	Rate	1992	6.7002142756	11.0402992418	2.66259422606
1	Deaths	167	Central Sub-Saharan Africa	3	Both	27	Age-standardized	410	Neoplasms	110	Dietary risks	3	Rate	1993	6.65988108137	11.00799525075	2.63726224899
1	Deaths	167	Central Sub-Saharan Africa	3	Both	27	Age-standardized	410	Neoplasms	110	Dietary risks	3	Rate	1994	6.679751852840001	11.067536183789999	2.58741635008
1	Deaths	167	Central Sub-Saharan Africa	3	Both	27	Age-standardized	410	Neoplasms	110	Dietary risks	3	Rate	1995	6.70507191671	10.98583622634	2.57774885554
1	Deaths	167	Central Sub-Saharan Africa	3	Both	27	Age-standardized	410	Neoplasms	110	Dietary risks	3	Rate	1996	6.756875128669999	11.073169559290001	2.5905554848100003
1	Deaths	167	Central Sub-Saharan Africa	3	Both	27	Age-standardized	410	Neoplasms	110	Dietary risks	3	Rate	1997	6.57742211937	10.72205075221	2.56331509424
1	Deaths	167	Central Sub-Saharan Africa	3	Both	27	Age-standardized	410	Neoplasms	110	Dietary risks	3	Rate	1998	6.5688066999100005	10.760869635799999	2.5957508103
1	Deaths	167	Central Sub-Saharan Africa	3	Both	27	Age-standardized	410	Neoplasms	110	Dietary risks	3	Rate	1999	6.53151020498	10.737630801209999	2.6335339829
1	Deaths	167	Central Sub-Saharan Africa	3	Both	27	Age-standardized	410	Neoplasms	110	Dietary risks	3	Rate	2000	6.507547172440001	10.66409768812	2.6935213384
1	Deaths	167	Central Sub-Saharan Africa	3	Both	27	Age-standardized	410	Neoplasms	110	Dietary risks	3	Rate	2001	6.427664340300001	10.52351926917	2.73207169446
1	Deaths	167	Central Sub-Saharan Africa	3	Both	27	Age-standardized	410	Neoplasms	110	Dietary risks	3	Rate	2002	6.28805824983	10.21167639912	2.7528460308500002
1	Deaths	167	Central Sub-Saharan Africa	3	Both	27	Age-standardized	410	Neoplasms	110	Dietary risks	3	Rate	2003	6.30269028432	10.208235436479999	2.8176782917
1	Deaths	167	Central Sub-Saharan Africa	3	Both	27	Age-standardized	410	Neoplasms	110	Dietary risks	3	Rate	2004	6.244965315050001	10.09666753893	2.7952353729499997
1	Deaths	167	Central Sub-Saharan Africa	3	Both	27	Age-standardized	410	Neoplasms	110	Dietary risks	3	Rate	2005	6.15479432825	9.77270161387	2.77198983687
1	Deaths	167	Central Sub-Saharan Africa	3	Both	27	Age-standardized	410	Neoplasms	110	Dietary risks	3	Rate	2006	6.1381699871699995	9.617991877529999	2.74521905968
1	Deaths	167	Central Sub-Saharan Africa	3	Both	27	Age-standardized	410	Neoplasms	110	Dietary risks	3	Rate	2007	6.1003084177	9.62838225384	2.7595124755600002
1	Deaths	167	Central Sub-Saharan Africa	3	Both	27	Age-standardized	410	Neoplasms	110	Dietary risks	3	Rate	2008	6.1238789428	9.66373715053	2.8322428793800003
1	Deaths	167	Central Sub-Saharan Africa	3	Both	27	Age-standardized	410	Neoplasms	110	Dietary risks	3	Rate	2009	6.12884902579	9.75534234221	2.82867147641
1	Deaths	167	Central Sub-Saharan Africa	3	Both	27	Age-standardized	410	Neoplasms	110	Dietary risks	3	Rate	2010	6.15404845707	9.76924107814	2.80680873315
1	Deaths	167	Central Sub-Saharan Africa	3	Both	27	Age-standardized	410	Neoplasms	110	Dietary risks	3	Rate	2011	6.1820461485800005	9.818561700610001	2.81461363781
1	Deaths	167	Central Sub-Saharan Africa	3	Both	27	Age-standardized	410	Neoplasms	110	Dietary risks	3	Rate	2012	6.20231121647	9.86682180405	2.8112793104100002
1	Deaths	167	Central Sub-Saharan Africa	3	Both	27	Age-standardized	410	Neoplasms	110	Dietary risks	3	Rate	2013	6.2114092005699995	9.85492090626	2.80734901633
1	Deaths	167	Central Sub-Saharan Africa	3	Both	27	Age-standardized	410	Neoplasms	110	Dietary risks	3	Rate	2014	6.20064390161	9.78488628507	2.78943818663
1	Deaths	167	Central Sub-Saharan Africa	3	Both	27	Age-standardized	410	Neoplasms	110	Dietary risks	3	Rate	2015	6.20094565145	9.84847481661	2.80433011108
1	Deaths	167	Central Sub-Saharan Africa	3	Both	27	Age-standardized	410	Neoplasms	110	Dietary risks	3	Rate	2016	6.19607979068	9.87210545422	2.7909131566600003
1	Deaths	167	Central Sub-Saharan Africa	3	Both	27	Age-standardized	410	Neoplasms	110	Dietary risks	3	Rate	2017	6.196665579439999	9.90327563516	2.82325971189
1	Deaths	167	Central Sub-Saharan Africa	3	Both	27	Age-standardized	410	Neoplasms	110	Dietary risks	3	Rate	2018	6.19784223856	9.92799179559	2.82344880669
1	Deaths	167	Central Sub-Saharan Africa	3	Both	27	Age-standardized	410	Neoplasms	110	Dietary risks	3	Rate	2019	6.21002619183	9.96173774819	2.82716279295
1	Deaths	167	Central Sub-Saharan Africa	3	Both	27	Age-standardized	410	Neoplasms	110	Dietary risks	3	Rate	2020	6.25293760565	10.04274593453	2.82776609179
1	Deaths	167	Central Sub-Saharan Africa	3	Both	27	Age-standardized	410	Neoplasms	110	Dietary risks	3	Rate	2021	6.258474766740001	10.05817685118	2.8134959661
1	Deaths	199	Western Sub-Saharan Africa	3	Both	27	Age-standardized	410	Neoplasms	110	Dietary risks	3	Rate	1990	2.99860884964	5.58280454887	0.38593014502
1	Deaths	199	Western Sub-Saharan Africa	3	Both	27	Age-standardized	410	Neoplasms	110	Dietary risks	3	Rate	1991	2.96645057942	5.59643210068	0.39805116434
1	Deaths	199	Western Sub-Saharan Africa	3	Both	27	Age-standardized	410	Neoplasms	110	Dietary risks	3	Rate	1992	2.92930334992	5.48076287975	0.19203215554
1	Deaths	199	Western Sub-Saharan Africa	3	Both	27	Age-standardized	410	Neoplasms	110	Dietary risks	3	Rate	1993	2.90398551632	5.47867019286	0.08853636151000001
1	Deaths	199	Western Sub-Saharan Africa	3	Both	27	Age-standardized	410	Neoplasms	110	Dietary risks	3	Rate	1994	2.86745449395	5.30874088838	0.09159556125
1	Deaths	199	Western Sub-Saharan Africa	3	Both	27	Age-standardized	410	Neoplasms	110	Dietary risks	3	Rate	1995	2.86330342565	5.38857658901	0.24533403935
1	Deaths	199	Western Sub-Saharan Africa	3	Both	27	Age-standardized	410	Neoplasms	110	Dietary risks	3	Rate	1996	2.81941822085	5.34558602666	0.07872518141000001
1	Deaths	199	Western Sub-Saharan Africa	3	Both	27	Age-standardized	410	Neoplasms	110	Dietary risks	3	Rate	1997	2.79630273677	5.2060391275399995	0.15582706560999998
1	Deaths	199	Western Sub-Saharan Africa	3	Both	27	Age-standardized	410	Neoplasms	110	Dietary risks	3	Rate	1998	2.78220638714	5.2271156647299994	0.09592599111000001
1	Deaths	199	Western Sub-Saharan Africa	3	Both	27	Age-standardized	410	Neoplasms	110	Dietary risks	3	Rate	1999	2.76401952421	5.23897524136	0.02030894409
1	Deaths	199	Western Sub-Saharan Africa	3	Both	27	Age-standardized	410	Neoplasms	110	Dietary risks	3	Rate	2000	2.7437296417	5.1837819628199995	-0.24439942543999998
1	Deaths	199	Western Sub-Saharan Africa	3	Both	27	Age-standardized	410	Neoplasms	110	Dietary risks	3	Rate	2001	2.78025440994	5.31184113416	-0.12046753497
1	Deaths	199	Western Sub-Saharan Africa	3	Both	27	Age-standardized	410	Neoplasms	110	Dietary risks	3	Rate	2002	2.81953044473	5.2322924441100005	0.16912154667
1	Deaths	199	Western Sub-Saharan Africa	3	Both	27	Age-standardized	410	Neoplasms	110	Dietary risks	3	Rate	2003	2.85973500752	5.3640262413199995	0.03358114757
1	Deaths	199	Western Sub-Saharan Africa	3	Both	27	Age-standardized	410	Neoplasms	110	Dietary risks	3	Rate	2004	2.9262190937000003	5.36964874028	0.08016361728
1	Deaths	199	Western Sub-Saharan Africa	3	Both	27	Age-standardized	410	Neoplasms	110	Dietary risks	3	Rate	2005	2.94439100776	5.32457260088	0.18447821814999998
1	Deaths	199	Western Sub-Saharan Africa	3	Both	27	Age-standardized	410	Neoplasms	110	Dietary risks	3	Rate	2006	2.96832929811	5.49986926202	0.01898288794
1	Deaths	199	Western Sub-Saharan Africa	3	Both	27	Age-standardized	410	Neoplasms	110	Dietary risks	3	Rate	2007	3.02282326742	5.56348767068	0.09703681687000001
1	Deaths	199	Western Sub-Saharan Africa	3	Both	27	Age-standardized	410	Neoplasms	110	Dietary risks	3	Rate	2008	3.04331081629	5.48290647946	0.16125385707999998
1	Deaths	199	Western Sub-Saharan Africa	3	Both	27	Age-standardized	410	Neoplasms	110	Dietary risks	3	Rate	2009	3.0916761574100002	5.55891055589	-0.023776469829999997
1	Deaths	199	Western Sub-Saharan Africa	3	Both	27	Age-standardized	410	Neoplasms	110	Dietary risks	3	Rate	2010	3.15663523247	5.5340423463	0.23185301673000003
1	Deaths	199	Western Sub-Saharan Africa	3	Both	27	Age-standardized	410	Neoplasms	110	Dietary risks	3	Rate	2011	3.23161542424	5.83365041407	0.03231459345
1	Deaths	199	Western Sub-Saharan Africa	3	Both	27	Age-standardized	410	Neoplasms	110	Dietary risks	3	Rate	2012	3.27268039125	5.91837098768	0.16668464696
1	Deaths	199	Western Sub-Saharan Africa	3	Both	27	Age-standardized	410	Neoplasms	110	Dietary risks	3	Rate	2013	3.34898034135	5.98912309696	0.2001077032
1	Deaths	199	Western Sub-Saharan Africa	3	Both	27	Age-standardized	410	Neoplasms	110	Dietary risks	3	Rate	2014	3.39030316933	5.85113461965	0.47400487406999997
1	Deaths	199	Western Sub-Saharan Africa	3	Both	27	Age-standardized	410	Neoplasms	110	Dietary risks	3	Rate	2015	3.3975357328099998	5.92108968716	0.32480114178999997
1	Deaths	199	Western Sub-Saharan Africa	3	Both	27	Age-standardized	410	Neoplasms	110	Dietary risks	3	Rate	2016	3.4273684259399997	5.96631088996	0.4909704801
1	Deaths	199	Western Sub-Saharan Africa	3	Both	27	Age-standardized	410	Neoplasms	110	Dietary risks	3	Rate	2017	3.4661717022399996	5.97198860438	0.6198495660400001
1	Deaths	199	Western Sub-Saharan Africa	3	Both	27	Age-standardized	410	Neoplasms	110	Dietary risks	3	Rate	2018	3.4720357220999998	6.06396724712	0.45449316201
1	Deaths	199	Western Sub-Saharan Africa	3	Both	27	Age-standardized	410	Neoplasms	110	Dietary risks	3	Rate	2019	3.48499697917	6.03978249316	0.42810086484
1	Deaths	199	Western Sub-Saharan Africa	3	Both	27	Age-standardized	410	Neoplasms	110	Dietary risks	3	Rate	2020	3.4933230684799996	6.03246547277	0.23837384418
1	Deaths	199	Western Sub-Saharan Africa	3	Both	27	Age-standardized	410	Neoplasms	110	Dietary risks	3	Rate	2021	3.5341866628900003	6.274448903110001	0.68925019982
1	Deaths	174	Eastern Sub-Saharan Africa	3	Both	27	Age-standardized	410	Neoplasms	110	Dietary risks	3	Rate	1990	11.32975871272	18.22552188924	3.56287318178
1	Deaths	174	Eastern Sub-Saharan Africa	3	Both	27	Age-standardized	410	Neoplasms	110	Dietary risks	3	Rate	1991	11.3419728114	18.135549379660002	3.5287794702300004
1	Deaths	174	Eastern Sub-Saharan Africa	3	Both	27	Age-standardized	410	Neoplasms	110	Dietary risks	3	Rate	1992	11.3382846161	18.233971197029998	3.5354113149699997
1	Deaths	174	Eastern Sub-Saharan Africa	3	Both	27	Age-standardized	410	Neoplasms	110	Dietary risks	3	Rate	1993	11.35105879226	18.08169276647	3.62197430203
1	Deaths	174	Eastern Sub-Saharan Africa	3	Both	27	Age-standardized	410	Neoplasms	110	Dietary risks	3	Rate	1994	11.33480319713	17.96070023758	3.5521554394700003
1	Deaths	174	Eastern Sub-Saharan Africa	3	Both	27	Age-standardized	410	Neoplasms	110	Dietary risks	3	Rate	1995	11.32944146419	18.23301977058	3.5541880679999998
1	Deaths	174	Eastern Sub-Saharan Africa	3	Both	27	Age-standardized	410	Neoplasms	110	Dietary risks	3	Rate	1996	11.26940629337	18.07646875852	3.6288675728600004
1	Deaths	174	Eastern Sub-Saharan Africa	3	Both	27	Age-standardized	410	Neoplasms	110	Dietary risks	3	Rate	1997	11.22814922407	18.17265135719	3.52694415961
1	Deaths	174	Eastern Sub-Saharan Africa	3	Both	27	Age-standardized	410	Neoplasms	110	Dietary risks	3	Rate	1998	11.18627693241	17.90824413447	3.5450692087899998
1	Deaths	174	Eastern Sub-Saharan Africa	3	Both	27	Age-standardized	410	Neoplasms	110	Dietary risks	3	Rate	1999	11.0610036671	17.60177644232	3.3911019020900004
1	Deaths	174	Eastern Sub-Saharan Africa	3	Both	27	Age-standardized	410	Neoplasms	110	Dietary risks	3	Rate	2000	10.95199718728	17.255030661910002	3.3672572719400002
1	Deaths	174	Eastern Sub-Saharan Africa	3	Both	27	Age-standardized	410	Neoplasms	110	Dietary risks	3	Rate	2001	10.72228956653	17.00927768044	3.24205708477
1	Deaths	174	Eastern Sub-Saharan Africa	3	Both	27	Age-standardized	410	Neoplasms	110	Dietary risks	3	Rate	2002	10.609835992559999	16.88669008724	3.17784289343
1	Deaths	174	Eastern Sub-Saharan Africa	3	Both	27	Age-standardized	410	Neoplasms	110	Dietary risks	3	Rate	2003	10.527795014999999	16.9541496892	3.1720894130899997
1	Deaths	174	Eastern Sub-Saharan Africa	3	Both	27	Age-standardized	410	Neoplasms	110	Dietary risks	3	Rate	2004	10.4525340461	16.77550265664	3.1446767721000004
1	Deaths	174	Eastern Sub-Saharan Africa	3	Both	27	Age-standardized	410	Neoplasms	110	Dietary risks	3	Rate	2005	10.33957525734	16.42069874424	3.10168638241
1	Deaths	174	Eastern Sub-Saharan Africa	3	Both	27	Age-standardized	410	Neoplasms	110	Dietary risks	3	Rate	2006	10.23116218981	16.30756322412	3.02360594577
1	Deaths	174	Eastern Sub-Saharan Africa	3	Both	27	Age-standardized	410	Neoplasms	110	Dietary risks	3	Rate	2007	10.06935481251	16.01112667674	3.03235133031
1	Deaths	174	Eastern Sub-Saharan Africa	3	Both	27	Age-standardized	410	Neoplasms	110	Dietary risks	3	Rate	2008	9.9539049451	15.8618822962	2.94512994402
1	Deaths	174	Eastern Sub-Saharan Africa	3	Both	27	Age-standardized	410	Neoplasms	110	Dietary risks	3	Rate	2009	9.87400331145	15.74317826899	2.93253941155
1	Deaths	174	Eastern Sub-Saharan Africa	3	Both	27	Age-standardized	410	Neoplasms	110	Dietary risks	3	Rate	2010	9.84014155407	15.77606708719	2.92995579109
1	Deaths	174	Eastern Sub-Saharan Africa	3	Both	27	Age-standardized	410	Neoplasms	110	Dietary risks	3	Rate	2011	9.77685167329	15.654867401719999	2.89485410898
1	Deaths	174	Eastern Sub-Saharan Africa	3	Both	27	Age-standardized	410	Neoplasms	110	Dietary risks	3	Rate	2012	9.68434629401	15.517611317410001	2.83443110121
1	Deaths	174	Eastern Sub-Saharan Africa	3	Both	27	Age-standardized	410	Neoplasms	110	Dietary risks	3	Rate	2013	9.70029103409	15.514803148959999	2.9076459590300003
1	Deaths	174	Eastern Sub-Saharan Africa	3	Both	27	Age-standardized	410	Neoplasms	110	Dietary risks	3	Rate	2014	9.66163757524	15.34888066602	2.8732194880199997
1	Deaths	174	Eastern Sub-Saharan Africa	3	Both	27	Age-standardized	410	Neoplasms	110	Dietary risks	3	Rate	2015	9.71148069778	15.7003492542	2.87815147793
1	Deaths	174	Eastern Sub-Saharan Africa	3	Both	27	Age-standardized	410	Neoplasms	110	Dietary risks	3	Rate	2016	9.732032914540001	15.76133081335	2.87867995222
1	Deaths	174	Eastern Sub-Saharan Africa	3	Both	27	Age-standardized	410	Neoplasms	110	Dietary risks	3	Rate	2017	9.75566659445	15.60509657964	2.88780013575
1	Deaths	174	Eastern Sub-Saharan Africa	3	Both	27	Age-standardized	410	Neoplasms	110	Dietary risks	3	Rate	2018	9.794315784470001	15.66908859757	2.96146196125
1	Deaths	174	Eastern Sub-Saharan Africa	3	Both	27	Age-standardized	410	Neoplasms	110	Dietary risks	3	Rate	2019	9.84248178458	15.921899627999998	2.85553563269
1	Deaths	174	Eastern Sub-Saharan Africa	3	Both	27	Age-standardized	410	Neoplasms	110	Dietary risks	3	Rate	2020	9.87726421281	15.876676923329999	2.92645396607
1	Deaths	174	Eastern Sub-Saharan Africa	3	Both	27	Age-standardized	410	Neoplasms	110	Dietary risks	3	Rate	2021	9.876195821169999	15.692822383409998	2.93022491391
1	Deaths	192	Southern Sub-Saharan Africa	3	Both	27	Age-standardized	410	Neoplasms	110	Dietary risks	3	Rate	1990	9.96817258917	16.14571425777	2.95964076307
1	Deaths	192	Southern Sub-Saharan Africa	3	Both	27	Age-standardized	410	Neoplasms	110	Dietary risks	3	Rate	1991	10.00710935778	16.2531063843	2.96453350873
1	Deaths	192	Southern Sub-Saharan Africa	3	Both	27	Age-standardized	410	Neoplasms	110	Dietary risks	3	Rate	1992	10.364557992509999	16.7962527405	3.02619202407
1	Deaths	192	Southern Sub-Saharan Africa	3	Both	27	Age-standardized	410	Neoplasms	110	Dietary risks	3	Rate	1993	10.15503717982	16.3293630634	2.96373656506
1	Deaths	192	Southern Sub-Saharan Africa	3	Both	27	Age-standardized	410	Neoplasms	110	Dietary risks	3	Rate	1994	10.608305977739999	17.16071355609	3.0899916921400004
1	Deaths	192	Southern Sub-Saharan Africa	3	Both	27	Age-standardized	410	Neoplasms	110	Dietary risks	3	Rate	1995	10.77500728473	17.21707955121	3.1101608434299997
1	Deaths	192	Southern Sub-Saharan Africa	3	Both	27	Age-standardized	410	Neoplasms	110	Dietary risks	3	Rate	1996	11.42878738349	18.42482745609	3.19890696484
1	Deaths	192	Southern Sub-Saharan Africa	3	Both	27	Age-standardized	410	Neoplasms	110	Dietary risks	3	Rate	1997	12.501139127099998	20.08897126664	3.47965461408
1	Deaths	192	Southern Sub-Saharan Africa	3	Both	27	Age-standardized	410	Neoplasms	110	Dietary risks	3	Rate	1998	12.84433258877	20.55520669697	3.5558438540800004
1	Deaths	192	Southern Sub-Saharan Africa	3	Both	27	Age-standardized	410	Neoplasms	110	Dietary risks	3	Rate	1999	12.641489288539999	20.15010755906	3.5080181755199997
1	Deaths	192	Southern Sub-Saharan Africa	3	Both	27	Age-standardized	410	Neoplasms	110	Dietary risks	3	Rate	2000	13.00610883618	20.86573862464	3.5810193300899997
1	Deaths	192	Southern Sub-Saharan Africa	3	Both	27	Age-standardized	410	Neoplasms	110	Dietary risks	3	Rate	2001	12.99262353767	20.88068302908	3.60103724342
1	Deaths	192	Southern Sub-Saharan Africa	3	Both	27	Age-standardized	410	Neoplasms	110	Dietary risks	3	Rate	2002	13.27734339193	21.19091388724	3.71265745694
1	Deaths	192	Southern Sub-Saharan Africa	3	Both	27	Age-standardized	410	Neoplasms	110	Dietary risks	3	Rate	2003	13.586844141830001	21.61680634198	3.8457864476399997
1	Deaths	192	Southern Sub-Saharan Africa	3	Both	27	Age-standardized	410	Neoplasms	110	Dietary risks	3	Rate	2004	13.60785684	21.75891536719	3.8628672725
1	Deaths	192	Southern Sub-Saharan Africa	3	Both	27	Age-standardized	410	Neoplasms	110	Dietary risks	3	Rate	2005	13.592617808870001	21.795362193229998	3.89714070119
1	Deaths	192	Southern Sub-Saharan Africa	3	Both	27	Age-standardized	410	Neoplasms	110	Dietary risks	3	Rate	2006	13.65766968306	22.02321455122	3.91608776826
1	Deaths	192	Southern Sub-Saharan Africa	3	Both	27	Age-standardized	410	Neoplasms	110	Dietary risks	3	Rate	2007	13.471043213369999	21.56783494883	3.9423347875499997
1	Deaths	192	Southern Sub-Saharan Africa	3	Both	27	Age-standardized	410	Neoplasms	110	Dietary risks	3	Rate	2008	13.44803514523	21.55071914642	3.9718775765100003
1	Deaths	192	Southern Sub-Saharan Africa	3	Both	27	Age-standardized	410	Neoplasms	110	Dietary risks	3	Rate	2009	13.40726353169	21.46354174794	3.93656017748
1	Deaths	192	Southern Sub-Saharan Africa	3	Both	27	Age-standardized	410	Neoplasms	110	Dietary risks	3	Rate	2010	13.25391005297	21.210247408369998	3.89541414857
1	Deaths	192	Southern Sub-Saharan Africa	3	Both	27	Age-standardized	410	Neoplasms	110	Dietary risks	3	Rate	2011	13.043648983459999	20.893495584660002	3.8424445214200005
1	Deaths	192	Southern Sub-Saharan Africa	3	Both	27	Age-standardized	410	Neoplasms	110	Dietary risks	3	Rate	2012	12.833580456060002	20.33235725166	3.81693506762
1	Deaths	192	Southern Sub-Saharan Africa	3	Both	27	Age-standardized	410	Neoplasms	110	Dietary risks	3	Rate	2013	12.65692610987	20.148527354800002	3.74128685381
1	Deaths	192	Southern Sub-Saharan Africa	3	Both	27	Age-standardized	410	Neoplasms	110	Dietary risks	3	Rate	2014	12.68368735238	20.25211777256	3.73908495418
1	Deaths	192	Southern Sub-Saharan Africa	3	Both	27	Age-standardized	410	Neoplasms	110	Dietary risks	3	Rate	2015	12.75896484803	20.48592965197	3.81538023982
1	Deaths	192	Southern Sub-Saharan Africa	3	Both	27	Age-standardized	410	Neoplasms	110	Dietary risks	3	Rate	2016	12.635289722089999	20.32968607113	3.8046721990299996
1	Deaths	192	Southern Sub-Saharan Africa	3	Both	27	Age-standardized	410	Neoplasms	110	Dietary risks	3	Rate	2017	12.27216187401	19.82743916464	3.7284758922199996
1	Deaths	192	Southern Sub-Saharan Africa	3	Both	27	Age-standardized	410	Neoplasms	110	Dietary risks	3	Rate	2018	12.063614289930001	19.71265195379	3.6378582198300005
1	Deaths	192	Southern Sub-Saharan Africa	3	Both	27	Age-standardized	410	Neoplasms	110	Dietary risks	3	Rate	2019	11.725601252219999	18.95858991322	3.5100532365699997
1	Deaths	192	Southern Sub-Saharan Africa	3	Both	27	Age-standardized	410	Neoplasms	110	Dietary risks	3	Rate	2020	11.84720001862	19.10148264799	3.5809942981300003
1	Deaths	192	Southern Sub-Saharan Africa	3	Both	27	Age-standardized	410	Neoplasms	110	Dietary risks	3	Rate	2021	11.7416104519	19.16598783924	3.51862329571
1	Deaths	239	East Asia & Pacific - WB	3	Both	27	Age-standardized	410	Neoplasms	110	Dietary risks	3	Rate	1990	15.43107493519	31.160715057170002	3.88042914423
1	Deaths	239	East Asia & Pacific - WB	3	Both	27	Age-standardized	410	Neoplasms	110	Dietary risks	3	Rate	1991	15.2168414406	31.035222549470003	3.98702939318
1	Deaths	239	East Asia & Pacific - WB	3	Both	27	Age-standardized	410	Neoplasms	110	Dietary risks	3	Rate	1992	14.975062153940002	29.65694049181	4.03664071275
1	Deaths	239	East Asia & Pacific - WB	3	Both	27	Age-standardized	410	Neoplasms	110	Dietary risks	3	Rate	1993	14.705128225420001	29.63786722106	3.84129501691
1	Deaths	239	East Asia & Pacific - WB	3	Both	27	Age-standardized	410	Neoplasms	110	Dietary risks	3	Rate	1994	14.41794988497	29.07728891027	3.9036535960300003
1	Deaths	239	East Asia & Pacific - WB	3	Both	27	Age-standardized	410	Neoplasms	110	Dietary risks	3	Rate	1995	14.11469311698	27.904942467159998	3.95083754941
1	Deaths	239	East Asia & Pacific - WB	3	Both	27	Age-standardized	410	Neoplasms	110	Dietary risks	3	Rate	1996	13.733963462870001	27.090532254279996	3.95643274388
1	Deaths	239	East Asia & Pacific - WB	3	Both	27	Age-standardized	410	Neoplasms	110	Dietary risks	3	Rate	1997	13.332287234859999	26.1556883877	3.89277567617
1	Deaths	239	East Asia & Pacific - WB	3	Both	27	Age-standardized	410	Neoplasms	110	Dietary risks	3	Rate	1998	13.068394367019998	25.75676623694	3.85675128964
1	Deaths	239	East Asia & Pacific - WB	3	Both	27	Age-standardized	410	Neoplasms	110	Dietary risks	3	Rate	1999	12.85498586144	25.674052506899997	3.86729604476
1	Deaths	239	East Asia & Pacific - WB	3	Both	27	Age-standardized	410	Neoplasms	110	Dietary risks	3	Rate	2000	12.70327897922	24.95011117534	3.917577106
1	Deaths	239	East Asia & Pacific - WB	3	Both	27	Age-standardized	410	Neoplasms	110	Dietary risks	3	Rate	2001	5.50571937635	10.42560761322	1.7523471357399998
1	Deaths	239	East Asia & Pacific - WB	3	Both	27	Age-standardized	410	Neoplasms	110	Dietary risks	3	Rate	2002	12.241109168160001	24.27291528664	3.8729957369
1	Deaths	239	East Asia & Pacific - WB	3	Both	27	Age-standardized	410	Neoplasms	110	Dietary risks	3	Rate	2003	12.10077052626	24.38398768123	3.8183817686
1	Deaths	239	East Asia & Pacific - WB	3	Both	27	Age-standardized	410	Neoplasms	110	Dietary risks	3	Rate	2004	12.005254722350001	24.03483867429	3.9176497064499998
1	Deaths	239	East Asia & Pacific - WB	3	Both	27	Age-standardized	410	Neoplasms	110	Dietary risks	3	Rate	2005	11.67158951558	22.8185141071	3.85120536918
1	Deaths	239	East Asia & Pacific - WB	3	Both	27	Age-standardized	410	Neoplasms	110	Dietary risks	3	Rate	2006	11.05368021053	21.612346604149998	3.73222455858
1	Deaths	239	East Asia & Pacific - WB	3	Both	27	Age-standardized	410	Neoplasms	110	Dietary risks	3	Rate	2007	10.68111409585	21.06219673023	3.6305749691
1	Deaths	239	East Asia & Pacific - WB	3	Both	27	Age-standardized	410	Neoplasms	110	Dietary risks	3	Rate	2008	10.50054938456	20.511563709169998	3.6384476727200004
1	Deaths	239	East Asia & Pacific - WB	3	Both	27	Age-standardized	410	Neoplasms	110	Dietary risks	3	Rate	2009	10.32959767815	20.41815610519	3.6212665324
1	Deaths	239	East Asia & Pacific - WB	3	Both	27	Age-standardized	410	Neoplasms	110	Dietary risks	3	Rate	2010	10.21419039803	20.33153514532	3.6935611918599998
1	Deaths	239	East Asia & Pacific - WB	3	Both	27	Age-standardized	410	Neoplasms	110	Dietary risks	3	Rate	2011	10.02458559742	19.38755274143	3.42571647601
1	Deaths	239	East Asia & Pacific - WB	3	Both	27	Age-standardized	410	Neoplasms	110	Dietary risks	3	Rate	2012	9.76406067597	18.92204556194	3.4644598355999996
1	Deaths	239	East Asia & Pacific - WB	3	Both	27	Age-standardized	410	Neoplasms	110	Dietary risks	3	Rate	2013	9.50919791602	18.32118053485	3.47746688197
1	Deaths	239	East Asia & Pacific - WB	3	Both	27	Age-standardized	410	Neoplasms	110	Dietary risks	3	Rate	2014	9.29388197972	18.16898483575	3.3607240719699996
1	Deaths	239	East Asia & Pacific - WB	3	Both	27	Age-standardized	410	Neoplasms	110	Dietary risks	3	Rate	2015	9.15672527164	17.40246214808	3.2978791022100005
1	Deaths	239	East Asia & Pacific - WB	3	Both	27	Age-standardized	410	Neoplasms	110	Dietary risks	3	Rate	2016	9.10426882476	17.63759538114	3.2068318386100003
1	Deaths	239	East Asia & Pacific - WB	3	Both	27	Age-standardized	410	Neoplasms	110	Dietary risks	3	Rate	2017	8.996168922839999	17.50042634207	3.2618476412499997
1	Deaths	239	East Asia & Pacific - WB	3	Both	27	Age-standardized	410	Neoplasms	110	Dietary risks	3	Rate	2018	8.942381184810001	17.37390501729	3.27449186327
1	Deaths	239	East Asia & Pacific - WB	3	Both	27	Age-standardized	410	Neoplasms	110	Dietary risks	3	Rate	2019	8.92269385128	17.21910118777	3.3234631112399997
1	Deaths	239	East Asia & Pacific - WB	3	Both	27	Age-standardized	410	Neoplasms	110	Dietary risks	3	Rate	2020	8.83278103438	16.66269306797	3.20067502575
1	Deaths	239	East Asia & Pacific - WB	3	Both	27	Age-standardized	410	Neoplasms	110	Dietary risks	3	Rate	2021	8.84604545943	16.54233429146	3.2441054300400003
1	Deaths	241	Latin America & Caribbean - WB	3	Both	27	Age-standardized	410	Neoplasms	110	Dietary risks	3	Rate	1990	8.65247130827	17.83313561223	2.23753959497
1	Deaths	241	Latin America & Caribbean - WB	3	Both	27	Age-standardized	410	Neoplasms	110	Dietary risks	3	Rate	1991	8.54504015605	17.614738905230002	2.21788250729
1	Deaths	241	Latin America & Caribbean - WB	3	Both	27	Age-standardized	410	Neoplasms	110	Dietary risks	3	Rate	1992	8.56684758839	17.60373789749	2.21591883208
1	Deaths	241	Latin America & Caribbean - WB	3	Both	27	Age-standardized	410	Neoplasms	110	Dietary risks	3	Rate	1993	8.58224177001	17.56249523631	2.22469380132
1	Deaths	241	Latin America & Caribbean - WB	3	Both	27	Age-standardized	410	Neoplasms	110	Dietary risks	3	Rate	1994	8.53002195343	17.41494690959	2.22185058918
1	Deaths	241	Latin America & Caribbean - WB	3	Both	27	Age-standardized	410	Neoplasms	110	Dietary risks	3	Rate	1995	8.44293227807	17.17652212845	2.20297743796
1	Deaths	241	Latin America & Caribbean - WB	3	Both	27	Age-standardized	410	Neoplasms	110	Dietary risks	3	Rate	1996	8.41236543548	17.05154844431	2.19020755918
1	Deaths	241	Latin America & Caribbean - WB	3	Both	27	Age-standardized	410	Neoplasms	110	Dietary risks	3	Rate	1997	8.379553804550001	16.95361650534	2.18275678174
1	Deaths	241	Latin America & Caribbean - WB	3	Both	27	Age-standardized	410	Neoplasms	110	Dietary risks	3	Rate	1998	8.357898044419999	16.77436429047	2.18308173976
1	Deaths	241	Latin America & Caribbean - WB	3	Both	27	Age-standardized	410	Neoplasms	110	Dietary risks	3	Rate	1999	8.32323203574	16.61738317361	2.19041224177
1	Deaths	241	Latin America & Caribbean - WB	3	Both	27	Age-standardized	410	Neoplasms	110	Dietary risks	3	Rate	2000	8.2843710358	16.45620618133	2.19699142578
1	Deaths	241	Latin America & Caribbean - WB	3	Both	27	Age-standardized	410	Neoplasms	110	Dietary risks	3	Rate	2001	8.24426953712	16.28877356593	2.18791980461
1	Deaths	241	Latin America & Caribbean - WB	3	Both	27	Age-standardized	410	Neoplasms	110	Dietary risks	3	Rate	2002	8.235589243589999	16.22608576946	2.1992690607000003
1	Deaths	241	Latin America & Caribbean - WB	3	Both	27	Age-standardized	410	Neoplasms	110	Dietary risks	3	Rate	2003	8.26289718895	16.1971052145	2.20080040822
1	Deaths	241	Latin America & Caribbean - WB	3	Both	27	Age-standardized	410	Neoplasms	110	Dietary risks	3	Rate	2004	8.18204560459	15.97806951509	2.17557222876
1	Deaths	241	Latin America & Caribbean - WB	3	Both	27	Age-standardized	410	Neoplasms	110	Dietary risks	3	Rate	2005	8.05953440959	15.6815201799	2.14426778673
1	Deaths	241	Latin America & Caribbean - WB	3	Both	27	Age-standardized	410	Neoplasms	110	Dietary risks	3	Rate	2006	7.99607851412	15.5256189818	2.12079707863
1	Deaths	241	Latin America & Caribbean - WB	3	Both	27	Age-standardized	410	Neoplasms	110	Dietary risks	3	Rate	2007	7.91080038807	15.31721201503	2.09802082274
1	Deaths	241	Latin America & Caribbean - WB	3	Both	27	Age-standardized	410	Neoplasms	110	Dietary risks	3	Rate	2008	7.865424085509999	15.147010746680001	2.08968336007
1	Deaths	241	Latin America & Caribbean - WB	3	Both	27	Age-standardized	410	Neoplasms	110	Dietary risks	3	Rate	2009	7.85978199957	15.14664816521	2.08461321588
1	Deaths	241	Latin America & Caribbean - WB	3	Both	27	Age-standardized	410	Neoplasms	110	Dietary risks	3	Rate	2010	7.78653409805	14.98096530228	2.06119344026
1	Deaths	241	Latin America & Caribbean - WB	3	Both	27	Age-standardized	410	Neoplasms	110	Dietary risks	3	Rate	2011	7.717869418299999	14.75965066942	2.03901545566
1	Deaths	241	Latin America & Caribbean - WB	3	Both	27	Age-standardized	410	Neoplasms	110	Dietary risks	3	Rate	2012	7.66990201274	14.623439515309999	2.02488584995
1	Deaths	241	Latin America & Caribbean - WB	3	Both	27	Age-standardized	410	Neoplasms	110	Dietary risks	3	Rate	2013	7.63327629176	14.528472279519999	2.01971134984
1	Deaths	241	Latin America & Caribbean - WB	3	Both	27	Age-standardized	410	Neoplasms	110	Dietary risks	3	Rate	2014	7.57533501396	14.36335188952	2.0087905044300003
1	Deaths	241	Latin America & Caribbean - WB	3	Both	27	Age-standardized	410	Neoplasms	110	Dietary risks	3	Rate	2015	7.541151324109999	14.26405193772	1.9959225236299998
1	Deaths	241	Latin America & Caribbean - WB	3	Both	27	Age-standardized	410	Neoplasms	110	Dietary risks	3	Rate	2016	7.6180536960300005	14.367822416269998	2.02582775665
1	Deaths	241	Latin America & Caribbean - WB	3	Both	27	Age-standardized	410	Neoplasms	110	Dietary risks	3	Rate	2017	7.528917581719999	14.14324788711	2.01105974616
1	Deaths	241	Latin America & Caribbean - WB	3	Both	27	Age-standardized	410	Neoplasms	110	Dietary risks	3	Rate	2018	7.510642616389999	14.021019137029999	2.0083985484999998
1	Deaths	241	Latin America & Caribbean - WB	3	Both	27	Age-standardized	410	Neoplasms	110	Dietary risks	3	Rate	2019	7.538186447369999	14.0303033083	2.00727544665
1	Deaths	241	Latin America & Caribbean - WB	3	Both	27	Age-standardized	410	Neoplasms	110	Dietary risks	3	Rate	2020	7.4319093275300006	13.735709406549999	1.96299399127
1	Deaths	241	Latin America & Caribbean - WB	3	Both	27	Age-standardized	410	Neoplasms	110	Dietary risks	3	Rate	2021	7.31672592862	13.46392250592	1.9226396989199999
1	Deaths	242	Sub-Saharan Africa - WB	3	Both	27	Age-standardized	410	Neoplasms	110	Dietary risks	3	Rate	1990	7.1548125199	11.592811967140001	3.06221284686
1	Deaths	242	Sub-Saharan Africa - WB	3	Both	27	Age-standardized	410	Neoplasms	110	Dietary risks	3	Rate	1991	7.154859775789999	11.44205607457	3.01068802725
1	Deaths	242	Sub-Saharan Africa - WB	3	Both	27	Age-standardized	410	Neoplasms	110	Dietary risks	3	Rate	1992	7.1849892761800005	11.53886301223	3.08591769038
1	Deaths	242	Sub-Saharan Africa - WB	3	Both	27	Age-standardized	410	Neoplasms	110	Dietary risks	3	Rate	1993	7.147653877840001	11.47607747833	3.0652171172900005
1	Deaths	242	Sub-Saharan Africa - WB	3	Both	27	Age-standardized	410	Neoplasms	110	Dietary risks	3	Rate	1994	7.187922319409999	11.4452587671	3.09522091808
1	Deaths	242	Sub-Saharan Africa - WB	3	Both	27	Age-standardized	410	Neoplasms	110	Dietary risks	3	Rate	1995	7.19824602056	11.45514516291	3.06439404636
1	Deaths	242	Sub-Saharan Africa - WB	3	Both	27	Age-standardized	410	Neoplasms	110	Dietary risks	3	Rate	1996	7.2498976402399995	11.53485599263	3.05040564164
1	Deaths	242	Sub-Saharan Africa - WB	3	Both	27	Age-standardized	410	Neoplasms	110	Dietary risks	3	Rate	1997	7.34720764515	11.683253913229999	3.03809680757
1	Deaths	242	Sub-Saharan Africa - WB	3	Both	27	Age-standardized	410	Neoplasms	110	Dietary risks	3	Rate	1998	7.36169792735	11.58732375306	3.07316488086
1	Deaths	242	Sub-Saharan Africa - WB	3	Both	27	Age-standardized	410	Neoplasms	110	Dietary risks	3	Rate	1999	7.27321795656	11.440697514110001	2.9823772124700003
1	Deaths	242	Sub-Saharan Africa - WB	3	Both	27	Age-standardized	410	Neoplasms	110	Dietary risks	3	Rate	2000	7.263130486140001	11.45222891897	2.98218568895
1	Deaths	242	Sub-Saharan Africa - WB	3	Both	27	Age-standardized	410	Neoplasms	110	Dietary risks	3	Rate	2001	7.18803625461	11.31064661142	2.8724868878
1	Deaths	242	Sub-Saharan Africa - WB	3	Both	27	Age-standardized	410	Neoplasms	110	Dietary risks	3	Rate	2002	7.18195279011	11.27078538715	2.95687036809
1	Deaths	242	Sub-Saharan Africa - WB	3	Both	27	Age-standardized	410	Neoplasms	110	Dietary risks	3	Rate	2003	7.20663926653	11.27279331598	2.90481376164
1	Deaths	242	Sub-Saharan Africa - WB	3	Both	27	Age-standardized	410	Neoplasms	110	Dietary risks	3	Rate	2004	7.1975764802899995	11.25578898268	2.9265009212699997
1	Deaths	242	Sub-Saharan Africa - WB	3	Both	27	Age-standardized	410	Neoplasms	110	Dietary risks	3	Rate	2005	7.148349443579999	11.3463985366	2.93984198217
1	Deaths	242	Sub-Saharan Africa - WB	3	Both	27	Age-standardized	410	Neoplasms	110	Dietary risks	3	Rate	2006	7.12798859324	11.25600734482	2.90557621414
1	Deaths	242	Sub-Saharan Africa - WB	3	Both	27	Age-standardized	410	Neoplasms	110	Dietary risks	3	Rate	2007	7.06602829895	11.21195557733	2.91331384687
1	Deaths	242	Sub-Saharan Africa - WB	3	Both	27	Age-standardized	410	Neoplasms	110	Dietary risks	3	Rate	2008	7.034658477190001	11.13305888906	2.8806084104400003
1	Deaths	242	Sub-Saharan Africa - WB	3	Both	27	Age-standardized	410	Neoplasms	110	Dietary risks	3	Rate	2009	7.0217745997200005	11.1119497688	2.8373992015300002
1	Deaths	242	Sub-Saharan Africa - WB	3	Both	27	Age-standardized	410	Neoplasms	110	Dietary risks	3	Rate	2010	7.016706116500001	11.15268604319	2.8426166149
1	Deaths	242	Sub-Saharan Africa - WB	3	Both	27	Age-standardized	410	Neoplasms	110	Dietary risks	3	Rate	2011	7.00442546193	11.06429846637	2.87094560244
1	Deaths	242	Sub-Saharan Africa - WB	3	Both	27	Age-standardized	410	Neoplasms	110	Dietary risks	3	Rate	2012	6.9672140463400005	11.01815247396	2.83612082496
1	Deaths	242	Sub-Saharan Africa - WB	3	Both	27	Age-standardized	410	Neoplasms	110	Dietary risks	3	Rate	2013	6.983916926550001	11.017335960490001	2.89171916155
1	Deaths	242	Sub-Saharan Africa - WB	3	Both	27	Age-standardized	410	Neoplasms	110	Dietary risks	3	Rate	2014	6.99246679133	10.998838552379999	2.83565359262
1	Deaths	244	South Asia - WB	3	Both	27	Age-standardized	410	Neoplasms	110	Dietary risks	3	Rate	1990	4.51119440935	8.1991621201	1.5435050280899998
1	Deaths	244	South Asia - WB	3	Both	27	Age-standardized	410	Neoplasms	110	Dietary risks	3	Rate	1991	4.48289256973	8.15108906	1.5161930638599999
1	Deaths	244	South Asia - WB	3	Both	27	Age-standardized	410	Neoplasms	110	Dietary risks	3	Rate	1992	4.52631552072	8.28455290174	1.52968302294
1	Deaths	244	South Asia - WB	3	Both	27	Age-standardized	410	Neoplasms	110	Dietary risks	3	Rate	1993	4.50388730522	8.14251913981	1.51268982957
1	Deaths	244	South Asia - WB	3	Both	27	Age-standardized	410	Neoplasms	110	Dietary risks	3	Rate	1994	4.5542206708599995	8.28178076107	1.5444823557699998
1	Deaths	244	South Asia - WB	3	Both	27	Age-standardized	410	Neoplasms	110	Dietary risks	3	Rate	1995	4.62556807923	8.290641755580001	1.5800195849799998
1	Deaths	244	South Asia - WB	3	Both	27	Age-standardized	410	Neoplasms	110	Dietary risks	3	Rate	1996	4.61112074267	8.30708635641	1.5477107270800001
1	Deaths	244	South Asia - WB	3	Both	27	Age-standardized	410	Neoplasms	110	Dietary risks	3	Rate	1997	4.6054925712	8.16701596419	1.5508036916999999
1	Deaths	244	South Asia - WB	3	Both	27	Age-standardized	410	Neoplasms	110	Dietary risks	3	Rate	1998	4.59520223184	8.15933797144	1.57470772542
1	Deaths	244	South Asia - WB	3	Both	27	Age-standardized	410	Neoplasms	110	Dietary risks	3	Rate	1999	4.45781315186	7.9325552332300004	1.51808494552
1	Deaths	244	South Asia - WB	3	Both	27	Age-standardized	410	Neoplasms	110	Dietary risks	3	Rate	2000	4.41048744275	7.85871766644	1.47111486593
1	Deaths	244	South Asia - WB	3	Both	27	Age-standardized	410	Neoplasms	110	Dietary risks	3	Rate	2001	4.39832300417	7.77324278667	1.5092403797
1	Deaths	244	South Asia - WB	3	Both	27	Age-standardized	410	Neoplasms	110	Dietary risks	3	Rate	2002	4.35862793018	7.705674097019999	1.49282264587
1	Deaths	244	South Asia - WB	3	Both	27	Age-standardized	410	Neoplasms	110	Dietary risks	3	Rate	2003	4.3648294307	7.75884152804	1.5046391852099998
1	Deaths	244	South Asia - WB	3	Both	27	Age-standardized	410	Neoplasms	110	Dietary risks	3	Rate	2004	4.29930066561	7.63752987106	1.4730757327000001
1	Deaths	244	South Asia - WB	3	Both	27	Age-standardized	410	Neoplasms	110	Dietary risks	3	Rate	2005	4.28344734546	7.57776381245	1.46829959442
1	Deaths	244	South Asia - WB	3	Both	27	Age-standardized	410	Neoplasms	110	Dietary risks	3	Rate	2006	4.23962180752	7.49860224568	1.46759861476
1	Deaths	244	South Asia - WB	3	Both	27	Age-standardized	410	Neoplasms	110	Dietary risks	3	Rate	2007	4.27533099859	7.59026932094	1.5037293057
1	Deaths	244	South Asia - WB	3	Both	27	Age-standardized	410	Neoplasms	110	Dietary risks	3	Rate	2008	4.24799627912	7.54341855571	1.45722037562
1	Deaths	244	South Asia - WB	3	Both	27	Age-standardized	410	Neoplasms	110	Dietary risks	3	Rate	2009	4.16541905386	7.28136711137	1.43316121281
1	Deaths	244	South Asia - WB	3	Both	27	Age-standardized	410	Neoplasms	110	Dietary risks	3	Rate	2010	4.167858642770001	7.3299690145000005	1.43794460972
1	Deaths	244	South Asia - WB	3	Both	27	Age-standardized	410	Neoplasms	110	Dietary risks	3	Rate	2011	4.1487994196799995	7.36361472723	1.4190281256900001
1	Deaths	244	South Asia - WB	3	Both	27	Age-standardized	410	Neoplasms	110	Dietary risks	3	Rate	2012	4.09527324072	7.279480567679999	1.41668516642
1	Deaths	244	South Asia - WB	3	Both	27	Age-standardized	410	Neoplasms	110	Dietary risks	3	Rate	2013	4.1679393969900005	7.345114388720001	1.41771651787
1	Deaths	244	South Asia - WB	3	Both	27	Age-standardized	410	Neoplasms	110	Dietary risks	3	Rate	2014	4.21882347643	7.4519859013900005	1.4866646073
1	Deaths	244	South Asia - WB	3	Both	27	Age-standardized	410	Neoplasms	110	Dietary risks	3	Rate	2015	4.23653823062	7.4232513004000005	1.4810029677299998
1	Deaths	244	South Asia - WB	3	Both	27	Age-standardized	410	Neoplasms	110	Dietary risks	3	Rate	2016	4.229807925799999	7.482662134899999	1.4441778121
1	Deaths	244	South Asia - WB	3	Both	27	Age-standardized	410	Neoplasms	110	Dietary risks	3	Rate	2017	4.27808235041	7.453219892209999	1.47520792601
1	Deaths	244	South Asia - WB	3	Both	27	Age-standardized	410	Neoplasms	110	Dietary risks	3	Rate	2018	4.32267473467	7.46797186281	1.5058838477799998
1	Deaths	244	South Asia - WB	3	Both	27	Age-standardized	410	Neoplasms	110	Dietary risks	3	Rate	2019	4.31813627561	7.51655053161	1.5355437090300001
1	Deaths	244	South Asia - WB	3	Both	27	Age-standardized	410	Neoplasms	110	Dietary risks	3	Rate	2020	4.26507290011	7.39871668832	1.49581574543
1	Deaths	244	South Asia - WB	3	Both	27	Age-standardized	410	Neoplasms	110	Dietary risks	3	Rate	2021	4.23570340993	7.23812346523	1.47735243284
1	Deaths	242	Sub-Saharan Africa - WB	3	Both	27	Age-standardized	410	Neoplasms	110	Dietary risks	3	Rate	2015	7.02015811549	11.05232095846	2.77965368149
1	Deaths	242	Sub-Saharan Africa - WB	3	Both	27	Age-standardized	410	Neoplasms	110	Dietary risks	3	Rate	2016	7.02776824481	11.154162796929999	2.8138749505
1	Deaths	242	Sub-Saharan Africa - WB	3	Both	27	Age-standardized	410	Neoplasms	110	Dietary risks	3	Rate	2017	7.0095777436899995	11.09698478265	2.79875250342
1	Deaths	242	Sub-Saharan Africa - WB	3	Both	27	Age-standardized	410	Neoplasms	110	Dietary risks	3	Rate	2018	7.001000884520001	11.09762661869	2.78650441366
1	Deaths	242	Sub-Saharan Africa - WB	3	Both	27	Age-standardized	410	Neoplasms	110	Dietary risks	3	Rate	2019	6.983556275580001	11.014566464349999	2.76268684802
1	Deaths	242	Sub-Saharan Africa - WB	3	Both	27	Age-standardized	410	Neoplasms	110	Dietary risks	3	Rate	2020	7.01080390948	11.05323569385	2.7554881018399997
1	Deaths	242	Sub-Saharan Africa - WB	3	Both	27	Age-standardized	410	Neoplasms	110	Dietary risks	3	Rate	2021	7.00786961936	11.00027419856	2.7159979510000003
1	Deaths	240	Europe & Central Asia - WB	3	Both	27	Age-standardized	410	Neoplasms	110	Dietary risks	3	Rate	1990	14.101483209220001	25.569605715570003	3.6402720934599997
1	Deaths	240	Europe & Central Asia - WB	3	Both	27	Age-standardized	410	Neoplasms	110	Dietary risks	3	Rate	1991	14.03426572075	25.305531801279997	3.61626335215
1	Deaths	240	Europe & Central Asia - WB	3	Both	27	Age-standardized	410	Neoplasms	110	Dietary risks	3	Rate	1992	14.0562048437	25.23672031814	3.62676892868
1	Deaths	240	Europe & Central Asia - WB	3	Both	27	Age-standardized	410	Neoplasms	110	Dietary risks	3	Rate	1993	14.20708694564	25.43800568414	3.66941106654
1	Deaths	240	Europe & Central Asia - WB	3	Both	27	Age-standardized	410	Neoplasms	110	Dietary risks	3	Rate	1994	14.176360762599998	25.33329602779	3.66718025762
1	Deaths	240	Europe & Central Asia - WB	3	Both	27	Age-standardized	410	Neoplasms	110	Dietary risks	3	Rate	1995	14.02393913038	24.942579261480002	3.6371103804300002
1	Deaths	240	Europe & Central Asia - WB	3	Both	27	Age-standardized	410	Neoplasms	110	Dietary risks	3	Rate	1996	13.75127449164	24.33367994889	3.5611526236699995
1	Deaths	240	Europe & Central Asia - WB	3	Both	27	Age-standardized	410	Neoplasms	110	Dietary risks	3	Rate	1997	13.49819282289	23.78866590163	3.49362348729
1	Deaths	240	Europe & Central Asia - WB	3	Both	27	Age-standardized	410	Neoplasms	110	Dietary risks	3	Rate	1998	13.310358460759998	23.34492091995	3.4473975314599996
1	Deaths	240	Europe & Central Asia - WB	3	Both	27	Age-standardized	410	Neoplasms	110	Dietary risks	3	Rate	1999	13.2424459918	23.17061386491	3.42707053468
1	Deaths	240	Europe & Central Asia - WB	3	Both	27	Age-standardized	410	Neoplasms	110	Dietary risks	3	Rate	2000	13.09335353689	22.82049515421	3.39171806142
1	Deaths	240	Europe & Central Asia - WB	3	Both	27	Age-standardized	410	Neoplasms	110	Dietary risks	3	Rate	2001	6.93783058634	12.231741377809998	1.5975032037699999
1	Deaths	240	Europe & Central Asia - WB	3	Both	27	Age-standardized	410	Neoplasms	110	Dietary risks	3	Rate	2002	12.78460519053	22.13085833802	3.2795986836
1	Deaths	240	Europe & Central Asia - WB	3	Both	27	Age-standardized	410	Neoplasms	110	Dietary risks	3	Rate	2003	12.66380950199	21.87841414515	3.23689716539
1	Deaths	240	Europe & Central Asia - WB	3	Both	27	Age-standardized	410	Neoplasms	110	Dietary risks	3	Rate	2004	12.376029025269998	21.40661112187	3.14589249945
1	Deaths	240	Europe & Central Asia - WB	3	Both	27	Age-standardized	410	Neoplasms	110	Dietary risks	3	Rate	2005	12.21324020762	21.12865227655	3.08385558632
1	Deaths	240	Europe & Central Asia - WB	3	Both	27	Age-standardized	410	Neoplasms	110	Dietary risks	3	Rate	2006	11.84571890303	20.5587515759	2.97434510693
1	Deaths	240	Europe & Central Asia - WB	3	Both	27	Age-standardized	410	Neoplasms	110	Dietary risks	3	Rate	2007	11.64389831105	20.23565215215	2.91640304274
1	Deaths	240	Europe & Central Asia - WB	3	Both	27	Age-standardized	410	Neoplasms	110	Dietary risks	3	Rate	2008	11.598050788230001	20.17216761514	2.89281454337
1	Deaths	240	Europe & Central Asia - WB	3	Both	27	Age-standardized	410	Neoplasms	110	Dietary risks	3	Rate	2009	11.34641985499	19.75113958251	2.8271377906999997
1	Deaths	240	Europe & Central Asia - WB	3	Both	27	Age-standardized	410	Neoplasms	110	Dietary risks	3	Rate	2010	11.21098843911	19.51142513991	2.7877145528000002
1	Deaths	240	Europe & Central Asia - WB	3	Both	27	Age-standardized	410	Neoplasms	110	Dietary risks	3	Rate	2011	10.98784987188	19.078162196930002	2.73459540013
1	Deaths	240	Europe & Central Asia - WB	3	Both	27	Age-standardized	410	Neoplasms	110	Dietary risks	3	Rate	2012	10.85507687923	18.86046375794	2.7016479904
1	Deaths	240	Europe & Central Asia - WB	3	Both	27	Age-standardized	410	Neoplasms	110	Dietary risks	3	Rate	2013	10.69230967854	18.56663542789	2.65744903968
1	Deaths	240	Europe & Central Asia - WB	3	Both	27	Age-standardized	410	Neoplasms	110	Dietary risks	3	Rate	2014	10.54526481008	18.30996919246	2.61402030111
1	Deaths	240	Europe & Central Asia - WB	3	Both	27	Age-standardized	410	Neoplasms	110	Dietary risks	3	Rate	2015	10.53889355787	18.23957958915	2.60082369053
1	Deaths	240	Europe & Central Asia - WB	3	Both	27	Age-standardized	410	Neoplasms	110	Dietary risks	3	Rate	2016	10.44271887058	18.050763674360002	2.56719769907
1	Deaths	240	Europe & Central Asia - WB	3	Both	27	Age-standardized	410	Neoplasms	110	Dietary risks	3	Rate	2017	10.26208316301	17.753479031639998	2.51115387624
1	Deaths	240	Europe & Central Asia - WB	3	Both	27	Age-standardized	410	Neoplasms	110	Dietary risks	3	Rate	2018	10.21700184062	17.55846143977	2.48068818441
1	Deaths	240	Europe & Central Asia - WB	3	Both	27	Age-standardized	410	Neoplasms	110	Dietary risks	3	Rate	2019	10.05159542084	17.2823261501	2.4132218349800003
1	Deaths	240	Europe & Central Asia - WB	3	Both	27	Age-standardized	410	Neoplasms	110	Dietary risks	3	Rate	2020	9.80703840658	16.85919248949	2.3599140269200003
1	Deaths	240	Europe & Central Asia - WB	3	Both	27	Age-standardized	410	Neoplasms	110	Dietary risks	3	Rate	2021	9.69788948966	16.72496005796	2.35368543005
1	Deaths	254	Northern Africa	3	Both	27	Age-standardized	410	Neoplasms	110	Dietary risks	3	Rate	1990	3.51556895	5.7385991203	1.40020872038
1	Deaths	254	Northern Africa	3	Both	27	Age-standardized	410	Neoplasms	110	Dietary risks	3	Rate	1991	3.4904178625599998	5.72994205233	1.3752296089
1	Deaths	254	Northern Africa	3	Both	27	Age-standardized	410	Neoplasms	110	Dietary risks	3	Rate	1992	3.44471941225	5.63239943341	1.33932395891
1	Deaths	254	Northern Africa	3	Both	27	Age-standardized	410	Neoplasms	110	Dietary risks	3	Rate	1993	3.4547633433200002	5.6284327985900005	1.33625366449
1	Deaths	254	Northern Africa	3	Both	27	Age-standardized	410	Neoplasms	110	Dietary risks	3	Rate	1994	3.4317566925999996	5.59366930246	1.31569667667
1	Deaths	254	Northern Africa	3	Both	27	Age-standardized	410	Neoplasms	110	Dietary risks	3	Rate	1995	3.3926432151199997	5.56299760803	1.29110229749
1	Deaths	254	Northern Africa	3	Both	27	Age-standardized	410	Neoplasms	110	Dietary risks	3	Rate	1996	3.36397260795	5.5412434395800005	1.26458251031
1	Deaths	254	Northern Africa	3	Both	27	Age-standardized	410	Neoplasms	110	Dietary risks	3	Rate	1997	3.36357306439	5.599623825519999	1.24326705521
1	Deaths	254	Northern Africa	3	Both	27	Age-standardized	410	Neoplasms	110	Dietary risks	3	Rate	1998	3.34686882692	5.56311628057	1.22353352677
1	Deaths	254	Northern Africa	3	Both	27	Age-standardized	410	Neoplasms	110	Dietary risks	3	Rate	1999	3.34344264728	5.5607541317199995	1.21415864938
1	Deaths	254	Northern Africa	3	Both	27	Age-standardized	410	Neoplasms	110	Dietary risks	3	Rate	2000	3.31136074071	5.5290744515600005	1.19206544874
1	Deaths	254	Northern Africa	3	Both	27	Age-standardized	410	Neoplasms	110	Dietary risks	3	Rate	2001	3.3906023872500004	5.70831810473	1.2025065667
1	Deaths	254	Northern Africa	3	Both	27	Age-standardized	410	Neoplasms	110	Dietary risks	3	Rate	2002	3.5171932537100004	5.99920746821	1.23084155965
1	Deaths	254	Northern Africa	3	Both	27	Age-standardized	410	Neoplasms	110	Dietary risks	3	Rate	2003	3.66465658	6.283442887390001	1.2637479981600002
1	Deaths	254	Northern Africa	3	Both	27	Age-standardized	410	Neoplasms	110	Dietary risks	3	Rate	2004	3.75753518275	6.4900560057800005	1.2770540159500001
1	Deaths	254	Northern Africa	3	Both	27	Age-standardized	410	Neoplasms	110	Dietary risks	3	Rate	2005	3.8380455752600002	6.5715589780400006	1.29582093485
1	Deaths	254	Northern Africa	3	Both	27	Age-standardized	410	Neoplasms	110	Dietary risks	3	Rate	2006	3.90777844404	6.74826146002	1.3012744433099999
1	Deaths	254	Northern Africa	3	Both	27	Age-standardized	410	Neoplasms	110	Dietary risks	3	Rate	2007	3.93470136622	6.75559476824	1.31007322796
1	Deaths	254	Northern Africa	3	Both	27	Age-standardized	410	Neoplasms	110	Dietary risks	3	Rate	2008	3.9832496851099997	6.80858293455	1.3229831912199999
1	Deaths	254	Northern Africa	3	Both	27	Age-standardized	410	Neoplasms	110	Dietary risks	3	Rate	2009	4.03272293845	6.87619266682	1.33731031948
1	Deaths	254	Northern Africa	3	Both	27	Age-standardized	410	Neoplasms	110	Dietary risks	3	Rate	2010	4.05418472399	6.89906279275	1.3490771631
1	Deaths	254	Northern Africa	3	Both	27	Age-standardized	410	Neoplasms	110	Dietary risks	3	Rate	2011	4.06270234523	6.91950021308	1.34959770789
1	Deaths	254	Northern Africa	3	Both	27	Age-standardized	410	Neoplasms	110	Dietary risks	3	Rate	2012	4.11262315019	7.017846929349999	1.35282818352
1	Deaths	254	Northern Africa	3	Both	27	Age-standardized	410	Neoplasms	110	Dietary risks	3	Rate	2013	4.09596268803	6.994827002679999	1.34098634255
1	Deaths	254	Northern Africa	3	Both	27	Age-standardized	410	Neoplasms	110	Dietary risks	3	Rate	2014	4.15926820487	7.094951775539999	1.35951528689
1	Deaths	254	Northern Africa	3	Both	27	Age-standardized	410	Neoplasms	110	Dietary risks	3	Rate	2015	4.21843375336	7.21556201018	1.39173335548
1	Deaths	254	Northern Africa	3	Both	27	Age-standardized	410	Neoplasms	110	Dietary risks	3	Rate	2016	4.1772042333	7.16653949433	1.38472256403
1	Deaths	254	Northern Africa	3	Both	27	Age-standardized	410	Neoplasms	110	Dietary risks	3	Rate	2017	4.11520241114	7.00124257244	1.36416155985
1	Deaths	254	Northern Africa	3	Both	27	Age-standardized	410	Neoplasms	110	Dietary risks	3	Rate	2018	4.12972465119	7.040672797780001	1.3672497345299999
1	Deaths	254	Northern Africa	3	Both	27	Age-standardized	410	Neoplasms	110	Dietary risks	3	Rate	2019	4.11313351106	7.0249675685	1.36352167318
1	Deaths	254	Northern Africa	3	Both	27	Age-standardized	410	Neoplasms	110	Dietary risks	3	Rate	2020	4.10347098415	7.10283010526	1.3465650208
1	Deaths	254	Northern Africa	3	Both	27	Age-standardized	410	Neoplasms	110	Dietary risks	3	Rate	2021	4.099047597079999	7.245194068340001	1.32801349228
1	Deaths	243	Middle East & North Africa - WB	3	Both	27	Age-standardized	410	Neoplasms	110	Dietary risks	3	Rate	1990	4.621851621799999	8.54668339997	1.5702886323899998
1	Deaths	243	Middle East & North Africa - WB	3	Both	27	Age-standardized	410	Neoplasms	110	Dietary risks	3	Rate	1991	4.634346384210001	8.48483424291	1.5696159564799999
1	Deaths	243	Middle East & North Africa - WB	3	Both	27	Age-standardized	410	Neoplasms	110	Dietary risks	3	Rate	1992	4.63893538673	8.50138198165	1.56476533761
1	Deaths	243	Middle East & North Africa - WB	3	Both	27	Age-standardized	410	Neoplasms	110	Dietary risks	3	Rate	1993	4.6493364468400005	8.472935202930001	1.5662339098999998
1	Deaths	243	Middle East & North Africa - WB	3	Both	27	Age-standardized	410	Neoplasms	110	Dietary risks	3	Rate	1994	4.65674245419	8.43492203157	1.5652495386599998
1	Deaths	243	Middle East & North Africa - WB	3	Both	27	Age-standardized	410	Neoplasms	110	Dietary risks	3	Rate	1995	4.62707532441	8.43008672483	1.54584027165
1	Deaths	243	Middle East & North Africa - WB	3	Both	27	Age-standardized	410	Neoplasms	110	Dietary risks	3	Rate	1996	4.59223946249	8.28711856378	1.5325983736999997
1	Deaths	243	Middle East & North Africa - WB	3	Both	27	Age-standardized	410	Neoplasms	110	Dietary risks	3	Rate	1997	4.58698043221	8.25057000685	1.52577244967
1	Deaths	243	Middle East & North Africa - WB	3	Both	27	Age-standardized	410	Neoplasms	110	Dietary risks	3	Rate	1998	4.56306648248	8.16236632485	1.50976281033
1	Deaths	243	Middle East & North Africa - WB	3	Both	27	Age-standardized	410	Neoplasms	110	Dietary risks	3	Rate	1999	4.52751853357	8.16594593538	1.4929545958900001
1	Deaths	243	Middle East & North Africa - WB	3	Both	27	Age-standardized	410	Neoplasms	110	Dietary risks	3	Rate	2000	4.4715727689	8.005868048510001	1.46923919113
1	Deaths	243	Middle East & North Africa - WB	3	Both	27	Age-standardized	410	Neoplasms	110	Dietary risks	3	Rate	2001	4.48022572464	8.04562243405	1.46452481716
1	Deaths	243	Middle East & North Africa - WB	3	Both	27	Age-standardized	410	Neoplasms	110	Dietary risks	3	Rate	2002	4.53315451593	8.12233273961	1.48673031092
1	Deaths	243	Middle East & North Africa - WB	3	Both	27	Age-standardized	410	Neoplasms	110	Dietary risks	3	Rate	2003	4.58986441162	8.23629823277	1.50525822581
1	Deaths	243	Middle East & North Africa - WB	3	Both	27	Age-standardized	410	Neoplasms	110	Dietary risks	3	Rate	2004	4.6063342579099995	8.24116334671	1.51045667922
1	Deaths	243	Middle East & North Africa - WB	3	Both	27	Age-standardized	410	Neoplasms	110	Dietary risks	3	Rate	2005	4.64286619578	8.30256979364	1.51997947056
1	Deaths	243	Middle East & North Africa - WB	3	Both	27	Age-standardized	410	Neoplasms	110	Dietary risks	3	Rate	2006	4.66792677658	8.321148504	1.52740046145
1	Deaths	243	Middle East & North Africa - WB	3	Both	27	Age-standardized	410	Neoplasms	110	Dietary risks	3	Rate	2007	4.669273635940001	8.31880842576	1.52755153497
1	Deaths	243	Middle East & North Africa - WB	3	Both	27	Age-standardized	410	Neoplasms	110	Dietary risks	3	Rate	2008	4.6709420369200005	8.2647153121	1.53290473804
1	Deaths	243	Middle East & North Africa - WB	3	Both	27	Age-standardized	410	Neoplasms	110	Dietary risks	3	Rate	2009	4.663425801280001	8.259047345159999	1.5249800937
1	Deaths	243	Middle East & North Africa - WB	3	Both	27	Age-standardized	410	Neoplasms	110	Dietary risks	3	Rate	2010	4.6474010752599995	8.16866612433	1.51734142894
1	Deaths	243	Middle East & North Africa - WB	3	Both	27	Age-standardized	410	Neoplasms	110	Dietary risks	3	Rate	2011	4.6506790535	8.14362009852	1.52313145439
1	Deaths	243	Middle East & North Africa - WB	3	Both	27	Age-standardized	410	Neoplasms	110	Dietary risks	3	Rate	2012	4.67219356581	8.18081733743	1.5328206726300002
1	Deaths	243	Middle East & North Africa - WB	3	Both	27	Age-standardized	410	Neoplasms	110	Dietary risks	3	Rate	2013	4.67253518237	8.152682077289999	1.54235354079
1	Deaths	243	Middle East & North Africa - WB	3	Both	27	Age-standardized	410	Neoplasms	110	Dietary risks	3	Rate	2014	4.69805486837	8.18078868855	1.55425593192
1	Deaths	243	Middle East & North Africa - WB	3	Both	27	Age-standardized	410	Neoplasms	110	Dietary risks	3	Rate	2015	4.73203838368	8.24058828551	1.57087349641
1	Deaths	243	Middle East & North Africa - WB	3	Both	27	Age-standardized	410	Neoplasms	110	Dietary risks	3	Rate	2016	4.69956975362	8.16706868142	1.55810254406
1	Deaths	243	Middle East & North Africa - WB	3	Both	27	Age-standardized	410	Neoplasms	110	Dietary risks	3	Rate	2017	4.6354185561	8.01443635665	1.54422725458
1	Deaths	243	Middle East & North Africa - WB	3	Both	27	Age-standardized	410	Neoplasms	110	Dietary risks	3	Rate	2018	4.61646827574	7.95777920665	1.53301986971
1	Deaths	243	Middle East & North Africa - WB	3	Both	27	Age-standardized	410	Neoplasms	110	Dietary risks	3	Rate	2019	4.61484808009	7.9186420472400005	1.54552794323
1	Deaths	243	Middle East & North Africa - WB	3	Both	27	Age-standardized	410	Neoplasms	110	Dietary risks	3	Rate	2020	4.5184874418300005	7.73476062233	1.51636597293
1	Deaths	243	Middle East & North Africa - WB	3	Both	27	Age-standardized	410	Neoplasms	110	Dietary risks	3	Rate	2021	4.497866799720001	7.808873276799999	1.50352940931
1	Deaths	263	Western Africa	3	Both	27	Age-standardized	410	Neoplasms	110	Dietary risks	3	Rate	1990	2.7535483359	5.17384319922	0.05731558561
1	Deaths	263	Western Africa	3	Both	27	Age-standardized	410	Neoplasms	110	Dietary risks	3	Rate	1991	2.7195152189	5.2300133425899995	0.00282755663
1	Deaths	263	Western Africa	3	Both	27	Age-standardized	410	Neoplasms	110	Dietary risks	3	Rate	1992	2.67399034341	5.115837887860001	-0.35932754467
1	Deaths	263	Western Africa	3	Both	27	Age-standardized	410	Neoplasms	110	Dietary risks	3	Rate	1993	2.6422500339	5.08171466639	-0.34411982779
1	Deaths	263	Western Africa	3	Both	27	Age-standardized	410	Neoplasms	110	Dietary risks	3	Rate	1994	2.60354686181	4.98634651926	-0.53626062941
1	Deaths	263	Western Africa	3	Both	27	Age-standardized	410	Neoplasms	110	Dietary risks	3	Rate	1995	2.60167100327	4.9845103673	-0.31558391866999996
1	Deaths	263	Western Africa	3	Both	27	Age-standardized	410	Neoplasms	110	Dietary risks	3	Rate	1996	2.5510342011100002	5.01324068898	-0.45400874914999995
1	Deaths	263	Western Africa	3	Both	27	Age-standardized	410	Neoplasms	110	Dietary risks	3	Rate	1997	2.52213816737	4.80803029109	-0.30210614076000003
1	Deaths	263	Western Africa	3	Both	27	Age-standardized	410	Neoplasms	110	Dietary risks	3	Rate	1998	2.50489537856	4.87222185874	-0.39974850439
1	Deaths	263	Western Africa	3	Both	27	Age-standardized	410	Neoplasms	110	Dietary risks	3	Rate	1999	2.4858519779100003	4.8321115070100005	-0.34695320772
1	Deaths	263	Western Africa	3	Both	27	Age-standardized	410	Neoplasms	110	Dietary risks	3	Rate	2000	2.45904738595	4.7938856351200005	-0.70261524796
1	Deaths	263	Western Africa	3	Both	27	Age-standardized	410	Neoplasms	110	Dietary risks	3	Rate	2001	2.49907724496	4.99130254707	-0.6493989645
1	Deaths	263	Western Africa	3	Both	27	Age-standardized	410	Neoplasms	110	Dietary risks	3	Rate	2002	2.52954153806	4.90832038665	-0.36415082685
1	Deaths	263	Western Africa	3	Both	27	Age-standardized	410	Neoplasms	110	Dietary risks	3	Rate	2003	2.56627816574	4.99722105406	-0.48330351452
1	Deaths	263	Western Africa	3	Both	27	Age-standardized	410	Neoplasms	110	Dietary risks	3	Rate	2004	2.63221487242	5.06780950509	-0.42811245288
1	Deaths	263	Western Africa	3	Both	27	Age-standardized	410	Neoplasms	110	Dietary risks	3	Rate	2005	2.64506473325	4.902788982120001	-0.32160007328
1	Deaths	263	Western Africa	3	Both	27	Age-standardized	410	Neoplasms	110	Dietary risks	3	Rate	2006	2.66081383378	5.02498860505	-0.46547972396
1	Deaths	263	Western Africa	3	Both	27	Age-standardized	410	Neoplasms	110	Dietary risks	3	Rate	2007	2.71341037633	5.11686880662	-0.354565456
1	Deaths	263	Western Africa	3	Both	27	Age-standardized	410	Neoplasms	110	Dietary risks	3	Rate	2008	2.7260720540600003	5.110351308759999	-0.34288373043
1	Deaths	263	Western Africa	3	Both	27	Age-standardized	410	Neoplasms	110	Dietary risks	3	Rate	2009	2.7700186795399997	5.0805237295	-0.5789177882
1	Deaths	263	Western Africa	3	Both	27	Age-standardized	410	Neoplasms	110	Dietary risks	3	Rate	2010	2.83597510378	5.01679380815	-0.2672209393
1	Deaths	263	Western Africa	3	Both	27	Age-standardized	410	Neoplasms	110	Dietary risks	3	Rate	2011	2.91405650069	5.38276477579	-0.43603138623
1	Deaths	263	Western Africa	3	Both	27	Age-standardized	410	Neoplasms	110	Dietary risks	3	Rate	2012	2.95412518827	5.41981211209	-0.39108482366
1	Deaths	263	Western Africa	3	Both	27	Age-standardized	410	Neoplasms	110	Dietary risks	3	Rate	2013	3.0350850481	5.58052995911	-0.45510115260999995
1	Deaths	263	Western Africa	3	Both	27	Age-standardized	410	Neoplasms	110	Dietary risks	3	Rate	2014	3.07901953079	5.50360309327	-0.09208066416999999
1	Deaths	263	Western Africa	3	Both	27	Age-standardized	410	Neoplasms	110	Dietary risks	3	Rate	2015	3.08910550147	5.57788710587	-0.28870665293
1	Deaths	263	Western Africa	3	Both	27	Age-standardized	410	Neoplasms	110	Dietary risks	3	Rate	2016	3.12267238056	5.70156570715	0.02002522121
1	Deaths	263	Western Africa	3	Both	27	Age-standardized	410	Neoplasms	110	Dietary risks	3	Rate	2017	3.1649557935200003	5.49768496096	0.13845162234
1	Deaths	263	Western Africa	3	Both	27	Age-standardized	410	Neoplasms	110	Dietary risks	3	Rate	2018	3.17107682341	5.57852803717	-0.01387251734
1	Deaths	263	Western Africa	3	Both	27	Age-standardized	410	Neoplasms	110	Dietary risks	3	Rate	2019	3.1834626581600003	5.52075838581	-0.02740404081
1	Deaths	263	Western Africa	3	Both	27	Age-standardized	410	Neoplasms	110	Dietary risks	3	Rate	2020	3.19333720671	5.53925573576	-0.16448454363
1	Deaths	263	Western Africa	3	Both	27	Age-standardized	410	Neoplasms	110	Dietary risks	3	Rate	2021	3.23870035449	5.76845668911	0.12460628701000001
1	Deaths	248	Eastern Africa	3	Both	27	Age-standardized	410	Neoplasms	110	Dietary risks	3	Rate	1990	11.187718169910001	18.3315286455	3.61341251176
1	Deaths	248	Eastern Africa	3	Both	27	Age-standardized	410	Neoplasms	110	Dietary risks	3	Rate	1991	11.16969128256	18.18869169724	3.52642993446
1	Deaths	248	Eastern Africa	3	Both	27	Age-standardized	410	Neoplasms	110	Dietary risks	3	Rate	1992	11.127190410499999	17.91763004265	3.58272055413
1	Deaths	248	Eastern Africa	3	Both	27	Age-standardized	410	Neoplasms	110	Dietary risks	3	Rate	1993	11.09727264177	17.88415504309	3.57605536877
1	Deaths	248	Eastern Africa	3	Both	27	Age-standardized	410	Neoplasms	110	Dietary risks	3	Rate	1994	11.044817457019999	17.993518136789998	3.54051602966
1	Deaths	248	Eastern Africa	3	Both	27	Age-standardized	410	Neoplasms	110	Dietary risks	3	Rate	1995	10.9949445845	18.070650286670002	3.49462038618
1	Deaths	248	Eastern Africa	3	Both	27	Age-standardized	410	Neoplasms	110	Dietary risks	3	Rate	1996	10.88551485555	17.67631892752	3.5494952277700005
1	Deaths	248	Eastern Africa	3	Both	27	Age-standardized	410	Neoplasms	110	Dietary risks	3	Rate	1997	10.80313349527	17.675180545539998	3.45274593263
1	Deaths	248	Eastern Africa	3	Both	27	Age-standardized	410	Neoplasms	110	Dietary risks	3	Rate	1998	10.72045642547	17.68785372884	3.39662555484
1	Deaths	248	Eastern Africa	3	Both	27	Age-standardized	410	Neoplasms	110	Dietary risks	3	Rate	1999	10.5694694286	17.21248083744	3.32729275055
1	Deaths	248	Eastern Africa	3	Both	27	Age-standardized	410	Neoplasms	110	Dietary risks	3	Rate	2000	10.43393731034	16.847277139390002	3.27803858205
1	Deaths	248	Eastern Africa	3	Both	27	Age-standardized	410	Neoplasms	110	Dietary risks	3	Rate	2001	10.20331323289	16.55549364644	3.15529963579
1	Deaths	248	Eastern Africa	3	Both	27	Age-standardized	410	Neoplasms	110	Dietary risks	3	Rate	2002	10.072699357460001	16.28079854599	3.0761799375999996
1	Deaths	248	Eastern Africa	3	Both	27	Age-standardized	410	Neoplasms	110	Dietary risks	3	Rate	2003	9.98481694547	16.20159879102	3.0631989791
1	Deaths	248	Eastern Africa	3	Both	27	Age-standardized	410	Neoplasms	110	Dietary risks	3	Rate	2004	9.89693653943	16.0594521457	2.97848157581
1	Deaths	248	Eastern Africa	3	Both	27	Age-standardized	410	Neoplasms	110	Dietary risks	3	Rate	2005	9.7803804912	15.814010537039998	2.97369036518
1	Deaths	248	Eastern Africa	3	Both	27	Age-standardized	410	Neoplasms	110	Dietary risks	3	Rate	2006	9.67291366853	15.682075947680001	2.88509102621
1	Deaths	248	Eastern Africa	3	Both	27	Age-standardized	410	Neoplasms	110	Dietary risks	3	Rate	2007	9.51350360619	15.384023532170001	2.8471604085999997
1	Deaths	248	Eastern Africa	3	Both	27	Age-standardized	410	Neoplasms	110	Dietary risks	3	Rate	2008	9.398224787959998	15.257299625709999	2.8117336711300003
1	Deaths	248	Eastern Africa	3	Both	27	Age-standardized	410	Neoplasms	110	Dietary risks	3	Rate	2009	9.30762060952	15.05992430664	2.7789194796
1	Deaths	248	Eastern Africa	3	Both	27	Age-standardized	410	Neoplasms	110	Dietary risks	3	Rate	2010	9.24390146539	15.10934618104	2.7381730128000004
1	Deaths	248	Eastern Africa	3	Both	27	Age-standardized	410	Neoplasms	110	Dietary risks	3	Rate	2011	9.16964039046	14.9798454844	2.72734511019
1	Deaths	248	Eastern Africa	3	Both	27	Age-standardized	410	Neoplasms	110	Dietary risks	3	Rate	2012	9.08584786309	14.8085126929	2.70079835073
1	Deaths	248	Eastern Africa	3	Both	27	Age-standardized	410	Neoplasms	110	Dietary risks	3	Rate	2013	9.116711831169999	14.78475244595	2.73027680596
1	Deaths	248	Eastern Africa	3	Both	27	Age-standardized	410	Neoplasms	110	Dietary risks	3	Rate	2014	9.090551324569999	14.729350235819998	2.67232708024
1	Deaths	248	Eastern Africa	3	Both	27	Age-standardized	410	Neoplasms	110	Dietary risks	3	Rate	2015	9.14003046401	14.99435074668	2.7205895424
1	Deaths	248	Eastern Africa	3	Both	27	Age-standardized	410	Neoplasms	110	Dietary risks	3	Rate	2016	9.16987495797	15.11679630491	2.75167646551
1	Deaths	248	Eastern Africa	3	Both	27	Age-standardized	410	Neoplasms	110	Dietary risks	3	Rate	2017	9.197303598429999	14.891780480649999	2.75916370041
1	Deaths	248	Eastern Africa	3	Both	27	Age-standardized	410	Neoplasms	110	Dietary risks	3	Rate	2018	9.24404504117	15.17252441739	2.7685181076300003
1	Deaths	248	Eastern Africa	3	Both	27	Age-standardized	410	Neoplasms	110	Dietary risks	3	Rate	2019	9.30275190783	15.1963516588	2.72898335641
1	Deaths	248	Eastern Africa	3	Both	27	Age-standardized	410	Neoplasms	110	Dietary risks	3	Rate	2020	9.34297848138	15.098616379040001	2.75447490972
1	Deaths	248	Eastern Africa	3	Both	27	Age-standardized	410	Neoplasms	110	Dietary risks	3	Rate	2021	9.36454153151	15.20105926281	2.81405891292
1	Deaths	261	Southern Africa	3	Both	27	Age-standardized	410	Neoplasms	110	Dietary risks	3	Rate	1990	9.36246463176	15.10399270019	2.72607234018
1	Deaths	261	Southern Africa	3	Both	27	Age-standardized	410	Neoplasms	110	Dietary risks	3	Rate	1991	9.41545125167	15.268585142380001	2.76742812156
1	Deaths	261	Southern Africa	3	Both	27	Age-standardized	410	Neoplasms	110	Dietary risks	3	Rate	1992	9.69056628311	15.6379223157	2.8096837844299998
1	Deaths	261	Southern Africa	3	Both	27	Age-standardized	410	Neoplasms	110	Dietary risks	3	Rate	1993	9.609526034349999	15.50555239575	2.7732292573599997
1	Deaths	261	Southern Africa	3	Both	27	Age-standardized	410	Neoplasms	110	Dietary risks	3	Rate	1994	9.957360867410001	15.972753270459998	2.86708091051
1	Deaths	261	Southern Africa	3	Both	27	Age-standardized	410	Neoplasms	110	Dietary risks	3	Rate	1995	10.10102365212	16.13389034957	2.88070126046
1	Deaths	261	Southern Africa	3	Both	27	Age-standardized	410	Neoplasms	110	Dietary risks	3	Rate	1996	10.54123868167	16.98012154349	2.94490218173
1	Deaths	261	Southern Africa	3	Both	27	Age-standardized	410	Neoplasms	110	Dietary risks	3	Rate	1997	11.27110720137	18.04277530107	3.1062627628699997
1	Deaths	261	Southern Africa	3	Both	27	Age-standardized	410	Neoplasms	110	Dietary risks	3	Rate	1998	11.54225512225	18.47661420746	3.1517680366
1	Deaths	261	Southern Africa	3	Both	27	Age-standardized	410	Neoplasms	110	Dietary risks	3	Rate	1999	11.43402166088	18.273473497900003	3.1259930548800003
1	Deaths	261	Southern Africa	3	Both	27	Age-standardized	410	Neoplasms	110	Dietary risks	3	Rate	2000	11.68950818521	18.71540098905	3.1945641550599997
1	Deaths	261	Southern Africa	3	Both	27	Age-standardized	410	Neoplasms	110	Dietary risks	3	Rate	2001	11.65360447423	18.508345983439998	3.1914839715500003
1	Deaths	261	Southern Africa	3	Both	27	Age-standardized	410	Neoplasms	110	Dietary risks	3	Rate	2002	11.83360319652	18.856773309530002	3.2699630030099995
1	Deaths	261	Southern Africa	3	Both	27	Age-standardized	410	Neoplasms	110	Dietary risks	3	Rate	2003	12.03132520765	19.115463082999998	3.36824440975
1	Deaths	261	Southern Africa	3	Both	27	Age-standardized	410	Neoplasms	110	Dietary risks	3	Rate	2004	12.04736341503	19.06166806531	3.38718912933
1	Deaths	261	Southern Africa	3	Both	27	Age-standardized	410	Neoplasms	110	Dietary risks	3	Rate	2005	12.00537880662	18.987442023929997	3.3905353188400005
1	Deaths	261	Southern Africa	3	Both	27	Age-standardized	410	Neoplasms	110	Dietary risks	3	Rate	2006	12.02902561498	19.20918934703	3.40423163965
1	Deaths	261	Southern Africa	3	Both	27	Age-standardized	410	Neoplasms	110	Dietary risks	3	Rate	2007	11.88168074225	18.85527847478	3.40704267253
1	Deaths	261	Southern Africa	3	Both	27	Age-standardized	410	Neoplasms	110	Dietary risks	3	Rate	2008	11.8631614924	18.79936806445	3.40892802689
1	Deaths	261	Southern Africa	3	Both	27	Age-standardized	410	Neoplasms	110	Dietary risks	3	Rate	2009	11.84485077425	18.72918799716	3.41960612303
1	Deaths	261	Southern Africa	3	Both	27	Age-standardized	410	Neoplasms	110	Dietary risks	3	Rate	2010	11.77939530625	18.63698836788	3.3983041639300002
1	Deaths	261	Southern Africa	3	Both	27	Age-standardized	410	Neoplasms	110	Dietary risks	3	Rate	2011	11.6497459596	18.41162319109	3.40423975853
1	Deaths	261	Southern Africa	3	Both	27	Age-standardized	410	Neoplasms	110	Dietary risks	3	Rate	2012	11.49707560167	18.3843948416	3.3810442474199998
1	Deaths	261	Southern Africa	3	Both	27	Age-standardized	410	Neoplasms	110	Dietary risks	3	Rate	2013	11.36156400801	18.12997594156	3.3420951340999996
1	Deaths	261	Southern Africa	3	Both	27	Age-standardized	410	Neoplasms	110	Dietary risks	3	Rate	2014	11.343428312070001	17.94856759855	3.33237632218
1	Deaths	261	Southern Africa	3	Both	27	Age-standardized	410	Neoplasms	110	Dietary risks	3	Rate	2015	11.39169792239	18.11890949761	3.35326540999
1	Deaths	261	Southern Africa	3	Both	27	Age-standardized	410	Neoplasms	110	Dietary risks	3	Rate	2016	11.30445907792	17.83498996878	3.33382313685
1	Deaths	261	Southern Africa	3	Both	27	Age-standardized	410	Neoplasms	110	Dietary risks	3	Rate	2017	11.08569854052	17.70177225158	3.2779924551
1	Deaths	261	Southern Africa	3	Both	27	Age-standardized	410	Neoplasms	110	Dietary risks	3	Rate	2018	10.95293127189	17.43549111155	3.2248667536299997
1	Deaths	261	Southern Africa	3	Both	27	Age-standardized	410	Neoplasms	110	Dietary risks	3	Rate	2019	10.74184633486	16.95220461637	3.19852820725
1	Deaths	261	Southern Africa	3	Both	27	Age-standardized	410	Neoplasms	110	Dietary risks	3	Rate	2020	10.80531380596	16.9781963961	3.20637988353
1	Deaths	261	Southern Africa	3	Both	27	Age-standardized	410	Neoplasms	110	Dietary risks	3	Rate	2021	10.700340719649999	17.07715584703	3.1504615095399995
1	Deaths	44536	Commonwealth Middle Income	3	Both	27	Age-standardized	410	Neoplasms	110	Dietary risks	3	Rate	1990	4.49049720785	7.96152617474	1.75397007596
1	Deaths	44536	Commonwealth Middle Income	3	Both	27	Age-standardized	410	Neoplasms	110	Dietary risks	3	Rate	1991	4.49519425485	7.89720325228	1.7188382605499999
1	Deaths	44536	Commonwealth Middle Income	3	Both	27	Age-standardized	410	Neoplasms	110	Dietary risks	3	Rate	1992	4.55976676707	8.08890551214	1.73726015213
1	Deaths	44536	Commonwealth Middle Income	3	Both	27	Age-standardized	410	Neoplasms	110	Dietary risks	3	Rate	1993	4.53898081832	7.95694545695	1.7112501567
1	Deaths	44536	Commonwealth Middle Income	3	Both	27	Age-standardized	410	Neoplasms	110	Dietary risks	3	Rate	1994	4.61237433753	8.10428985076	1.7743506162599998
1	Deaths	44536	Commonwealth Middle Income	3	Both	27	Age-standardized	410	Neoplasms	110	Dietary risks	3	Rate	1995	4.69134926771	8.13176427015	1.82326878387
1	Deaths	44536	Commonwealth Middle Income	3	Both	27	Age-standardized	410	Neoplasms	110	Dietary risks	3	Rate	1996	4.71246261716	8.13548072766	1.76764851646
1	Deaths	44536	Commonwealth Middle Income	3	Both	27	Age-standardized	410	Neoplasms	110	Dietary risks	3	Rate	1997	4.762332692579999	8.15929839232	1.7716411789900002
1	Deaths	44536	Commonwealth Middle Income	3	Both	27	Age-standardized	410	Neoplasms	110	Dietary risks	3	Rate	1998	4.77165760722	8.26151359536	1.7856532890799999
1	Deaths	44536	Commonwealth Middle Income	3	Both	27	Age-standardized	410	Neoplasms	110	Dietary risks	3	Rate	1999	4.6390400754	7.93254894699	1.7620172146100002
1	Deaths	44536	Commonwealth Middle Income	3	Both	27	Age-standardized	410	Neoplasms	110	Dietary risks	3	Rate	2000	4.58866494976	7.79349784589	1.73576284596
1	Deaths	44536	Commonwealth Middle Income	3	Both	27	Age-standardized	410	Neoplasms	110	Dietary risks	3	Rate	2001	4.57567078375	7.81113317999	1.73530522669
1	Deaths	44536	Commonwealth Middle Income	3	Both	27	Age-standardized	410	Neoplasms	110	Dietary risks	3	Rate	2002	4.54837573897	7.795012927	1.73479970131
1	Deaths	44536	Commonwealth Middle Income	3	Both	27	Age-standardized	410	Neoplasms	110	Dietary risks	3	Rate	2003	4.5773650557600005	7.81501582687	1.71544906416
1	Deaths	44536	Commonwealth Middle Income	3	Both	27	Age-standardized	410	Neoplasms	110	Dietary risks	3	Rate	2004	4.52681811968	7.702884399629999	1.70927630731
1	Deaths	44536	Commonwealth Middle Income	3	Both	27	Age-standardized	410	Neoplasms	110	Dietary risks	3	Rate	2005	4.51232526261	7.63675454287	1.7096741108500002
1	Deaths	44536	Commonwealth Middle Income	3	Both	27	Age-standardized	410	Neoplasms	110	Dietary risks	3	Rate	2006	4.47125513711	7.6080602631200005	1.70345559913
1	Deaths	44536	Commonwealth Middle Income	3	Both	27	Age-standardized	410	Neoplasms	110	Dietary risks	3	Rate	2007	4.502337896629999	7.67301500821	1.7482274106
1	Deaths	44536	Commonwealth Middle Income	3	Both	27	Age-standardized	410	Neoplasms	110	Dietary risks	3	Rate	2008	4.48459050583	7.704556199560001	1.69148029513
1	Deaths	44536	Commonwealth Middle Income	3	Both	27	Age-standardized	410	Neoplasms	110	Dietary risks	3	Rate	2009	4.42473141047	7.58336109997	1.66431797021
1	Deaths	44536	Commonwealth Middle Income	3	Both	27	Age-standardized	410	Neoplasms	110	Dietary risks	3	Rate	2010	4.43128652099	7.594377461260001	1.6688735362499998
1	Deaths	44536	Commonwealth Middle Income	3	Both	27	Age-standardized	410	Neoplasms	110	Dietary risks	3	Rate	2011	4.43917667977	7.66302710032	1.67039746374
1	Deaths	44536	Commonwealth Middle Income	3	Both	27	Age-standardized	410	Neoplasms	110	Dietary risks	3	Rate	2012	4.3963634836	7.54860501143	1.6885610264600002
1	Deaths	44536	Commonwealth Middle Income	3	Both	27	Age-standardized	410	Neoplasms	110	Dietary risks	3	Rate	2013	4.470788729630001	7.683709450559999	1.7014725703899998
1	Deaths	44536	Commonwealth Middle Income	3	Both	27	Age-standardized	410	Neoplasms	110	Dietary risks	3	Rate	2014	4.52910524262	7.7009125998300005	1.73010087836
1	Deaths	44536	Commonwealth Middle Income	3	Both	27	Age-standardized	410	Neoplasms	110	Dietary risks	3	Rate	2015	4.5631042077999995	7.813601886970001	1.7434572684299998
1	Deaths	44536	Commonwealth Middle Income	3	Both	27	Age-standardized	410	Neoplasms	110	Dietary risks	3	Rate	2016	4.55372576966	7.745858499430001	1.7091502322099998
1	Deaths	44536	Commonwealth Middle Income	3	Both	27	Age-standardized	410	Neoplasms	110	Dietary risks	3	Rate	2017	4.5836181443	7.746171232999999	1.7271001909
1	Deaths	44536	Commonwealth Middle Income	3	Both	27	Age-standardized	410	Neoplasms	110	Dietary risks	3	Rate	2018	4.62224020971	7.769398474889999	1.7349440702099999
1	Deaths	44536	Commonwealth Middle Income	3	Both	27	Age-standardized	410	Neoplasms	110	Dietary risks	3	Rate	2019	4.6107410554	7.8638583546300005	1.78548170587
1	Deaths	44536	Commonwealth Middle Income	3	Both	27	Age-standardized	410	Neoplasms	110	Dietary risks	3	Rate	2020	4.54827715527	7.76935159537	1.73631026046
1	Deaths	44536	Commonwealth Middle Income	3	Both	27	Age-standardized	410	Neoplasms	110	Dietary risks	3	Rate	2021	4.54111559446	7.656483475399999	1.7439524179299999
1	Deaths	44560	America	3	Both	27	Age-standardized	410	Neoplasms	110	Dietary risks	3	Rate	1990	11.09787585406	19.40017572012	2.89894739345
1	Deaths	44560	America	3	Both	27	Age-standardized	410	Neoplasms	110	Dietary risks	3	Rate	1991	10.94181834373	19.12440997444	2.84439991814
1	Deaths	44560	America	3	Both	27	Age-standardized	410	Neoplasms	110	Dietary risks	3	Rate	1992	10.82830709984	18.96999883122	2.80591741947
1	Deaths	44560	America	3	Both	27	Age-standardized	410	Neoplasms	110	Dietary risks	3	Rate	1993	10.81012607443	18.92859087987	2.79928157686
1	Deaths	44560	America	3	Both	27	Age-standardized	410	Neoplasms	110	Dietary risks	3	Rate	1994	10.712297630510001	18.73799430683	2.7633492293299997
1	Deaths	44560	America	3	Both	27	Age-standardized	410	Neoplasms	110	Dietary risks	3	Rate	1995	10.56530331031	18.45380532545	2.71878734995
1	Deaths	44560	America	3	Both	27	Age-standardized	410	Neoplasms	110	Dietary risks	3	Rate	1996	10.36746719214	18.119133054560002	2.65606700659
1	Deaths	44560	America	3	Both	27	Age-standardized	410	Neoplasms	110	Dietary risks	3	Rate	1997	10.19795862692	17.83234453012	2.5998217558
1	Deaths	44560	America	3	Both	27	Age-standardized	410	Neoplasms	110	Dietary risks	3	Rate	1998	10.104101427549999	17.66474081402	2.57602474637
1	Deaths	44560	America	3	Both	27	Age-standardized	410	Neoplasms	110	Dietary risks	3	Rate	1999	10.096848561669999	17.66025196765	2.57192079364
1	Deaths	44560	America	3	Both	27	Age-standardized	410	Neoplasms	110	Dietary risks	3	Rate	2000	9.986040011290001	17.4978578849	2.54374274281
1	Deaths	44560	America	3	Both	27	Age-standardized	410	Neoplasms	110	Dietary risks	3	Rate	2001	9.87260837104	17.30762922878	2.51647496636
1	Deaths	44560	America	3	Both	27	Age-standardized	410	Neoplasms	110	Dietary risks	3	Rate	2002	9.779998845069999	17.10217946749	2.49604527801
1	Deaths	44560	America	3	Both	27	Age-standardized	410	Neoplasms	110	Dietary risks	3	Rate	2003	9.66293890105	16.881944642719997	2.46369099425
1	Deaths	44560	America	3	Both	27	Age-standardized	410	Neoplasms	110	Dietary risks	3	Rate	2004	9.42365809413	16.47452254548	2.3978761867
1	Deaths	44560	America	3	Both	27	Age-standardized	410	Neoplasms	110	Dietary risks	3	Rate	2005	9.24433116729	16.13502559111	2.35038470886
1	Deaths	44560	America	3	Both	27	Age-standardized	410	Neoplasms	110	Dietary risks	3	Rate	2006	9.15107327682	15.930060237629998	2.32406177122
1	Deaths	44560	America	3	Both	27	Age-standardized	410	Neoplasms	110	Dietary risks	3	Rate	2007	9.011694100529999	15.65470855229	2.28782547989
1	Deaths	44560	America	3	Both	27	Age-standardized	410	Neoplasms	110	Dietary risks	3	Rate	2008	8.89943617226	15.450861994770001	2.25873811978
1	Deaths	44560	America	3	Both	27	Age-standardized	410	Neoplasms	110	Dietary risks	3	Rate	2009	8.79860683765	15.290492617	2.2309413397699998
1	Deaths	44560	America	3	Both	27	Age-standardized	410	Neoplasms	110	Dietary risks	3	Rate	2010	8.64466865012	15.034372917219999	2.18681315173
1	Deaths	44560	America	3	Both	27	Age-standardized	410	Neoplasms	110	Dietary risks	3	Rate	2011	8.54751317668	14.86626975684	2.1648976607400003
1	Deaths	44560	America	3	Both	27	Age-standardized	410	Neoplasms	110	Dietary risks	3	Rate	2012	8.435517540640001	14.66851273368	2.13261554399
1	Deaths	44560	America	3	Both	27	Age-standardized	410	Neoplasms	110	Dietary risks	3	Rate	2013	8.32574133172	14.461284846149999	2.10794958753
1	Deaths	44560	America	3	Both	27	Age-standardized	410	Neoplasms	110	Dietary risks	3	Rate	2014	8.242276711859999	14.32223705738	2.08443180779
1	Deaths	44560	America	3	Both	27	Age-standardized	410	Neoplasms	110	Dietary risks	3	Rate	2015	8.14864952772	14.13252528312	2.055805582
1	Deaths	44560	America	3	Both	27	Age-standardized	410	Neoplasms	110	Dietary risks	3	Rate	2016	8.16083029956	14.12110700242	2.06139592093
1	Deaths	44560	America	3	Both	27	Age-standardized	410	Neoplasms	110	Dietary risks	3	Rate	2017	8.031678636630001	13.89791187648	2.0352679887300003
1	Deaths	44560	America	3	Both	27	Age-standardized	410	Neoplasms	110	Dietary risks	3	Rate	2018	7.9172825949900005	13.6912994325	2.00949966863
1	Deaths	44560	America	3	Both	27	Age-standardized	410	Neoplasms	110	Dietary risks	3	Rate	2019	7.858456422630001	13.54433021437	1.9978741864100003
1	Deaths	44560	America	3	Both	27	Age-standardized	410	Neoplasms	110	Dietary risks	3	Rate	2020	7.73953330851	13.34191454063	1.9572577346200002
1	Deaths	44560	America	3	Both	27	Age-standardized	410	Neoplasms	110	Dietary risks	3	Rate	2021	7.713395503859999	13.29325982766	1.94170373334
1	Deaths	44535	Commonwealth High Income	3	Both	27	Age-standardized	410	Neoplasms	110	Dietary risks	3	Rate	1990	15.61349289308	26.408806493160004	3.7986333261
1	Deaths	44535	Commonwealth High Income	3	Both	27	Age-standardized	410	Neoplasms	110	Dietary risks	3	Rate	1991	15.398273421070002	26.032980500260003	3.71279935159
1	Deaths	44535	Commonwealth High Income	3	Both	27	Age-standardized	410	Neoplasms	110	Dietary risks	3	Rate	1992	15.24662140839	25.843207100140003	3.65396203028
1	Deaths	44535	Commonwealth High Income	3	Both	27	Age-standardized	410	Neoplasms	110	Dietary risks	3	Rate	1993	15.02374981719	25.533882389200002	3.5690788178
1	Deaths	44535	Commonwealth High Income	3	Both	27	Age-standardized	410	Neoplasms	110	Dietary risks	3	Rate	1994	14.76679329773	25.09346773292	3.48645252126
1	Deaths	44535	Commonwealth High Income	3	Both	27	Age-standardized	410	Neoplasms	110	Dietary risks	3	Rate	1995	14.455298491539999	24.570161022780002	3.3915407599600003
1	Deaths	44535	Commonwealth High Income	3	Both	27	Age-standardized	410	Neoplasms	110	Dietary risks	3	Rate	1996	14.191969670899999	24.10987666843	3.31014419622
1	Deaths	44535	Commonwealth High Income	3	Both	27	Age-standardized	410	Neoplasms	110	Dietary risks	3	Rate	1997	13.8568133979	23.51588711999	3.20770770168
1	Deaths	44535	Commonwealth High Income	3	Both	27	Age-standardized	410	Neoplasms	110	Dietary risks	3	Rate	1998	13.657225256410001	23.13219460459	3.14993907506
1	Deaths	44535	Commonwealth High Income	3	Both	27	Age-standardized	410	Neoplasms	110	Dietary risks	3	Rate	1999	13.40864787928	22.690999879390002	3.06402941544
1	Deaths	44535	Commonwealth High Income	3	Both	27	Age-standardized	410	Neoplasms	110	Dietary risks	3	Rate	2000	13.091164182630001	22.18444826606	2.9663314133500003
1	Deaths	44535	Commonwealth High Income	3	Both	27	Age-standardized	410	Neoplasms	110	Dietary risks	3	Rate	2001	12.816599266359999	21.725822063909998	2.87956111124
1	Deaths	44535	Commonwealth High Income	3	Both	27	Age-standardized	410	Neoplasms	110	Dietary risks	3	Rate	2002	12.660697940230001	21.45949731633	2.8309824787099998
1	Deaths	44535	Commonwealth High Income	3	Both	27	Age-standardized	410	Neoplasms	110	Dietary risks	3	Rate	2003	12.48739218468	21.13314587125	2.78307253328
1	Deaths	44535	Commonwealth High Income	3	Both	27	Age-standardized	410	Neoplasms	110	Dietary risks	3	Rate	2004	12.189099330100001	20.589203751950002	2.7214369167
1	Deaths	44535	Commonwealth High Income	3	Both	27	Age-standardized	410	Neoplasms	110	Dietary risks	3	Rate	2005	11.83215411303	19.96681661647	2.6246186643000002
1	Deaths	44535	Commonwealth High Income	3	Both	27	Age-standardized	410	Neoplasms	110	Dietary risks	3	Rate	2006	11.714418763249999	19.74356919988	2.60770767325
1	Deaths	44535	Commonwealth High Income	3	Both	27	Age-standardized	410	Neoplasms	110	Dietary risks	3	Rate	2007	11.61414075567	19.52548018491	2.5899904868599997
1	Deaths	44535	Commonwealth High Income	3	Both	27	Age-standardized	410	Neoplasms	110	Dietary risks	3	Rate	2008	11.50027731316	19.35840609173	2.55783126548
1	Deaths	44535	Commonwealth High Income	3	Both	27	Age-standardized	410	Neoplasms	110	Dietary risks	3	Rate	2009	11.17929684027	18.81593749288	2.49433714549
1	Deaths	44535	Commonwealth High Income	3	Both	27	Age-standardized	410	Neoplasms	110	Dietary risks	3	Rate	2010	10.97241269669	18.48937418013	2.4275294242900003
1	Deaths	44535	Commonwealth High Income	3	Both	27	Age-standardized	410	Neoplasms	110	Dietary risks	3	Rate	2011	10.8365512341	18.19510326897	2.39428066459
1	Deaths	44535	Commonwealth High Income	3	Both	27	Age-standardized	410	Neoplasms	110	Dietary risks	3	Rate	2012	10.69433598446	17.96488722017	2.35272489401
1	Deaths	44535	Commonwealth High Income	3	Both	27	Age-standardized	410	Neoplasms	110	Dietary risks	3	Rate	2013	10.51743113673	17.64977035736	2.30591895831
1	Deaths	44535	Commonwealth High Income	3	Both	27	Age-standardized	410	Neoplasms	110	Dietary risks	3	Rate	2014	10.38139315195	17.46851968863	2.26689093461
1	Deaths	44535	Commonwealth High Income	3	Both	27	Age-standardized	410	Neoplasms	110	Dietary risks	3	Rate	2015	10.27183190014	17.291440306720002	2.2174572997
1	Deaths	44535	Commonwealth High Income	3	Both	27	Age-standardized	410	Neoplasms	110	Dietary risks	3	Rate	2016	10.29742620431	17.355662999710002	2.22916764256
1	Deaths	44535	Commonwealth High Income	3	Both	27	Age-standardized	410	Neoplasms	110	Dietary risks	3	Rate	2017	10.12022130479	17.01988012174	2.18444962438
1	Deaths	44535	Commonwealth High Income	3	Both	27	Age-standardized	410	Neoplasms	110	Dietary risks	3	Rate	2018	10.05873386862	16.89939846539	2.16610021863
1	Deaths	44535	Commonwealth High Income	3	Both	27	Age-standardized	410	Neoplasms	110	Dietary risks	3	Rate	2019	9.955672251520001	16.76822046562	2.13305266447
1	Deaths	44535	Commonwealth High Income	3	Both	27	Age-standardized	410	Neoplasms	110	Dietary risks	3	Rate	2020	9.3772702122	15.749634384750001	2.00595421685
1	Deaths	44535	Commonwealth High Income	3	Both	27	Age-standardized	410	Neoplasms	110	Dietary risks	3	Rate	2021	9.36795914439	15.73754822057	2.0074072998
1	Deaths	44559	Africa	3	Both	27	Age-standardized	410	Neoplasms	110	Dietary risks	3	Rate	1990	6.360650174550001	10.31048935305	2.72892587669
1	Deaths	44559	Africa	3	Both	27	Age-standardized	410	Neoplasms	110	Dietary risks	3	Rate	1991	6.35270998796	10.194641012509999	2.67968347745
1	Deaths	44559	Africa	3	Both	27	Age-standardized	410	Neoplasms	110	Dietary risks	3	Rate	1992	6.3635456837	10.24621216269	2.72401367994
1	Deaths	44559	Africa	3	Both	27	Age-standardized	410	Neoplasms	110	Dietary risks	3	Rate	1993	6.3339423759199995	10.14045546815	2.70852167471
1	Deaths	44559	Africa	3	Both	27	Age-standardized	410	Neoplasms	110	Dietary risks	3	Rate	1994	6.35710708225	10.114092077059999	2.72982103995
1	Deaths	44559	Africa	3	Both	27	Age-standardized	410	Neoplasms	110	Dietary risks	3	Rate	1995	6.3531875349	10.08849258277	2.676650102
1	Deaths	44559	Africa	3	Both	27	Age-standardized	410	Neoplasms	110	Dietary risks	3	Rate	1996	6.38396974596	10.17978671719	2.68314709517
1	Deaths	44559	Africa	3	Both	27	Age-standardized	410	Neoplasms	110	Dietary risks	3	Rate	1997	6.4573682979600004	10.291946032690001	2.66999501527
1	Deaths	44559	Africa	3	Both	27	Age-standardized	410	Neoplasms	110	Dietary risks	3	Rate	1998	6.462211985130001	10.26982699915	2.69255287628
1	Deaths	44559	Africa	3	Both	27	Age-standardized	410	Neoplasms	110	Dietary risks	3	Rate	1999	6.3899723281	10.09469853395	2.62201337857
1	Deaths	44559	Africa	3	Both	27	Age-standardized	410	Neoplasms	110	Dietary risks	3	Rate	2000	6.37183216107	10.1060182512	2.5782168308499998
1	Deaths	44559	Africa	3	Both	27	Age-standardized	410	Neoplasms	110	Dietary risks	3	Rate	2001	6.3285691571	10.0850516475	2.52125368956
1	Deaths	44559	Africa	3	Both	27	Age-standardized	410	Neoplasms	110	Dietary risks	3	Rate	2002	6.35041654594	10.08886045094	2.59781720688
1	Deaths	44559	Africa	3	Both	27	Age-standardized	410	Neoplasms	110	Dietary risks	3	Rate	2003	6.401095024779999	10.07648371898	2.57556895045
1	Deaths	44559	Africa	3	Both	27	Age-standardized	410	Neoplasms	110	Dietary risks	3	Rate	2004	6.4123704246	10.18536284473	2.5993373539199998
1	Deaths	44559	Africa	3	Both	27	Age-standardized	410	Neoplasms	110	Dietary risks	3	Rate	2005	6.3899364285899996	10.19598999442	2.56347242578
1	Deaths	44559	Africa	3	Both	27	Age-standardized	410	Neoplasms	110	Dietary risks	3	Rate	2006	6.38728998409	10.11190818615	2.5648873455500003
1	Deaths	44559	Africa	3	Both	27	Age-standardized	410	Neoplasms	110	Dietary risks	3	Rate	2007	6.34309438577	10.16894080924	2.57185419835
1	Deaths	44559	Africa	3	Both	27	Age-standardized	410	Neoplasms	110	Dietary risks	3	Rate	2008	6.327089658109999	10.07198600069	2.55700345896
1	Deaths	44559	Africa	3	Both	27	Age-standardized	410	Neoplasms	110	Dietary risks	3	Rate	2009	6.324749798629999	10.08391900251	2.54118238786
1	Deaths	44559	Africa	3	Both	27	Age-standardized	410	Neoplasms	110	Dietary risks	3	Rate	2010	6.322693953109999	10.09171975758	2.5425251688999997
1	Deaths	44559	Africa	3	Both	27	Age-standardized	410	Neoplasms	110	Dietary risks	3	Rate	2011	6.31256158992	10.0298279098	2.56036396082
1	Deaths	44559	Africa	3	Both	27	Age-standardized	410	Neoplasms	110	Dietary risks	3	Rate	2012	6.292953665410001	10.04013642184	2.49486454399
1	Deaths	44559	Africa	3	Both	27	Age-standardized	410	Neoplasms	110	Dietary risks	3	Rate	2013	6.29923639024	10.05307437746	2.58383278204
1	Deaths	44559	Africa	3	Both	27	Age-standardized	410	Neoplasms	110	Dietary risks	3	Rate	2014	6.31901790598	10.08425311317	2.51122037808
1	Deaths	44559	Africa	3	Both	27	Age-standardized	410	Neoplasms	110	Dietary risks	3	Rate	2015	6.35252511846	10.15390422611	2.4776611050099997
1	Deaths	44559	Africa	3	Both	27	Age-standardized	410	Neoplasms	110	Dietary risks	3	Rate	2016	6.347661931219999	10.16950317191	2.51074909549
1	Deaths	44559	Africa	3	Both	27	Age-standardized	410	Neoplasms	110	Dietary risks	3	Rate	2017	6.31778465751	10.13567535279	2.48716759131
1	Deaths	44559	Africa	3	Both	27	Age-standardized	410	Neoplasms	110	Dietary risks	3	Rate	2018	6.313682022699999	10.12599621548	2.5037056901
1	Deaths	44559	Africa	3	Both	27	Age-standardized	410	Neoplasms	110	Dietary risks	3	Rate	2019	6.29538196824	10.05404231323	2.49326130612
1	Deaths	44559	Africa	3	Both	27	Age-standardized	410	Neoplasms	110	Dietary risks	3	Rate	2020	6.31284247896	10.04647875188	2.4861781536
1	Deaths	44559	Africa	3	Both	27	Age-standardized	410	Neoplasms	110	Dietary risks	3	Rate	2021	6.306634631840001	9.99099917988	2.44327482705
1	Deaths	44537	Commonwealth Low Income	3	Both	27	Age-standardized	410	Neoplasms	110	Dietary risks	3	Rate	1990	6.69864102064	11.125671711999999	2.08284370387
1	Deaths	44537	Commonwealth Low Income	3	Both	27	Age-standardized	410	Neoplasms	110	Dietary risks	3	Rate	1991	6.55262263591	10.87382019579	2.0305014809
1	Deaths	44537	Commonwealth Low Income	3	Both	27	Age-standardized	410	Neoplasms	110	Dietary risks	3	Rate	1992	6.5842309095500005	10.879505807540001	2.03052089343
1	Deaths	44537	Commonwealth Low Income	3	Both	27	Age-standardized	410	Neoplasms	110	Dietary risks	3	Rate	1993	6.599642965359999	10.89714098446	2.02364099552
1	Deaths	44537	Commonwealth Low Income	3	Both	27	Age-standardized	410	Neoplasms	110	Dietary risks	3	Rate	1994	6.58499592179	10.93434826313	2.0166092883199997
1	Deaths	44537	Commonwealth Low Income	3	Both	27	Age-standardized	410	Neoplasms	110	Dietary risks	3	Rate	1995	6.61376799613	10.93966587608	2.03453419604
1	Deaths	44537	Commonwealth Low Income	3	Both	27	Age-standardized	410	Neoplasms	110	Dietary risks	3	Rate	1996	6.5692539024	10.89928822512	2.00535979287
1	Deaths	44537	Commonwealth Low Income	3	Both	27	Age-standardized	410	Neoplasms	110	Dietary risks	3	Rate	1997	6.5520820645099995	10.85877452104	1.96513336658
1	Deaths	44537	Commonwealth Low Income	3	Both	27	Age-standardized	410	Neoplasms	110	Dietary risks	3	Rate	1998	6.531821819409999	10.832532625219999	1.93926246149
1	Deaths	44537	Commonwealth Low Income	3	Both	27	Age-standardized	410	Neoplasms	110	Dietary risks	3	Rate	1999	6.54524030908	10.88663413631	1.9309499659
1	Deaths	44537	Commonwealth Low Income	3	Both	27	Age-standardized	410	Neoplasms	110	Dietary risks	3	Rate	2000	6.57837964515	10.90061597767	1.9451628824899998
1	Deaths	44537	Commonwealth Low Income	3	Both	27	Age-standardized	410	Neoplasms	110	Dietary risks	3	Rate	2001	6.49425507126	10.82510070767	1.9063090309000001
1	Deaths	44537	Commonwealth Low Income	3	Both	27	Age-standardized	410	Neoplasms	110	Dietary risks	3	Rate	2002	6.49298178959	10.81058517066	1.87489799772
1	Deaths	44537	Commonwealth Low Income	3	Both	27	Age-standardized	410	Neoplasms	110	Dietary risks	3	Rate	2003	6.463103747570001	10.74836137137	1.81758699383
1	Deaths	44537	Commonwealth Low Income	3	Both	27	Age-standardized	410	Neoplasms	110	Dietary risks	3	Rate	2004	6.381025192219999	10.58929250986	1.74812088478
1	Deaths	44537	Commonwealth Low Income	3	Both	27	Age-standardized	410	Neoplasms	110	Dietary risks	3	Rate	2005	6.34532703621	10.51644319435	1.7157820975700002
1	Deaths	44537	Commonwealth Low Income	3	Both	27	Age-standardized	410	Neoplasms	110	Dietary risks	3	Rate	2006	6.339512106789999	10.49431944194	1.71607038827
1	Deaths	44537	Commonwealth Low Income	3	Both	27	Age-standardized	410	Neoplasms	110	Dietary risks	3	Rate	2007	6.2967774595099995	10.45958552813	1.69158366357
1	Deaths	44537	Commonwealth Low Income	3	Both	27	Age-standardized	410	Neoplasms	110	Dietary risks	3	Rate	2008	6.200979511020001	10.33000053557	1.66153496805
1	Deaths	44537	Commonwealth Low Income	3	Both	27	Age-standardized	410	Neoplasms	110	Dietary risks	3	Rate	2009	6.12194236928	10.259367627549999	1.6444887903399998
1	Deaths	44537	Commonwealth Low Income	3	Both	27	Age-standardized	410	Neoplasms	110	Dietary risks	3	Rate	2010	6.0777288019	10.15393902149	1.63663584772
1	Deaths	44537	Commonwealth Low Income	3	Both	27	Age-standardized	410	Neoplasms	110	Dietary risks	3	Rate	2011	5.8420045298600005	9.79571878725	1.5461900028100002
1	Deaths	44537	Commonwealth Low Income	3	Both	27	Age-standardized	410	Neoplasms	110	Dietary risks	3	Rate	2012	5.62365932113	9.402118042020001	1.4705225322400002
1	Deaths	44537	Commonwealth Low Income	3	Both	27	Age-standardized	410	Neoplasms	110	Dietary risks	3	Rate	2013	5.53260061146	9.19531766473	1.44807893146
1	Deaths	44537	Commonwealth Low Income	3	Both	27	Age-standardized	410	Neoplasms	110	Dietary risks	3	Rate	2014	5.5001936887	9.240702807749999	1.44719005706
1	Deaths	44537	Commonwealth Low Income	3	Both	27	Age-standardized	410	Neoplasms	110	Dietary risks	3	Rate	2015	5.43675257658	9.22467854453	1.43084458818
1	Deaths	44537	Commonwealth Low Income	3	Both	27	Age-standardized	410	Neoplasms	110	Dietary risks	3	Rate	2016	5.43054159497	9.252089017	1.41970331103
1	Deaths	44537	Commonwealth Low Income	3	Both	27	Age-standardized	410	Neoplasms	110	Dietary risks	3	Rate	2017	5.49596696192	9.323290434	1.4406583586500001
1	Deaths	44537	Commonwealth Low Income	3	Both	27	Age-standardized	410	Neoplasms	110	Dietary risks	3	Rate	2018	5.48393146954	9.1794430386	1.44101405836
1	Deaths	44537	Commonwealth Low Income	3	Both	27	Age-standardized	410	Neoplasms	110	Dietary risks	3	Rate	2019	5.47381372753	9.10016822653	1.44695949173
1	Deaths	44537	Commonwealth Low Income	3	Both	27	Age-standardized	410	Neoplasms	110	Dietary risks	3	Rate	2020	5.46494759718	9.13728600866	1.44629936718
1	Deaths	44537	Commonwealth Low Income	3	Both	27	Age-standardized	410	Neoplasms	110	Dietary risks	3	Rate	2021	5.437775639200001	9.21098014139	1.43535760715
1	Deaths	44561	Asia	3	Both	27	Age-standardized	410	Neoplasms	110	Dietary risks	3	Rate	1990	11.95712356409	23.79228429737	3.10848704245
1	Deaths	44561	Asia	3	Both	27	Age-standardized	410	Neoplasms	110	Dietary risks	3	Rate	1991	11.80355398503	23.59898032025	3.1839421471900002
1	Deaths	44561	Asia	3	Both	27	Age-standardized	410	Neoplasms	110	Dietary risks	3	Rate	1992	11.6599109791	22.77616751747	3.19843715517
1	Deaths	44561	Asia	3	Both	27	Age-standardized	410	Neoplasms	110	Dietary risks	3	Rate	1993	11.47760619186	22.84929653076	3.0946034074099997
1	Deaths	44561	Asia	3	Both	27	Age-standardized	410	Neoplasms	110	Dietary risks	3	Rate	1994	11.30230670361	22.44991574946	3.1219733389899997
1	Deaths	44561	Asia	3	Both	27	Age-standardized	410	Neoplasms	110	Dietary risks	3	Rate	1995	11.1254010747	21.70589799694	3.18235711153
1	Deaths	44561	Asia	3	Both	27	Age-standardized	410	Neoplasms	110	Dietary risks	3	Rate	1996	10.871438829059999	21.25186665137	3.1738746498299997
1	Deaths	44561	Asia	3	Both	27	Age-standardized	410	Neoplasms	110	Dietary risks	3	Rate	1997	10.605440463799999	20.46165613254	3.13739741962
1	Deaths	44561	Asia	3	Both	27	Age-standardized	410	Neoplasms	110	Dietary risks	3	Rate	1998	10.42384228754	20.235849403659998	3.11458777653
1	Deaths	44561	Asia	3	Both	27	Age-standardized	410	Neoplasms	110	Dietary risks	3	Rate	1999	10.23649690511	20.137064827659998	3.10894590206
1	Deaths	44561	Asia	3	Both	27	Age-standardized	410	Neoplasms	110	Dietary risks	3	Rate	2000	10.112620999339999	19.64048150959	3.1335642134399997
1	Deaths	44561	Asia	3	Both	27	Age-standardized	410	Neoplasms	110	Dietary risks	3	Rate	2001	9.97213028068	19.52139019271	3.12952440733
1	Deaths	44561	Asia	3	Both	27	Age-standardized	410	Neoplasms	110	Dietary risks	3	Rate	2002	9.76849320948	18.96422869221	3.10225203532
1	Deaths	44561	Asia	3	Both	27	Age-standardized	410	Neoplasms	110	Dietary risks	3	Rate	2003	9.66821884583	19.01318963117	3.07610025067
1	Deaths	44561	Asia	3	Both	27	Age-standardized	410	Neoplasms	110	Dietary risks	3	Rate	2004	9.575441459139999	18.79791662405	3.1537006979299997
1	Deaths	44561	Asia	3	Both	27	Age-standardized	410	Neoplasms	110	Dietary risks	3	Rate	2005	9.34193190505	17.96899333111	3.0928188236200005
1	Deaths	44561	Asia	3	Both	27	Age-standardized	410	Neoplasms	110	Dietary risks	3	Rate	2006	8.90723350141	17.140191795019998	3.00779521874
1	Deaths	44561	Asia	3	Both	27	Age-standardized	410	Neoplasms	110	Dietary risks	3	Rate	2007	8.66770711678	16.75622386459	2.9457966772399997
1	Deaths	44561	Asia	3	Both	27	Age-standardized	410	Neoplasms	110	Dietary risks	3	Rate	2008	8.53680924894	16.32810467393	2.96661648622
1	Deaths	44561	Asia	3	Both	27	Age-standardized	410	Neoplasms	110	Dietary risks	3	Rate	2009	8.3954754675	16.309671453620002	2.9266212597
1	Deaths	44561	Asia	3	Both	27	Age-standardized	410	Neoplasms	110	Dietary risks	3	Rate	2010	8.31577856628	16.20217047695	3.0100765959999998
1	Deaths	44561	Asia	3	Both	27	Age-standardized	410	Neoplasms	110	Dietary risks	3	Rate	2011	8.17842698859	15.53790099876	2.86482948142
1	Deaths	44561	Asia	3	Both	27	Age-standardized	410	Neoplasms	110	Dietary risks	3	Rate	2012	7.98333746114	15.1758228623	2.8393978314400004
1	Deaths	44561	Asia	3	Both	27	Age-standardized	410	Neoplasms	110	Dietary risks	3	Rate	2013	7.824682676479999	14.825092785969998	2.8733478864500004
1	Deaths	44561	Asia	3	Both	27	Age-standardized	410	Neoplasms	110	Dietary risks	3	Rate	2014	7.6939634007	14.703258250240001	2.8026823587800003
1	Deaths	44561	Asia	3	Both	27	Age-standardized	410	Neoplasms	110	Dietary risks	3	Rate	2015	7.614699823960001	14.28980115526	2.76628098393
1	Deaths	44561	Asia	3	Both	27	Age-standardized	410	Neoplasms	110	Dietary risks	3	Rate	2016	7.5810283277999995	14.45652091492	2.72921563545
1	Deaths	44561	Asia	3	Both	27	Age-standardized	410	Neoplasms	110	Dietary risks	3	Rate	2017	7.51787594075	14.305320862719999	2.78764806782
1	Deaths	44561	Asia	3	Both	27	Age-standardized	410	Neoplasms	110	Dietary risks	3	Rate	2018	7.48810390567	14.104571501899999	2.71751382196
1	Deaths	44561	Asia	3	Both	27	Age-standardized	410	Neoplasms	110	Dietary risks	3	Rate	2019	7.469225312019999	14.13445241488	2.75106623932
1	Deaths	44561	Asia	3	Both	27	Age-standardized	410	Neoplasms	110	Dietary risks	3	Rate	2020	7.3826314255700005	13.727020691959998	2.71361989221
1	Deaths	44561	Asia	3	Both	27	Age-standardized	410	Neoplasms	110	Dietary risks	3	Rate	2021	7.3888944535	13.613405512359998	2.6528613555100002
1	Deaths	44563	African Region	3	Both	27	Age-standardized	410	Neoplasms	110	Dietary risks	3	Rate	1990	6.9393820476200005	11.1563273516	3.0036933115799997
1	Deaths	44563	African Region	3	Both	27	Age-standardized	410	Neoplasms	110	Dietary risks	3	Rate	1991	6.93719948804	11.0075734334	2.95112916039
1	Deaths	44563	African Region	3	Both	27	Age-standardized	410	Neoplasms	110	Dietary risks	3	Rate	1992	6.96381000846	11.10937074259	3.02583485956
1	Deaths	44563	African Region	3	Both	27	Age-standardized	410	Neoplasms	110	Dietary risks	3	Rate	1993	6.92357622433	11.0185652008	3.00270282725
1	Deaths	44563	African Region	3	Both	27	Age-standardized	410	Neoplasms	110	Dietary risks	3	Rate	1994	6.9584789445	10.96068167824	3.0321337151799996
1	Deaths	44563	African Region	3	Both	27	Age-standardized	410	Neoplasms	110	Dietary risks	3	Rate	1995	6.96439115348	10.97041280825	2.99520815422
1	Deaths	44563	African Region	3	Both	27	Age-standardized	410	Neoplasms	110	Dietary risks	3	Rate	1996	7.01078295836	11.12962070277	2.9820408448699998
1	Deaths	44563	African Region	3	Both	27	Age-standardized	410	Neoplasms	110	Dietary risks	3	Rate	1997	7.103377105390001	11.20248767599	2.9686410588500003
1	Deaths	44563	African Region	3	Both	27	Age-standardized	410	Neoplasms	110	Dietary risks	3	Rate	1998	7.11226918547	11.14248338681	3.0012702401399998
1	Deaths	44563	African Region	3	Both	27	Age-standardized	410	Neoplasms	110	Dietary risks	3	Rate	1999	7.0224243066800005	10.99459758419	2.91159597657
1	Deaths	44563	African Region	3	Both	27	Age-standardized	410	Neoplasms	110	Dietary risks	3	Rate	2000	7.00860995899	11.032693783820001	2.8927137249399997
1	Deaths	44563	African Region	3	Both	27	Age-standardized	410	Neoplasms	110	Dietary risks	3	Rate	2001	6.933625494669999	10.828873603349999	2.7852119988500004
1	Deaths	44563	African Region	3	Both	27	Age-standardized	410	Neoplasms	110	Dietary risks	3	Rate	2002	6.92460339952	10.84241568021	2.89226806446
1	Deaths	44563	African Region	3	Both	27	Age-standardized	410	Neoplasms	110	Dietary risks	3	Rate	2003	6.94931824727	10.86802634553	2.83858066967
1	Deaths	44563	African Region	3	Both	27	Age-standardized	410	Neoplasms	110	Dietary risks	3	Rate	2004	6.93738070774	10.98824517443	2.8494738961599997
1	Deaths	44563	African Region	3	Both	27	Age-standardized	410	Neoplasms	110	Dietary risks	3	Rate	2005	6.88682946014	10.82857622978	2.84355871074
1	Deaths	44563	African Region	3	Both	27	Age-standardized	410	Neoplasms	110	Dietary risks	3	Rate	2006	6.8642180140499995	10.82291964715	2.80822712079
1	Deaths	44563	African Region	3	Both	27	Age-standardized	410	Neoplasms	110	Dietary risks	3	Rate	2007	6.80036904961	10.74468300106	2.82342619225
1	Deaths	44563	African Region	3	Both	27	Age-standardized	410	Neoplasms	110	Dietary risks	3	Rate	2008	6.76584960049	10.6489392275	2.78068633804
1	Deaths	44563	African Region	3	Both	27	Age-standardized	410	Neoplasms	110	Dietary risks	3	Rate	2009	6.74930414718	10.6651718907	2.74537942576
1	Deaths	44563	African Region	3	Both	27	Age-standardized	410	Neoplasms	110	Dietary risks	3	Rate	2010	6.74079611158	10.62607859198	2.7467536519899998
1	Deaths	44563	African Region	3	Both	27	Age-standardized	410	Neoplasms	110	Dietary risks	3	Rate	2011	6.72642514631	10.5451961135	2.77910577482
1	Deaths	44563	African Region	3	Both	27	Age-standardized	410	Neoplasms	110	Dietary risks	3	Rate	2012	6.687452609319999	10.490495899919999	2.7272645723999998
1	Deaths	44563	African Region	3	Both	27	Age-standardized	410	Neoplasms	110	Dietary risks	3	Rate	2013	6.70034748457	10.5760889335	2.7776565182899997
1	Deaths	44563	African Region	3	Both	27	Age-standardized	410	Neoplasms	110	Dietary risks	3	Rate	2014	6.70475813257	10.46130658457	2.72210927273
1	Deaths	44563	African Region	3	Both	27	Age-standardized	410	Neoplasms	110	Dietary risks	3	Rate	2015	6.729011980019999	10.58995368115	2.65678520247
1	Deaths	44563	African Region	3	Both	27	Age-standardized	410	Neoplasms	110	Dietary risks	3	Rate	2016	6.73372246203	10.65364786602	2.69122730698
1	Deaths	44563	African Region	3	Both	27	Age-standardized	410	Neoplasms	110	Dietary risks	3	Rate	2017	6.7150622161	10.58565530677	2.6682935587200003
1	Deaths	44563	African Region	3	Both	27	Age-standardized	410	Neoplasms	110	Dietary risks	3	Rate	2018	6.70675190058	10.62232020752	2.66257137836
1	Deaths	44563	African Region	3	Both	27	Age-standardized	410	Neoplasms	110	Dietary risks	3	Rate	2019	6.6892144047099995	10.58440763045	2.63697319719
1	Deaths	44563	African Region	3	Both	27	Age-standardized	410	Neoplasms	110	Dietary risks	3	Rate	2020	6.714123578500001	10.57388025387	2.63090317001
1	Deaths	44563	African Region	3	Both	27	Age-standardized	410	Neoplasms	110	Dietary risks	3	Rate	2021	6.71017783769	10.45026502213	2.5861356566
1	Deaths	44565	South-East Asia Region	3	Both	27	Age-standardized	410	Neoplasms	110	Dietary risks	3	Rate	1990	5.42747093596	9.43391609074	2.35987001661
1	Deaths	44565	South-East Asia Region	3	Both	27	Age-standardized	410	Neoplasms	110	Dietary risks	3	Rate	1991	5.41170598456	9.39239260686	2.32421795601
1	Deaths	44565	South-East Asia Region	3	Both	27	Age-standardized	410	Neoplasms	110	Dietary risks	3	Rate	1992	5.44302885809	9.36297809178	2.36366226648
1	Deaths	44565	South-East Asia Region	3	Both	27	Age-standardized	410	Neoplasms	110	Dietary risks	3	Rate	1993	5.41420764961	9.254140255240001	2.389154156
1	Deaths	44565	South-East Asia Region	3	Both	27	Age-standardized	410	Neoplasms	110	Dietary risks	3	Rate	1994	5.43916015465	9.36098449803	2.37917412552
1	Deaths	44565	South-East Asia Region	3	Both	27	Age-standardized	410	Neoplasms	110	Dietary risks	3	Rate	1995	5.474514489420001	9.423720150560001	2.44582878626
1	Deaths	44565	South-East Asia Region	3	Both	27	Age-standardized	410	Neoplasms	110	Dietary risks	3	Rate	1996	5.45165335935	9.34759795095	2.3804238847700003
1	Deaths	44565	South-East Asia Region	3	Both	27	Age-standardized	410	Neoplasms	110	Dietary risks	3	Rate	1997	5.39873995205	9.056339479970001	2.3925720531
1	Deaths	44565	South-East Asia Region	3	Both	27	Age-standardized	410	Neoplasms	110	Dietary risks	3	Rate	1998	5.39402585453	9.177399562889999	2.40665298562
1	Deaths	44565	South-East Asia Region	3	Both	27	Age-standardized	410	Neoplasms	110	Dietary risks	3	Rate	1999	5.2812757675099995	8.94952102784	2.3320028867900002
1	Deaths	44565	South-East Asia Region	3	Both	27	Age-standardized	410	Neoplasms	110	Dietary risks	3	Rate	2000	5.23004096927	8.806058741700001	2.26916183227
1	Deaths	44565	South-East Asia Region	3	Both	27	Age-standardized	410	Neoplasms	110	Dietary risks	3	Rate	2001	5.1910906815999995	8.73080295457	2.33146274118
1	Deaths	44565	South-East Asia Region	3	Both	27	Age-standardized	410	Neoplasms	110	Dietary risks	3	Rate	2002	5.168740372379999	8.64893161753	2.30089457817
1	Deaths	44565	South-East Asia Region	3	Both	27	Age-standardized	410	Neoplasms	110	Dietary risks	3	Rate	2003	5.1725026652	8.66827146528	2.33323130812
1	Deaths	44565	South-East Asia Region	3	Both	27	Age-standardized	410	Neoplasms	110	Dietary risks	3	Rate	2004	5.12567456242	8.49171264318	2.29683830123
1	Deaths	44565	South-East Asia Region	3	Both	27	Age-standardized	410	Neoplasms	110	Dietary risks	3	Rate	2005	5.10810153538	8.54834657949	2.2442667897
1	Deaths	44565	South-East Asia Region	3	Both	27	Age-standardized	410	Neoplasms	110	Dietary risks	3	Rate	2006	5.06377649181	8.456786746499999	2.21481295216
1	Deaths	44565	South-East Asia Region	3	Both	27	Age-standardized	410	Neoplasms	110	Dietary risks	3	Rate	2007	5.09081386095	8.64615632049	2.2522319446399997
1	Deaths	44565	South-East Asia Region	3	Both	27	Age-standardized	410	Neoplasms	110	Dietary risks	3	Rate	2008	5.05843340044	8.55007132371	2.1584419597699998
1	Deaths	44565	South-East Asia Region	3	Both	27	Age-standardized	410	Neoplasms	110	Dietary risks	3	Rate	2009	4.97520843913	8.43053549056	2.13784685599
1	Deaths	44565	South-East Asia Region	3	Both	27	Age-standardized	410	Neoplasms	110	Dietary risks	3	Rate	2010	4.97297343694	8.374568599949999	2.18512285371
1	Deaths	44565	South-East Asia Region	3	Both	27	Age-standardized	410	Neoplasms	110	Dietary risks	3	Rate	2011	4.93747088458	8.33129244686	2.10220299452
1	Deaths	44565	South-East Asia Region	3	Both	27	Age-standardized	410	Neoplasms	110	Dietary risks	3	Rate	2012	4.86497016219	8.19400753111	2.0880943310699998
1	Deaths	44565	South-East Asia Region	3	Both	27	Age-standardized	410	Neoplasms	110	Dietary risks	3	Rate	2013	4.90110555604	8.29086918314	2.13126037682
1	Deaths	44565	South-East Asia Region	3	Both	27	Age-standardized	410	Neoplasms	110	Dietary risks	3	Rate	2014	4.93287541946	8.37533757102	2.17559726515
1	Deaths	44565	South-East Asia Region	3	Both	27	Age-standardized	410	Neoplasms	110	Dietary risks	3	Rate	2015	4.9381155764599995	8.27415948062	2.19364183643
1	Deaths	44565	South-East Asia Region	3	Both	27	Age-standardized	410	Neoplasms	110	Dietary risks	3	Rate	2016	4.93668701978	8.314479522140001	2.14182077111
1	Deaths	44565	South-East Asia Region	3	Both	27	Age-standardized	410	Neoplasms	110	Dietary risks	3	Rate	2017	4.96965580761	8.28633071592	2.2107249213999998
1	Deaths	44565	South-East Asia Region	3	Both	27	Age-standardized	410	Neoplasms	110	Dietary risks	3	Rate	2018	5.02129968899	8.40200323304	2.17916822821
1	Deaths	44565	South-East Asia Region	3	Both	27	Age-standardized	410	Neoplasms	110	Dietary risks	3	Rate	2019	5.02823045298	8.436159452470001	2.23850513525
1	Deaths	44565	South-East Asia Region	3	Both	27	Age-standardized	410	Neoplasms	110	Dietary risks	3	Rate	2020	4.986442692060001	8.24812556391	2.16098673115
1	Deaths	44565	South-East Asia Region	3	Both	27	Age-standardized	410	Neoplasms	110	Dietary risks	3	Rate	2021	4.96484761105	8.20309886701	2.17762014593
1	Deaths	44562	Europe	3	Both	27	Age-standardized	410	Neoplasms	110	Dietary risks	3	Rate	1990	14.12188377325	25.53296351557	3.63166273098
1	Deaths	44562	Europe	3	Both	27	Age-standardized	410	Neoplasms	110	Dietary risks	3	Rate	1991	14.07634622674	25.314856476400003	3.6153636268800002
1	Deaths	44562	Europe	3	Both	27	Age-standardized	410	Neoplasms	110	Dietary risks	3	Rate	1992	14.10905468982	25.265708915919998	3.6291437150499997
1	Deaths	44562	Europe	3	Both	27	Age-standardized	410	Neoplasms	110	Dietary risks	3	Rate	1993	14.267880507800001	25.47949453514	3.67546107786
1	Deaths	44562	Europe	3	Both	27	Age-standardized	410	Neoplasms	110	Dietary risks	3	Rate	1994	14.244027153189998	25.38858246171	3.67764073556
1	Deaths	44562	Europe	3	Both	27	Age-standardized	410	Neoplasms	110	Dietary risks	3	Rate	1995	14.08826800027	24.983143609949998	3.6462868559699997
1	Deaths	44562	Europe	3	Both	27	Age-standardized	410	Neoplasms	110	Dietary risks	3	Rate	1996	13.816366477279999	24.37211289868	3.5700835195900003
1	Deaths	44562	Europe	3	Both	27	Age-standardized	410	Neoplasms	110	Dietary risks	3	Rate	1997	13.567175429650002	23.83588014045	3.50411744972
1	Deaths	44562	Europe	3	Both	27	Age-standardized	410	Neoplasms	110	Dietary risks	3	Rate	1998	13.38705198761	23.40851249736	3.46059214363
1	Deaths	44562	Europe	3	Both	27	Age-standardized	410	Neoplasms	110	Dietary risks	3	Rate	1999	13.32821356583	23.25191596824	3.44241370843
1	Deaths	44562	Europe	3	Both	27	Age-standardized	410	Neoplasms	110	Dietary risks	3	Rate	2000	13.18099028539	22.90400655185	3.40698427336
1	Deaths	44562	Europe	3	Both	27	Age-standardized	410	Neoplasms	110	Dietary risks	3	Rate	2001	13.01246976486	22.53678888963	3.34401818367
1	Deaths	44562	Europe	3	Both	27	Age-standardized	410	Neoplasms	110	Dietary risks	3	Rate	2002	12.880680274380001	22.26407401613	3.29699003204
1	Deaths	44562	Europe	3	Both	27	Age-standardized	410	Neoplasms	110	Dietary risks	3	Rate	2003	12.761790109369999	22.01718890382	3.25406893401
1	Deaths	44562	Europe	3	Both	27	Age-standardized	410	Neoplasms	110	Dietary risks	3	Rate	2004	12.47616657341	21.54952555663	3.16409537935
1	Deaths	44562	Europe	3	Both	27	Age-standardized	410	Neoplasms	110	Dietary risks	3	Rate	2005	12.317571558060001	21.27726150496	3.10385658977
1	Deaths	44562	Europe	3	Both	27	Age-standardized	410	Neoplasms	110	Dietary risks	3	Rate	2006	11.95479466884	20.718342117669998	2.99654933542
1	Deaths	44562	Europe	3	Both	27	Age-standardized	410	Neoplasms	110	Dietary risks	3	Rate	2007	11.75651630487	20.37264531776	2.9397285867100003
1	Deaths	44562	Europe	3	Both	27	Age-standardized	410	Neoplasms	110	Dietary risks	3	Rate	2008	11.72039254527	20.31383414354	2.91924584311
1	Deaths	44562	Europe	3	Both	27	Age-standardized	410	Neoplasms	110	Dietary risks	3	Rate	2009	11.47096174122	19.89745151357	2.85473857339
1	Deaths	44562	Europe	3	Both	27	Age-standardized	410	Neoplasms	110	Dietary risks	3	Rate	2010	11.33424185196	19.67770889151	2.81471942097
1	Deaths	44562	Europe	3	Both	27	Age-standardized	410	Neoplasms	110	Dietary risks	3	Rate	2011	11.11163134503	19.271049403110002	2.76202205822
1	Deaths	44562	Europe	3	Both	27	Age-standardized	410	Neoplasms	110	Dietary risks	3	Rate	2012	10.97919804992	19.05621696901	2.7295404198899997
1	Deaths	44562	Europe	3	Both	27	Age-standardized	410	Neoplasms	110	Dietary risks	3	Rate	2013	10.82447975762	18.77423452116	2.6874487520100003
1	Deaths	44562	Europe	3	Both	27	Age-standardized	410	Neoplasms	110	Dietary risks	3	Rate	2014	10.68002270651	18.51780643586	2.64389195111
1	Deaths	44562	Europe	3	Both	27	Age-standardized	410	Neoplasms	110	Dietary risks	3	Rate	2015	10.67587675274	18.453960820629998	2.62661770477
1	Deaths	44562	Europe	3	Both	27	Age-standardized	410	Neoplasms	110	Dietary risks	3	Rate	2016	10.58026203178	18.267176431190002	2.58818167568
1	Deaths	44562	Europe	3	Both	27	Age-standardized	410	Neoplasms	110	Dietary risks	3	Rate	2017	10.402208348870001	17.951362099009998	2.52933055538
1	Deaths	44562	Europe	3	Both	27	Age-standardized	410	Neoplasms	110	Dietary risks	3	Rate	2018	10.36130539855	17.7605759311	2.50875873752
1	Deaths	44562	Europe	3	Both	27	Age-standardized	410	Neoplasms	110	Dietary risks	3	Rate	2019	10.19622173793	17.485708335440002	2.4311206809100003
1	Deaths	44562	Europe	3	Both	27	Age-standardized	410	Neoplasms	110	Dietary risks	3	Rate	2020	9.944439773420001	17.09220370502	2.3746955450100002
1	Deaths	44562	Europe	3	Both	27	Age-standardized	410	Neoplasms	110	Dietary risks	3	Rate	2021	9.83826717465	16.96993998585	2.3786398808399998
1	Deaths	44567	Eastern Mediterranean Region	3	Both	27	Age-standardized	410	Neoplasms	110	Dietary risks	3	Rate	1990	5.30791978045	9.736184744640001	1.46439925215
1	Deaths	44567	Eastern Mediterranean Region	3	Both	27	Age-standardized	410	Neoplasms	110	Dietary risks	3	Rate	1991	5.3218681145	9.59948107478	1.45551383705
1	Deaths	44567	Eastern Mediterranean Region	3	Both	27	Age-standardized	410	Neoplasms	110	Dietary risks	3	Rate	1992	5.35599956042	9.70334365697	1.45035109495
1	Deaths	44567	Eastern Mediterranean Region	3	Both	27	Age-standardized	410	Neoplasms	110	Dietary risks	3	Rate	1993	5.41879254929	9.73760396524	1.45559241286
1	Deaths	44567	Eastern Mediterranean Region	3	Both	27	Age-standardized	410	Neoplasms	110	Dietary risks	3	Rate	1994	5.46562676744	9.83869187847	1.46027078982
1	Deaths	44567	Eastern Mediterranean Region	3	Both	27	Age-standardized	410	Neoplasms	110	Dietary risks	3	Rate	1995	5.50298673968	9.90368933474	1.4552073095
1	Deaths	44567	Eastern Mediterranean Region	3	Both	27	Age-standardized	410	Neoplasms	110	Dietary risks	3	Rate	1996	5.49445480389	9.84188655816	1.44348728469
1	Deaths	44567	Eastern Mediterranean Region	3	Both	27	Age-standardized	410	Neoplasms	110	Dietary risks	3	Rate	1997	5.52561076043	9.93975695786	1.45050136013
1	Deaths	44567	Eastern Mediterranean Region	3	Both	27	Age-standardized	410	Neoplasms	110	Dietary risks	3	Rate	1998	5.52789876606	9.851219181529999	1.4403124971
1	Deaths	44567	Eastern Mediterranean Region	3	Both	27	Age-standardized	410	Neoplasms	110	Dietary risks	3	Rate	1999	5.53528658013	9.93028074495	1.44171681491
1	Deaths	44567	Eastern Mediterranean Region	3	Both	27	Age-standardized	410	Neoplasms	110	Dietary risks	3	Rate	2000	5.53593633564	10.02299590309	1.4560644120900001
1	Deaths	44567	Eastern Mediterranean Region	3	Both	27	Age-standardized	410	Neoplasms	110	Dietary risks	3	Rate	2001	5.55146049083	9.88157081071	1.44366926937
1	Deaths	44567	Eastern Mediterranean Region	3	Both	27	Age-standardized	410	Neoplasms	110	Dietary risks	3	Rate	2002	5.59564148728	9.94798600817	1.47101046838
1	Deaths	44567	Eastern Mediterranean Region	3	Both	27	Age-standardized	410	Neoplasms	110	Dietary risks	3	Rate	2003	5.64861188844	10.09210370742	1.48972363652
1	Deaths	44567	Eastern Mediterranean Region	3	Both	27	Age-standardized	410	Neoplasms	110	Dietary risks	3	Rate	2004	5.67027350215	10.09797720393	1.53093430658
1	Deaths	44567	Eastern Mediterranean Region	3	Both	27	Age-standardized	410	Neoplasms	110	Dietary risks	3	Rate	2005	5.68311088613	10.01256453737	1.5237942524
1	Deaths	44567	Eastern Mediterranean Region	3	Both	27	Age-standardized	410	Neoplasms	110	Dietary risks	3	Rate	2006	5.68748230611	10.197429607070001	1.54683111863
1	Deaths	44567	Eastern Mediterranean Region	3	Both	27	Age-standardized	410	Neoplasms	110	Dietary risks	3	Rate	2007	5.66831785963	10.182353251090001	1.5281326586900001
1	Deaths	44567	Eastern Mediterranean Region	3	Both	27	Age-standardized	410	Neoplasms	110	Dietary risks	3	Rate	2008	5.67569205105	10.14156966971	1.5554070943
1	Deaths	44567	Eastern Mediterranean Region	3	Both	27	Age-standardized	410	Neoplasms	110	Dietary risks	3	Rate	2009	5.67001144176	10.121895596529999	1.5631905887
1	Deaths	44567	Eastern Mediterranean Region	3	Both	27	Age-standardized	410	Neoplasms	110	Dietary risks	3	Rate	2010	5.64321019379	9.965515521719999	1.56460405233
1	Deaths	44567	Eastern Mediterranean Region	3	Both	27	Age-standardized	410	Neoplasms	110	Dietary risks	3	Rate	2011	5.62375924066	9.95315431543	1.53179046452
1	Deaths	44567	Eastern Mediterranean Region	3	Both	27	Age-standardized	410	Neoplasms	110	Dietary risks	3	Rate	2012	5.6093946082	9.88979600351	1.55928030077
1	Deaths	44567	Eastern Mediterranean Region	3	Both	27	Age-standardized	410	Neoplasms	110	Dietary risks	3	Rate	2013	5.60171416668	9.70982408311	1.5631830896299999
1	Deaths	44567	Eastern Mediterranean Region	3	Both	27	Age-standardized	410	Neoplasms	110	Dietary risks	3	Rate	2014	5.62211147276	9.913790036710001	1.56259443963
1	Deaths	44567	Eastern Mediterranean Region	3	Both	27	Age-standardized	410	Neoplasms	110	Dietary risks	3	Rate	2015	5.65575014357	9.7096493566	1.5561985145200001
1	Deaths	44567	Eastern Mediterranean Region	3	Both	27	Age-standardized	410	Neoplasms	110	Dietary risks	3	Rate	2016	5.62604026435	9.994212900259999	1.5592362448900001
1	Deaths	44567	Eastern Mediterranean Region	3	Both	27	Age-standardized	410	Neoplasms	110	Dietary risks	3	Rate	2017	5.58626345382	9.71009312985	1.5195044016600001
1	Deaths	44567	Eastern Mediterranean Region	3	Both	27	Age-standardized	410	Neoplasms	110	Dietary risks	3	Rate	2018	5.5509134607499995	9.55238115517	1.5753618156299998
1	Deaths	44567	Eastern Mediterranean Region	3	Both	27	Age-standardized	410	Neoplasms	110	Dietary risks	3	Rate	2019	5.55162621431	9.56783087986	1.5565447781600001
1	Deaths	44567	Eastern Mediterranean Region	3	Both	27	Age-standardized	410	Neoplasms	110	Dietary risks	3	Rate	2020	5.48947400335	9.61454677028	1.5401967292099998
1	Deaths	44567	Eastern Mediterranean Region	3	Both	27	Age-standardized	410	Neoplasms	110	Dietary risks	3	Rate	2021	5.45667913364	9.28554503792	1.54284027846
1	Deaths	44564	Region of the Americas	3	Both	27	Age-standardized	410	Neoplasms	110	Dietary risks	3	Rate	1990	11.09787585406	19.40017572012	2.89894739345
1	Deaths	44564	Region of the Americas	3	Both	27	Age-standardized	410	Neoplasms	110	Dietary risks	3	Rate	1991	10.94181834373	19.12440997444	2.84439991814
1	Deaths	44564	Region of the Americas	3	Both	27	Age-standardized	410	Neoplasms	110	Dietary risks	3	Rate	1992	10.82830709984	18.96999883122	2.80591741947
1	Deaths	44564	Region of the Americas	3	Both	27	Age-standardized	410	Neoplasms	110	Dietary risks	3	Rate	1993	10.81012607443	18.92859087987	2.79928157686
1	Deaths	44564	Region of the Americas	3	Both	27	Age-standardized	410	Neoplasms	110	Dietary risks	3	Rate	1994	10.712297630510001	18.73799430683	2.7633492293299997
1	Deaths	44564	Region of the Americas	3	Both	27	Age-standardized	410	Neoplasms	110	Dietary risks	3	Rate	1995	10.56530331031	18.45380532545	2.71878734995
1	Deaths	44564	Region of the Americas	3	Both	27	Age-standardized	410	Neoplasms	110	Dietary risks	3	Rate	1996	10.36746719214	18.119133054560002	2.65606700659
1	Deaths	44564	Region of the Americas	3	Both	27	Age-standardized	410	Neoplasms	110	Dietary risks	3	Rate	1997	10.19795862692	17.83234453012	2.5998217558
1	Deaths	44564	Region of the Americas	3	Both	27	Age-standardized	410	Neoplasms	110	Dietary risks	3	Rate	1998	10.104101427549999	17.66474081402	2.57602474637
1	Deaths	44564	Region of the Americas	3	Both	27	Age-standardized	410	Neoplasms	110	Dietary risks	3	Rate	1999	10.096848561669999	17.66025196765	2.57192079364
1	Deaths	44564	Region of the Americas	3	Both	27	Age-standardized	410	Neoplasms	110	Dietary risks	3	Rate	2000	9.986040011290001	17.4978578849	2.54374274281
1	Deaths	44564	Region of the Americas	3	Both	27	Age-standardized	410	Neoplasms	110	Dietary risks	3	Rate	2001	9.87260837104	17.30762922878	2.51647496636
1	Deaths	44564	Region of the Americas	3	Both	27	Age-standardized	410	Neoplasms	110	Dietary risks	3	Rate	2002	9.779998845069999	17.10217946749	2.49604527801
1	Deaths	44564	Region of the Americas	3	Both	27	Age-standardized	410	Neoplasms	110	Dietary risks	3	Rate	2003	9.66293890105	16.881944642719997	2.46369099425
1	Deaths	44564	Region of the Americas	3	Both	27	Age-standardized	410	Neoplasms	110	Dietary risks	3	Rate	2004	9.42365809413	16.47452254548	2.3978761867
1	Deaths	44564	Region of the Americas	3	Both	27	Age-standardized	410	Neoplasms	110	Dietary risks	3	Rate	2005	9.24433116729	16.13502559111	2.35038470886
1	Deaths	44564	Region of the Americas	3	Both	27	Age-standardized	410	Neoplasms	110	Dietary risks	3	Rate	2006	9.15107327682	15.930060237629998	2.32406177122
1	Deaths	44564	Region of the Americas	3	Both	27	Age-standardized	410	Neoplasms	110	Dietary risks	3	Rate	2007	9.011694100529999	15.65470855229	2.28782547989
1	Deaths	44564	Region of the Americas	3	Both	27	Age-standardized	410	Neoplasms	110	Dietary risks	3	Rate	2008	8.89943617226	15.450861994770001	2.25873811978
1	Deaths	44564	Region of the Americas	3	Both	27	Age-standardized	410	Neoplasms	110	Dietary risks	3	Rate	2009	8.79860683765	15.290492617	2.2309413397699998
1	Deaths	44564	Region of the Americas	3	Both	27	Age-standardized	410	Neoplasms	110	Dietary risks	3	Rate	2010	8.64466865012	15.034372917219999	2.18681315173
1	Deaths	44564	Region of the Americas	3	Both	27	Age-standardized	410	Neoplasms	110	Dietary risks	3	Rate	2011	8.54751317668	14.86626975684	2.1648976607400003
1	Deaths	44564	Region of the Americas	3	Both	27	Age-standardized	410	Neoplasms	110	Dietary risks	3	Rate	2012	8.435517540640001	14.66851273368	2.13261554399
1	Deaths	44564	Region of the Americas	3	Both	27	Age-standardized	410	Neoplasms	110	Dietary risks	3	Rate	2013	8.32574133172	14.461284846149999	2.10794958753
1	Deaths	44564	Region of the Americas	3	Both	27	Age-standardized	410	Neoplasms	110	Dietary risks	3	Rate	2014	8.242276711859999	14.32223705738	2.08443180779
1	Deaths	44564	Region of the Americas	3	Both	27	Age-standardized	410	Neoplasms	110	Dietary risks	3	Rate	2015	8.14864952772	14.13252528312	2.055805582
1	Deaths	44564	Region of the Americas	3	Both	27	Age-standardized	410	Neoplasms	110	Dietary risks	3	Rate	2016	8.16083029956	14.12110700242	2.06139592093
1	Deaths	44564	Region of the Americas	3	Both	27	Age-standardized	410	Neoplasms	110	Dietary risks	3	Rate	2017	8.031678636630001	13.89791187648	2.0352679887300003
1	Deaths	44564	Region of the Americas	3	Both	27	Age-standardized	410	Neoplasms	110	Dietary risks	3	Rate	2018	7.9172825949900005	13.6912994325	2.00949966863
1	Deaths	44564	Region of the Americas	3	Both	27	Age-standardized	410	Neoplasms	110	Dietary risks	3	Rate	2019	7.858456422630001	13.54433021437	1.9978741864100003
1	Deaths	44564	Region of the Americas	3	Both	27	Age-standardized	410	Neoplasms	110	Dietary risks	3	Rate	2020	7.73953330851	13.34191454063	1.9572577346200002
1	Deaths	44564	Region of the Americas	3	Both	27	Age-standardized	410	Neoplasms	110	Dietary risks	3	Rate	2021	7.713395503859999	13.29325982766	1.94170373334
1	Deaths	44566	European Region	3	Both	27	Age-standardized	410	Neoplasms	110	Dietary risks	3	Rate	1990	14.08161561586	25.53187790346	3.6350276351099997
1	Deaths	44566	European Region	3	Both	27	Age-standardized	410	Neoplasms	110	Dietary risks	3	Rate	1991	14.01733772819	25.27398628265	3.6118088800500003
1	Deaths	44566	European Region	3	Both	27	Age-standardized	410	Neoplasms	110	Dietary risks	3	Rate	1992	14.04184595452	25.210621049519997	3.6229229100700002
1	Deaths	44566	European Region	3	Both	27	Age-standardized	410	Neoplasms	110	Dietary risks	3	Rate	1993	14.19297331069	25.4151701181	3.66547055263
1	Deaths	44566	European Region	3	Both	27	Age-standardized	410	Neoplasms	110	Dietary risks	3	Rate	1994	14.16515306806	25.31464179298	3.66405752931
1	Deaths	44566	European Region	3	Both	27	Age-standardized	410	Neoplasms	110	Dietary risks	3	Rate	1995	14.014062674140002	24.925713869850004	3.63411111435
1	Deaths	44566	European Region	3	Both	27	Age-standardized	410	Neoplasms	110	Dietary risks	3	Rate	1996	13.743752200549999	24.321143500690003	3.55896949772
1	Deaths	44566	European Region	3	Both	27	Age-standardized	410	Neoplasms	110	Dietary risks	3	Rate	1997	13.49358404826	23.78151003728	3.4921400648600005
1	Deaths	44566	European Region	3	Both	27	Age-standardized	410	Neoplasms	110	Dietary risks	3	Rate	1998	13.307519760760002	23.34265281775	3.4463021998100003
1	Deaths	44566	European Region	3	Both	27	Age-standardized	410	Neoplasms	110	Dietary risks	3	Rate	1999	13.2384576826	23.16694096079	3.42571704051
1	Deaths	44566	European Region	3	Both	27	Age-standardized	410	Neoplasms	110	Dietary risks	3	Rate	2000	13.088145415329999	22.81500153898	3.38990158856
1	Deaths	44566	European Region	3	Both	27	Age-standardized	410	Neoplasms	110	Dietary risks	3	Rate	2001	12.914839718929999	22.42625830484	3.3248104774900002
1	Deaths	44566	European Region	3	Both	27	Age-standardized	410	Neoplasms	110	Dietary risks	3	Rate	2002	12.77887011698	22.12579847203	3.2777783357800003
1	Deaths	44566	European Region	3	Both	27	Age-standardized	410	Neoplasms	110	Dietary risks	3	Rate	2003	12.65733594325	21.87312772707	3.23482620622
1	Deaths	44566	European Region	3	Both	27	Age-standardized	410	Neoplasms	110	Dietary risks	3	Rate	2004	12.367871691999998	21.39839224116	3.14340227203
1	Deaths	44566	European Region	3	Both	27	Age-standardized	410	Neoplasms	110	Dietary risks	3	Rate	2005	12.20534266517	21.11955177541	3.08168520342
1	Deaths	44566	European Region	3	Both	27	Age-standardized	410	Neoplasms	110	Dietary risks	3	Rate	2006	11.83858911056	20.55109144029	2.97253614667
1	Deaths	44566	European Region	3	Both	27	Age-standardized	410	Neoplasms	110	Dietary risks	3	Rate	2007	11.6376234847	20.229180222950003	2.9145975316
1	Deaths	44566	European Region	3	Both	27	Age-standardized	410	Neoplasms	110	Dietary risks	3	Rate	2008	11.58842638051	20.16076254938	2.89021947734
1	Deaths	44566	European Region	3	Both	27	Age-standardized	410	Neoplasms	110	Dietary risks	3	Rate	2009	11.33607673732	19.741392358109998	2.82464902065
1	Deaths	44566	European Region	3	Both	27	Age-standardized	410	Neoplasms	110	Dietary risks	3	Rate	2010	11.199067867270001	19.499207051960003	2.7849637461
1	Deaths	44566	European Region	3	Both	27	Age-standardized	410	Neoplasms	110	Dietary risks	3	Rate	2011	10.97593778497	19.06004615771	2.73182956857
1	Deaths	44566	European Region	3	Both	27	Age-standardized	410	Neoplasms	110	Dietary risks	3	Rate	2012	10.843203941359999	18.841385863470002	2.69893511831
1	Deaths	44566	European Region	3	Both	27	Age-standardized	410	Neoplasms	110	Dietary risks	3	Rate	2013	10.68043293155	18.54772126831	2.65470067517
1	Deaths	44566	European Region	3	Both	27	Age-standardized	410	Neoplasms	110	Dietary risks	3	Rate	2014	10.53167731847	18.28809957017	2.61104106597
1	Deaths	44566	European Region	3	Both	27	Age-standardized	410	Neoplasms	110	Dietary risks	3	Rate	2015	10.52370763131	18.21328061219	2.59752247636
1	Deaths	44566	European Region	3	Both	27	Age-standardized	410	Neoplasms	110	Dietary risks	3	Rate	2016	10.426853024509999	18.024217157520003	2.56384792828
1	Deaths	44566	European Region	3	Both	27	Age-standardized	410	Neoplasms	110	Dietary risks	3	Rate	2017	10.245133899819999	17.72536089805	2.5076744084600002
1	Deaths	44566	European Region	3	Both	27	Age-standardized	410	Neoplasms	110	Dietary risks	3	Rate	2018	10.19891783023	17.53093289484	2.47721810641
1	Deaths	44566	European Region	3	Both	27	Age-standardized	410	Neoplasms	110	Dietary risks	3	Rate	2019	10.03401375805	17.25713640282	2.41024445295
1	Deaths	44566	European Region	3	Both	27	Age-standardized	410	Neoplasms	110	Dietary risks	3	Rate	2020	9.78753466424	16.83128834095	2.3562083595599996
1	Deaths	44566	European Region	3	Both	27	Age-standardized	410	Neoplasms	110	Dietary risks	3	Rate	2021	9.67774424766	16.695266624720002	2.3509933481700003
1	Deaths	44568	Western Pacific Region	3	Both	27	Age-standardized	410	Neoplasms	110	Dietary risks	3	Rate	1990	16.45344542727	33.87841169991	3.7856188041600003
1	Deaths	44568	Western Pacific Region	3	Both	27	Age-standardized	410	Neoplasms	110	Dietary risks	3	Rate	1991	16.1879380264	33.63627683427	3.87685998472
1	Deaths	44568	Western Pacific Region	3	Both	27	Age-standardized	410	Neoplasms	110	Dietary risks	3	Rate	1992	15.89804219684	32.2102073417	3.9114714362400003
1	Deaths	44568	Western Pacific Region	3	Both	27	Age-standardized	410	Neoplasms	110	Dietary risks	3	Rate	1993	15.572986695280001	32.08248570969	3.7302742992900004
1	Deaths	44568	Western Pacific Region	3	Both	27	Age-standardized	410	Neoplasms	110	Dietary risks	3	Rate	1994	15.238232388360002	31.245733616880003	3.8129394943
1	Deaths	44568	Western Pacific Region	3	Both	27	Age-standardized	410	Neoplasms	110	Dietary risks	3	Rate	1995	14.88401580468	30.07297957749	3.8284015263100004
1	Deaths	44568	Western Pacific Region	3	Both	27	Age-standardized	410	Neoplasms	110	Dietary risks	3	Rate	1996	14.42856559677	29.03892411331	3.86119511428
1	Deaths	44568	Western Pacific Region	3	Both	27	Age-standardized	410	Neoplasms	110	Dietary risks	3	Rate	1997	13.963862271620002	27.964651514640003	3.7725936866000005
1	Deaths	44568	Western Pacific Region	3	Both	27	Age-standardized	410	Neoplasms	110	Dietary risks	3	Rate	1998	13.65655408815	27.590499376500002	3.71546792288
1	Deaths	44568	Western Pacific Region	3	Both	27	Age-standardized	410	Neoplasms	110	Dietary risks	3	Rate	1999	13.40195293857	27.31177188561	3.70054362539
1	Deaths	44568	Western Pacific Region	3	Both	27	Age-standardized	410	Neoplasms	110	Dietary risks	3	Rate	2000	13.21707517432	26.43469196219	3.7835247554499998
1	Deaths	44568	Western Pacific Region	3	Both	27	Age-standardized	410	Neoplasms	110	Dietary risks	3	Rate	2001	13.00748895924	26.561257912700004	3.7929474418300004
1	Deaths	44568	Western Pacific Region	3	Both	27	Age-standardized	410	Neoplasms	110	Dietary risks	3	Rate	2002	12.68309033397	25.833651459249996	3.7244264385399997
1	Deaths	44568	Western Pacific Region	3	Both	27	Age-standardized	410	Neoplasms	110	Dietary risks	3	Rate	2003	12.515955674770002	25.990826624420002	3.68076806545
1	Deaths	44568	Western Pacific Region	3	Both	27	Age-standardized	410	Neoplasms	110	Dietary risks	3	Rate	2004	12.395446031370001	25.4576290153	3.80160227812
1	Deaths	44568	Western Pacific Region	3	Both	27	Age-standardized	410	Neoplasms	110	Dietary risks	3	Rate	2005	12.008056451	24.21982723774	3.69450821431
1	Deaths	44568	Western Pacific Region	3	Both	27	Age-standardized	410	Neoplasms	110	Dietary risks	3	Rate	2006	11.3018406458	22.75253090812	3.5370623469399995
1	Deaths	44568	Western Pacific Region	3	Both	27	Age-standardized	410	Neoplasms	110	Dietary risks	3	Rate	2007	10.87249594686	21.94771304155	3.4416682519200004
1	Deaths	44568	Western Pacific Region	3	Both	27	Age-standardized	410	Neoplasms	110	Dietary risks	3	Rate	2008	10.67230130673	21.46793542211	3.4636808828
1	Deaths	44568	Western Pacific Region	3	Both	27	Age-standardized	410	Neoplasms	110	Dietary risks	3	Rate	2009	10.48352129707	21.34324849463	3.48887871
1	Deaths	44568	Western Pacific Region	3	Both	27	Age-standardized	410	Neoplasms	110	Dietary risks	3	Rate	2010	10.3510486354	21.35801216561	3.45118344742
1	Deaths	44568	Western Pacific Region	3	Both	27	Age-standardized	410	Neoplasms	110	Dietary risks	3	Rate	2011	10.137492217810001	20.24140790429	3.3013926455899996
1	Deaths	44568	Western Pacific Region	3	Both	27	Age-standardized	410	Neoplasms	110	Dietary risks	3	Rate	2012	9.85664700181	19.63561217568	3.35198193392
1	Deaths	44568	Western Pacific Region	3	Both	27	Age-standardized	410	Neoplasms	110	Dietary risks	3	Rate	2013	9.58188734468	18.954937977	3.32603846628
1	Deaths	44568	Western Pacific Region	3	Both	27	Age-standardized	410	Neoplasms	110	Dietary risks	3	Rate	2014	9.341686302900001	18.8442048084	3.14974924063
1	Deaths	44568	Western Pacific Region	3	Both	27	Age-standardized	410	Neoplasms	110	Dietary risks	3	Rate	2015	9.196192551840001	17.87923635463	3.1089454162299996
1	Deaths	44568	Western Pacific Region	3	Both	27	Age-standardized	410	Neoplasms	110	Dietary risks	3	Rate	2016	9.135636621020002	18.16084901939	3.07813286469
1	Deaths	44568	Western Pacific Region	3	Both	27	Age-standardized	410	Neoplasms	110	Dietary risks	3	Rate	2017	9.01261969692	18.03564809969	3.09475177231
1	Deaths	44568	Western Pacific Region	3	Both	27	Age-standardized	410	Neoplasms	110	Dietary risks	3	Rate	2018	8.949070813939999	17.8590443246	3.03534607658
1	Deaths	44568	Western Pacific Region	3	Both	27	Age-standardized	410	Neoplasms	110	Dietary risks	3	Rate	2019	8.92131265089	17.711817139519997	3.09244686126
1	Deaths	44568	Western Pacific Region	3	Both	27	Age-standardized	410	Neoplasms	110	Dietary risks	3	Rate	2020	8.82674179911	16.9886382028	3.0438129419199997
1	Deaths	44568	Western Pacific Region	3	Both	27	Age-standardized	410	Neoplasms	110	Dietary risks	3	Rate	2021	8.841214344059999	17.14768192212	3.1210062142000004
1	Deaths	44634	High-middle SDI	3	Both	27	Age-standardized	410	Neoplasms	110	Dietary risks	3	Rate	1990	14.788773595779999	28.8643201892	3.70370674547
1	Deaths	44634	High-middle SDI	3	Both	27	Age-standardized	410	Neoplasms	110	Dietary risks	3	Rate	1991	14.6139499461	28.76346132988	3.62176487695
1	Deaths	44634	High-middle SDI	3	Both	27	Age-standardized	410	Neoplasms	110	Dietary risks	3	Rate	1992	14.518879545679999	28.11949692267	3.69057302796
1	Deaths	44634	High-middle SDI	3	Both	27	Age-standardized	410	Neoplasms	110	Dietary risks	3	Rate	1993	14.559461274320002	28.21947636844	3.75593337771
1	Deaths	44634	High-middle SDI	3	Both	27	Age-standardized	410	Neoplasms	110	Dietary risks	3	Rate	1994	14.428152948989998	28.0832688842	3.76534708391
1	Deaths	44634	High-middle SDI	3	Both	27	Age-standardized	410	Neoplasms	110	Dietary risks	3	Rate	1995	14.12357531394	27.01880709565	3.73071081213
1	Deaths	44634	High-middle SDI	3	Both	27	Age-standardized	410	Neoplasms	110	Dietary risks	3	Rate	1996	13.735856291610002	26.29679241196	3.66592582694
1	Deaths	44634	High-middle SDI	3	Both	27	Age-standardized	410	Neoplasms	110	Dietary risks	3	Rate	1997	13.42604865151	25.251401903610002	3.61195568932
1	Deaths	44634	High-middle SDI	3	Both	27	Age-standardized	410	Neoplasms	110	Dietary risks	3	Rate	1998	13.1937456237	25.24482614823	3.6012788340300004
1	Deaths	44634	High-middle SDI	3	Both	27	Age-standardized	410	Neoplasms	110	Dietary risks	3	Rate	1999	13.149806260730001	25.342331573470002	3.6723757511299997
1	Deaths	44634	High-middle SDI	3	Both	27	Age-standardized	410	Neoplasms	110	Dietary risks	3	Rate	2000	13.071142737519999	25.029337934129998	3.7638477763
1	Deaths	44634	High-middle SDI	3	Both	27	Age-standardized	410	Neoplasms	110	Dietary risks	3	Rate	2001	12.88269224012	24.484273571490004	3.6532958345299997
1	Deaths	44634	High-middle SDI	3	Both	27	Age-standardized	410	Neoplasms	110	Dietary risks	3	Rate	2002	12.64795272201	23.98671428184	3.63611095054
1	Deaths	44634	High-middle SDI	3	Both	27	Age-standardized	410	Neoplasms	110	Dietary risks	3	Rate	2003	12.540569228889998	23.86560067456	3.6799667988599998
1	Deaths	44634	High-middle SDI	3	Both	27	Age-standardized	410	Neoplasms	110	Dietary risks	3	Rate	2004	12.3474128812	23.5959424393	3.64072227116
1	Deaths	44634	High-middle SDI	3	Both	27	Age-standardized	410	Neoplasms	110	Dietary risks	3	Rate	2005	12.12110051302	22.99311637026	3.52282613528
1	Deaths	44634	High-middle SDI	3	Both	27	Age-standardized	410	Neoplasms	110	Dietary risks	3	Rate	2006	11.55870531797	21.79119055367	3.4084137917799997
1	Deaths	44634	High-middle SDI	3	Both	27	Age-standardized	410	Neoplasms	110	Dietary risks	3	Rate	2007	11.23082608745	21.17670060125	3.3137761331199997
1	Deaths	44634	High-middle SDI	3	Both	27	Age-standardized	410	Neoplasms	110	Dietary risks	3	Rate	2008	11.07446658561	20.67804752505	3.33920237197
1	Deaths	44634	High-middle SDI	3	Both	27	Age-standardized	410	Neoplasms	110	Dietary risks	3	Rate	2009	10.81209631181	20.32410631833	3.20236072528
1	Deaths	44634	High-middle SDI	3	Both	27	Age-standardized	410	Neoplasms	110	Dietary risks	3	Rate	2010	10.68506598427	20.2969992433	3.1605490188400003
1	Deaths	44634	High-middle SDI	3	Both	27	Age-standardized	410	Neoplasms	110	Dietary risks	3	Rate	2011	10.44727614456	19.47750440998	3.11451039023
1	Deaths	44634	High-middle SDI	3	Both	27	Age-standardized	410	Neoplasms	110	Dietary risks	3	Rate	2012	10.25266561715	19.24863826201	3.1346262464100003
1	Deaths	44634	High-middle SDI	3	Both	27	Age-standardized	410	Neoplasms	110	Dietary risks	3	Rate	2013	10.01050820745	18.49095798528	3.0676735913
1	Deaths	44634	High-middle SDI	3	Both	27	Age-standardized	410	Neoplasms	110	Dietary risks	3	Rate	2014	9.832418537839999	18.233045138	2.90870476917
1	Deaths	44634	High-middle SDI	3	Both	27	Age-standardized	410	Neoplasms	110	Dietary risks	3	Rate	2015	9.74416642121	17.76163716023	2.85055791338
1	Deaths	44634	High-middle SDI	3	Both	27	Age-standardized	410	Neoplasms	110	Dietary risks	3	Rate	2016	9.67023886241	17.88663357542	2.88572583253
1	Deaths	44634	High-middle SDI	3	Both	27	Age-standardized	410	Neoplasms	110	Dietary risks	3	Rate	2017	9.50380223961	17.800539028219998	2.8973541209299998
1	Deaths	44634	High-middle SDI	3	Both	27	Age-standardized	410	Neoplasms	110	Dietary risks	3	Rate	2018	9.45917927346	17.54683214199	2.8160565313899997
1	Deaths	44634	High-middle SDI	3	Both	27	Age-standardized	410	Neoplasms	110	Dietary risks	3	Rate	2019	9.37417336803	17.676180654419998	2.89418978526
1	Deaths	44634	High-middle SDI	3	Both	27	Age-standardized	410	Neoplasms	110	Dietary risks	3	Rate	2020	9.2474722318	17.05795322865	2.76882969244
1	Deaths	44634	High-middle SDI	3	Both	27	Age-standardized	410	Neoplasms	110	Dietary risks	3	Rate	2021	9.1634365275	16.89379051198	2.86533674699
1	Deaths	44636	Low-middle SDI	3	Both	27	Age-standardized	410	Neoplasms	110	Dietary risks	3	Rate	1990	5.304327986430001	9.748564062729999	2.05746170667
1	Deaths	44636	Low-middle SDI	3	Both	27	Age-standardized	410	Neoplasms	110	Dietary risks	3	Rate	1991	5.27447644053	9.629694105450001	2.03553036512
1	Deaths	44636	Low-middle SDI	3	Both	27	Age-standardized	410	Neoplasms	110	Dietary risks	3	Rate	1992	5.3048406774	9.63075990787	2.04345396618
1	Deaths	44636	Low-middle SDI	3	Both	27	Age-standardized	410	Neoplasms	110	Dietary risks	3	Rate	1993	5.29665791929	9.58385291255	2.06259350323
1	Deaths	44636	Low-middle SDI	3	Both	27	Age-standardized	410	Neoplasms	110	Dietary risks	3	Rate	1994	5.31339760744	9.69208844642	2.0553161960999997
1	Deaths	44636	Low-middle SDI	3	Both	27	Age-standardized	410	Neoplasms	110	Dietary risks	3	Rate	1995	5.35101859084	9.75108134724	2.06333086981
1	Deaths	44636	Low-middle SDI	3	Both	27	Age-standardized	410	Neoplasms	110	Dietary risks	3	Rate	1996	5.33616401846	9.70766213452	2.03581302628
1	Deaths	44636	Low-middle SDI	3	Both	27	Age-standardized	410	Neoplasms	110	Dietary risks	3	Rate	1997	5.34024779386	9.59562001824	2.04197989073
1	Deaths	44636	Low-middle SDI	3	Both	27	Age-standardized	410	Neoplasms	110	Dietary risks	3	Rate	1998	5.35800013224	9.745505091630001	2.05710999398
1	Deaths	44636	Low-middle SDI	3	Both	27	Age-standardized	410	Neoplasms	110	Dietary risks	3	Rate	1999	5.2884304778899995	9.45975793939	2.021480397
1	Deaths	44636	Low-middle SDI	3	Both	27	Age-standardized	410	Neoplasms	110	Dietary risks	3	Rate	2000	5.2759520035200005	9.463802813080001	2.0213251514299997
1	Deaths	44636	Low-middle SDI	3	Both	27	Age-standardized	410	Neoplasms	110	Dietary risks	3	Rate	2001	5.27566389377	9.44885493162	2.02756854187
1	Deaths	44636	Low-middle SDI	3	Both	27	Age-standardized	410	Neoplasms	110	Dietary risks	3	Rate	2002	5.28793974252	9.463516398660001	2.0206459789
1	Deaths	44636	Low-middle SDI	3	Both	27	Age-standardized	410	Neoplasms	110	Dietary risks	3	Rate	2003	5.3174280757200005	9.56562978104	2.05650793288
1	Deaths	44636	Low-middle SDI	3	Both	27	Age-standardized	410	Neoplasms	110	Dietary risks	3	Rate	2004	5.28955914672	9.41573077029	2.02626852562
1	Deaths	44636	Low-middle SDI	3	Both	27	Age-standardized	410	Neoplasms	110	Dietary risks	3	Rate	2005	5.28380619403	9.427252718	1.99900265235
1	Deaths	44636	Low-middle SDI	3	Both	27	Age-standardized	410	Neoplasms	110	Dietary risks	3	Rate	2006	5.259708589820001	9.38352000747	1.99723571647
1	Deaths	44636	Low-middle SDI	3	Both	27	Age-standardized	410	Neoplasms	110	Dietary risks	3	Rate	2007	5.286509472630001	9.50476707213	1.99142300122
1	Deaths	44636	Low-middle SDI	3	Both	27	Age-standardized	410	Neoplasms	110	Dietary risks	3	Rate	2008	5.28032706603	9.485484228979999	1.97338178439
1	Deaths	44636	Low-middle SDI	3	Both	27	Age-standardized	410	Neoplasms	110	Dietary risks	3	Rate	2009	5.23548055572	9.36136796393	1.9405176154900001
1	Deaths	44636	Low-middle SDI	3	Both	27	Age-standardized	410	Neoplasms	110	Dietary risks	3	Rate	2010	5.23766743435	9.308355472519999	1.94190011899
1	Deaths	44636	Low-middle SDI	3	Both	27	Age-standardized	410	Neoplasms	110	Dietary risks	3	Rate	2011	5.21876004322	9.25968965746	1.9377505979999998
1	Deaths	44636	Low-middle SDI	3	Both	27	Age-standardized	410	Neoplasms	110	Dietary risks	3	Rate	2012	5.1752451952800005	9.19971099255	1.91641147783
1	Deaths	44636	Low-middle SDI	3	Both	27	Age-standardized	410	Neoplasms	110	Dietary risks	3	Rate	2013	5.2090272207099995	9.21461573868	1.9235672644
1	Deaths	44636	Low-middle SDI	3	Both	27	Age-standardized	410	Neoplasms	110	Dietary risks	3	Rate	2014	5.24218921802	9.27127652995	1.9611791090900001
1	Deaths	44636	Low-middle SDI	3	Both	27	Age-standardized	410	Neoplasms	110	Dietary risks	3	Rate	2015	5.25590737731	9.15486453312	1.97957326456
1	Deaths	44636	Low-middle SDI	3	Both	27	Age-standardized	410	Neoplasms	110	Dietary risks	3	Rate	2016	5.2666345398	9.28458374337	1.96300518082
1	Deaths	44636	Low-middle SDI	3	Both	27	Age-standardized	410	Neoplasms	110	Dietary risks	3	Rate	2017	5.29302901464	9.14188394868	1.97708817367
1	Deaths	44636	Low-middle SDI	3	Both	27	Age-standardized	410	Neoplasms	110	Dietary risks	3	Rate	2018	5.33146982388	9.22958902994	1.99559160501
1	Deaths	44636	Low-middle SDI	3	Both	27	Age-standardized	410	Neoplasms	110	Dietary risks	3	Rate	2019	5.32233738552	9.26604111591	2.005655309
1	Deaths	44636	Low-middle SDI	3	Both	27	Age-standardized	410	Neoplasms	110	Dietary risks	3	Rate	2020	5.27788552616	9.11858112481	1.97080918161
1	Deaths	44636	Low-middle SDI	3	Both	27	Age-standardized	410	Neoplasms	110	Dietary risks	3	Rate	2021	5.23198998274	8.99911000308	1.94180293257
1	Deaths	44638	North America	3	Both	27	Age-standardized	410	Neoplasms	110	Dietary risks	3	Rate	1990	12.7786160922	21.527998571970002	2.95898812194
1	Deaths	44638	North America	3	Both	27	Age-standardized	410	Neoplasms	110	Dietary risks	3	Rate	1991	12.61345784099	21.18561035888	2.89360911615
1	Deaths	44638	North America	3	Both	27	Age-standardized	410	Neoplasms	110	Dietary risks	3	Rate	1992	12.415189765830002	20.79059848377	2.8169777522599997
1	Deaths	44638	North America	3	Both	27	Age-standardized	410	Neoplasms	110	Dietary risks	3	Rate	1993	12.39177336525	20.72651590855	2.7850944912799998
1	Deaths	44638	North America	3	Both	27	Age-standardized	410	Neoplasms	110	Dietary risks	3	Rate	1994	12.286238278699999	20.57124946788	2.73298036914
1	Deaths	44638	North America	3	Both	27	Age-standardized	410	Neoplasms	110	Dietary risks	3	Rate	1995	12.12721550254	20.30447470096	2.6836257530300003
1	Deaths	44638	North America	3	Both	27	Age-standardized	410	Neoplasms	110	Dietary risks	3	Rate	1996	11.82450084881	19.7751773085	2.59278113856
1	Deaths	44638	North America	3	Both	27	Age-standardized	410	Neoplasms	110	Dietary risks	3	Rate	1997	11.56210706789	19.32060147768	2.50852482821
1	Deaths	44638	North America	3	Both	27	Age-standardized	410	Neoplasms	110	Dietary risks	3	Rate	1998	11.4314065703	19.08695208957	2.45967182512
1	Deaths	44638	North America	3	Both	27	Age-standardized	410	Neoplasms	110	Dietary risks	3	Rate	1999	11.46272997613	19.14216910635	2.43496285252
1	Deaths	44638	North America	3	Both	27	Age-standardized	410	Neoplasms	110	Dietary risks	3	Rate	2000	11.31944482171	18.92136909729	2.37826899558
1	Deaths	44638	North America	3	Both	27	Age-standardized	410	Neoplasms	110	Dietary risks	3	Rate	2001	11.18212815969	18.738590933370002	2.33293274081
1	Deaths	44638	North America	3	Both	27	Age-standardized	410	Neoplasms	110	Dietary risks	3	Rate	2002	11.03569206683	18.484577057	2.2946064695499997
1	Deaths	44638	North America	3	Both	27	Age-standardized	410	Neoplasms	110	Dietary risks	3	Rate	2003	10.81374816138	18.181051172020002	2.2442070676
1	Deaths	44638	North America	3	Both	27	Age-standardized	410	Neoplasms	110	Dietary risks	3	Rate	2004	10.45013758979	17.5966914027	2.17186120885
1	Deaths	44638	North America	3	Both	27	Age-standardized	410	Neoplasms	110	Dietary risks	3	Rate	2005	10.23462349527	17.28669919441	2.11779448378
1	Deaths	44638	North America	3	Both	27	Age-standardized	410	Neoplasms	110	Dietary risks	3	Rate	2006	10.12910910216	17.08961628953	2.1002578709599997
1	Deaths	44638	North America	3	Both	27	Age-standardized	410	Neoplasms	110	Dietary risks	3	Rate	2007	9.95514273323	16.80308988223	2.06990203811
1	Deaths	44638	North America	3	Both	27	Age-standardized	410	Neoplasms	110	Dietary risks	3	Rate	2008	9.79280331402	16.54716857264	2.04212334777
1	Deaths	44638	North America	3	Both	27	Age-standardized	410	Neoplasms	110	Dietary risks	3	Rate	2009	9.61858741925	16.23358002821	2.0174181938099998
1	Deaths	44638	North America	3	Both	27	Age-standardized	410	Neoplasms	110	Dietary risks	3	Rate	2010	9.39145826853	15.827452695980002	1.96307873165
1	Deaths	44638	North America	3	Both	27	Age-standardized	410	Neoplasms	110	Dietary risks	3	Rate	2011	9.28328856351	15.66041633525	1.94834431975
1	Deaths	44638	North America	3	Both	27	Age-standardized	410	Neoplasms	110	Dietary risks	3	Rate	2012	9.11860552363	15.380657085230002	1.9090697904699998
1	Deaths	44638	North America	3	Both	27	Age-standardized	410	Neoplasms	110	Dietary risks	3	Rate	2013	8.947683231380001	15.111923356790001	1.87885641549
1	Deaths	44638	North America	3	Both	27	Age-standardized	410	Neoplasms	110	Dietary risks	3	Rate	2014	8.849351322199999	14.938584948930002	1.84940389978
1	Deaths	44638	North America	3	Both	27	Age-standardized	410	Neoplasms	110	Dietary risks	3	Rate	2015	8.70507392801	14.70113309526	1.80313427215
1	Deaths	44638	North America	3	Both	27	Age-standardized	410	Neoplasms	110	Dietary risks	3	Rate	2016	8.66085673447	14.616177112510002	1.7812927799700002
1	Deaths	44638	North America	3	Both	27	Age-standardized	410	Neoplasms	110	Dietary risks	3	Rate	2017	8.4991032733	14.349110152569999	1.7340467229299998
1	Deaths	44638	North America	3	Both	27	Age-standardized	410	Neoplasms	110	Dietary risks	3	Rate	2018	8.28291786487	13.98465839571	1.67853174844
1	Deaths	44638	North America	3	Both	27	Age-standardized	410	Neoplasms	110	Dietary risks	3	Rate	2019	8.13817088867	13.701705348290002	1.6309400125700002
1	Deaths	44638	North America	3	Both	27	Age-standardized	410	Neoplasms	110	Dietary risks	3	Rate	2020	8.00268501902	13.42038070614	1.59870564448
1	Deaths	44638	North America	3	Both	27	Age-standardized	410	Neoplasms	110	Dietary risks	3	Rate	2021	8.05700618673	13.594729848770001	1.6135345115100002
1	Deaths	44635	High SDI	3	Both	27	Age-standardized	410	Neoplasms	110	Dietary risks	3	Rate	1990	13.808862940900001	24.160399851140003	3.5453838078300004
1	Deaths	44635	High SDI	3	Both	27	Age-standardized	410	Neoplasms	110	Dietary risks	3	Rate	1991	13.71262266415	24.00052583732	3.5288617539100002
1	Deaths	44635	High SDI	3	Both	27	Age-standardized	410	Neoplasms	110	Dietary risks	3	Rate	1992	13.5992208233	23.87682690836	3.49876932252
1	Deaths	44635	High SDI	3	Both	27	Age-standardized	410	Neoplasms	110	Dietary risks	3	Rate	1993	13.497127554590001	23.614058832570002	3.48074030656
1	Deaths	44635	High SDI	3	Both	27	Age-standardized	410	Neoplasms	110	Dietary risks	3	Rate	1994	13.33173342537	23.36972735147	3.4278302472899997
1	Deaths	44635	High SDI	3	Both	27	Age-standardized	410	Neoplasms	110	Dietary risks	3	Rate	1995	13.18980514325	23.134754681620002	3.3893326953800003
1	Deaths	44635	High SDI	3	Both	27	Age-standardized	410	Neoplasms	110	Dietary risks	3	Rate	1996	12.952350663879999	22.6546531032	3.3246726341799997
1	Deaths	44635	High SDI	3	Both	27	Age-standardized	410	Neoplasms	110	Dietary risks	3	Rate	1997	12.707312139710002	22.17085418336	3.2463851887999997
1	Deaths	44635	High SDI	3	Both	27	Age-standardized	410	Neoplasms	110	Dietary risks	3	Rate	1998	12.5477043696	21.89052471501	3.2084043219900003
1	Deaths	44635	High SDI	3	Both	27	Age-standardized	410	Neoplasms	110	Dietary risks	3	Rate	1999	12.40847318041	21.58732841458	3.18338845298
1	Deaths	44635	High SDI	3	Both	27	Age-standardized	410	Neoplasms	110	Dietary risks	3	Rate	2000	12.2257237729	21.23019933146	3.1270322514
1	Deaths	44635	High SDI	3	Both	27	Age-standardized	410	Neoplasms	110	Dietary risks	3	Rate	2001	12.06500070474	20.95502732037	3.08863955152
1	Deaths	44635	High SDI	3	Both	27	Age-standardized	410	Neoplasms	110	Dietary risks	3	Rate	2002	11.90880229036	20.5825557009	3.0316731626899998
1	Deaths	44635	High SDI	3	Both	27	Age-standardized	410	Neoplasms	110	Dietary risks	3	Rate	2003	11.74180193718	20.31497076724	3.0018490445
1	Deaths	44635	High SDI	3	Both	27	Age-standardized	410	Neoplasms	110	Dietary risks	3	Rate	2004	11.49451830502	19.91027931744	2.94315325392
1	Deaths	44635	High SDI	3	Both	27	Age-standardized	410	Neoplasms	110	Dietary risks	3	Rate	2005	11.29206391197	19.55751862513	2.9000788760700003
1	Deaths	44635	High SDI	3	Both	27	Age-standardized	410	Neoplasms	110	Dietary risks	3	Rate	2006	11.102979297040001	19.22719817477	2.8547204298
1	Deaths	44635	High SDI	3	Both	27	Age-standardized	410	Neoplasms	110	Dietary risks	3	Rate	2007	10.92031598243	18.89278969716	2.80989304296
1	Deaths	44635	High SDI	3	Both	27	Age-standardized	410	Neoplasms	110	Dietary risks	3	Rate	2008	10.78196182332	18.61215012555	2.78253147625
1	Deaths	44635	High SDI	3	Both	27	Age-standardized	410	Neoplasms	110	Dietary risks	3	Rate	2009	10.598541862409999	18.30870877711	2.73367012802
1	Deaths	44635	High SDI	3	Both	27	Age-standardized	410	Neoplasms	110	Dietary risks	3	Rate	2010	10.41667562396	17.98475034234	2.68264737832
1	Deaths	44635	High SDI	3	Both	27	Age-standardized	410	Neoplasms	110	Dietary risks	3	Rate	2011	10.29341005862	17.78370417302	2.6607154796
1	Deaths	44635	High SDI	3	Both	27	Age-standardized	410	Neoplasms	110	Dietary risks	3	Rate	2012	10.10839703818	17.371387645309998	2.61691288167
1	Deaths	44635	High SDI	3	Both	27	Age-standardized	410	Neoplasms	110	Dietary risks	3	Rate	2013	9.94515454217	17.07660148535	2.5784529090099997
1	Deaths	44635	High SDI	3	Both	27	Age-standardized	410	Neoplasms	110	Dietary risks	3	Rate	2014	9.77847023773	16.78479392395	2.50723175776
1	Deaths	44635	High SDI	3	Both	27	Age-standardized	410	Neoplasms	110	Dietary risks	3	Rate	2015	9.68851953728	16.55064276376	2.46964956346
1	Deaths	44635	High SDI	3	Both	27	Age-standardized	410	Neoplasms	110	Dietary risks	3	Rate	2016	9.6120931946	16.35681161075	2.44325467276
1	Deaths	44635	High SDI	3	Both	27	Age-standardized	410	Neoplasms	110	Dietary risks	3	Rate	2017	9.45558666799	16.03278423788	2.3932942332800002
1	Deaths	44635	High SDI	3	Both	27	Age-standardized	410	Neoplasms	110	Dietary risks	3	Rate	2018	9.31408366642	15.858197744509999	2.34565362862
1	Deaths	44635	High SDI	3	Both	27	Age-standardized	410	Neoplasms	110	Dietary risks	3	Rate	2019	9.163744221329999	15.541857407970001	2.30279079803
1	Deaths	44635	High SDI	3	Both	27	Age-standardized	410	Neoplasms	110	Dietary risks	3	Rate	2020	8.91250551371	15.170056314610001	2.27875836653
1	Deaths	44635	High SDI	3	Both	27	Age-standardized	410	Neoplasms	110	Dietary risks	3	Rate	2021	8.89206701492	15.14217217393	2.2258000713099997
1	Deaths	44637	Low SDI	3	Both	27	Age-standardized	410	Neoplasms	110	Dietary risks	3	Rate	1990	6.61441499912	11.54367447204	2.53253145543
1	Deaths	44637	Low SDI	3	Both	27	Age-standardized	410	Neoplasms	110	Dietary risks	3	Rate	1991	6.5960442531100005	11.47247080616	2.53615512217
1	Deaths	44637	Low SDI	3	Both	27	Age-standardized	410	Neoplasms	110	Dietary risks	3	Rate	1992	6.5771679144399995	11.478559807289999	2.5137993972699997
1	Deaths	44637	Low SDI	3	Both	27	Age-standardized	410	Neoplasms	110	Dietary risks	3	Rate	1993	6.569540302920001	11.3646376114	2.60159363741
1	Deaths	44637	Low SDI	3	Both	27	Age-standardized	410	Neoplasms	110	Dietary risks	3	Rate	1994	6.59655326902	11.417530123699999	2.57539376881
1	Deaths	44637	Low SDI	3	Both	27	Age-standardized	410	Neoplasms	110	Dietary risks	3	Rate	1995	6.592021742330001	11.360009242659999	2.57256283813
1	Deaths	44637	Low SDI	3	Both	27	Age-standardized	410	Neoplasms	110	Dietary risks	3	Rate	1996	6.53721479764	11.33017059974	2.57859434892
1	Deaths	44637	Low SDI	3	Both	27	Age-standardized	410	Neoplasms	110	Dietary risks	3	Rate	1997	6.497728228230001	11.19882580327	2.54310221713
1	Deaths	44637	Low SDI	3	Both	27	Age-standardized	410	Neoplasms	110	Dietary risks	3	Rate	1998	6.4651206731599995	11.02246724804	2.59860355763
1	Deaths	44637	Low SDI	3	Both	27	Age-standardized	410	Neoplasms	110	Dietary risks	3	Rate	1999	6.35078543653	10.786103740889999	2.51579564184
1	Deaths	44637	Low SDI	3	Both	27	Age-standardized	410	Neoplasms	110	Dietary risks	3	Rate	2000	6.272075758800001	10.767174734600001	2.46592781094
1	Deaths	44637	Low SDI	3	Both	27	Age-standardized	410	Neoplasms	110	Dietary risks	3	Rate	2001	6.18203720194	10.486075478450001	2.43835444778
1	Deaths	44637	Low SDI	3	Both	27	Age-standardized	410	Neoplasms	110	Dietary risks	3	Rate	2002	6.1258538073	10.43521958185	2.43372809292
1	Deaths	44637	Low SDI	3	Both	27	Age-standardized	410	Neoplasms	110	Dietary risks	3	Rate	2003	6.10119214834	10.36417266556	2.41798094999
1	Deaths	44637	Low SDI	3	Both	27	Age-standardized	410	Neoplasms	110	Dietary risks	3	Rate	2004	6.0285086452000005	10.31276990092	2.39000214645
1	Deaths	44637	Low SDI	3	Both	27	Age-standardized	410	Neoplasms	110	Dietary risks	3	Rate	2005	5.94767981906	10.02286467003	2.37346267501
1	Deaths	44637	Low SDI	3	Both	27	Age-standardized	410	Neoplasms	110	Dietary risks	3	Rate	2006	5.87579223704	9.9087324859	2.33888950913
1	Deaths	44637	Low SDI	3	Both	27	Age-standardized	410	Neoplasms	110	Dietary risks	3	Rate	2007	5.81628500958	9.787490695759999	2.3335526263
1	Deaths	44637	Low SDI	3	Both	27	Age-standardized	410	Neoplasms	110	Dietary risks	3	Rate	2008	5.76173038635	9.69562198523	2.29674945078
1	Deaths	44637	Low SDI	3	Both	27	Age-standardized	410	Neoplasms	110	Dietary risks	3	Rate	2009	5.729421150359999	9.690227177	2.25146005248
1	Deaths	44637	Low SDI	3	Both	27	Age-standardized	410	Neoplasms	110	Dietary risks	3	Rate	2010	5.71331266266	9.65111775782	2.25930210226
1	Deaths	44637	Low SDI	3	Both	27	Age-standardized	410	Neoplasms	110	Dietary risks	3	Rate	2011	5.69487979208	9.6208652282	2.24283806447
1	Deaths	44637	Low SDI	3	Both	27	Age-standardized	410	Neoplasms	110	Dietary risks	3	Rate	2012	5.67804490224	9.600834876719999	2.23426772571
1	Deaths	44637	Low SDI	3	Both	27	Age-standardized	410	Neoplasms	110	Dietary risks	3	Rate	2013	5.7571424358500005	9.749626893570001	2.28978200275
1	Deaths	44637	Low SDI	3	Both	27	Age-standardized	410	Neoplasms	110	Dietary risks	3	Rate	2014	5.7957026118699995	9.83559161523	2.28582523714
1	Deaths	44637	Low SDI	3	Both	27	Age-standardized	410	Neoplasms	110	Dietary risks	3	Rate	2015	5.82752415716	9.80104865188	2.26151716855
1	Deaths	44637	Low SDI	3	Both	27	Age-standardized	410	Neoplasms	110	Dietary risks	3	Rate	2016	5.8277072079900005	9.839371559009999	2.2743187793599997
1	Deaths	44637	Low SDI	3	Both	27	Age-standardized	410	Neoplasms	110	Dietary risks	3	Rate	2017	5.839108732480001	9.79219097321	2.30769438569
1	Deaths	44637	Low SDI	3	Both	27	Age-standardized	410	Neoplasms	110	Dietary risks	3	Rate	2018	5.8283747182	9.70358243769	2.28118326578
1	Deaths	44637	Low SDI	3	Both	27	Age-standardized	410	Neoplasms	110	Dietary risks	3	Rate	2019	5.83696822285	9.85265121516	2.27096564033
1	Deaths	44637	Low SDI	3	Both	27	Age-standardized	410	Neoplasms	110	Dietary risks	3	Rate	2020	5.83203035878	9.69732496359	2.33000262033
1	Deaths	44637	Low SDI	3	Both	27	Age-standardized	410	Neoplasms	110	Dietary risks	3	Rate	2021	5.80791892013	9.60484667243	2.25135299274
1	Deaths	44639	Middle SDI	3	Both	27	Age-standardized	410	Neoplasms	110	Dietary risks	3	Rate	1990	11.925492937860001	23.403012216940002	3.11328931054
1	Deaths	44639	Middle SDI	3	Both	27	Age-standardized	410	Neoplasms	110	Dietary risks	3	Rate	1991	11.77164183026	23.754273994429997	3.09489529542
1	Deaths	44639	Middle SDI	3	Both	27	Age-standardized	410	Neoplasms	110	Dietary risks	3	Rate	1992	11.63180668015	22.62232408697	3.0455696699600003
1	Deaths	44639	Middle SDI	3	Both	27	Age-standardized	410	Neoplasms	110	Dietary risks	3	Rate	1993	11.46560568201	22.57698078364	3.0995166056500003
1	Deaths	44639	Middle SDI	3	Both	27	Age-standardized	410	Neoplasms	110	Dietary risks	3	Rate	1994	11.30022631476	22.48246373443	3.09848040129
1	Deaths	44639	Middle SDI	3	Both	27	Age-standardized	410	Neoplasms	110	Dietary risks	3	Rate	1995	11.117093820320001	21.69947949869	3.1463614982499997
1	Deaths	44639	Middle SDI	3	Both	27	Age-standardized	410	Neoplasms	110	Dietary risks	3	Rate	1996	10.87874627802	21.13992547514	3.08663739559
1	Deaths	44639	Middle SDI	3	Both	27	Age-standardized	410	Neoplasms	110	Dietary risks	3	Rate	1997	10.57984452702	20.22411999115	3.03996727493
1	Deaths	44639	Middle SDI	3	Both	27	Age-standardized	410	Neoplasms	110	Dietary risks	3	Rate	1998	10.362440346989999	20.08053622502	3.01975450997
1	Deaths	44639	Middle SDI	3	Both	27	Age-standardized	410	Neoplasms	110	Dietary risks	3	Rate	1999	10.14429194816	20.012016180979998	3.02460892833
1	Deaths	44639	Middle SDI	3	Both	27	Age-standardized	410	Neoplasms	110	Dietary risks	3	Rate	2000	9.981087042879999	19.23638174949	3.00909228072
1	Deaths	44639	Middle SDI	3	Both	27	Age-standardized	410	Neoplasms	110	Dietary risks	3	Rate	2001	9.83935946717	19.249022819	2.97798450809
1	Deaths	44639	Middle SDI	3	Both	27	Age-standardized	410	Neoplasms	110	Dietary risks	3	Rate	2002	9.6500612898	18.70100723229	2.9827329857300002
1	Deaths	44639	Middle SDI	3	Both	27	Age-standardized	410	Neoplasms	110	Dietary risks	3	Rate	2003	9.5426061842	18.8529520566	2.9802707811799998
1	Deaths	44639	Middle SDI	3	Both	27	Age-standardized	410	Neoplasms	110	Dietary risks	3	Rate	2004	9.4180332368	18.388578885620003	2.9879691674299997
1	Deaths	44639	Middle SDI	3	Both	27	Age-standardized	410	Neoplasms	110	Dietary risks	3	Rate	2005	9.11978851179	17.74887180116	2.94122647556
1	Deaths	44639	Middle SDI	3	Both	27	Age-standardized	410	Neoplasms	110	Dietary risks	3	Rate	2006	8.632658803730001	16.441604899690002	2.86309886954
1	Deaths	44639	Middle SDI	3	Both	27	Age-standardized	410	Neoplasms	110	Dietary risks	3	Rate	2007	8.36875101421	16.182084928869997	2.79495536645
1	Deaths	44639	Middle SDI	3	Both	27	Age-standardized	410	Neoplasms	110	Dietary risks	3	Rate	2008	8.28728367491	15.97731705638	2.81452375991
1	Deaths	44639	Middle SDI	3	Both	27	Age-standardized	410	Neoplasms	110	Dietary risks	3	Rate	2009	8.183081011070001	15.75063613367	2.79518782825
1	Deaths	44639	Middle SDI	3	Both	27	Age-standardized	410	Neoplasms	110	Dietary risks	3	Rate	2010	8.10132608817	15.7934973088	2.87062560318
1	Deaths	44639	Middle SDI	3	Both	27	Age-standardized	410	Neoplasms	110	Dietary risks	3	Rate	2011	7.93236364773	15.11200314345	2.7776167046299998
1	Deaths	44639	Middle SDI	3	Both	27	Age-standardized	410	Neoplasms	110	Dietary risks	3	Rate	2012	7.74982316309	14.9427398717	2.78650366469
1	Deaths	44639	Middle SDI	3	Both	27	Age-standardized	410	Neoplasms	110	Dietary risks	3	Rate	2013	7.5902669529299995	14.353097211329999	2.76286935256
1	Deaths	44639	Middle SDI	3	Both	27	Age-standardized	410	Neoplasms	110	Dietary risks	3	Rate	2014	7.4565114945	14.22178604741	2.72348358742
1	Deaths	44639	Middle SDI	3	Both	27	Age-standardized	410	Neoplasms	110	Dietary risks	3	Rate	2015	7.3740255251699995	13.741373757429999	2.6644152056599997
1	Deaths	44639	Middle SDI	3	Both	27	Age-standardized	410	Neoplasms	110	Dietary risks	3	Rate	2016	7.35683689865	13.897712368430001	2.6701278251600002
1	Deaths	44639	Middle SDI	3	Both	27	Age-standardized	410	Neoplasms	110	Dietary risks	3	Rate	2017	7.2799665540100005	14.04228797368	2.6810701529100003
1	Deaths	44639	Middle SDI	3	Both	27	Age-standardized	410	Neoplasms	110	Dietary risks	3	Rate	2018	7.26031451138	13.74908190394	2.66014040181
1	Deaths	44639	Middle SDI	3	Both	27	Age-standardized	410	Neoplasms	110	Dietary risks	3	Rate	2019	7.27027298786	13.711245754590001	2.65187200776
1	Deaths	44639	Middle SDI	3	Both	27	Age-standardized	410	Neoplasms	110	Dietary risks	3	Rate	2020	7.23673020155	13.40529386081	2.63626808498
1	Deaths	44639	Middle SDI	3	Both	27	Age-standardized	410	Neoplasms	110	Dietary risks	3	Rate	2021	7.222665260229999	13.462922821200001	2.58136183101
1	Deaths	95467	Advanced Health System	3	Both	27	Age-standardized	410	Neoplasms	110	Dietary risks	3	Rate	1990	13.54590173593	24.31424963109	3.5372479207200005
1	Deaths	95467	Advanced Health System	3	Both	27	Age-standardized	410	Neoplasms	110	Dietary risks	3	Rate	1991	13.47623152599	24.087335450850002	3.51954428331
1	Deaths	95467	Advanced Health System	3	Both	27	Age-standardized	410	Neoplasms	110	Dietary risks	3	Rate	1992	13.44354143342	23.966427427390002	3.5174179484200003
1	Deaths	95467	Advanced Health System	3	Both	27	Age-standardized	410	Neoplasms	110	Dietary risks	3	Rate	1993	13.51634472334	24.00109987427	3.5328607922999997
1	Deaths	95467	Advanced Health System	3	Both	27	Age-standardized	410	Neoplasms	110	Dietary risks	3	Rate	1994	13.45198456807	23.861668863509998	3.5153531330499996
1	Deaths	95467	Advanced Health System	3	Both	27	Age-standardized	410	Neoplasms	110	Dietary risks	3	Rate	1995	13.28702441163	23.51086095054	3.4735864250599997
1	Deaths	95467	Advanced Health System	3	Both	27	Age-standardized	410	Neoplasms	110	Dietary risks	3	Rate	1996	13.02950620639	22.98480735342	3.4006560788400004
1	Deaths	95467	Advanced Health System	3	Both	27	Age-standardized	410	Neoplasms	110	Dietary risks	3	Rate	1997	12.78891770147	22.48973851014	3.33312657222
1	Deaths	95467	Advanced Health System	3	Both	27	Age-standardized	410	Neoplasms	110	Dietary risks	3	Rate	1998	12.63411465622	22.15200125012	3.2940402787200003
1	Deaths	95467	Advanced Health System	3	Both	27	Age-standardized	410	Neoplasms	110	Dietary risks	3	Rate	1999	12.58944083766	22.0479183356	3.27690260984
1	Deaths	95467	Advanced Health System	3	Both	27	Age-standardized	410	Neoplasms	110	Dietary risks	3	Rate	2000	12.43985295133	21.72447512577	3.23584416169
1	Deaths	95467	Advanced Health System	3	Both	27	Age-standardized	410	Neoplasms	110	Dietary risks	3	Rate	2001	12.273615337919999	21.36881909309	3.18096048002
1	Deaths	95467	Advanced Health System	3	Both	27	Age-standardized	410	Neoplasms	110	Dietary risks	3	Rate	2002	12.11540635659	21.03729767478	3.13410839254
1	Deaths	95467	Advanced Health System	3	Both	27	Age-standardized	410	Neoplasms	110	Dietary risks	3	Rate	2003	11.97458705074	20.75617858636	3.0919801710000003
1	Deaths	95467	Advanced Health System	3	Both	27	Age-standardized	410	Neoplasms	110	Dietary risks	3	Rate	2004	11.716175377119999	20.33129025314	3.02296816882
1	Deaths	95467	Advanced Health System	3	Both	27	Age-standardized	410	Neoplasms	110	Dietary risks	3	Rate	2005	11.55464835948	20.0349789565	2.97263127407
1	Deaths	95467	Advanced Health System	3	Both	27	Age-standardized	410	Neoplasms	110	Dietary risks	3	Rate	2006	11.27715279369	19.591732662160002	2.89591721618
1	Deaths	95467	Advanced Health System	3	Both	27	Age-standardized	410	Neoplasms	110	Dietary risks	3	Rate	2007	11.09019989458	19.27132694579	2.8473735689099997
1	Deaths	95467	Advanced Health System	3	Both	27	Age-standardized	410	Neoplasms	110	Dietary risks	3	Rate	2008	10.998601499369999	19.10339102357	2.82295184432
1	Deaths	95467	Advanced Health System	3	Both	27	Age-standardized	410	Neoplasms	110	Dietary risks	3	Rate	2009	10.785307270739999	18.75039165379	2.7750471478
1	Deaths	95467	Advanced Health System	3	Both	27	Age-standardized	410	Neoplasms	110	Dietary risks	3	Rate	2010	10.64650528428	18.497937643049998	2.7388640098500003
1	Deaths	95467	Advanced Health System	3	Both	27	Age-standardized	410	Neoplasms	110	Dietary risks	3	Rate	2011	10.49352301409	18.18643618003	2.70667213084
1	Deaths	95467	Advanced Health System	3	Both	27	Age-standardized	410	Neoplasms	110	Dietary risks	3	Rate	2012	10.34292987874	17.88590885771	2.67177523466
1	Deaths	95467	Advanced Health System	3	Both	27	Age-standardized	410	Neoplasms	110	Dietary risks	3	Rate	2013	10.18069396974	17.585242114139998	2.62735243777
1	Deaths	95467	Advanced Health System	3	Both	27	Age-standardized	410	Neoplasms	110	Dietary risks	3	Rate	2014	10.04413180429	17.34272678522	2.5865915737700003
1	Deaths	95467	Advanced Health System	3	Both	27	Age-standardized	410	Neoplasms	110	Dietary risks	3	Rate	2015	9.97548487204	17.181996498580002	2.55851543707
1	Deaths	95467	Advanced Health System	3	Both	27	Age-standardized	410	Neoplasms	110	Dietary risks	3	Rate	2016	9.887937781149999	16.97751495571	2.53113127085
1	Deaths	95467	Advanced Health System	3	Both	27	Age-standardized	410	Neoplasms	110	Dietary risks	3	Rate	2017	9.70784987217	16.671765723340002	2.47899688504
1	Deaths	95467	Advanced Health System	3	Both	27	Age-standardized	410	Neoplasms	110	Dietary risks	3	Rate	2018	9.600136888069999	16.42812961292	2.4382008743
1	Deaths	95467	Advanced Health System	3	Both	27	Age-standardized	410	Neoplasms	110	Dietary risks	3	Rate	2019	9.4493512685	16.17694185481	2.3854756780799997
1	Deaths	95467	Advanced Health System	3	Both	27	Age-standardized	410	Neoplasms	110	Dietary risks	3	Rate	2020	9.19860949522	15.776728806889999	2.32255770465
1	Deaths	95467	Advanced Health System	3	Both	27	Age-standardized	410	Neoplasms	110	Dietary risks	3	Rate	2021	9.16980138723	15.741465080149998	2.32623390914
1	Deaths	95469	Limited Health System	3	Both	27	Age-standardized	410	Neoplasms	110	Dietary risks	3	Rate	1990	5.39902924908	9.510667778390001	2.1391636971
1	Deaths	95469	Limited Health System	3	Both	27	Age-standardized	410	Neoplasms	110	Dietary risks	3	Rate	1991	5.37827018624	9.35752724817	2.11485771815
1	Deaths	95469	Limited Health System	3	Both	27	Age-standardized	410	Neoplasms	110	Dietary risks	3	Rate	1992	5.40765348833	9.49106503869	2.10774822753
1	Deaths	95469	Limited Health System	3	Both	27	Age-standardized	410	Neoplasms	110	Dietary risks	3	Rate	1993	5.38905243536	9.34083884353	2.12177611345
1	Deaths	95469	Limited Health System	3	Both	27	Age-standardized	410	Neoplasms	110	Dietary risks	3	Rate	1994	5.41770002171	9.44198387467	2.14570051907
1	Deaths	95469	Limited Health System	3	Both	27	Age-standardized	410	Neoplasms	110	Dietary risks	3	Rate	1995	5.45974299889	9.48705995788	2.1758214221
1	Deaths	95469	Limited Health System	3	Both	27	Age-standardized	410	Neoplasms	110	Dietary risks	3	Rate	1996	5.42954299863	9.47920246184	2.11941896436
1	Deaths	95469	Limited Health System	3	Both	27	Age-standardized	410	Neoplasms	110	Dietary risks	3	Rate	1997	5.41448778965	9.255717957189999	2.10530730231
1	Deaths	95469	Limited Health System	3	Both	27	Age-standardized	410	Neoplasms	110	Dietary risks	3	Rate	1998	5.40294530901	9.29295304299	2.1077875377699997
1	Deaths	95469	Limited Health System	3	Both	27	Age-standardized	410	Neoplasms	110	Dietary risks	3	Rate	1999	5.283923070279999	9.02893517866	2.07871754129
1	Deaths	95469	Limited Health System	3	Both	27	Age-standardized	410	Neoplasms	110	Dietary risks	3	Rate	2000	5.23855806967	8.94390574316	2.0518313095800003
1	Deaths	95469	Limited Health System	3	Both	27	Age-standardized	410	Neoplasms	110	Dietary risks	3	Rate	2001	5.21284480713	8.92439520744	2.0360238382399998
1	Deaths	95469	Limited Health System	3	Both	27	Age-standardized	410	Neoplasms	110	Dietary risks	3	Rate	2002	5.17272982401	8.79542056218	2.03797132406
1	Deaths	95469	Limited Health System	3	Both	27	Age-standardized	410	Neoplasms	110	Dietary risks	3	Rate	2003	5.16774373514	8.87855082743	2.0049309062400003
1	Deaths	95469	Limited Health System	3	Both	27	Age-standardized	410	Neoplasms	110	Dietary risks	3	Rate	2004	5.11142423202	8.71975813795	1.990169048
1	Deaths	95469	Limited Health System	3	Both	27	Age-standardized	410	Neoplasms	110	Dietary risks	3	Rate	2005	5.07462098534	8.68613761543	1.9765613797200001
1	Deaths	95469	Limited Health System	3	Both	27	Age-standardized	410	Neoplasms	110	Dietary risks	3	Rate	2006	5.0219277841	8.597460117	1.95251678929
1	Deaths	95469	Limited Health System	3	Both	27	Age-standardized	410	Neoplasms	110	Dietary risks	3	Rate	2007	5.02872382474	8.643594256230001	1.96452001494
1	Deaths	95469	Limited Health System	3	Both	27	Age-standardized	410	Neoplasms	110	Dietary risks	3	Rate	2008	4.98866269289	8.62295967691	1.91590996656
1	Deaths	95469	Limited Health System	3	Both	27	Age-standardized	410	Neoplasms	110	Dietary risks	3	Rate	2009	4.9147039701	8.44377471342	1.87032685005
1	Deaths	95469	Limited Health System	3	Both	27	Age-standardized	410	Neoplasms	110	Dietary risks	3	Rate	2010	4.90671554012	8.40554668791	1.87468602147
1	Deaths	95469	Limited Health System	3	Both	27	Age-standardized	410	Neoplasms	110	Dietary risks	3	Rate	2011	4.88299905808	8.45630186745	1.8494473406099998
1	Deaths	95469	Limited Health System	3	Both	27	Age-standardized	410	Neoplasms	110	Dietary risks	3	Rate	2012	4.82645526444	8.26711228809	1.8533126990500002
1	Deaths	95469	Limited Health System	3	Both	27	Age-standardized	410	Neoplasms	110	Dietary risks	3	Rate	2013	4.8815223236800005	8.37710764985	1.8616460182099999
1	Deaths	95469	Limited Health System	3	Both	27	Age-standardized	410	Neoplasms	110	Dietary risks	3	Rate	2014	4.91634027634	8.38784073784	1.8846929213199999
1	Deaths	95469	Limited Health System	3	Both	27	Age-standardized	410	Neoplasms	110	Dietary risks	3	Rate	2015	4.92895980505	8.40751611173	1.88331677525
1	Deaths	95469	Limited Health System	3	Both	27	Age-standardized	410	Neoplasms	110	Dietary risks	3	Rate	2016	4.92561345839	8.44906325961	1.8706335689100002
1	Deaths	95469	Limited Health System	3	Both	27	Age-standardized	410	Neoplasms	110	Dietary risks	3	Rate	2017	4.96271602839	8.4172981192	1.8785675236300001
1	Deaths	95469	Limited Health System	3	Both	27	Age-standardized	410	Neoplasms	110	Dietary risks	3	Rate	2018	4.99970927459	8.417135862199999	1.90254143914
1	Deaths	95469	Limited Health System	3	Both	27	Age-standardized	410	Neoplasms	110	Dietary risks	3	Rate	2019	5.0011855693600005	8.51890750019	1.91655222076
1	Deaths	95469	Limited Health System	3	Both	27	Age-standardized	410	Neoplasms	110	Dietary risks	3	Rate	2020	4.96102875071	8.416967919960001	1.9011889209200001
1	Deaths	95469	Limited Health System	3	Both	27	Age-standardized	410	Neoplasms	110	Dietary risks	3	Rate	2021	4.93399543369	8.35278068167	1.86367362297
1	Deaths	94365	Central Africa	3	Both	27	Age-standardized	410	Neoplasms	110	Dietary risks	3	Rate	1990	6.3353357219	11.07714451713	2.4082227721200002
1	Deaths	94365	Central Africa	3	Both	27	Age-standardized	410	Neoplasms	110	Dietary risks	3	Rate	1991	6.32750322673	10.960194044549999	2.41988953626
1	Deaths	94365	Central Africa	3	Both	27	Age-standardized	410	Neoplasms	110	Dietary risks	3	Rate	1992	6.30591762094	10.92074372403	2.4175133790900003
1	Deaths	94365	Central Africa	3	Both	27	Age-standardized	410	Neoplasms	110	Dietary risks	3	Rate	1993	6.27630329071	10.85915997669	2.40973071503
1	Deaths	94365	Central Africa	3	Both	27	Age-standardized	410	Neoplasms	110	Dietary risks	3	Rate	1994	6.27939480271	10.81150211758	2.38574942371
1	Deaths	94365	Central Africa	3	Both	27	Age-standardized	410	Neoplasms	110	Dietary risks	3	Rate	1995	6.30334137535	10.76166804995	2.3880251122200002
1	Deaths	94365	Central Africa	3	Both	27	Age-standardized	410	Neoplasms	110	Dietary risks	3	Rate	1996	6.38350533864	10.79038427837	2.4154490494700003
1	Deaths	94365	Central Africa	3	Both	27	Age-standardized	410	Neoplasms	110	Dietary risks	3	Rate	1997	6.25369674002	10.57652151537	2.40235397029
1	Deaths	94365	Central Africa	3	Both	27	Age-standardized	410	Neoplasms	110	Dietary risks	3	Rate	1998	6.216653728560001	10.45892574137	2.4228868659900002
1	Deaths	94365	Central Africa	3	Both	27	Age-standardized	410	Neoplasms	110	Dietary risks	3	Rate	1999	6.160484032059999	10.4451431995	2.43591711218
1	Deaths	94365	Central Africa	3	Both	27	Age-standardized	410	Neoplasms	110	Dietary risks	3	Rate	2000	6.14014285127	10.388259152009999	2.44542791458
1	Deaths	94365	Central Africa	3	Both	27	Age-standardized	410	Neoplasms	110	Dietary risks	3	Rate	2001	6.06447452471	10.34093673426	2.43750251223
1	Deaths	94365	Central Africa	3	Both	27	Age-standardized	410	Neoplasms	110	Dietary risks	3	Rate	2002	5.9920560926799995	10.1583926053	2.48898158213
1	Deaths	94365	Central Africa	3	Both	27	Age-standardized	410	Neoplasms	110	Dietary risks	3	Rate	2003	6.012516672109999	10.06794967783	2.5709649292999996
1	Deaths	94365	Central Africa	3	Both	27	Age-standardized	410	Neoplasms	110	Dietary risks	3	Rate	2004	5.96508522407	9.931617390449999	2.59064735371
1	Deaths	94365	Central Africa	3	Both	27	Age-standardized	410	Neoplasms	110	Dietary risks	3	Rate	2005	5.92330090821	9.766333762690001	2.62861596212
1	Deaths	94365	Central Africa	3	Both	27	Age-standardized	410	Neoplasms	110	Dietary risks	3	Rate	2006	5.925073293500001	9.79858890582	2.65420130989
1	Deaths	94365	Central Africa	3	Both	27	Age-standardized	410	Neoplasms	110	Dietary risks	3	Rate	2007	5.9143871927200005	9.81092704167	2.6751150570499997
1	Deaths	94365	Central Africa	3	Both	27	Age-standardized	410	Neoplasms	110	Dietary risks	3	Rate	2008	5.9431171054	9.8806765205	2.68723135377
1	Deaths	94365	Central Africa	3	Both	27	Age-standardized	410	Neoplasms	110	Dietary risks	3	Rate	2009	5.95931877792	9.88274928426	2.7230194990400003
1	Deaths	94365	Central Africa	3	Both	27	Age-standardized	410	Neoplasms	110	Dietary risks	3	Rate	2010	5.99768500383	9.91930219156	2.75921907864
1	Deaths	94365	Central Africa	3	Both	27	Age-standardized	410	Neoplasms	110	Dietary risks	3	Rate	2011	6.02964498392	9.97687412714	2.8286467064000003
1	Deaths	94365	Central Africa	3	Both	27	Age-standardized	410	Neoplasms	110	Dietary risks	3	Rate	2012	6.05321690412	9.97774179534	2.8715245405200003
1	Deaths	94365	Central Africa	3	Both	27	Age-standardized	410	Neoplasms	110	Dietary risks	3	Rate	2013	6.06766906917	10.0076299443	2.87800448436
1	Deaths	94365	Central Africa	3	Both	27	Age-standardized	410	Neoplasms	110	Dietary risks	3	Rate	2014	6.0839373942899995	9.95688252843	2.869262147
1	Deaths	94365	Central Africa	3	Both	27	Age-standardized	410	Neoplasms	110	Dietary risks	3	Rate	2015	6.07397497217	10.01050265154	2.85269184195
1	Deaths	94365	Central Africa	3	Both	27	Age-standardized	410	Neoplasms	110	Dietary risks	3	Rate	2016	6.05890283434	9.95997648688	2.81938588994
1	Deaths	94365	Central Africa	3	Both	27	Age-standardized	410	Neoplasms	110	Dietary risks	3	Rate	2017	6.0429324732100005	10.000744578619999	2.8314581329
1	Deaths	94365	Central Africa	3	Both	27	Age-standardized	410	Neoplasms	110	Dietary risks	3	Rate	2018	6.0270617762	9.966128819849999	2.86400339028
1	Deaths	94365	Central Africa	3	Both	27	Age-standardized	410	Neoplasms	110	Dietary risks	3	Rate	2019	6.016330104630001	9.91598036675	2.87617459157
1	Deaths	94365	Central Africa	3	Both	27	Age-standardized	410	Neoplasms	110	Dietary risks	3	Rate	2020	6.0311958284800005	9.95076766389	2.87162865291
1	Deaths	94365	Central Africa	3	Both	27	Age-standardized	410	Neoplasms	110	Dietary risks	3	Rate	2021	6.02796633093	9.9413043155	2.8242292091800003
1	Deaths	95468	Basic Health System	3	Both	27	Age-standardized	410	Neoplasms	110	Dietary risks	3	Rate	1990	13.689324059739999	27.40527661426	3.3246602804500003
1	Deaths	95468	Basic Health System	3	Both	27	Age-standardized	410	Neoplasms	110	Dietary risks	3	Rate	1991	13.45824413994	27.32517400986	3.3849547556599995
1	Deaths	95468	Basic Health System	3	Both	27	Age-standardized	410	Neoplasms	110	Dietary risks	3	Rate	1992	13.24572632937	26.097297573540004	3.38385627003
1	Deaths	95468	Basic Health System	3	Both	27	Age-standardized	410	Neoplasms	110	Dietary risks	3	Rate	1993	13.014704885910001	25.94675791613	3.28767575737
1	Deaths	95468	Basic Health System	3	Both	27	Age-standardized	410	Neoplasms	110	Dietary risks	3	Rate	1994	12.766185961049999	25.5940806421	3.3139610167800004
1	Deaths	95468	Basic Health System	3	Both	27	Age-standardized	410	Neoplasms	110	Dietary risks	3	Rate	1995	12.50351681337	24.31800731724	3.3447707869000003
1	Deaths	95468	Basic Health System	3	Both	27	Age-standardized	410	Neoplasms	110	Dietary risks	3	Rate	1996	12.18139341341	23.8411355575	3.35944686087
1	Deaths	95468	Basic Health System	3	Both	27	Age-standardized	410	Neoplasms	110	Dietary risks	3	Rate	1997	11.85074656796	23.01067143198	3.3099490555799997
1	Deaths	95468	Basic Health System	3	Both	27	Age-standardized	410	Neoplasms	110	Dietary risks	3	Rate	1998	11.60242718422	22.76827559178	3.25294819609
1	Deaths	95468	Basic Health System	3	Both	27	Age-standardized	410	Neoplasms	110	Dietary risks	3	Rate	1999	11.39518558653	22.670397570320002	3.26114181141
1	Deaths	95468	Basic Health System	3	Both	27	Age-standardized	410	Neoplasms	110	Dietary risks	3	Rate	2000	11.27169081975	22.024921730320003	3.33428729839
1	Deaths	95468	Basic Health System	3	Both	27	Age-standardized	410	Neoplasms	110	Dietary risks	3	Rate	2001	11.11777075271	22.03714282984	3.33406059668
1	Deaths	95468	Basic Health System	3	Both	27	Age-standardized	410	Neoplasms	110	Dietary risks	3	Rate	2002	10.907530503130001	21.489957852179998	3.31382015382
1	Deaths	95468	Basic Health System	3	Both	27	Age-standardized	410	Neoplasms	110	Dietary risks	3	Rate	2003	10.809861493529999	21.80496348812	3.30379613597
1	Deaths	95468	Basic Health System	3	Both	27	Age-standardized	410	Neoplasms	110	Dietary risks	3	Rate	2004	10.7037187764	21.49460964262	3.38773318741
1	Deaths	95468	Basic Health System	3	Both	27	Age-standardized	410	Neoplasms	110	Dietary risks	3	Rate	2005	10.390364198210001	20.56823590099	3.34078298003
1	Deaths	95468	Basic Health System	3	Both	27	Age-standardized	410	Neoplasms	110	Dietary risks	3	Rate	2006	9.84253540568	19.26999063954	3.2146496619400002
1	Deaths	95468	Basic Health System	3	Both	27	Age-standardized	410	Neoplasms	110	Dietary risks	3	Rate	2007	9.51048470658	18.88099548166	3.10792790298
1	Deaths	95468	Basic Health System	3	Both	27	Age-standardized	410	Neoplasms	110	Dietary risks	3	Rate	2008	9.3636187027	18.43379387508	3.18312980222
1	Deaths	95468	Basic Health System	3	Both	27	Age-standardized	410	Neoplasms	110	Dietary risks	3	Rate	2009	9.23018665931	18.085301365150002	3.1153928806299995
1	Deaths	95468	Basic Health System	3	Both	27	Age-standardized	410	Neoplasms	110	Dietary risks	3	Rate	2010	9.11663279721	18.22572639798	3.2045040259700004
1	Deaths	95468	Basic Health System	3	Both	27	Age-standardized	410	Neoplasms	110	Dietary risks	3	Rate	2011	8.920699455680001	17.28695933209	3.00146792241
1	Deaths	95468	Basic Health System	3	Both	27	Age-standardized	410	Neoplasms	110	Dietary risks	3	Rate	2012	8.701706446780001	17.06844166092	3.01615495314
1	Deaths	95468	Basic Health System	3	Both	27	Age-standardized	410	Neoplasms	110	Dietary risks	3	Rate	2013	8.48767928461	16.392827529359998	3.02548659568
1	Deaths	95468	Basic Health System	3	Both	27	Age-standardized	410	Neoplasms	110	Dietary risks	3	Rate	2014	8.310390482639999	16.261650611889998	2.9220918028500003
1	Deaths	95468	Basic Health System	3	Both	27	Age-standardized	410	Neoplasms	110	Dietary risks	3	Rate	2015	8.20847178197	15.65009917967	2.86902499619
1	Deaths	95468	Basic Health System	3	Both	27	Age-standardized	410	Neoplasms	110	Dietary risks	3	Rate	2016	8.19124140613	15.875346433010002	2.8013510638000003
1	Deaths	95468	Basic Health System	3	Both	27	Age-standardized	410	Neoplasms	110	Dietary risks	3	Rate	2017	8.09561300665	15.91088372838	2.89224180376
1	Deaths	95468	Basic Health System	3	Both	27	Age-standardized	410	Neoplasms	110	Dietary risks	3	Rate	2018	8.06182273476	15.745585820790001	2.86757936837
1	Deaths	95468	Basic Health System	3	Both	27	Age-standardized	410	Neoplasms	110	Dietary risks	3	Rate	2019	8.06150273534	15.55364048244	2.9183123205
1	Deaths	95468	Basic Health System	3	Both	27	Age-standardized	410	Neoplasms	110	Dietary risks	3	Rate	2020	8.023940851759999	15.17696068204	2.83245310608
1	Deaths	95468	Basic Health System	3	Both	27	Age-standardized	410	Neoplasms	110	Dietary risks	3	Rate	2021	7.988747128710001	15.01721198265	2.83015862197
1	Deaths	95470	Minimal Health System	3	Both	27	Age-standardized	410	Neoplasms	110	Dietary risks	3	Rate	1990	6.83097102054	13.035241714189999	2.2792120418599997
1	Deaths	95470	Minimal Health System	3	Both	27	Age-standardized	410	Neoplasms	110	Dietary risks	3	Rate	1991	6.79072684714	12.90131254697	2.3004581161899997
1	Deaths	95470	Minimal Health System	3	Both	27	Age-standardized	410	Neoplasms	110	Dietary risks	3	Rate	1992	6.75006314347	12.808655128949999	2.3257003136399996
1	Deaths	95470	Minimal Health System	3	Both	27	Age-standardized	410	Neoplasms	110	Dietary risks	3	Rate	1993	6.7235391043899995	12.819369521039999	2.33439924576
1	Deaths	95470	Minimal Health System	3	Both	27	Age-standardized	410	Neoplasms	110	Dietary risks	3	Rate	1994	6.72542201474	12.852021261700001	2.3194058052299997
1	Deaths	95470	Minimal Health System	3	Both	27	Age-standardized	410	Neoplasms	110	Dietary risks	3	Rate	1995	6.74993706242	12.857085303980002	2.33181592609
1	Deaths	95470	Minimal Health System	3	Both	27	Age-standardized	410	Neoplasms	110	Dietary risks	3	Rate	1996	6.78469262188	12.83666279931	2.34216113054
1	Deaths	95470	Minimal Health System	3	Both	27	Age-standardized	410	Neoplasms	110	Dietary risks	3	Rate	1997	6.712577275360001	12.627615471959999	2.3265050137
1	Deaths	95470	Minimal Health System	3	Both	27	Age-standardized	410	Neoplasms	110	Dietary risks	3	Rate	1998	6.6999999451	12.54370123174	2.3300081548400002
1	Deaths	95470	Minimal Health System	3	Both	27	Age-standardized	410	Neoplasms	110	Dietary risks	3	Rate	1999	6.667740884950001	12.396206134819998	2.32012572471
1	Deaths	95470	Minimal Health System	3	Both	27	Age-standardized	410	Neoplasms	110	Dietary risks	3	Rate	2000	6.67330901149	12.35097318948	2.32988407513
1	Deaths	95470	Minimal Health System	3	Both	27	Age-standardized	410	Neoplasms	110	Dietary risks	3	Rate	2001	6.61675424287	12.224957855140001	2.31610282748
1	Deaths	95470	Minimal Health System	3	Both	27	Age-standardized	410	Neoplasms	110	Dietary risks	3	Rate	2002	6.58188831609	12.09582295254	2.31589053877
1	Deaths	95470	Minimal Health System	3	Both	27	Age-standardized	410	Neoplasms	110	Dietary risks	3	Rate	2003	6.604517556809999	12.01750729474	2.34596360171
1	Deaths	95470	Minimal Health System	3	Both	27	Age-standardized	410	Neoplasms	110	Dietary risks	3	Rate	2004	6.602605045060001	11.91934541831	2.35757380317
1	Deaths	95470	Minimal Health System	3	Both	27	Age-standardized	410	Neoplasms	110	Dietary risks	3	Rate	2005	6.59171111616	11.93707722335	2.37003756521
1	Deaths	95470	Minimal Health System	3	Both	27	Age-standardized	410	Neoplasms	110	Dietary risks	3	Rate	2006	6.60511197452	11.88911770142	2.3933012278
1	Deaths	95470	Minimal Health System	3	Both	27	Age-standardized	410	Neoplasms	110	Dietary risks	3	Rate	2007	6.59996266433	11.928120916340001	2.38892393194
1	Deaths	95470	Minimal Health System	3	Both	27	Age-standardized	410	Neoplasms	110	Dietary risks	3	Rate	2008	6.61652147624	11.91711277474	2.4064869045700004
1	Deaths	95470	Minimal Health System	3	Both	27	Age-standardized	410	Neoplasms	110	Dietary risks	3	Rate	2009	6.63326297386	11.91912382293	2.40360286113
1	Deaths	95470	Minimal Health System	3	Both	27	Age-standardized	410	Neoplasms	110	Dietary risks	3	Rate	2010	6.676627911550001	11.94950583438	2.41332785688
1	Deaths	95470	Minimal Health System	3	Both	27	Age-standardized	410	Neoplasms	110	Dietary risks	3	Rate	2011	6.7050460339699995	12.007043783599999	2.42966339738
1	Deaths	95470	Minimal Health System	3	Both	27	Age-standardized	410	Neoplasms	110	Dietary risks	3	Rate	2012	6.72216175527	12.00715287683	2.44639251797
1	Deaths	95470	Minimal Health System	3	Both	27	Age-standardized	410	Neoplasms	110	Dietary risks	3	Rate	2013	6.7359404633	12.01621181515	2.45102968349
1	Deaths	95470	Minimal Health System	3	Both	27	Age-standardized	410	Neoplasms	110	Dietary risks	3	Rate	2014	6.73427216601	11.96589951286	2.43711840505
1	Deaths	95470	Minimal Health System	3	Both	27	Age-standardized	410	Neoplasms	110	Dietary risks	3	Rate	2015	6.731295759000001	12.01476762135	2.4416316559999998
1	Deaths	95470	Minimal Health System	3	Both	27	Age-standardized	410	Neoplasms	110	Dietary risks	3	Rate	2016	6.72885197793	12.01088686085	2.43013042641
1	Deaths	95470	Minimal Health System	3	Both	27	Age-standardized	410	Neoplasms	110	Dietary risks	3	Rate	2017	6.71593206365	11.98072911794	2.42917421338
1	Deaths	95470	Minimal Health System	3	Both	27	Age-standardized	410	Neoplasms	110	Dietary risks	3	Rate	2018	6.6891630834099995	11.81517660599	2.4327857065000003
1	Deaths	95470	Minimal Health System	3	Both	27	Age-standardized	410	Neoplasms	110	Dietary risks	3	Rate	2019	6.66926318286	11.754105148159999	2.42969038026
1	Deaths	95470	Minimal Health System	3	Both	27	Age-standardized	410	Neoplasms	110	Dietary risks	3	Rate	2020	6.65546505172	11.69422697507	2.42570744214
1	Deaths	95470	Minimal Health System	3	Both	27	Age-standardized	410	Neoplasms	110	Dietary risks	3	Rate	2021	6.62953372587	11.74470104419	2.40496586328
2	DALYs (Disability-Adjusted Life Years)	9	Southeast Asia	3	Both	27	Age-standardized	410	Neoplasms	110	Dietary risks	3	Rate	1990	224.58111575784	363.85621462233	113.04174088888001
2	DALYs (Disability-Adjusted Life Years)	9	Southeast Asia	3	Both	27	Age-standardized	410	Neoplasms	110	Dietary risks	3	Rate	1991	224.55168869316	369.43311643181	112.40831081367
2	DALYs (Disability-Adjusted Life Years)	9	Southeast Asia	3	Both	27	Age-standardized	410	Neoplasms	110	Dietary risks	3	Rate	1992	225.15452882912	358.66936242145	112.21760885869001
2	DALYs (Disability-Adjusted Life Years)	9	Southeast Asia	3	Both	27	Age-standardized	410	Neoplasms	110	Dietary risks	3	Rate	1993	226.18129203125	364.16860426737	115.3447089818
2	DALYs (Disability-Adjusted Life Years)	9	Southeast Asia	3	Both	27	Age-standardized	410	Neoplasms	110	Dietary risks	3	Rate	1994	226.49263752886998	365.47771207738	115.51902265116
2	DALYs (Disability-Adjusted Life Years)	9	Southeast Asia	3	Both	27	Age-standardized	410	Neoplasms	110	Dietary risks	3	Rate	1995	226.44070615267	366.98818998689	113.87967823067
2	DALYs (Disability-Adjusted Life Years)	9	Southeast Asia	3	Both	27	Age-standardized	410	Neoplasms	110	Dietary risks	3	Rate	1996	226.55147162936	366.30182713051	113.38186081097999
2	DALYs (Disability-Adjusted Life Years)	9	Southeast Asia	3	Both	27	Age-standardized	410	Neoplasms	110	Dietary risks	3	Rate	1997	223.31446221862	354.31051922136	111.24650445825
2	DALYs (Disability-Adjusted Life Years)	9	Southeast Asia	3	Both	27	Age-standardized	410	Neoplasms	110	Dietary risks	3	Rate	1998	223.57224667464	355.06415741317	112.75343019044
2	DALYs (Disability-Adjusted Life Years)	9	Southeast Asia	3	Both	27	Age-standardized	410	Neoplasms	110	Dietary risks	3	Rate	1999	225.14436736527998	359.37878228968	112.58309229503
2	DALYs (Disability-Adjusted Life Years)	9	Southeast Asia	3	Both	27	Age-standardized	410	Neoplasms	110	Dietary risks	3	Rate	2000	224.37928836374	356.92450896131	109.82869490701
2	DALYs (Disability-Adjusted Life Years)	9	Southeast Asia	3	Both	27	Age-standardized	410	Neoplasms	110	Dietary risks	3	Rate	2001	222.31980619331998	350.17851732675	112.62138262002001
2	DALYs (Disability-Adjusted Life Years)	9	Southeast Asia	3	Both	27	Age-standardized	410	Neoplasms	110	Dietary risks	3	Rate	2002	223.10599943775	350.55643328226	112.3547795673
2	DALYs (Disability-Adjusted Life Years)	9	Southeast Asia	3	Both	27	Age-standardized	410	Neoplasms	110	Dietary risks	3	Rate	2003	222.97990158302002	350.26838979402	109.94164108993
2	DALYs (Disability-Adjusted Life Years)	9	Southeast Asia	3	Both	27	Age-standardized	410	Neoplasms	110	Dietary risks	3	Rate	2004	222.63808822185	349.45693434145	112.82520834107
2	DALYs (Disability-Adjusted Life Years)	9	Southeast Asia	3	Both	27	Age-standardized	410	Neoplasms	110	Dietary risks	3	Rate	2005	221.52660792105002	348.15941989998	109.0187915866
2	DALYs (Disability-Adjusted Life Years)	9	Southeast Asia	3	Both	27	Age-standardized	410	Neoplasms	110	Dietary risks	3	Rate	2006	219.49256582017	341.99990943636	111.54076454332001
2	DALYs (Disability-Adjusted Life Years)	9	Southeast Asia	3	Both	27	Age-standardized	410	Neoplasms	110	Dietary risks	3	Rate	2007	218.01991857379002	344.53267006734	110.11452348837999
2	DALYs (Disability-Adjusted Life Years)	9	Southeast Asia	3	Both	27	Age-standardized	410	Neoplasms	110	Dietary risks	3	Rate	2008	217.36346299323	340.86097337455	107.04637710777999
2	DALYs (Disability-Adjusted Life Years)	9	Southeast Asia	3	Both	27	Age-standardized	410	Neoplasms	110	Dietary risks	3	Rate	2009	216.49611275719002	342.82873142206	104.62644210313
2	DALYs (Disability-Adjusted Life Years)	9	Southeast Asia	3	Both	27	Age-standardized	410	Neoplasms	110	Dietary risks	3	Rate	2010	215.87541001775	338.3070274053	106.58980893293001
2	DALYs (Disability-Adjusted Life Years)	9	Southeast Asia	3	Both	27	Age-standardized	410	Neoplasms	110	Dietary risks	3	Rate	2011	214.75050830916	336.24362974973997	104.02753457014
2	DALYs (Disability-Adjusted Life Years)	9	Southeast Asia	3	Both	27	Age-standardized	410	Neoplasms	110	Dietary risks	3	Rate	2012	212.59727396188	337.54190270601	103.27513838997
2	DALYs (Disability-Adjusted Life Years)	9	Southeast Asia	3	Both	27	Age-standardized	410	Neoplasms	110	Dietary risks	3	Rate	2013	211.30226826268998	332.45387440036	102.39964143322999
2	DALYs (Disability-Adjusted Life Years)	9	Southeast Asia	3	Both	27	Age-standardized	410	Neoplasms	110	Dietary risks	3	Rate	2014	210.91349803645	332.30147813929	101.95638575913001
2	DALYs (Disability-Adjusted Life Years)	9	Southeast Asia	3	Both	27	Age-standardized	410	Neoplasms	110	Dietary risks	3	Rate	2015	211.73896739475998	329.80570672205	100.77563570961999
2	DALYs (Disability-Adjusted Life Years)	9	Southeast Asia	3	Both	27	Age-standardized	410	Neoplasms	110	Dietary risks	3	Rate	2016	212.05777445043	332.70900766653	102.30561658084001
2	DALYs (Disability-Adjusted Life Years)	9	Southeast Asia	3	Both	27	Age-standardized	410	Neoplasms	110	Dietary risks	3	Rate	2017	211.40730989790998	331.22616714653	103.07349738423
2	DALYs (Disability-Adjusted Life Years)	9	Southeast Asia	3	Both	27	Age-standardized	410	Neoplasms	110	Dietary risks	3	Rate	2018	211.7027671021	328.69528122101	101.16632694956
2	DALYs (Disability-Adjusted Life Years)	9	Southeast Asia	3	Both	27	Age-standardized	410	Neoplasms	110	Dietary risks	3	Rate	2019	212.82337162594	332.17713610691	101.794653369
2	DALYs (Disability-Adjusted Life Years)	9	Southeast Asia	3	Both	27	Age-standardized	410	Neoplasms	110	Dietary risks	3	Rate	2020	210.99485751804002	324.93310581932997	100.07057189913
2	DALYs (Disability-Adjusted Life Years)	9	Southeast Asia	3	Both	27	Age-standardized	410	Neoplasms	110	Dietary risks	3	Rate	2021	211.68748435465	334.64276607804	100.22023130644
2	DALYs (Disability-Adjusted Life Years)	5	East Asia	3	Both	27	Age-standardized	410	Neoplasms	110	Dietary risks	3	Rate	1990	462.1437309137	959.07374330655	96.31903938534
2	DALYs (Disability-Adjusted Life Years)	5	East Asia	3	Both	27	Age-standardized	410	Neoplasms	110	Dietary risks	3	Rate	1991	452.63063294534004	957.1180833009801	96.38781316349
2	DALYs (Disability-Adjusted Life Years)	5	East Asia	3	Both	27	Age-standardized	410	Neoplasms	110	Dietary risks	3	Rate	1992	441.79466545076997	909.97721043912	94.26624303906
2	DALYs (Disability-Adjusted Life Years)	5	East Asia	3	Both	27	Age-standardized	410	Neoplasms	110	Dietary risks	3	Rate	1993	430.48479158371003	891.3161293859099	94.49134881185
2	DALYs (Disability-Adjusted Life Years)	5	East Asia	3	Both	27	Age-standardized	410	Neoplasms	110	Dietary risks	3	Rate	1994	418.51315847066	876.14361072977	93.73038302593
2	DALYs (Disability-Adjusted Life Years)	5	East Asia	3	Both	27	Age-standardized	410	Neoplasms	110	Dietary risks	3	Rate	1995	406.27180877597004	829.7453858853601	95.10465465121
2	DALYs (Disability-Adjusted Life Years)	5	East Asia	3	Both	27	Age-standardized	410	Neoplasms	110	Dietary risks	3	Rate	1996	390.79171722421	789.5341877693401	91.87193029386
2	DALYs (Disability-Adjusted Life Years)	5	East Asia	3	Both	27	Age-standardized	410	Neoplasms	110	Dietary risks	3	Rate	1997	375.98372327589	753.7609697678	92.30446219233
2	DALYs (Disability-Adjusted Life Years)	5	East Asia	3	Both	27	Age-standardized	410	Neoplasms	110	Dietary risks	3	Rate	1998	363.6348608953	754.7746706999301	88.44262529682
2	DALYs (Disability-Adjusted Life Years)	5	East Asia	3	Both	27	Age-standardized	410	Neoplasms	110	Dietary risks	3	Rate	1999	353.55356942870003	743.10295789275	89.4865705221
2	DALYs (Disability-Adjusted Life Years)	5	East Asia	3	Both	27	Age-standardized	410	Neoplasms	110	Dietary risks	3	Rate	2000	346.74700908894	712.41276335723	92.20703674049
2	DALYs (Disability-Adjusted Life Years)	5	East Asia	3	Both	27	Age-standardized	410	Neoplasms	110	Dietary risks	3	Rate	2001	338.7332576047	709.3753138050399	89.54360981506
2	DALYs (Disability-Adjusted Life Years)	5	East Asia	3	Both	27	Age-standardized	410	Neoplasms	110	Dietary risks	3	Rate	2002	328.23015312064996	689.10769440168	90.08942545169
2	DALYs (Disability-Adjusted Life Years)	5	East Asia	3	Both	27	Age-standardized	410	Neoplasms	110	Dietary risks	3	Rate	2003	320.96081829268996	693.08656813864	90.73650706557
2	DALYs (Disability-Adjusted Life Years)	5	East Asia	3	Both	27	Age-standardized	410	Neoplasms	110	Dietary risks	3	Rate	2004	315.72179355856997	678.0431714879201	88.59426198706
2	DALYs (Disability-Adjusted Life Years)	5	East Asia	3	Both	27	Age-standardized	410	Neoplasms	110	Dietary risks	3	Rate	2005	302.65521625788	639.38665991271	86.84082882964
2	DALYs (Disability-Adjusted Life Years)	5	East Asia	3	Both	27	Age-standardized	410	Neoplasms	110	Dietary risks	3	Rate	2006	282.02355167063996	594.9675127719499	83.65838700460999
2	DALYs (Disability-Adjusted Life Years)	5	East Asia	3	Both	27	Age-standardized	410	Neoplasms	110	Dietary risks	3	Rate	2007	268.88408087786	564.35844421119	79.13347588489
2	DALYs (Disability-Adjusted Life Years)	5	East Asia	3	Both	27	Age-standardized	410	Neoplasms	110	Dietary risks	3	Rate	2008	262.1225962822	554.75716200087	78.48653160962
2	DALYs (Disability-Adjusted Life Years)	5	East Asia	3	Both	27	Age-standardized	410	Neoplasms	110	Dietary risks	3	Rate	2009	255.73411386835	541.79965850256	80.74581158056
2	DALYs (Disability-Adjusted Life Years)	5	East Asia	3	Both	27	Age-standardized	410	Neoplasms	110	Dietary risks	3	Rate	2010	250.84017362572	542.92866543943	78.09376498082
2	DALYs (Disability-Adjusted Life Years)	5	East Asia	3	Both	27	Age-standardized	410	Neoplasms	110	Dietary risks	3	Rate	2011	243.84708617429	512.3028709163	76.5064070148
2	DALYs (Disability-Adjusted Life Years)	5	East Asia	3	Both	27	Age-standardized	410	Neoplasms	110	Dietary risks	3	Rate	2012	236.27227979797	495.18615982872	76.41828167255001
2	DALYs (Disability-Adjusted Life Years)	5	East Asia	3	Both	27	Age-standardized	410	Neoplasms	110	Dietary risks	3	Rate	2013	228.5405262482	468.88614311997	75.37531321286
2	DALYs (Disability-Adjusted Life Years)	5	East Asia	3	Both	27	Age-standardized	410	Neoplasms	110	Dietary risks	3	Rate	2014	222.27757358785	469.67073958385	70.69034320618
2	DALYs (Disability-Adjusted Life Years)	5	East Asia	3	Both	27	Age-standardized	410	Neoplasms	110	Dietary risks	3	Rate	2015	217.61384655165	448.05814596765	68.5167486601
2	DALYs (Disability-Adjusted Life Years)	5	East Asia	3	Both	27	Age-standardized	410	Neoplasms	110	Dietary risks	3	Rate	2016	216.13384369494	450.94255817551	67.31720643954
2	DALYs (Disability-Adjusted Life Years)	5	East Asia	3	Both	27	Age-standardized	410	Neoplasms	110	Dietary risks	3	Rate	2017	214.51787735713998	455.99854310471	68.86414002697
2	DALYs (Disability-Adjusted Life Years)	5	East Asia	3	Both	27	Age-standardized	410	Neoplasms	110	Dietary risks	3	Rate	2018	213.88432377782	450.92544696867	67.09266813968
2	DALYs (Disability-Adjusted Life Years)	5	East Asia	3	Both	27	Age-standardized	410	Neoplasms	110	Dietary risks	3	Rate	2019	213.47686334584	449.44616574598	68.01212808071
2	DALYs (Disability-Adjusted Life Years)	5	East Asia	3	Both	27	Age-standardized	410	Neoplasms	110	Dietary risks	3	Rate	2020	213.14443008883	426.48574949670996	65.52138493905
2	DALYs (Disability-Adjusted Life Years)	5	East Asia	3	Both	27	Age-standardized	410	Neoplasms	110	Dietary risks	3	Rate	2021	212.62546734284	431.73350991843995	71.29666278316
2	DALYs (Disability-Adjusted Life Years)	1	Global	3	Both	27	Age-standardized	410	Neoplasms	110	Dietary risks	3	Rate	1990	302.48376926654004	565.62609454114	80.52657455396
2	DALYs (Disability-Adjusted Life Years)	1	Global	3	Both	27	Age-standardized	410	Neoplasms	110	Dietary risks	3	Rate	1991	299.0947335296	575.3516112933501	78.72073114988
2	DALYs (Disability-Adjusted Life Years)	1	Global	3	Both	27	Age-standardized	410	Neoplasms	110	Dietary risks	3	Rate	1992	296.13391666763	555.78609551688	79.91692913612
2	DALYs (Disability-Adjusted Life Years)	1	Global	3	Both	27	Age-standardized	410	Neoplasms	110	Dietary risks	3	Rate	1993	293.9703165309	556.46398468818	79.74312754786
2	DALYs (Disability-Adjusted Life Years)	1	Global	3	Both	27	Age-standardized	410	Neoplasms	110	Dietary risks	3	Rate	1994	290.42951996675	547.41644203948	78.84771822500001
2	DALYs (Disability-Adjusted Life Years)	1	Global	3	Both	27	Age-standardized	410	Neoplasms	110	Dietary risks	3	Rate	1995	285.57228967936	528.42187740205	79.09979425391
2	DALYs (Disability-Adjusted Life Years)	1	Global	3	Both	27	Age-standardized	410	Neoplasms	110	Dietary risks	3	Rate	1996	278.91853801221	520.46049338591	77.71708683706001
2	DALYs (Disability-Adjusted Life Years)	1	Global	3	Both	27	Age-standardized	410	Neoplasms	110	Dietary risks	3	Rate	1997	272.42702964311	500.42388543383	75.92491959852
2	DALYs (Disability-Adjusted Life Years)	1	Global	3	Both	27	Age-standardized	410	Neoplasms	110	Dietary risks	3	Rate	1998	267.4126572384	498.97947093692	74.55103472275
2	DALYs (Disability-Adjusted Life Years)	1	Global	3	Both	27	Age-standardized	410	Neoplasms	110	Dietary risks	3	Rate	1999	263.76833032697004	490.80845133749	74.22134419122
2	DALYs (Disability-Adjusted Life Years)	1	Global	3	Both	27	Age-standardized	410	Neoplasms	110	Dietary risks	3	Rate	2000	260.01101577286	482.95640300776995	73.67582931148
2	DALYs (Disability-Adjusted Life Years)	1	Global	3	Both	27	Age-standardized	410	Neoplasms	110	Dietary risks	3	Rate	2001	255.76789286628002	471.69851501976996	73.09922778098
2	DALYs (Disability-Adjusted Life Years)	1	Global	3	Both	27	Age-standardized	410	Neoplasms	110	Dietary risks	3	Rate	2002	251.36665276003	460.63510630115	72.96528439784
2	DALYs (Disability-Adjusted Life Years)	1	Global	3	Both	27	Age-standardized	410	Neoplasms	110	Dietary risks	3	Rate	2003	247.8813783074	459.84042840606	71.39669780751
2	DALYs (Disability-Adjusted Life Years)	1	Global	3	Both	27	Age-standardized	410	Neoplasms	110	Dietary risks	3	Rate	2004	243.37695208188	453.0902503679	70.14691538331
2	DALYs (Disability-Adjusted Life Years)	1	Global	3	Both	27	Age-standardized	410	Neoplasms	110	Dietary risks	3	Rate	2005	238.17390508887	441.59729508537004	69.61094176309
2	DALYs (Disability-Adjusted Life Years)	1	Global	3	Both	27	Age-standardized	410	Neoplasms	110	Dietary risks	3	Rate	2006	230.12423381525002	423.68653412174996	66.67737317682
2	DALYs (Disability-Adjusted Life Years)	1	Global	3	Both	27	Age-standardized	410	Neoplasms	110	Dietary risks	3	Rate	2007	224.77314512932	412.18727156499995	65.85012304177
2	DALYs (Disability-Adjusted Life Years)	1	Global	3	Both	27	Age-standardized	410	Neoplasms	110	Dietary risks	3	Rate	2008	221.64880826009997	404.16952603873995	65.3793885786
2	DALYs (Disability-Adjusted Life Years)	1	Global	3	Both	27	Age-standardized	410	Neoplasms	110	Dietary risks	3	Rate	2009	217.44305699192998	395.57277378157	64.67436819230001
2	DALYs (Disability-Adjusted Life Years)	1	Global	3	Both	27	Age-standardized	410	Neoplasms	110	Dietary risks	3	Rate	2010	214.57019388973998	392.06078539056006	63.06531637165
2	DALYs (Disability-Adjusted Life Years)	1	Global	3	Both	27	Age-standardized	410	Neoplasms	110	Dietary risks	3	Rate	2011	210.88069470936	378.0804725886	61.996773796119996
2	DALYs (Disability-Adjusted Life Years)	1	Global	3	Both	27	Age-standardized	410	Neoplasms	110	Dietary risks	3	Rate	2012	207.15868232071	377.00432716962996	62.70509711768
2	DALYs (Disability-Adjusted Life Years)	1	Global	3	Both	27	Age-standardized	410	Neoplasms	110	Dietary risks	3	Rate	2013	203.56681114684997	365.79631897317	62.205701372830006
2	DALYs (Disability-Adjusted Life Years)	1	Global	3	Both	27	Age-standardized	410	Neoplasms	110	Dietary risks	3	Rate	2014	200.4466725753	361.52169969324	59.40911706107
2	DALYs (Disability-Adjusted Life Years)	1	Global	3	Both	27	Age-standardized	410	Neoplasms	110	Dietary risks	3	Rate	2015	198.81849360331	352.71858248264	59.31024489342
2	DALYs (Disability-Adjusted Life Years)	1	Global	3	Both	27	Age-standardized	410	Neoplasms	110	Dietary risks	3	Rate	2016	197.78985942385	356.63919940735997	58.6230154342
2	DALYs (Disability-Adjusted Life Years)	1	Global	3	Both	27	Age-standardized	410	Neoplasms	110	Dietary risks	3	Rate	2017	195.56631211705002	352.40307604715997	59.114288898599995
2	DALYs (Disability-Adjusted Life Years)	1	Global	3	Both	27	Age-standardized	410	Neoplasms	110	Dietary risks	3	Rate	2018	194.46701405561	351.06217112742	59.67927674701
2	DALYs (Disability-Adjusted Life Years)	1	Global	3	Both	27	Age-standardized	410	Neoplasms	110	Dietary risks	3	Rate	2019	193.02370864232	350.50537119	60.69722413572
2	DALYs (Disability-Adjusted Life Years)	1	Global	3	Both	27	Age-standardized	410	Neoplasms	110	Dietary risks	3	Rate	2020	190.30707266792	338.0643742921	58.44021223264
2	DALYs (Disability-Adjusted Life Years)	1	Global	3	Both	27	Age-standardized	410	Neoplasms	110	Dietary risks	3	Rate	2021	189.61846572968	335.37428165997	57.128919212
2	DALYs (Disability-Adjusted Life Years)	21	Oceania	3	Both	27	Age-standardized	410	Neoplasms	110	Dietary risks	3	Rate	1990	165.43085150809	354.15748955842	57.767079582289995
2	DALYs (Disability-Adjusted Life Years)	21	Oceania	3	Both	27	Age-standardized	410	Neoplasms	110	Dietary risks	3	Rate	1991	165.98144374058	355.76198508339	57.725945847830005
2	DALYs (Disability-Adjusted Life Years)	21	Oceania	3	Both	27	Age-standardized	410	Neoplasms	110	Dietary risks	3	Rate	1992	164.71212654835	354.99080075126	56.89119278319
2	DALYs (Disability-Adjusted Life Years)	21	Oceania	3	Both	27	Age-standardized	410	Neoplasms	110	Dietary risks	3	Rate	1993	163.477613445	352.24591437967	56.68338477911
2	DALYs (Disability-Adjusted Life Years)	21	Oceania	3	Both	27	Age-standardized	410	Neoplasms	110	Dietary risks	3	Rate	1994	161.76971404623998	348.10736812406	55.92781116959
2	DALYs (Disability-Adjusted Life Years)	21	Oceania	3	Both	27	Age-standardized	410	Neoplasms	110	Dietary risks	3	Rate	1995	160.38301346732	344.12105480621	55.70706049599
2	DALYs (Disability-Adjusted Life Years)	21	Oceania	3	Both	27	Age-standardized	410	Neoplasms	110	Dietary risks	3	Rate	1996	160.47723503618002	342.98157234234	56.100640635729995
2	DALYs (Disability-Adjusted Life Years)	21	Oceania	3	Both	27	Age-standardized	410	Neoplasms	110	Dietary risks	3	Rate	1997	158.54000165455	338.24365826836004	56.18899570893001
2	DALYs (Disability-Adjusted Life Years)	21	Oceania	3	Both	27	Age-standardized	410	Neoplasms	110	Dietary risks	3	Rate	1998	156.80206336123	331.19890905165	55.79424606141
2	DALYs (Disability-Adjusted Life Years)	21	Oceania	3	Both	27	Age-standardized	410	Neoplasms	110	Dietary risks	3	Rate	1999	156.5989488949	329.44216997074	55.869393921009994
2	DALYs (Disability-Adjusted Life Years)	21	Oceania	3	Both	27	Age-standardized	410	Neoplasms	110	Dietary risks	3	Rate	2000	156.17129364829998	327.56851588988	55.94222259247
2	DALYs (Disability-Adjusted Life Years)	21	Oceania	3	Both	27	Age-standardized	410	Neoplasms	110	Dietary risks	3	Rate	2001	153.34122086504	319.52994733168	55.164232042580004
2	DALYs (Disability-Adjusted Life Years)	21	Oceania	3	Both	27	Age-standardized	410	Neoplasms	110	Dietary risks	3	Rate	2002	151.36178843074	312.36223155376	54.31473475775
2	DALYs (Disability-Adjusted Life Years)	21	Oceania	3	Both	27	Age-standardized	410	Neoplasms	110	Dietary risks	3	Rate	2003	149.50237925898	305.0031226582	53.485938476840005
2	DALYs (Disability-Adjusted Life Years)	21	Oceania	3	Both	27	Age-standardized	410	Neoplasms	110	Dietary risks	3	Rate	2004	147.15808535655	299.24508758636	53.07542247998
2	DALYs (Disability-Adjusted Life Years)	21	Oceania	3	Both	27	Age-standardized	410	Neoplasms	110	Dietary risks	3	Rate	2005	147.29382627837998	298.75508452277	53.950881790370005
2	DALYs (Disability-Adjusted Life Years)	21	Oceania	3	Both	27	Age-standardized	410	Neoplasms	110	Dietary risks	3	Rate	2006	147.3416221594	296.67155021885	54.32857060821
2	DALYs (Disability-Adjusted Life Years)	21	Oceania	3	Both	27	Age-standardized	410	Neoplasms	110	Dietary risks	3	Rate	2007	146.92623694276	293.66014141552	54.34915324251
2	DALYs (Disability-Adjusted Life Years)	21	Oceania	3	Both	27	Age-standardized	410	Neoplasms	110	Dietary risks	3	Rate	2008	145.75649218600998	291.22539474273	53.759152819700006
2	DALYs (Disability-Adjusted Life Years)	21	Oceania	3	Both	27	Age-standardized	410	Neoplasms	110	Dietary risks	3	Rate	2009	144.18135571924	288.38420092865	52.62289864915
2	DALYs (Disability-Adjusted Life Years)	21	Oceania	3	Both	27	Age-standardized	410	Neoplasms	110	Dietary risks	3	Rate	2010	146.20357433677	294.84627283087	52.5247830557
2	DALYs (Disability-Adjusted Life Years)	21	Oceania	3	Both	27	Age-standardized	410	Neoplasms	110	Dietary risks	3	Rate	2011	148.02384564654	300.11534286604	53.23080698028001
2	DALYs (Disability-Adjusted Life Years)	21	Oceania	3	Both	27	Age-standardized	410	Neoplasms	110	Dietary risks	3	Rate	2012	147.89730306888	298.92901014026	53.07448218096
2	DALYs (Disability-Adjusted Life Years)	21	Oceania	3	Both	27	Age-standardized	410	Neoplasms	110	Dietary risks	3	Rate	2013	146.11585497172	295.77855750913	52.24491456316
2	DALYs (Disability-Adjusted Life Years)	21	Oceania	3	Both	27	Age-standardized	410	Neoplasms	110	Dietary risks	3	Rate	2014	146.61826493719	297.71505187681004	51.46918077683
2	DALYs (Disability-Adjusted Life Years)	21	Oceania	3	Both	27	Age-standardized	410	Neoplasms	110	Dietary risks	3	Rate	2015	148.06454149038998	298.99409269316	51.60925898942
2	DALYs (Disability-Adjusted Life Years)	21	Oceania	3	Both	27	Age-standardized	410	Neoplasms	110	Dietary risks	3	Rate	2016	146.4050937425	296.94127855984	51.38054131303
2	DALYs (Disability-Adjusted Life Years)	21	Oceania	3	Both	27	Age-standardized	410	Neoplasms	110	Dietary risks	3	Rate	2017	147.31301318194	299.58841965699	51.94353580098
2	DALYs (Disability-Adjusted Life Years)	21	Oceania	3	Both	27	Age-standardized	410	Neoplasms	110	Dietary risks	3	Rate	2018	147.06690027292	299.61646113704	51.442280998950004
2	DALYs (Disability-Adjusted Life Years)	21	Oceania	3	Both	27	Age-standardized	410	Neoplasms	110	Dietary risks	3	Rate	2019	148.35652246959	307.15494658293	53.182208580739996
2	DALYs (Disability-Adjusted Life Years)	21	Oceania	3	Both	27	Age-standardized	410	Neoplasms	110	Dietary risks	3	Rate	2020	146.85502191937	306.47471204995	52.562260292240005
2	DALYs (Disability-Adjusted Life Years)	21	Oceania	3	Both	27	Age-standardized	410	Neoplasms	110	Dietary risks	3	Rate	2021	145.69484416100002	302.24179412352	51.887667414229995
2	DALYs (Disability-Adjusted Life Years)	56	Eastern Europe	3	Both	27	Age-standardized	410	Neoplasms	110	Dietary risks	3	Rate	1990	378.99627522411004	762.46357814675	98.71048538627001
2	DALYs (Disability-Adjusted Life Years)	56	Eastern Europe	3	Both	27	Age-standardized	410	Neoplasms	110	Dietary risks	3	Rate	1991	379.91471861671	760.17096503282	99.81384536347001
2	DALYs (Disability-Adjusted Life Years)	56	Eastern Europe	3	Both	27	Age-standardized	410	Neoplasms	110	Dietary risks	3	Rate	1992	384.63108776480004	766.61346950419	101.79405288992
2	DALYs (Disability-Adjusted Life Years)	56	Eastern Europe	3	Both	27	Age-standardized	410	Neoplasms	110	Dietary risks	3	Rate	1993	407.03383374931	802.74416526945	108.22213058881
2	DALYs (Disability-Adjusted Life Years)	56	Eastern Europe	3	Both	27	Age-standardized	410	Neoplasms	110	Dietary risks	3	Rate	1994	415.38932325738	813.02023258133	111.17708651222999
2	DALYs (Disability-Adjusted Life Years)	56	Eastern Europe	3	Both	27	Age-standardized	410	Neoplasms	110	Dietary risks	3	Rate	1995	402.75220889925004	784.09654761197	108.68876734675
2	DALYs (Disability-Adjusted Life Years)	56	Eastern Europe	3	Both	27	Age-standardized	410	Neoplasms	110	Dietary risks	3	Rate	1996	384.73599257006	744.07731733493	104.44560746744
2	DALYs (Disability-Adjusted Life Years)	56	Eastern Europe	3	Both	27	Age-standardized	410	Neoplasms	110	Dietary risks	3	Rate	1997	369.94344940627	711.18828699624	100.54256620713001
2	DALYs (Disability-Adjusted Life Years)	56	Eastern Europe	3	Both	27	Age-standardized	410	Neoplasms	110	Dietary risks	3	Rate	1998	363.22083348891	695.60344859237	98.69960231407
2	DALYs (Disability-Adjusted Life Years)	56	Eastern Europe	3	Both	27	Age-standardized	410	Neoplasms	110	Dietary risks	3	Rate	1999	376.68464609617	716.9971045126499	102.6131335198
2	DALYs (Disability-Adjusted Life Years)	56	Eastern Europe	3	Both	27	Age-standardized	410	Neoplasms	110	Dietary risks	3	Rate	2000	377.27723446548003	712.49112034782	103.45084046984
2	DALYs (Disability-Adjusted Life Years)	56	Eastern Europe	3	Both	27	Age-standardized	410	Neoplasms	110	Dietary risks	3	Rate	2001	369.85730693911	695.6089055866801	100.85283025722
2	DALYs (Disability-Adjusted Life Years)	56	Eastern Europe	3	Both	27	Age-standardized	410	Neoplasms	110	Dietary risks	3	Rate	2002	363.06974828063	681.10520321538	98.79646036743
2	DALYs (Disability-Adjusted Life Years)	56	Eastern Europe	3	Both	27	Age-standardized	410	Neoplasms	110	Dietary risks	3	Rate	2003	359.26908109372	672.8232576919199	96.69831762624
2	DALYs (Disability-Adjusted Life Years)	56	Eastern Europe	3	Both	27	Age-standardized	410	Neoplasms	110	Dietary risks	3	Rate	2004	349.90704745992	653.3662992191299	93.26737901722
2	DALYs (Disability-Adjusted Life Years)	56	Eastern Europe	3	Both	27	Age-standardized	410	Neoplasms	110	Dietary risks	3	Rate	2005	348.37737072924	646.89713348838	92.17678425804
2	DALYs (Disability-Adjusted Life Years)	56	Eastern Europe	3	Both	27	Age-standardized	410	Neoplasms	110	Dietary risks	3	Rate	2006	325.62313901698997	603.63641724898	85.15990835069
2	DALYs (Disability-Adjusted Life Years)	56	Eastern Europe	3	Both	27	Age-standardized	410	Neoplasms	110	Dietary risks	3	Rate	2007	315.95583527546	585.38610593951	82.01213659327
2	DALYs (Disability-Adjusted Life Years)	56	Eastern Europe	3	Both	27	Age-standardized	410	Neoplasms	110	Dietary risks	3	Rate	2008	318.0023301356	587.52549242524	81.72509532153
2	DALYs (Disability-Adjusted Life Years)	56	Eastern Europe	3	Both	27	Age-standardized	410	Neoplasms	110	Dietary risks	3	Rate	2009	304.76222510009	564.11572575237	77.95395072679
2	DALYs (Disability-Adjusted Life Years)	56	Eastern Europe	3	Both	27	Age-standardized	410	Neoplasms	110	Dietary risks	3	Rate	2010	307.16508609056	566.71595348502	78.46317274146
2	DALYs (Disability-Adjusted Life Years)	56	Eastern Europe	3	Both	27	Age-standardized	410	Neoplasms	110	Dietary risks	3	Rate	2011	295.06783547378	541.77189133705	75.12563047553
2	DALYs (Disability-Adjusted Life Years)	56	Eastern Europe	3	Both	27	Age-standardized	410	Neoplasms	110	Dietary risks	3	Rate	2012	289.55754330728	529.48799726088	73.62743155499
2	DALYs (Disability-Adjusted Life Years)	56	Eastern Europe	3	Both	27	Age-standardized	410	Neoplasms	110	Dietary risks	3	Rate	2013	285.45870160166	520.6727005933	72.17554626755
2	DALYs (Disability-Adjusted Life Years)	56	Eastern Europe	3	Both	27	Age-standardized	410	Neoplasms	110	Dietary risks	3	Rate	2014	284.25828243739	515.48025740714	71.66940184424
2	DALYs (Disability-Adjusted Life Years)	56	Eastern Europe	3	Both	27	Age-standardized	410	Neoplasms	110	Dietary risks	3	Rate	2015	281.24416256012	508.72538652734	70.79722700811
2	DALYs (Disability-Adjusted Life Years)	56	Eastern Europe	3	Both	27	Age-standardized	410	Neoplasms	110	Dietary risks	3	Rate	2016	277.69736951459	500.64763570235004	69.94886805321
2	DALYs (Disability-Adjusted Life Years)	56	Eastern Europe	3	Both	27	Age-standardized	410	Neoplasms	110	Dietary risks	3	Rate	2017	270.35506237323	487.57617708918	68.43362329936001
2	DALYs (Disability-Adjusted Life Years)	56	Eastern Europe	3	Both	27	Age-standardized	410	Neoplasms	110	Dietary risks	3	Rate	2018	274.03256388162004	492.0795250392	69.00818207100001
2	DALYs (Disability-Adjusted Life Years)	56	Eastern Europe	3	Both	27	Age-standardized	410	Neoplasms	110	Dietary risks	3	Rate	2019	272.76654255056	488.10768220517997	66.88568400446
2	DALYs (Disability-Adjusted Life Years)	56	Eastern Europe	3	Both	27	Age-standardized	410	Neoplasms	110	Dietary risks	3	Rate	2020	266.77839054054	477.48343436991	65.87948701084001
2	DALYs (Disability-Adjusted Life Years)	56	Eastern Europe	3	Both	27	Age-standardized	410	Neoplasms	110	Dietary risks	3	Rate	2021	267.79085146803	474.80013190263	67.71084894191
2	DALYs (Disability-Adjusted Life Years)	32	Central Asia	3	Both	27	Age-standardized	410	Neoplasms	110	Dietary risks	3	Rate	1990	322.26227535304	645.06295229584	67.65540079034001
2	DALYs (Disability-Adjusted Life Years)	32	Central Asia	3	Both	27	Age-standardized	410	Neoplasms	110	Dietary risks	3	Rate	1991	306.57422057318	611.3705693689201	64.02335566117
2	DALYs (Disability-Adjusted Life Years)	32	Central Asia	3	Both	27	Age-standardized	410	Neoplasms	110	Dietary risks	3	Rate	1992	299.69719393574	596.90490906819	63.23530289988
2	DALYs (Disability-Adjusted Life Years)	32	Central Asia	3	Both	27	Age-standardized	410	Neoplasms	110	Dietary risks	3	Rate	1993	295.55858955473	585.3981697486901	62.503032237430006
2	DALYs (Disability-Adjusted Life Years)	32	Central Asia	3	Both	27	Age-standardized	410	Neoplasms	110	Dietary risks	3	Rate	1994	287.21024021094	568.5072260196599	59.75566236277
2	DALYs (Disability-Adjusted Life Years)	32	Central Asia	3	Both	27	Age-standardized	410	Neoplasms	110	Dietary risks	3	Rate	1995	286.29148696115	567.98200901937	59.57668041591
2	DALYs (Disability-Adjusted Life Years)	32	Central Asia	3	Both	27	Age-standardized	410	Neoplasms	110	Dietary risks	3	Rate	1996	280.49282034672	556.1218067132	58.3098067077
2	DALYs (Disability-Adjusted Life Years)	32	Central Asia	3	Both	27	Age-standardized	410	Neoplasms	110	Dietary risks	3	Rate	1997	270.33763802474	537.07123212821	56.35562573557
2	DALYs (Disability-Adjusted Life Years)	32	Central Asia	3	Both	27	Age-standardized	410	Neoplasms	110	Dietary risks	3	Rate	1998	260.10727326559004	510.74143857322997	53.62600524786
2	DALYs (Disability-Adjusted Life Years)	32	Central Asia	3	Both	27	Age-standardized	410	Neoplasms	110	Dietary risks	3	Rate	1999	252.31402310344998	494.60722333408995	52.59753036954
2	DALYs (Disability-Adjusted Life Years)	32	Central Asia	3	Both	27	Age-standardized	410	Neoplasms	110	Dietary risks	3	Rate	2000	246.95432258715002	483.14182255283	52.43076268284
2	DALYs (Disability-Adjusted Life Years)	32	Central Asia	3	Both	27	Age-standardized	410	Neoplasms	110	Dietary risks	3	Rate	2001	239.05395254786	471.24359936319996	51.093195272799996
2	DALYs (Disability-Adjusted Life Years)	32	Central Asia	3	Both	27	Age-standardized	410	Neoplasms	110	Dietary risks	3	Rate	2002	232.40284203868998	456.6151761954	50.166088136949995
2	DALYs (Disability-Adjusted Life Years)	32	Central Asia	3	Both	27	Age-standardized	410	Neoplasms	110	Dietary risks	3	Rate	2003	229.29620366822002	453.35105013271	49.700097462280006
2	DALYs (Disability-Adjusted Life Years)	32	Central Asia	3	Both	27	Age-standardized	410	Neoplasms	110	Dietary risks	3	Rate	2004	221.83835853494	439.8075979908	48.08741169822
2	DALYs (Disability-Adjusted Life Years)	32	Central Asia	3	Both	27	Age-standardized	410	Neoplasms	110	Dietary risks	3	Rate	2005	214.02032566019003	426.14864092351	46.222878405610004
2	DALYs (Disability-Adjusted Life Years)	32	Central Asia	3	Both	27	Age-standardized	410	Neoplasms	110	Dietary risks	3	Rate	2006	202.50184478321	405.8988927549	43.922938506259996
2	DALYs (Disability-Adjusted Life Years)	32	Central Asia	3	Both	27	Age-standardized	410	Neoplasms	110	Dietary risks	3	Rate	2007	195.06701598722	393.34477735526	42.60982023451
2	DALYs (Disability-Adjusted Life Years)	32	Central Asia	3	Both	27	Age-standardized	410	Neoplasms	110	Dietary risks	3	Rate	2008	190.5284989216	387.34557390861	42.43945635768
2	DALYs (Disability-Adjusted Life Years)	32	Central Asia	3	Both	27	Age-standardized	410	Neoplasms	110	Dietary risks	3	Rate	2009	184.62002763851999	379.03287959771	41.49374941256
2	DALYs (Disability-Adjusted Life Years)	32	Central Asia	3	Both	27	Age-standardized	410	Neoplasms	110	Dietary risks	3	Rate	2010	183.2255333272	380.12434075947	42.00488098718
2	DALYs (Disability-Adjusted Life Years)	32	Central Asia	3	Both	27	Age-standardized	410	Neoplasms	110	Dietary risks	3	Rate	2011	179.57867971655	371.41806575185	42.30123032381
2	DALYs (Disability-Adjusted Life Years)	32	Central Asia	3	Both	27	Age-standardized	410	Neoplasms	110	Dietary risks	3	Rate	2012	176.93313491072	366.36434544794	42.34952787836
2	DALYs (Disability-Adjusted Life Years)	32	Central Asia	3	Both	27	Age-standardized	410	Neoplasms	110	Dietary risks	3	Rate	2013	169.5357724242	350.50592960245	41.003271477889996
2	DALYs (Disability-Adjusted Life Years)	32	Central Asia	3	Both	27	Age-standardized	410	Neoplasms	110	Dietary risks	3	Rate	2014	166.23285560486	341.4545843636	40.41488271136
2	DALYs (Disability-Adjusted Life Years)	32	Central Asia	3	Both	27	Age-standardized	410	Neoplasms	110	Dietary risks	3	Rate	2015	167.11978931235998	345.07304206146	40.52757262713
2	DALYs (Disability-Adjusted Life Years)	32	Central Asia	3	Both	27	Age-standardized	410	Neoplasms	110	Dietary risks	3	Rate	2016	166.65550940194998	339.66576290804	40.42366210423
2	DALYs (Disability-Adjusted Life Years)	32	Central Asia	3	Both	27	Age-standardized	410	Neoplasms	110	Dietary risks	3	Rate	2017	160.28161688498	324.0837949663	38.57483810381
2	DALYs (Disability-Adjusted Life Years)	32	Central Asia	3	Both	27	Age-standardized	410	Neoplasms	110	Dietary risks	3	Rate	2018	157.42337729827	315.41603225918	37.88066132856
2	DALYs (Disability-Adjusted Life Years)	32	Central Asia	3	Both	27	Age-standardized	410	Neoplasms	110	Dietary risks	3	Rate	2019	155.245356364	313.09216009123	37.3883080372
2	DALYs (Disability-Adjusted Life Years)	32	Central Asia	3	Both	27	Age-standardized	410	Neoplasms	110	Dietary risks	3	Rate	2020	152.26702788196002	302.47992414011	37.02657964756
2	DALYs (Disability-Adjusted Life Years)	32	Central Asia	3	Both	27	Age-standardized	410	Neoplasms	110	Dietary risks	3	Rate	2021	149.43925097041	296.25930255424004	36.27200035519
2	DALYs (Disability-Adjusted Life Years)	42	Central Europe	3	Both	27	Age-standardized	410	Neoplasms	110	Dietary risks	3	Rate	1990	330.41119989537	603.32766452471	91.63211075412
2	DALYs (Disability-Adjusted Life Years)	42	Central Europe	3	Both	27	Age-standardized	410	Neoplasms	110	Dietary risks	3	Rate	1991	333.94860941893995	604.72944145295	93.74877305357
2	DALYs (Disability-Adjusted Life Years)	42	Central Europe	3	Both	27	Age-standardized	410	Neoplasms	110	Dietary risks	3	Rate	1992	336.16650185528	603.08963702521	95.27645627063
2	DALYs (Disability-Adjusted Life Years)	42	Central Europe	3	Both	27	Age-standardized	410	Neoplasms	110	Dietary risks	3	Rate	1993	335.72289513073997	597.02043467414	95.57708046425
2	DALYs (Disability-Adjusted Life Years)	42	Central Europe	3	Both	27	Age-standardized	410	Neoplasms	110	Dietary risks	3	Rate	1994	340.80229592272	603.12937026572	97.45761148683
2	DALYs (Disability-Adjusted Life Years)	42	Central Europe	3	Both	27	Age-standardized	410	Neoplasms	110	Dietary risks	3	Rate	1995	346.25282628901005	610.94166081047	99.78483444445
2	DALYs (Disability-Adjusted Life Years)	42	Central Europe	3	Both	27	Age-standardized	410	Neoplasms	110	Dietary risks	3	Rate	1996	344.47253825886	606.35401867942	99.36536763580999
2	DALYs (Disability-Adjusted Life Years)	42	Central Europe	3	Both	27	Age-standardized	410	Neoplasms	110	Dietary risks	3	Rate	1997	349.35856825289	615.03841315801	100.44775845193001
2	DALYs (Disability-Adjusted Life Years)	42	Central Europe	3	Both	27	Age-standardized	410	Neoplasms	110	Dietary risks	3	Rate	1998	345.83770180215	608.15913331372	99.53950097371
2	DALYs (Disability-Adjusted Life Years)	42	Central Europe	3	Both	27	Age-standardized	410	Neoplasms	110	Dietary risks	3	Rate	1999	344.52866915517	607.08216856069	98.80409105372
2	DALYs (Disability-Adjusted Life Years)	42	Central Europe	3	Both	27	Age-standardized	410	Neoplasms	110	Dietary risks	3	Rate	2000	340.52258720381997	601.7915722300501	97.9853318075
2	DALYs (Disability-Adjusted Life Years)	42	Central Europe	3	Both	27	Age-standardized	410	Neoplasms	110	Dietary risks	3	Rate	2001	341.30954595829996	601.83715871758	97.87600668779001
2	DALYs (Disability-Adjusted Life Years)	42	Central Europe	3	Both	27	Age-standardized	410	Neoplasms	110	Dietary risks	3	Rate	2002	339.99612466786	599.50406912452	97.11379603301
2	DALYs (Disability-Adjusted Life Years)	42	Central Europe	3	Both	27	Age-standardized	410	Neoplasms	110	Dietary risks	3	Rate	2003	341.35595449386	602.30504553738	97.32166617909
2	DALYs (Disability-Adjusted Life Years)	42	Central Europe	3	Both	27	Age-standardized	410	Neoplasms	110	Dietary risks	3	Rate	2004	338.78372557265004	596.5429890581399	96.09652463568
[truncated: 1,585 more rows]
