# Supplementary material for: Global impact of dietary risks on cancers: burdens across regions from 1990 to 2021 and the projection to 2035
Source: Front Nutr. 2025 Jul 4;12:1585305. doi: 10.3389/fnut.2025.1585305 (PMC12271164; doi:10.3389/fnut.2025.1585305)
Supplement: Supplementary file 1 [file Data_Sheet_1.zip › Supplementary data/Fig 3/DALY (90-21).csv]

measure_id	measure_name	location_id	location_name	sex_id	sex_name	age_id	age_name	cause_id	cause_name	rei_id	rei_name	metric_id	metric_name	year	val	upper	lower
2	DALYs (Disability-Adjusted Life Years)	8	Taiwan (Province of China)	3	Both	27	Age-standardized	410	Neoplasms	110	Dietary risks	3	Rate	1990	273.34874690728	517.48965701788	69.09962931279
2	DALYs (Disability-Adjusted Life Years)	8	Taiwan (Province of China)	3	Both	27	Age-standardized	410	Neoplasms	110	Dietary risks	3	Rate	1991	283.48623691333	535.99035422484	72.41066491225
2	DALYs (Disability-Adjusted Life Years)	8	Taiwan (Province of China)	3	Both	27	Age-standardized	410	Neoplasms	110	Dietary risks	3	Rate	1992	289.49139356344	540.789980012	74.40493566856
2	DALYs (Disability-Adjusted Life Years)	8	Taiwan (Province of China)	3	Both	27	Age-standardized	410	Neoplasms	110	Dietary risks	3	Rate	1993	298.30849381623	552.04828688332	76.78828585586
2	DALYs (Disability-Adjusted Life Years)	8	Taiwan (Province of China)	3	Both	27	Age-standardized	410	Neoplasms	110	Dietary risks	3	Rate	1994	298.95061360036004	550.88197326854	77.10796250804
2	DALYs (Disability-Adjusted Life Years)	8	Taiwan (Province of China)	3	Both	27	Age-standardized	410	Neoplasms	110	Dietary risks	3	Rate	1995	303.68675367274	559.85894069193	79.08013647141
2	DALYs (Disability-Adjusted Life Years)	8	Taiwan (Province of China)	3	Both	27	Age-standardized	410	Neoplasms	110	Dietary risks	3	Rate	1996	320.6309634915	589.4103599731	84.45821690740999
2	DALYs (Disability-Adjusted Life Years)	8	Taiwan (Province of China)	3	Both	27	Age-standardized	410	Neoplasms	110	Dietary risks	3	Rate	1997	344.84717178116	627.5960966003299	92.93036966615999
2	DALYs (Disability-Adjusted Life Years)	8	Taiwan (Province of China)	3	Both	27	Age-standardized	410	Neoplasms	110	Dietary risks	3	Rate	1998	327.37532480916997	587.29636766108	88.39104781294999
2	DALYs (Disability-Adjusted Life Years)	8	Taiwan (Province of China)	3	Both	27	Age-standardized	410	Neoplasms	110	Dietary risks	3	Rate	1999	318.08213206117	572.15858865318	86.55003313089
2	DALYs (Disability-Adjusted Life Years)	8	Taiwan (Province of China)	3	Both	27	Age-standardized	410	Neoplasms	110	Dietary risks	3	Rate	2000	325.91584648897	574.65194548748	89.81919647464
2	DALYs (Disability-Adjusted Life Years)	8	Taiwan (Province of China)	3	Both	27	Age-standardized	410	Neoplasms	110	Dietary risks	3	Rate	2001	324.53125911478	570.0464355176599	89.1088727325
2	DALYs (Disability-Adjusted Life Years)	8	Taiwan (Province of China)	3	Both	27	Age-standardized	410	Neoplasms	110	Dietary risks	3	Rate	2002	318.37281538891	560.78590796762	87.64168220167001
2	DALYs (Disability-Adjusted Life Years)	8	Taiwan (Province of China)	3	Both	27	Age-standardized	410	Neoplasms	110	Dietary risks	3	Rate	2003	316.00160011898	553.37869344805	86.93366327442
2	DALYs (Disability-Adjusted Life Years)	8	Taiwan (Province of China)	3	Both	27	Age-standardized	410	Neoplasms	110	Dietary risks	3	Rate	2004	321.63494101872	560.44201129617	87.92527255412999
2	DALYs (Disability-Adjusted Life Years)	8	Taiwan (Province of China)	3	Both	27	Age-standardized	410	Neoplasms	110	Dietary risks	3	Rate	2005	323.97624484385	562.6769155611601	88.03487364596
2	DALYs (Disability-Adjusted Life Years)	8	Taiwan (Province of China)	3	Both	27	Age-standardized	410	Neoplasms	110	Dietary risks	3	Rate	2006	319.10750943473	552.1341205796	86.44474008896
2	DALYs (Disability-Adjusted Life Years)	8	Taiwan (Province of China)	3	Both	27	Age-standardized	410	Neoplasms	110	Dietary risks	3	Rate	2007	315.58442787125	541.03502662087	85.30829496663
2	DALYs (Disability-Adjusted Life Years)	8	Taiwan (Province of China)	3	Both	27	Age-standardized	410	Neoplasms	110	Dietary risks	3	Rate	2008	310.42433217932	534.08153335644	84.76502580598
2	DALYs (Disability-Adjusted Life Years)	8	Taiwan (Province of China)	3	Both	27	Age-standardized	410	Neoplasms	110	Dietary risks	3	Rate	2009	307.32034954884	527.53309299048	84.27039282492001
2	DALYs (Disability-Adjusted Life Years)	8	Taiwan (Province of China)	3	Both	27	Age-standardized	410	Neoplasms	110	Dietary risks	3	Rate	2010	308.41944254443	525.17701689217	86.20076559241
2	DALYs (Disability-Adjusted Life Years)	8	Taiwan (Province of China)	3	Both	27	Age-standardized	410	Neoplasms	110	Dietary risks	3	Rate	2011	314.12483687129003	532.08951141343	88.32502782454
2	DALYs (Disability-Adjusted Life Years)	8	Taiwan (Province of China)	3	Both	27	Age-standardized	410	Neoplasms	110	Dietary risks	3	Rate	2012	308.21374074681995	522.38977892237	87.05275593488
2	DALYs (Disability-Adjusted Life Years)	8	Taiwan (Province of China)	3	Both	27	Age-standardized	410	Neoplasms	110	Dietary risks	3	Rate	2013	299.51365211272997	509.85464396079004	84.9105853236
2	DALYs (Disability-Adjusted Life Years)	8	Taiwan (Province of China)	3	Both	27	Age-standardized	410	Neoplasms	110	Dietary risks	3	Rate	2014	299.92723501821	507.44205595140994	84.67517252847999
2	DALYs (Disability-Adjusted Life Years)	8	Taiwan (Province of China)	3	Both	27	Age-standardized	410	Neoplasms	110	Dietary risks	3	Rate	2015	286.999374606	486.04175025932	80.64369144669999
2	DALYs (Disability-Adjusted Life Years)	8	Taiwan (Province of China)	3	Both	27	Age-standardized	410	Neoplasms	110	Dietary risks	3	Rate	2016	285.88460354315004	486.28772811725	80.5199068565
2	DALYs (Disability-Adjusted Life Years)	8	Taiwan (Province of China)	3	Both	27	Age-standardized	410	Neoplasms	110	Dietary risks	3	Rate	2017	289.0433175156	487.67351534247996	83.24124368186999
2	DALYs (Disability-Adjusted Life Years)	8	Taiwan (Province of China)	3	Both	27	Age-standardized	410	Neoplasms	110	Dietary risks	3	Rate	2018	285.33545892711	479.82674857842005	81.36457058566
2	DALYs (Disability-Adjusted Life Years)	8	Taiwan (Province of China)	3	Both	27	Age-standardized	410	Neoplasms	110	Dietary risks	3	Rate	2019	281.26538999377	472.40145014392004	79.21736262990001
2	DALYs (Disability-Adjusted Life Years)	8	Taiwan (Province of China)	3	Both	27	Age-standardized	410	Neoplasms	110	Dietary risks	3	Rate	2020	268.50964716419	452.9703430279	74.9965874712
2	DALYs (Disability-Adjusted Life Years)	8	Taiwan (Province of China)	3	Both	27	Age-standardized	410	Neoplasms	110	Dietary risks	3	Rate	2021	270.22151359106	451.42510140038	73.73569446957
2	DALYs (Disability-Adjusted Life Years)	6	China	3	Both	27	Age-standardized	410	Neoplasms	110	Dietary risks	3	Rate	1990	469.49116234953	975.9223314451899	97.06672822365
2	DALYs (Disability-Adjusted Life Years)	6	China	3	Both	27	Age-standardized	410	Neoplasms	110	Dietary risks	3	Rate	1991	459.42128812536	972.52361140849	96.9567690694
2	DALYs (Disability-Adjusted Life Years)	6	China	3	Both	27	Age-standardized	410	Neoplasms	110	Dietary risks	3	Rate	1992	448.03651356052	924.9033277507399	94.92978474966999
2	DALYs (Disability-Adjusted Life Years)	6	China	3	Both	27	Age-standardized	410	Neoplasms	110	Dietary risks	3	Rate	1993	436.07623723088994	904.15573678548	95.14361338245
2	DALYs (Disability-Adjusted Life Years)	6	China	3	Both	27	Age-standardized	410	Neoplasms	110	Dietary risks	3	Rate	1994	423.61041160611995	890.69234604173	94.36508413644
2	DALYs (Disability-Adjusted Life Years)	6	China	3	Both	27	Age-standardized	410	Neoplasms	110	Dietary risks	3	Rate	1995	410.72177233079003	840.1634409355299	95.68344752912
2	DALYs (Disability-Adjusted Life Years)	6	China	3	Both	27	Age-standardized	410	Neoplasms	110	Dietary risks	3	Rate	1996	394.20321504681	796.85208488466	91.98227035594999
2	DALYs (Disability-Adjusted Life Years)	6	China	3	Both	27	Age-standardized	410	Neoplasms	110	Dietary risks	3	Rate	1997	378.23568565584	758.9461222639	92.36312137654
2	DALYs (Disability-Adjusted Life Years)	6	China	3	Both	27	Age-standardized	410	Neoplasms	110	Dietary risks	3	Rate	1998	365.68806664904	762.04242894357	88.39301625806
2	DALYs (Disability-Adjusted Life Years)	6	China	3	Both	27	Age-standardized	410	Neoplasms	110	Dietary risks	3	Rate	1999	355.3349100688	749.77334546413	89.39494795949
2	DALYs (Disability-Adjusted Life Years)	6	China	3	Both	27	Age-standardized	410	Neoplasms	110	Dietary risks	3	Rate	2000	348.0504991515	718.10020605908	92.5303710868
2	DALYs (Disability-Adjusted Life Years)	6	China	3	Both	27	Age-standardized	410	Neoplasms	110	Dietary risks	3	Rate	2001	339.73340240567	712.93388023868	90.52501488021
2	DALYs (Disability-Adjusted Life Years)	6	China	3	Both	27	Age-standardized	410	Neoplasms	110	Dietary risks	3	Rate	2002	328.93547193595	693.9792908816901	90.96622492513
2	DALYs (Disability-Adjusted Life Years)	6	China	3	Both	27	Age-standardized	410	Neoplasms	110	Dietary risks	3	Rate	2003	321.41856878082	698.94355028235	90.26959376648999
2	DALYs (Disability-Adjusted Life Years)	6	China	3	Both	27	Age-standardized	410	Neoplasms	110	Dietary risks	3	Rate	2004	315.86452227391	681.8576335211301	88.62848767666
2	DALYs (Disability-Adjusted Life Years)	6	China	3	Both	27	Age-standardized	410	Neoplasms	110	Dietary risks	3	Rate	2005	302.23186184771	641.3258013142	86.20501232336001
2	DALYs (Disability-Adjusted Life Years)	6	China	3	Both	27	Age-standardized	410	Neoplasms	110	Dietary risks	3	Rate	2006	280.87052020885	597.08261293015	83.00537387949001
2	DALYs (Disability-Adjusted Life Years)	6	China	3	Both	27	Age-standardized	410	Neoplasms	110	Dietary risks	3	Rate	2007	267.25884476135	566.0199268435899	79.46645595081
2	DALYs (Disability-Adjusted Life Years)	6	China	3	Both	27	Age-standardized	410	Neoplasms	110	Dietary risks	3	Rate	2008	260.39884308233	557.00981629192	78.6541280642
2	DALYs (Disability-Adjusted Life Years)	6	China	3	Both	27	Age-standardized	410	Neoplasms	110	Dietary risks	3	Rate	2009	253.85318052423997	541.0049209006	79.81358428995
2	DALYs (Disability-Adjusted Life Years)	6	China	3	Both	27	Age-standardized	410	Neoplasms	110	Dietary risks	3	Rate	2010	248.76437340945	544.44749548349	77.31177684778
2	DALYs (Disability-Adjusted Life Years)	6	China	3	Both	27	Age-standardized	410	Neoplasms	110	Dietary risks	3	Rate	2011	241.43265167803	511.31310671662	75.72433750831999
2	DALYs (Disability-Adjusted Life Years)	6	China	3	Both	27	Age-standardized	410	Neoplasms	110	Dietary risks	3	Rate	2012	233.72198730877	492.18370309731	75.5026452724
2	DALYs (Disability-Adjusted Life Years)	6	China	3	Both	27	Age-standardized	410	Neoplasms	110	Dietary risks	3	Rate	2013	225.96202045104	468.70636964872006	74.13361628757
2	DALYs (Disability-Adjusted Life Years)	6	China	3	Both	27	Age-standardized	410	Neoplasms	110	Dietary risks	3	Rate	2014	219.53882315618	467.54587148477	69.82173647890001
2	DALYs (Disability-Adjusted Life Years)	6	China	3	Both	27	Age-standardized	410	Neoplasms	110	Dietary risks	3	Rate	2015	215.02910538001	447.13067274047	67.59693347445
2	DALYs (Disability-Adjusted Life Years)	6	China	3	Both	27	Age-standardized	410	Neoplasms	110	Dietary risks	3	Rate	2016	213.57304518297002	448.0319207998	66.30374495449999
2	DALYs (Disability-Adjusted Life Years)	6	China	3	Both	27	Age-standardized	410	Neoplasms	110	Dietary risks	3	Rate	2017	211.87537226920998	451.50170539335	67.469442918
2	DALYs (Disability-Adjusted Life Years)	6	China	3	Both	27	Age-standardized	410	Neoplasms	110	Dietary risks	3	Rate	2018	211.36023436912998	449.0113528491	66.21312317081001
2	DALYs (Disability-Adjusted Life Years)	6	China	3	Both	27	Age-standardized	410	Neoplasms	110	Dietary risks	3	Rate	2019	211.07249518284	447.37392049316	66.94084006104
2	DALYs (Disability-Adjusted Life Years)	6	China	3	Both	27	Age-standardized	410	Neoplasms	110	Dietary risks	3	Rate	2020	211.03317446156998	427.31606069865995	64.09935503208
2	DALYs (Disability-Adjusted Life Years)	6	China	3	Both	27	Age-standardized	410	Neoplasms	110	Dietary risks	3	Rate	2021	210.4922917093	431.87405806308	70.50035484484
2	DALYs (Disability-Adjusted Life Years)	7	Democratic People's Republic of Korea	3	Both	27	Age-standardized	410	Neoplasms	110	Dietary risks	3	Rate	1990	276.09762823066	589.1590866223099	85.03251508497999
2	DALYs (Disability-Adjusted Life Years)	7	Democratic People's Republic of Korea	3	Both	27	Age-standardized	410	Neoplasms	110	Dietary risks	3	Rate	1991	276.3667126701	580.79781337517	85.84752818761
2	DALYs (Disability-Adjusted Life Years)	7	Democratic People's Republic of Korea	3	Both	27	Age-standardized	410	Neoplasms	110	Dietary risks	3	Rate	1992	277.44179364346	581.14488090364	86.37389797362
2	DALYs (Disability-Adjusted Life Years)	7	Democratic People's Republic of Korea	3	Both	27	Age-standardized	410	Neoplasms	110	Dietary risks	3	Rate	1993	279.33720697254	589.16696549322	85.99933954359
2	DALYs (Disability-Adjusted Life Years)	7	Democratic People's Republic of Korea	3	Both	27	Age-standardized	410	Neoplasms	110	Dietary risks	3	Rate	1994	281.01652832358	593.95133929218	86.04098025178
2	DALYs (Disability-Adjusted Life Years)	7	Democratic People's Republic of Korea	3	Both	27	Age-standardized	410	Neoplasms	110	Dietary risks	3	Rate	1995	283.21030189489	607.3348044638	85.61173126789001
2	DALYs (Disability-Adjusted Life Years)	7	Democratic People's Republic of Korea	3	Both	27	Age-standardized	410	Neoplasms	110	Dietary risks	3	Rate	1996	284.72416480115	612.19407185429	85.24616082945
2	DALYs (Disability-Adjusted Life Years)	7	Democratic People's Republic of Korea	3	Both	27	Age-standardized	410	Neoplasms	110	Dietary risks	3	Rate	1997	286.40968503993	615.01546211845	87.0226132118
2	DALYs (Disability-Adjusted Life Years)	7	Democratic People's Republic of Korea	3	Both	27	Age-standardized	410	Neoplasms	110	Dietary risks	3	Rate	1998	288.04453602972	614.5424541904	88.2425010778
2	DALYs (Disability-Adjusted Life Years)	7	Democratic People's Republic of Korea	3	Both	27	Age-standardized	410	Neoplasms	110	Dietary risks	3	Rate	1999	289.3278649229	618.83259519475	89.4664037183
2	DALYs (Disability-Adjusted Life Years)	7	Democratic People's Republic of Korea	3	Both	27	Age-standardized	410	Neoplasms	110	Dietary risks	3	Rate	2000	290.56162695697003	617.4739155195	89.20176404502
2	DALYs (Disability-Adjusted Life Years)	7	Democratic People's Republic of Korea	3	Both	27	Age-standardized	410	Neoplasms	110	Dietary risks	3	Rate	2001	291.43474602905	613.23718609386	88.63926358575
2	DALYs (Disability-Adjusted Life Years)	7	Democratic People's Republic of Korea	3	Both	27	Age-standardized	410	Neoplasms	110	Dietary risks	3	Rate	2002	291.49643225875	600.23753040782	89.84456858825
2	DALYs (Disability-Adjusted Life Years)	7	Democratic People's Republic of Korea	3	Both	27	Age-standardized	410	Neoplasms	110	Dietary risks	3	Rate	2003	292.11639454846	605.81419580382	91.98754687065
2	DALYs (Disability-Adjusted Life Years)	7	Democratic People's Republic of Korea	3	Both	27	Age-standardized	410	Neoplasms	110	Dietary risks	3	Rate	2004	292.87300347463	600.61012996668	93.86734219619
2	DALYs (Disability-Adjusted Life Years)	7	Democratic People's Republic of Korea	3	Both	27	Age-standardized	410	Neoplasms	110	Dietary risks	3	Rate	2005	293.88309094781	597.08938144668	94.86550213449999
2	DALYs (Disability-Adjusted Life Years)	7	Democratic People's Republic of Korea	3	Both	27	Age-standardized	410	Neoplasms	110	Dietary risks	3	Rate	2006	295.83773920653	593.84950213589	96.10015312512
2	DALYs (Disability-Adjusted Life Years)	7	Democratic People's Republic of Korea	3	Both	27	Age-standardized	410	Neoplasms	110	Dietary risks	3	Rate	2007	297.99551413641	601.64653944799	97.19111562303
2	DALYs (Disability-Adjusted Life Years)	7	Democratic People's Republic of Korea	3	Both	27	Age-standardized	410	Neoplasms	110	Dietary risks	3	Rate	2008	300.04519779593	604.1446822652899	96.34185922396999
2	DALYs (Disability-Adjusted Life Years)	7	Democratic People's Republic of Korea	3	Both	27	Age-standardized	410	Neoplasms	110	Dietary risks	3	Rate	2009	301.95702876679	607.44890712068	96.61398029261001
2	DALYs (Disability-Adjusted Life Years)	7	Democratic People's Republic of Korea	3	Both	27	Age-standardized	410	Neoplasms	110	Dietary risks	3	Rate	2010	302.45671943879	610.25044231165	96.41665086997
2	DALYs (Disability-Adjusted Life Years)	7	Democratic People's Republic of Korea	3	Both	27	Age-standardized	410	Neoplasms	110	Dietary risks	3	Rate	2011	300.49879707538	610.34233372311	95.85796141691
2	DALYs (Disability-Adjusted Life Years)	7	Democratic People's Republic of Korea	3	Both	27	Age-standardized	410	Neoplasms	110	Dietary risks	3	Rate	2012	298.75526815063	611.14243026715	96.55499774066999
2	DALYs (Disability-Adjusted Life Years)	7	Democratic People's Republic of Korea	3	Both	27	Age-standardized	410	Neoplasms	110	Dietary risks	3	Rate	2013	295.36463517075	603.90637362693	97.02485430264001
2	DALYs (Disability-Adjusted Life Years)	7	Democratic People's Republic of Korea	3	Both	27	Age-standardized	410	Neoplasms	110	Dietary risks	3	Rate	2014	292.03104722457005	588.11379677224	97.53849409596
2	DALYs (Disability-Adjusted Life Years)	7	Democratic People's Republic of Korea	3	Both	27	Age-standardized	410	Neoplasms	110	Dietary risks	3	Rate	2015	288.73389991901	576.4809463473999	95.20610246668
2	DALYs (Disability-Adjusted Life Years)	7	Democratic People's Republic of Korea	3	Both	27	Age-standardized	410	Neoplasms	110	Dietary risks	3	Rate	2016	285.66708349467	570.8999480662201	93.83181259584
2	DALYs (Disability-Adjusted Life Years)	7	Democratic People's Republic of Korea	3	Both	27	Age-standardized	410	Neoplasms	110	Dietary risks	3	Rate	2017	282.31454173324	565.14786217836	91.63745936078
2	DALYs (Disability-Adjusted Life Years)	7	Democratic People's Republic of Korea	3	Both	27	Age-standardized	410	Neoplasms	110	Dietary risks	3	Rate	2018	279.33334340321	569.20450433875	90.44156966533001
2	DALYs (Disability-Adjusted Life Years)	7	Democratic People's Republic of Korea	3	Both	27	Age-standardized	410	Neoplasms	110	Dietary risks	3	Rate	2019	276.77034342208003	569.0320304895599	89.92522616158999
2	DALYs (Disability-Adjusted Life Years)	7	Democratic People's Republic of Korea	3	Both	27	Age-standardized	410	Neoplasms	110	Dietary risks	3	Rate	2020	273.62038053538004	569.94073428885	90.29010686069999
2	DALYs (Disability-Adjusted Life Years)	7	Democratic People's Republic of Korea	3	Both	27	Age-standardized	410	Neoplasms	110	Dietary risks	3	Rate	2021	270.41440385642	561.71430191377	89.17721329697
2	DALYs (Disability-Adjusted Life Years)	10	Cambodia	3	Both	27	Age-standardized	410	Neoplasms	110	Dietary risks	3	Rate	1990	345.52875484063	576.9131248774901	155.62620820119
2	DALYs (Disability-Adjusted Life Years)	10	Cambodia	3	Both	27	Age-standardized	410	Neoplasms	110	Dietary risks	3	Rate	1991	343.56074584464	574.96379540471	153.25593475194
2	DALYs (Disability-Adjusted Life Years)	10	Cambodia	3	Both	27	Age-standardized	410	Neoplasms	110	Dietary risks	3	Rate	1992	342.83816845511	577.57585193125	153.90681801259
2	DALYs (Disability-Adjusted Life Years)	10	Cambodia	3	Both	27	Age-standardized	410	Neoplasms	110	Dietary risks	3	Rate	1993	344.31383122786	575.64807752173	155.68620434953002
2	DALYs (Disability-Adjusted Life Years)	10	Cambodia	3	Both	27	Age-standardized	410	Neoplasms	110	Dietary risks	3	Rate	1994	346.96996266920996	575.86830550995	156.36424837157
2	DALYs (Disability-Adjusted Life Years)	10	Cambodia	3	Both	27	Age-standardized	410	Neoplasms	110	Dietary risks	3	Rate	1995	348.92012703051	578.9341812974101	160.87007548004
2	DALYs (Disability-Adjusted Life Years)	10	Cambodia	3	Both	27	Age-standardized	410	Neoplasms	110	Dietary risks	3	Rate	1996	347.90750506201	575.2574992449299	163.47452365131
2	DALYs (Disability-Adjusted Life Years)	10	Cambodia	3	Both	27	Age-standardized	410	Neoplasms	110	Dietary risks	3	Rate	1997	346.58615986825	563.0928797218	164.03524068319
2	DALYs (Disability-Adjusted Life Years)	10	Cambodia	3	Both	27	Age-standardized	410	Neoplasms	110	Dietary risks	3	Rate	1998	345.75449598752	563.2793665668	167.1001560238
2	DALYs (Disability-Adjusted Life Years)	10	Cambodia	3	Both	27	Age-standardized	410	Neoplasms	110	Dietary risks	3	Rate	1999	344.51998816426	555.60101089974	165.93130564363
2	DALYs (Disability-Adjusted Life Years)	10	Cambodia	3	Both	27	Age-standardized	410	Neoplasms	110	Dietary risks	3	Rate	2000	342.03965846168	546.70838973408	164.52955055592
2	DALYs (Disability-Adjusted Life Years)	10	Cambodia	3	Both	27	Age-standardized	410	Neoplasms	110	Dietary risks	3	Rate	2001	339.04745884377	542.31352914456	162.78548551259
2	DALYs (Disability-Adjusted Life Years)	10	Cambodia	3	Both	27	Age-standardized	410	Neoplasms	110	Dietary risks	3	Rate	2002	334.96840171567	532.73228469436	161.66986026115998
2	DALYs (Disability-Adjusted Life Years)	10	Cambodia	3	Both	27	Age-standardized	410	Neoplasms	110	Dietary risks	3	Rate	2003	329.76766939908	522.42368913956	159.97879836471
2	DALYs (Disability-Adjusted Life Years)	10	Cambodia	3	Both	27	Age-standardized	410	Neoplasms	110	Dietary risks	3	Rate	2004	326.67366975987	513.92376334241	161.49903482357
2	DALYs (Disability-Adjusted Life Years)	10	Cambodia	3	Both	27	Age-standardized	410	Neoplasms	110	Dietary risks	3	Rate	2005	323.708651762	506.71590946717	162.02389111221
2	DALYs (Disability-Adjusted Life Years)	10	Cambodia	3	Both	27	Age-standardized	410	Neoplasms	110	Dietary risks	3	Rate	2006	319.78426718603	500.77329802774	162.01951295192
2	DALYs (Disability-Adjusted Life Years)	10	Cambodia	3	Both	27	Age-standardized	410	Neoplasms	110	Dietary risks	3	Rate	2007	319.64468963441	506.43452289018995	162.73678021423
2	DALYs (Disability-Adjusted Life Years)	10	Cambodia	3	Both	27	Age-standardized	410	Neoplasms	110	Dietary risks	3	Rate	2008	317.82589353742003	504.96623341183	156.78712244313
2	DALYs (Disability-Adjusted Life Years)	10	Cambodia	3	Both	27	Age-standardized	410	Neoplasms	110	Dietary risks	3	Rate	2009	317.24410640117	504.47544639276	153.45144577392
2	DALYs (Disability-Adjusted Life Years)	10	Cambodia	3	Both	27	Age-standardized	410	Neoplasms	110	Dietary risks	3	Rate	2010	316.5414207078	502.89603085483	152.33649158421
2	DALYs (Disability-Adjusted Life Years)	10	Cambodia	3	Both	27	Age-standardized	410	Neoplasms	110	Dietary risks	3	Rate	2011	316.46889984885	498.2881119552	153.61667408317
2	DALYs (Disability-Adjusted Life Years)	10	Cambodia	3	Both	27	Age-standardized	410	Neoplasms	110	Dietary risks	3	Rate	2012	315.96263723883	499.25060590406	153.96098876435002
2	DALYs (Disability-Adjusted Life Years)	10	Cambodia	3	Both	27	Age-standardized	410	Neoplasms	110	Dietary risks	3	Rate	2013	315.18587710314	505.73702022876	155.49204767372
2	DALYs (Disability-Adjusted Life Years)	10	Cambodia	3	Both	27	Age-standardized	410	Neoplasms	110	Dietary risks	3	Rate	2014	315.3400769785	512.2724051589901	157.06411132629998
2	DALYs (Disability-Adjusted Life Years)	10	Cambodia	3	Both	27	Age-standardized	410	Neoplasms	110	Dietary risks	3	Rate	2015	315.65411176159	515.32497467105	157.89703826189998
2	DALYs (Disability-Adjusted Life Years)	10	Cambodia	3	Both	27	Age-standardized	410	Neoplasms	110	Dietary risks	3	Rate	2016	315.57937997264	515.21435384601	155.04010674387
2	DALYs (Disability-Adjusted Life Years)	10	Cambodia	3	Both	27	Age-standardized	410	Neoplasms	110	Dietary risks	3	Rate	2017	315.2761745554	513.1339771164199	152.40162726769
2	DALYs (Disability-Adjusted Life Years)	10	Cambodia	3	Both	27	Age-standardized	410	Neoplasms	110	Dietary risks	3	Rate	2018	314.46396365608	509.37537069523995	153.97971740704
2	DALYs (Disability-Adjusted Life Years)	10	Cambodia	3	Both	27	Age-standardized	410	Neoplasms	110	Dietary risks	3	Rate	2019	313.29031713333	503.26246864161	151.94066705512
2	DALYs (Disability-Adjusted Life Years)	10	Cambodia	3	Both	27	Age-standardized	410	Neoplasms	110	Dietary risks	3	Rate	2020	312.33658968510997	496.58825974218	148.37517216035
2	DALYs (Disability-Adjusted Life Years)	10	Cambodia	3	Both	27	Age-standardized	410	Neoplasms	110	Dietary risks	3	Rate	2021	311.06200919169	496.45674715081003	148.27998988655
2	DALYs (Disability-Adjusted Life Years)	13	Malaysia	3	Both	27	Age-standardized	410	Neoplasms	110	Dietary risks	3	Rate	1990	273.27286717959	437.22615879978	122.20226775795
2	DALYs (Disability-Adjusted Life Years)	13	Malaysia	3	Both	27	Age-standardized	410	Neoplasms	110	Dietary risks	3	Rate	1991	265.81294065347	424.2923483142	118.74754134158
2	DALYs (Disability-Adjusted Life Years)	13	Malaysia	3	Both	27	Age-standardized	410	Neoplasms	110	Dietary risks	3	Rate	1992	263.15063446036	418.42169936595	116.44256602057
2	DALYs (Disability-Adjusted Life Years)	13	Malaysia	3	Both	27	Age-standardized	410	Neoplasms	110	Dietary risks	3	Rate	1993	262.15375049085003	415.83883723635	115.06102930846001
2	DALYs (Disability-Adjusted Life Years)	13	Malaysia	3	Both	27	Age-standardized	410	Neoplasms	110	Dietary risks	3	Rate	1994	256.74048434625	408.97792689599004	112.71470638510999
2	DALYs (Disability-Adjusted Life Years)	13	Malaysia	3	Both	27	Age-standardized	410	Neoplasms	110	Dietary risks	3	Rate	1995	264.02074670553003	423.25203065322995	114.11965300776001
2	DALYs (Disability-Adjusted Life Years)	13	Malaysia	3	Both	27	Age-standardized	410	Neoplasms	110	Dietary risks	3	Rate	1996	257.9222157553	413.92205477731	110.05190082416
2	DALYs (Disability-Adjusted Life Years)	13	Malaysia	3	Both	27	Age-standardized	410	Neoplasms	110	Dietary risks	3	Rate	1997	255.25881575637	409.28178212688	108.37338002218
2	DALYs (Disability-Adjusted Life Years)	13	Malaysia	3	Both	27	Age-standardized	410	Neoplasms	110	Dietary risks	3	Rate	1998	252.95345809494	405.46334186319	107.91829261566
2	DALYs (Disability-Adjusted Life Years)	13	Malaysia	3	Both	27	Age-standardized	410	Neoplasms	110	Dietary risks	3	Rate	1999	273.0193978141	444.44317149249	115.21936319535001
2	DALYs (Disability-Adjusted Life Years)	13	Malaysia	3	Both	27	Age-standardized	410	Neoplasms	110	Dietary risks	3	Rate	2000	251.58364846862997	404.14965428057	105.55211420340001
2	DALYs (Disability-Adjusted Life Years)	13	Malaysia	3	Both	27	Age-standardized	410	Neoplasms	110	Dietary risks	3	Rate	2001	242.08536276707	387.04844028892	101.58871209659002
2	DALYs (Disability-Adjusted Life Years)	13	Malaysia	3	Both	27	Age-standardized	410	Neoplasms	110	Dietary risks	3	Rate	2002	238.93471822882998	381.48365620353	100.15002072781
2	DALYs (Disability-Adjusted Life Years)	13	Malaysia	3	Both	27	Age-standardized	410	Neoplasms	110	Dietary risks	3	Rate	2003	243.81794347819002	387.4442064647	101.56380525751
2	DALYs (Disability-Adjusted Life Years)	13	Malaysia	3	Both	27	Age-standardized	410	Neoplasms	110	Dietary risks	3	Rate	2004	241.02609175563998	381.77218713722	100.78771441082002
2	DALYs (Disability-Adjusted Life Years)	13	Malaysia	3	Both	27	Age-standardized	410	Neoplasms	110	Dietary risks	3	Rate	2005	236.95960670689	374.94646917160003	100.21347035043
2	DALYs (Disability-Adjusted Life Years)	13	Malaysia	3	Both	27	Age-standardized	410	Neoplasms	110	Dietary risks	3	Rate	2006	231.95580072624	369.74312543334	98.58474321073
2	DALYs (Disability-Adjusted Life Years)	13	Malaysia	3	Both	27	Age-standardized	410	Neoplasms	110	Dietary risks	3	Rate	2007	229.16446228781	365.12946691293	98.53548736383
2	DALYs (Disability-Adjusted Life Years)	13	Malaysia	3	Both	27	Age-standardized	410	Neoplasms	110	Dietary risks	3	Rate	2008	233.30557936561001	374.08445277724	99.57569661726001
2	DALYs (Disability-Adjusted Life Years)	13	Malaysia	3	Both	27	Age-standardized	410	Neoplasms	110	Dietary risks	3	Rate	2009	237.10285852642	382.63429457910996	99.43705470802999
2	DALYs (Disability-Adjusted Life Years)	13	Malaysia	3	Both	27	Age-standardized	410	Neoplasms	110	Dietary risks	3	Rate	2010	237.86185381802	384.03007593607	98.96208889691
2	DALYs (Disability-Adjusted Life Years)	13	Malaysia	3	Both	27	Age-standardized	410	Neoplasms	110	Dietary risks	3	Rate	2011	235.40048382643	379.67288670446	96.17491341217999
2	DALYs (Disability-Adjusted Life Years)	13	Malaysia	3	Both	27	Age-standardized	410	Neoplasms	110	Dietary risks	3	Rate	2012	229.02699328541001	367.75481093859	93.04972597845
2	DALYs (Disability-Adjusted Life Years)	13	Malaysia	3	Both	27	Age-standardized	410	Neoplasms	110	Dietary risks	3	Rate	2013	227.68177761115	363.38093921109004	91.32999463665
2	DALYs (Disability-Adjusted Life Years)	13	Malaysia	3	Both	27	Age-standardized	410	Neoplasms	110	Dietary risks	3	Rate	2014	230.99031405566	369.8607046394	93.13760285038
2	DALYs (Disability-Adjusted Life Years)	13	Malaysia	3	Both	27	Age-standardized	410	Neoplasms	110	Dietary risks	3	Rate	2015	242.70581394747998	394.04708181053	97.02789194933
2	DALYs (Disability-Adjusted Life Years)	13	Malaysia	3	Both	27	Age-standardized	410	Neoplasms	110	Dietary risks	3	Rate	2016	244.18664543155	395.84988094734	96.64722106063999
2	DALYs (Disability-Adjusted Life Years)	13	Malaysia	3	Both	27	Age-standardized	410	Neoplasms	110	Dietary risks	3	Rate	2017	249.24588223022002	404.87895310208	97.83182765356
2	DALYs (Disability-Adjusted Life Years)	13	Malaysia	3	Both	27	Age-standardized	410	Neoplasms	110	Dietary risks	3	Rate	2018	250.88936300234002	408.30149208792005	98.19975396118
2	DALYs (Disability-Adjusted Life Years)	13	Malaysia	3	Both	27	Age-standardized	410	Neoplasms	110	Dietary risks	3	Rate	2019	251.66957583671999	411.35442269347004	97.90616725921001
2	DALYs (Disability-Adjusted Life Years)	13	Malaysia	3	Both	27	Age-standardized	410	Neoplasms	110	Dietary risks	3	Rate	2020	232.92501943524002	383.64113264798	88.25475691244
2	DALYs (Disability-Adjusted Life Years)	13	Malaysia	3	Both	27	Age-standardized	410	Neoplasms	110	Dietary risks	3	Rate	2021	253.39054662139	412.41648663805	97.57447488025
2	DALYs (Disability-Adjusted Life Years)	11	Indonesia	3	Both	27	Age-standardized	410	Neoplasms	110	Dietary risks	3	Rate	1990	206.49254587684	338.39322886665997	107.10290758325
2	DALYs (Disability-Adjusted Life Years)	11	Indonesia	3	Both	27	Age-standardized	410	Neoplasms	110	Dietary risks	3	Rate	1991	207.49276449241	345.0533966006	112.35277036145
2	DALYs (Disability-Adjusted Life Years)	11	Indonesia	3	Both	27	Age-standardized	410	Neoplasms	110	Dietary risks	3	Rate	1992	208.26150797515	332.47905022176	112.38603553909
2	DALYs (Disability-Adjusted Life Years)	11	Indonesia	3	Both	27	Age-standardized	410	Neoplasms	110	Dietary risks	3	Rate	1993	209.157539858	335.61787986258	115.32247811388
2	DALYs (Disability-Adjusted Life Years)	11	Indonesia	3	Both	27	Age-standardized	410	Neoplasms	110	Dietary risks	3	Rate	1994	208.88486501976	334.27602430809003	115.35005059744
2	DALYs (Disability-Adjusted Life Years)	11	Indonesia	3	Both	27	Age-standardized	410	Neoplasms	110	Dietary risks	3	Rate	1995	207.37923646929002	330.81887127543	112.07264805974
2	DALYs (Disability-Adjusted Life Years)	11	Indonesia	3	Both	27	Age-standardized	410	Neoplasms	110	Dietary risks	3	Rate	1996	205.91348274514002	331.05925500369	110.16413240044
2	DALYs (Disability-Adjusted Life Years)	11	Indonesia	3	Both	27	Age-standardized	410	Neoplasms	110	Dietary risks	3	Rate	1997	205.36258907057	326.11566866074	110.10363083128001
2	DALYs (Disability-Adjusted Life Years)	11	Indonesia	3	Both	27	Age-standardized	410	Neoplasms	110	Dietary risks	3	Rate	1998	205.46987940544003	331.37929887343	114.46355078709
2	DALYs (Disability-Adjusted Life Years)	11	Indonesia	3	Both	27	Age-standardized	410	Neoplasms	110	Dietary risks	3	Rate	1999	205.78880321543	334.10091755942	112.95232823004
2	DALYs (Disability-Adjusted Life Years)	11	Indonesia	3	Both	27	Age-standardized	410	Neoplasms	110	Dietary risks	3	Rate	2000	205.76021700344998	326.91284056942	112.28463205786
2	DALYs (Disability-Adjusted Life Years)	11	Indonesia	3	Both	27	Age-standardized	410	Neoplasms	110	Dietary risks	3	Rate	2001	204.21231461855	323.10664292605	112.16636471048001
2	DALYs (Disability-Adjusted Life Years)	11	Indonesia	3	Both	27	Age-standardized	410	Neoplasms	110	Dietary risks	3	Rate	2002	203.91363271795	322.34347253397	115.06920558908
2	DALYs (Disability-Adjusted Life Years)	11	Indonesia	3	Both	27	Age-standardized	410	Neoplasms	110	Dietary risks	3	Rate	2003	204.22214010749002	324.1295960411	114.05516148765001
2	DALYs (Disability-Adjusted Life Years)	11	Indonesia	3	Both	27	Age-standardized	410	Neoplasms	110	Dietary risks	3	Rate	2004	203.88996314100999	323.96568915557	112.77639934306
2	DALYs (Disability-Adjusted Life Years)	11	Indonesia	3	Both	27	Age-standardized	410	Neoplasms	110	Dietary risks	3	Rate	2005	203.88081078496	318.38339128072	112.74295505459999
2	DALYs (Disability-Adjusted Life Years)	11	Indonesia	3	Both	27	Age-standardized	410	Neoplasms	110	Dietary risks	3	Rate	2006	203.15547106537	316.7132469195	115.39406741094
2	DALYs (Disability-Adjusted Life Years)	11	Indonesia	3	Both	27	Age-standardized	410	Neoplasms	110	Dietary risks	3	Rate	2007	203.75255530130997	326.93020105717	115.86727820803
2	DALYs (Disability-Adjusted Life Years)	11	Indonesia	3	Both	27	Age-standardized	410	Neoplasms	110	Dietary risks	3	Rate	2008	203.76138974084	325.48832521561	111.08742957741
2	DALYs (Disability-Adjusted Life Years)	11	Indonesia	3	Both	27	Age-standardized	410	Neoplasms	110	Dietary risks	3	Rate	2009	203.90460568402003	327.51230626724	108.87201075658001
2	DALYs (Disability-Adjusted Life Years)	11	Indonesia	3	Both	27	Age-standardized	410	Neoplasms	110	Dietary risks	3	Rate	2010	203.43531684204	321.71587591831	113.51041206122
2	DALYs (Disability-Adjusted Life Years)	11	Indonesia	3	Both	27	Age-standardized	410	Neoplasms	110	Dietary risks	3	Rate	2011	202.68487056601	321.84423138028	110.70993271450999
2	DALYs (Disability-Adjusted Life Years)	11	Indonesia	3	Both	27	Age-standardized	410	Neoplasms	110	Dietary risks	3	Rate	2012	201.00432529925	322.97278171719	106.52698579877
2	DALYs (Disability-Adjusted Life Years)	11	Indonesia	3	Both	27	Age-standardized	410	Neoplasms	110	Dietary risks	3	Rate	2013	199.20557351675998	318.65181084666	108.2482652952
2	DALYs (Disability-Adjusted Life Years)	11	Indonesia	3	Both	27	Age-standardized	410	Neoplasms	110	Dietary risks	3	Rate	2014	197.75902233377	315.3898460301	106.51489250921
2	DALYs (Disability-Adjusted Life Years)	11	Indonesia	3	Both	27	Age-standardized	410	Neoplasms	110	Dietary risks	3	Rate	2015	196.46101389288003	310.55661179678003	101.86935776259
2	DALYs (Disability-Adjusted Life Years)	11	Indonesia	3	Both	27	Age-standardized	410	Neoplasms	110	Dietary risks	3	Rate	2016	196.25196557642002	322.8296422138	103.44731410096
2	DALYs (Disability-Adjusted Life Years)	11	Indonesia	3	Both	27	Age-standardized	410	Neoplasms	110	Dietary risks	3	Rate	2017	196.01069199763	314.30717790703	106.18553563995
2	DALYs (Disability-Adjusted Life Years)	11	Indonesia	3	Both	27	Age-standardized	410	Neoplasms	110	Dietary risks	3	Rate	2018	195.86110559663	313.371560521	101.43805824017001
2	DALYs (Disability-Adjusted Life Years)	11	Indonesia	3	Both	27	Age-standardized	410	Neoplasms	110	Dietary risks	3	Rate	2019	195.39843760357002	313.22852087334	100.79359356924999
2	DALYs (Disability-Adjusted Life Years)	11	Indonesia	3	Both	27	Age-standardized	410	Neoplasms	110	Dietary risks	3	Rate	2020	195.84238751456	318.9819401379	102.66302210108002
2	DALYs (Disability-Adjusted Life Years)	11	Indonesia	3	Both	27	Age-standardized	410	Neoplasms	110	Dietary risks	3	Rate	2021	194.81007163759	313.41565964884	97.42737946204
2	DALYs (Disability-Adjusted Life Years)	14	Maldives	3	Both	27	Age-standardized	410	Neoplasms	110	Dietary risks	3	Rate	1990	120.56988471101	220.00668950860998	55.604825589680004
2	DALYs (Disability-Adjusted Life Years)	14	Maldives	3	Both	27	Age-standardized	410	Neoplasms	110	Dietary risks	3	Rate	1991	120.82721109734	218.23044388907002	55.62918794257
2	DALYs (Disability-Adjusted Life Years)	14	Maldives	3	Both	27	Age-standardized	410	Neoplasms	110	Dietary risks	3	Rate	1992	120.20228069913	216.09165013841002	54.474986228160006
2	DALYs (Disability-Adjusted Life Years)	14	Maldives	3	Both	27	Age-standardized	410	Neoplasms	110	Dietary risks	3	Rate	1993	117.70475081601	212.08928761267	53.27469797951
2	DALYs (Disability-Adjusted Life Years)	14	Maldives	3	Both	27	Age-standardized	410	Neoplasms	110	Dietary risks	3	Rate	1994	113.09266583736999	205.77716218415	51.392890273889996
2	DALYs (Disability-Adjusted Life Years)	14	Maldives	3	Both	27	Age-standardized	410	Neoplasms	110	Dietary risks	3	Rate	1995	110.30635681832999	198.37699590054999	49.9217494446
2	DALYs (Disability-Adjusted Life Years)	14	Maldives	3	Both	27	Age-standardized	410	Neoplasms	110	Dietary risks	3	Rate	1996	109.50437898060001	195.04910336168	49.06904958468
2	DALYs (Disability-Adjusted Life Years)	14	Maldives	3	Both	27	Age-standardized	410	Neoplasms	110	Dietary risks	3	Rate	1997	107.14433408783	192.11638829870998	48.062805866409995
2	DALYs (Disability-Adjusted Life Years)	14	Maldives	3	Both	27	Age-standardized	410	Neoplasms	110	Dietary risks	3	Rate	1998	101.11723632565	179.97475315998	45.898442919960004
2	DALYs (Disability-Adjusted Life Years)	14	Maldives	3	Both	27	Age-standardized	410	Neoplasms	110	Dietary risks	3	Rate	1999	94.25747468432	166.37111110835	42.18784388161
2	DALYs (Disability-Adjusted Life Years)	14	Maldives	3	Both	27	Age-standardized	410	Neoplasms	110	Dietary risks	3	Rate	2000	92.18775864644999	160.74386683756998	41.00149673716
2	DALYs (Disability-Adjusted Life Years)	14	Maldives	3	Both	27	Age-standardized	410	Neoplasms	110	Dietary risks	3	Rate	2001	89.34385064519	155.64703195842	39.60552109398
2	DALYs (Disability-Adjusted Life Years)	14	Maldives	3	Both	27	Age-standardized	410	Neoplasms	110	Dietary risks	3	Rate	2002	82.45991203896	143.75956036985002	37.50164648233
2	DALYs (Disability-Adjusted Life Years)	14	Maldives	3	Both	27	Age-standardized	410	Neoplasms	110	Dietary risks	3	Rate	2003	78.57762748783	137.87683885931	35.47366281414
2	DALYs (Disability-Adjusted Life Years)	14	Maldives	3	Both	27	Age-standardized	410	Neoplasms	110	Dietary risks	3	Rate	2004	75.03023175274	131.39088397579002	33.70336681362
2	DALYs (Disability-Adjusted Life Years)	14	Maldives	3	Both	27	Age-standardized	410	Neoplasms	110	Dietary risks	3	Rate	2005	72.4440740055	126.88318160841	32.660904830220005
2	DALYs (Disability-Adjusted Life Years)	14	Maldives	3	Both	27	Age-standardized	410	Neoplasms	110	Dietary risks	3	Rate	2006	70.09696626864	122.80575302033999	30.87422497808
2	DALYs (Disability-Adjusted Life Years)	14	Maldives	3	Both	27	Age-standardized	410	Neoplasms	110	Dietary risks	3	Rate	2007	67.77132747636	117.63659261897	29.54410913958
2	DALYs (Disability-Adjusted Life Years)	14	Maldives	3	Both	27	Age-standardized	410	Neoplasms	110	Dietary risks	3	Rate	2008	65.83101424967	115.34283233480001	28.347375369099996
2	DALYs (Disability-Adjusted Life Years)	14	Maldives	3	Both	27	Age-standardized	410	Neoplasms	110	Dietary risks	3	Rate	2009	64.26893397571	112.19400711912999	27.64621442775
2	DALYs (Disability-Adjusted Life Years)	14	Maldives	3	Both	27	Age-standardized	410	Neoplasms	110	Dietary risks	3	Rate	2010	62.94505564216	107.61540973481	26.967672444109997
2	DALYs (Disability-Adjusted Life Years)	14	Maldives	3	Both	27	Age-standardized	410	Neoplasms	110	Dietary risks	3	Rate	2011	61.27043171928	103.92979079549	26.332396945950002
2	DALYs (Disability-Adjusted Life Years)	14	Maldives	3	Both	27	Age-standardized	410	Neoplasms	110	Dietary risks	3	Rate	2012	59.67092055347	100.60111499083999	25.77546996511
2	DALYs (Disability-Adjusted Life Years)	14	Maldives	3	Both	27	Age-standardized	410	Neoplasms	110	Dietary risks	3	Rate	2013	58.2174458539	98.99016440999999	24.95658121363
2	DALYs (Disability-Adjusted Life Years)	14	Maldives	3	Both	27	Age-standardized	410	Neoplasms	110	Dietary risks	3	Rate	2014	56.538431582239994	95.98684555326	24.47975673223
2	DALYs (Disability-Adjusted Life Years)	14	Maldives	3	Both	27	Age-standardized	410	Neoplasms	110	Dietary risks	3	Rate	2015	55.16676597187	93.03240216643	24.17514319375
2	DALYs (Disability-Adjusted Life Years)	14	Maldives	3	Both	27	Age-standardized	410	Neoplasms	110	Dietary risks	3	Rate	2016	54.4084051079	91.9937614063	23.65507503958
2	DALYs (Disability-Adjusted Life Years)	14	Maldives	3	Both	27	Age-standardized	410	Neoplasms	110	Dietary risks	3	Rate	2017	54.19225529402001	92.25663115633	23.12013219263
2	DALYs (Disability-Adjusted Life Years)	14	Maldives	3	Both	27	Age-standardized	410	Neoplasms	110	Dietary risks	3	Rate	2018	52.61264446301	88.58811906312	22.125976685119998
2	DALYs (Disability-Adjusted Life Years)	14	Maldives	3	Both	27	Age-standardized	410	Neoplasms	110	Dietary risks	3	Rate	2019	51.08081498687999	85.25576751102001	21.69318216781
2	DALYs (Disability-Adjusted Life Years)	14	Maldives	3	Both	27	Age-standardized	410	Neoplasms	110	Dietary risks	3	Rate	2020	47.79865963918	79.62367517996	20.8600041233
2	DALYs (Disability-Adjusted Life Years)	14	Maldives	3	Both	27	Age-standardized	410	Neoplasms	110	Dietary risks	3	Rate	2021	49.107375310280005	83.28410068786	20.35909284459
2	DALYs (Disability-Adjusted Life Years)	12	Lao People's Democratic Republic	3	Both	27	Age-standardized	410	Neoplasms	110	Dietary risks	3	Rate	1990	332.64795574935	595.1709546483801	133.02725478761
2	DALYs (Disability-Adjusted Life Years)	12	Lao People's Democratic Republic	3	Both	27	Age-standardized	410	Neoplasms	110	Dietary risks	3	Rate	1991	330.05336649083	593.87008173108	131.20475674903
2	DALYs (Disability-Adjusted Life Years)	12	Lao People's Democratic Republic	3	Both	27	Age-standardized	410	Neoplasms	110	Dietary risks	3	Rate	1992	327.90337190862	582.4816628449599	128.97666328691
2	DALYs (Disability-Adjusted Life Years)	12	Lao People's Democratic Republic	3	Both	27	Age-standardized	410	Neoplasms	110	Dietary risks	3	Rate	1993	325.42521514396	577.4875223423	130.34259702765
2	DALYs (Disability-Adjusted Life Years)	12	Lao People's Democratic Republic	3	Both	27	Age-standardized	410	Neoplasms	110	Dietary risks	3	Rate	1994	322.60023263503	564.07614023825	129.74058939117
2	DALYs (Disability-Adjusted Life Years)	12	Lao People's Democratic Republic	3	Both	27	Age-standardized	410	Neoplasms	110	Dietary risks	3	Rate	1995	319.85705065431	560.87567418546	130.51151746106
2	DALYs (Disability-Adjusted Life Years)	12	Lao People's Democratic Republic	3	Both	27	Age-standardized	410	Neoplasms	110	Dietary risks	3	Rate	1996	316.52071473404	558.37363863893	129.31758128868
2	DALYs (Disability-Adjusted Life Years)	12	Lao People's Democratic Republic	3	Both	27	Age-standardized	410	Neoplasms	110	Dietary risks	3	Rate	1997	313.59579669392997	555.54851543145	130.23412419761002
2	DALYs (Disability-Adjusted Life Years)	12	Lao People's Democratic Republic	3	Both	27	Age-standardized	410	Neoplasms	110	Dietary risks	3	Rate	1998	310.3314732206	545.00047807561	128.66038667892
2	DALYs (Disability-Adjusted Life Years)	12	Lao People's Democratic Republic	3	Both	27	Age-standardized	410	Neoplasms	110	Dietary risks	3	Rate	1999	305.84314381608	529.05844961672	126.21486284327
2	DALYs (Disability-Adjusted Life Years)	12	Lao People's Democratic Republic	3	Both	27	Age-standardized	410	Neoplasms	110	Dietary risks	3	Rate	2000	299.0969470509	514.0708261567299	125.02000745904999
2	DALYs (Disability-Adjusted Life Years)	12	Lao People's Democratic Republic	3	Both	27	Age-standardized	410	Neoplasms	110	Dietary risks	3	Rate	2001	295.61849037259	500.77288010835997	126.71306980873999
2	DALYs (Disability-Adjusted Life Years)	12	Lao People's Democratic Republic	3	Both	27	Age-standardized	410	Neoplasms	110	Dietary risks	3	Rate	2002	287.32104324556	485.78216451464993	125.68534166205
2	DALYs (Disability-Adjusted Life Years)	12	Lao People's Democratic Republic	3	Both	27	Age-standardized	410	Neoplasms	110	Dietary risks	3	Rate	2003	281.4959302575	467.75686093985	124.16307523398
2	DALYs (Disability-Adjusted Life Years)	12	Lao People's Democratic Republic	3	Both	27	Age-standardized	410	Neoplasms	110	Dietary risks	3	Rate	2004	276.05247670085	457.39149317434004	121.20137283407001
2	DALYs (Disability-Adjusted Life Years)	12	Lao People's Democratic Republic	3	Both	27	Age-standardized	410	Neoplasms	110	Dietary risks	3	Rate	2005	271.73964842053	457.59300554793	120.94969081187
2	DALYs (Disability-Adjusted Life Years)	12	Lao People's Democratic Republic	3	Both	27	Age-standardized	410	Neoplasms	110	Dietary risks	3	Rate	2006	267.47763150623	446.52790102742	119.00161802801
2	DALYs (Disability-Adjusted Life Years)	12	Lao People's Democratic Republic	3	Both	27	Age-standardized	410	Neoplasms	110	Dietary risks	3	Rate	2007	263.31179506255	436.2228463423	117.13781984459999
2	DALYs (Disability-Adjusted Life Years)	12	Lao People's Democratic Republic	3	Both	27	Age-standardized	410	Neoplasms	110	Dietary risks	3	Rate	2008	259.95677626612	431.74872460316	115.80330824973998
2	DALYs (Disability-Adjusted Life Years)	12	Lao People's Democratic Republic	3	Both	27	Age-standardized	410	Neoplasms	110	Dietary risks	3	Rate	2009	256.00225101421	428.79148958525997	113.99225697842002
2	DALYs (Disability-Adjusted Life Years)	12	Lao People's Democratic Republic	3	Both	27	Age-standardized	410	Neoplasms	110	Dietary risks	3	Rate	2010	250.96644654066	423.25417741837	110.91459406565
2	DALYs (Disability-Adjusted Life Years)	12	Lao People's Democratic Republic	3	Both	27	Age-standardized	410	Neoplasms	110	Dietary risks	3	Rate	2011	247.05020313422	419.95460935299997	108.21214355705999
2	DALYs (Disability-Adjusted Life Years)	12	Lao People's Democratic Republic	3	Both	27	Age-standardized	410	Neoplasms	110	Dietary risks	3	Rate	2012	243.22395349809	412.00537353763	106.88271161236
2	DALYs (Disability-Adjusted Life Years)	12	Lao People's Democratic Republic	3	Both	27	Age-standardized	410	Neoplasms	110	Dietary risks	3	Rate	2013	241.02555134813997	406.24627616592005	106.41210802412
2	DALYs (Disability-Adjusted Life Years)	12	Lao People's Democratic Republic	3	Both	27	Age-standardized	410	Neoplasms	110	Dietary risks	3	Rate	2014	239.42277629127	404.41064287366	106.09338780616
2	DALYs (Disability-Adjusted Life Years)	12	Lao People's Democratic Republic	3	Both	27	Age-standardized	410	Neoplasms	110	Dietary risks	3	Rate	2015	238.1737562178	404.30789395978	106.17159015028
2	DALYs (Disability-Adjusted Life Years)	12	Lao People's Democratic Republic	3	Both	27	Age-standardized	410	Neoplasms	110	Dietary risks	3	Rate	2016	236.33289663471	399.69388641042997	103.71583999695001
2	DALYs (Disability-Adjusted Life Years)	12	Lao People's Democratic Republic	3	Both	27	Age-standardized	410	Neoplasms	110	Dietary risks	3	Rate	2017	235.64476081901998	396.50649176661	102.55199748214999
2	DALYs (Disability-Adjusted Life Years)	12	Lao People's Democratic Republic	3	Both	27	Age-standardized	410	Neoplasms	110	Dietary risks	3	Rate	2018	234.05387142154	392.00292781771	101.30632686058999
2	DALYs (Disability-Adjusted Life Years)	12	Lao People's Democratic Republic	3	Both	27	Age-standardized	410	Neoplasms	110	Dietary risks	3	Rate	2019	233.25346440152	386.7610031157	100.53486237987
2	DALYs (Disability-Adjusted Life Years)	12	Lao People's Democratic Republic	3	Both	27	Age-standardized	410	Neoplasms	110	Dietary risks	3	Rate	2020	232.43882144255	383.62731522184	101.3983998782
2	DALYs (Disability-Adjusted Life Years)	12	Lao People's Democratic Republic	3	Both	27	Age-standardized	410	Neoplasms	110	Dietary risks	3	Rate	2021	231.34183592082	385.30791522459003	100.26812990806
2	DALYs (Disability-Adjusted Life Years)	15	Myanmar	3	Both	27	Age-standardized	410	Neoplasms	110	Dietary risks	3	Rate	1990	323.28137512193996	561.33033316785	157.30081356149
2	DALYs (Disability-Adjusted Life Years)	15	Myanmar	3	Both	27	Age-standardized	410	Neoplasms	110	Dietary risks	3	Rate	1991	323.08180855019003	553.95979346654	153.66611595409
2	DALYs (Disability-Adjusted Life Years)	15	Myanmar	3	Both	27	Age-standardized	410	Neoplasms	110	Dietary risks	3	Rate	1992	322.0341027727	553.6455079982001	151.07185037879998
2	DALYs (Disability-Adjusted Life Years)	15	Myanmar	3	Both	27	Age-standardized	410	Neoplasms	110	Dietary risks	3	Rate	1993	320.36941638071	544.6338382505601	150.39426378017
2	DALYs (Disability-Adjusted Life Years)	15	Myanmar	3	Both	27	Age-standardized	410	Neoplasms	110	Dietary risks	3	Rate	1994	317.93013211264	538.90901028017	149.67281498296
2	DALYs (Disability-Adjusted Life Years)	15	Myanmar	3	Both	27	Age-standardized	410	Neoplasms	110	Dietary risks	3	Rate	1995	315.3882159096	533.07845861959	147.90178696166
2	DALYs (Disability-Adjusted Life Years)	15	Myanmar	3	Both	27	Age-standardized	410	Neoplasms	110	Dietary risks	3	Rate	1996	312.68843470127	526.09928359399	144.68056534343
2	DALYs (Disability-Adjusted Life Years)	15	Myanmar	3	Both	27	Age-standardized	410	Neoplasms	110	Dietary risks	3	Rate	1997	310.25227697862	527.04200814121	141.66907760447
2	DALYs (Disability-Adjusted Life Years)	15	Myanmar	3	Both	27	Age-standardized	410	Neoplasms	110	Dietary risks	3	Rate	1998	307.69373028675	522.62416965718	139.58060764236
2	DALYs (Disability-Adjusted Life Years)	15	Myanmar	3	Both	27	Age-standardized	410	Neoplasms	110	Dietary risks	3	Rate	1999	304.94370666749	517.56628798806	138.34304035256
2	DALYs (Disability-Adjusted Life Years)	15	Myanmar	3	Both	27	Age-standardized	410	Neoplasms	110	Dietary risks	3	Rate	2000	302.6885520794	513.67340693606	136.88263587097
2	DALYs (Disability-Adjusted Life Years)	15	Myanmar	3	Both	27	Age-standardized	410	Neoplasms	110	Dietary risks	3	Rate	2001	299.45256910167996	506.88527500134	134.95486893763
2	DALYs (Disability-Adjusted Life Years)	15	Myanmar	3	Both	27	Age-standardized	410	Neoplasms	110	Dietary risks	3	Rate	2002	295.60627615155	502.04739397901	130.85117848662
2	DALYs (Disability-Adjusted Life Years)	15	Myanmar	3	Both	27	Age-standardized	410	Neoplasms	110	Dietary risks	3	Rate	2003	291.61529535331	493.16707059212996	128.61723529857
2	DALYs (Disability-Adjusted Life Years)	15	Myanmar	3	Both	27	Age-standardized	410	Neoplasms	110	Dietary risks	3	Rate	2004	287.73811612688	481.67788072085006	125.42520067592999
2	DALYs (Disability-Adjusted Life Years)	15	Myanmar	3	Both	27	Age-standardized	410	Neoplasms	110	Dietary risks	3	Rate	2005	281.00523565303	467.96777496083996	121.25258562187
2	DALYs (Disability-Adjusted Life Years)	15	Myanmar	3	Both	27	Age-standardized	410	Neoplasms	110	Dietary risks	3	Rate	2006	275.03025575091	456.88711158721	117.3574929473
2	DALYs (Disability-Adjusted Life Years)	15	Myanmar	3	Both	27	Age-standardized	410	Neoplasms	110	Dietary risks	3	Rate	2007	267.04854089409	446.89501412287996	112.69231279004
2	DALYs (Disability-Adjusted Life Years)	15	Myanmar	3	Both	27	Age-standardized	410	Neoplasms	110	Dietary risks	3	Rate	2008	259.99271437423	434.55972639766	107.492878492
2	DALYs (Disability-Adjusted Life Years)	15	Myanmar	3	Both	27	Age-standardized	410	Neoplasms	110	Dietary risks	3	Rate	2009	254.38195337113999	428.19547031216	103.68631508170999
2	DALYs (Disability-Adjusted Life Years)	15	Myanmar	3	Both	27	Age-standardized	410	Neoplasms	110	Dietary risks	3	Rate	2010	248.09455037646	418.27742041277	99.46522908619
2	DALYs (Disability-Adjusted Life Years)	15	Myanmar	3	Both	27	Age-standardized	410	Neoplasms	110	Dietary risks	3	Rate	2011	243.96472175466002	414.7410969922	97.52791660724999
2	DALYs (Disability-Adjusted Life Years)	15	Myanmar	3	Both	27	Age-standardized	410	Neoplasms	110	Dietary risks	3	Rate	2012	236.50198661866003	398.26398475696	94.36624493488
2	DALYs (Disability-Adjusted Life Years)	15	Myanmar	3	Both	27	Age-standardized	410	Neoplasms	110	Dietary risks	3	Rate	2013	234.27773611318003	394.35485211553004	94.41063360159
2	DALYs (Disability-Adjusted Life Years)	15	Myanmar	3	Both	27	Age-standardized	410	Neoplasms	110	Dietary risks	3	Rate	2014	232.01224395187	398.06099282096	93.2819749346
2	DALYs (Disability-Adjusted Life Years)	15	Myanmar	3	Both	27	Age-standardized	410	Neoplasms	110	Dietary risks	3	Rate	2015	230.49029065597	396.87354088832	91.68673801813
2	DALYs (Disability-Adjusted Life Years)	15	Myanmar	3	Both	27	Age-standardized	410	Neoplasms	110	Dietary risks	3	Rate	2016	229.0579780703	395.69100649521005	90.83933459033
2	DALYs (Disability-Adjusted Life Years)	15	Myanmar	3	Both	27	Age-standardized	410	Neoplasms	110	Dietary risks	3	Rate	2017	227.91283842744002	400.3132675286	91.43627383874
2	DALYs (Disability-Adjusted Life Years)	15	Myanmar	3	Both	27	Age-standardized	410	Neoplasms	110	Dietary risks	3	Rate	2018	226.60052808651	403.25140431308	91.85560483187
2	DALYs (Disability-Adjusted Life Years)	15	Myanmar	3	Both	27	Age-standardized	410	Neoplasms	110	Dietary risks	3	Rate	2019	225.91355635785	394.28829610131	91.18286805339
2	DALYs (Disability-Adjusted Life Years)	15	Myanmar	3	Both	27	Age-standardized	410	Neoplasms	110	Dietary risks	3	Rate	2020	225.22711000938997	387.7524785959	90.56613605061
2	DALYs (Disability-Adjusted Life Years)	15	Myanmar	3	Both	27	Age-standardized	410	Neoplasms	110	Dietary risks	3	Rate	2021	224.68535529175	383.58103194779	89.62998350183
2	DALYs (Disability-Adjusted Life Years)	16	Philippines	3	Both	27	Age-standardized	410	Neoplasms	110	Dietary risks	3	Rate	1990	188.8746359517	277.15705274436004	105.50234205461001
2	DALYs (Disability-Adjusted Life Years)	16	Philippines	3	Both	27	Age-standardized	410	Neoplasms	110	Dietary risks	3	Rate	1991	185.81333591423999	273.18695250580004	100.56073133601
2	DALYs (Disability-Adjusted Life Years)	16	Philippines	3	Both	27	Age-standardized	410	Neoplasms	110	Dietary risks	3	Rate	1992	190.43697646378	278.26837278388	104.66841104951
2	DALYs (Disability-Adjusted Life Years)	16	Philippines	3	Both	27	Age-standardized	410	Neoplasms	110	Dietary risks	3	Rate	1993	193.22991360287	284.88090407189	105.31032045818
2	DALYs (Disability-Adjusted Life Years)	16	Philippines	3	Both	27	Age-standardized	410	Neoplasms	110	Dietary risks	3	Rate	1994	195.53192025033	287.34755133481997	107.72566711912
2	DALYs (Disability-Adjusted Life Years)	16	Philippines	3	Both	27	Age-standardized	410	Neoplasms	110	Dietary risks	3	Rate	1995	196.46734402889	285.04669273584	106.51633909793999
2	DALYs (Disability-Adjusted Life Years)	16	Philippines	3	Both	27	Age-standardized	410	Neoplasms	110	Dietary risks	3	Rate	1996	200.40513572635	291.41715426589997	107.64906271224001
2	DALYs (Disability-Adjusted Life Years)	16	Philippines	3	Both	27	Age-standardized	410	Neoplasms	110	Dietary risks	3	Rate	1997	200.79964941797	294.01331680416	108.83356616208
2	DALYs (Disability-Adjusted Life Years)	16	Philippines	3	Both	27	Age-standardized	410	Neoplasms	110	Dietary risks	3	Rate	1998	204.12178515482	296.61197075117	112.80377709623
2	DALYs (Disability-Adjusted Life Years)	16	Philippines	3	Both	27	Age-standardized	410	Neoplasms	110	Dietary risks	3	Rate	1999	203.52664897013	294.22110134734	110.20358658248999
2	DALYs (Disability-Adjusted Life Years)	16	Philippines	3	Both	27	Age-standardized	410	Neoplasms	110	Dietary risks	3	Rate	2000	207.65546048183	303.05523266196	110.95491295247
2	DALYs (Disability-Adjusted Life Years)	16	Philippines	3	Both	27	Age-standardized	410	Neoplasms	110	Dietary risks	3	Rate	2001	211.68119762444002	309.6395697914	111.81280521433
2	DALYs (Disability-Adjusted Life Years)	16	Philippines	3	Both	27	Age-standardized	410	Neoplasms	110	Dietary risks	3	Rate	2002	214.55906530765998	311.43121827134	112.32640975308999
2	DALYs (Disability-Adjusted Life Years)	16	Philippines	3	Both	27	Age-standardized	410	Neoplasms	110	Dietary risks	3	Rate	2003	213.80638303047	312.1809392611	111.66355611697
2	DALYs (Disability-Adjusted Life Years)	16	Philippines	3	Both	27	Age-standardized	410	Neoplasms	110	Dietary risks	3	Rate	2004	214.24316995853997	310.07223047301	113.78812348976999
2	DALYs (Disability-Adjusted Life Years)	16	Philippines	3	Both	27	Age-standardized	410	Neoplasms	110	Dietary risks	3	Rate	2005	216.02876108831998	314.29231020197	114.10245180085
2	DALYs (Disability-Adjusted Life Years)	16	Philippines	3	Both	27	Age-standardized	410	Neoplasms	110	Dietary risks	3	Rate	2006	215.84453465964998	309.2141063501	115.49710339861001
2	DALYs (Disability-Adjusted Life Years)	16	Philippines	3	Both	27	Age-standardized	410	Neoplasms	110	Dietary risks	3	Rate	2007	215.0496779568	310.56096089008	114.87041219926
2	DALYs (Disability-Adjusted Life Years)	16	Philippines	3	Both	27	Age-standardized	410	Neoplasms	110	Dietary risks	3	Rate	2008	218.36404482329002	323.34511768082	115.85730776947001
2	DALYs (Disability-Adjusted Life Years)	16	Philippines	3	Both	27	Age-standardized	410	Neoplasms	110	Dietary risks	3	Rate	2009	221.99029253053	322.66057121247	117.85795607192999
2	DALYs (Disability-Adjusted Life Years)	16	Philippines	3	Both	27	Age-standardized	410	Neoplasms	110	Dietary risks	3	Rate	2010	223.19359672177	326.48245115059996	117.92323814081001
2	DALYs (Disability-Adjusted Life Years)	16	Philippines	3	Both	27	Age-standardized	410	Neoplasms	110	Dietary risks	3	Rate	2011	224.49224986805	324.13231004927997	116.20813187185001
2	DALYs (Disability-Adjusted Life Years)	16	Philippines	3	Both	27	Age-standardized	410	Neoplasms	110	Dietary risks	3	Rate	2012	226.79702807292	332.38479164642	117.55993166972
2	DALYs (Disability-Adjusted Life Years)	16	Philippines	3	Both	27	Age-standardized	410	Neoplasms	110	Dietary risks	3	Rate	2013	228.18617641155998	332.9540908815	118.09700517467
2	DALYs (Disability-Adjusted Life Years)	16	Philippines	3	Both	27	Age-standardized	410	Neoplasms	110	Dietary risks	3	Rate	2014	229.00110236170002	337.60814441807	120.57538214031
2	DALYs (Disability-Adjusted Life Years)	16	Philippines	3	Both	27	Age-standardized	410	Neoplasms	110	Dietary risks	3	Rate	2015	233.5783972343	346.24559512106	120.28683586153
2	DALYs (Disability-Adjusted Life Years)	16	Philippines	3	Both	27	Age-standardized	410	Neoplasms	110	Dietary risks	3	Rate	2016	235.66699073725002	349.40632823051	122.44832099784001
2	DALYs (Disability-Adjusted Life Years)	16	Philippines	3	Both	27	Age-standardized	410	Neoplasms	110	Dietary risks	3	Rate	2017	232.99600422576	343.70354280244	117.74190215956
2	DALYs (Disability-Adjusted Life Years)	16	Philippines	3	Both	27	Age-standardized	410	Neoplasms	110	Dietary risks	3	Rate	2018	232.03559244955002	343.75091071941	118.02391823164001
2	DALYs (Disability-Adjusted Life Years)	16	Philippines	3	Both	27	Age-standardized	410	Neoplasms	110	Dietary risks	3	Rate	2019	234.88806155293997	348.76311283453	120.82313934734
2	DALYs (Disability-Adjusted Life Years)	16	Philippines	3	Both	27	Age-standardized	410	Neoplasms	110	Dietary risks	3	Rate	2020	229.97326477573998	343.06741951429	114.95821195621
2	DALYs (Disability-Adjusted Life Years)	16	Philippines	3	Both	27	Age-standardized	410	Neoplasms	110	Dietary risks	3	Rate	2021	232.47071155353999	351.91784754305	114.81245587018
2	DALYs (Disability-Adjusted Life Years)	18	Thailand	3	Both	27	Age-standardized	410	Neoplasms	110	Dietary risks	3	Rate	1990	254.08418472693998	411.16376604985	121.24480327579
2	DALYs (Disability-Adjusted Life Years)	18	Thailand	3	Both	27	Age-standardized	410	Neoplasms	110	Dietary risks	3	Rate	1991	257.66272968865	416.74154972896997	122.31074847075
2	DALYs (Disability-Adjusted Life Years)	18	Thailand	3	Both	27	Age-standardized	410	Neoplasms	110	Dietary risks	3	Rate	1992	257.59898598519	417.65049064827997	117.77656251636999
2	DALYs (Disability-Adjusted Life Years)	18	Thailand	3	Both	27	Age-standardized	410	Neoplasms	110	Dietary risks	3	Rate	1993	260.49843614327	422.70239357132004	119.28484413604001
2	DALYs (Disability-Adjusted Life Years)	18	Thailand	3	Both	27	Age-standardized	410	Neoplasms	110	Dietary risks	3	Rate	1994	261.52861057239	431.55241615080996	118.68248409617999
2	DALYs (Disability-Adjusted Life Years)	18	Thailand	3	Both	27	Age-standardized	410	Neoplasms	110	Dietary risks	3	Rate	1995	262.56852115385	437.93057321626	115.96304896796
2	DALYs (Disability-Adjusted Life Years)	18	Thailand	3	Both	27	Age-standardized	410	Neoplasms	110	Dietary risks	3	Rate	1996	264.59563659306	427.38063919899	118.46376346619
2	DALYs (Disability-Adjusted Life Years)	18	Thailand	3	Both	27	Age-standardized	410	Neoplasms	110	Dietary risks	3	Rate	1997	246.96097653513	404.26237889345	109.04629457079
2	DALYs (Disability-Adjusted Life Years)	18	Thailand	3	Both	27	Age-standardized	410	Neoplasms	110	Dietary risks	3	Rate	1998	250.98623455299	411.50278048245997	110.24481705664
2	DALYs (Disability-Adjusted Life Years)	18	Thailand	3	Both	27	Age-standardized	410	Neoplasms	110	Dietary risks	3	Rate	1999	259.45658151392996	428.08006459407	112.82164119800001
2	DALYs (Disability-Adjusted Life Years)	18	Thailand	3	Both	27	Age-standardized	410	Neoplasms	110	Dietary risks	3	Rate	2000	260.27526310268	424.43628385872006	108.11192880547
2	DALYs (Disability-Adjusted Life Years)	18	Thailand	3	Both	27	Age-standardized	410	Neoplasms	110	Dietary risks	3	Rate	2001	253.07370296899998	412.8175343074	102.11567764749
2	DALYs (Disability-Adjusted Life Years)	18	Thailand	3	Both	27	Age-standardized	410	Neoplasms	110	Dietary risks	3	Rate	2002	261.50983075731	427.54102040631	106.99993768361999
2	DALYs (Disability-Adjusted Life Years)	18	Thailand	3	Both	27	Age-standardized	410	Neoplasms	110	Dietary risks	3	Rate	2003	261.46276154942	430.29121272013	106.79828342972999
2	DALYs (Disability-Adjusted Life Years)	18	Thailand	3	Both	27	Age-standardized	410	Neoplasms	110	Dietary risks	3	Rate	2004	263.11395510286	426.79375252544	108.10433633036
2	DALYs (Disability-Adjusted Life Years)	18	Thailand	3	Both	27	Age-standardized	410	Neoplasms	110	Dietary risks	3	Rate	2005	257.85248978847	427.16578812032	108.62625456209
2	DALYs (Disability-Adjusted Life Years)	18	Thailand	3	Both	27	Age-standardized	410	Neoplasms	110	Dietary risks	3	Rate	2006	253.55974644915	416.35740542942	107.25518125196
2	DALYs (Disability-Adjusted Life Years)	18	Thailand	3	Both	27	Age-standardized	410	Neoplasms	110	Dietary risks	3	Rate	2007	249.97538037646	407.44349242692005	105.8511474549
2	DALYs (Disability-Adjusted Life Years)	18	Thailand	3	Both	27	Age-standardized	410	Neoplasms	110	Dietary risks	3	Rate	2008	245.86793467676	399.29591937984	100.52412291693001
2	DALYs (Disability-Adjusted Life Years)	18	Thailand	3	Both	27	Age-standardized	410	Neoplasms	110	Dietary risks	3	Rate	2009	239.10425488753	383.68523211135	94.49487907087
2	DALYs (Disability-Adjusted Life Years)	18	Thailand	3	Both	27	Age-standardized	410	Neoplasms	110	Dietary risks	3	Rate	2010	238.81132893467998	383.02778822647997	95.99367158269
2	DALYs (Disability-Adjusted Life Years)	18	Thailand	3	Both	27	Age-standardized	410	Neoplasms	110	Dietary risks	3	Rate	2011	235.18429650103	383.05196693775997	92.86445492856001
2	DALYs (Disability-Adjusted Life Years)	18	Thailand	3	Both	27	Age-standardized	410	Neoplasms	110	Dietary risks	3	Rate	2012	231.02034564845002	386.8298088876	88.62219300633
2	DALYs (Disability-Adjusted Life Years)	18	Thailand	3	Both	27	Age-standardized	410	Neoplasms	110	Dietary risks	3	Rate	2013	227.55025530064003	376.03503604259	88.87755411791
2	DALYs (Disability-Adjusted Life Years)	18	Thailand	3	Both	27	Age-standardized	410	Neoplasms	110	Dietary risks	3	Rate	2014	228.33139075270998	373.55144357988	87.64701663753999
2	DALYs (Disability-Adjusted Life Years)	18	Thailand	3	Both	27	Age-standardized	410	Neoplasms	110	Dietary risks	3	Rate	2015	230.35158299891	371.02173730872	88.72375019449
2	DALYs (Disability-Adjusted Life Years)	18	Thailand	3	Both	27	Age-standardized	410	Neoplasms	110	Dietary risks	3	Rate	2016	233.54602185285	384.01425986826	89.82930094867001
2	DALYs (Disability-Adjusted Life Years)	18	Thailand	3	Both	27	Age-standardized	410	Neoplasms	110	Dietary risks	3	Rate	2017	232.19445580124	375.76301760487	91.36065766855
2	DALYs (Disability-Adjusted Life Years)	18	Thailand	3	Both	27	Age-standardized	410	Neoplasms	110	Dietary risks	3	Rate	2018	236.44856655913	381.11173652316	97.87068951924
2	DALYs (Disability-Adjusted Life Years)	18	Thailand	3	Both	27	Age-standardized	410	Neoplasms	110	Dietary risks	3	Rate	2019	244.02381922473998	393.19442490582	95.72156066211
2	DALYs (Disability-Adjusted Life Years)	18	Thailand	3	Both	27	Age-standardized	410	Neoplasms	110	Dietary risks	3	Rate	2020	244.01328192238998	402.45221609037003	84.87913013149999
2	DALYs (Disability-Adjusted Life Years)	18	Thailand	3	Both	27	Age-standardized	410	Neoplasms	110	Dietary risks	3	Rate	2021	243.94028800899997	424.85322559253	88.24925925783
2	DALYs (Disability-Adjusted Life Years)	17	Sri Lanka	3	Both	27	Age-standardized	410	Neoplasms	110	Dietary risks	3	Rate	1990	120.30031554189	210.83754994200999	39.272508939510004
2	DALYs (Disability-Adjusted Life Years)	17	Sri Lanka	3	Both	27	Age-standardized	410	Neoplasms	110	Dietary risks	3	Rate	1991	113.45417683857	197.96548616509	37.74916063965
2	DALYs (Disability-Adjusted Life Years)	17	Sri Lanka	3	Both	27	Age-standardized	410	Neoplasms	110	Dietary risks	3	Rate	1992	113.72302759692	198.75476303560998	37.771707245449996
2	DALYs (Disability-Adjusted Life Years)	17	Sri Lanka	3	Both	27	Age-standardized	410	Neoplasms	110	Dietary risks	3	Rate	1993	109.33203102462001	190.58914708686	36.91469536246
2	DALYs (Disability-Adjusted Life Years)	17	Sri Lanka	3	Both	27	Age-standardized	410	Neoplasms	110	Dietary risks	3	Rate	1994	112.74201886534	196.91004974976002	37.77675825449
2	DALYs (Disability-Adjusted Life Years)	17	Sri Lanka	3	Both	27	Age-standardized	410	Neoplasms	110	Dietary risks	3	Rate	1995	115.53818429393999	201.14558597329	38.8767622982
2	DALYs (Disability-Adjusted Life Years)	17	Sri Lanka	3	Both	27	Age-standardized	410	Neoplasms	110	Dietary risks	3	Rate	1996	117.09391702766001	207.2061606328	38.45292510947
2	DALYs (Disability-Adjusted Life Years)	17	Sri Lanka	3	Both	27	Age-standardized	410	Neoplasms	110	Dietary risks	3	Rate	1997	122.43372777706	216.21368601102	39.9188013021
2	DALYs (Disability-Adjusted Life Years)	17	Sri Lanka	3	Both	27	Age-standardized	410	Neoplasms	110	Dietary risks	3	Rate	1998	118.25932596081	205.64479823456998	38.4462650837
2	DALYs (Disability-Adjusted Life Years)	17	Sri Lanka	3	Both	27	Age-standardized	410	Neoplasms	110	Dietary risks	3	Rate	1999	119.27099429543	208.20224221604002	38.533071444120004
2	DALYs (Disability-Adjusted Life Years)	17	Sri Lanka	3	Both	27	Age-standardized	410	Neoplasms	110	Dietary risks	3	Rate	2000	119.90646758717001	208.09104199726002	38.74947804365
2	DALYs (Disability-Adjusted Life Years)	17	Sri Lanka	3	Both	27	Age-standardized	410	Neoplasms	110	Dietary risks	3	Rate	2001	114.29937989943	197.38259544488002	37.37333826333
2	DALYs (Disability-Adjusted Life Years)	17	Sri Lanka	3	Both	27	Age-standardized	410	Neoplasms	110	Dietary risks	3	Rate	2002	113.03712165696999	193.93974476772001	36.66886950222
2	DALYs (Disability-Adjusted Life Years)	17	Sri Lanka	3	Both	27	Age-standardized	410	Neoplasms	110	Dietary risks	3	Rate	2003	115.68318196678001	194.94528364606	37.40551643156
2	DALYs (Disability-Adjusted Life Years)	17	Sri Lanka	3	Both	27	Age-standardized	410	Neoplasms	110	Dietary risks	3	Rate	2004	115.69204199696999	193.51172803984	37.20937851556
2	DALYs (Disability-Adjusted Life Years)	17	Sri Lanka	3	Both	27	Age-standardized	410	Neoplasms	110	Dietary risks	3	Rate	2005	120.14510239549999	200.45801907817997	38.91609120539
2	DALYs (Disability-Adjusted Life Years)	17	Sri Lanka	3	Both	27	Age-standardized	410	Neoplasms	110	Dietary risks	3	Rate	2006	116.2634400937	193.59033835872	37.72165788914
2	DALYs (Disability-Adjusted Life Years)	17	Sri Lanka	3	Both	27	Age-standardized	410	Neoplasms	110	Dietary risks	3	Rate	2007	113.4488654527	186.2199661441	36.263426958909996
2	DALYs (Disability-Adjusted Life Years)	17	Sri Lanka	3	Both	27	Age-standardized	410	Neoplasms	110	Dietary risks	3	Rate	2008	114.24599142259001	188.83753664065	36.881830264659996
2	DALYs (Disability-Adjusted Life Years)	17	Sri Lanka	3	Both	27	Age-standardized	410	Neoplasms	110	Dietary risks	3	Rate	2009	112.08455742954999	184.97317223015	35.84779264201
2	DALYs (Disability-Adjusted Life Years)	17	Sri Lanka	3	Both	27	Age-standardized	410	Neoplasms	110	Dietary risks	3	Rate	2010	108.9884086253	179.80442291686	35.27101836226
2	DALYs (Disability-Adjusted Life Years)	17	Sri Lanka	3	Both	27	Age-standardized	410	Neoplasms	110	Dietary risks	3	Rate	2011	109.7829611998	179.76199238259	35.607480157320005
2	DALYs (Disability-Adjusted Life Years)	17	Sri Lanka	3	Both	27	Age-standardized	410	Neoplasms	110	Dietary risks	3	Rate	2012	105.28874547555999	173.05542713248	34.08774454629
2	DALYs (Disability-Adjusted Life Years)	17	Sri Lanka	3	Both	27	Age-standardized	410	Neoplasms	110	Dietary risks	3	Rate	2013	104.85192971859999	172.89770304093	34.06974835206
2	DALYs (Disability-Adjusted Life Years)	17	Sri Lanka	3	Both	27	Age-standardized	410	Neoplasms	110	Dietary risks	3	Rate	2014	102.38789833125999	168.23689833728	33.51086719116
2	DALYs (Disability-Adjusted Life Years)	17	Sri Lanka	3	Both	27	Age-standardized	410	Neoplasms	110	Dietary risks	3	Rate	2015	100.76389663548998	164.33344846965	31.95376044191
2	DALYs (Disability-Adjusted Life Years)	17	Sri Lanka	3	Both	27	Age-standardized	410	Neoplasms	110	Dietary risks	3	Rate	2016	97.40049619519	162.55421188129	31.30789269624
2	DALYs (Disability-Adjusted Life Years)	17	Sri Lanka	3	Both	27	Age-standardized	410	Neoplasms	110	Dietary risks	3	Rate	2017	96.19871831878	165.02745166117	31.70681398018
2	DALYs (Disability-Adjusted Life Years)	17	Sri Lanka	3	Both	27	Age-standardized	410	Neoplasms	110	Dietary risks	3	Rate	2018	94.55300647359999	167.37035687633	30.909459743449997
2	DALYs (Disability-Adjusted Life Years)	17	Sri Lanka	3	Both	27	Age-standardized	410	Neoplasms	110	Dietary risks	3	Rate	2019	91.86268035734	162.75805260778	29.315834671860003
2	DALYs (Disability-Adjusted Life Years)	17	Sri Lanka	3	Both	27	Age-standardized	410	Neoplasms	110	Dietary risks	3	Rate	2020	83.58586751909999	157.83339924487	25.33174935142
2	DALYs (Disability-Adjusted Life Years)	17	Sri Lanka	3	Both	27	Age-standardized	410	Neoplasms	110	Dietary risks	3	Rate	2021	86.30514173952	157.62215481082	26.74281202152
2	DALYs (Disability-Adjusted Life Years)	19	Timor-Leste	3	Both	27	Age-standardized	410	Neoplasms	110	Dietary risks	3	Rate	1990	205.73547989786	350.85547150088996	99.98106062948
2	DALYs (Disability-Adjusted Life Years)	19	Timor-Leste	3	Both	27	Age-standardized	410	Neoplasms	110	Dietary risks	3	Rate	1991	205.78642095004997	345.77883749092	100.4447373623
2	DALYs (Disability-Adjusted Life Years)	19	Timor-Leste	3	Both	27	Age-standardized	410	Neoplasms	110	Dietary risks	3	Rate	1992	205.86917501198002	345.23629531068997	99.8270984587
2	DALYs (Disability-Adjusted Life Years)	19	Timor-Leste	3	Both	27	Age-standardized	410	Neoplasms	110	Dietary risks	3	Rate	1993	205.462811373	340.10304325592	98.81267274298999
2	DALYs (Disability-Adjusted Life Years)	19	Timor-Leste	3	Both	27	Age-standardized	410	Neoplasms	110	Dietary risks	3	Rate	1994	204.65822169228	335.49223696864004	98.89570340272
2	DALYs (Disability-Adjusted Life Years)	19	Timor-Leste	3	Both	27	Age-standardized	410	Neoplasms	110	Dietary risks	3	Rate	1995	202.24784002134	327.99050427177	100.50973734994999
2	DALYs (Disability-Adjusted Life Years)	19	Timor-Leste	3	Both	27	Age-standardized	410	Neoplasms	110	Dietary risks	3	Rate	1996	199.46480443991	323.63304219349004	99.23298013499
2	DALYs (Disability-Adjusted Life Years)	19	Timor-Leste	3	Both	27	Age-standardized	410	Neoplasms	110	Dietary risks	3	Rate	1997	196.3587781234	314.83800570165	97.37455252537
2	DALYs (Disability-Adjusted Life Years)	19	Timor-Leste	3	Both	27	Age-standardized	410	Neoplasms	110	Dietary risks	3	Rate	1998	195.91176240333002	308.68363813007	97.36456081397
2	DALYs (Disability-Adjusted Life Years)	19	Timor-Leste	3	Both	27	Age-standardized	410	Neoplasms	110	Dietary risks	3	Rate	1999	196.54847159393	306.00340446537996	99.57522457804001
2	DALYs (Disability-Adjusted Life Years)	19	Timor-Leste	3	Both	27	Age-standardized	410	Neoplasms	110	Dietary risks	3	Rate	2000	195.55414169013	304.52783904572004	100.50786201505
2	DALYs (Disability-Adjusted Life Years)	19	Timor-Leste	3	Both	27	Age-standardized	410	Neoplasms	110	Dietary risks	3	Rate	2001	194.03317697833	304.35174152422	100.47467409670999
2	DALYs (Disability-Adjusted Life Years)	19	Timor-Leste	3	Both	27	Age-standardized	410	Neoplasms	110	Dietary risks	3	Rate	2002	190.56858362712	296.9403650302	100.67835632562999
2	DALYs (Disability-Adjusted Life Years)	19	Timor-Leste	3	Both	27	Age-standardized	410	Neoplasms	110	Dietary risks	3	Rate	2003	192.52532232621002	298.81533880772	102.47637133907999
2	DALYs (Disability-Adjusted Life Years)	19	Timor-Leste	3	Both	27	Age-standardized	410	Neoplasms	110	Dietary risks	3	Rate	2004	187.84321829894	289.07364569656	100.88774995282002
2	DALYs (Disability-Adjusted Life Years)	19	Timor-Leste	3	Both	27	Age-standardized	410	Neoplasms	110	Dietary risks	3	Rate	2005	183.82419242603	281.80963129964	99.01018021633999
2	DALYs (Disability-Adjusted Life Years)	19	Timor-Leste	3	Both	27	Age-standardized	410	Neoplasms	110	Dietary risks	3	Rate	2006	180.46895735353	276.96898450572	95.97596809017
2	DALYs (Disability-Adjusted Life Years)	19	Timor-Leste	3	Both	27	Age-standardized	410	Neoplasms	110	Dietary risks	3	Rate	2007	179.99787149323	277.54443941107	94.42893863021
2	DALYs (Disability-Adjusted Life Years)	19	Timor-Leste	3	Both	27	Age-standardized	410	Neoplasms	110	Dietary risks	3	Rate	2008	178.59043692921	274.27589904701	93.34339644307
2	DALYs (Disability-Adjusted Life Years)	19	Timor-Leste	3	Both	27	Age-standardized	410	Neoplasms	110	Dietary risks	3	Rate	2009	184.91853301835002	285.34258431325003	96.50105462577
2	DALYs (Disability-Adjusted Life Years)	19	Timor-Leste	3	Both	27	Age-standardized	410	Neoplasms	110	Dietary risks	3	Rate	2010	184.76692037341002	281.38773631671	96.58674957360999
2	DALYs (Disability-Adjusted Life Years)	19	Timor-Leste	3	Both	27	Age-standardized	410	Neoplasms	110	Dietary risks	3	Rate	2011	194.2285331326	295.66346081613	99.09543968973
2	DALYs (Disability-Adjusted Life Years)	19	Timor-Leste	3	Both	27	Age-standardized	410	Neoplasms	110	Dietary risks	3	Rate	2012	199.16564679133	303.06170817835	99.33094543361
2	DALYs (Disability-Adjusted Life Years)	19	Timor-Leste	3	Both	27	Age-standardized	410	Neoplasms	110	Dietary risks	3	Rate	2013	202.97611703712	311.74481941595	100.77511979002
2	DALYs (Disability-Adjusted Life Years)	19	Timor-Leste	3	Both	27	Age-standardized	410	Neoplasms	110	Dietary risks	3	Rate	2014	206.81536852738998	320.00004818313	100.40649428491001
2	DALYs (Disability-Adjusted Life Years)	19	Timor-Leste	3	Both	27	Age-standardized	410	Neoplasms	110	Dietary risks	3	Rate	2015	205.99489988298	317.12466180782997	98.36242332992
2	DALYs (Disability-Adjusted Life Years)	19	Timor-Leste	3	Both	27	Age-standardized	410	Neoplasms	110	Dietary risks	3	Rate	2016	206.94555340082002	321.07740937251003	98.33746829224
2	DALYs (Disability-Adjusted Life Years)	19	Timor-Leste	3	Both	27	Age-standardized	410	Neoplasms	110	Dietary risks	3	Rate	2017	208.47935721734	327.92239241506996	99.94299821320001
2	DALYs (Disability-Adjusted Life Years)	19	Timor-Leste	3	Both	27	Age-standardized	410	Neoplasms	110	Dietary risks	3	Rate	2018	210.27350518033	333.36814578953	100.18850413329001
2	DALYs (Disability-Adjusted Life Years)	19	Timor-Leste	3	Both	27	Age-standardized	410	Neoplasms	110	Dietary risks	3	Rate	2019	212.10712647075	339.36765348062	101.06392479636
2	DALYs (Disability-Adjusted Life Years)	19	Timor-Leste	3	Both	27	Age-standardized	410	Neoplasms	110	Dietary risks	3	Rate	2020	211.15070580191	336.90099725509003	100.27334389461
2	DALYs (Disability-Adjusted Life Years)	19	Timor-Leste	3	Both	27	Age-standardized	410	Neoplasms	110	Dietary risks	3	Rate	2021	211.1918078006	336.33516108634	100.12608901048002
2	DALYs (Disability-Adjusted Life Years)	20	Viet Nam	3	Both	27	Age-standardized	410	Neoplasms	110	Dietary risks	3	Rate	1990	208.0418432387	395.19115696468	91.46296348166
2	DALYs (Disability-Adjusted Life Years)	20	Viet Nam	3	Both	27	Age-standardized	410	Neoplasms	110	Dietary risks	3	Rate	1991	208.1214206913	389.78953433250996	92.16576488754
2	DALYs (Disability-Adjusted Life Years)	20	Viet Nam	3	Both	27	Age-standardized	410	Neoplasms	110	Dietary risks	3	Rate	1992	207.89670746217	388.58092055244003	93.36684678353001
2	DALYs (Disability-Adjusted Life Years)	20	Viet Nam	3	Both	27	Age-standardized	410	Neoplasms	110	Dietary risks	3	Rate	1993	210.14840551939	391.65351623783	96.06389429709999
2	DALYs (Disability-Adjusted Life Years)	20	Viet Nam	3	Both	27	Age-standardized	410	Neoplasms	110	Dietary risks	3	Rate	1994	211.90417463818	389.40093306173	97.87255360667001
2	DALYs (Disability-Adjusted Life Years)	20	Viet Nam	3	Both	27	Age-standardized	410	Neoplasms	110	Dietary risks	3	Rate	1995	213.24851133461	390.86486324194	98.06607967764
2	DALYs (Disability-Adjusted Life Years)	20	Viet Nam	3	Both	27	Age-standardized	410	Neoplasms	110	Dietary risks	3	Rate	1996	216.08956019072002	390.60409105903	100.47813991252
2	DALYs (Disability-Adjusted Life Years)	20	Viet Nam	3	Both	27	Age-standardized	410	Neoplasms	110	Dietary risks	3	Rate	1997	214.57078426980001	386.48367337782	100.10296059219999
2	DALYs (Disability-Adjusted Life Years)	20	Viet Nam	3	Both	27	Age-standardized	410	Neoplasms	110	Dietary risks	3	Rate	1998	213.55286602951998	379.97496142747	100.2164627192
2	DALYs (Disability-Adjusted Life Years)	20	Viet Nam	3	Both	27	Age-standardized	410	Neoplasms	110	Dietary risks	3	Rate	1999	212.69412086643	371.71807566167	99.88625689330999
2	DALYs (Disability-Adjusted Life Years)	20	Viet Nam	3	Both	27	Age-standardized	410	Neoplasms	110	Dietary risks	3	Rate	2000	211.49178042677002	365.39160083068	99.03715177379999
2	DALYs (Disability-Adjusted Life Years)	20	Viet Nam	3	Both	27	Age-standardized	410	Neoplasms	110	Dietary risks	3	Rate	2001	212.31694456495003	361.70094478699	100.59752107034
2	DALYs (Disability-Adjusted Life Years)	20	Viet Nam	3	Both	27	Age-standardized	410	Neoplasms	110	Dietary risks	3	Rate	2002	212.53459646731	354.92709783131	101.77438970057
2	DALYs (Disability-Adjusted Life Years)	20	Viet Nam	3	Both	27	Age-standardized	410	Neoplasms	110	Dietary risks	3	Rate	2003	212.77556415555	352.97600835110995	101.76604798846
2	DALYs (Disability-Adjusted Life Years)	20	Viet Nam	3	Both	27	Age-standardized	410	Neoplasms	110	Dietary risks	3	Rate	2004	212.76936796343003	347.57413133888997	100.96939838433
2	DALYs (Disability-Adjusted Life Years)	20	Viet Nam	3	Both	27	Age-standardized	410	Neoplasms	110	Dietary risks	3	Rate	2005	212.74610912458002	352.27195002465004	100.34946905084999
2	DALYs (Disability-Adjusted Life Years)	20	Viet Nam	3	Both	27	Age-standardized	410	Neoplasms	110	Dietary risks	3	Rate	2006	211.56882275747998	349.44948331315	99.64325235037
2	DALYs (Disability-Adjusted Life Years)	20	Viet Nam	3	Both	27	Age-standardized	410	Neoplasms	110	Dietary risks	3	Rate	2007	210.69053042735	346.66431216227	98.01989344851
2	DALYs (Disability-Adjusted Life Years)	20	Viet Nam	3	Both	27	Age-standardized	410	Neoplasms	110	Dietary risks	3	Rate	2008	210.24299139524	342.81187362444	97.95805766486001
2	DALYs (Disability-Adjusted Life Years)	20	Viet Nam	3	Both	27	Age-standardized	410	Neoplasms	110	Dietary risks	3	Rate	2009	210.46993928661	338.19258569491	97.65869470552
2	DALYs (Disability-Adjusted Life Years)	20	Viet Nam	3	Both	27	Age-standardized	410	Neoplasms	110	Dietary risks	3	Rate	2010	211.10084646896	335.7837295454	98.97946249707
2	DALYs (Disability-Adjusted Life Years)	20	Viet Nam	3	Both	27	Age-standardized	410	Neoplasms	110	Dietary risks	3	Rate	2011	211.28368904075003	339.11234653964	100.06742744715
2	DALYs (Disability-Adjusted Life Years)	20	Viet Nam	3	Both	27	Age-standardized	410	Neoplasms	110	Dietary risks	3	Rate	2012	211.20049934734	340.63690464548	100.93451855753
2	DALYs (Disability-Adjusted Life Years)	20	Viet Nam	3	Both	27	Age-standardized	410	Neoplasms	110	Dietary risks	3	Rate	2013	211.85383184648003	342.07977386294	99.79589246719
2	DALYs (Disability-Adjusted Life Years)	20	Viet Nam	3	Both	27	Age-standardized	410	Neoplasms	110	Dietary risks	3	Rate	2014	212.87286284579002	344.52005488348	98.79766852082001
2	DALYs (Disability-Adjusted Life Years)	20	Viet Nam	3	Both	27	Age-standardized	410	Neoplasms	110	Dietary risks	3	Rate	2015	214.09009485363998	346.45162272857004	99.18602982643
2	DALYs (Disability-Adjusted Life Years)	20	Viet Nam	3	Both	27	Age-standardized	410	Neoplasms	110	Dietary risks	3	Rate	2016	213.46080524545	344.79557640428	98.18325368777
2	DALYs (Disability-Adjusted Life Years)	20	Viet Nam	3	Both	27	Age-standardized	410	Neoplasms	110	Dietary risks	3	Rate	2017	212.94182425889	346.16696187428	96.14629592509999
2	DALYs (Disability-Adjusted Life Years)	20	Viet Nam	3	Both	27	Age-standardized	410	Neoplasms	110	Dietary risks	3	Rate	2018	212.42536749465998	347.74159905212	96.87271813704
2	DALYs (Disability-Adjusted Life Years)	20	Viet Nam	3	Both	27	Age-standardized	410	Neoplasms	110	Dietary risks	3	Rate	2019	212.02686356431	346.5668001282	96.68054406984
2	DALYs (Disability-Adjusted Life Years)	20	Viet Nam	3	Both	27	Age-standardized	410	Neoplasms	110	Dietary risks	3	Rate	2020	211.80976267670002	346.51208487766	96.14116612195
2	DALYs (Disability-Adjusted Life Years)	20	Viet Nam	3	Both	27	Age-standardized	410	Neoplasms	110	Dietary risks	3	Rate	2021	210.00741719035	344.17217327824	93.62254389415
2	DALYs (Disability-Adjusted Life Years)	24	Marshall Islands	3	Both	27	Age-standardized	410	Neoplasms	110	Dietary risks	3	Rate	1990	260.22204208705	503.11933146611995	104.79090553341
2	DALYs (Disability-Adjusted Life Years)	24	Marshall Islands	3	Both	27	Age-standardized	410	Neoplasms	110	Dietary risks	3	Rate	1991	264.61693812936	509.25256144953	106.35418032986
2	DALYs (Disability-Adjusted Life Years)	24	Marshall Islands	3	Both	27	Age-standardized	410	Neoplasms	110	Dietary risks	3	Rate	1992	269.0344253733	515.12926850631	106.25503031248999
2	DALYs (Disability-Adjusted Life Years)	24	Marshall Islands	3	Both	27	Age-standardized	410	Neoplasms	110	Dietary risks	3	Rate	1993	270.22502878751	519.00779029552	106.21133430517001
2	DALYs (Disability-Adjusted Life Years)	24	Marshall Islands	3	Both	27	Age-standardized	410	Neoplasms	110	Dietary risks	3	Rate	1994	260.98547394696	504.23852996349	99.95654906304
2	DALYs (Disability-Adjusted Life Years)	24	Marshall Islands	3	Both	27	Age-standardized	410	Neoplasms	110	Dietary risks	3	Rate	1995	263.79165592973	514.19305415752	100.50515651845
2	DALYs (Disability-Adjusted Life Years)	24	Marshall Islands	3	Both	27	Age-standardized	410	Neoplasms	110	Dietary risks	3	Rate	1996	264.13346121408	515.52369384121	99.81366677186
2	DALYs (Disability-Adjusted Life Years)	24	Marshall Islands	3	Both	27	Age-standardized	410	Neoplasms	110	Dietary risks	3	Rate	1997	265.75710173986	516.82743963238	100.34063398241999
2	DALYs (Disability-Adjusted Life Years)	24	Marshall Islands	3	Both	27	Age-standardized	410	Neoplasms	110	Dietary risks	3	Rate	1998	266.63199965412	514.34028725121	101.46398274806
2	DALYs (Disability-Adjusted Life Years)	24	Marshall Islands	3	Both	27	Age-standardized	410	Neoplasms	110	Dietary risks	3	Rate	1999	268.30572877702	514.411028517	102.05625428239999
2	DALYs (Disability-Adjusted Life Years)	24	Marshall Islands	3	Both	27	Age-standardized	410	Neoplasms	110	Dietary risks	3	Rate	2000	269.81401916734	512.17353434985	102.00923543648001
2	DALYs (Disability-Adjusted Life Years)	24	Marshall Islands	3	Both	27	Age-standardized	410	Neoplasms	110	Dietary risks	3	Rate	2001	270.49798890525	517.1605019595	101.2609308177
2	DALYs (Disability-Adjusted Life Years)	24	Marshall Islands	3	Both	27	Age-standardized	410	Neoplasms	110	Dietary risks	3	Rate	2002	272.13077800765	521.41777696117	102.12654219494
2	DALYs (Disability-Adjusted Life Years)	24	Marshall Islands	3	Both	27	Age-standardized	410	Neoplasms	110	Dietary risks	3	Rate	2003	273.40106465635	522.0404956007101	103.07047185605
2	DALYs (Disability-Adjusted Life Years)	24	Marshall Islands	3	Both	27	Age-standardized	410	Neoplasms	110	Dietary risks	3	Rate	2004	275.16961194917	528.88020575346	104.35490787743
2	DALYs (Disability-Adjusted Life Years)	24	Marshall Islands	3	Both	27	Age-standardized	410	Neoplasms	110	Dietary risks	3	Rate	2005	276.84085134144	529.86838665184	105.33127020853001
2	DALYs (Disability-Adjusted Life Years)	24	Marshall Islands	3	Both	27	Age-standardized	410	Neoplasms	110	Dietary risks	3	Rate	2006	279.15637365877996	534.7881735209199	108.13252444501
2	DALYs (Disability-Adjusted Life Years)	24	Marshall Islands	3	Both	27	Age-standardized	410	Neoplasms	110	Dietary risks	3	Rate	2007	278.55924146581	534.42758162266	109.82524801692
2	DALYs (Disability-Adjusted Life Years)	24	Marshall Islands	3	Both	27	Age-standardized	410	Neoplasms	110	Dietary risks	3	Rate	2008	277.87564993288	538.01298033459	111.31529639464
2	DALYs (Disability-Adjusted Life Years)	24	Marshall Islands	3	Both	27	Age-standardized	410	Neoplasms	110	Dietary risks	3	Rate	2009	277.40648229784	536.3785502916201	112.02964326572
2	DALYs (Disability-Adjusted Life Years)	24	Marshall Islands	3	Both	27	Age-standardized	410	Neoplasms	110	Dietary risks	3	Rate	2010	276.31029205432003	530.54509059569	112.01005260725
2	DALYs (Disability-Adjusted Life Years)	24	Marshall Islands	3	Both	27	Age-standardized	410	Neoplasms	110	Dietary risks	3	Rate	2011	274.86076231609	526.6244229994601	111.48955635838
2	DALYs (Disability-Adjusted Life Years)	24	Marshall Islands	3	Both	27	Age-standardized	410	Neoplasms	110	Dietary risks	3	Rate	2012	273.06360101314	533.23170636758	111.63799750209
2	DALYs (Disability-Adjusted Life Years)	24	Marshall Islands	3	Both	27	Age-standardized	410	Neoplasms	110	Dietary risks	3	Rate	2013	271.22203744056	526.9720517563401	110.0638511617
2	DALYs (Disability-Adjusted Life Years)	24	Marshall Islands	3	Both	27	Age-standardized	410	Neoplasms	110	Dietary risks	3	Rate	2014	269.96930585057	521.74277222823	108.06358264877001
2	DALYs (Disability-Adjusted Life Years)	24	Marshall Islands	3	Both	27	Age-standardized	410	Neoplasms	110	Dietary risks	3	Rate	2015	269.27320273096	518.72941923154	106.87146602803999
2	DALYs (Disability-Adjusted Life Years)	24	Marshall Islands	3	Both	27	Age-standardized	410	Neoplasms	110	Dietary risks	3	Rate	2016	267.84901866187	514.22559851827	105.35800412378
2	DALYs (Disability-Adjusted Life Years)	24	Marshall Islands	3	Both	27	Age-standardized	410	Neoplasms	110	Dietary risks	3	Rate	2017	266.6291174112	511.30693071334997	104.65376224823001
2	DALYs (Disability-Adjusted Life Years)	24	Marshall Islands	3	Both	27	Age-standardized	410	Neoplasms	110	Dietary risks	3	Rate	2018	265.30993219638003	515.0660190659299	104.13943633358
2	DALYs (Disability-Adjusted Life Years)	24	Marshall Islands	3	Both	27	Age-standardized	410	Neoplasms	110	Dietary risks	3	Rate	2019	264.15047291674	509.49479909078997	104.17867863186
2	DALYs (Disability-Adjusted Life Years)	24	Marshall Islands	3	Both	27	Age-standardized	410	Neoplasms	110	Dietary risks	3	Rate	2020	262.86673949928996	502.78321369641003	104.73275689407
2	DALYs (Disability-Adjusted Life Years)	24	Marshall Islands	3	Both	27	Age-standardized	410	Neoplasms	110	Dietary risks	3	Rate	2021	261.45626836059	494.2359769129	106.54499772256
2	DALYs (Disability-Adjusted Life Years)	22	Fiji	3	Both	27	Age-standardized	410	Neoplasms	110	Dietary risks	3	Rate	1990	222.27723671538	400.74765713311996	72.58663117873999
2	DALYs (Disability-Adjusted Life Years)	22	Fiji	3	Both	27	Age-standardized	410	Neoplasms	110	Dietary risks	3	Rate	1991	221.32081054902	400.09200588399	71.95853755271
2	DALYs (Disability-Adjusted Life Years)	22	Fiji	3	Both	27	Age-standardized	410	Neoplasms	110	Dietary risks	3	Rate	1992	219.77173186501	400.41063377155996	70.7604063072
2	DALYs (Disability-Adjusted Life Years)	22	Fiji	3	Both	27	Age-standardized	410	Neoplasms	110	Dietary risks	3	Rate	1993	218.92983261614998	397.45759459671	68.60455359996
2	DALYs (Disability-Adjusted Life Years)	22	Fiji	3	Both	27	Age-standardized	410	Neoplasms	110	Dietary risks	3	Rate	1994	217.27278590024002	397.42780225025	66.00888255675
2	DALYs (Disability-Adjusted Life Years)	22	Fiji	3	Both	27	Age-standardized	410	Neoplasms	110	Dietary risks	3	Rate	1995	215.94492071709	389.64222190783	65.90923542187
2	DALYs (Disability-Adjusted Life Years)	22	Fiji	3	Both	27	Age-standardized	410	Neoplasms	110	Dietary risks	3	Rate	1996	214.98011906128002	386.77021701131	66.76975985658
2	DALYs (Disability-Adjusted Life Years)	22	Fiji	3	Both	27	Age-standardized	410	Neoplasms	110	Dietary risks	3	Rate	1997	210.91140920735	384.70709964911	64.79468270521001
2	DALYs (Disability-Adjusted Life Years)	22	Fiji	3	Both	27	Age-standardized	410	Neoplasms	110	Dietary risks	3	Rate	1998	200.99511827441	368.7731782444	60.81909315451001
2	DALYs (Disability-Adjusted Life Years)	22	Fiji	3	Both	27	Age-standardized	410	Neoplasms	110	Dietary risks	3	Rate	1999	204.70383812081	374.9570631175	61.359470060490004
2	DALYs (Disability-Adjusted Life Years)	22	Fiji	3	Both	27	Age-standardized	410	Neoplasms	110	Dietary risks	3	Rate	2000	204.01218190470001	369.59671933473	61.38792541245999
2	DALYs (Disability-Adjusted Life Years)	22	Fiji	3	Both	27	Age-standardized	410	Neoplasms	110	Dietary risks	3	Rate	2001	193.35466825572	349.26442771733	58.8567599178
2	DALYs (Disability-Adjusted Life Years)	22	Fiji	3	Both	27	Age-standardized	410	Neoplasms	110	Dietary risks	3	Rate	2002	187.39176575447001	338.43760901982	56.877584145570005
2	DALYs (Disability-Adjusted Life Years)	22	Fiji	3	Both	27	Age-standardized	410	Neoplasms	110	Dietary risks	3	Rate	2003	189.43387961694	344.49668085186	57.279026552329995
2	DALYs (Disability-Adjusted Life Years)	22	Fiji	3	Both	27	Age-standardized	410	Neoplasms	110	Dietary risks	3	Rate	2004	184.29128850114	333.62099176745	56.11073717674999
2	DALYs (Disability-Adjusted Life Years)	22	Fiji	3	Both	27	Age-standardized	410	Neoplasms	110	Dietary risks	3	Rate	2005	187.35279161062002	342.25896442813	55.425881973310005
2	DALYs (Disability-Adjusted Life Years)	22	Fiji	3	Both	27	Age-standardized	410	Neoplasms	110	Dietary risks	3	Rate	2006	191.37121850613	350.57815832256	55.65844831614
2	DALYs (Disability-Adjusted Life Years)	22	Fiji	3	Both	27	Age-standardized	410	Neoplasms	110	Dietary risks	3	Rate	2007	194.50784096651	352.15957124078	55.33269947316
2	DALYs (Disability-Adjusted Life Years)	22	Fiji	3	Both	27	Age-standardized	410	Neoplasms	110	Dietary risks	3	Rate	2008	198.28261826182998	365.34183887790005	56.294318538359995
2	DALYs (Disability-Adjusted Life Years)	22	Fiji	3	Both	27	Age-standardized	410	Neoplasms	110	Dietary risks	3	Rate	2009	200.29512544178	365.25529934975	56.58015432423
2	DALYs (Disability-Adjusted Life Years)	22	Fiji	3	Both	27	Age-standardized	410	Neoplasms	110	Dietary risks	3	Rate	2010	203.99855158026998	373.10043365441	56.171246820780006
2	DALYs (Disability-Adjusted Life Years)	22	Fiji	3	Both	27	Age-standardized	410	Neoplasms	110	Dietary risks	3	Rate	2011	208.47380481047	371.80670698983	57.840468701620004
2	DALYs (Disability-Adjusted Life Years)	22	Fiji	3	Both	27	Age-standardized	410	Neoplasms	110	Dietary risks	3	Rate	2012	210.06117920842	369.97272866905	56.86446240026
2	DALYs (Disability-Adjusted Life Years)	22	Fiji	3	Both	27	Age-standardized	410	Neoplasms	110	Dietary risks	3	Rate	2013	210.75234375764998	381.46212687508	57.249028728510005
2	DALYs (Disability-Adjusted Life Years)	22	Fiji	3	Both	27	Age-standardized	410	Neoplasms	110	Dietary risks	3	Rate	2014	211.67964428426998	378.95167326166	57.377445140199995
2	DALYs (Disability-Adjusted Life Years)	22	Fiji	3	Both	27	Age-standardized	410	Neoplasms	110	Dietary risks	3	Rate	2015	212.84711116085	387.97091959079	57.654489624179995
2	DALYs (Disability-Adjusted Life Years)	22	Fiji	3	Both	27	Age-standardized	410	Neoplasms	110	Dietary risks	3	Rate	2016	214.30800888131	398.13211753011	58.51698958603
2	DALYs (Disability-Adjusted Life Years)	22	Fiji	3	Both	27	Age-standardized	410	Neoplasms	110	Dietary risks	3	Rate	2017	215.71510196227	402.99358842044995	59.21349707188
2	DALYs (Disability-Adjusted Life Years)	22	Fiji	3	Both	27	Age-standardized	410	Neoplasms	110	Dietary risks	3	Rate	2018	216.16212250292	404.61285644525	58.69611430636
2	DALYs (Disability-Adjusted Life Years)	22	Fiji	3	Both	27	Age-standardized	410	Neoplasms	110	Dietary risks	3	Rate	2019	215.79589040025002	401.44730841334	58.93246574326
2	DALYs (Disability-Adjusted Life Years)	22	Fiji	3	Both	27	Age-standardized	410	Neoplasms	110	Dietary risks	3	Rate	2020	215.68356503432	403.50291703521003	56.163481877909994
2	DALYs (Disability-Adjusted Life Years)	22	Fiji	3	Both	27	Age-standardized	410	Neoplasms	110	Dietary risks	3	Rate	2021	214.94297503777997	406.59737390354	55.53167520396
2	DALYs (Disability-Adjusted Life Years)	23	Kiribati	3	Both	27	Age-standardized	410	Neoplasms	110	Dietary risks	3	Rate	1990	268.52936478621	545.76754896293	89.94171173627
2	DALYs (Disability-Adjusted Life Years)	23	Kiribati	3	Both	27	Age-standardized	410	Neoplasms	110	Dietary risks	3	Rate	1991	269.547934255	543.9330755117601	91.62560915464
2	DALYs (Disability-Adjusted Life Years)	23	Kiribati	3	Both	27	Age-standardized	410	Neoplasms	110	Dietary risks	3	Rate	1992	272.21740186757	540.97361142037	94.38753094517
2	DALYs (Disability-Adjusted Life Years)	23	Kiribati	3	Both	27	Age-standardized	410	Neoplasms	110	Dietary risks	3	Rate	1993	276.29636906824	546.74896555822	95.99760954435
2	DALYs (Disability-Adjusted Life Years)	23	Kiribati	3	Both	27	Age-standardized	410	Neoplasms	110	Dietary risks	3	Rate	1994	276.35077803312	545.56583100312	94.75265268954
2	DALYs (Disability-Adjusted Life Years)	23	Kiribati	3	Both	27	Age-standardized	410	Neoplasms	110	Dietary risks	3	Rate	1995	278.10076799119	552.45278299794	92.91834106669
2	DALYs (Disability-Adjusted Life Years)	23	Kiribati	3	Both	27	Age-standardized	410	Neoplasms	110	Dietary risks	3	Rate	1996	279.34427558899	555.58077044248	93.04574823832999
2	DALYs (Disability-Adjusted Life Years)	23	Kiribati	3	Both	27	Age-standardized	410	Neoplasms	110	Dietary risks	3	Rate	1997	280.54492552862	560.6656269323499	93.02180582057001
2	DALYs (Disability-Adjusted Life Years)	23	Kiribati	3	Both	27	Age-standardized	410	Neoplasms	110	Dietary risks	3	Rate	1998	282.34133761682	563.68014210085	93.51777575076
2	DALYs (Disability-Adjusted Life Years)	23	Kiribati	3	Both	27	Age-standardized	410	Neoplasms	110	Dietary risks	3	Rate	1999	284.60902097798004	575.29564939613	95.06942098614
2	DALYs (Disability-Adjusted Life Years)	23	Kiribati	3	Both	27	Age-standardized	410	Neoplasms	110	Dietary risks	3	Rate	2000	286.7835205812	576.96768080661	94.61774949896
2	DALYs (Disability-Adjusted Life Years)	23	Kiribati	3	Both	27	Age-standardized	410	Neoplasms	110	Dietary risks	3	Rate	2001	284.57033710668	574.95334072518	93.13342291084
2	DALYs (Disability-Adjusted Life Years)	23	Kiribati	3	Both	27	Age-standardized	410	Neoplasms	110	Dietary risks	3	Rate	2002	283.8737881175	574.28652068621	92.62363563250999
2	DALYs (Disability-Adjusted Life Years)	23	Kiribati	3	Both	27	Age-standardized	410	Neoplasms	110	Dietary risks	3	Rate	2003	282.65103368176	576.47587824329	91.94417905329999
2	DALYs (Disability-Adjusted Life Years)	23	Kiribati	3	Both	27	Age-standardized	410	Neoplasms	110	Dietary risks	3	Rate	2004	282.01592668151	569.96964943476	91.49010041448
2	DALYs (Disability-Adjusted Life Years)	23	Kiribati	3	Both	27	Age-standardized	410	Neoplasms	110	Dietary risks	3	Rate	2005	281.59070803007	561.97330959229	91.52705356605
2	DALYs (Disability-Adjusted Life Years)	23	Kiribati	3	Both	27	Age-standardized	410	Neoplasms	110	Dietary risks	3	Rate	2006	280.50556135883	559.62989355385	89.40469370788
2	DALYs (Disability-Adjusted Life Years)	23	Kiribati	3	Both	27	Age-standardized	410	Neoplasms	110	Dietary risks	3	Rate	2007	279.50586675616	559.4747170204	87.28237941298
2	DALYs (Disability-Adjusted Life Years)	23	Kiribati	3	Both	27	Age-standardized	410	Neoplasms	110	Dietary risks	3	Rate	2008	278.81059596144	561.9484787507901	87.28273840965
2	DALYs (Disability-Adjusted Life Years)	23	Kiribati	3	Both	27	Age-standardized	410	Neoplasms	110	Dietary risks	3	Rate	2009	278.56780062224	563.72301973406	87.0553745739
2	DALYs (Disability-Adjusted Life Years)	23	Kiribati	3	Both	27	Age-standardized	410	Neoplasms	110	Dietary risks	3	Rate	2010	278.41257216412	563.67171992982	86.17438061423
2	DALYs (Disability-Adjusted Life Years)	23	Kiribati	3	Both	27	Age-standardized	410	Neoplasms	110	Dietary risks	3	Rate	2011	278.71332918699	569.69717039216	85.21030774046
2	DALYs (Disability-Adjusted Life Years)	23	Kiribati	3	Both	27	Age-standardized	410	Neoplasms	110	Dietary risks	3	Rate	2012	276.95442309317	561.64761074358	84.2539586257
2	DALYs (Disability-Adjusted Life Years)	23	Kiribati	3	Both	27	Age-standardized	410	Neoplasms	110	Dietary risks	3	Rate	2013	275.2472528593	560.63295002887	84.05171187198
2	DALYs (Disability-Adjusted Life Years)	23	Kiribati	3	Both	27	Age-standardized	410	Neoplasms	110	Dietary risks	3	Rate	2014	274.43048890649004	558.89006783336	84.3018298464
2	DALYs (Disability-Adjusted Life Years)	23	Kiribati	3	Both	27	Age-standardized	410	Neoplasms	110	Dietary risks	3	Rate	2015	274.14221121216	560.12672632213	84.46393090938
2	DALYs (Disability-Adjusted Life Years)	23	Kiribati	3	Both	27	Age-standardized	410	Neoplasms	110	Dietary risks	3	Rate	2016	273.36640181367	556.4173500555801	83.67166409101
2	DALYs (Disability-Adjusted Life Years)	23	Kiribati	3	Both	27	Age-standardized	410	Neoplasms	110	Dietary risks	3	Rate	2017	273.02701379191	561.91059569557	84.38754134781
2	DALYs (Disability-Adjusted Life Years)	23	Kiribati	3	Both	27	Age-standardized	410	Neoplasms	110	Dietary risks	3	Rate	2018	271.90226808419	554.05920299131	84.04273864042
2	DALYs (Disability-Adjusted Life Years)	23	Kiribati	3	Both	27	Age-standardized	410	Neoplasms	110	Dietary risks	3	Rate	2019	271.05919119606	547.97814457778	83.8856265013
2	DALYs (Disability-Adjusted Life Years)	23	Kiribati	3	Both	27	Age-standardized	410	Neoplasms	110	Dietary risks	3	Rate	2020	270.27600642428996	543.48252990817	84.60077979642999
2	DALYs (Disability-Adjusted Life Years)	23	Kiribati	3	Both	27	Age-standardized	410	Neoplasms	110	Dietary risks	3	Rate	2021	269.26719368031996	539.53184383535	85.78740488838
2	DALYs (Disability-Adjusted Life Years)	25	Micronesia (Federated States of)	3	Both	27	Age-standardized	410	Neoplasms	110	Dietary risks	3	Rate	1990	291.01542167643	572.08316489703	112.53979110298
2	DALYs (Disability-Adjusted Life Years)	25	Micronesia (Federated States of)	3	Both	27	Age-standardized	410	Neoplasms	110	Dietary risks	3	Rate	1991	291.57478970153	565.94528633628	112.16610312178
2	DALYs (Disability-Adjusted Life Years)	25	Micronesia (Federated States of)	3	Both	27	Age-standardized	410	Neoplasms	110	Dietary risks	3	Rate	1992	291.81779492221	567.94095869403	111.4435074141
2	DALYs (Disability-Adjusted Life Years)	25	Micronesia (Federated States of)	3	Both	27	Age-standardized	410	Neoplasms	110	Dietary risks	3	Rate	1993	291.54921346279	573.4671823818301	111.01668227642
2	DALYs (Disability-Adjusted Life Years)	25	Micronesia (Federated States of)	3	Both	27	Age-standardized	410	Neoplasms	110	Dietary risks	3	Rate	1994	291.46236388149003	578.189945446	109.42946852287999
2	DALYs (Disability-Adjusted Life Years)	25	Micronesia (Federated States of)	3	Both	27	Age-standardized	410	Neoplasms	110	Dietary risks	3	Rate	1995	290.86851165816	569.08505872063	108.44595815742
2	DALYs (Disability-Adjusted Life Years)	25	Micronesia (Federated States of)	3	Both	27	Age-standardized	410	Neoplasms	110	Dietary risks	3	Rate	1996	289.52338165224	567.44329538993	109.06090369198002
2	DALYs (Disability-Adjusted Life Years)	25	Micronesia (Federated States of)	3	Both	27	Age-standardized	410	Neoplasms	110	Dietary risks	3	Rate	1997	287.79688473951	561.25081916518	109.24012430711998
2	DALYs (Disability-Adjusted Life Years)	25	Micronesia (Federated States of)	3	Both	27	Age-standardized	410	Neoplasms	110	Dietary risks	3	Rate	1998	285.90634363745	551.37758961879	108.04737570420001
2	DALYs (Disability-Adjusted Life Years)	25	Micronesia (Federated States of)	3	Both	27	Age-standardized	410	Neoplasms	110	Dietary risks	3	Rate	1999	284.04233117645	538.10223953778	108.02276715259
2	DALYs (Disability-Adjusted Life Years)	25	Micronesia (Federated States of)	3	Both	27	Age-standardized	410	Neoplasms	110	Dietary risks	3	Rate	2000	282.58614669803	533.45784099934	108.34072584564
2	DALYs (Disability-Adjusted Life Years)	25	Micronesia (Federated States of)	3	Both	27	Age-standardized	410	Neoplasms	110	Dietary risks	3	Rate	2001	279.86632437386	530.6180489279	106.87494213600999
2	DALYs (Disability-Adjusted Life Years)	25	Micronesia (Federated States of)	3	Both	27	Age-standardized	410	Neoplasms	110	Dietary risks	3	Rate	2002	277.71010178797	521.74157180203	106.02031552225
2	DALYs (Disability-Adjusted Life Years)	25	Micronesia (Federated States of)	3	Both	27	Age-standardized	410	Neoplasms	110	Dietary risks	3	Rate	2003	275.72137046992003	514.06021764437	105.80870653755001
2	DALYs (Disability-Adjusted Life Years)	25	Micronesia (Federated States of)	3	Both	27	Age-standardized	410	Neoplasms	110	Dietary risks	3	Rate	2004	275.36079562688997	503.70043866611996	106.43317075904001
2	DALYs (Disability-Adjusted Life Years)	25	Micronesia (Federated States of)	3	Both	27	Age-standardized	410	Neoplasms	110	Dietary risks	3	Rate	2005	276.13867821325	507.79024286533996	106.79984919326
2	DALYs (Disability-Adjusted Life Years)	25	Micronesia (Federated States of)	3	Both	27	Age-standardized	410	Neoplasms	110	Dietary risks	3	Rate	2006	276.79400406183	507.67602766699997	106.80627046476
2	DALYs (Disability-Adjusted Life Years)	25	Micronesia (Federated States of)	3	Both	27	Age-standardized	410	Neoplasms	110	Dietary risks	3	Rate	2007	277.79910516098	507.15945766562	107.37022560962
2	DALYs (Disability-Adjusted Life Years)	25	Micronesia (Federated States of)	3	Both	27	Age-standardized	410	Neoplasms	110	Dietary risks	3	Rate	2008	278.98125858868	507.62439506268	109.54033367521
2	DALYs (Disability-Adjusted Life Years)	25	Micronesia (Federated States of)	3	Both	27	Age-standardized	410	Neoplasms	110	Dietary risks	3	Rate	2009	279.96091164241	510.66807174309	110.91953824966001
2	DALYs (Disability-Adjusted Life Years)	25	Micronesia (Federated States of)	3	Both	27	Age-standardized	410	Neoplasms	110	Dietary risks	3	Rate	2010	281.40970124117	522.67707879979	111.93321465662
2	DALYs (Disability-Adjusted Life Years)	25	Micronesia (Federated States of)	3	Both	27	Age-standardized	410	Neoplasms	110	Dietary risks	3	Rate	2011	281.46328972703	523.04087694724	110.61005756595999
2	DALYs (Disability-Adjusted Life Years)	25	Micronesia (Federated States of)	3	Both	27	Age-standardized	410	Neoplasms	110	Dietary risks	3	Rate	2012	281.31862208382	531.97360873342	111.42218158725001
2	DALYs (Disability-Adjusted Life Years)	25	Micronesia (Federated States of)	3	Both	27	Age-standardized	410	Neoplasms	110	Dietary risks	3	Rate	2013	281.18393654312996	532.92352566174	110.90354794459
2	DALYs (Disability-Adjusted Life Years)	25	Micronesia (Federated States of)	3	Both	27	Age-standardized	410	Neoplasms	110	Dietary risks	3	Rate	2014	281.19519588944996	528.55148893324	109.82695711606999
2	DALYs (Disability-Adjusted Life Years)	25	Micronesia (Federated States of)	3	Both	27	Age-standardized	410	Neoplasms	110	Dietary risks	3	Rate	2015	281.43341725872	530.99547131184	110.92374371890999
2	DALYs (Disability-Adjusted Life Years)	25	Micronesia (Federated States of)	3	Both	27	Age-standardized	410	Neoplasms	110	Dietary risks	3	Rate	2016	280.9091156478	524.58422848469	112.07639308439
2	DALYs (Disability-Adjusted Life Years)	25	Micronesia (Federated States of)	3	Both	27	Age-standardized	410	Neoplasms	110	Dietary risks	3	Rate	2017	280.14155647048	524.34282577822	112.95825900271998
2	DALYs (Disability-Adjusted Life Years)	25	Micronesia (Federated States of)	3	Both	27	Age-standardized	410	Neoplasms	110	Dietary risks	3	Rate	2018	279.47976010984996	524.1255714652899	112.82108176294001
2	DALYs (Disability-Adjusted Life Years)	25	Micronesia (Federated States of)	3	Both	27	Age-standardized	410	Neoplasms	110	Dietary risks	3	Rate	2019	279.18135906385004	527.82775193539	112.59309224666
2	DALYs (Disability-Adjusted Life Years)	25	Micronesia (Federated States of)	3	Both	27	Age-standardized	410	Neoplasms	110	Dietary risks	3	Rate	2020	279.09496081057	530.11971045205	112.17927394804
2	DALYs (Disability-Adjusted Life Years)	25	Micronesia (Federated States of)	3	Both	27	Age-standardized	410	Neoplasms	110	Dietary risks	3	Rate	2021	278.06085739658	529.51124718926	111.49461718446001
2	DALYs (Disability-Adjusted Life Years)	26	Papua New Guinea	3	Both	27	Age-standardized	410	Neoplasms	110	Dietary risks	3	Rate	1990	135.81402375593998	326.30390348851	42.44979064294
2	DALYs (Disability-Adjusted Life Years)	26	Papua New Guinea	3	Both	27	Age-standardized	410	Neoplasms	110	Dietary risks	3	Rate	1991	136.54254855063002	326.84320201136	43.10129805822
2	DALYs (Disability-Adjusted Life Years)	26	Papua New Guinea	3	Both	27	Age-standardized	410	Neoplasms	110	Dietary risks	3	Rate	1992	135.49384687251	326.62055640239	43.10515094255
2	DALYs (Disability-Adjusted Life Years)	26	Papua New Guinea	3	Both	27	Age-standardized	410	Neoplasms	110	Dietary risks	3	Rate	1993	134.30075958324	325.24456499206	41.795381052509995
2	DALYs (Disability-Adjusted Life Years)	26	Papua New Guinea	3	Both	27	Age-standardized	410	Neoplasms	110	Dietary risks	3	Rate	1994	132.59514833884	319.98434067707	40.71127258131
2	DALYs (Disability-Adjusted Life Years)	26	Papua New Guinea	3	Both	27	Age-standardized	410	Neoplasms	110	Dietary risks	3	Rate	1995	131.83952520987	312.88275763212	40.80904363712
2	DALYs (Disability-Adjusted Life Years)	26	Papua New Guinea	3	Both	27	Age-standardized	410	Neoplasms	110	Dietary risks	3	Rate	1996	132.66375422702	310.80278581899	41.23838671633
2	DALYs (Disability-Adjusted Life Years)	26	Papua New Guinea	3	Both	27	Age-standardized	410	Neoplasms	110	Dietary risks	3	Rate	1997	130.90296621843999	309.08996960255	41.94248023469
2	DALYs (Disability-Adjusted Life Years)	26	Papua New Guinea	3	Both	27	Age-standardized	410	Neoplasms	110	Dietary risks	3	Rate	1998	130.42150840984	307.52905086954996	42.311688716759996
2	DALYs (Disability-Adjusted Life Years)	26	Papua New Guinea	3	Both	27	Age-standardized	410	Neoplasms	110	Dietary risks	3	Rate	1999	129.9594217001	303.71921309841	42.104643525689994
2	DALYs (Disability-Adjusted Life Years)	26	Papua New Guinea	3	Both	27	Age-standardized	410	Neoplasms	110	Dietary risks	3	Rate	2000	130.03012024942	302.06471634725	42.66455228223
2	DALYs (Disability-Adjusted Life Years)	26	Papua New Guinea	3	Both	27	Age-standardized	410	Neoplasms	110	Dietary risks	3	Rate	2001	128.99583417907002	293.81401899234	43.75979406644
2	DALYs (Disability-Adjusted Life Years)	26	Papua New Guinea	3	Both	27	Age-standardized	410	Neoplasms	110	Dietary risks	3	Rate	2002	128.1201888478	289.5522476677	43.84301928721
2	DALYs (Disability-Adjusted Life Years)	26	Papua New Guinea	3	Both	27	Age-standardized	410	Neoplasms	110	Dietary risks	3	Rate	2003	125.92792258173	283.91458679336	42.922169151
2	DALYs (Disability-Adjusted Life Years)	26	Papua New Guinea	3	Both	27	Age-standardized	410	Neoplasms	110	Dietary risks	3	Rate	2004	124.08107984783999	277.81664932175	42.83325680186
2	DALYs (Disability-Adjusted Life Years)	26	Papua New Guinea	3	Both	27	Age-standardized	410	Neoplasms	110	Dietary risks	3	Rate	2005	123.84532412616	275.55549171535	43.03025830162
2	DALYs (Disability-Adjusted Life Years)	26	Papua New Guinea	3	Both	27	Age-standardized	410	Neoplasms	110	Dietary risks	3	Rate	2006	123.15690306337001	268.842876452	41.179557816060004
2	DALYs (Disability-Adjusted Life Years)	26	Papua New Guinea	3	Both	27	Age-standardized	410	Neoplasms	110	Dietary risks	3	Rate	2007	122.27571421102	266.03313478304	41.75171999981
2	DALYs (Disability-Adjusted Life Years)	26	Papua New Guinea	3	Both	27	Age-standardized	410	Neoplasms	110	Dietary risks	3	Rate	2008	120.1897855954	261.16497958177996	41.25465279053
2	DALYs (Disability-Adjusted Life Years)	26	Papua New Guinea	3	Both	27	Age-standardized	410	Neoplasms	110	Dietary risks	3	Rate	2009	117.16433734258	254.90992396609	39.730427813860004
2	DALYs (Disability-Adjusted Life Years)	26	Papua New Guinea	3	Both	27	Age-standardized	410	Neoplasms	110	Dietary risks	3	Rate	2010	119.71263089444999	263.10394901353	39.70718541002
2	DALYs (Disability-Adjusted Life Years)	26	Papua New Guinea	3	Both	27	Age-standardized	410	Neoplasms	110	Dietary risks	3	Rate	2011	120.9792694439	268.77202467142996	40.9176387388
2	DALYs (Disability-Adjusted Life Years)	26	Papua New Guinea	3	Both	27	Age-standardized	410	Neoplasms	110	Dietary risks	3	Rate	2012	120.44126800903	266.49714898139	41.07633794396
2	DALYs (Disability-Adjusted Life Years)	26	Papua New Guinea	3	Both	27	Age-standardized	410	Neoplasms	110	Dietary risks	3	Rate	2013	117.69626705948001	261.90573483421997	39.81533946759
2	DALYs (Disability-Adjusted Life Years)	26	Papua New Guinea	3	Both	27	Age-standardized	410	Neoplasms	110	Dietary risks	3	Rate	2014	117.83533418834001	264.64435375502	38.77743322392
2	DALYs (Disability-Adjusted Life Years)	26	Papua New Guinea	3	Both	27	Age-standardized	410	Neoplasms	110	Dietary risks	3	Rate	2015	119.82557850649	266.79648412803	38.38211531227
2	DALYs (Disability-Adjusted Life Years)	26	Papua New Guinea	3	Both	27	Age-standardized	410	Neoplasms	110	Dietary risks	3	Rate	2016	117.76524854435999	259.08752731784	38.383629571869996
2	DALYs (Disability-Adjusted Life Years)	26	Papua New Guinea	3	Both	27	Age-standardized	410	Neoplasms	110	Dietary risks	3	Rate	2017	118.84356524529	261.29916878629	39.06783655102
2	DALYs (Disability-Adjusted Life Years)	26	Papua New Guinea	3	Both	27	Age-standardized	410	Neoplasms	110	Dietary risks	3	Rate	2018	118.77839850541	264.1929632096	38.48337725079
2	DALYs (Disability-Adjusted Life Years)	26	Papua New Guinea	3	Both	27	Age-standardized	410	Neoplasms	110	Dietary risks	3	Rate	2019	121.14834731082999	270.53832223974	39.23780488178
2	DALYs (Disability-Adjusted Life Years)	26	Papua New Guinea	3	Both	27	Age-standardized	410	Neoplasms	110	Dietary risks	3	Rate	2020	120.63451185268	266.40436069871	39.69500396648
2	DALYs (Disability-Adjusted Life Years)	26	Papua New Guinea	3	Both	27	Age-standardized	410	Neoplasms	110	Dietary risks	3	Rate	2021	119.71329865321	268.42927092393	38.80690985631
2	DALYs (Disability-Adjusted Life Years)	27	Samoa	3	Both	27	Age-standardized	410	Neoplasms	110	Dietary risks	3	Rate	1990	159.29619094956	291.49148530521	58.4059904855
2	DALYs (Disability-Adjusted Life Years)	27	Samoa	3	Both	27	Age-standardized	410	Neoplasms	110	Dietary risks	3	Rate	1991	160.58502251642	295.62015193752	59.22390511777
2	DALYs (Disability-Adjusted Life Years)	27	Samoa	3	Both	27	Age-standardized	410	Neoplasms	110	Dietary risks	3	Rate	1992	161.63244399927999	298.69071680959	61.09954604715001
2	DALYs (Disability-Adjusted Life Years)	27	Samoa	3	Both	27	Age-standardized	410	Neoplasms	110	Dietary risks	3	Rate	1993	162.19988219453998	297.09820318690004	61.55755797567001
2	DALYs (Disability-Adjusted Life Years)	27	Samoa	3	Both	27	Age-standardized	410	Neoplasms	110	Dietary risks	3	Rate	1994	162.75039839133	300.5904720434	61.6114635861
2	DALYs (Disability-Adjusted Life Years)	27	Samoa	3	Both	27	Age-standardized	410	Neoplasms	110	Dietary risks	3	Rate	1995	163.00487662159	297.76332991918997	61.58862989117
2	DALYs (Disability-Adjusted Life Years)	27	Samoa	3	Both	27	Age-standardized	410	Neoplasms	110	Dietary risks	3	Rate	1996	162.64024983062998	296.07718101737	61.3341627808
2	DALYs (Disability-Adjusted Life Years)	27	Samoa	3	Both	27	Age-standardized	410	Neoplasms	110	Dietary risks	3	Rate	1997	162.02826209305	295.57634956613	60.976623701259996
2	DALYs (Disability-Adjusted Life Years)	27	Samoa	3	Both	27	Age-standardized	410	Neoplasms	110	Dietary risks	3	Rate	1998	160.95376321772	293.70158550182003	60.309951872490004
2	DALYs (Disability-Adjusted Life Years)	27	Samoa	3	Both	27	Age-standardized	410	Neoplasms	110	Dietary risks	3	Rate	1999	160.06348521274998	292.36728831013	59.0706363857
2	DALYs (Disability-Adjusted Life Years)	27	Samoa	3	Both	27	Age-standardized	410	Neoplasms	110	Dietary risks	3	Rate	2000	158.77990043725998	289.87208459685	57.091437729709995
2	DALYs (Disability-Adjusted Life Years)	27	Samoa	3	Both	27	Age-standardized	410	Neoplasms	110	Dietary risks	3	Rate	2001	156.94196378146	285.77319726807	56.23159648512
2	DALYs (Disability-Adjusted Life Years)	27	Samoa	3	Both	27	Age-standardized	410	Neoplasms	110	Dietary risks	3	Rate	2002	155.24578992826	282.52709170405	54.7706905755
2	DALYs (Disability-Adjusted Life Years)	27	Samoa	3	Both	27	Age-standardized	410	Neoplasms	110	Dietary risks	3	Rate	2003	153.76733730791	281.01461435449	53.64375276433999
2	DALYs (Disability-Adjusted Life Years)	27	Samoa	3	Both	27	Age-standardized	410	Neoplasms	110	Dietary risks	3	Rate	2004	152.26994160262	278.09338119885	52.43941091936
2	DALYs (Disability-Adjusted Life Years)	27	Samoa	3	Both	27	Age-standardized	410	Neoplasms	110	Dietary risks	3	Rate	2005	150.86280008133002	274.43567622483	51.591419724329995
2	DALYs (Disability-Adjusted Life Years)	27	Samoa	3	Both	27	Age-standardized	410	Neoplasms	110	Dietary risks	3	Rate	2006	149.36977020057	272.7183604663	50.47778484052
2	DALYs (Disability-Adjusted Life Years)	27	Samoa	3	Both	27	Age-standardized	410	Neoplasms	110	Dietary risks	3	Rate	2007	149.33778499341	270.74922139096	50.37060591095
2	DALYs (Disability-Adjusted Life Years)	27	Samoa	3	Both	27	Age-standardized	410	Neoplasms	110	Dietary risks	3	Rate	2008	149.59414053275	272.23841508003	49.781915778240005
2	DALYs (Disability-Adjusted Life Years)	27	Samoa	3	Both	27	Age-standardized	410	Neoplasms	110	Dietary risks	3	Rate	2009	150.21223103097	271.71994505560997	49.52499872517
2	DALYs (Disability-Adjusted Life Years)	27	Samoa	3	Both	27	Age-standardized	410	Neoplasms	110	Dietary risks	3	Rate	2010	150.97204147351	272.71683890222	48.60179834737
2	DALYs (Disability-Adjusted Life Years)	27	Samoa	3	Both	27	Age-standardized	410	Neoplasms	110	Dietary risks	3	Rate	2011	151.60466990499	273.36515368678	48.86438137624
2	DALYs (Disability-Adjusted Life Years)	27	Samoa	3	Both	27	Age-standardized	410	Neoplasms	110	Dietary risks	3	Rate	2012	153.52430784964	278.32939360333	50.35069516998001
2	DALYs (Disability-Adjusted Life Years)	27	Samoa	3	Both	27	Age-standardized	410	Neoplasms	110	Dietary risks	3	Rate	2013	154.98066864085	284.02197611903	51.10935961769
2	DALYs (Disability-Adjusted Life Years)	27	Samoa	3	Both	27	Age-standardized	410	Neoplasms	110	Dietary risks	3	Rate	2014	156.43501592212	287.94903456984	51.16848416566
2	DALYs (Disability-Adjusted Life Years)	27	Samoa	3	Both	27	Age-standardized	410	Neoplasms	110	Dietary risks	3	Rate	2015	158.3025118041	291.02130806358	51.53750286954
2	DALYs (Disability-Adjusted Life Years)	27	Samoa	3	Both	27	Age-standardized	410	Neoplasms	110	Dietary risks	3	Rate	2016	159.93623430515	295.34623753282	52.24829141195001
2	DALYs (Disability-Adjusted Life Years)	27	Samoa	3	Both	27	Age-standardized	410	Neoplasms	110	Dietary risks	3	Rate	2017	159.92531890234	298.65655536713	52.527085911049994
2	DALYs (Disability-Adjusted Life Years)	27	Samoa	3	Both	27	Age-standardized	410	Neoplasms	110	Dietary risks	3	Rate	2018	159.33694232577	296.64310068388	52.89720932412
2	DALYs (Disability-Adjusted Life Years)	27	Samoa	3	Both	27	Age-standardized	410	Neoplasms	110	Dietary risks	3	Rate	2019	158.62296236613	298.82828136216	53.284496828260004
2	DALYs (Disability-Adjusted Life Years)	27	Samoa	3	Both	27	Age-standardized	410	Neoplasms	110	Dietary risks	3	Rate	2020	157.93212078207	300.72271596134	53.055651809610005
2	DALYs (Disability-Adjusted Life Years)	27	Samoa	3	Both	27	Age-standardized	410	Neoplasms	110	Dietary risks	3	Rate	2021	157.20925242323	294.77810784621	52.846994816910005
2	DALYs (Disability-Adjusted Life Years)	29	Tonga	3	Both	27	Age-standardized	410	Neoplasms	110	Dietary risks	3	Rate	1990	203.65698317379002	422.16296581201004	67.01166013381
2	DALYs (Disability-Adjusted Life Years)	29	Tonga	3	Both	27	Age-standardized	410	Neoplasms	110	Dietary risks	3	Rate	1991	203.42321714058002	421.96732565736005	66.23548612057
2	DALYs (Disability-Adjusted Life Years)	29	Tonga	3	Both	27	Age-standardized	410	Neoplasms	110	Dietary risks	3	Rate	1992	201.63793129062	415.34614668765994	66.0043870569
2	DALYs (Disability-Adjusted Life Years)	29	Tonga	3	Both	27	Age-standardized	410	Neoplasms	110	Dietary risks	3	Rate	1993	202.88404671928	414.91310130330004	67.23455824111
2	DALYs (Disability-Adjusted Life Years)	29	Tonga	3	Both	27	Age-standardized	410	Neoplasms	110	Dietary risks	3	Rate	1994	203.75497513575002	421.93467569294	68.238725671
2	DALYs (Disability-Adjusted Life Years)	29	Tonga	3	Both	27	Age-standardized	410	Neoplasms	110	Dietary risks	3	Rate	1995	202.50191640004	414.81792776056	67.23535859288
2	DALYs (Disability-Adjusted Life Years)	29	Tonga	3	Both	27	Age-standardized	410	Neoplasms	110	Dietary risks	3	Rate	1996	202.95261051298002	411.61285377664	67.07856424011
2	DALYs (Disability-Adjusted Life Years)	29	Tonga	3	Both	27	Age-standardized	410	Neoplasms	110	Dietary risks	3	Rate	1997	205.08908194639	413.69208200996997	67.19166843303
2	DALYs (Disability-Adjusted Life Years)	29	Tonga	3	Both	27	Age-standardized	410	Neoplasms	110	Dietary risks	3	Rate	1998	211.82420549055	431.68622070742003	70.86186704385
2	DALYs (Disability-Adjusted Life Years)	29	Tonga	3	Both	27	Age-standardized	410	Neoplasms	110	Dietary risks	3	Rate	1999	218.07866766472003	453.07855763735	74.49193794126
2	DALYs (Disability-Adjusted Life Years)	29	Tonga	3	Both	27	Age-standardized	410	Neoplasms	110	Dietary risks	3	Rate	2000	217.73069105932998	449.81529491333	74.30642902879
2	DALYs (Disability-Adjusted Life Years)	29	Tonga	3	Both	27	Age-standardized	410	Neoplasms	110	Dietary risks	3	Rate	2001	214.13494354908	441.38209071932	71.14433440817
2	DALYs (Disability-Adjusted Life Years)	29	Tonga	3	Both	27	Age-standardized	410	Neoplasms	110	Dietary risks	3	Rate	2002	212.97398304735998	435.29535277868	70.26009385153
2	DALYs (Disability-Adjusted Life Years)	29	Tonga	3	Both	27	Age-standardized	410	Neoplasms	110	Dietary risks	3	Rate	2003	211.96476885572	432.41374505827	70.22384972487
2	DALYs (Disability-Adjusted Life Years)	29	Tonga	3	Both	27	Age-standardized	410	Neoplasms	110	Dietary risks	3	Rate	2004	208.83536950363998	423.35218734255	69.00891042542
2	DALYs (Disability-Adjusted Life Years)	29	Tonga	3	Both	27	Age-standardized	410	Neoplasms	110	Dietary risks	3	Rate	2005	201.89201321228998	407.06773105947	65.47770227228
2	DALYs (Disability-Adjusted Life Years)	29	Tonga	3	Both	27	Age-standardized	410	Neoplasms	110	Dietary risks	3	Rate	2006	201.3119083593	414.40167049484006	64.37926772048
2	DALYs (Disability-Adjusted Life Years)	29	Tonga	3	Both	27	Age-standardized	410	Neoplasms	110	Dietary risks	3	Rate	2007	201.73837336288	417.14708823711993	63.14246961817
2	DALYs (Disability-Adjusted Life Years)	29	Tonga	3	Both	27	Age-standardized	410	Neoplasms	110	Dietary risks	3	Rate	2008	202.15271575592	418.67932518778	62.53607534171
2	DALYs (Disability-Adjusted Life Years)	29	Tonga	3	Both	27	Age-standardized	410	Neoplasms	110	Dietary risks	3	Rate	2009	202.38114486930002	420.62947300209	62.17117868448
2	DALYs (Disability-Adjusted Life Years)	29	Tonga	3	Both	27	Age-standardized	410	Neoplasms	110	Dietary risks	3	Rate	2010	202.41191893952	418.92329643681	61.94986987397
2	DALYs (Disability-Adjusted Life Years)	29	Tonga	3	Both	27	Age-standardized	410	Neoplasms	110	Dietary risks	3	Rate	2011	201.48894188212998	412.13432746046	60.56495294076
2	DALYs (Disability-Adjusted Life Years)	29	Tonga	3	Both	27	Age-standardized	410	Neoplasms	110	Dietary risks	3	Rate	2012	200.96280532627	410.62497313605	59.488067131250006
2	DALYs (Disability-Adjusted Life Years)	29	Tonga	3	Both	27	Age-standardized	410	Neoplasms	110	Dietary risks	3	Rate	2013	200.38623693187	411.6278978561	60.138140124219994
2	DALYs (Disability-Adjusted Life Years)	29	Tonga	3	Both	27	Age-standardized	410	Neoplasms	110	Dietary risks	3	Rate	2014	199.62863826091	408.01872014687	58.854414004149994
2	DALYs (Disability-Adjusted Life Years)	29	Tonga	3	Both	27	Age-standardized	410	Neoplasms	110	Dietary risks	3	Rate	2015	199.31488460677	402.34631415422007	58.57980221207
2	DALYs (Disability-Adjusted Life Years)	29	Tonga	3	Both	27	Age-standardized	410	Neoplasms	110	Dietary risks	3	Rate	2016	198.25926290733	398.49597573098	57.86885053592
2	DALYs (Disability-Adjusted Life Years)	29	Tonga	3	Both	27	Age-standardized	410	Neoplasms	110	Dietary risks	3	Rate	2017	197.43309758005998	398.76235473341995	56.391339585779996
2	DALYs (Disability-Adjusted Life Years)	29	Tonga	3	Both	27	Age-standardized	410	Neoplasms	110	Dietary risks	3	Rate	2018	197.09057066589	398.65121971008006	56.15266139085
2	DALYs (Disability-Adjusted Life Years)	29	Tonga	3	Both	27	Age-standardized	410	Neoplasms	110	Dietary risks	3	Rate	2019	197.1128130582	393.15504503282	56.358153769110004
2	DALYs (Disability-Adjusted Life Years)	29	Tonga	3	Both	27	Age-standardized	410	Neoplasms	110	Dietary risks	3	Rate	2020	196.52816574421	391.57441963162	56.61524996708
2	DALYs (Disability-Adjusted Life Years)	29	Tonga	3	Both	27	Age-standardized	410	Neoplasms	110	Dietary risks	3	Rate	2021	196.01901696742001	390.61983001896	56.97809643761
2	DALYs (Disability-Adjusted Life Years)	28	Solomon Islands	3	Both	27	Age-standardized	410	Neoplasms	110	Dietary risks	3	Rate	1990	199.09653535241	450.61122992586	81.47302710386
2	DALYs (Disability-Adjusted Life Years)	28	Solomon Islands	3	Both	27	Age-standardized	410	Neoplasms	110	Dietary risks	3	Rate	1991	202.65526585673	456.60386809497	85.47470272103
2	DALYs (Disability-Adjusted Life Years)	28	Solomon Islands	3	Both	27	Age-standardized	410	Neoplasms	110	Dietary risks	3	Rate	1992	201.64332943369	456.16775299821995	83.56117056728
2	DALYs (Disability-Adjusted Life Years)	28	Solomon Islands	3	Both	27	Age-standardized	410	Neoplasms	110	Dietary risks	3	Rate	1993	201.32053886824002	452.82880318959997	83.51833385063
2	DALYs (Disability-Adjusted Life Years)	28	Solomon Islands	3	Both	27	Age-standardized	410	Neoplasms	110	Dietary risks	3	Rate	1994	200.03336358192	447.97261292720003	81.09845067745
2	DALYs (Disability-Adjusted Life Years)	28	Solomon Islands	3	Both	27	Age-standardized	410	Neoplasms	110	Dietary risks	3	Rate	1995	195.67940139027002	440.98654243216004	79.68875229133
2	DALYs (Disability-Adjusted Life Years)	28	Solomon Islands	3	Both	27	Age-standardized	410	Neoplasms	110	Dietary risks	3	Rate	1996	193.92155524216	434.17127151687	78.48091255082
2	DALYs (Disability-Adjusted Life Years)	28	Solomon Islands	3	Both	27	Age-standardized	410	Neoplasms	110	Dietary risks	3	Rate	1997	194.76832322042	431.55224195418003	78.35720782603
2	DALYs (Disability-Adjusted Life Years)	28	Solomon Islands	3	Both	27	Age-standardized	410	Neoplasms	110	Dietary risks	3	Rate	1998	192.37612462008	421.4079032568	76.18977579244999
2	DALYs (Disability-Adjusted Life Years)	28	Solomon Islands	3	Both	27	Age-standardized	410	Neoplasms	110	Dietary risks	3	Rate	1999	188.80366897731	422.83911368728997	76.19274299966999
2	DALYs (Disability-Adjusted Life Years)	28	Solomon Islands	3	Both	27	Age-standardized	410	Neoplasms	110	Dietary risks	3	Rate	2000	189.00248764386998	424.09407204121	75.14635937126
2	DALYs (Disability-Adjusted Life Years)	28	Solomon Islands	3	Both	27	Age-standardized	410	Neoplasms	110	Dietary risks	3	Rate	2001	185.60471047036998	420.17597077118995	72.07980086026
2	DALYs (Disability-Adjusted Life Years)	28	Solomon Islands	3	Both	27	Age-standardized	410	Neoplasms	110	Dietary risks	3	Rate	2002	183.75924908489	414.789712949	69.02909758122
2	DALYs (Disability-Adjusted Life Years)	28	Solomon Islands	3	Both	27	Age-standardized	410	Neoplasms	110	Dietary risks	3	Rate	2003	182.72496023165002	409.74949069357	73.39244206878
2	DALYs (Disability-Adjusted Life Years)	28	Solomon Islands	3	Both	27	Age-standardized	410	Neoplasms	110	Dietary risks	3	Rate	2004	180.97155370894	403.08583323466996	69.39173864535
2	DALYs (Disability-Adjusted Life Years)	28	Solomon Islands	3	Both	27	Age-standardized	410	Neoplasms	110	Dietary risks	3	Rate	2005	181.11944120643	403.15784045363006	75.53958849847
2	DALYs (Disability-Adjusted Life Years)	28	Solomon Islands	3	Both	27	Age-standardized	410	Neoplasms	110	Dietary risks	3	Rate	2006	181.68872242764002	399.31822741475	74.71201297748
2	DALYs (Disability-Adjusted Life Years)	28	Solomon Islands	3	Both	27	Age-standardized	410	Neoplasms	110	Dietary risks	3	Rate	2007	178.61007377798	394.81792547141004	73.23310994311
2	DALYs (Disability-Adjusted Life Years)	28	Solomon Islands	3	Both	27	Age-standardized	410	Neoplasms	110	Dietary risks	3	Rate	2008	173.2211421257	380.43322653169	69.82371675875
2	DALYs (Disability-Adjusted Life Years)	28	Solomon Islands	3	Both	27	Age-standardized	410	Neoplasms	110	Dietary risks	3	Rate	2009	179.36400309087	393.12028666917996	71.66536778545
2	DALYs (Disability-Adjusted Life Years)	28	Solomon Islands	3	Both	27	Age-standardized	410	Neoplasms	110	Dietary risks	3	Rate	2010	177.90072338942	386.21910721772997	69.05544702629
2	DALYs (Disability-Adjusted Life Years)	28	Solomon Islands	3	Both	27	Age-standardized	410	Neoplasms	110	Dietary risks	3	Rate	2011	187.46974765655	410.00547181739	72.34996461969
2	DALYs (Disability-Adjusted Life Years)	28	Solomon Islands	3	Both	27	Age-standardized	410	Neoplasms	110	Dietary risks	3	Rate	2012	190.24796240164	417.43066081571004	74.77963168434
2	DALYs (Disability-Adjusted Life Years)	28	Solomon Islands	3	Both	27	Age-standardized	410	Neoplasms	110	Dietary risks	3	Rate	2013	192.16244291575998	419.96042709556	76.17759022234
2	DALYs (Disability-Adjusted Life Years)	28	Solomon Islands	3	Both	27	Age-standardized	410	Neoplasms	110	Dietary risks	3	Rate	2014	195.78965765567003	429.33748008013004	77.17722204925
2	DALYs (Disability-Adjusted Life Years)	28	Solomon Islands	3	Both	27	Age-standardized	410	Neoplasms	110	Dietary risks	3	Rate	2015	196.00578107347002	422.64989564627	77.3350873006
2	DALYs (Disability-Adjusted Life Years)	28	Solomon Islands	3	Both	27	Age-standardized	410	Neoplasms	110	Dietary risks	3	Rate	2016	193.2293960908	413.01925930308005	75.48002057238999
2	DALYs (Disability-Adjusted Life Years)	28	Solomon Islands	3	Both	27	Age-standardized	410	Neoplasms	110	Dietary risks	3	Rate	2017	194.72503810410998	412.16260450188	76.68683514622
2	DALYs (Disability-Adjusted Life Years)	28	Solomon Islands	3	Both	27	Age-standardized	410	Neoplasms	110	Dietary risks	3	Rate	2018	195.11354894458998	413.98102675587995	74.96570641363
2	DALYs (Disability-Adjusted Life Years)	28	Solomon Islands	3	Both	27	Age-standardized	410	Neoplasms	110	Dietary risks	3	Rate	2019	197.41497295679002	412.57613591479003	76.55694953069
2	DALYs (Disability-Adjusted Life Years)	28	Solomon Islands	3	Both	27	Age-standardized	410	Neoplasms	110	Dietary risks	3	Rate	2020	198.43047090540998	414.36981037396	76.28183496968
2	DALYs (Disability-Adjusted Life Years)	28	Solomon Islands	3	Both	27	Age-standardized	410	Neoplasms	110	Dietary risks	3	Rate	2021	195.02585287085	401.71803356200996	74.64232179070001
2	DALYs (Disability-Adjusted Life Years)	30	Vanuatu	3	Both	27	Age-standardized	410	Neoplasms	110	Dietary risks	3	Rate	1990	208.06265991727	418.64948890744995	90.87757621939001
2	DALYs (Disability-Adjusted Life Years)	30	Vanuatu	3	Both	27	Age-standardized	410	Neoplasms	110	Dietary risks	3	Rate	1991	212.45241334283	427.05198328907005	92.0187738212
2	DALYs (Disability-Adjusted Life Years)	30	Vanuatu	3	Both	27	Age-standardized	410	Neoplasms	110	Dietary risks	3	Rate	1992	215.39588723079	430.05996466653	92.08030329863
2	DALYs (Disability-Adjusted Life Years)	30	Vanuatu	3	Both	27	Age-standardized	410	Neoplasms	110	Dietary risks	3	Rate	1993	216.75805263254	433.2762137788	91.71618519821
2	DALYs (Disability-Adjusted Life Years)	30	Vanuatu	3	Both	27	Age-standardized	410	Neoplasms	110	Dietary risks	3	Rate	1994	221.18317664111	448.29922368277	92.92059800551999
2	DALYs (Disability-Adjusted Life Years)	30	Vanuatu	3	Both	27	Age-standardized	410	Neoplasms	110	Dietary risks	3	Rate	1995	217.18419579233	439.7660948285	89.42499080854999
2	DALYs (Disability-Adjusted Life Years)	30	Vanuatu	3	Both	27	Age-standardized	410	Neoplasms	110	Dietary risks	3	Rate	1996	218.37679003725	447.30190668888997	89.6528572248
2	DALYs (Disability-Adjusted Life Years)	30	Vanuatu	3	Both	27	Age-standardized	410	Neoplasms	110	Dietary risks	3	Rate	1997	217.60588123686003	446.03859713508996	88.40455634384
2	DALYs (Disability-Adjusted Life Years)	30	Vanuatu	3	Both	27	Age-standardized	410	Neoplasms	110	Dietary risks	3	Rate	1998	216.77736770218002	443.46151429429	86.70333663789
2	DALYs (Disability-Adjusted Life Years)	30	Vanuatu	3	Both	27	Age-standardized	410	Neoplasms	110	Dietary risks	3	Rate	1999	217.40725861659	442.82397096174003	86.17993312804
2	DALYs (Disability-Adjusted Life Years)	30	Vanuatu	3	Both	27	Age-standardized	410	Neoplasms	110	Dietary risks	3	Rate	2000	210.9804886832	429.86064390892994	82.67176957586
2	DALYs (Disability-Adjusted Life Years)	30	Vanuatu	3	Both	27	Age-standardized	410	Neoplasms	110	Dietary risks	3	Rate	2001	211.8026417592	433.09659793466005	82.66048618579
2	DALYs (Disability-Adjusted Life Years)	30	Vanuatu	3	Both	27	Age-standardized	410	Neoplasms	110	Dietary risks	3	Rate	2002	203.3216587568	418.70903918918003	79.93780105786
2	DALYs (Disability-Adjusted Life Years)	30	Vanuatu	3	Both	27	Age-standardized	410	Neoplasms	110	Dietary risks	3	Rate	2003	196.26738627386	405.53775025005	78.21277011895
2	DALYs (Disability-Adjusted Life Years)	30	Vanuatu	3	Both	27	Age-standardized	410	Neoplasms	110	Dietary risks	3	Rate	2004	196.60611718247	404.19141580846997	78.0686922796
2	DALYs (Disability-Adjusted Life Years)	30	Vanuatu	3	Both	27	Age-standardized	410	Neoplasms	110	Dietary risks	3	Rate	2005	203.19732368741998	415.84396733927	79.93419833486999
2	DALYs (Disability-Adjusted Life Years)	30	Vanuatu	3	Both	27	Age-standardized	410	Neoplasms	110	Dietary risks	3	Rate	2006	204.18264392175	413.34296902537	80.93166164488001
2	DALYs (Disability-Adjusted Life Years)	30	Vanuatu	3	Both	27	Age-standardized	410	Neoplasms	110	Dietary risks	3	Rate	2007	207.43240629575	419.99086076656	81.29762087337001
2	DALYs (Disability-Adjusted Life Years)	30	Vanuatu	3	Both	27	Age-standardized	410	Neoplasms	110	Dietary risks	3	Rate	2008	208.25023960431002	415.68643936373	82.33741332392
2	DALYs (Disability-Adjusted Life Years)	30	Vanuatu	3	Both	27	Age-standardized	410	Neoplasms	110	Dietary risks	3	Rate	2009	206.14382379123998	406.2593225602	81.79803742325
2	DALYs (Disability-Adjusted Life Years)	30	Vanuatu	3	Both	27	Age-standardized	410	Neoplasms	110	Dietary risks	3	Rate	2010	205.06532086317	399.90281648616997	82.2001256826
2	DALYs (Disability-Adjusted Life Years)	30	Vanuatu	3	Both	27	Age-standardized	410	Neoplasms	110	Dietary risks	3	Rate	2011	207.37084905383003	403.8376890725	82.44783588604
2	DALYs (Disability-Adjusted Life Years)	30	Vanuatu	3	Both	27	Age-standardized	410	Neoplasms	110	Dietary risks	3	Rate	2012	207.40630287684002	401.21915423767996	82.29772191098999
2	DALYs (Disability-Adjusted Life Years)	30	Vanuatu	3	Both	27	Age-standardized	410	Neoplasms	110	Dietary risks	3	Rate	2013	207.67707356293	396.57768718651	80.93575929594999
2	DALYs (Disability-Adjusted Life Years)	30	Vanuatu	3	Both	27	Age-standardized	410	Neoplasms	110	Dietary risks	3	Rate	2014	207.94444316846997	399.5790250041	80.22040975559
2	DALYs (Disability-Adjusted Life Years)	30	Vanuatu	3	Both	27	Age-standardized	410	Neoplasms	110	Dietary risks	3	Rate	2015	208.29564930617	403.73184172513004	80.04841135926
2	DALYs (Disability-Adjusted Life Years)	30	Vanuatu	3	Both	27	Age-standardized	410	Neoplasms	110	Dietary risks	3	Rate	2016	208.15525879606	403.84391781108997	79.15162936934
2	DALYs (Disability-Adjusted Life Years)	30	Vanuatu	3	Both	27	Age-standardized	410	Neoplasms	110	Dietary risks	3	Rate	2017	208.40166393471003	406.66157002806995	80.10102321436
2	DALYs (Disability-Adjusted Life Years)	30	Vanuatu	3	Both	27	Age-standardized	410	Neoplasms	110	Dietary risks	3	Rate	2018	208.91800448486998	409.61390211616	80.99965503922999
2	DALYs (Disability-Adjusted Life Years)	30	Vanuatu	3	Both	27	Age-standardized	410	Neoplasms	110	Dietary risks	3	Rate	2019	209.38759405006	405.23961669983004	81.18355815058
2	DALYs (Disability-Adjusted Life Years)	30	Vanuatu	3	Both	27	Age-standardized	410	Neoplasms	110	Dietary risks	3	Rate	2020	209.74644419445	407.59938816714	80.18880119576
2	DALYs (Disability-Adjusted Life Years)	30	Vanuatu	3	Both	27	Age-standardized	410	Neoplasms	110	Dietary risks	3	Rate	2021	209.80496085365002	411.97807215277004	78.92440397664
2	DALYs (Disability-Adjusted Life Years)	34	Azerbaijan	3	Both	27	Age-standardized	410	Neoplasms	110	Dietary risks	3	Rate	1990	249.39400007549	519.33988737789	48.95451588607
2	DALYs (Disability-Adjusted Life Years)	34	Azerbaijan	3	Both	27	Age-standardized	410	Neoplasms	110	Dietary risks	3	Rate	1991	252.42796512762	527.99910689778	50.005062186909996
2	DALYs (Disability-Adjusted Life Years)	34	Azerbaijan	3	Both	27	Age-standardized	410	Neoplasms	110	Dietary risks	3	Rate	1992	263.2411357575	563.08813740788	51.217690706709995
2	DALYs (Disability-Adjusted Life Years)	34	Azerbaijan	3	Both	27	Age-standardized	410	Neoplasms	110	Dietary risks	3	Rate	1993	266.0241739442	561.52271126791	51.01123703446
2	DALYs (Disability-Adjusted Life Years)	34	Azerbaijan	3	Both	27	Age-standardized	410	Neoplasms	110	Dietary risks	3	Rate	1994	267.10901841601003	564.85053724039	51.307900645509996
2	DALYs (Disability-Adjusted Life Years)	34	Azerbaijan	3	Both	27	Age-standardized	410	Neoplasms	110	Dietary risks	3	Rate	1995	260.68170131312996	547.5212910348899	49.672934405730004
2	DALYs (Disability-Adjusted Life Years)	34	Azerbaijan	3	Both	27	Age-standardized	410	Neoplasms	110	Dietary risks	3	Rate	1996	250.55164233748	522.29608764509	48.02546570815
2	DALYs (Disability-Adjusted Life Years)	34	Azerbaijan	3	Both	27	Age-standardized	410	Neoplasms	110	Dietary risks	3	Rate	1997	238.73870539497997	503.92515357422	45.77364734204
2	DALYs (Disability-Adjusted Life Years)	34	Azerbaijan	3	Both	27	Age-standardized	410	Neoplasms	110	Dietary risks	3	Rate	1998	230.1401036999	479.50319953251	43.55216075696
2	DALYs (Disability-Adjusted Life Years)	34	Azerbaijan	3	Both	27	Age-standardized	410	Neoplasms	110	Dietary risks	3	Rate	1999	223.86970233069	467.53190268476004	42.35012523027
2	DALYs (Disability-Adjusted Life Years)	34	Azerbaijan	3	Both	27	Age-standardized	410	Neoplasms	110	Dietary risks	3	Rate	2000	217.31673935664	450.27769924305	41.65082135546
2	DALYs (Disability-Adjusted Life Years)	34	Azerbaijan	3	Both	27	Age-standardized	410	Neoplasms	110	Dietary risks	3	Rate	2001	207.37642283847998	436.33208562113003	39.62467936926
2	DALYs (Disability-Adjusted Life Years)	34	Azerbaijan	3	Both	27	Age-standardized	410	Neoplasms	110	Dietary risks	3	Rate	2002	205.71050794450002	437.32949100038	38.73417024435
2	DALYs (Disability-Adjusted Life Years)	34	Azerbaijan	3	Both	27	Age-standardized	410	Neoplasms	110	Dietary risks	3	Rate	2003	207.09159590972	443.46731271622	39.8258078451
2	DALYs (Disability-Adjusted Life Years)	34	Azerbaijan	3	Both	27	Age-standardized	410	Neoplasms	110	Dietary risks	3	Rate	2004	206.34120225401003	443.21802583394003	40.02590065326
2	DALYs (Disability-Adjusted Life Years)	34	Azerbaijan	3	Both	27	Age-standardized	410	Neoplasms	110	Dietary risks	3	Rate	2005	207.0848783514	448.59643207260996	41.21781501301
2	DALYs (Disability-Adjusted Life Years)	34	Azerbaijan	3	Both	27	Age-standardized	410	Neoplasms	110	Dietary risks	3	Rate	2006	200.12436602990002	440.38103701806995	42.33897119413
2	DALYs (Disability-Adjusted Life Years)	34	Azerbaijan	3	Both	27	Age-standardized	410	Neoplasms	110	Dietary risks	3	Rate	2007	192.71494741906	424.45000313855	42.24900368942
2	DALYs (Disability-Adjusted Life Years)	34	Azerbaijan	3	Both	27	Age-standardized	410	Neoplasms	110	Dietary risks	3	Rate	2008	189.99628899638	423.57924839303	42.10378179284
2	DALYs (Disability-Adjusted Life Years)	34	Azerbaijan	3	Both	27	Age-standardized	410	Neoplasms	110	Dietary risks	3	Rate	2009	186.03803795002	414.76077515074996	41.62194507291
2	DALYs (Disability-Adjusted Life Years)	34	Azerbaijan	3	Both	27	Age-standardized	410	Neoplasms	110	Dietary risks	3	Rate	2010	182.22506593646	404.88392080336	41.41355568649
2	DALYs (Disability-Adjusted Life Years)	34	Azerbaijan	3	Both	27	Age-standardized	410	Neoplasms	110	Dietary risks	3	Rate	2011	177.42388408037	401.01223856376	41.20486764231
2	DALYs (Disability-Adjusted Life Years)	34	Azerbaijan	3	Both	27	Age-standardized	410	Neoplasms	110	Dietary risks	3	Rate	2012	173.76240614041	388.82200406542	40.49332926216
2	DALYs (Disability-Adjusted Life Years)	34	Azerbaijan	3	Both	27	Age-standardized	410	Neoplasms	110	Dietary risks	3	Rate	2013	168.18250660396	367.94353117615	38.8683728265
2	DALYs (Disability-Adjusted Life Years)	34	Azerbaijan	3	Both	27	Age-standardized	410	Neoplasms	110	Dietary risks	3	Rate	2014	164.66008452378	357.62640594366	37.01504416637
2	DALYs (Disability-Adjusted Life Years)	34	Azerbaijan	3	Both	27	Age-standardized	410	Neoplasms	110	Dietary risks	3	Rate	2015	162.40488973386	351.89887223959	34.758920339330004
2	DALYs (Disability-Adjusted Life Years)	34	Azerbaijan	3	Both	27	Age-standardized	410	Neoplasms	110	Dietary risks	3	Rate	2016	160.89847956873	349.86290988831	33.27388302801
2	DALYs (Disability-Adjusted Life Years)	34	Azerbaijan	3	Both	27	Age-standardized	410	Neoplasms	110	Dietary risks	3	Rate	2017	160.64705466366	348.85215289652	33.05113154628
2	DALYs (Disability-Adjusted Life Years)	34	Azerbaijan	3	Both	27	Age-standardized	410	Neoplasms	110	Dietary risks	3	Rate	2018	155.01794645228	334.41891609376	32.29702547259
2	DALYs (Disability-Adjusted Life Years)	34	Azerbaijan	3	Both	27	Age-standardized	410	Neoplasms	110	Dietary risks	3	Rate	2019	153.26985991685	339.33392642424	32.55625015372
2	DALYs (Disability-Adjusted Life Years)	34	Azerbaijan	3	Both	27	Age-standardized	410	Neoplasms	110	Dietary risks	3	Rate	2020	145.20012339538	320.95361919378	31.06055007957
2	DALYs (Disability-Adjusted Life Years)	34	Azerbaijan	3	Both	27	Age-standardized	410	Neoplasms	110	Dietary risks	3	Rate	2021	142.84723181899	314.91933401306	30.367145722030003
2	DALYs (Disability-Adjusted Life Years)	33	Armenia	3	Both	27	Age-standardized	410	Neoplasms	110	Dietary risks	3	Rate	1990	286.04176301599	561.94407629944	75.72812346527999
2	DALYs (Disability-Adjusted Life Years)	33	Armenia	3	Both	27	Age-standardized	410	Neoplasms	110	Dietary risks	3	Rate	1991	280.26146798403	550.96291702814	76.02993865068
2	DALYs (Disability-Adjusted Life Years)	33	Armenia	3	Both	27	Age-standardized	410	Neoplasms	110	Dietary risks	3	Rate	1992	287.31832469929003	572.58984027208	76.21675373395
2	DALYs (Disability-Adjusted Life Years)	33	Armenia	3	Both	27	Age-standardized	410	Neoplasms	110	Dietary risks	3	Rate	1993	275.29733746205	545.5618986299801	73.25712897595001
2	DALYs (Disability-Adjusted Life Years)	33	Armenia	3	Both	27	Age-standardized	410	Neoplasms	110	Dietary risks	3	Rate	1994	250.70859010051	496.15277031203	65.61083546786
2	DALYs (Disability-Adjusted Life Years)	33	Armenia	3	Both	27	Age-standardized	410	Neoplasms	110	Dietary risks	3	Rate	1995	249.96159968535997	483.10854258085004	65.29009101589
2	DALYs (Disability-Adjusted Life Years)	33	Armenia	3	Both	27	Age-standardized	410	Neoplasms	110	Dietary risks	3	Rate	1996	256.55758709956	493.4727067805	66.57459698013
2	DALYs (Disability-Adjusted Life Years)	33	Armenia	3	Both	27	Age-standardized	410	Neoplasms	110	Dietary risks	3	Rate	1997	249.08552090627	482.32872367364	65.18251967620999
2	DALYs (Disability-Adjusted Life Years)	33	Armenia	3	Both	27	Age-standardized	410	Neoplasms	110	Dietary risks	3	Rate	1998	250.24038837399002	485.59621928311003	64.67493819983001
2	DALYs (Disability-Adjusted Life Years)	33	Armenia	3	Both	27	Age-standardized	410	Neoplasms	110	Dietary risks	3	Rate	1999	253.28856086803	488.39660910565	67.38029572702
2	DALYs (Disability-Adjusted Life Years)	33	Armenia	3	Both	27	Age-standardized	410	Neoplasms	110	Dietary risks	3	Rate	2000	244.30886813805	466.26389268295	65.7015821246
2	DALYs (Disability-Adjusted Life Years)	33	Armenia	3	Both	27	Age-standardized	410	Neoplasms	110	Dietary risks	3	Rate	2001	242.40356690513002	463.68455460776005	64.37782427161
2	DALYs (Disability-Adjusted Life Years)	33	Armenia	3	Both	27	Age-standardized	410	Neoplasms	110	Dietary risks	3	Rate	2002	238.10296045093	454.71274382202006	64.24308038589
2	DALYs (Disability-Adjusted Life Years)	33	Armenia	3	Both	27	Age-standardized	410	Neoplasms	110	Dietary risks	3	Rate	2003	240.44355802824998	462.03654460127	64.39552705358
2	DALYs (Disability-Adjusted Life Years)	33	Armenia	3	Both	27	Age-standardized	410	Neoplasms	110	Dietary risks	3	Rate	2004	235.25284115289	450.69587806886	63.781940042769996
2	DALYs (Disability-Adjusted Life Years)	33	Armenia	3	Both	27	Age-standardized	410	Neoplasms	110	Dietary risks	3	Rate	2005	225.82246125701002	431.50484408930004	62.135487422450005
2	DALYs (Disability-Adjusted Life Years)	33	Armenia	3	Both	27	Age-standardized	410	Neoplasms	110	Dietary risks	3	Rate	2006	222.11352868398998	427.24256625517	60.3705377486
2	DALYs (Disability-Adjusted Life Years)	33	Armenia	3	Both	27	Age-standardized	410	Neoplasms	110	Dietary risks	3	Rate	2007	217.34624462888	426.52637280472	56.13993932897
2	DALYs (Disability-Adjusted Life Years)	33	Armenia	3	Both	27	Age-standardized	410	Neoplasms	110	Dietary risks	3	Rate	2008	214.39390705007	419.20120600062995	53.04386498201
2	DALYs (Disability-Adjusted Life Years)	33	Armenia	3	Both	27	Age-standardized	410	Neoplasms	110	Dietary risks	3	Rate	2009	213.63130287933	416.50248308284	52.36915728687
2	DALYs (Disability-Adjusted Life Years)	33	Armenia	3	Both	27	Age-standardized	410	Neoplasms	110	Dietary risks	3	Rate	2010	215.14431153855	422.65927811788	52.372656174810004
2	DALYs (Disability-Adjusted Life Years)	33	Armenia	3	Both	27	Age-standardized	410	Neoplasms	110	Dietary risks	3	Rate	2011	213.31705176684997	415.08433780855995	52.06949488321
2	DALYs (Disability-Adjusted Life Years)	33	Armenia	3	Both	27	Age-standardized	410	Neoplasms	110	Dietary risks	3	Rate	2012	206.94949608664	399.78193289739	50.3860860066
2	DALYs (Disability-Adjusted Life Years)	33	Armenia	3	Both	27	Age-standardized	410	Neoplasms	110	Dietary risks	3	Rate	2013	196.85844213862	380.59620164554	48.344654846370005
2	DALYs (Disability-Adjusted Life Years)	33	Armenia	3	Both	27	Age-standardized	410	Neoplasms	110	Dietary risks	3	Rate	2014	196.56882470554	379.84560309457	48.32981491557
2	DALYs (Disability-Adjusted Life Years)	33	Armenia	3	Both	27	Age-standardized	410	Neoplasms	110	Dietary risks	3	Rate	2015	204.19889553576002	395.18860468201	49.34920876293
2	DALYs (Disability-Adjusted Life Years)	33	Armenia	3	Both	27	Age-standardized	410	Neoplasms	110	Dietary risks	3	Rate	2016	198.7829680301	388.33282058599	48.42177254429
2	DALYs (Disability-Adjusted Life Years)	33	Armenia	3	Both	27	Age-standardized	410	Neoplasms	110	Dietary risks	3	Rate	2017	182.94902505972	355.99442868744	44.045446227590006
2	DALYs (Disability-Adjusted Life Years)	33	Armenia	3	Both	27	Age-standardized	410	Neoplasms	110	Dietary risks	3	Rate	2018	186.30607846889998	356.82727909124003	45.76154369666
2	DALYs (Disability-Adjusted Life Years)	33	Armenia	3	Both	27	Age-standardized	410	Neoplasms	110	Dietary risks	3	Rate	2019	187.09194043478	361.02743215217	46.18599670833
2	DALYs (Disability-Adjusted Life Years)	33	Armenia	3	Both	27	Age-standardized	410	Neoplasms	110	Dietary risks	3	Rate	2020	185.34377370487	353.24289713797	46.5286920301
2	DALYs (Disability-Adjusted Life Years)	33	Armenia	3	Both	27	Age-standardized	410	Neoplasms	110	Dietary risks	3	Rate	2021	181.93500536346	341.21268754544997	43.70277570447
2	DALYs (Disability-Adjusted Life Years)	35	Georgia	3	Both	27	Age-standardized	410	Neoplasms	110	Dietary risks	3	Rate	1990	241.55836903063002	482.35877139385997	54.08941649467
2	DALYs (Disability-Adjusted Life Years)	35	Georgia	3	Both	27	Age-standardized	410	Neoplasms	110	Dietary risks	3	Rate	1991	230.04880216651998	462.53910161876	51.57722436329001
2	DALYs (Disability-Adjusted Life Years)	35	Georgia	3	Both	27	Age-standardized	410	Neoplasms	110	Dietary risks	3	Rate	1992	212.61294722371002	424.68796322429	46.47719543049
2	DALYs (Disability-Adjusted Life Years)	35	Georgia	3	Both	27	Age-standardized	410	Neoplasms	110	Dietary risks	3	Rate	1993	196.67743084897998	393.8988494489	43.39669281246
2	DALYs (Disability-Adjusted Life Years)	35	Georgia	3	Both	27	Age-standardized	410	Neoplasms	110	Dietary risks	3	Rate	1994	187.73582519529	368.3264451765	40.58606714138
2	DALYs (Disability-Adjusted Life Years)	35	Georgia	3	Both	27	Age-standardized	410	Neoplasms	110	Dietary risks	3	Rate	1995	196.56205486390002	381.66048831118	44.13419934524
2	DALYs (Disability-Adjusted Life Years)	35	Georgia	3	Both	27	Age-standardized	410	Neoplasms	110	Dietary risks	3	Rate	1996	209.6013388394	403.21890315362003	45.855556562059995
2	DALYs (Disability-Adjusted Life Years)	35	Georgia	3	Both	27	Age-standardized	410	Neoplasms	110	Dietary risks	3	Rate	1997	210.15754004047	401.46949429388997	45.69079039171
2	DALYs (Disability-Adjusted Life Years)	35	Georgia	3	Both	27	Age-standardized	410	Neoplasms	110	Dietary risks	3	Rate	1998	209.57846679124998	399.89349551365	45.694993244879996
2	DALYs (Disability-Adjusted Life Years)	35	Georgia	3	Both	27	Age-standardized	410	Neoplasms	110	Dietary risks	3	Rate	1999	212.38460685417002	404.65335902085997	48.50775116311
2	DALYs (Disability-Adjusted Life Years)	35	Georgia	3	Both	27	Age-standardized	410	Neoplasms	110	Dietary risks	3	Rate	2000	217.03683028812	414.12785741732	52.96617088508
2	DALYs (Disability-Adjusted Life Years)	35	Georgia	3	Both	27	Age-standardized	410	Neoplasms	110	Dietary risks	3	Rate	2001	219.81811160483	416.99531341200003	56.15604818305
2	DALYs (Disability-Adjusted Life Years)	35	Georgia	3	Both	27	Age-standardized	410	Neoplasms	110	Dietary risks	3	Rate	2002	216.86151002293002	412.43320994423004	54.753103358610005
2	DALYs (Disability-Adjusted Life Years)	35	Georgia	3	Both	27	Age-standardized	410	Neoplasms	110	Dietary risks	3	Rate	2003	217.31164721247998	414.84394980737	55.29853050992
2	DALYs (Disability-Adjusted Life Years)	35	Georgia	3	Both	27	Age-standardized	410	Neoplasms	110	Dietary risks	3	Rate	2004	212.38778435217	406.44875168833005	55.77889156966
2	DALYs (Disability-Adjusted Life Years)	35	Georgia	3	Both	27	Age-standardized	410	Neoplasms	110	Dietary risks	3	Rate	2005	199.17515195355	375.24940476543003	52.65477867481
2	DALYs (Disability-Adjusted Life Years)	35	Georgia	3	Both	27	Age-standardized	410	Neoplasms	110	Dietary risks	3	Rate	2006	194.05391286305	362.68838312997	52.24519869161
2	DALYs (Disability-Adjusted Life Years)	35	Georgia	3	Both	27	Age-standardized	410	Neoplasms	110	Dietary risks	3	Rate	2007	190.41961560873	355.8118902201	50.70731453158
2	DALYs (Disability-Adjusted Life Years)	35	Georgia	3	Both	27	Age-standardized	410	Neoplasms	110	Dietary risks	3	Rate	2008	226.53139843819	417.23903159086	59.63043670857
2	DALYs (Disability-Adjusted Life Years)	35	Georgia	3	Both	27	Age-standardized	410	Neoplasms	110	Dietary risks	3	Rate	2009	225.14779317955998	420.99144255223996	58.118668605399996
2	DALYs (Disability-Adjusted Life Years)	35	Georgia	3	Both	27	Age-standardized	410	Neoplasms	110	Dietary risks	3	Rate	2010	227.2382753244	426.38915461878	58.07884702699
2	DALYs (Disability-Adjusted Life Years)	35	Georgia	3	Both	27	Age-standardized	410	Neoplasms	110	Dietary risks	3	Rate	2011	241.38274433381997	456.14880192903996	61.085928019890005
2	DALYs (Disability-Adjusted Life Years)	35	Georgia	3	Both	27	Age-standardized	410	Neoplasms	110	Dietary risks	3	Rate	2012	246.29203673639998	468.34300221482	61.823927287660005
2	DALYs (Disability-Adjusted Life Years)	35	Georgia	3	Both	27	Age-standardized	410	Neoplasms	110	Dietary risks	3	Rate	2013	242.46406232955	457.48545374945996	60.116295028770004
2	DALYs (Disability-Adjusted Life Years)	35	Georgia	3	Both	27	Age-standardized	410	Neoplasms	110	Dietary risks	3	Rate	2014	242.05330474976	456.42422398821	60.36753384068
2	DALYs (Disability-Adjusted Life Years)	35	Georgia	3	Both	27	Age-standardized	410	Neoplasms	110	Dietary risks	3	Rate	2015	264.10914050383	499.04068478057997	66.08550509486
2	DALYs (Disability-Adjusted Life Years)	35	Georgia	3	Both	27	Age-standardized	410	Neoplasms	110	Dietary risks	3	Rate	2016	282.18342788525	531.84533889525	70.25233530841
2	DALYs (Disability-Adjusted Life Years)	35	Georgia	3	Both	27	Age-standardized	410	Neoplasms	110	Dietary risks	3	Rate	2017	259.75142099736	484.11125855308	64.73403209567
2	DALYs (Disability-Adjusted Life Years)	35	Georgia	3	Both	27	Age-standardized	410	Neoplasms	110	Dietary risks	3	Rate	2018	250.50341799357003	460.19643131007996	62.59567852414
2	DALYs (Disability-Adjusted Life Years)	35	Georgia	3	Both	27	Age-standardized	410	Neoplasms	110	Dietary risks	3	Rate	2019	245.19626938136003	444.4809231239	60.387056930430006
2	DALYs (Disability-Adjusted Life Years)	35	Georgia	3	Both	27	Age-standardized	410	Neoplasms	110	Dietary risks	3	Rate	2020	242.77042033124002	441.39315644271994	59.862612183509995
2	DALYs (Disability-Adjusted Life Years)	35	Georgia	3	Both	27	Age-standardized	410	Neoplasms	110	Dietary risks	3	Rate	2021	238.66192426128	437.18122650496	58.91539098121
2	DALYs (Disability-Adjusted Life Years)	36	Kazakhstan	3	Both	27	Age-standardized	410	Neoplasms	110	Dietary risks	3	Rate	1990	499.55388614492	945.38437572889	109.34416361323999
2	DALYs (Disability-Adjusted Life Years)	36	Kazakhstan	3	Both	27	Age-standardized	410	Neoplasms	110	Dietary risks	3	Rate	1991	458.80084934250993	867.44347943643	98.91545995070999
2	DALYs (Disability-Adjusted Life Years)	36	Kazakhstan	3	Both	27	Age-standardized	410	Neoplasms	110	Dietary risks	3	Rate	1992	446.20583765030005	853.1658050506101	97.29691469048001
2	DALYs (Disability-Adjusted Life Years)	36	Kazakhstan	3	Both	27	Age-standardized	410	Neoplasms	110	Dietary risks	3	Rate	1993	447.83826514834	845.87125021249	100.00581117087
2	DALYs (Disability-Adjusted Life Years)	36	Kazakhstan	3	Both	27	Age-standardized	410	Neoplasms	110	Dietary risks	3	Rate	1994	436.45948761295	835.14698509468	95.86485920825
2	DALYs (Disability-Adjusted Life Years)	36	Kazakhstan	3	Both	27	Age-standardized	410	Neoplasms	110	Dietary risks	3	Rate	1995	444.65450873251996	851.8903883338701	96.8037274067
2	DALYs (Disability-Adjusted Life Years)	36	Kazakhstan	3	Both	27	Age-standardized	410	Neoplasms	110	Dietary risks	3	Rate	1996	428.85668932543996	821.7839457588401	93.65263103754
2	DALYs (Disability-Adjusted Life Years)	36	Kazakhstan	3	Both	27	Age-standardized	410	Neoplasms	110	Dietary risks	3	Rate	1997	411.95922069675	789.3736021135	90.57827723945
2	DALYs (Disability-Adjusted Life Years)	36	Kazakhstan	3	Both	27	Age-standardized	410	Neoplasms	110	Dietary risks	3	Rate	1998	391.64766916397997	757.66658872436	84.98140186634
2	DALYs (Disability-Adjusted Life Years)	36	Kazakhstan	3	Both	27	Age-standardized	410	Neoplasms	110	Dietary risks	3	Rate	1999	377.81401163246	730.1678656966401	81.66820294565
2	DALYs (Disability-Adjusted Life Years)	36	Kazakhstan	3	Both	27	Age-standardized	410	Neoplasms	110	Dietary risks	3	Rate	2000	375.94933950202	723.75625113442	81.55388942279001
2	DALYs (Disability-Adjusted Life Years)	36	Kazakhstan	3	Both	27	Age-standardized	410	Neoplasms	110	Dietary risks	3	Rate	2001	362.37574963216	703.07119525882	77.94486507314001
2	DALYs (Disability-Adjusted Life Years)	36	Kazakhstan	3	Both	27	Age-standardized	410	Neoplasms	110	Dietary risks	3	Rate	2002	344.68995478832	677.7804722826501	74.71365542598
2	DALYs (Disability-Adjusted Life Years)	36	Kazakhstan	3	Both	27	Age-standardized	410	Neoplasms	110	Dietary risks	3	Rate	2003	336.49148475505	655.37063681806	72.52447825094
2	DALYs (Disability-Adjusted Life Years)	36	Kazakhstan	3	Both	27	Age-standardized	410	Neoplasms	110	Dietary risks	3	Rate	2004	318.91873096282	628.45308063777	67.08681222538
2	DALYs (Disability-Adjusted Life Years)	36	Kazakhstan	3	Both	27	Age-standardized	410	Neoplasms	110	Dietary risks	3	Rate	2005	307.42963136404	605.0392768781201	64.217310434
2	DALYs (Disability-Adjusted Life Years)	36	Kazakhstan	3	Both	27	Age-standardized	410	Neoplasms	110	Dietary risks	3	Rate	2006	297.59830316502	593.10339905137	62.365496730379995
2	DALYs (Disability-Adjusted Life Years)	36	Kazakhstan	3	Both	27	Age-standardized	410	Neoplasms	110	Dietary risks	3	Rate	2007	287.06902413218	567.6724392058201	63.613867423879995
2	DALYs (Disability-Adjusted Life Years)	36	Kazakhstan	3	Both	27	Age-standardized	410	Neoplasms	110	Dietary risks	3	Rate	2008	270.42580915476	538.94008680506	61.25945691336
2	DALYs (Disability-Adjusted Life Years)	36	Kazakhstan	3	Both	27	Age-standardized	410	Neoplasms	110	Dietary risks	3	Rate	2009	257.16951736951	516.00563235731	57.99061493519
2	DALYs (Disability-Adjusted Life Years)	36	Kazakhstan	3	Both	27	Age-standardized	410	Neoplasms	110	Dietary risks	3	Rate	2010	260.53184796672997	523.1193994385	60.828052081589995
2	DALYs (Disability-Adjusted Life Years)	36	Kazakhstan	3	Both	27	Age-standardized	410	Neoplasms	110	Dietary risks	3	Rate	2011	248.55560196259	490.70007559869	59.21103750691999
2	DALYs (Disability-Adjusted Life Years)	36	Kazakhstan	3	Both	27	Age-standardized	410	Neoplasms	110	Dietary risks	3	Rate	2012	244.78450936975	481.07875473926003	58.78582443397
2	DALYs (Disability-Adjusted Life Years)	36	Kazakhstan	3	Both	27	Age-standardized	410	Neoplasms	110	Dietary risks	3	Rate	2013	219.20715706936	430.14628523723997	53.45149059065
2	DALYs (Disability-Adjusted Life Years)	36	Kazakhstan	3	Both	27	Age-standardized	410	Neoplasms	110	Dietary risks	3	Rate	2014	206.09974369551	414.19651245488	50.07173592868
2	DALYs (Disability-Adjusted Life Years)	36	Kazakhstan	3	Both	27	Age-standardized	410	Neoplasms	110	Dietary risks	3	Rate	2015	197.54937333252002	389.63119498903	47.10149870283
2	DALYs (Disability-Adjusted Life Years)	36	Kazakhstan	3	Both	27	Age-standardized	410	Neoplasms	110	Dietary risks	3	Rate	2016	189.80447000736	374.09858638746	46.1770935776
2	DALYs (Disability-Adjusted Life Years)	36	Kazakhstan	3	Both	27	Age-standardized	410	Neoplasms	110	Dietary risks	3	Rate	2017	179.40735035653	350.6109929807	42.78475102585
2	DALYs (Disability-Adjusted Life Years)	36	Kazakhstan	3	Both	27	Age-standardized	410	Neoplasms	110	Dietary risks	3	Rate	2018	179.1342465638	348.42448419109	42.943862250020004
2	DALYs (Disability-Adjusted Life Years)	36	Kazakhstan	3	Both	27	Age-standardized	410	Neoplasms	110	Dietary risks	3	Rate	2019	177.71473156988	343.03885656827	42.385000423319994
2	DALYs (Disability-Adjusted Life Years)	36	Kazakhstan	3	Both	27	Age-standardized	410	Neoplasms	110	Dietary risks	3	Rate	2020	174.36579317309	337.80687951015	42.004422286309996
2	DALYs (Disability-Adjusted Life Years)	36	Kazakhstan	3	Both	27	Age-standardized	410	Neoplasms	110	Dietary risks	3	Rate	2021	171.36665717935	329.84794899543004	41.073518208370004
2	DALYs (Disability-Adjusted Life Years)	37	Kyrgyzstan	3	Both	27	Age-standardized	410	Neoplasms	110	Dietary risks	3	Rate	1990	326.66575882443	697.50275206049	73.94249963524
2	DALYs (Disability-Adjusted Life Years)	37	Kyrgyzstan	3	Both	27	Age-standardized	410	Neoplasms	110	Dietary risks	3	Rate	1991	319.43193339222	686.4104002118701	72.08002917708
2	DALYs (Disability-Adjusted Life Years)	37	Kyrgyzstan	3	Both	27	Age-standardized	410	Neoplasms	110	Dietary risks	3	Rate	1992	315.18476780692	682.2721309028	70.53883276351
2	DALYs (Disability-Adjusted Life Years)	37	Kyrgyzstan	3	Both	27	Age-standardized	410	Neoplasms	110	Dietary risks	3	Rate	1993	299.72017930092	640.34012370371	65.54860292833
2	DALYs (Disability-Adjusted Life Years)	37	Kyrgyzstan	3	Both	27	Age-standardized	410	Neoplasms	110	Dietary risks	3	Rate	1994	284.40174941295	623.43313559509	59.42397061061
2	DALYs (Disability-Adjusted Life Years)	37	Kyrgyzstan	3	Both	27	Age-standardized	410	Neoplasms	110	Dietary risks	3	Rate	1995	274.10594040399	597.32881362436	56.73694689043
2	DALYs (Disability-Adjusted Life Years)	37	Kyrgyzstan	3	Both	27	Age-standardized	410	Neoplasms	110	Dietary risks	3	Rate	1996	268.79608574364	602.67956348821	55.121598446680004
2	DALYs (Disability-Adjusted Life Years)	37	Kyrgyzstan	3	Both	27	Age-standardized	410	Neoplasms	110	Dietary risks	3	Rate	1997	263.82230743719	590.21162932524	55.183325046970005
2	DALYs (Disability-Adjusted Life Years)	37	Kyrgyzstan	3	Both	27	Age-standardized	410	Neoplasms	110	Dietary risks	3	Rate	1998	260.51530433402	577.9593868758201	54.866942865199995
2	DALYs (Disability-Adjusted Life Years)	37	Kyrgyzstan	3	Both	27	Age-standardized	410	Neoplasms	110	Dietary risks	3	Rate	1999	252.35388262127	548.40799308725	55.06723166537999
2	DALYs (Disability-Adjusted Life Years)	37	Kyrgyzstan	3	Both	27	Age-standardized	410	Neoplasms	110	Dietary risks	3	Rate	2000	233.29649187818	495.16174502211004	50.823162246909995
2	DALYs (Disability-Adjusted Life Years)	37	Kyrgyzstan	3	Both	27	Age-standardized	410	Neoplasms	110	Dietary risks	3	Rate	2001	224.44099552805	479.98188094476	48.375887749339995
2	DALYs (Disability-Adjusted Life Years)	37	Kyrgyzstan	3	Both	27	Age-standardized	410	Neoplasms	110	Dietary risks	3	Rate	2002	222.20230683044	475.10089650158	48.665691907690004
2	DALYs (Disability-Adjusted Life Years)	37	Kyrgyzstan	3	Both	27	Age-standardized	410	Neoplasms	110	Dietary risks	3	Rate	2003	218.42635556961	479.32027322073	46.99370221344
2	DALYs (Disability-Adjusted Life Years)	37	Kyrgyzstan	3	Both	27	Age-standardized	410	Neoplasms	110	Dietary risks	3	Rate	2004	209.14068142720998	462.95313008693	45.37512353714
2	DALYs (Disability-Adjusted Life Years)	37	Kyrgyzstan	3	Both	27	Age-standardized	410	Neoplasms	110	Dietary risks	3	Rate	2005	203.29321069484	454.46231098057	44.40921312667
2	DALYs (Disability-Adjusted Life Years)	37	Kyrgyzstan	3	Both	27	Age-standardized	410	Neoplasms	110	Dietary risks	3	Rate	2006	199.13447503746	440.33765527416006	43.59011943014
2	DALYs (Disability-Adjusted Life Years)	37	Kyrgyzstan	3	Both	27	Age-standardized	410	Neoplasms	110	Dietary risks	3	Rate	2007	190.24525336398	426.23458389026	40.6902397283
2	DALYs (Disability-Adjusted Life Years)	37	Kyrgyzstan	3	Both	27	Age-standardized	410	Neoplasms	110	Dietary risks	3	Rate	2008	183.33498889311	419.80436575584	38.89543718752
2	DALYs (Disability-Adjusted Life Years)	37	Kyrgyzstan	3	Both	27	Age-standardized	410	Neoplasms	110	Dietary risks	3	Rate	2009	183.50796834397	419.25550558975	39.37699310028
2	DALYs (Disability-Adjusted Life Years)	37	Kyrgyzstan	3	Both	27	Age-standardized	410	Neoplasms	110	Dietary risks	3	Rate	2010	177.98342201705	405.83582590436	38.84022103356
2	DALYs (Disability-Adjusted Life Years)	37	Kyrgyzstan	3	Both	27	Age-standardized	410	Neoplasms	110	Dietary risks	3	Rate	2011	176.93998501336	398.57304667928	38.00504734574
2	DALYs (Disability-Adjusted Life Years)	37	Kyrgyzstan	3	Both	27	Age-standardized	410	Neoplasms	110	Dietary risks	3	Rate	2012	171.91996016147	387.51245456001	38.48892042861
2	DALYs (Disability-Adjusted Life Years)	37	Kyrgyzstan	3	Both	27	Age-standardized	410	Neoplasms	110	Dietary risks	3	Rate	2013	167.45302782694	380.49492451052004	38.02146479953
2	DALYs (Disability-Adjusted Life Years)	37	Kyrgyzstan	3	Both	27	Age-standardized	410	Neoplasms	110	Dietary risks	3	Rate	2014	166.74853965706	384.92508516662997	36.708094270480004
2	DALYs (Disability-Adjusted Life Years)	37	Kyrgyzstan	3	Both	27	Age-standardized	410	Neoplasms	110	Dietary risks	3	Rate	2015	168.28313414535	389.64711727635	36.90779778942
2	DALYs (Disability-Adjusted Life Years)	37	Kyrgyzstan	3	Both	27	Age-standardized	410	Neoplasms	110	Dietary risks	3	Rate	2016	163.98076282874	375.75934146329996	35.62473674843
2	DALYs (Disability-Adjusted Life Years)	37	Kyrgyzstan	3	Both	27	Age-standardized	410	Neoplasms	110	Dietary risks	3	Rate	2017	157.91902229955	361.36278118115	34.05380499745
2	DALYs (Disability-Adjusted Life Years)	37	Kyrgyzstan	3	Both	27	Age-standardized	410	Neoplasms	110	Dietary risks	3	Rate	2018	154.51812371723	346.36878822141	32.13102248644
2	DALYs (Disability-Adjusted Life Years)	37	Kyrgyzstan	3	Both	27	Age-standardized	410	Neoplasms	110	Dietary risks	3	Rate	2019	150.88730706826	334.95387892522	32.98701961179
2	DALYs (Disability-Adjusted Life Years)	37	Kyrgyzstan	3	Both	27	Age-standardized	410	Neoplasms	110	Dietary risks	3	Rate	2020	149.77159589286	330.61435815087	32.593194210650005
2	DALYs (Disability-Adjusted Life Years)	37	Kyrgyzstan	3	Both	27	Age-standardized	410	Neoplasms	110	Dietary risks	3	Rate	2021	147.74031524908	329.84245705064	31.225596984910002
2	DALYs (Disability-Adjusted Life Years)	38	Mongolia	3	Both	27	Age-standardized	410	Neoplasms	110	Dietary risks	3	Rate	1990	559.95603487881	1159.9026107161	118.96715606469
2	DALYs (Disability-Adjusted Life Years)	38	Mongolia	3	Both	27	Age-standardized	410	Neoplasms	110	Dietary risks	3	Rate	1991	591.9922998434399	1231.85684711834	126.0543842177
2	DALYs (Disability-Adjusted Life Years)	38	Mongolia	3	Both	27	Age-standardized	410	Neoplasms	110	Dietary risks	3	Rate	1992	612.04422734151	1274.94707175238	131.15299636583
2	DALYs (Disability-Adjusted Life Years)	38	Mongolia	3	Both	27	Age-standardized	410	Neoplasms	110	Dietary risks	3	Rate	1993	620.60563859639	1286.94957279653	134.52749241568
2	DALYs (Disability-Adjusted Life Years)	38	Mongolia	3	Both	27	Age-standardized	410	Neoplasms	110	Dietary risks	3	Rate	1994	596.5091836941	1238.1251551766	132.34432758742
2	DALYs (Disability-Adjusted Life Years)	38	Mongolia	3	Both	27	Age-standardized	410	Neoplasms	110	Dietary risks	3	Rate	1995	621.38265690004	1288.53883541426	135.85576557362998
2	DALYs (Disability-Adjusted Life Years)	38	Mongolia	3	Both	27	Age-standardized	410	Neoplasms	110	Dietary risks	3	Rate	1996	624.07667546858	1306.54209941522	132.11392515645
2	DALYs (Disability-Adjusted Life Years)	38	Mongolia	3	Both	27	Age-standardized	410	Neoplasms	110	Dietary risks	3	Rate	1997	613.1021311964	1264.97443061216	126.36386123352
2	DALYs (Disability-Adjusted Life Years)	38	Mongolia	3	Both	27	Age-standardized	410	Neoplasms	110	Dietary risks	3	Rate	1998	592.56999941068	1205.39063774075	122.08818575549999
2	DALYs (Disability-Adjusted Life Years)	38	Mongolia	3	Both	27	Age-standardized	410	Neoplasms	110	Dietary risks	3	Rate	1999	575.17590082886	1188.14564571529	118.82549615841
2	DALYs (Disability-Adjusted Life Years)	38	Mongolia	3	Both	27	Age-standardized	410	Neoplasms	110	Dietary risks	3	Rate	2000	557.02138293698	1154.88218306492	114.68203074137999
2	DALYs (Disability-Adjusted Life Years)	38	Mongolia	3	Both	27	Age-standardized	410	Neoplasms	110	Dietary risks	3	Rate	2001	549.0368154520501	1141.49660316923	113.44754238398001
2	DALYs (Disability-Adjusted Life Years)	38	Mongolia	3	Both	27	Age-standardized	410	Neoplasms	110	Dietary risks	3	Rate	2002	530.93662658096	1113.8858746982999	108.54145318914001
2	DALYs (Disability-Adjusted Life Years)	38	Mongolia	3	Both	27	Age-standardized	410	Neoplasms	110	Dietary risks	3	Rate	2003	513.37281562767	1086.04689201533	106.09901333283
2	DALYs (Disability-Adjusted Life Years)	38	Mongolia	3	Both	27	Age-standardized	410	Neoplasms	110	Dietary risks	3	Rate	2004	497.16950510885	1047.44192228398	103.4672860595
2	DALYs (Disability-Adjusted Life Years)	38	Mongolia	3	Both	27	Age-standardized	410	Neoplasms	110	Dietary risks	3	Rate	2005	485.57325082857	1011.8578739265799	102.0908427613
2	DALYs (Disability-Adjusted Life Years)	38	Mongolia	3	Both	27	Age-standardized	410	Neoplasms	110	Dietary risks	3	Rate	2006	471.14612670149995	979.13276348753	97.51910654754
2	DALYs (Disability-Adjusted Life Years)	38	Mongolia	3	Both	27	Age-standardized	410	Neoplasms	110	Dietary risks	3	Rate	2007	453.33072768313	948.1121996461201	93.65393201564
2	DALYs (Disability-Adjusted Life Years)	38	Mongolia	3	Both	27	Age-standardized	410	Neoplasms	110	Dietary risks	3	Rate	2008	439.23632436221	920.66186277728	91.30581540203
2	DALYs (Disability-Adjusted Life Years)	38	Mongolia	3	Both	27	Age-standardized	410	Neoplasms	110	Dietary risks	3	Rate	2009	446.69795584203	936.56312031549	94.24456467058
2	DALYs (Disability-Adjusted Life Years)	38	Mongolia	3	Both	27	Age-standardized	410	Neoplasms	110	Dietary risks	3	Rate	2010	439.99122350486	946.0795950546899	91.67193115836001
2	DALYs (Disability-Adjusted Life Years)	38	Mongolia	3	Both	27	Age-standardized	410	Neoplasms	110	Dietary risks	3	Rate	2011	434.34275949257005	933.75459360224	90.47013021463
2	DALYs (Disability-Adjusted Life Years)	38	Mongolia	3	Both	27	Age-standardized	410	Neoplasms	110	Dietary risks	3	Rate	2012	424.25923375866	914.27462650168	87.92774426165
2	DALYs (Disability-Adjusted Life Years)	38	Mongolia	3	Both	27	Age-standardized	410	Neoplasms	110	Dietary risks	3	Rate	2013	420.78181677240997	895.91612854612	86.52663121103001
2	DALYs (Disability-Adjusted Life Years)	38	Mongolia	3	Both	27	Age-standardized	410	Neoplasms	110	Dietary risks	3	Rate	2014	411.76779495826	872.0188889216199	85.52362992182
2	DALYs (Disability-Adjusted Life Years)	38	Mongolia	3	Both	27	Age-standardized	410	Neoplasms	110	Dietary risks	3	Rate	2015	409.83239802669993	862.3762728621	83.94802093393
2	DALYs (Disability-Adjusted Life Years)	38	Mongolia	3	Both	27	Age-standardized	410	Neoplasms	110	Dietary risks	3	Rate	2016	406.0724150467	857.12123795047	83.61998158503
2	DALYs (Disability-Adjusted Life Years)	38	Mongolia	3	Both	27	Age-standardized	410	Neoplasms	110	Dietary risks	3	Rate	2017	401.33959210891004	838.5053169682801	85.01446248133999
2	DALYs (Disability-Adjusted Life Years)	38	Mongolia	3	Both	27	Age-standardized	410	Neoplasms	110	Dietary risks	3	Rate	2018	398.59414981025	834.01066422873	84.25062610726
2	DALYs (Disability-Adjusted Life Years)	38	Mongolia	3	Both	27	Age-standardized	410	Neoplasms	110	Dietary risks	3	Rate	2019	398.99416385403	846.1338246369601	85.63314332438999
2	DALYs (Disability-Adjusted Life Years)	38	Mongolia	3	Both	27	Age-standardized	410	Neoplasms	110	Dietary risks	3	Rate	2020	377.46098847315	790.04761122665	83.34565148887
2	DALYs (Disability-Adjusted Life Years)	38	Mongolia	3	Both	27	Age-standardized	410	Neoplasms	110	Dietary risks	3	Rate	2021	366.9291477776	772.85013059622	79.85241709649999
2	DALYs (Disability-Adjusted Life Years)	40	Turkmenistan	3	Both	27	Age-standardized	410	Neoplasms	110	Dietary risks	3	Rate	1990	295.95692013889	583.22960849986	16.19970270262
2	DALYs (Disability-Adjusted Life Years)	40	Turkmenistan	3	Both	27	Age-standardized	410	Neoplasms	110	Dietary risks	3	Rate	1991	271.38243648489	537.7067070403	14.30254458949
2	DALYs (Disability-Adjusted Life Years)	40	Turkmenistan	3	Both	27	Age-standardized	410	Neoplasms	110	Dietary risks	3	Rate	1992	259.6603076931	512.85296851339	14.231015641559999
2	DALYs (Disability-Adjusted Life Years)	40	Turkmenistan	3	Both	27	Age-standardized	410	Neoplasms	110	Dietary risks	3	Rate	1993	273.28473293262	539.89459543272	15.98240856854
2	DALYs (Disability-Adjusted Life Years)	40	Turkmenistan	3	Both	27	Age-standardized	410	Neoplasms	110	Dietary risks	3	Rate	1994	272.78188800807	542.07770634673	18.13899645757
2	DALYs (Disability-Adjusted Life Years)	40	Turkmenistan	3	Both	27	Age-standardized	410	Neoplasms	110	Dietary risks	3	Rate	1995	258.20755763003	511.30096965592	19.5662525314
2	DALYs (Disability-Adjusted Life Years)	40	Turkmenistan	3	Both	27	Age-standardized	410	Neoplasms	110	Dietary risks	3	Rate	1996	258.74021557113	514.31494619697	21.49529808193
2	DALYs (Disability-Adjusted Life Years)	40	Turkmenistan	3	Both	27	Age-standardized	410	Neoplasms	110	Dietary risks	3	Rate	1997	245.30556735536	488.46489865775004	20.107900236480003
2	DALYs (Disability-Adjusted Life Years)	40	Turkmenistan	3	Both	27	Age-standardized	410	Neoplasms	110	Dietary risks	3	Rate	1998	229.47470798701	454.76650541112	18.65176636469
2	DALYs (Disability-Adjusted Life Years)	40	Turkmenistan	3	Both	27	Age-standardized	410	Neoplasms	110	Dietary risks	3	Rate	1999	212.98510633482	424.88440068107	15.39613337203
2	DALYs (Disability-Adjusted Life Years)	40	Turkmenistan	3	Both	27	Age-standardized	410	Neoplasms	110	Dietary risks	3	Rate	2000	183.22081508771	369.88105815578996	13.563119935769999
2	DALYs (Disability-Adjusted Life Years)	40	Turkmenistan	3	Both	27	Age-standardized	410	Neoplasms	110	Dietary risks	3	Rate	2001	166.11196563145	333.83380457331003	15.0130710514
2	DALYs (Disability-Adjusted Life Years)	40	Turkmenistan	3	Both	27	Age-standardized	410	Neoplasms	110	Dietary risks	3	Rate	2002	160.57045525168	324.4240824604	15.121001559020002
2	DALYs (Disability-Adjusted Life Years)	40	Turkmenistan	3	Both	27	Age-standardized	410	Neoplasms	110	Dietary risks	3	Rate	2003	156.42395051786	320.53982402545	15.5609733808
2	DALYs (Disability-Adjusted Life Years)	40	Turkmenistan	3	Both	27	Age-standardized	410	Neoplasms	110	Dietary risks	3	Rate	2004	154.03602073711	318.21132243487	15.355678241489999
2	DALYs (Disability-Adjusted Life Years)	40	Turkmenistan	3	Both	27	Age-standardized	410	Neoplasms	110	Dietary risks	3	Rate	2005	149.98471592131	307.16461173576	16.80155065352
2	DALYs (Disability-Adjusted Life Years)	40	Turkmenistan	3	Both	27	Age-standardized	410	Neoplasms	110	Dietary risks	3	Rate	2006	149.44791090739	304.06552853553	18.05416629143
2	DALYs (Disability-Adjusted Life Years)	40	Turkmenistan	3	Both	27	Age-standardized	410	Neoplasms	110	Dietary risks	3	Rate	2007	145.8822306274	296.42872045826	18.646799148350002
2	DALYs (Disability-Adjusted Life Years)	40	Turkmenistan	3	Both	27	Age-standardized	410	Neoplasms	110	Dietary risks	3	Rate	2008	133.96003414352	278.11942296013996	18.510406528729998
2	DALYs (Disability-Adjusted Life Years)	40	Turkmenistan	3	Both	27	Age-standardized	410	Neoplasms	110	Dietary risks	3	Rate	2009	126.71008545736	270.67987925035004	19.38521074939
2	DALYs (Disability-Adjusted Life Years)	40	Turkmenistan	3	Both	27	Age-standardized	410	Neoplasms	110	Dietary risks	3	Rate	2010	123.52253923024	264.47353055904	20.12890766819
2	DALYs (Disability-Adjusted Life Years)	40	Turkmenistan	3	Both	27	Age-standardized	410	Neoplasms	110	Dietary risks	3	Rate	2011	122.06703699235	258.80465904084997	20.95964566452
2	DALYs (Disability-Adjusted Life Years)	40	Turkmenistan	3	Both	27	Age-standardized	410	Neoplasms	110	Dietary risks	3	Rate	2012	125.31750060262999	260.65480203471003	23.26048326787
2	DALYs (Disability-Adjusted Life Years)	40	Turkmenistan	3	Both	27	Age-standardized	410	Neoplasms	110	Dietary risks	3	Rate	2013	122.95352294267	257.91645679118	23.33414149208
2	DALYs (Disability-Adjusted Life Years)	40	Turkmenistan	3	Both	27	Age-standardized	410	Neoplasms	110	Dietary risks	3	Rate	2014	120.49967448017999	253.62215597619	23.607995222579998
2	DALYs (Disability-Adjusted Life Years)	40	Turkmenistan	3	Both	27	Age-standardized	410	Neoplasms	110	Dietary risks	3	Rate	2015	121.37528113098	255.46944062736	23.82034286279
2	DALYs (Disability-Adjusted Life Years)	40	Turkmenistan	3	Both	27	Age-standardized	410	Neoplasms	110	Dietary risks	3	Rate	2016	120.37170154276	251.01481757075	23.91042448593
2	DALYs (Disability-Adjusted Life Years)	40	Turkmenistan	3	Both	27	Age-standardized	410	Neoplasms	110	Dietary risks	3	Rate	2017	119.85990584724999	253.14986011685997	24.09648935958
2	DALYs (Disability-Adjusted Life Years)	40	Turkmenistan	3	Both	27	Age-standardized	410	Neoplasms	110	Dietary risks	3	Rate	2018	118.94140997056	256.46841751823	23.87214989875
2	DALYs (Disability-Adjusted Life Years)	40	Turkmenistan	3	Both	27	Age-standardized	410	Neoplasms	110	Dietary risks	3	Rate	2019	118.64754094115	256.76570245614	23.570516833030002
2	DALYs (Disability-Adjusted Life Years)	40	Turkmenistan	3	Both	27	Age-standardized	410	Neoplasms	110	Dietary risks	3	Rate	2020	117.70873895748	251.15413254249998	23.13662251592
2	DALYs (Disability-Adjusted Life Years)	40	Turkmenistan	3	Both	27	Age-standardized	410	Neoplasms	110	Dietary risks	3	Rate	2021	116.91796722075	251.1953409476	22.5779299433
2	DALYs (Disability-Adjusted Life Years)	39	Tajikistan	3	Both	27	Age-standardized	410	Neoplasms	110	Dietary risks	3	Rate	1990	253.35322925203	562.87932856495	57.30852051306999
2	DALYs (Disability-Adjusted Life Years)	39	Tajikistan	3	Both	27	Age-standardized	410	Neoplasms	110	Dietary risks	3	Rate	1991	255.36407311779	562.3488285367	55.41347291158
2	DALYs (Disability-Adjusted Life Years)	39	Tajikistan	3	Both	27	Age-standardized	410	Neoplasms	110	Dietary risks	3	Rate	1992	264.76086182211	577.7281266287999	56.80666851544
2	DALYs (Disability-Adjusted Life Years)	39	Tajikistan	3	Both	27	Age-standardized	410	Neoplasms	110	Dietary risks	3	Rate	1993	257.30079179847	551.55270113766	56.05078179452
2	DALYs (Disability-Adjusted Life Years)	39	Tajikistan	3	Both	27	Age-standardized	410	Neoplasms	110	Dietary risks	3	Rate	1994	266.15015814014	574.88454952477	57.954383814589995
2	DALYs (Disability-Adjusted Life Years)	39	Tajikistan	3	Both	27	Age-standardized	410	Neoplasms	110	Dietary risks	3	Rate	1995	260.60403564712	560.60065844777	57.496019737000005
2	DALYs (Disability-Adjusted Life Years)	39	Tajikistan	3	Both	27	Age-standardized	410	Neoplasms	110	Dietary risks	3	Rate	1996	253.50316358804997	536.60657990456	55.00841852277
2	DALYs (Disability-Adjusted Life Years)	39	Tajikistan	3	Both	27	Age-standardized	410	Neoplasms	110	Dietary risks	3	Rate	1997	239.4505455006	500.38879636201	50.51881861582
2	DALYs (Disability-Adjusted Life Years)	39	Tajikistan	3	Both	27	Age-standardized	410	Neoplasms	110	Dietary risks	3	Rate	1998	231.30504312547	476.81614126268	49.117981099880005
2	DALYs (Disability-Adjusted Life Years)	39	Tajikistan	3	Both	27	Age-standardized	410	Neoplasms	110	Dietary risks	3	Rate	1999	225.64138272814998	462.85407049416006	48.406929691319995
2	DALYs (Disability-Adjusted Life Years)	39	Tajikistan	3	Both	27	Age-standardized	410	Neoplasms	110	Dietary risks	3	Rate	2000	219.42564260662	452.24344594247003	46.55767420183
2	DALYs (Disability-Adjusted Life Years)	39	Tajikistan	3	Both	27	Age-standardized	410	Neoplasms	110	Dietary risks	3	Rate	2001	213.14449519446998	440.07157559495005	45.886984232050004
2	DALYs (Disability-Adjusted Life Years)	39	Tajikistan	3	Both	27	Age-standardized	410	Neoplasms	110	Dietary risks	3	Rate	2002	212.22206901336003	442.32538214880003	45.70379685554
2	DALYs (Disability-Adjusted Life Years)	39	Tajikistan	3	Both	27	Age-standardized	410	Neoplasms	110	Dietary risks	3	Rate	2003	209.47623025006	436.91876325448	45.82358450108
2	DALYs (Disability-Adjusted Life Years)	39	Tajikistan	3	Both	27	Age-standardized	410	Neoplasms	110	Dietary risks	3	Rate	2004	208.26248271244998	434.75162598189996	44.66093006129
2	DALYs (Disability-Adjusted Life Years)	39	Tajikistan	3	Both	27	Age-standardized	410	Neoplasms	110	Dietary risks	3	Rate	2005	210.33086917487	446.696678811	45.19819355719
2	DALYs (Disability-Adjusted Life Years)	39	Tajikistan	3	Both	27	Age-standardized	410	Neoplasms	110	Dietary risks	3	Rate	2006	208.15091994738	452.0557031941	44.64153560521
2	DALYs (Disability-Adjusted Life Years)	39	Tajikistan	3	Both	27	Age-standardized	410	Neoplasms	110	Dietary risks	3	Rate	2007	206.57287973495	449.01121159122	44.15403296991
2	DALYs (Disability-Adjusted Life Years)	39	Tajikistan	3	Both	27	Age-standardized	410	Neoplasms	110	Dietary risks	3	Rate	2008	201.07771892474	435.33496817193003	43.09969346504
2	DALYs (Disability-Adjusted Life Years)	39	Tajikistan	3	Both	27	Age-standardized	410	Neoplasms	110	Dietary risks	3	Rate	2009	195.55577720378002	426.11448010434	42.98155398769
2	DALYs (Disability-Adjusted Life Years)	39	Tajikistan	3	Both	27	Age-standardized	410	Neoplasms	110	Dietary risks	3	Rate	2010	183.72575253802998	406.51702912051996	41.474491791329996
2	DALYs (Disability-Adjusted Life Years)	39	Tajikistan	3	Both	27	Age-standardized	410	Neoplasms	110	Dietary risks	3	Rate	2011	174.86597831016	387.92553421915	40.9499060426
2	DALYs (Disability-Adjusted Life Years)	39	Tajikistan	3	Both	27	Age-standardized	410	Neoplasms	110	Dietary risks	3	Rate	2012	165.46223012628	364.84589439752	39.68237827379
2	DALYs (Disability-Adjusted Life Years)	39	Tajikistan	3	Both	27	Age-standardized	410	Neoplasms	110	Dietary risks	3	Rate	2013	153.66375697176	330.68283083653	37.389899607029996
2	DALYs (Disability-Adjusted Life Years)	39	Tajikistan	3	Both	27	Age-standardized	410	Neoplasms	110	Dietary risks	3	Rate	2014	150.20014962056	325.96333413792996	36.78246874747
2	DALYs (Disability-Adjusted Life Years)	39	Tajikistan	3	Both	27	Age-standardized	410	Neoplasms	110	Dietary risks	3	Rate	2015	145.69397434098002	316.820645296	35.75561243328
2	DALYs (Disability-Adjusted Life Years)	39	Tajikistan	3	Both	27	Age-standardized	410	Neoplasms	110	Dietary risks	3	Rate	2016	142.36473134812002	310.13660670992	34.70177927389
2	DALYs (Disability-Adjusted Life Years)	39	Tajikistan	3	Both	27	Age-standardized	410	Neoplasms	110	Dietary risks	3	Rate	2017	137.26724776543	296.74997943611	33.17237214893
2	DALYs (Disability-Adjusted Life Years)	39	Tajikistan	3	Both	27	Age-standardized	410	Neoplasms	110	Dietary risks	3	Rate	2018	134.52992226097	287.34591830947	32.01914462142
2	DALYs (Disability-Adjusted Life Years)	39	Tajikistan	3	Both	27	Age-standardized	410	Neoplasms	110	Dietary risks	3	Rate	2019	131.45533565866	281.89530353536003	31.3716669644
2	DALYs (Disability-Adjusted Life Years)	39	Tajikistan	3	Both	27	Age-standardized	410	Neoplasms	110	Dietary risks	3	Rate	2020	130.85822773223	278.20763022585	32.46065816645
2	DALYs (Disability-Adjusted Life Years)	39	Tajikistan	3	Both	27	Age-standardized	410	Neoplasms	110	Dietary risks	3	Rate	2021	130.94097558193	277.77543850693996	32.59890708228
2	DALYs (Disability-Adjusted Life Years)	41	Uzbekistan	3	Both	27	Age-standardized	410	Neoplasms	110	Dietary risks	3	Rate	1990	210.55998883426	441.67119172638	37.849462307630006
2	DALYs (Disability-Adjusted Life Years)	41	Uzbekistan	3	Both	27	Age-standardized	410	Neoplasms	110	Dietary risks	3	Rate	1991	203.89407832734997	431.55726948847	36.5150242089
2	DALYs (Disability-Adjusted Life Years)	41	Uzbekistan	3	Both	27	Age-standardized	410	Neoplasms	110	Dietary risks	3	Rate	1992	193.13306274652	411.34051427666003	34.86870699105
2	DALYs (Disability-Adjusted Life Years)	41	Uzbekistan	3	Both	27	Age-standardized	410	Neoplasms	110	Dietary risks	3	Rate	1993	187.9789856911	395.97488782126	32.63041695194
2	DALYs (Disability-Adjusted Life Years)	41	Uzbekistan	3	Both	27	Age-standardized	410	Neoplasms	110	Dietary risks	3	Rate	1994	182.97176748133	375.49579997637	30.212723825940003
2	DALYs (Disability-Adjusted Life Years)	41	Uzbekistan	3	Both	27	Age-standardized	410	Neoplasms	110	Dietary risks	3	Rate	1995	176.97038569673	363.63411594717996	28.76627468665
2	DALYs (Disability-Adjusted Life Years)	41	Uzbekistan	3	Both	27	Age-standardized	410	Neoplasms	110	Dietary risks	3	Rate	1996	173.63009364139	357.64420170554996	28.97117937765
2	DALYs (Disability-Adjusted Life Years)	41	Uzbekistan	3	Both	27	Age-standardized	410	Neoplasms	110	Dietary risks	3	Rate	1997	167.40563953046	343.77967124886004	28.70161802078
2	DALYs (Disability-Adjusted Life Years)	41	Uzbekistan	3	Both	27	Age-standardized	410	Neoplasms	110	Dietary risks	3	Rate	1998	159.99212410294	322.23435575387	27.774741219270002
2	DALYs (Disability-Adjusted Life Years)	41	Uzbekistan	3	Both	27	Age-standardized	410	Neoplasms	110	Dietary risks	3	Rate	1999	153.63328892965	314.76691670114	27.53325670075
2	DALYs (Disability-Adjusted Life Years)	41	Uzbekistan	3	Both	27	Age-standardized	410	Neoplasms	110	Dietary risks	3	Rate	2000	152.86078637105	319.75342048145	27.74008725604
2	DALYs (Disability-Adjusted Life Years)	41	Uzbekistan	3	Both	27	Age-standardized	410	Neoplasms	110	Dietary risks	3	Rate	2001	149.89908135516998	314.01112284583	27.50872221034
2	DALYs (Disability-Adjusted Life Years)	41	Uzbekistan	3	Both	27	Age-standardized	410	Neoplasms	110	Dietary risks	3	Rate	2002	148.38117838952002	309.53570080314	28.42908803235
2	DALYs (Disability-Adjusted Life Years)	41	Uzbekistan	3	Both	27	Age-standardized	410	Neoplasms	110	Dietary risks	3	Rate	2003	145.83057791151	302.12811616147997	29.17383012112
2	DALYs (Disability-Adjusted Life Years)	41	Uzbekistan	3	Both	27	Age-standardized	410	Neoplasms	110	Dietary risks	3	Rate	2004	141.38680735054	299.29391325071	28.80654454019
2	DALYs (Disability-Adjusted Life Years)	41	Uzbekistan	3	Both	27	Age-standardized	410	Neoplasms	110	Dietary risks	3	Rate	2005	134.41963634403	292.37969000017	27.808420552100003
2	DALYs (Disability-Adjusted Life Years)	41	Uzbekistan	3	Both	27	Age-standardized	410	Neoplasms	110	Dietary risks	3	Rate	2006	113.32332815129	253.29861032929	22.98709601277
2	DALYs (Disability-Adjusted Life Years)	41	Uzbekistan	3	Both	27	Age-standardized	410	Neoplasms	110	Dietary risks	3	Rate	2007	106.11076175705001	238.56032688000002	21.97663666455
2	DALYs (Disability-Adjusted Life Years)	41	Uzbekistan	3	Both	27	Age-standardized	410	Neoplasms	110	Dietary risks	3	Rate	2008	101.16419315519	230.5893226697	21.57402426083
2	DALYs (Disability-Adjusted Life Years)	41	Uzbekistan	3	Both	27	Age-standardized	410	Neoplasms	110	Dietary risks	3	Rate	2009	96.55514471438	224.36285279963	21.11049108648
2	DALYs (Disability-Adjusted Life Years)	41	Uzbekistan	3	Both	27	Age-standardized	410	Neoplasms	110	Dietary risks	3	Rate	2010	94.64508756136	218.14860202043	20.61954217631
2	DALYs (Disability-Adjusted Life Years)	41	Uzbekistan	3	Both	27	Age-standardized	410	Neoplasms	110	Dietary risks	3	Rate	2011	93.85926914053	212.75420973984998	20.72088767627
2	DALYs (Disability-Adjusted Life Years)	41	Uzbekistan	3	Both	27	Age-standardized	410	Neoplasms	110	Dietary risks	3	Rate	2012	93.17987418205	211.34616800670003	20.265043720919998
2	DALYs (Disability-Adjusted Life Years)	41	Uzbekistan	3	Both	27	Age-standardized	410	Neoplasms	110	Dietary risks	3	Rate	2013	96.38121194432999	218.67076220674002	20.174928193579998
2	DALYs (Disability-Adjusted Life Years)	41	Uzbekistan	3	Both	27	Age-standardized	410	Neoplasms	110	Dietary risks	3	Rate	2014	98.96011278267001	220.29386495843002	20.8968152939
2	DALYs (Disability-Adjusted Life Years)	41	Uzbekistan	3	Both	27	Age-standardized	410	Neoplasms	110	Dietary risks	3	Rate	2015	103.25351012616001	232.11082260813998	22.02183944332
2	DALYs (Disability-Adjusted Life Years)	41	Uzbekistan	3	Both	27	Age-standardized	410	Neoplasms	110	Dietary risks	3	Rate	2016	107.21780495583	232.73460458017001	23.02468060049
2	DALYs (Disability-Adjusted Life Years)	41	Uzbekistan	3	Both	27	Age-standardized	410	Neoplasms	110	Dietary risks	3	Rate	2017	106.18795673819001	228.46955476133	21.66353836042
2	DALYs (Disability-Adjusted Life Years)	41	Uzbekistan	3	Both	27	Age-standardized	410	Neoplasms	110	Dietary risks	3	Rate	2018	103.50793774555	219.39152325605002	21.06818036842
2	DALYs (Disability-Adjusted Life Years)	41	Uzbekistan	3	Both	27	Age-standardized	410	Neoplasms	110	Dietary risks	3	Rate	2019	101.29646120954001	210.62892065785	20.91556688503
2	DALYs (Disability-Adjusted Life Years)	41	Uzbekistan	3	Both	27	Age-standardized	410	Neoplasms	110	Dietary risks	3	Rate	2020	100.38105538142999	208.65294248817	20.6399511073
2	DALYs (Disability-Adjusted Life Years)	41	Uzbekistan	3	Both	27	Age-standardized	410	Neoplasms	110	Dietary risks	3	Rate	2021	99.52680833897	208.31337645622997	20.10587377746
2	DALYs (Disability-Adjusted Life Years)	43	Albania	3	Both	27	Age-standardized	410	Neoplasms	110	Dietary risks	3	Rate	1990	151.3209283153	337.57787363496	34.17667651204
2	DALYs (Disability-Adjusted Life Years)	43	Albania	3	Both	27	Age-standardized	410	Neoplasms	110	Dietary risks	3	Rate	1991	151.73070310392998	334.50989255839	33.74887413812
2	DALYs (Disability-Adjusted Life Years)	43	Albania	3	Both	27	Age-standardized	410	Neoplasms	110	Dietary risks	3	Rate	1992	142.53742470305002	315.85801543416	32.18698249246
2	DALYs (Disability-Adjusted Life Years)	43	Albania	3	Both	27	Age-standardized	410	Neoplasms	110	Dietary risks	3	Rate	1993	133.89606841896	294.48067449922	30.328541182250003
2	DALYs (Disability-Adjusted Life Years)	43	Albania	3	Both	27	Age-standardized	410	Neoplasms	110	Dietary risks	3	Rate	1994	123.36224916097	265.19223695308	27.224611410420003
2	DALYs (Disability-Adjusted Life Years)	43	Albania	3	Both	27	Age-standardized	410	Neoplasms	110	Dietary risks	3	Rate	1995	126.20404054711	272.71250457566	28.004413876670004
2	DALYs (Disability-Adjusted Life Years)	43	Albania	3	Both	27	Age-standardized	410	Neoplasms	110	Dietary risks	3	Rate	1996	132.06582850242998	285.01144152212	29.06190149976
2	DALYs (Disability-Adjusted Life Years)	43	Albania	3	Both	27	Age-standardized	410	Neoplasms	110	Dietary risks	3	Rate	1997	133.02056874181	288.59855676577	29.63328963456
2	DALYs (Disability-Adjusted Life Years)	43	Albania	3	Both	27	Age-standardized	410	Neoplasms	110	Dietary risks	3	Rate	1998	131.444144666	283.37596273409997	28.111774473500002
2	DALYs (Disability-Adjusted Life Years)	43	Albania	3	Both	27	Age-standardized	410	Neoplasms	110	Dietary risks	3	Rate	1999	129.74789124646	275.90038281335	27.07901313493
2	DALYs (Disability-Adjusted Life Years)	43	Albania	3	Both	27	Age-standardized	410	Neoplasms	110	Dietary risks	3	Rate	2000	128.704272384	270.73374991533	26.62806723326
2	DALYs (Disability-Adjusted Life Years)	43	Albania	3	Both	27	Age-standardized	410	Neoplasms	110	Dietary risks	3	Rate	2001	125.89724424313	263.16643668715	26.29505861394
2	DALYs (Disability-Adjusted Life Years)	43	Albania	3	Both	27	Age-standardized	410	Neoplasms	110	Dietary risks	3	Rate	2002	126.99298435808	267.14130592582	25.943094467930003
2	DALYs (Disability-Adjusted Life Years)	43	Albania	3	Both	27	Age-standardized	410	Neoplasms	110	Dietary risks	3	Rate	2003	128.51556862082	271.93013278152	25.815674516629997
2	DALYs (Disability-Adjusted Life Years)	43	Albania	3	Both	27	Age-standardized	410	Neoplasms	110	Dietary risks	3	Rate	2004	126.67042618742	268.50678683072005	25.40911114619
2	DALYs (Disability-Adjusted Life Years)	43	Albania	3	Both	27	Age-standardized	410	Neoplasms	110	Dietary risks	3	Rate	2005	123.14140156407	258.89997693538	24.27413086006
2	DALYs (Disability-Adjusted Life Years)	43	Albania	3	Both	27	Age-standardized	410	Neoplasms	110	Dietary risks	3	Rate	2006	116.93459636953	247.50295069631	22.02694012365
2	DALYs (Disability-Adjusted Life Years)	43	Albania	3	Both	27	Age-standardized	410	Neoplasms	110	Dietary risks	3	Rate	2007	109.33081710476999	231.68712275785	20.22250675131
2	DALYs (Disability-Adjusted Life Years)	43	Albania	3	Both	27	Age-standardized	410	Neoplasms	110	Dietary risks	3	Rate	2008	108.36988947478001	227.89391477341	19.42079109341
2	DALYs (Disability-Adjusted Life Years)	43	Albania	3	Both	27	Age-standardized	410	Neoplasms	110	Dietary risks	3	Rate	2009	105.97177363564	221.41834815446	19.25582467756
2	DALYs (Disability-Adjusted Life Years)	43	Albania	3	Both	27	Age-standardized	410	Neoplasms	110	Dietary risks	3	Rate	2010	107.78389920136	221.98943854986	19.59065647504
2	DALYs (Disability-Adjusted Life Years)	43	Albania	3	Both	27	Age-standardized	410	Neoplasms	110	Dietary risks	3	Rate	2011	109.37311239145001	227.85319672529997	20.03126442001
2	DALYs (Disability-Adjusted Life Years)	43	Albania	3	Both	27	Age-standardized	410	Neoplasms	110	Dietary risks	3	Rate	2012	111.21461030543999	229.82898412294003	20.56776411162
2	DALYs (Disability-Adjusted Life Years)	43	Albania	3	Both	27	Age-standardized	410	Neoplasms	110	Dietary risks	3	Rate	2013	113.19676247195001	234.41116973147	21.30277009075
2	DALYs (Disability-Adjusted Life Years)	43	Albania	3	Both	27	Age-standardized	410	Neoplasms	110	Dietary risks	3	Rate	2014	115.17960536607	245.15615617236	21.98924011973
2	DALYs (Disability-Adjusted Life Years)	43	Albania	3	Both	27	Age-standardized	410	Neoplasms	110	Dietary risks	3	Rate	2015	116.71679320320999	247.58936260934001	22.049656615459998
2	DALYs (Disability-Adjusted Life Years)	43	Albania	3	Both	27	Age-standardized	410	Neoplasms	110	Dietary risks	3	Rate	2016	118.41593439616	244.59493580510997	22.11632916523
2	DALYs (Disability-Adjusted Life Years)	43	Albania	3	Both	27	Age-standardized	410	Neoplasms	110	Dietary risks	3	Rate	2017	119.05095412835	246.76409996409998	22.23055673971
2	DALYs (Disability-Adjusted Life Years)	43	Albania	3	Both	27	Age-standardized	410	Neoplasms	110	Dietary risks	3	Rate	2018	117.94790576222	241.99844963347	21.89262964413
2	DALYs (Disability-Adjusted Life Years)	43	Albania	3	Both	27	Age-standardized	410	Neoplasms	110	Dietary risks	3	Rate	2019	117.63923752924	246.59804607304	22.49324146787
2	DALYs (Disability-Adjusted Life Years)	43	Albania	3	Both	27	Age-standardized	410	Neoplasms	110	Dietary risks	3	Rate	2020	109.71355314203001	231.66197552524	21.713375866379998
2	DALYs (Disability-Adjusted Life Years)	43	Albania	3	Both	27	Age-standardized	410	Neoplasms	110	Dietary risks	3	Rate	2021	109.8973695146	236.40032657919002	21.582611716389998
2	DALYs (Disability-Adjusted Life Years)	45	Bulgaria	3	Both	27	Age-standardized	410	Neoplasms	110	Dietary risks	3	Rate	1990	323.77707527712	617.24473541232	86.56682012779001
2	DALYs (Disability-Adjusted Life Years)	45	Bulgaria	3	Both	27	Age-standardized	410	Neoplasms	110	Dietary risks	3	Rate	1991	312.23560374595996	584.06825893021	85.33435964528
2	DALYs (Disability-Adjusted Life Years)	45	Bulgaria	3	Both	27	Age-standardized	410	Neoplasms	110	Dietary risks	3	Rate	1992	307.53946696596	582.18068756398	86.02997047847
2	DALYs (Disability-Adjusted Life Years)	45	Bulgaria	3	Both	27	Age-standardized	410	Neoplasms	110	Dietary risks	3	Rate	1993	291.51428245943	550.33604005218	80.8156960031
2	DALYs (Disability-Adjusted Life Years)	45	Bulgaria	3	Both	27	Age-standardized	410	Neoplasms	110	Dietary risks	3	Rate	1994	298.15737985107	550.59553672038	81.83678918841
2	DALYs (Disability-Adjusted Life Years)	45	Bulgaria	3	Both	27	Age-standardized	410	Neoplasms	110	Dietary risks	3	Rate	1995	300.67856661459	553.95919421623	83.35794857399
2	DALYs (Disability-Adjusted Life Years)	45	Bulgaria	3	Both	27	Age-standardized	410	Neoplasms	110	Dietary risks	3	Rate	1996	309.09333552129	575.78301854081	85.56886503958
2	DALYs (Disability-Adjusted Life Years)	45	Bulgaria	3	Both	27	Age-standardized	410	Neoplasms	110	Dietary risks	3	Rate	1997	319.87125188533	591.23095538648	89.21868241661
2	DALYs (Disability-Adjusted Life Years)	45	Bulgaria	3	Both	27	Age-standardized	410	Neoplasms	110	Dietary risks	3	Rate	1998	322.70816521667	593.0256860046101	91.90934195551
2	DALYs (Disability-Adjusted Life Years)	45	Bulgaria	3	Both	27	Age-standardized	410	Neoplasms	110	Dietary risks	3	Rate	1999	322.22846169626996	594.8649729495701	92.59969323147
2	DALYs (Disability-Adjusted Life Years)	45	Bulgaria	3	Both	27	Age-standardized	410	Neoplasms	110	Dietary risks	3	Rate	2000	332.54108938738	612.71945265476	102.05652065761998
2	DALYs (Disability-Adjusted Life Years)	45	Bulgaria	3	Both	27	Age-standardized	410	Neoplasms	110	Dietary risks	3	Rate	2001	330.19331067932	599.51994931601	100.61982487654001
2	DALYs (Disability-Adjusted Life Years)	45	Bulgaria	3	Both	27	Age-standardized	410	Neoplasms	110	Dietary risks	3	Rate	2002	333.30258452297	616.0234329513601	102.13018945523
2	DALYs (Disability-Adjusted Life Years)	45	Bulgaria	3	Both	27	Age-standardized	410	Neoplasms	110	Dietary risks	3	Rate	2003	334.28080145813004	614.5629336808299	104.45365015136
2	DALYs (Disability-Adjusted Life Years)	45	Bulgaria	3	Both	27	Age-standardized	410	Neoplasms	110	Dietary risks	3	Rate	2004	349.45952989401997	629.73293397804	108.96668338008001
2	DALYs (Disability-Adjusted Life Years)	45	Bulgaria	3	Both	27	Age-standardized	410	Neoplasms	110	Dietary risks	3	Rate	2005	351.87949178301	628.85769958246	107.12930398604999
2	DALYs (Disability-Adjusted Life Years)	45	Bulgaria	3	Both	27	Age-standardized	410	Neoplasms	110	Dietary risks	3	Rate	2006	353.8478862403	631.1950060878399	107.04392366375001
2	DALYs (Disability-Adjusted Life Years)	45	Bulgaria	3	Both	27	Age-standardized	410	Neoplasms	110	Dietary risks	3	Rate	2007	367.14752011033	645.6702060122	109.14610054612
2	DALYs (Disability-Adjusted Life Years)	45	Bulgaria	3	Both	27	Age-standardized	410	Neoplasms	110	Dietary risks	3	Rate	2008	366.77249610162	638.89269209008	110.25630563835
2	DALYs (Disability-Adjusted Life Years)	45	Bulgaria	3	Both	27	Age-standardized	410	Neoplasms	110	Dietary risks	3	Rate	2009	354.19674416493	612.72709932151	106.6345546898
2	DALYs (Disability-Adjusted Life Years)	45	Bulgaria	3	Both	27	Age-standardized	410	Neoplasms	110	Dietary risks	3	Rate	2010	334.67738312697	573.38695787301	98.18543956048
2	DALYs (Disability-Adjusted Life Years)	45	Bulgaria	3	Both	27	Age-standardized	410	Neoplasms	110	Dietary risks	3	Rate	2011	328.79719746802	574.15885384148	95.60134101313001
2	DALYs (Disability-Adjusted Life Years)	45	Bulgaria	3	Both	27	Age-standardized	410	Neoplasms	110	Dietary risks	3	Rate	2012	331.77722808492	573.70913817974	95.12009324032
2	DALYs (Disability-Adjusted Life Years)	45	Bulgaria	3	Both	27	Age-standardized	410	Neoplasms	110	Dietary risks	3	Rate	2013	348.0503708314	593.0694704723101	100.15516298493999
2	DALYs (Disability-Adjusted Life Years)	45	Bulgaria	3	Both	27	Age-standardized	410	Neoplasms	110	Dietary risks	3	Rate	2014	361.61100203461	630.8293066896	103.79363328501
2	DALYs (Disability-Adjusted Life Years)	45	Bulgaria	3	Both	27	Age-standardized	410	Neoplasms	110	Dietary risks	3	Rate	2015	357.59347594221003	616.26401538067	102.15160576264
2	DALYs (Disability-Adjusted Life Years)	45	Bulgaria	3	Both	27	Age-standardized	410	Neoplasms	110	Dietary risks	3	Rate	2016	358.06764750312	608.3772711399399	101.00350390272999
2	DALYs (Disability-Adjusted Life Years)	45	Bulgaria	3	Both	27	Age-standardized	410	Neoplasms	110	Dietary risks	3	Rate	2017	356.74444380844	607.1920771144	98.34556339114
2	DALYs (Disability-Adjusted Life Years)	45	Bulgaria	3	Both	27	Age-standardized	410	Neoplasms	110	Dietary risks	3	Rate	2018	358.19401854157	620.16457991676	96.10185188259
2	DALYs (Disability-Adjusted Life Years)	45	Bulgaria	3	Both	27	Age-standardized	410	Neoplasms	110	Dietary risks	3	Rate	2019	352.03996311816996	598.4643927003	91.55701285551001
2	DALYs (Disability-Adjusted Life Years)	45	Bulgaria	3	Both	27	Age-standardized	410	Neoplasms	110	Dietary risks	3	Rate	2020	352.10388957303	606.89355905215	92.25684243157
2	DALYs (Disability-Adjusted Life Years)	45	Bulgaria	3	Both	27	Age-standardized	410	Neoplasms	110	Dietary risks	3	Rate	2021	349.38470716442004	616.34541542698	88.06112192559999
2	DALYs (Disability-Adjusted Life Years)	44	Bosnia and Herzegovina	3	Both	27	Age-standardized	410	Neoplasms	110	Dietary risks	3	Rate	1990	246.87174754120002	440.71661663669	78.55000953547
2	DALYs (Disability-Adjusted Life Years)	44	Bosnia and Herzegovina	3	Both	27	Age-standardized	410	Neoplasms	110	Dietary risks	3	Rate	1991	264.22012734623	475.74615661528003	85.11620139502
2	DALYs (Disability-Adjusted Life Years)	44	Bosnia and Herzegovina	3	Both	27	Age-standardized	410	Neoplasms	110	Dietary risks	3	Rate	1992	264.4474644902	483.61644874863	84.98055367127
2	DALYs (Disability-Adjusted Life Years)	44	Bosnia and Herzegovina	3	Both	27	Age-standardized	410	Neoplasms	110	Dietary risks	3	Rate	1993	266.44222583293	491.97670636459003	83.62009192928001
2	DALYs (Disability-Adjusted Life Years)	44	Bosnia and Herzegovina	3	Both	27	Age-standardized	410	Neoplasms	110	Dietary risks	3	Rate	1994	264.19872553522	500.25216987950006	85.21523326645
2	DALYs (Disability-Adjusted Life Years)	44	Bosnia and Herzegovina	3	Both	27	Age-standardized	410	Neoplasms	110	Dietary risks	3	Rate	1995	259.46856923505	494.62841465361	85.57119189599
2	DALYs (Disability-Adjusted Life Years)	44	Bosnia and Herzegovina	3	Both	27	Age-standardized	410	Neoplasms	110	Dietary risks	3	Rate	1996	250.71445540060998	460.52036174666995	77.85872559331
2	DALYs (Disability-Adjusted Life Years)	44	Bosnia and Herzegovina	3	Both	27	Age-standardized	410	Neoplasms	110	Dietary risks	3	Rate	1997	241.08515002966	429.97584319319	75.51110162867
2	DALYs (Disability-Adjusted Life Years)	44	Bosnia and Herzegovina	3	Both	27	Age-standardized	410	Neoplasms	110	Dietary risks	3	Rate	1998	228.58095937356	407.42093334555	70.88315644485
2	DALYs (Disability-Adjusted Life Years)	44	Bosnia and Herzegovina	3	Both	27	Age-standardized	410	Neoplasms	110	Dietary risks	3	Rate	1999	227.21255397419	402.91857798071004	69.09513952312
2	DALYs (Disability-Adjusted Life Years)	44	Bosnia and Herzegovina	3	Both	27	Age-standardized	410	Neoplasms	110	Dietary risks	3	Rate	2000	230.01685533036	408.56954241494	66.34540467846
2	DALYs (Disability-Adjusted Life Years)	44	Bosnia and Herzegovina	3	Both	27	Age-standardized	410	Neoplasms	110	Dietary risks	3	Rate	2001	231.89209652487	409.15755716961	65.83299324507
2	DALYs (Disability-Adjusted Life Years)	44	Bosnia and Herzegovina	3	Both	27	Age-standardized	410	Neoplasms	110	Dietary risks	3	Rate	2002	236.06250586485	416.88572446741	64.90696055887
2	DALYs (Disability-Adjusted Life Years)	44	Bosnia and Herzegovina	3	Both	27	Age-standardized	410	Neoplasms	110	Dietary risks	3	Rate	2003	238.56248134826	413.56059488771996	69.60121029509
2	DALYs (Disability-Adjusted Life Years)	44	Bosnia and Herzegovina	3	Both	27	Age-standardized	410	Neoplasms	110	Dietary risks	3	Rate	2004	241.40175789282998	411.52530681292	69.2288328381
2	DALYs (Disability-Adjusted Life Years)	44	Bosnia and Herzegovina	3	Both	27	Age-standardized	410	Neoplasms	110	Dietary risks	3	Rate	2005	250.19455812661002	421.58600339127	71.64383433703
2	DALYs (Disability-Adjusted Life Years)	44	Bosnia and Herzegovina	3	Both	27	Age-standardized	410	Neoplasms	110	Dietary risks	3	Rate	2006	250.24680830084	420.32462193766	69.0529431357
2	DALYs (Disability-Adjusted Life Years)	44	Bosnia and Herzegovina	3	Both	27	Age-standardized	410	Neoplasms	110	Dietary risks	3	Rate	2007	265.91365763956	461.24719853067	73.44535424161
2	DALYs (Disability-Adjusted Life Years)	44	Bosnia and Herzegovina	3	Both	27	Age-standardized	410	Neoplasms	110	Dietary risks	3	Rate	2008	254.04115950352002	439.3357357591	70.66476461941
2	DALYs (Disability-Adjusted Life Years)	44	Bosnia and Herzegovina	3	Both	27	Age-standardized	410	Neoplasms	110	Dietary risks	3	Rate	2009	254.02514786278002	435.38598028993	69.47170417627001
2	DALYs (Disability-Adjusted Life Years)	44	Bosnia and Herzegovina	3	Both	27	Age-standardized	410	Neoplasms	110	Dietary risks	3	Rate	2010	250.86400110465	429.90600918693997	68.05882612089
2	DALYs (Disability-Adjusted Life Years)	44	Bosnia and Herzegovina	3	Both	27	Age-standardized	410	Neoplasms	110	Dietary risks	3	Rate	2011	248.65822808829998	429.37661781401	67.02391960723999
2	DALYs (Disability-Adjusted Life Years)	44	Bosnia and Herzegovina	3	Both	27	Age-standardized	410	Neoplasms	110	Dietary risks	3	Rate	2012	244.74300748689998	424.79260839641006	64.97843484203
2	DALYs (Disability-Adjusted Life Years)	44	Bosnia and Herzegovina	3	Both	27	Age-standardized	410	Neoplasms	110	Dietary risks	3	Rate	2013	246.87201460335	427.86002600537006	64.68156872857
2	DALYs (Disability-Adjusted Life Years)	44	Bosnia and Herzegovina	3	Both	27	Age-standardized	410	Neoplasms	110	Dietary risks	3	Rate	2014	248.19549440093002	433.75309623565	65.05112924439
2	DALYs (Disability-Adjusted Life Years)	44	Bosnia and Herzegovina	3	Both	27	Age-standardized	410	Neoplasms	110	Dietary risks	3	Rate	2015	252.09322772236	436.10242507374005	66.47923565503
2	DALYs (Disability-Adjusted Life Years)	44	Bosnia and Herzegovina	3	Both	27	Age-standardized	410	Neoplasms	110	Dietary risks	3	Rate	2016	250.03806986737	435.90910179676	65.41247587934001
2	DALYs (Disability-Adjusted Life Years)	44	Bosnia and Herzegovina	3	Both	27	Age-standardized	410	Neoplasms	110	Dietary risks	3	Rate	2017	246.67286782819	429.00379603969003	63.920730970849995
2	DALYs (Disability-Adjusted Life Years)	44	Bosnia and Herzegovina	3	Both	27	Age-standardized	410	Neoplasms	110	Dietary risks	3	Rate	2018	244.64845310156997	422.48555425298997	62.972289276800005
2	DALYs (Disability-Adjusted Life Years)	44	Bosnia and Herzegovina	3	Both	27	Age-standardized	410	Neoplasms	110	Dietary risks	3	Rate	2019	250.31199803684	437.16881140136996	64.82069176590001
2	DALYs (Disability-Adjusted Life Years)	44	Bosnia and Herzegovina	3	Both	27	Age-standardized	410	Neoplasms	110	Dietary risks	3	Rate	2020	244.95166308847	428.8930831564	64.15931145047
2	DALYs (Disability-Adjusted Life Years)	44	Bosnia and Herzegovina	3	Both	27	Age-standardized	410	Neoplasms	110	Dietary risks	3	Rate	2021	229.72176534536	417.31430018004	52.406001181890005
2	DALYs (Disability-Adjusted Life Years)	46	Croatia	3	Both	27	Age-standardized	410	Neoplasms	110	Dietary risks	3	Rate	1990	332.54928162656	635.72383748934	93.35410364232
2	DALYs (Disability-Adjusted Life Years)	46	Croatia	3	Both	27	Age-standardized	410	Neoplasms	110	Dietary risks	3	Rate	1991	341.80107534207	644.92253669166	95.22657998144
2	DALYs (Disability-Adjusted Life Years)	46	Croatia	3	Both	27	Age-standardized	410	Neoplasms	110	Dietary risks	3	Rate	1992	328.24841630952	617.88204559396	91.86513784425
2	DALYs (Disability-Adjusted Life Years)	46	Croatia	3	Both	27	Age-standardized	410	Neoplasms	110	Dietary risks	3	Rate	1993	325.38885195891	603.55029436771	90.96261064539
2	DALYs (Disability-Adjusted Life Years)	46	Croatia	3	Both	27	Age-standardized	410	Neoplasms	110	Dietary risks	3	Rate	1994	322.36948751524	600.91004833601	90.10871160961
2	DALYs (Disability-Adjusted Life Years)	46	Croatia	3	Both	27	Age-standardized	410	Neoplasms	110	Dietary risks	3	Rate	1995	312.94784426815	578.74985327832	86.94388268359
2	DALYs (Disability-Adjusted Life Years)	46	Croatia	3	Both	27	Age-standardized	410	Neoplasms	110	Dietary risks	3	Rate	1996	335.01285745258	611.7556408245	96.19097584736
2	DALYs (Disability-Adjusted Life Years)	46	Croatia	3	Both	27	Age-standardized	410	Neoplasms	110	Dietary risks	3	Rate	1997	349.91018506523	638.1440053343999	102.04361218082
2	DALYs (Disability-Adjusted Life Years)	46	Croatia	3	Both	27	Age-standardized	410	Neoplasms	110	Dietary risks	3	Rate	1998	344.98334709968	638.06198459216	100.9715799867
2	DALYs (Disability-Adjusted Life Years)	46	Croatia	3	Both	27	Age-standardized	410	Neoplasms	110	Dietary risks	3	Rate	1999	341.01834900252	617.0180344896801	99.43482284788
2	DALYs (Disability-Adjusted Life Years)	46	Croatia	3	Both	27	Age-standardized	410	Neoplasms	110	Dietary risks	3	Rate	2000	323.88551021673	582.2593077820101	97.50161026885
2	DALYs (Disability-Adjusted Life Years)	46	Croatia	3	Both	27	Age-standardized	410	Neoplasms	110	Dietary risks	3	Rate	2001	306.46399893876	551.5203706437201	91.22504546521999
2	DALYs (Disability-Adjusted Life Years)	46	Croatia	3	Both	27	Age-standardized	410	Neoplasms	110	Dietary risks	3	Rate	2002	310.13494205522	552.1582056308699	91.13173706095
2	DALYs (Disability-Adjusted Life Years)	46	Croatia	3	Both	27	Age-standardized	410	Neoplasms	110	Dietary risks	3	Rate	2003	326.37743392772	578.91726830018	95.30635939983
2	DALYs (Disability-Adjusted Life Years)	46	Croatia	3	Both	27	Age-standardized	410	Neoplasms	110	Dietary risks	3	Rate	2004	320.36057435641	570.75175968585	92.21559225018
2	DALYs (Disability-Adjusted Life Years)	46	Croatia	3	Both	27	Age-standardized	410	Neoplasms	110	Dietary risks	3	Rate	2005	326.760566425	576.86167326271	93.77589085855
2	DALYs (Disability-Adjusted Life Years)	46	Croatia	3	Both	27	Age-standardized	410	Neoplasms	110	Dietary risks	3	Rate	2006	321.71850519272	568.32861711511	92.07578179315999
2	DALYs (Disability-Adjusted Life Years)	46	Croatia	3	Both	27	Age-standardized	410	Neoplasms	110	Dietary risks	3	Rate	2007	316.70263649872	561.73511561558	90.99236047357
2	DALYs (Disability-Adjusted Life Years)	46	Croatia	3	Both	27	Age-standardized	410	Neoplasms	110	Dietary risks	3	Rate	2008	312.35989917552	546.45634843924	90.31322180404
2	DALYs (Disability-Adjusted Life Years)	46	Croatia	3	Both	27	Age-standardized	410	Neoplasms	110	Dietary risks	3	Rate	2009	283.38687369622	498.91769977419	80.4186768601
2	DALYs (Disability-Adjusted Life Years)	46	Croatia	3	Both	27	Age-standardized	410	Neoplasms	110	Dietary risks	3	Rate	2010	285.69469098343	500.66004891181	81.01675759948
2	DALYs (Disability-Adjusted Life Years)	46	Croatia	3	Both	27	Age-standardized	410	Neoplasms	110	Dietary risks	3	Rate	2011	301.95507149137	525.11524703978	86.25086282900999
2	DALYs (Disability-Adjusted Life Years)	46	Croatia	3	Both	27	Age-standardized	410	Neoplasms	110	Dietary risks	3	Rate	2012	304.27414323448	529.10071042708	85.10617781483
2	DALYs (Disability-Adjusted Life Years)	46	Croatia	3	Both	27	Age-standardized	410	Neoplasms	110	Dietary risks	3	Rate	2013	294.19197918473	514.72398239485	82.55523097181
2	DALYs (Disability-Adjusted Life Years)	46	Croatia	3	Both	27	Age-standardized	410	Neoplasms	110	Dietary risks	3	Rate	2014	296.05682376874	516.13650576906	82.61312700736
2	DALYs (Disability-Adjusted Life Years)	46	Croatia	3	Both	27	Age-standardized	410	Neoplasms	110	Dietary risks	3	Rate	2015	300.91709450742	516.81034875005	84.94171774988
2	DALYs (Disability-Adjusted Life Years)	46	Croatia	3	Both	27	Age-standardized	410	Neoplasms	110	Dietary risks	3	Rate	2016	285.32858371752	494.32950641526	81.29568761981
2	DALYs (Disability-Adjusted Life Years)	46	Croatia	3	Both	27	Age-standardized	410	Neoplasms	110	Dietary risks	3	Rate	2017	282.79439536237	488.18129684367	80.44315179598
2	DALYs (Disability-Adjusted Life Years)	46	Croatia	3	Both	27	Age-standardized	410	Neoplasms	110	Dietary risks	3	Rate	2018	279.92167818018004	486.66317662883	78.91039775955
2	DALYs (Disability-Adjusted Life Years)	46	Croatia	3	Both	27	Age-standardized	410	Neoplasms	110	Dietary risks	3	Rate	2019	271.19203387669	464.21532472774004	76.24352854816
2	DALYs (Disability-Adjusted Life Years)	46	Croatia	3	Both	27	Age-standardized	410	Neoplasms	110	Dietary risks	3	Rate	2020	261.11161462249	448.77840858256	73.21247010038
2	DALYs (Disability-Adjusted Life Years)	46	Croatia	3	Both	27	Age-standardized	410	Neoplasms	110	Dietary risks	3	Rate	2021	262.39219174555	440.17789646801	70.95257295113001
2	DALYs (Disability-Adjusted Life Years)	47	Czechia	3	Both	27	Age-standardized	410	Neoplasms	110	Dietary risks	3	Rate	1990	431.66717121889997	754.06656016911	112.76055412198998
2	DALYs (Disability-Adjusted Life Years)	47	Czechia	3	Both	27	Age-standardized	410	Neoplasms	110	Dietary risks	3	Rate	1991	430.10802741491	752.18885367289	111.80491423564999
2	DALYs (Disability-Adjusted Life Years)	47	Czechia	3	Both	27	Age-standardized	410	Neoplasms	110	Dietary risks	3	Rate	1992	429.292762118	749.41902995116	111.51848049234
2	DALYs (Disability-Adjusted Life Years)	47	Czechia	3	Both	27	Age-standardized	410	Neoplasms	110	Dietary risks	3	Rate	1993	420.63210508868997	729.95811257566	108.34878571389999
2	DALYs (Disability-Adjusted Life Years)	47	Czechia	3	Both	27	Age-standardized	410	Neoplasms	110	Dietary risks	3	Rate	1994	418.06781940672	717.85229088981	106.18091806875
2	DALYs (Disability-Adjusted Life Years)	47	Czechia	3	Both	27	Age-standardized	410	Neoplasms	110	Dietary risks	3	Rate	1995	418.53878259976	716.20824273439	106.70427020423
2	DALYs (Disability-Adjusted Life Years)	47	Czechia	3	Both	27	Age-standardized	410	Neoplasms	110	Dietary risks	3	Rate	1996	403.65795109851	691.67310949987	102.04977179112001
2	DALYs (Disability-Adjusted Life Years)	47	Czechia	3	Both	27	Age-standardized	410	Neoplasms	110	Dietary risks	3	Rate	1997	409.31636782804003	700.0435592128	103.64999885355999
2	DALYs (Disability-Adjusted Life Years)	47	Czechia	3	Both	27	Age-standardized	410	Neoplasms	110	Dietary risks	3	Rate	1998	396.1411213797	674.69561555573	99.95805462738
2	DALYs (Disability-Adjusted Life Years)	47	Czechia	3	Both	27	Age-standardized	410	Neoplasms	110	Dietary risks	3	Rate	1999	392.82843927609997	669.51339314208	98.99815180467999
2	DALYs (Disability-Adjusted Life Years)	47	Czechia	3	Both	27	Age-standardized	410	Neoplasms	110	Dietary risks	3	Rate	2000	391.73600622689	661.89576517439	98.53100314903
2	DALYs (Disability-Adjusted Life Years)	47	Czechia	3	Both	27	Age-standardized	410	Neoplasms	110	Dietary risks	3	Rate	2001	387.81202969378	655.92449242308	96.74236833357
2	DALYs (Disability-Adjusted Life Years)	47	Czechia	3	Both	27	Age-standardized	410	Neoplasms	110	Dietary risks	3	Rate	2002	382.99033213612	648.86650557964	95.01060211255
2	DALYs (Disability-Adjusted Life Years)	47	Czechia	3	Both	27	Age-standardized	410	Neoplasms	110	Dietary risks	3	Rate	2003	387.64361131486	657.14878985255	94.78118313989
2	DALYs (Disability-Adjusted Life Years)	47	Czechia	3	Both	27	Age-standardized	410	Neoplasms	110	Dietary risks	3	Rate	2004	369.53247312888004	627.50558420101	89.4137965278
2	DALYs (Disability-Adjusted Life Years)	47	Czechia	3	Both	27	Age-standardized	410	Neoplasms	110	Dietary risks	3	Rate	2005	358.39336645335	609.28032586249	85.40537558543
2	DALYs (Disability-Adjusted Life Years)	47	Czechia	3	Both	27	Age-standardized	410	Neoplasms	110	Dietary risks	3	Rate	2006	341.41147223244	577.0015011531	82.74389709577
2	DALYs (Disability-Adjusted Life Years)	47	Czechia	3	Both	27	Age-standardized	410	Neoplasms	110	Dietary risks	3	Rate	2007	330.5620674178	564.28715698832	80.27039529949
2	DALYs (Disability-Adjusted Life Years)	47	Czechia	3	Both	27	Age-standardized	410	Neoplasms	110	Dietary risks	3	Rate	2008	327.22651231659	557.00666635764	79.5493146065
2	DALYs (Disability-Adjusted Life Years)	47	Czechia	3	Both	27	Age-standardized	410	Neoplasms	110	Dietary risks	3	Rate	2009	317.71366247719	542.20218062198	77.00379785448999
2	DALYs (Disability-Adjusted Life Years)	47	Czechia	3	Both	27	Age-standardized	410	Neoplasms	110	Dietary risks	3	Rate	2010	308.39057647381003	526.66475569643	73.76524724041
2	DALYs (Disability-Adjusted Life Years)	47	Czechia	3	Both	27	Age-standardized	410	Neoplasms	110	Dietary risks	3	Rate	2011	299.20187263072	504.84005941051	72.27834638304
2	DALYs (Disability-Adjusted Life Years)	47	Czechia	3	Both	27	Age-standardized	410	Neoplasms	110	Dietary risks	3	Rate	2012	290.14247705994	493.96060470885	70.33963841158001
2	DALYs (Disability-Adjusted Life Years)	47	Czechia	3	Both	27	Age-standardized	410	Neoplasms	110	Dietary risks	3	Rate	2013	278.74189388913	471.34273587943994	67.12441588763001
2	DALYs (Disability-Adjusted Life Years)	47	Czechia	3	Both	27	Age-standardized	410	Neoplasms	110	Dietary risks	3	Rate	2014	268.29169237784004	457.20394428297	66.3166685396
2	DALYs (Disability-Adjusted Life Years)	47	Czechia	3	Both	27	Age-standardized	410	Neoplasms	110	Dietary risks	3	Rate	2015	264.43259864726997	447.87564517023003	65.85531787311
2	DALYs (Disability-Adjusted Life Years)	47	Czechia	3	Both	27	Age-standardized	410	Neoplasms	110	Dietary risks	3	Rate	2016	261.36582957592003	444.82978700376	64.79533451377
2	DALYs (Disability-Adjusted Life Years)	47	Czechia	3	Both	27	Age-standardized	410	Neoplasms	110	Dietary risks	3	Rate	2017	256.6019334146	433.52137496542997	61.99829728695
2	DALYs (Disability-Adjusted Life Years)	47	Czechia	3	Both	27	Age-standardized	410	Neoplasms	110	Dietary risks	3	Rate	2018	253.90103252693999	429.02953971791	61.17240548281
2	DALYs (Disability-Adjusted Life Years)	47	Czechia	3	Both	27	Age-standardized	410	Neoplasms	110	Dietary risks	3	Rate	2019	251.77455117401	428.89102544934	59.654258296810006
2	DALYs (Disability-Adjusted Life Years)	47	Czechia	3	Both	27	Age-standardized	410	Neoplasms	110	Dietary risks	3	Rate	2020	241.88027081477998	413.62217634424	55.24168900601
2	DALYs (Disability-Adjusted Life Years)	47	Czechia	3	Both	27	Age-standardized	410	Neoplasms	110	Dietary risks	3	Rate	2021	243.37655195809998	419.49913350570995	55.8062647259
2	DALYs (Disability-Adjusted Life Years)	48	Hungary	3	Both	27	Age-standardized	410	Neoplasms	110	Dietary risks	3	Rate	1990	431.45138415919	774.967296013	112.32631325329
2	DALYs (Disability-Adjusted Life Years)	48	Hungary	3	Both	27	Age-standardized	410	Neoplasms	110	Dietary risks	3	Rate	1991	431.57037009798	774.98203189557	114.8427050155
2	DALYs (Disability-Adjusted Life Years)	48	Hungary	3	Both	27	Age-standardized	410	Neoplasms	110	Dietary risks	3	Rate	1992	451.33944871307995	811.7517861147301	121.38000886786
2	DALYs (Disability-Adjusted Life Years)	48	Hungary	3	Both	27	Age-standardized	410	Neoplasms	110	Dietary risks	3	Rate	1993	457.52466057501	822.8477605142	122.794968786
2	DALYs (Disability-Adjusted Life Years)	48	Hungary	3	Both	27	Age-standardized	410	Neoplasms	110	Dietary risks	3	Rate	1994	461.39177215451	822.51733697616	123.8752748612
2	DALYs (Disability-Adjusted Life Years)	48	Hungary	3	Both	27	Age-standardized	410	Neoplasms	110	Dietary risks	3	Rate	1995	465.01075064612	819.71372936583	126.44020995475
2	DALYs (Disability-Adjusted Life Years)	48	Hungary	3	Both	27	Age-standardized	410	Neoplasms	110	Dietary risks	3	Rate	1996	454.51856490566	803.4958638343601	122.70616739489999
2	DALYs (Disability-Adjusted Life Years)	48	Hungary	3	Both	27	Age-standardized	410	Neoplasms	110	Dietary risks	3	Rate	1997	466.25159180857	819.5563436643899	126.20878292184
2	DALYs (Disability-Adjusted Life Years)	48	Hungary	3	Both	27	Age-standardized	410	Neoplasms	110	Dietary risks	3	Rate	1998	477.81602398754	839.53589772556	129.78567266048
2	DALYs (Disability-Adjusted Life Years)	48	Hungary	3	Both	27	Age-standardized	410	Neoplasms	110	Dietary risks	3	Rate	1999	484.33604340929	852.0627136745699	133.60737605397
2	DALYs (Disability-Adjusted Life Years)	48	Hungary	3	Both	27	Age-standardized	410	Neoplasms	110	Dietary risks	3	Rate	2000	470.8753951685	819.0403982663601	133.05507438898
2	DALYs (Disability-Adjusted Life Years)	48	Hungary	3	Both	27	Age-standardized	410	Neoplasms	110	Dietary risks	3	Rate	2001	468.84880124103006	809.9467628783901	133.8704675109
2	DALYs (Disability-Adjusted Life Years)	48	Hungary	3	Both	27	Age-standardized	410	Neoplasms	110	Dietary risks	3	Rate	2002	466.68242297457994	800.5943757545	133.35137580722
2	DALYs (Disability-Adjusted Life Years)	48	Hungary	3	Both	27	Age-standardized	410	Neoplasms	110	Dietary risks	3	Rate	2003	474.51866879539	805.66049300128	135.21161520599
2	DALYs (Disability-Adjusted Life Years)	48	Hungary	3	Both	27	Age-standardized	410	Neoplasms	110	Dietary risks	3	Rate	2004	463.32392343718	783.35745814901	128.89106372311
2	DALYs (Disability-Adjusted Life Years)	48	Hungary	3	Both	27	Age-standardized	410	Neoplasms	110	Dietary risks	3	Rate	2005	461.11708861004	785.2235444838601	127.44081218725
2	DALYs (Disability-Adjusted Life Years)	48	Hungary	3	Both	27	Age-standardized	410	Neoplasms	110	Dietary risks	3	Rate	2006	446.44610027258994	757.9867720938901	123.14301539230999
2	DALYs (Disability-Adjusted Life Years)	48	Hungary	3	Both	27	Age-standardized	410	Neoplasms	110	Dietary risks	3	Rate	2007	450.48359332777005	760.7989053894701	124.99071696315
2	DALYs (Disability-Adjusted Life Years)	48	Hungary	3	Both	27	Age-standardized	410	Neoplasms	110	Dietary risks	3	Rate	2008	438.59548354628	737.3889529725	121.42156401285999
2	DALYs (Disability-Adjusted Life Years)	48	Hungary	3	Both	27	Age-standardized	410	Neoplasms	110	Dietary risks	3	Rate	2009	439.88167267282995	743.4875722338099	122.51728144152001
2	DALYs (Disability-Adjusted Life Years)	48	Hungary	3	Both	27	Age-standardized	410	Neoplasms	110	Dietary risks	3	Rate	2010	425.82206419979997	718.04389354992	119.87113076549
2	DALYs (Disability-Adjusted Life Years)	48	Hungary	3	Both	27	Age-standardized	410	Neoplasms	110	Dietary risks	3	Rate	2011	424.71907880836	710.36004844852	118.16030358729999
2	DALYs (Disability-Adjusted Life Years)	48	Hungary	3	Both	27	Age-standardized	410	Neoplasms	110	Dietary risks	3	Rate	2012	413.31935700112996	692.6827263136399	113.49452507387001
2	DALYs (Disability-Adjusted Life Years)	48	Hungary	3	Both	27	Age-standardized	410	Neoplasms	110	Dietary risks	3	Rate	2013	397.77023350151006	663.41629229636	107.3213906297
2	DALYs (Disability-Adjusted Life Years)	48	Hungary	3	Both	27	Age-standardized	410	Neoplasms	110	Dietary risks	3	Rate	2014	391.31190225715994	653.14898456012	104.69622181729
2	DALYs (Disability-Adjusted Life Years)	48	Hungary	3	Both	27	Age-standardized	410	Neoplasms	110	Dietary risks	3	Rate	2015	389.60863903423	648.80224664555	102.44615868412998
2	DALYs (Disability-Adjusted Life Years)	48	Hungary	3	Both	27	Age-standardized	410	Neoplasms	110	Dietary risks	3	Rate	2016	376.21528483521	624.29877347436	99.65592347987999
2	DALYs (Disability-Adjusted Life Years)	48	Hungary	3	Both	27	Age-standardized	410	Neoplasms	110	Dietary risks	3	Rate	2017	372.24061290967	619.28077002424	98.02867801779
2	DALYs (Disability-Adjusted Life Years)	48	Hungary	3	Both	27	Age-standardized	410	Neoplasms	110	Dietary risks	3	Rate	2018	367.85249720303	610.8682838442401	97.39621205716999
2	DALYs (Disability-Adjusted Life Years)	48	Hungary	3	Both	27	Age-standardized	410	Neoplasms	110	Dietary risks	3	Rate	2019	355.09323790349	589.15979123749	92.0363767746
2	DALYs (Disability-Adjusted Life Years)	48	Hungary	3	Both	27	Age-standardized	410	Neoplasms	110	Dietary risks	3	Rate	2020	349.02804913619997	583.92838155291	89.7670154074
2	DALYs (Disability-Adjusted Life Years)	48	Hungary	3	Both	27	Age-standardized	410	Neoplasms	110	Dietary risks	3	Rate	2021	344.18764885863	584.14656640146	89.78035947382
2	DALYs (Disability-Adjusted Life Years)	50	Montenegro	3	Both	27	Age-standardized	410	Neoplasms	110	Dietary risks	3	Rate	1990	215.28213649809	389.8504150257	47.22095407448
2	DALYs (Disability-Adjusted Life Years)	50	Montenegro	3	Both	27	Age-standardized	410	Neoplasms	110	Dietary risks	3	Rate	1991	213.72186713502	384.83138806166	46.66687917617
2	DALYs (Disability-Adjusted Life Years)	50	Montenegro	3	Both	27	Age-standardized	410	Neoplasms	110	Dietary risks	3	Rate	1992	215.63805998742998	388.96827739810004	47.058438180479996
2	DALYs (Disability-Adjusted Life Years)	50	Montenegro	3	Both	27	Age-standardized	410	Neoplasms	110	Dietary risks	3	Rate	1993	218.98477484942998	391.67058840703	46.38796607417
2	DALYs (Disability-Adjusted Life Years)	50	Montenegro	3	Both	27	Age-standardized	410	Neoplasms	110	Dietary risks	3	Rate	1994	224.05263940423	407.87575210729	48.24909453656
2	DALYs (Disability-Adjusted Life Years)	50	Montenegro	3	Both	27	Age-standardized	410	Neoplasms	110	Dietary risks	3	Rate	1995	225.23539905424002	405.95724433606995	48.92919380238
2	DALYs (Disability-Adjusted Life Years)	50	Montenegro	3	Both	27	Age-standardized	410	Neoplasms	110	Dietary risks	3	Rate	1996	228.34464069862003	415.50182410103	49.17997091115
2	DALYs (Disability-Adjusted Life Years)	50	Montenegro	3	Both	27	Age-standardized	410	Neoplasms	110	Dietary risks	3	Rate	1997	234.79365895131	427.82659070751	51.32754285978
2	DALYs (Disability-Adjusted Life Years)	50	Montenegro	3	Both	27	Age-standardized	410	Neoplasms	110	Dietary risks	3	Rate	1998	239.72224410780998	439.23757030632004	52.36835382834
2	DALYs (Disability-Adjusted Life Years)	50	Montenegro	3	Both	27	Age-standardized	410	Neoplasms	110	Dietary risks	3	Rate	1999	239.92815220487	437.10392320187003	53.18247067158
2	DALYs (Disability-Adjusted Life Years)	50	Montenegro	3	Both	27	Age-standardized	410	Neoplasms	110	Dietary risks	3	Rate	2000	240.05118006267	433.4579769604	51.958585206100004
2	DALYs (Disability-Adjusted Life Years)	50	Montenegro	3	Both	27	Age-standardized	410	Neoplasms	110	Dietary risks	3	Rate	2001	247.01155225520998	443.4496246762	53.42229824624
2	DALYs (Disability-Adjusted Life Years)	50	Montenegro	3	Both	27	Age-standardized	410	Neoplasms	110	Dietary risks	3	Rate	2002	251.04174782052	452.87918383949005	54.484151227119995
2	DALYs (Disability-Adjusted Life Years)	50	Montenegro	3	Both	27	Age-standardized	410	Neoplasms	110	Dietary risks	3	Rate	2003	252.45861736041	452.53100722537994	55.37136602147
2	DALYs (Disability-Adjusted Life Years)	50	Montenegro	3	Both	27	Age-standardized	410	Neoplasms	110	Dietary risks	3	Rate	2004	249.15048740874	449.70587467179996	55.22204746058001
2	DALYs (Disability-Adjusted Life Years)	50	Montenegro	3	Both	27	Age-standardized	410	Neoplasms	110	Dietary risks	3	Rate	2005	245.39726806919	444.88678367905004	53.28492356067
2	DALYs (Disability-Adjusted Life Years)	50	Montenegro	3	Both	27	Age-standardized	410	Neoplasms	110	Dietary risks	3	Rate	2006	242.90061337183	440.75403871968	53.03789390499
2	DALYs (Disability-Adjusted Life Years)	50	Montenegro	3	Both	27	Age-standardized	410	Neoplasms	110	Dietary risks	3	Rate	2007	234.30815120051997	423.69629644119	50.1018910042
2	DALYs (Disability-Adjusted Life Years)	50	Montenegro	3	Both	27	Age-standardized	410	Neoplasms	110	Dietary risks	3	Rate	2008	230.35288438199998	415.600260396	48.52089497602
2	DALYs (Disability-Adjusted Life Years)	50	Montenegro	3	Both	27	Age-standardized	410	Neoplasms	110	Dietary risks	3	Rate	2009	232.66155095202	421.55177778113995	48.843653890860004
2	DALYs (Disability-Adjusted Life Years)	50	Montenegro	3	Both	27	Age-standardized	410	Neoplasms	110	Dietary risks	3	Rate	2010	232.89996636117	423.02999346001	48.57438400389
2	DALYs (Disability-Adjusted Life Years)	50	Montenegro	3	Both	27	Age-standardized	410	Neoplasms	110	Dietary risks	3	Rate	2011	231.25248609601	418.75790097281	47.13126389784
2	DALYs (Disability-Adjusted Life Years)	50	Montenegro	3	Both	27	Age-standardized	410	Neoplasms	110	Dietary risks	3	Rate	2012	228.30252918823	404.90279911653	46.84016375319
2	DALYs (Disability-Adjusted Life Years)	50	Montenegro	3	Both	27	Age-standardized	410	Neoplasms	110	Dietary risks	3	Rate	2013	228.38141658506	403.93415025243	46.76102280222
2	DALYs (Disability-Adjusted Life Years)	50	Montenegro	3	Both	27	Age-standardized	410	Neoplasms	110	Dietary risks	3	Rate	2014	228.41276319762997	405.3254817854	45.71058056598
2	DALYs (Disability-Adjusted Life Years)	50	Montenegro	3	Both	27	Age-standardized	410	Neoplasms	110	Dietary risks	3	Rate	2015	231.47874873310002	412.79927823089	46.296905088870005
2	DALYs (Disability-Adjusted Life Years)	50	Montenegro	3	Both	27	Age-standardized	410	Neoplasms	110	Dietary risks	3	Rate	2016	235.25837179044	423.63713964395004	47.035059911219996
2	DALYs (Disability-Adjusted Life Years)	50	Montenegro	3	Both	27	Age-standardized	410	Neoplasms	110	Dietary risks	3	Rate	2017	238.89046824244	423.86348737989005	48.14882979275
2	DALYs (Disability-Adjusted Life Years)	50	Montenegro	3	Both	27	Age-standardized	410	Neoplasms	110	Dietary risks	3	Rate	2018	238.16174917798	422.98012485272	48.14026604819
2	DALYs (Disability-Adjusted Life Years)	50	Montenegro	3	Both	27	Age-standardized	410	Neoplasms	110	Dietary risks	3	Rate	2019	241.39628145215002	425.06829085235995	49.32200342707
2	DALYs (Disability-Adjusted Life Years)	50	Montenegro	3	Both	27	Age-standardized	410	Neoplasms	110	Dietary risks	3	Rate	2020	241.38623898683997	422.71635196827	50.161415219030005
2	DALYs (Disability-Adjusted Life Years)	50	Montenegro	3	Both	27	Age-standardized	410	Neoplasms	110	Dietary risks	3	Rate	2021	223.72582083521002	390.83330691907	45.329374064839996
2	DALYs (Disability-Adjusted Life Years)	49	North Macedonia	3	Both	27	Age-standardized	410	Neoplasms	110	Dietary risks	3	Rate	1990	259.89057733757	517.66544875425	68.06545858298
2	DALYs (Disability-Adjusted Life Years)	49	North Macedonia	3	Both	27	Age-standardized	410	Neoplasms	110	Dietary risks	3	Rate	1991	261.17943676120996	517.38687416526	69.75752660818999
2	DALYs (Disability-Adjusted Life Years)	49	North Macedonia	3	Both	27	Age-standardized	410	Neoplasms	110	Dietary risks	3	Rate	1992	273.70327242625	546.1850637180501	72.14844029988001
2	DALYs (Disability-Adjusted Life Years)	49	North Macedonia	3	Both	27	Age-standardized	410	Neoplasms	110	Dietary risks	3	Rate	1993	279.53942637205	558.12778696058	75.09461886983
2	DALYs (Disability-Adjusted Life Years)	49	North Macedonia	3	Both	27	Age-standardized	410	Neoplasms	110	Dietary risks	3	Rate	1994	280.69001392279	562.31641293126	75.93641554716
2	DALYs (Disability-Adjusted Life Years)	49	North Macedonia	3	Both	27	Age-standardized	410	Neoplasms	110	Dietary risks	3	Rate	1995	286.15371585547996	562.8731657790499	76.34805434023001
2	DALYs (Disability-Adjusted Life Years)	49	North Macedonia	3	Both	27	Age-standardized	410	Neoplasms	110	Dietary risks	3	Rate	1996	292.83119120724996	574.76174918935	80.03841513324
2	DALYs (Disability-Adjusted Life Years)	49	North Macedonia	3	Both	27	Age-standardized	410	Neoplasms	110	Dietary risks	3	Rate	1997	301.65267672852	592.63048144501	82.59430107282
2	DALYs (Disability-Adjusted Life Years)	49	North Macedonia	3	Both	27	Age-standardized	410	Neoplasms	110	Dietary risks	3	Rate	1998	311.62957763519	600.80297030503	84.32354953552
2	DALYs (Disability-Adjusted Life Years)	49	North Macedonia	3	Both	27	Age-standardized	410	Neoplasms	110	Dietary risks	3	Rate	1999	308.50702732479	596.28285342349	84.02245649465
2	DALYs (Disability-Adjusted Life Years)	49	North Macedonia	3	Both	27	Age-standardized	410	Neoplasms	110	Dietary risks	3	Rate	2000	303.25370397326003	579.74938695796	82.75206314098
2	DALYs (Disability-Adjusted Life Years)	49	North Macedonia	3	Both	27	Age-standardized	410	Neoplasms	110	Dietary risks	3	Rate	2001	306.62638837683	585.18805583298	84.66225828168
2	DALYs (Disability-Adjusted Life Years)	49	North Macedonia	3	Both	27	Age-standardized	410	Neoplasms	110	Dietary risks	3	Rate	2002	311.52112114656	590.96278168232	85.65647185307
2	DALYs (Disability-Adjusted Life Years)	49	North Macedonia	3	Both	27	Age-standardized	410	Neoplasms	110	Dietary risks	3	Rate	2003	309.88357243756997	577.33160325468	84.94472990034
2	DALYs (Disability-Adjusted Life Years)	49	North Macedonia	3	Both	27	Age-standardized	410	Neoplasms	110	Dietary risks	3	Rate	2004	300.91063828512	561.04452782722	82.41027223933
2	DALYs (Disability-Adjusted Life Years)	49	North Macedonia	3	Both	27	Age-standardized	410	Neoplasms	110	Dietary risks	3	Rate	2005	300.32043337212	556.03994056057	82.52274727113
2	DALYs (Disability-Adjusted Life Years)	49	North Macedonia	3	Both	27	Age-standardized	410	Neoplasms	110	Dietary risks	3	Rate	2006	308.27340757235004	569.66371420936	83.86231993273
2	DALYs (Disability-Adjusted Life Years)	49	North Macedonia	3	Both	27	Age-standardized	410	Neoplasms	110	Dietary risks	3	Rate	2007	311.77915264211	580.67526181787	83.50471402286999
2	DALYs (Disability-Adjusted Life Years)	49	North Macedonia	3	Both	27	Age-standardized	410	Neoplasms	110	Dietary risks	3	Rate	2008	300.94232174077	557.24046637228	80.23267126507
2	DALYs (Disability-Adjusted Life Years)	49	North Macedonia	3	Both	27	Age-standardized	410	Neoplasms	110	Dietary risks	3	Rate	2009	299.20794980086	557.63978505201	80.23357763829
2	DALYs (Disability-Adjusted Life Years)	49	North Macedonia	3	Both	27	Age-standardized	410	Neoplasms	110	Dietary risks	3	Rate	2010	296.30761923152	551.6597046194099	80.21510930146
2	DALYs (Disability-Adjusted Life Years)	49	North Macedonia	3	Both	27	Age-standardized	410	Neoplasms	110	Dietary risks	3	Rate	2011	287.98935923995	533.9354088873899	77.49802713828
2	DALYs (Disability-Adjusted Life Years)	49	North Macedonia	3	Both	27	Age-standardized	410	Neoplasms	110	Dietary risks	3	Rate	2012	287.67030911142	525.43830412707	76.38631340756
2	DALYs (Disability-Adjusted Life Years)	49	North Macedonia	3	Both	27	Age-standardized	410	Neoplasms	110	Dietary risks	3	Rate	2013	279.60235681777	506.76733787225004	74.43239040288
2	DALYs (Disability-Adjusted Life Years)	49	North Macedonia	3	Both	27	Age-standardized	410	Neoplasms	110	Dietary risks	3	Rate	2014	278.55961571303	513.0306491899	73.36851081344
2	DALYs (Disability-Adjusted Life Years)	49	North Macedonia	3	Both	27	Age-standardized	410	Neoplasms	110	Dietary risks	3	Rate	2015	276.39257608621	506.00919983425	71.33301969749999
2	DALYs (Disability-Adjusted Life Years)	49	North Macedonia	3	Both	27	Age-standardized	410	Neoplasms	110	Dietary risks	3	Rate	2016	273.19795461276	495.20291626064	70.9910033809
2	DALYs (Disability-Adjusted Life Years)	49	North Macedonia	3	Both	27	Age-standardized	410	Neoplasms	110	Dietary risks	3	Rate	2017	263.09282785521003	478.80416758955	69.24871029520999
2	DALYs (Disability-Adjusted Life Years)	49	North Macedonia	3	Both	27	Age-standardized	410	Neoplasms	110	Dietary risks	3	Rate	2018	260.15286439265	475.92647762664	69.23326633183
2	DALYs (Disability-Adjusted Life Years)	49	North Macedonia	3	Both	27	Age-standardized	410	Neoplasms	110	Dietary risks	3	Rate	2019	256.04760200506	468.79464572678	68.94416758886
2	DALYs (Disability-Adjusted Life Years)	49	North Macedonia	3	Both	27	Age-standardized	410	Neoplasms	110	Dietary risks	3	Rate	2020	244.02601623959	447.42544484151	68.3198697663
2	DALYs (Disability-Adjusted Life Years)	49	North Macedonia	3	Both	27	Age-standardized	410	Neoplasms	110	Dietary risks	3	Rate	2021	241.82923528109998	448.40454067379	62.014906276889995
2	DALYs (Disability-Adjusted Life Years)	51	Poland	3	Both	27	Age-standardized	410	Neoplasms	110	Dietary risks	3	Rate	1990	352.65036835839	640.8593321885601	107.22956146272
2	DALYs (Disability-Adjusted Life Years)	51	Poland	3	Both	27	Age-standardized	410	Neoplasms	110	Dietary risks	3	Rate	1991	364.26906527879004	657.07371056967	112.51107403908
2	DALYs (Disability-Adjusted Life Years)	51	Poland	3	Both	27	Age-standardized	410	Neoplasms	110	Dietary risks	3	Rate	1992	362.24915913369	651.19963073695	111.82729683709
2	DALYs (Disability-Adjusted Life Years)	51	Poland	3	Both	27	Age-standardized	410	Neoplasms	110	Dietary risks	3	Rate	1993	358.19447011485	640.31096830615	111.15158869020999
2	DALYs (Disability-Adjusted Life Years)	51	Poland	3	Both	27	Age-standardized	410	Neoplasms	110	Dietary risks	3	Rate	1994	364.76823097646	645.83106611393	114.33959829403001
2	DALYs (Disability-Adjusted Life Years)	51	Poland	3	Both	27	Age-standardized	410	Neoplasms	110	Dietary risks	3	Rate	1995	372.02630596539	657.3981106937999	117.79515119672
2	DALYs (Disability-Adjusted Life Years)	51	Poland	3	Both	27	Age-standardized	410	Neoplasms	110	Dietary risks	3	Rate	1996	364.78723879137004	639.94021794656	114.88266153842
2	DALYs (Disability-Adjusted Life Years)	51	Poland	3	Both	27	Age-standardized	410	Neoplasms	110	Dietary risks	3	Rate	1997	367.62790766267	644.72501850981	116.32614491875
2	DALYs (Disability-Adjusted Life Years)	51	Poland	3	Both	27	Age-standardized	410	Neoplasms	110	Dietary risks	3	Rate	1998	372.03573172705	651.51445957999	118.31308331852999
2	DALYs (Disability-Adjusted Life Years)	51	Poland	3	Both	27	Age-standardized	410	Neoplasms	110	Dietary risks	3	Rate	1999	378.32732154450997	657.47344140407	119.60302402493001
2	DALYs (Disability-Adjusted Life Years)	51	Poland	3	Both	27	Age-standardized	410	Neoplasms	110	Dietary risks	3	Rate	2000	372.01111414481	643.34499910821	117.02527678556
2	DALYs (Disability-Adjusted Life Years)	51	Poland	3	Both	27	Age-standardized	410	Neoplasms	110	Dietary risks	3	Rate	2001	373.33353115319	642.2748028665	116.83388410031
2	DALYs (Disability-Adjusted Life Years)	51	Poland	3	Both	27	Age-standardized	410	Neoplasms	110	Dietary risks	3	Rate	2002	369.50380378036	636.43737011342	115.44060933207001
2	DALYs (Disability-Adjusted Life Years)	51	Poland	3	Both	27	Age-standardized	410	Neoplasms	110	Dietary risks	3	Rate	2003	365.82989792579	628.03842204002	113.86179130327
2	DALYs (Disability-Adjusted Life Years)	51	Poland	3	Both	27	Age-standardized	410	Neoplasms	110	Dietary risks	3	Rate	2004	367.50054465571003	629.67190615085	114.22717900732
2	DALYs (Disability-Adjusted Life Years)	51	Poland	3	Both	27	Age-standardized	410	Neoplasms	110	Dietary risks	3	Rate	2005	364.57365387454	623.87890356348	112.54143469357
2	DALYs (Disability-Adjusted Life Years)	51	Poland	3	Both	27	Age-standardized	410	Neoplasms	110	Dietary risks	3	Rate	2006	361.79716610486	621.26627094294	110.69463654311001
2	DALYs (Disability-Adjusted Life Years)	51	Poland	3	Both	27	Age-standardized	410	Neoplasms	110	Dietary risks	3	Rate	2007	357.43846990135	611.9562253220099	109.25987479797
2	DALYs (Disability-Adjusted Life Years)	51	Poland	3	Both	27	Age-standardized	410	Neoplasms	110	Dietary risks	3	Rate	2008	351.86580028757004	600.64662130349	107.11037692663001
2	DALYs (Disability-Adjusted Life Years)	51	Poland	3	Both	27	Age-standardized	410	Neoplasms	110	Dietary risks	3	Rate	2009	348.51737429265	596.79038015141	106.06386307704
2	DALYs (Disability-Adjusted Life Years)	51	Poland	3	Both	27	Age-standardized	410	Neoplasms	110	Dietary risks	3	Rate	2010	340.77993138337	582.7645442666001	103.22005309423
2	DALYs (Disability-Adjusted Life Years)	51	Poland	3	Both	27	Age-standardized	410	Neoplasms	110	Dietary risks	3	Rate	2011	335.58216506911003	572.49449476902	100.59822919197
2	DALYs (Disability-Adjusted Life Years)	51	Poland	3	Both	27	Age-standardized	410	Neoplasms	110	Dietary risks	3	Rate	2012	334.52367161507	573.64158018848	99.79695637046
2	DALYs (Disability-Adjusted Life Years)	51	Poland	3	Both	27	Age-standardized	410	Neoplasms	110	Dietary risks	3	Rate	2013	325.47363513791004	555.91131284377	96.37461231476
2	DALYs (Disability-Adjusted Life Years)	51	Poland	3	Both	27	Age-standardized	410	Neoplasms	110	Dietary risks	3	Rate	2014	317.05659546231	540.9157305748199	93.02527209419
2	DALYs (Disability-Adjusted Life Years)	51	Poland	3	Both	27	Age-standardized	410	Neoplasms	110	Dietary risks	3	Rate	2015	319.39283160306996	545.13616210175	92.68678428803
2	DALYs (Disability-Adjusted Life Years)	51	Poland	3	Both	27	Age-standardized	410	Neoplasms	110	Dietary risks	3	Rate	2016	312.10257832402	532.5649711247501	89.88654447975
2	DALYs (Disability-Adjusted Life Years)	51	Poland	3	Both	27	Age-standardized	410	Neoplasms	110	Dietary risks	3	Rate	2017	307.48691392758997	518.96724993935	87.07960367937
2	DALYs (Disability-Adjusted Life Years)	51	Poland	3	Both	27	Age-standardized	410	Neoplasms	110	Dietary risks	3	Rate	2018	306.80632527882	518.24693073659	85.17382211302
2	DALYs (Disability-Adjusted Life Years)	51	Poland	3	Both	27	Age-standardized	410	Neoplasms	110	Dietary risks	3	Rate	2019	299.53574440875	509.96697109032004	81.91543584556001
2	DALYs (Disability-Adjusted Life Years)	51	Poland	3	Both	27	Age-standardized	410	Neoplasms	110	Dietary risks	3	Rate	2020	292.22238407103	493.21418803609	79.53188792488
2	DALYs (Disability-Adjusted Life Years)	51	Poland	3	Both	27	Age-standardized	410	Neoplasms	110	Dietary risks	3	Rate	2021	293.46421676821	499.69419386133	80.55945537916
2	DALYs (Disability-Adjusted Life Years)	52	Romania	3	Both	27	Age-standardized	410	Neoplasms	110	Dietary risks	3	Rate	1990	222.7723564716	444.07078972736	54.72272883588
2	DALYs (Disability-Adjusted Life Years)	52	Romania	3	Both	27	Age-standardized	410	Neoplasms	110	Dietary risks	3	Rate	1991	222.47422810848	441.53571913352005	55.06136245063
2	DALYs (Disability-Adjusted Life Years)	52	Romania	3	Both	27	Age-standardized	410	Neoplasms	110	Dietary risks	3	Rate	1992	230.53940023096	455.02703707550995	57.38050800861
2	DALYs (Disability-Adjusted Life Years)	52	Romania	3	Both	27	Age-standardized	410	Neoplasms	110	Dietary risks	3	Rate	1993	240.25567620894	467.00195213987	60.344520991829995
2	DALYs (Disability-Adjusted Life Years)	52	Romania	3	Both	27	Age-standardized	410	Neoplasms	110	Dietary risks	3	Rate	1994	255.22419163717	487.26025191008995	64.35995001696
2	DALYs (Disability-Adjusted Life Years)	52	Romania	3	Both	27	Age-standardized	410	Neoplasms	110	Dietary risks	3	Rate	1995	267.43589532785	508.60272752955	67.11861524581
2	DALYs (Disability-Adjusted Life Years)	52	Romania	3	Both	27	Age-standardized	410	Neoplasms	110	Dietary risks	3	Rate	1996	271.99851032874	515.03179747382	67.41145691381999
2	DALYs (Disability-Adjusted Life Years)	52	Romania	3	Both	27	Age-standardized	410	Neoplasms	110	Dietary risks	3	Rate	1997	271.46712486065996	509.78211120413	67.32729322021
2	DALYs (Disability-Adjusted Life Years)	52	Romania	3	Both	27	Age-standardized	410	Neoplasms	110	Dietary risks	3	Rate	1998	261.46939519914	492.32972544477	64.39357991125999
2	DALYs (Disability-Adjusted Life Years)	52	Romania	3	Both	27	Age-standardized	410	Neoplasms	110	Dietary risks	3	Rate	1999	244.03223153514	467.27074261491003	58.36900145033
2	DALYs (Disability-Adjusted Life Years)	52	Romania	3	Both	27	Age-standardized	410	Neoplasms	110	Dietary risks	3	Rate	2000	240.63217320121998	461.85878976137997	57.46562141691
2	DALYs (Disability-Adjusted Life Years)	52	Romania	3	Both	27	Age-standardized	410	Neoplasms	110	Dietary risks	3	Rate	2001	252.5414534023	484.51398004207005	60.412948049819995
2	DALYs (Disability-Adjusted Life Years)	52	Romania	3	Both	27	Age-standardized	410	Neoplasms	110	Dietary risks	3	Rate	2002	255.4299030216	490.78111415109	60.76359329433
2	DALYs (Disability-Adjusted Life Years)	52	Romania	3	Both	27	Age-standardized	410	Neoplasms	110	Dietary risks	3	Rate	2003	255.69181476736	488.7271123762	60.827056366380006
2	DALYs (Disability-Adjusted Life Years)	52	Romania	3	Both	27	Age-standardized	410	Neoplasms	110	Dietary risks	3	Rate	2004	252.28249175143998	484.0070876849	60.122929096410004
2	DALYs (Disability-Adjusted Life Years)	52	Romania	3	Both	27	Age-standardized	410	Neoplasms	110	Dietary risks	3	Rate	2005	256.38779096383	487.41592378825	61.51868751309
2	DALYs (Disability-Adjusted Life Years)	52	Romania	3	Both	27	Age-standardized	410	Neoplasms	110	Dietary risks	3	Rate	2006	255.75171358263	485.39348752014996	61.36355577711
2	DALYs (Disability-Adjusted Life Years)	52	Romania	3	Both	27	Age-standardized	410	Neoplasms	110	Dietary risks	3	Rate	2007	255.23303963196003	480.02379242786	60.10427501181999
2	DALYs (Disability-Adjusted Life Years)	52	Romania	3	Both	27	Age-standardized	410	Neoplasms	110	Dietary risks	3	Rate	2008	259.6112413185	485.47011750475	60.56280236124
2	DALYs (Disability-Adjusted Life Years)	52	Romania	3	Both	27	Age-standardized	410	Neoplasms	110	Dietary risks	3	Rate	2009	263.92520349239	490.65486813754995	60.861497500969996
2	DALYs (Disability-Adjusted Life Years)	52	Romania	3	Both	27	Age-standardized	410	Neoplasms	110	Dietary risks	3	Rate	2010	265.12924796661997	489.42533171154	60.997531457049995
2	DALYs (Disability-Adjusted Life Years)	52	Romania	3	Both	27	Age-standardized	410	Neoplasms	110	Dietary risks	3	Rate	2011	257.65736076512	476.54018455378997	59.364485435389994
2	DALYs (Disability-Adjusted Life Years)	52	Romania	3	Both	27	Age-standardized	410	Neoplasms	110	Dietary risks	3	Rate	2012	263.63578605322	485.13005659843	60.42461756549
2	DALYs (Disability-Adjusted Life Years)	52	Romania	3	Both	27	Age-standardized	410	Neoplasms	110	Dietary risks	3	Rate	2013	257.79767223475	469.51893179339004	58.714448169929994
2	DALYs (Disability-Adjusted Life Years)	52	Romania	3	Both	27	Age-standardized	410	Neoplasms	110	Dietary risks	3	Rate	2014	268.51266800825005	483.31342493022	60.30958276117
2	DALYs (Disability-Adjusted Life Years)	52	Romania	3	Both	27	Age-standardized	410	Neoplasms	110	Dietary risks	3	Rate	2015	269.80759929746	487.24832128262	60.715438366460006
2	DALYs (Disability-Adjusted Life Years)	52	Romania	3	Both	27	Age-standardized	410	Neoplasms	110	Dietary risks	3	Rate	2016	276.03365556257	501.37738281282	61.70442480485
2	DALYs (Disability-Adjusted Life Years)	52	Romania	3	Both	27	Age-standardized	410	Neoplasms	110	Dietary risks	3	Rate	2017	275.55869090319	498.1944628002	61.64567661837
2	DALYs (Disability-Adjusted Life Years)	52	Romania	3	Both	27	Age-standardized	410	Neoplasms	110	Dietary risks	3	Rate	2018	275.91835995729	492.18387559266006	61.74788787025
2	DALYs (Disability-Adjusted Life Years)	52	Romania	3	Both	27	Age-standardized	410	Neoplasms	110	Dietary risks	3	Rate	2019	273.42442962986	489.43619223867995	61.29073357738
2	DALYs (Disability-Adjusted Life Years)	52	Romania	3	Both	27	Age-standardized	410	Neoplasms	110	Dietary risks	3	Rate	2020	270.68619930315	490.65530433110996	61.616869356660004
2	DALYs (Disability-Adjusted Life Years)	52	Romania	3	Both	27	Age-standardized	410	Neoplasms	110	Dietary risks	3	Rate	2021	276.31691209811	502.49811995593	61.9980857002
2	DALYs (Disability-Adjusted Life Years)	53	Serbia	3	Both	27	Age-standardized	410	Neoplasms	110	Dietary risks	3	Rate	1990	332.33746527422	586.6905848809901	86.33870835535001
2	DALYs (Disability-Adjusted Life Years)	53	Serbia	3	Both	27	Age-standardized	410	Neoplasms	110	Dietary risks	3	Rate	1991	332.66590357479	587.0576192692	83.49230151037
2	DALYs (Disability-Adjusted Life Years)	53	Serbia	3	Both	27	Age-standardized	410	Neoplasms	110	Dietary risks	3	Rate	1992	334.35425870196	595.5172424235001	88.82748363431
2	DALYs (Disability-Adjusted Life Years)	53	Serbia	3	Both	27	Age-standardized	410	Neoplasms	110	Dietary risks	3	Rate	1993	340.3858949359	603.00552474922	87.29122205171001
2	DALYs (Disability-Adjusted Life Years)	53	Serbia	3	Both	27	Age-standardized	410	Neoplasms	110	Dietary risks	3	Rate	1994	347.95461100274	600.72857064851	84.16929567396
2	DALYs (Disability-Adjusted Life Years)	53	Serbia	3	Both	27	Age-standardized	410	Neoplasms	110	Dietary risks	3	Rate	1995	358.16493191938	618.09807929354	92.55446685732
2	DALYs (Disability-Adjusted Life Years)	53	Serbia	3	Both	27	Age-standardized	410	Neoplasms	110	Dietary risks	3	Rate	1996	365.62666428858	639.63688153577	94.53583493527
2	DALYs (Disability-Adjusted Life Years)	53	Serbia	3	Both	27	Age-standardized	410	Neoplasms	110	Dietary risks	3	Rate	1997	371.72459969926	644.3754741084799	95.39309720788
2	DALYs (Disability-Adjusted Life Years)	53	Serbia	3	Both	27	Age-standardized	410	Neoplasms	110	Dietary risks	3	Rate	1998	336.3710919587	579.97030045387	87.91943273767
2	DALYs (Disability-Adjusted Life Years)	53	Serbia	3	Both	27	Age-standardized	410	Neoplasms	110	Dietary risks	3	Rate	1999	337.77190391799	579.84118243681	89.1773575358
2	DALYs (Disability-Adjusted Life Years)	53	Serbia	3	Both	27	Age-standardized	410	Neoplasms	110	Dietary risks	3	Rate	2000	342.49100568053	585.5025172752099	91.51842195468
2	DALYs (Disability-Adjusted Life Years)	53	Serbia	3	Both	27	Age-standardized	410	Neoplasms	110	Dietary risks	3	Rate	2001	334.62983410191	572.06210318604	89.91677780106001
2	DALYs (Disability-Adjusted Life Years)	53	Serbia	3	Both	27	Age-standardized	410	Neoplasms	110	Dietary risks	3	Rate	2002	329.27202412248	559.21030183086	88.54866635236
2	DALYs (Disability-Adjusted Life Years)	53	Serbia	3	Both	27	Age-standardized	410	Neoplasms	110	Dietary risks	3	Rate	2003	333.9631662041	567.8225962123801	90.31051584892
2	DALYs (Disability-Adjusted Life Years)	53	Serbia	3	Both	27	Age-standardized	410	Neoplasms	110	Dietary risks	3	Rate	2004	333.99988962338	565.60636258669	89.51887995598999
2	DALYs (Disability-Adjusted Life Years)	53	Serbia	3	Both	27	Age-standardized	410	Neoplasms	110	Dietary risks	3	Rate	2005	337.48048891555	579.04561852965	89.1570594367
2	DALYs (Disability-Adjusted Life Years)	53	Serbia	3	Both	27	Age-standardized	410	Neoplasms	110	Dietary risks	3	Rate	2006	333.31033545463	573.20053342986	88.24540198184
2	DALYs (Disability-Adjusted Life Years)	53	Serbia	3	Both	27	Age-standardized	410	Neoplasms	110	Dietary risks	3	Rate	2007	327.21462483418	566.46717409134	85.87162124457
2	DALYs (Disability-Adjusted Life Years)	53	Serbia	3	Both	27	Age-standardized	410	Neoplasms	110	Dietary risks	3	Rate	2008	322.95790436089004	560.1190962027999	84.30146017081
2	DALYs (Disability-Adjusted Life Years)	53	Serbia	3	Both	27	Age-standardized	410	Neoplasms	110	Dietary risks	3	Rate	2009	315.2656459333	545.5251557102899	81.3139320404
2	DALYs (Disability-Adjusted Life Years)	53	Serbia	3	Both	27	Age-standardized	410	Neoplasms	110	Dietary risks	3	Rate	2010	307.20242882953	529.56417052373	79.38036841561
2	DALYs (Disability-Adjusted Life Years)	53	Serbia	3	Both	27	Age-standardized	410	Neoplasms	110	Dietary risks	3	Rate	2011	302.33253808871	516.2956505632401	77.99097768566
2	DALYs (Disability-Adjusted Life Years)	53	Serbia	3	Both	27	Age-standardized	410	Neoplasms	110	Dietary risks	3	Rate	2012	299.64722183861	513.69941906643	77.62710943343
2	DALYs (Disability-Adjusted Life Years)	53	Serbia	3	Both	27	Age-standardized	410	Neoplasms	110	Dietary risks	3	Rate	2013	292.00969402417996	497.40631094564	75.70581354606999
2	DALYs (Disability-Adjusted Life Years)	53	Serbia	3	Both	27	Age-standardized	410	Neoplasms	110	Dietary risks	3	Rate	2014	293.10862137691	502.19678527112	75.23878672662
2	DALYs (Disability-Adjusted Life Years)	53	Serbia	3	Both	27	Age-standardized	410	Neoplasms	110	Dietary risks	3	Rate	2015	296.8697262397	508.6805333832	76.5485157023
2	DALYs (Disability-Adjusted Life Years)	53	Serbia	3	Both	27	Age-standardized	410	Neoplasms	110	Dietary risks	3	Rate	2016	289.10707684376	495.09090979497	72.33548236593
2	DALYs (Disability-Adjusted Life Years)	53	Serbia	3	Both	27	Age-standardized	410	Neoplasms	110	Dietary risks	3	Rate	2017	289.95025600124	498.39087531885997	71.64372135898
2	DALYs (Disability-Adjusted Life Years)	53	Serbia	3	Both	27	Age-standardized	410	Neoplasms	110	Dietary risks	3	Rate	2018	279.62086479658	480.53039020994	67.92928222391001
2	DALYs (Disability-Adjusted Life Years)	53	Serbia	3	Both	27	Age-standardized	410	Neoplasms	110	Dietary risks	3	Rate	2019	279.5331087913	480.41029357012997	67.10891068661999
2	DALYs (Disability-Adjusted Life Years)	53	Serbia	3	Both	27	Age-standardized	410	Neoplasms	110	Dietary risks	3	Rate	2020	283.93679963856	492.91130616459	65.60806655699001
2	DALYs (Disability-Adjusted Life Years)	53	Serbia	3	Both	27	Age-standardized	410	Neoplasms	110	Dietary risks	3	Rate	2021	275.90834740996996	485.23023689048	61.80216542979
2	DALYs (Disability-Adjusted Life Years)	54	Slovakia	3	Both	27	Age-standardized	410	Neoplasms	110	Dietary risks	3	Rate	1990	412.20184958968997	722.7880996479	119.6638126675
2	DALYs (Disability-Adjusted Life Years)	54	Slovakia	3	Both	27	Age-standardized	410	Neoplasms	110	Dietary risks	3	Rate	1991	410.21018668314	711.38007262823	119.88216202601001
2	DALYs (Disability-Adjusted Life Years)	54	Slovakia	3	Both	27	Age-standardized	410	Neoplasms	110	Dietary risks	3	Rate	1992	405.72412732397	687.46798923648	120.30965613316
2	DALYs (Disability-Adjusted Life Years)	54	Slovakia	3	Both	27	Age-standardized	410	Neoplasms	110	Dietary risks	3	Rate	1993	399.18311044368994	677.33223045254	120.01604119957999
2	DALYs (Disability-Adjusted Life Years)	54	Slovakia	3	Both	27	Age-standardized	410	Neoplasms	110	Dietary risks	3	Rate	1994	389.06642340249	662.80556661034	118.58931048602001
2	DALYs (Disability-Adjusted Life Years)	54	Slovakia	3	Both	27	Age-standardized	410	Neoplasms	110	Dietary risks	3	Rate	1995	393.04019601967	663.81700481838	119.29045115499
2	DALYs (Disability-Adjusted Life Years)	54	Slovakia	3	Both	27	Age-standardized	410	Neoplasms	110	Dietary risks	3	Rate	1996	384.78448296739	650.09870234843	117.36674694703001
2	DALYs (Disability-Adjusted Life Years)	54	Slovakia	3	Both	27	Age-standardized	410	Neoplasms	110	Dietary risks	3	Rate	1997	402.12356622777	671.4053976387601	120.95588046919
2	DALYs (Disability-Adjusted Life Years)	54	Slovakia	3	Both	27	Age-standardized	410	Neoplasms	110	Dietary risks	3	Rate	1998	407.09743631546996	677.86574621035	122.96465643194
2	DALYs (Disability-Adjusted Life Years)	54	Slovakia	3	Both	27	Age-standardized	410	Neoplasms	110	Dietary risks	3	Rate	1999	404.36889817305996	675.44774841436	120.90330547897001
2	DALYs (Disability-Adjusted Life Years)	54	Slovakia	3	Both	27	Age-standardized	410	Neoplasms	110	Dietary risks	3	Rate	2000	392.68882018816	653.5942356421	117.22611247050999
2	DALYs (Disability-Adjusted Life Years)	54	Slovakia	3	Both	27	Age-standardized	410	Neoplasms	110	Dietary risks	3	Rate	2001	391.77761400736	663.52230970501	113.46405033375001
2	DALYs (Disability-Adjusted Life Years)	54	Slovakia	3	Both	27	Age-standardized	410	Neoplasms	110	Dietary risks	3	Rate	2002	385.73553062966	650.68516928287	111.16023364212
2	DALYs (Disability-Adjusted Life Years)	54	Slovakia	3	Both	27	Age-standardized	410	Neoplasms	110	Dietary risks	3	Rate	2003	381.02225892032	640.37871523575	108.98953484933
2	DALYs (Disability-Adjusted Life Years)	54	Slovakia	3	Both	27	Age-standardized	410	Neoplasms	110	Dietary risks	3	Rate	2004	370.28613774616997	622.9348366527399	104.87688811793998
2	DALYs (Disability-Adjusted Life Years)	54	Slovakia	3	Both	27	Age-standardized	410	Neoplasms	110	Dietary risks	3	Rate	2005	374.76988140585	635.23223870175	105.72625008023
2	DALYs (Disability-Adjusted Life Years)	54	Slovakia	3	Both	27	Age-standardized	410	Neoplasms	110	Dietary risks	3	Rate	2006	368.93642140928	627.59333724612	104.02956093998
2	DALYs (Disability-Adjusted Life Years)	54	Slovakia	3	Both	27	Age-standardized	410	Neoplasms	110	Dietary risks	3	Rate	2007	373.87696470817	638.15977979132	105.36668630636
2	DALYs (Disability-Adjusted Life Years)	54	Slovakia	3	Both	27	Age-standardized	410	Neoplasms	110	Dietary risks	3	Rate	2008	366.65290240851004	625.62709855987	102.52935023517999
2	DALYs (Disability-Adjusted Life Years)	54	Slovakia	3	Both	27	Age-standardized	410	Neoplasms	110	Dietary risks	3	Rate	2009	363.04066350822	610.7940154694501	101.95246683417001
2	DALYs (Disability-Adjusted Life Years)	54	Slovakia	3	Both	27	Age-standardized	410	Neoplasms	110	Dietary risks	3	Rate	2010	351.84940189839	590.6918675726499	95.96405404143
2	DALYs (Disability-Adjusted Life Years)	54	Slovakia	3	Both	27	Age-standardized	410	Neoplasms	110	Dietary risks	3	Rate	2011	351.75277251376	585.98034892189	97.06726697999
2	DALYs (Disability-Adjusted Life Years)	54	Slovakia	3	Both	27	Age-standardized	410	Neoplasms	110	Dietary risks	3	Rate	2012	346.76179849987	575.76863003617	95.36398070789
2	DALYs (Disability-Adjusted Life Years)	54	Slovakia	3	Both	27	Age-standardized	410	Neoplasms	110	Dietary risks	3	Rate	2013	341.09309066971	564.10438676983	92.91791459569001
2	DALYs (Disability-Adjusted Life Years)	54	Slovakia	3	Both	27	Age-standardized	410	Neoplasms	110	Dietary risks	3	Rate	2014	336.55169790643	557.15375663176	90.12092759257
2	DALYs (Disability-Adjusted Life Years)	54	Slovakia	3	Both	27	Age-standardized	410	Neoplasms	110	Dietary risks	3	Rate	2015	342.7192447517	573.96479257101	89.55356391385
2	DALYs (Disability-Adjusted Life Years)	54	Slovakia	3	Both	27	Age-standardized	410	Neoplasms	110	Dietary risks	3	Rate	2016	329.26698867301	547.78495781019	86.74722098942999
2	DALYs (Disability-Adjusted Life Years)	54	Slovakia	3	Both	27	Age-standardized	410	Neoplasms	110	Dietary risks	3	Rate	2017	332.66897974641	551.24000947611	86.36199745435
2	DALYs (Disability-Adjusted Life Years)	54	Slovakia	3	Both	27	Age-standardized	410	Neoplasms	110	Dietary risks	3	Rate	2018	334.24564410491	554.21438273505	84.77672235530001
2	DALYs (Disability-Adjusted Life Years)	54	Slovakia	3	Both	27	Age-standardized	410	Neoplasms	110	Dietary risks	3	Rate	2019	324.67540671582003	538.2642217407999	82.58483187774
2	DALYs (Disability-Adjusted Life Years)	54	Slovakia	3	Both	27	Age-standardized	410	Neoplasms	110	Dietary risks	3	Rate	2020	318.09570782459997	530.83869123514	79.07428142993
2	DALYs (Disability-Adjusted Life Years)	54	Slovakia	3	Both	27	Age-standardized	410	Neoplasms	110	Dietary risks	3	Rate	2021	319.63904589877	538.6128891149	79.95359804331001
2	DALYs (Disability-Adjusted Life Years)	57	Belarus	3	Both	27	Age-standardized	410	Neoplasms	110	Dietary risks	3	Rate	1990	330.07633592748	701.99309568402	75.26335449554
2	DALYs (Disability-Adjusted Life Years)	57	Belarus	3	Both	27	Age-standardized	410	Neoplasms	110	Dietary risks	3	Rate	1991	354.17240372969	744.37950755614	80.17094956657
2	DALYs (Disability-Adjusted Life Years)	57	Belarus	3	Both	27	Age-standardized	410	Neoplasms	110	Dietary risks	3	Rate	1992	369.18312274564	775.97169139389	84.39385924908001
2	DALYs (Disability-Adjusted Life Years)	57	Belarus	3	Both	27	Age-standardized	410	Neoplasms	110	Dietary risks	3	Rate	1993	382.41035877311	796.82692483578	90.57584437463
2	DALYs (Disability-Adjusted Life Years)	57	Belarus	3	Both	27	Age-standardized	410	Neoplasms	110	Dietary risks	3	Rate	1994	367.95937751393996	766.67584346479	87.64707135091
2	DALYs (Disability-Adjusted Life Years)	57	Belarus	3	Both	27	Age-standardized	410	Neoplasms	110	Dietary risks	3	Rate	1995	353.99690316601	742.6966098931	86.11577914449
2	DALYs (Disability-Adjusted Life Years)	57	Belarus	3	Both	27	Age-standardized	410	Neoplasms	110	Dietary risks	3	Rate	1996	358.99745115427	743.2748409329901	88.37489883267
2	DALYs (Disability-Adjusted Life Years)	57	Belarus	3	Both	27	Age-standardized	410	Neoplasms	110	Dietary risks	3	Rate	1997	378.84020798796	775.8079053584701	93.22501316451999
2	DALYs (Disability-Adjusted Life Years)	57	Belarus	3	Both	27	Age-standardized	410	Neoplasms	110	Dietary risks	3	Rate	1998	381.78922162739	781.9916726365899	93.55617031659
2	DALYs (Disability-Adjusted Life Years)	57	Belarus	3	Both	27	Age-standardized	410	Neoplasms	110	Dietary risks	3	Rate	1999	380.57026886055	775.03274739403	93.02984834496
2	DALYs (Disability-Adjusted Life Years)	57	Belarus	3	Both	27	Age-standardized	410	Neoplasms	110	Dietary risks	3	Rate	2000	340.29886788801997	691.93695014897	83.80070847559
2	DALYs (Disability-Adjusted Life Years)	57	Belarus	3	Both	27	Age-standardized	410	Neoplasms	110	Dietary risks	3	Rate	2001	352.86009186897	704.58114116844	88.14577104605999
2	DALYs (Disability-Adjusted Life Years)	57	Belarus	3	Both	27	Age-standardized	410	Neoplasms	110	Dietary risks	3	Rate	2002	332.37508895745	664.19409729515	82.81165577429
2	DALYs (Disability-Adjusted Life Years)	57	Belarus	3	Both	27	Age-standardized	410	Neoplasms	110	Dietary risks	3	Rate	2003	308.67367118922	608.85654016842	76.91562774863999
2	DALYs (Disability-Adjusted Life Years)	57	Belarus	3	Both	27	Age-standardized	410	Neoplasms	110	Dietary risks	3	Rate	2004	297.56168263037	592.51931374762	73.76734990363
2	DALYs (Disability-Adjusted Life Years)	57	Belarus	3	Both	27	Age-standardized	410	Neoplasms	110	Dietary risks	3	Rate	2005	298.29998175478	591.00032938045	74.71129947935
2	DALYs (Disability-Adjusted Life Years)	57	Belarus	3	Both	27	Age-standardized	410	Neoplasms	110	Dietary risks	3	Rate	2006	287.55508371894	563.23306976015	71.6964416519
2	DALYs (Disability-Adjusted Life Years)	57	Belarus	3	Both	27	Age-standardized	410	Neoplasms	110	Dietary risks	3	Rate	2007	270.9571967044	525.40829710752	67.08048065989
2	DALYs (Disability-Adjusted Life Years)	57	Belarus	3	Both	27	Age-standardized	410	Neoplasms	110	Dietary risks	3	Rate	2008	263.77381880222	512.82025314836	64.7844111656
2	DALYs (Disability-Adjusted Life Years)	57	Belarus	3	Both	27	Age-standardized	410	Neoplasms	110	Dietary risks	3	Rate	2009	237.72247862102	472.11342074774	55.64391936003
2	DALYs (Disability-Adjusted Life Years)	57	Belarus	3	Both	27	Age-standardized	410	Neoplasms	110	Dietary risks	3	Rate	2010	264.34469928234	514.2852698932501	63.805216167750004
2	DALYs (Disability-Adjusted Life Years)	57	Belarus	3	Both	27	Age-standardized	410	Neoplasms	110	Dietary risks	3	Rate	2011	273.57908386728997	521.88384075359	65.44063165737
2	DALYs (Disability-Adjusted Life Years)	57	Belarus	3	Both	27	Age-standardized	410	Neoplasms	110	Dietary risks	3	Rate	2012	244.87370874846002	458.92863107516	58.90162503233999
2	DALYs (Disability-Adjusted Life Years)	57	Belarus	3	Both	27	Age-standardized	410	Neoplasms	110	Dietary risks	3	Rate	2013	251.80409541653003	469.87197177235	60.013545944920004
2	DALYs (Disability-Adjusted Life Years)	57	Belarus	3	Both	27	Age-standardized	410	Neoplasms	110	Dietary risks	3	Rate	2014	241.76194916277998	449.76452749445997	57.83080556457
2	DALYs (Disability-Adjusted Life Years)	57	Belarus	3	Both	27	Age-standardized	410	Neoplasms	110	Dietary risks	3	Rate	2015	229.31878365399	428.82949866377004	54.726879915459996
2	DALYs (Disability-Adjusted Life Years)	57	Belarus	3	Both	27	Age-standardized	410	Neoplasms	110	Dietary risks	3	Rate	2016	232.96387860211	429.74014856913	56.60141744895999
2	DALYs (Disability-Adjusted Life Years)	57	Belarus	3	Both	27	Age-standardized	410	Neoplasms	110	Dietary risks	3	Rate	2017	233.13962156688	433.73744902909	57.298433245409996
2	DALYs (Disability-Adjusted Life Years)	57	Belarus	3	Both	27	Age-standardized	410	Neoplasms	110	Dietary risks	3	Rate	2018	240.36161989431002	446.27128799580004	59.33739167252
2	DALYs (Disability-Adjusted Life Years)	57	Belarus	3	Both	27	Age-standardized	410	Neoplasms	110	Dietary risks	3	Rate	2019	246.74580741270003	459.99702070433	61.240668082650004
2	DALYs (Disability-Adjusted Life Years)	57	Belarus	3	Both	27	Age-standardized	410	Neoplasms	110	Dietary risks	3	Rate	2020	247.56248731689	443.21484875106995	61.93411294066001
2	DALYs (Disability-Adjusted Life Years)	57	Belarus	3	Both	27	Age-standardized	410	Neoplasms	110	Dietary risks	3	Rate	2021	248.39137487976998	448.52624536289005	60.25835497706999
2	DALYs (Disability-Adjusted Life Years)	55	Slovenia	3	Both	27	Age-standardized	410	Neoplasms	110	Dietary risks	3	Rate	1990	323.1616259952	613.00530598811	69.99792667561
2	DALYs (Disability-Adjusted Life Years)	55	Slovenia	3	Both	27	Age-standardized	410	Neoplasms	110	Dietary risks	3	Rate	1991	342.88567718172	646.9882556467101	73.15463974393
2	DALYs (Disability-Adjusted Life Years)	55	Slovenia	3	Both	27	Age-standardized	410	Neoplasms	110	Dietary risks	3	Rate	1992	347.64697447944	651.93424511496	74.16044487609
2	DALYs (Disability-Adjusted Life Years)	55	Slovenia	3	Both	27	Age-standardized	410	Neoplasms	110	Dietary risks	3	Rate	1993	359.80147323293	669.2616261242	78.20024406673001
2	DALYs (Disability-Adjusted Life Years)	55	Slovenia	3	Both	27	Age-standardized	410	Neoplasms	110	Dietary risks	3	Rate	1994	353.687288209	652.82334805997	76.55462768988
2	DALYs (Disability-Adjusted Life Years)	55	Slovenia	3	Both	27	Age-standardized	410	Neoplasms	110	Dietary risks	3	Rate	1995	347.18699810956	644.30337331259	74.36454876315999
2	DALYs (Disability-Adjusted Life Years)	55	Slovenia	3	Both	27	Age-standardized	410	Neoplasms	110	Dietary risks	3	Rate	1996	344.4192009066	634.87612287123	74.09806561988
2	DALYs (Disability-Adjusted Life Years)	55	Slovenia	3	Both	27	Age-standardized	410	Neoplasms	110	Dietary risks	3	Rate	1997	343.46639414542	629.0604816535	73.16085752211
2	DALYs (Disability-Adjusted Life Years)	55	Slovenia	3	Both	27	Age-standardized	410	Neoplasms	110	Dietary risks	3	Rate	1998	344.27586802416	626.50151755933	72.29328159828
2	DALYs (Disability-Adjusted Life Years)	55	Slovenia	3	Both	27	Age-standardized	410	Neoplasms	110	Dietary risks	3	Rate	1999	341.95929613429	622.82727031437	71.03522602932
2	DALYs (Disability-Adjusted Life Years)	55	Slovenia	3	Both	27	Age-standardized	410	Neoplasms	110	Dietary risks	3	Rate	2000	329.85926083373	602.3465945883501	68.67403514193
2	DALYs (Disability-Adjusted Life Years)	55	Slovenia	3	Both	27	Age-standardized	410	Neoplasms	110	Dietary risks	3	Rate	2001	335.32607726409	610.68120013872	69.82840044331999
2	DALYs (Disability-Adjusted Life Years)	55	Slovenia	3	Both	27	Age-standardized	410	Neoplasms	110	Dietary risks	3	Rate	2002	329.49551186066	593.2365110813599	66.26038059028
2	DALYs (Disability-Adjusted Life Years)	55	Slovenia	3	Both	27	Age-standardized	410	Neoplasms	110	Dietary risks	3	Rate	2003	331.56857149679996	597.02608440848	66.95792724702
2	DALYs (Disability-Adjusted Life Years)	55	Slovenia	3	Both	27	Age-standardized	410	Neoplasms	110	Dietary risks	3	Rate	2004	322.18681409421004	579.35482630319	64.45160125892001
2	DALYs (Disability-Adjusted Life Years)	55	Slovenia	3	Both	27	Age-standardized	410	Neoplasms	110	Dietary risks	3	Rate	2005	301.11321879733	541.39752478566	59.25076850960001
2	DALYs (Disability-Adjusted Life Years)	55	Slovenia	3	Both	27	Age-standardized	410	Neoplasms	110	Dietary risks	3	Rate	2006	297.17859019531	530.17896443776	59.29610190642
2	DALYs (Disability-Adjusted Life Years)	55	Slovenia	3	Both	27	Age-standardized	410	Neoplasms	110	Dietary risks	3	Rate	2007	297.95767465915	528.39915617902	58.75611591647
2	DALYs (Disability-Adjusted Life Years)	55	Slovenia	3	Both	27	Age-standardized	410	Neoplasms	110	Dietary risks	3	Rate	2008	290.17583687218	514.09504175069	56.5482961132
2	DALYs (Disability-Adjusted Life Years)	55	Slovenia	3	Both	27	Age-standardized	410	Neoplasms	110	Dietary risks	3	Rate	2009	285.63102216385	509.12491858768	54.72068120019
2	DALYs (Disability-Adjusted Life Years)	55	Slovenia	3	Both	27	Age-standardized	410	Neoplasms	110	Dietary risks	3	Rate	2010	279.66015251368003	498.50174172503995	52.948836847760006
2	DALYs (Disability-Adjusted Life Years)	55	Slovenia	3	Both	27	Age-standardized	410	Neoplasms	110	Dietary risks	3	Rate	2011	269.27526706635996	474.36368941031	51.28803376199
2	DALYs (Disability-Adjusted Life Years)	55	Slovenia	3	Both	27	Age-standardized	410	Neoplasms	110	Dietary risks	3	Rate	2012	262.79321551798	466.04352678586	51.62879051421999
2	DALYs (Disability-Adjusted Life Years)	55	Slovenia	3	Both	27	Age-standardized	410	Neoplasms	110	Dietary risks	3	Rate	2013	250.48940148474	441.38284916607995	48.542795446789995
2	DALYs (Disability-Adjusted Life Years)	55	Slovenia	3	Both	27	Age-standardized	410	Neoplasms	110	Dietary risks	3	Rate	2014	232.87855457155	409.91412976552	45.90753209473
2	DALYs (Disability-Adjusted Life Years)	55	Slovenia	3	Both	27	Age-standardized	410	Neoplasms	110	Dietary risks	3	Rate	2015	248.93238568623002	438.17080384875004	49.033500619259996
2	DALYs (Disability-Adjusted Life Years)	55	Slovenia	3	Both	27	Age-standardized	410	Neoplasms	110	Dietary risks	3	Rate	2016	241.41779408042999	422.82324420388994	49.66729568567
2	DALYs (Disability-Adjusted Life Years)	55	Slovenia	3	Both	27	Age-standardized	410	Neoplasms	110	Dietary risks	3	Rate	2017	231.39808191804	410.42526045874	46.76866772071
2	DALYs (Disability-Adjusted Life Years)	55	Slovenia	3	Both	27	Age-standardized	410	Neoplasms	110	Dietary risks	3	Rate	2018	225.46784613453997	400.40040927526	45.751179009379996
2	DALYs (Disability-Adjusted Life Years)	55	Slovenia	3	Both	27	Age-standardized	410	Neoplasms	110	Dietary risks	3	Rate	2019	214.00430983599	385.01281197147	44.15278752038
2	DALYs (Disability-Adjusted Life Years)	55	Slovenia	3	Both	27	Age-standardized	410	Neoplasms	110	Dietary risks	3	Rate	2020	199.31745542034	355.09681928851	42.307818207299995
2	DALYs (Disability-Adjusted Life Years)	55	Slovenia	3	Both	27	Age-standardized	410	Neoplasms	110	Dietary risks	3	Rate	2021	196.33431167050998	355.23399559598	42.54713406768
2	DALYs (Disability-Adjusted Life Years)	58	Estonia	3	Both	27	Age-standardized	410	Neoplasms	110	Dietary risks	3	Rate	1990	345.88931137676	654.78870505775	77.51066464134
2	DALYs (Disability-Adjusted Life Years)	58	Estonia	3	Both	27	Age-standardized	410	Neoplasms	110	Dietary risks	3	Rate	1991	365.73395511465	693.0893142884	81.03529557871
2	DALYs (Disability-Adjusted Life Years)	58	Estonia	3	Both	27	Age-standardized	410	Neoplasms	110	Dietary risks	3	Rate	1992	348.58397720457003	665.66020379618	78.47013249288
2	DALYs (Disability-Adjusted Life Years)	58	Estonia	3	Both	27	Age-standardized	410	Neoplasms	110	Dietary risks	3	Rate	1993	361.41047425211997	687.4772002856699	81.28199882961
2	DALYs (Disability-Adjusted Life Years)	58	Estonia	3	Both	27	Age-standardized	410	Neoplasms	110	Dietary risks	3	Rate	1994	370.24363409465	696.7594528608	83.43274656047001
2	DALYs (Disability-Adjusted Life Years)	58	Estonia	3	Both	27	Age-standardized	410	Neoplasms	110	Dietary risks	3	Rate	1995	355.21831687176	666.3155011696	80.30316811368999
2	DALYs (Disability-Adjusted Life Years)	58	Estonia	3	Both	27	Age-standardized	410	Neoplasms	110	Dietary risks	3	Rate	1996	326.46306662680996	606.35617650083	73.03603585565
2	DALYs (Disability-Adjusted Life Years)	58	Estonia	3	Both	27	Age-standardized	410	Neoplasms	110	Dietary risks	3	Rate	1997	327.65369938146	607.2943920966101	73.00092599912999
2	DALYs (Disability-Adjusted Life Years)	58	Estonia	3	Both	27	Age-standardized	410	Neoplasms	110	Dietary risks	3	Rate	1998	342.18034058698004	639.7671437557	73.69598575804
2	DALYs (Disability-Adjusted Life Years)	58	Estonia	3	Both	27	Age-standardized	410	Neoplasms	110	Dietary risks	3	Rate	1999	323.31362638364	595.6262850677999	68.35707098961
2	DALYs (Disability-Adjusted Life Years)	58	Estonia	3	Both	27	Age-standardized	410	Neoplasms	110	Dietary risks	3	Rate	2000	315.61768099601	572.5448486673399	66.28060134326
2	DALYs (Disability-Adjusted Life Years)	58	Estonia	3	Both	27	Age-standardized	410	Neoplasms	110	Dietary risks	3	Rate	2001	320.00859898109	574.2049502514	64.74754309494
2	DALYs (Disability-Adjusted Life Years)	58	Estonia	3	Both	27	Age-standardized	410	Neoplasms	110	Dietary risks	3	Rate	2002	303.17113687327003	544.7449647992499	60.86756966179
2	DALYs (Disability-Adjusted Life Years)	58	Estonia	3	Both	27	Age-standardized	410	Neoplasms	110	Dietary risks	3	Rate	2003	290.59265499192	525.46885056038	57.81234718405
2	DALYs (Disability-Adjusted Life Years)	58	Estonia	3	Both	27	Age-standardized	410	Neoplasms	110	Dietary risks	3	Rate	2004	290.02464925893	522.09327073778	57.514121384650004
2	DALYs (Disability-Adjusted Life Years)	58	Estonia	3	Both	27	Age-standardized	410	Neoplasms	110	Dietary risks	3	Rate	2005	284.24840882355	516.45637698072	55.542841659720004
2	DALYs (Disability-Adjusted Life Years)	58	Estonia	3	Both	27	Age-standardized	410	Neoplasms	110	Dietary risks	3	Rate	2006	282.85734655973	514.35428712896	54.894453758720005
2	DALYs (Disability-Adjusted Life Years)	58	Estonia	3	Both	27	Age-standardized	410	Neoplasms	110	Dietary risks	3	Rate	2007	279.43664817468	505.63111600404	54.685005424450004
2	DALYs (Disability-Adjusted Life Years)	58	Estonia	3	Both	27	Age-standardized	410	Neoplasms	110	Dietary risks	3	Rate	2008	262.42186002262	472.82189052747	51.51270520735
2	DALYs (Disability-Adjusted Life Years)	58	Estonia	3	Both	27	Age-standardized	410	Neoplasms	110	Dietary risks	3	Rate	2009	256.95036045508	466.35381543211	49.86533783616
2	DALYs (Disability-Adjusted Life Years)	58	Estonia	3	Both	27	Age-standardized	410	Neoplasms	110	Dietary risks	3	Rate	2010	241.77497766727	438.50919382792	47.95138330463
2	DALYs (Disability-Adjusted Life Years)	58	Estonia	3	Both	27	Age-standardized	410	Neoplasms	110	Dietary risks	3	Rate	2011	248.83820547718	448.58885333757996	49.96394442444
2	DALYs (Disability-Adjusted Life Years)	58	Estonia	3	Both	27	Age-standardized	410	Neoplasms	110	Dietary risks	3	Rate	2012	244.11177171178	435.01193454293997	49.51997847607
2	DALYs (Disability-Adjusted Life Years)	58	Estonia	3	Both	27	Age-standardized	410	Neoplasms	110	Dietary risks	3	Rate	2013	233.25826135932	420.64196026544	46.43698118148
2	DALYs (Disability-Adjusted Life Years)	58	Estonia	3	Both	27	Age-standardized	410	Neoplasms	110	Dietary risks	3	Rate	2014	236.65068222705	417.04142997449	47.71732779178
2	DALYs (Disability-Adjusted Life Years)	58	Estonia	3	Both	27	Age-standardized	410	Neoplasms	110	Dietary risks	3	Rate	2015	241.01372403031002	422.40106629522006	48.629486633780004
2	DALYs (Disability-Adjusted Life Years)	58	Estonia	3	Both	27	Age-standardized	410	Neoplasms	110	Dietary risks	3	Rate	2016	251.47242414642997	437.4191986078	51.18758968344
2	DALYs (Disability-Adjusted Life Years)	58	Estonia	3	Both	27	Age-standardized	410	Neoplasms	110	Dietary risks	3	Rate	2017	237.06183684764002	408.5936824977	47.00865123688
2	DALYs (Disability-Adjusted Life Years)	58	Estonia	3	Both	27	Age-standardized	410	Neoplasms	110	Dietary risks	3	Rate	2018	239.83919884536	420.43767930459	47.7167237346
2	DALYs (Disability-Adjusted Life Years)	58	Estonia	3	Both	27	Age-standardized	410	Neoplasms	110	Dietary risks	3	Rate	2019	236.70229609239	410.63791956096	46.78446846796
2	DALYs (Disability-Adjusted Life Years)	58	Estonia	3	Both	27	Age-standardized	410	Neoplasms	110	Dietary risks	3	Rate	2020	238.16755915467	416.49117106249	47.51414085807
2	DALYs (Disability-Adjusted Life Years)	58	Estonia	3	Both	27	Age-standardized	410	Neoplasms	110	Dietary risks	3	Rate	2021	231.51252191019998	407.93251340353004	42.98208336871
2	DALYs (Disability-Adjusted Life Years)	59	Latvia	3	Both	27	Age-standardized	410	Neoplasms	110	Dietary risks	3	Rate	1990	343.55456687672	680.42235191245	77.66555737371
2	DALYs (Disability-Adjusted Life Years)	59	Latvia	3	Both	27	Age-standardized	410	Neoplasms	110	Dietary risks	3	Rate	1991	342.43586884625	670.45596742806	78.04067102612
2	DALYs (Disability-Adjusted Life Years)	59	Latvia	3	Both	27	Age-standardized	410	Neoplasms	110	Dietary risks	3	Rate	1992	345.16029481116	666.16389939567	77.44044619658001
2	DALYs (Disability-Adjusted Life Years)	59	Latvia	3	Both	27	Age-standardized	410	Neoplasms	110	Dietary risks	3	Rate	1993	358.77414290139	682.33217848921	80.62486089155
2	DALYs (Disability-Adjusted Life Years)	59	Latvia	3	Both	27	Age-standardized	410	Neoplasms	110	Dietary risks	3	Rate	1994	385.00228169832997	722.63653534009	87.62779116432999
2	DALYs (Disability-Adjusted Life Years)	59	Latvia	3	Both	27	Age-standardized	410	Neoplasms	110	Dietary risks	3	Rate	1995	369.79689629354	692.07597268201	84.18505627344
2	DALYs (Disability-Adjusted Life Years)	59	Latvia	3	Both	27	Age-standardized	410	Neoplasms	110	Dietary risks	3	Rate	1996	333.18875223996	612.63473607706	76.96732819820001
2	DALYs (Disability-Adjusted Life Years)	59	Latvia	3	Both	27	Age-standardized	410	Neoplasms	110	Dietary risks	3	Rate	1997	332.52119771164	606.88769901861	78.11830543382
2	DALYs (Disability-Adjusted Life Years)	59	Latvia	3	Both	27	Age-standardized	410	Neoplasms	110	Dietary risks	3	Rate	1998	350.49167264373	643.38986092693	82.14099705731
2	DALYs (Disability-Adjusted Life Years)	59	Latvia	3	Both	27	Age-standardized	410	Neoplasms	110	Dietary risks	3	Rate	1999	336.08861120400996	614.10107520752	77.57676122656
2	DALYs (Disability-Adjusted Life Years)	59	Latvia	3	Both	27	Age-standardized	410	Neoplasms	110	Dietary risks	3	Rate	2000	319.7008480714	583.9949080128599	75.03692650975
2	DALYs (Disability-Adjusted Life Years)	59	Latvia	3	Both	27	Age-standardized	410	Neoplasms	110	Dietary risks	3	Rate	2001	335.12894795662	609.70636067787	78.91015226961
2	DALYs (Disability-Adjusted Life Years)	59	Latvia	3	Both	27	Age-standardized	410	Neoplasms	110	Dietary risks	3	Rate	2002	324.76073069069	585.10888851872	75.59691318192
2	DALYs (Disability-Adjusted Life Years)	59	Latvia	3	Both	27	Age-standardized	410	Neoplasms	110	Dietary risks	3	Rate	2003	320.81976533581997	573.20226631141	73.99229776841
2	DALYs (Disability-Adjusted Life Years)	59	Latvia	3	Both	27	Age-standardized	410	Neoplasms	110	Dietary risks	3	Rate	2004	317.89576615729	568.2794170221	72.05604793438
2	DALYs (Disability-Adjusted Life Years)	59	Latvia	3	Both	27	Age-standardized	410	Neoplasms	110	Dietary risks	3	Rate	2005	323.86792810039	585.23010617387	73.58527411533001
2	DALYs (Disability-Adjusted Life Years)	59	Latvia	3	Both	27	Age-standardized	410	Neoplasms	110	Dietary risks	3	Rate	2006	335.47760537214	601.8278696797599	76.16010448657
2	DALYs (Disability-Adjusted Life Years)	59	Latvia	3	Both	27	Age-standardized	410	Neoplasms	110	Dietary risks	3	Rate	2007	327.33297003395	590.38269722476	73.43889748033
2	DALYs (Disability-Adjusted Life Years)	59	Latvia	3	Both	27	Age-standardized	410	Neoplasms	110	Dietary risks	3	Rate	2008	316.47885348395	571.12221473679	69.73812185406
2	DALYs (Disability-Adjusted Life Years)	59	Latvia	3	Both	27	Age-standardized	410	Neoplasms	110	Dietary risks	3	Rate	2009	314.07220153056	558.98574324358	67.95280189342
2	DALYs (Disability-Adjusted Life Years)	59	Latvia	3	Both	27	Age-standardized	410	Neoplasms	110	Dietary risks	3	Rate	2010	313.26365192092004	562.2485468958799	68.41878770126
2	DALYs (Disability-Adjusted Life Years)	59	Latvia	3	Both	27	Age-standardized	410	Neoplasms	110	Dietary risks	3	Rate	2011	303.17158760043	552.91220391199	66.23601759434
2	DALYs (Disability-Adjusted Life Years)	59	Latvia	3	Both	27	Age-standardized	410	Neoplasms	110	Dietary risks	3	Rate	2012	301.38950666134	536.55913768088	65.26040689279
2	DALYs (Disability-Adjusted Life Years)	59	Latvia	3	Both	27	Age-standardized	410	Neoplasms	110	Dietary risks	3	Rate	2013	302.29004896975	537.9611879988	65.65647473542
2	DALYs (Disability-Adjusted Life Years)	59	Latvia	3	Both	27	Age-standardized	410	Neoplasms	110	Dietary risks	3	Rate	2014	292.9233298955	520.71089356341	65.02589871515
2	DALYs (Disability-Adjusted Life Years)	59	Latvia	3	Both	27	Age-standardized	410	Neoplasms	110	Dietary risks	3	Rate	2015	285.11560322815	509.61599628793	63.90361705296
2	DALYs (Disability-Adjusted Life Years)	59	Latvia	3	Both	27	Age-standardized	410	Neoplasms	110	Dietary risks	3	Rate	2016	277.25081759124	491.95453337925	62.454886829859994
2	DALYs (Disability-Adjusted Life Years)	59	Latvia	3	Both	27	Age-standardized	410	Neoplasms	110	Dietary risks	3	Rate	2017	274.58588338778003	485.12510452616	62.921694989849996
2	DALYs (Disability-Adjusted Life Years)	59	Latvia	3	Both	27	Age-standardized	410	Neoplasms	110	Dietary risks	3	Rate	2018	276.10369576239	486.65794885275	63.21350725776
2	DALYs (Disability-Adjusted Life Years)	59	Latvia	3	Both	27	Age-standardized	410	Neoplasms	110	Dietary risks	3	Rate	2019	261.20679871694	456.76359658714	58.145084895219995
2	DALYs (Disability-Adjusted Life Years)	59	Latvia	3	Both	27	Age-standardized	410	Neoplasms	110	Dietary risks	3	Rate	2020	258.92202719479997	457.26771448267	56.823583516350006
2	DALYs (Disability-Adjusted Life Years)	59	Latvia	3	Both	27	Age-standardized	410	Neoplasms	110	Dietary risks	3	Rate	2021	260.81409254286	464.80508531515994	56.425495276709995
2	DALYs (Disability-Adjusted Life Years)	61	Republic of Moldova	3	Both	27	Age-standardized	410	Neoplasms	110	Dietary risks	3	Rate	1990	309.29154606835	593.70074534617	75.15960822918
2	DALYs (Disability-Adjusted Life Years)	61	Republic of Moldova	3	Both	27	Age-standardized	410	Neoplasms	110	Dietary risks	3	Rate	1991	309.94954444037	590.00478206879	74.08667503502001
2	DALYs (Disability-Adjusted Life Years)	61	Republic of Moldova	3	Both	27	Age-standardized	410	Neoplasms	110	Dietary risks	3	Rate	1992	290.2953224965	547.44453241004	70.40211686623
2	DALYs (Disability-Adjusted Life Years)	61	Republic of Moldova	3	Both	27	Age-standardized	410	Neoplasms	110	Dietary risks	3	Rate	1993	294.15902116755	550.1822412677	71.91742712008
2	DALYs (Disability-Adjusted Life Years)	61	Republic of Moldova	3	Both	27	Age-standardized	410	Neoplasms	110	Dietary risks	3	Rate	1994	318.07504392872	592.51433515852	78.70629177754
2	DALYs (Disability-Adjusted Life Years)	61	Republic of Moldova	3	Both	27	Age-standardized	410	Neoplasms	110	Dietary risks	3	Rate	1995	310.59473556119	577.6051253512701	76.89307239656
2	DALYs (Disability-Adjusted Life Years)	61	Republic of Moldova	3	Both	27	Age-standardized	410	Neoplasms	110	Dietary risks	3	Rate	1996	278.68989024112	517.4406905661699	69.9982458666
2	DALYs (Disability-Adjusted Life Years)	61	Republic of Moldova	3	Both	27	Age-standardized	410	Neoplasms	110	Dietary risks	3	Rate	1997	245.53431290896	454.77946076205	61.816885934700004
2	DALYs (Disability-Adjusted Life Years)	61	Republic of Moldova	3	Both	27	Age-standardized	410	Neoplasms	110	Dietary risks	3	Rate	1998	237.06353933912	434.56261308234997	61.12953650998
2	DALYs (Disability-Adjusted Life Years)	61	Republic of Moldova	3	Both	27	Age-standardized	410	Neoplasms	110	Dietary risks	3	Rate	1999	244.93720501642997	439.90434233716996	63.3356591399
2	DALYs (Disability-Adjusted Life Years)	61	Republic of Moldova	3	Both	27	Age-standardized	410	Neoplasms	110	Dietary risks	3	Rate	2000	248.70358898863	446.16926582821	64.81496388008
2	DALYs (Disability-Adjusted Life Years)	61	Republic of Moldova	3	Both	27	Age-standardized	410	Neoplasms	110	Dietary risks	3	Rate	2001	243.43471554799	432.71268005435	64.65019468547
2	DALYs (Disability-Adjusted Life Years)	61	Republic of Moldova	3	Both	27	Age-standardized	410	Neoplasms	110	Dietary risks	3	Rate	2002	246.70194169796002	438.03319593142	66.64066706544999
2	DALYs (Disability-Adjusted Life Years)	61	Republic of Moldova	3	Both	27	Age-standardized	410	Neoplasms	110	Dietary risks	3	Rate	2003	249.48239611168	441.01483732136	68.13732966759
2	DALYs (Disability-Adjusted Life Years)	61	Republic of Moldova	3	Both	27	Age-standardized	410	Neoplasms	110	Dietary risks	3	Rate	2004	249.08903357791002	447.05888330291	67.85026780694
2	DALYs (Disability-Adjusted Life Years)	61	Republic of Moldova	3	Both	27	Age-standardized	410	Neoplasms	110	Dietary risks	3	Rate	2005	262.55815777451	472.28122569467	72.12984297589999
2	DALYs (Disability-Adjusted Life Years)	61	Republic of Moldova	3	Both	27	Age-standardized	410	Neoplasms	110	Dietary risks	3	Rate	2006	271.45665513603	482.93299422385	74.69120847373
2	DALYs (Disability-Adjusted Life Years)	61	Republic of Moldova	3	Both	27	Age-standardized	410	Neoplasms	110	Dietary risks	3	Rate	2007	287.93357268558003	517.24193554415	79.14319183942999
2	DALYs (Disability-Adjusted Life Years)	61	Republic of Moldova	3	Both	27	Age-standardized	410	Neoplasms	110	Dietary risks	3	Rate	2008	293.74199036722	531.2046900028799	80.17419176336
2	DALYs (Disability-Adjusted Life Years)	61	Republic of Moldova	3	Both	27	Age-standardized	410	Neoplasms	110	Dietary risks	3	Rate	2009	300.88248249286	539.59420261053	82.31698902987999
2	DALYs (Disability-Adjusted Life Years)	61	Republic of Moldova	3	Both	27	Age-standardized	410	Neoplasms	110	Dietary risks	3	Rate	2010	299.52044124438	541.05796038585	81.88717918997999
2	DALYs (Disability-Adjusted Life Years)	61	Republic of Moldova	3	Both	27	Age-standardized	410	Neoplasms	110	Dietary risks	3	Rate	2011	281.15864039035	512.969061648	76.90339558067
2	DALYs (Disability-Adjusted Life Years)	61	Republic of Moldova	3	Both	27	Age-standardized	410	Neoplasms	110	Dietary risks	3	Rate	2012	279.48046476394	510.26379629360997	75.64579244829001
2	DALYs (Disability-Adjusted Life Years)	61	Republic of Moldova	3	Both	27	Age-standardized	410	Neoplasms	110	Dietary risks	3	Rate	2013	273.95162599313	495.60703342111	73.49008408243
2	DALYs (Disability-Adjusted Life Years)	61	Republic of Moldova	3	Both	27	Age-standardized	410	Neoplasms	110	Dietary risks	3	Rate	2014	280.94712595	508.15180778206	73.70535644265
2	DALYs (Disability-Adjusted Life Years)	61	Republic of Moldova	3	Both	27	Age-standardized	410	Neoplasms	110	Dietary risks	3	Rate	2015	288.31125260618	516.2146277204	74.10166039751999
2	DALYs (Disability-Adjusted Life Years)	61	Republic of Moldova	3	Both	27	Age-standardized	410	Neoplasms	110	Dietary risks	3	Rate	2016	280.98217535698	497.81428007143995	72.26626794827
2	DALYs (Disability-Adjusted Life Years)	61	Republic of Moldova	3	Both	27	Age-standardized	410	Neoplasms	110	Dietary risks	3	Rate	2017	263.81212837171	471.4194336968	68.60260635237
2	DALYs (Disability-Adjusted Life Years)	61	Republic of Moldova	3	Both	27	Age-standardized	410	Neoplasms	110	Dietary risks	3	Rate	2018	258.5645831716	455.5514120367	67.67738731381999
2	DALYs (Disability-Adjusted Life Years)	61	Republic of Moldova	3	Both	27	Age-standardized	410	Neoplasms	110	Dietary risks	3	Rate	2019	256.18561386278003	445.65765804767994	65.33080203828
2	DALYs (Disability-Adjusted Life Years)	61	Republic of Moldova	3	Both	27	Age-standardized	410	Neoplasms	110	Dietary risks	3	Rate	2020	257.74036154829	451.22817515142	66.62697875393
2	DALYs (Disability-Adjusted Life Years)	61	Republic of Moldova	3	Both	27	Age-standardized	410	Neoplasms	110	Dietary risks	3	Rate	2021	257.96959684065	449.37179835839	65.85334749377
2	DALYs (Disability-Adjusted Life Years)	60	Lithuania	3	Both	27	Age-standardized	410	Neoplasms	110	Dietary risks	3	Rate	1990	320.38586183842	633.02198699884	74.79327109184
2	DALYs (Disability-Adjusted Life Years)	60	Lithuania	3	Both	27	Age-standardized	410	Neoplasms	110	Dietary risks	3	Rate	1991	336.54164982968	653.06168005614	79.15355980878
2	DALYs (Disability-Adjusted Life Years)	60	Lithuania	3	Both	27	Age-standardized	410	Neoplasms	110	Dietary risks	3	Rate	1992	325.67743535411	631.6874125539599	75.97155554973
2	DALYs (Disability-Adjusted Life Years)	60	Lithuania	3	Both	27	Age-standardized	410	Neoplasms	110	Dietary risks	3	Rate	1993	338.81443304615	649.8229664773	78.79511434547
2	DALYs (Disability-Adjusted Life Years)	60	Lithuania	3	Both	27	Age-standardized	410	Neoplasms	110	Dietary risks	3	Rate	1994	342.18925866130996	653.9543738710701	79.60697723708
2	DALYs (Disability-Adjusted Life Years)	60	Lithuania	3	Both	27	Age-standardized	410	Neoplasms	110	Dietary risks	3	Rate	1995	339.51477376164	642.6302826011	79.06414230205
2	DALYs (Disability-Adjusted Life Years)	60	Lithuania	3	Both	27	Age-standardized	410	Neoplasms	110	Dietary risks	3	Rate	1996	328.07127865148004	623.5574982347899	75.04005889888
2	DALYs (Disability-Adjusted Life Years)	60	Lithuania	3	Both	27	Age-standardized	410	Neoplasms	110	Dietary risks	3	Rate	1997	314.74209690821	596.3219878748	73.18602486464
2	DALYs (Disability-Adjusted Life Years)	60	Lithuania	3	Both	27	Age-standardized	410	Neoplasms	110	Dietary risks	3	Rate	1998	319.71314693861	598.63215894497	74.17006489552999
2	DALYs (Disability-Adjusted Life Years)	60	Lithuania	3	Both	27	Age-standardized	410	Neoplasms	110	Dietary risks	3	Rate	1999	312.19204903236	586.5878730768401	70.91866621046
2	DALYs (Disability-Adjusted Life Years)	60	Lithuania	3	Both	27	Age-standardized	410	Neoplasms	110	Dietary risks	3	Rate	2000	305.84335307135	570.98115848649	69.72975202329
2	DALYs (Disability-Adjusted Life Years)	60	Lithuania	3	Both	27	Age-standardized	410	Neoplasms	110	Dietary risks	3	Rate	2001	313.45558234307003	580.29847739368	70.17238947151999
2	DALYs (Disability-Adjusted Life Years)	60	Lithuania	3	Both	27	Age-standardized	410	Neoplasms	110	Dietary risks	3	Rate	2002	304.75847740039	566.93623514906	68.05303677044
2	DALYs (Disability-Adjusted Life Years)	60	Lithuania	3	Both	27	Age-standardized	410	Neoplasms	110	Dietary risks	3	Rate	2003	308.80221760110004	574.88711598504	66.92801767251
2	DALYs (Disability-Adjusted Life Years)	60	Lithuania	3	Both	27	Age-standardized	410	Neoplasms	110	Dietary risks	3	Rate	2004	304.53678476275996	564.91596001373	65.71471411851999
2	DALYs (Disability-Adjusted Life Years)	60	Lithuania	3	Both	27	Age-standardized	410	Neoplasms	110	Dietary risks	3	Rate	2005	318.81608313541	586.20464529973	68.63856884151
2	DALYs (Disability-Adjusted Life Years)	60	Lithuania	3	Both	27	Age-standardized	410	Neoplasms	110	Dietary risks	3	Rate	2006	320.79620784797004	587.16682348767	68.54806131911
2	DALYs (Disability-Adjusted Life Years)	60	Lithuania	3	Both	27	Age-standardized	410	Neoplasms	110	Dietary risks	3	Rate	2007	328.20295394852997	604.07073049243	68.73821926939
2	DALYs (Disability-Adjusted Life Years)	60	Lithuania	3	Both	27	Age-standardized	410	Neoplasms	110	Dietary risks	3	Rate	2008	325.58008036305	596.328250061	67.91016867073
2	DALYs (Disability-Adjusted Life Years)	60	Lithuania	3	Both	27	Age-standardized	410	Neoplasms	110	Dietary risks	3	Rate	2009	300.81842424402	548.3375295775701	63.04732691811
2	DALYs (Disability-Adjusted Life Years)	60	Lithuania	3	Both	27	Age-standardized	410	Neoplasms	110	Dietary risks	3	Rate	2010	301.22207399299	545.91853695408	63.48587845977001
2	DALYs (Disability-Adjusted Life Years)	60	Lithuania	3	Both	27	Age-standardized	410	Neoplasms	110	Dietary risks	3	Rate	2011	301.68125242504	538.70048374396	62.6185759565
2	DALYs (Disability-Adjusted Life Years)	60	Lithuania	3	Both	27	Age-standardized	410	Neoplasms	110	Dietary risks	3	Rate	2012	294.98502822297996	520.23415657034	60.730325505020005
2	DALYs (Disability-Adjusted Life Years)	60	Lithuania	3	Both	27	Age-standardized	410	Neoplasms	110	Dietary risks	3	Rate	2013	297.04842438247	521.89387949741	61.14605757063
2	DALYs (Disability-Adjusted Life Years)	60	Lithuania	3	Both	27	Age-standardized	410	Neoplasms	110	Dietary risks	3	Rate	2014	286.4038457407	511.96652310087995	59.493128039039995
2	DALYs (Disability-Adjusted Life Years)	60	Lithuania	3	Both	27	Age-standardized	410	Neoplasms	110	Dietary risks	3	Rate	2015	291.28616736705	520.44486510637	60.81672686564
2	DALYs (Disability-Adjusted Life Years)	60	Lithuania	3	Both	27	Age-standardized	410	Neoplasms	110	Dietary risks	3	Rate	2016	280.75942870692	505.23836981128994	59.25006652719
2	DALYs (Disability-Adjusted Life Years)	60	Lithuania	3	Both	27	Age-standardized	410	Neoplasms	110	Dietary risks	3	Rate	2017	261.78231282306	463.77059121428005	54.37529543927
2	DALYs (Disability-Adjusted Life Years)	60	Lithuania	3	Both	27	Age-standardized	410	Neoplasms	110	Dietary risks	3	Rate	2018	259.89891894926	456.19298032734	54.65961973338
2	DALYs (Disability-Adjusted Life Years)	60	Lithuania	3	Both	27	Age-standardized	410	Neoplasms	110	Dietary risks	3	Rate	2019	257.3264113963	451.47344722075	53.82773193544
2	DALYs (Disability-Adjusted Life Years)	60	Lithuania	3	Both	27	Age-standardized	410	Neoplasms	110	Dietary risks	3	Rate	2020	257.81535206872996	455.52037992864996	54.446165978
2	DALYs (Disability-Adjusted Life Years)	60	Lithuania	3	Both	27	Age-standardized	410	Neoplasms	110	Dietary risks	3	Rate	2021	255.37760187928	455.8730672613	51.65548792078
2	DALYs (Disability-Adjusted Life Years)	62	Russian Federation	3	Both	27	Age-standardized	410	Neoplasms	110	Dietary risks	3	Rate	1990	387.84403770871	784.69303928496	96.35148129403
2	DALYs (Disability-Adjusted Life Years)	62	Russian Federation	3	Both	27	Age-standardized	410	Neoplasms	110	Dietary risks	3	Rate	1991	382.82653757915	769.92994426198	95.5186737237
2	DALYs (Disability-Adjusted Life Years)	62	Russian Federation	3	Both	27	Age-standardized	410	Neoplasms	110	Dietary risks	3	Rate	1992	387.44848544151	775.54484296135	97.19204700276
2	DALYs (Disability-Adjusted Life Years)	62	Russian Federation	3	Both	27	Age-standardized	410	Neoplasms	110	Dietary risks	3	Rate	1993	419.96889661043997	828.46133525816	106.37589550695
2	DALYs (Disability-Adjusted Life Years)	62	Russian Federation	3	Both	27	Age-standardized	410	Neoplasms	110	Dietary risks	3	Rate	1994	431.21491277336	843.43506024228	109.95942127692
2	DALYs (Disability-Adjusted Life Years)	62	Russian Federation	3	Both	27	Age-standardized	410	Neoplasms	110	Dietary risks	3	Rate	1995	409.313335969	796.71940168603	104.93324510019998
2	DALYs (Disability-Adjusted Life Years)	62	Russian Federation	3	Both	27	Age-standardized	410	Neoplasms	110	Dietary risks	3	Rate	1996	389.17655788379	752.96526781133	100.20895258107
2	DALYs (Disability-Adjusted Life Years)	62	Russian Federation	3	Both	27	Age-standardized	410	Neoplasms	110	Dietary risks	3	Rate	1997	370.34726795012	713.44043594994	95.78349879806
2	DALYs (Disability-Adjusted Life Years)	62	Russian Federation	3	Both	27	Age-standardized	410	Neoplasms	110	Dietary risks	3	Rate	1998	364.29161866794004	698.31545416503	94.1742161818
2	DALYs (Disability-Adjusted Life Years)	62	Russian Federation	3	Both	27	Age-standardized	410	Neoplasms	110	Dietary risks	3	Rate	1999	380.82041606992	723.67820311886	98.52794297455999
2	DALYs (Disability-Adjusted Life Years)	62	Russian Federation	3	Both	27	Age-standardized	410	Neoplasms	110	Dietary risks	3	Rate	2000	383.29076144001	723.49102051192	99.30334273979
2	DALYs (Disability-Adjusted Life Years)	62	Russian Federation	3	Both	27	Age-standardized	410	Neoplasms	110	Dietary risks	3	Rate	2001	375.12926152787	705.26458308118	96.17900736918
2	DALYs (Disability-Adjusted Life Years)	62	Russian Federation	3	Both	27	Age-standardized	410	Neoplasms	110	Dietary risks	3	Rate	2002	367.7622410711	690.98237584713	93.89064988747
2	DALYs (Disability-Adjusted Life Years)	62	Russian Federation	3	Both	27	Age-standardized	410	Neoplasms	110	Dietary risks	3	Rate	2003	367.20296311318	688.1963614659101	92.42278596889001
2	DALYs (Disability-Adjusted Life Years)	62	Russian Federation	3	Both	27	Age-standardized	410	Neoplasms	110	Dietary risks	3	Rate	2004	357.16233957158	668.0763043419	88.80487577366
2	DALYs (Disability-Adjusted Life Years)	62	Russian Federation	3	Both	27	Age-standardized	410	Neoplasms	110	Dietary risks	3	Rate	2005	367.22191275898	682.82601086517	91.59708395876
2	DALYs (Disability-Adjusted Life Years)	62	Russian Federation	3	Both	27	Age-standardized	410	Neoplasms	110	Dietary risks	3	Rate	2006	342.58762070615	637.18724622046	84.72248989819
2	DALYs (Disability-Adjusted Life Years)	62	Russian Federation	3	Both	27	Age-standardized	410	Neoplasms	110	Dietary risks	3	Rate	2007	327.31102485616003	609.53859301587	80.39988596724
2	DALYs (Disability-Adjusted Life Years)	62	Russian Federation	3	Both	27	Age-standardized	410	Neoplasms	110	Dietary risks	3	Rate	2008	329.70663336998	610.966890287	80.72959671219
2	DALYs (Disability-Adjusted Life Years)	62	Russian Federation	3	Both	27	Age-standardized	410	Neoplasms	110	Dietary risks	3	Rate	2009	320.12748471494	593.76455383803	78.45977001253999
2	DALYs (Disability-Adjusted Life Years)	62	Russian Federation	3	Both	27	Age-standardized	410	Neoplasms	110	Dietary risks	3	Rate	2010	323.46678298483	597.50692885388	79.27094195492
2	DALYs (Disability-Adjusted Life Years)	62	Russian Federation	3	Both	27	Age-standardized	410	Neoplasms	110	Dietary risks	3	Rate	2011	306.52553027571	563.73685891927	74.71663401584
2	DALYs (Disability-Adjusted Life Years)	62	Russian Federation	3	Both	27	Age-standardized	410	Neoplasms	110	Dietary risks	3	Rate	2012	298.43983977708	547.01149390543	72.6587452945
2	DALYs (Disability-Adjusted Life Years)	62	Russian Federation	3	Both	27	Age-standardized	410	Neoplasms	110	Dietary risks	3	Rate	2013	292.39450404888004	534.7516280975	71.05467449981
2	DALYs (Disability-Adjusted Life Years)	62	Russian Federation	3	Both	27	Age-standardized	410	Neoplasms	110	Dietary risks	3	Rate	2014	296.21704461391	537.92794185825	71.98371143866
2	DALYs (Disability-Adjusted Life Years)	62	Russian Federation	3	Both	27	Age-standardized	410	Neoplasms	110	Dietary risks	3	Rate	2015	294.21542291873	533.32484467863	71.66638033696
2	DALYs (Disability-Adjusted Life Years)	62	Russian Federation	3	Both	27	Age-standardized	410	Neoplasms	110	Dietary risks	3	Rate	2016	289.70607649055	523.36779174889	70.57444245746
2	DALYs (Disability-Adjusted Life Years)	62	Russian Federation	3	Both	27	Age-standardized	410	Neoplasms	110	Dietary risks	3	Rate	2017	279.51032722315	502.91999168315004	68.06891563843
2	DALYs (Disability-Adjusted Life Years)	62	Russian Federation	3	Both	27	Age-standardized	410	Neoplasms	110	Dietary risks	3	Rate	2018	284.00909959373	505.74035331361	69.16015089673
2	DALYs (Disability-Adjusted Life Years)	62	Russian Federation	3	Both	27	Age-standardized	410	Neoplasms	110	Dietary risks	3	Rate	2019	281.83437087048003	500.12763971059996	68.27066995275
2	DALYs (Disability-Adjusted Life Years)	62	Russian Federation	3	Both	27	Age-standardized	410	Neoplasms	110	Dietary risks	3	Rate	2020	278.14472551241	498.84354964553995	67.74519055252
2	DALYs (Disability-Adjusted Life Years)	62	Russian Federation	3	Both	27	Age-standardized	410	Neoplasms	110	Dietary risks	3	Rate	2021	278.91195367613	498.97622637134003	70.63878139947
2	DALYs (Disability-Adjusted Life Years)	63	Ukraine	3	Both	27	Age-standardized	410	Neoplasms	110	Dietary risks	3	Rate	1990	377.49643858596	757.13385594571	110.15854274964
2	DALYs (Disability-Adjusted Life Years)	63	Ukraine	3	Both	27	Age-standardized	410	Neoplasms	110	Dietary risks	3	Rate	1991	388.25929896533	779.30552832743	113.00962713645
2	DALYs (Disability-Adjusted Life Years)	63	Ukraine	3	Both	27	Age-standardized	410	Neoplasms	110	Dietary risks	3	Rate	1992	395.01983203705004	792.27345857039	114.18907759107
2	DALYs (Disability-Adjusted Life Years)	63	Ukraine	3	Both	27	Age-standardized	410	Neoplasms	110	Dietary risks	3	Rate	1993	394.72221188192003	784.34397973307	113.26631566831
2	DALYs (Disability-Adjusted Life Years)	63	Ukraine	3	Both	27	Age-standardized	410	Neoplasms	110	Dietary risks	3	Rate	1994	398.10446674214	785.37912027317	116.03179185865999
2	DALYs (Disability-Adjusted Life Years)	63	Ukraine	3	Both	27	Age-standardized	410	Neoplasms	110	Dietary risks	3	Rate	1995	410.27587534461003	801.09260940536	121.87429047119001
2	DALYs (Disability-Adjusted Life Years)	63	Ukraine	3	Both	27	Age-standardized	410	Neoplasms	110	Dietary risks	3	Rate	1996	395.72345225197	767.91476610461	118.67174742265
2	DALYs (Disability-Adjusted Life Years)	63	Ukraine	3	Both	27	Age-standardized	410	Neoplasms	110	Dietary risks	3	Rate	1997	385.116209454	741.92450064478	116.29285746873
2	DALYs (Disability-Adjusted Life Years)	63	Ukraine	3	Both	27	Age-standardized	410	Neoplasms	110	Dietary risks	3	Rate	1998	372.10313100918	712.3204464540499	113.55035853857
2	DALYs (Disability-Adjusted Life Years)	63	Ukraine	3	Both	27	Age-standardized	410	Neoplasms	110	Dietary risks	3	Rate	1999	383.79339169849	730.39261336469	118.41946940749
2	DALYs (Disability-Adjusted Life Years)	63	Ukraine	3	Both	27	Age-standardized	410	Neoplasms	110	Dietary risks	3	Rate	2000	388.96015890484	735.86202429444	121.21949101965
2	DALYs (Disability-Adjusted Life Years)	63	Ukraine	3	Both	27	Age-standardized	410	Neoplasms	110	Dietary risks	3	Rate	2001	377.27896543842	713.16769880594	117.44700904665
2	DALYs (Disability-Adjusted Life Years)	63	Ukraine	3	Both	27	Age-standardized	410	Neoplasms	110	Dietary risks	3	Rate	2002	374.7465277067	706.47995328098	115.7686834491
2	DALYs (Disability-Adjusted Life Years)	63	Ukraine	3	Both	27	Age-standardized	410	Neoplasms	110	Dietary risks	3	Rate	2003	365.06403230338	685.9913788180099	111.64863174083
2	DALYs (Disability-Adjusted Life Years)	63	Ukraine	3	Both	27	Age-standardized	410	Neoplasms	110	Dietary risks	3	Rate	2004	356.38781913488	659.8365770692	108.2144489535
2	DALYs (Disability-Adjusted Life Years)	63	Ukraine	3	Both	27	Age-standardized	410	Neoplasms	110	Dietary risks	3	Rate	2005	318.57017054929	581.8630089164201	95.69562104465
2	DALYs (Disability-Adjusted Life Years)	63	Ukraine	3	Both	27	Age-standardized	410	Neoplasms	110	Dietary risks	3	Rate	2006	291.96746424517	529.66657977762	87.46197425243
2	DALYs (Disability-Adjusted Life Years)	63	Ukraine	3	Both	27	Age-standardized	410	Neoplasms	110	Dietary risks	3	Rate	2007	295.61857383365003	536.2164793959	88.79179341181
2	DALYs (Disability-Adjusted Life Years)	63	Ukraine	3	Both	27	Age-standardized	410	Neoplasms	110	Dietary risks	3	Rate	2008	299.47270567732	544.33071399439	89.83771736017
2	DALYs (Disability-Adjusted Life Years)	63	Ukraine	3	Both	27	Age-standardized	410	Neoplasms	110	Dietary risks	3	Rate	2009	276.36559198150997	503.06450091549004	83.25969718578
2	DALYs (Disability-Adjusted Life Years)	63	Ukraine	3	Both	27	Age-standardized	410	Neoplasms	110	Dietary risks	3	Rate	2010	271.85220835678	495.68494898548	81.57931323448
2	DALYs (Disability-Adjusted Life Years)	63	Ukraine	3	Both	27	Age-standardized	410	Neoplasms	110	Dietary risks	3	Rate	2011	268.11555735781997	487.5193019701	80.23389757425001
2	DALYs (Disability-Adjusted Life Years)	63	Ukraine	3	Both	27	Age-standardized	410	Neoplasms	110	Dietary risks	3	Rate	2012	273.61212842001	496.4333480317	81.66277829689
2	DALYs (Disability-Adjusted Life Years)	63	Ukraine	3	Both	27	Age-standardized	410	Neoplasms	110	Dietary risks	3	Rate	2013	272.59098964441	494.91629954484995	80.21589888995
2	DALYs (Disability-Adjusted Life Years)	63	Ukraine	3	Both	27	Age-standardized	410	Neoplasms	110	Dietary risks	3	Rate	2014	258.49789878281	466.33162010154	75.82136810683001
2	DALYs (Disability-Adjusted Life Years)	63	Ukraine	3	Both	27	Age-standardized	410	Neoplasms	110	Dietary risks	3	Rate	2015	253.10910015175003	454.55387100252	73.60496511723
2	DALYs (Disability-Adjusted Life Years)	63	Ukraine	3	Both	27	Age-standardized	410	Neoplasms	110	Dietary risks	3	Rate	2016	251.56088162796	451.0734732893	73.0187743713
2	DALYs (Disability-Adjusted Life Years)	63	Ukraine	3	Both	27	Age-standardized	410	Neoplasms	110	Dietary risks	3	Rate	2017	252.63340033660998	455.8645793077	71.12606797950001
2	DALYs (Disability-Adjusted Life Years)	63	Ukraine	3	Both	27	Age-standardized	410	Neoplasms	110	Dietary risks	3	Rate	2018	254.333293327	463.19849285394	67.4090057633
2	DALYs (Disability-Adjusted Life Years)	63	Ukraine	3	Both	27	Age-standardized	410	Neoplasms	110	Dietary risks	3	Rate	2019	255.51793378515998	460.98771700200996	66.67721624176001
2	DALYs (Disability-Adjusted Life Years)	63	Ukraine	3	Both	27	Age-standardized	410	Neoplasms	110	Dietary risks	3	Rate	2020	239.71594877325998	433.16616802939996	63.50916489962
2	DALYs (Disability-Adjusted Life Years)	63	Ukraine	3	Both	27	Age-standardized	410	Neoplasms	110	Dietary risks	3	Rate	2021	242.12568304722998	465.89763435052004	62.411077602649996
2	DALYs (Disability-Adjusted Life Years)	66	Brunei Darussalam	3	Both	27	Age-standardized	410	Neoplasms	110	Dietary risks	3	Rate	1990	381.92335613082	705.4308576286301	110.51487101178
2	DALYs (Disability-Adjusted Life Years)	66	Brunei Darussalam	3	Both	27	Age-standardized	410	Neoplasms	110	Dietary risks	3	Rate	1991	371.9850670724	684.89576672494	107.31407265887
2	DALYs (Disability-Adjusted Life Years)	66	Brunei Darussalam	3	Both	27	Age-standardized	410	Neoplasms	110	Dietary risks	3	Rate	1992	361.27095035978	657.82557136094	103.45743245486
2	DALYs (Disability-Adjusted Life Years)	66	Brunei Darussalam	3	Both	27	Age-standardized	410	Neoplasms	110	Dietary risks	3	Rate	1993	349.77766791915997	634.47555253587	100.86065200447
2	DALYs (Disability-Adjusted Life Years)	66	Brunei Darussalam	3	Both	27	Age-standardized	410	Neoplasms	110	Dietary risks	3	Rate	1994	335.22309922694	602.76555408076	97.36057331654
2	DALYs (Disability-Adjusted Life Years)	66	Brunei Darussalam	3	Both	27	Age-standardized	410	Neoplasms	110	Dietary risks	3	Rate	1995	320.77722956677	573.5843212222101	94.04735352179999
2	DALYs (Disability-Adjusted Life Years)	66	Brunei Darussalam	3	Both	27	Age-standardized	410	Neoplasms	110	Dietary risks	3	Rate	1996	307.92824287515	546.85150573949	91.43932997806
2	DALYs (Disability-Adjusted Life Years)	66	Brunei Darussalam	3	Both	27	Age-standardized	410	Neoplasms	110	Dietary risks	3	Rate	1997	302.06225350728	537.81460189451	90.47122557621
2	DALYs (Disability-Adjusted Life Years)	66	Brunei Darussalam	3	Both	27	Age-standardized	410	Neoplasms	110	Dietary risks	3	Rate	1998	299.79466779946	543.55652973292	90.95842814638
2	DALYs (Disability-Adjusted Life Years)	66	Brunei Darussalam	3	Both	27	Age-standardized	410	Neoplasms	110	Dietary risks	3	Rate	1999	296.95865363986	541.93179228799	91.89956439724
2	DALYs (Disability-Adjusted Life Years)	66	Brunei Darussalam	3	Both	27	Age-standardized	410	Neoplasms	110	Dietary risks	3	Rate	2000	291.16334320677	524.02640398369	90.40868121162
2	DALYs (Disability-Adjusted Life Years)	66	Brunei Darussalam	3	Both	27	Age-standardized	410	Neoplasms	110	Dietary risks	3	Rate	2001	282.95672396634	507.09751374352	87.73161612612
2	DALYs (Disability-Adjusted Life Years)	66	Brunei Darussalam	3	Both	27	Age-standardized	410	Neoplasms	110	Dietary risks	3	Rate	2002	278.51588674256	500.59149133265	85.65132175919
2	DALYs (Disability-Adjusted Life Years)	66	Brunei Darussalam	3	Both	27	Age-standardized	410	Neoplasms	110	Dietary risks	3	Rate	2003	279.01410780935	496.91547322653	85.07814763787
2	DALYs (Disability-Adjusted Life Years)	66	Brunei Darussalam	3	Both	27	Age-standardized	410	Neoplasms	110	Dietary risks	3	Rate	2004	279.92470765484	494.07725477943995	84.31796106849
2	DALYs (Disability-Adjusted Life Years)	66	Brunei Darussalam	3	Both	27	Age-standardized	410	Neoplasms	110	Dietary risks	3	Rate	2005	275.60124245432	483.62683021777997	81.86327168727
2	DALYs (Disability-Adjusted Life Years)	66	Brunei Darussalam	3	Both	27	Age-standardized	410	Neoplasms	110	Dietary risks	3	Rate	2006	270.60637917197	471.08168391981	80.42848994997
2	DALYs (Disability-Adjusted Life Years)	66	Brunei Darussalam	3	Both	27	Age-standardized	410	Neoplasms	110	Dietary risks	3	Rate	2007	269.86152390307	469.67708684697	79.71239498115
2	DALYs (Disability-Adjusted Life Years)	66	Brunei Darussalam	3	Both	27	Age-standardized	410	Neoplasms	110	Dietary risks	3	Rate	2008	267.81166702683	465.29881049577	78.53737961016
2	DALYs (Disability-Adjusted Life Years)	66	Brunei Darussalam	3	Both	27	Age-standardized	410	Neoplasms	110	Dietary risks	3	Rate	2009	271.16326627911	469.30901132976	80.23114790769999
2	DALYs (Disability-Adjusted Life Years)	66	Brunei Darussalam	3	Both	27	Age-standardized	410	Neoplasms	110	Dietary risks	3	Rate	2010	275.24437570232	476.84682850833	82.55167072681
2	DALYs (Disability-Adjusted Life Years)	66	Brunei Darussalam	3	Both	27	Age-standardized	410	Neoplasms	110	Dietary risks	3	Rate	2011	274.51706252585	471.60315763505	82.65651343395001
2	DALYs (Disability-Adjusted Life Years)	66	Brunei Darussalam	3	Both	27	Age-standardized	410	Neoplasms	110	Dietary risks	3	Rate	2012	277.51233506453997	479.28863475325	83.23428684707
2	DALYs (Disability-Adjusted Life Years)	66	Brunei Darussalam	3	Both	27	Age-standardized	410	Neoplasms	110	Dietary risks	3	Rate	2013	286.20968630081995	497.42703200681	85.79970642546
2	DALYs (Disability-Adjusted Life Years)	66	Brunei Darussalam	3	Both	27	Age-standardized	410	Neoplasms	110	Dietary risks	3	Rate	2014	292.17357766985003	508.91600936768003	86.5585473126
2	DALYs (Disability-Adjusted Life Years)	66	Brunei Darussalam	3	Both	27	Age-standardized	410	Neoplasms	110	Dietary risks	3	Rate	2015	298.41654799959997	515.85405475287	87.82585541569
2	DALYs (Disability-Adjusted Life Years)	66	Brunei Darussalam	3	Both	27	Age-standardized	410	Neoplasms	110	Dietary risks	3	Rate	2016	306.87988885835	527.38709315353	91.42522240563001
2	DALYs (Disability-Adjusted Life Years)	66	Brunei Darussalam	3	Both	27	Age-standardized	410	Neoplasms	110	Dietary risks	3	Rate	2017	305.95463733048996	522.14380173834	90.76329348029
2	DALYs (Disability-Adjusted Life Years)	66	Brunei Darussalam	3	Both	27	Age-standardized	410	Neoplasms	110	Dietary risks	3	Rate	2018	299.11850171483	509.80267688035	89.00924125706
2	DALYs (Disability-Adjusted Life Years)	66	Brunei Darussalam	3	Both	27	Age-standardized	410	Neoplasms	110	Dietary risks	3	Rate	2019	293.54914472985	496.33297602541	87.46183169814
2	DALYs (Disability-Adjusted Life Years)	66	Brunei Darussalam	3	Both	27	Age-standardized	410	Neoplasms	110	Dietary risks	3	Rate	2020	280.50024156067997	484.26553674977004	83.35206154761
2	DALYs (Disability-Adjusted Life Years)	66	Brunei Darussalam	3	Both	27	Age-standardized	410	Neoplasms	110	Dietary risks	3	Rate	2021	272.19444341180997	470.10343741339994	79.75915779862
2	DALYs (Disability-Adjusted Life Years)	67	Japan	3	Both	27	Age-standardized	410	Neoplasms	110	Dietary risks	3	Rate	1990	297.5546570922	645.65763170649	77.23644840608999
2	DALYs (Disability-Adjusted Life Years)	67	Japan	3	Both	27	Age-standardized	410	Neoplasms	110	Dietary risks	3	Rate	1991	298.14817495453997	639.46054029804	77.25410406973
2	DALYs (Disability-Adjusted Life Years)	67	Japan	3	Both	27	Age-standardized	410	Neoplasms	110	Dietary risks	3	Rate	1992	298.01567530765	631.4406523994099	77.35168619714
2	DALYs (Disability-Adjusted Life Years)	67	Japan	3	Both	27	Age-standardized	410	Neoplasms	110	Dietary risks	3	Rate	1993	293.86650831884003	616.1567069236701	76.3334005135
2	DALYs (Disability-Adjusted Life Years)	67	Japan	3	Both	27	Age-standardized	410	Neoplasms	110	Dietary risks	3	Rate	1994	288.07775271152997	601.65307213134	74.69106166338
2	DALYs (Disability-Adjusted Life Years)	67	Japan	3	Both	27	Age-standardized	410	Neoplasms	110	Dietary risks	3	Rate	1995	284.23499116861	590.45566477826	73.92087985496
2	DALYs (Disability-Adjusted Life Years)	67	Japan	3	Both	27	Age-standardized	410	Neoplasms	110	Dietary risks	3	Rate	1996	281.09631290043	578.14021984876	73.32210384754
2	DALYs (Disability-Adjusted Life Years)	67	Japan	3	Both	27	Age-standardized	410	Neoplasms	110	Dietary risks	3	Rate	1997	276.29836497266	564.82350942601	72.04561526661
2	DALYs (Disability-Adjusted Life Years)	67	Japan	3	Both	27	Age-standardized	410	Neoplasms	110	Dietary risks	3	Rate	1998	275.7926033371	559.4282974717801	72.18551755721
2	DALYs (Disability-Adjusted Life Years)	67	Japan	3	Both	27	Age-standardized	410	Neoplasms	110	Dietary risks	3	Rate	1999	273.62301667532	553.5580488219799	71.77455237318
2	DALYs (Disability-Adjusted Life Years)	67	Japan	3	Both	27	Age-standardized	410	Neoplasms	110	Dietary risks	3	Rate	2000	269.22693444191003	539.7218906333401	70.72153247209
2	DALYs (Disability-Adjusted Life Years)	67	Japan	3	Both	27	Age-standardized	410	Neoplasms	110	Dietary risks	3	Rate	2001	266.05939366071004	526.95306011975	69.84197530491
2	DALYs (Disability-Adjusted Life Years)	67	Japan	3	Both	27	Age-standardized	410	Neoplasms	110	Dietary risks	3	Rate	2002	260.50948746818	509.26712369310997	69.03288571042
2	DALYs (Disability-Adjusted Life Years)	67	Japan	3	Both	27	Age-standardized	410	Neoplasms	110	Dietary risks	3	Rate	2003	259.65747577558	503.45744606896	69.26110694316999
2	DALYs (Disability-Adjusted Life Years)	67	Japan	3	Both	27	Age-standardized	410	Neoplasms	110	Dietary risks	3	Rate	2004	259.91185947002003	502.31608783561	69.89756289874
2	DALYs (Disability-Adjusted Life Years)	67	Japan	3	Both	27	Age-standardized	410	Neoplasms	110	Dietary risks	3	Rate	2005	257.80748469665	495.18348636472	69.86406032747999
2	DALYs (Disability-Adjusted Life Years)	67	Japan	3	Both	27	Age-standardized	410	Neoplasms	110	Dietary risks	3	Rate	2006	254.08185644496	485.92019671	68.98136827935
2	DALYs (Disability-Adjusted Life Years)	67	Japan	3	Both	27	Age-standardized	410	Neoplasms	110	Dietary risks	3	Rate	2007	250.91671302745002	478.74116207188	68.66778328510999
2	DALYs (Disability-Adjusted Life Years)	67	Japan	3	Both	27	Age-standardized	410	Neoplasms	110	Dietary risks	3	Rate	2008	246.51876918880998	466.63998015491006	67.75551595295
2	DALYs (Disability-Adjusted Life Years)	67	Japan	3	Both	27	Age-standardized	410	Neoplasms	110	Dietary risks	3	Rate	2009	242.82635346989002	458.44864980192	67.27918896583
2	DALYs (Disability-Adjusted Life Years)	67	Japan	3	Both	27	Age-standardized	410	Neoplasms	110	Dietary risks	3	Rate	2010	243.54059012864	458.18553904831	67.72129002102
2	DALYs (Disability-Adjusted Life Years)	67	Japan	3	Both	27	Age-standardized	410	Neoplasms	110	Dietary risks	3	Rate	2011	245.18074512003	458.13514296748	68.4922335013
2	DALYs (Disability-Adjusted Life Years)	67	Japan	3	Both	27	Age-standardized	410	Neoplasms	110	Dietary risks	3	Rate	2012	242.22984171718	449.64474937921	68.54522572833001
2	DALYs (Disability-Adjusted Life Years)	67	Japan	3	Both	27	Age-standardized	410	Neoplasms	110	Dietary risks	3	Rate	2013	239.95576628959	442.42461272853	68.25208109809
2	DALYs (Disability-Adjusted Life Years)	67	Japan	3	Both	27	Age-standardized	410	Neoplasms	110	Dietary risks	3	Rate	2014	237.21927189235998	437.16797789317	67.63004328555
2	DALYs (Disability-Adjusted Life Years)	67	Japan	3	Both	27	Age-standardized	410	Neoplasms	110	Dietary risks	3	Rate	2015	233.392933794	426.52904318967006	66.58004287707
2	DALYs (Disability-Adjusted Life Years)	67	Japan	3	Both	27	Age-standardized	410	Neoplasms	110	Dietary risks	3	Rate	2016	231.22501356707	419.96326756531005	66.166752641
2	DALYs (Disability-Adjusted Life Years)	67	Japan	3	Both	27	Age-standardized	410	Neoplasms	110	Dietary risks	3	Rate	2017	225.37890109497	408.81828450854005	64.57747077485
2	DALYs (Disability-Adjusted Life Years)	67	Japan	3	Both	27	Age-standardized	410	Neoplasms	110	Dietary risks	3	Rate	2018	220.97064640491	399.12997637736004	63.41521344758
2	DALYs (Disability-Adjusted Life Years)	67	Japan	3	Both	27	Age-standardized	410	Neoplasms	110	Dietary risks	3	Rate	2019	217.47594960851998	392.87837432704	62.77436243521
2	DALYs (Disability-Adjusted Life Years)	67	Japan	3	Both	27	Age-standardized	410	Neoplasms	110	Dietary risks	3	Rate	2020	212.36313060583	382.56020628876996	61.074858827309995
2	DALYs (Disability-Adjusted Life Years)	67	Japan	3	Both	27	Age-standardized	410	Neoplasms	110	Dietary risks	3	Rate	2021	212.3227751166	381.82791935244	61.10472072139
2	DALYs (Disability-Adjusted Life Years)	68	Republic of Korea	3	Both	27	Age-standardized	410	Neoplasms	110	Dietary risks	3	Rate	1990	285.12683558988	802.67733064751	73.16357461897
2	DALYs (Disability-Adjusted Life Years)	68	Republic of Korea	3	Both	27	Age-standardized	410	Neoplasms	110	Dietary risks	3	Rate	1991	282.03361977939	787.53377267411	73.94772105822
2	DALYs (Disability-Adjusted Life Years)	68	Republic of Korea	3	Both	27	Age-standardized	410	Neoplasms	110	Dietary risks	3	Rate	1992	274.18188576994	753.12537846776	73.06981549517
2	DALYs (Disability-Adjusted Life Years)	68	Republic of Korea	3	Both	27	Age-standardized	410	Neoplasms	110	Dietary risks	3	Rate	1993	270.19037176221997	729.99112615352	73.013302134
2	DALYs (Disability-Adjusted Life Years)	68	Republic of Korea	3	Both	27	Age-standardized	410	Neoplasms	110	Dietary risks	3	Rate	1994	269.29946098767	710.9677467236	73.19693314147
2	DALYs (Disability-Adjusted Life Years)	68	Republic of Korea	3	Both	27	Age-standardized	410	Neoplasms	110	Dietary risks	3	Rate	1995	263.63741387308	682.57822872199	72.45894584358001
2	DALYs (Disability-Adjusted Life Years)	68	Republic of Korea	3	Both	27	Age-standardized	410	Neoplasms	110	Dietary risks	3	Rate	1996	258.90728992761	656.9568572754	71.41365988332001
2	DALYs (Disability-Adjusted Life Years)	68	Republic of Korea	3	Both	27	Age-standardized	410	Neoplasms	110	Dietary risks	3	Rate	1997	253.30100156189	635.37956928801	70.07386857043
2	DALYs (Disability-Adjusted Life Years)	68	Republic of Korea	3	Both	27	Age-standardized	410	Neoplasms	110	Dietary risks	3	Rate	1998	249.79197079674	611.67598128878	69.76884870117
2	DALYs (Disability-Adjusted Life Years)	68	Republic of Korea	3	Both	27	Age-standardized	410	Neoplasms	110	Dietary risks	3	Rate	1999	247.82192565868	595.067532997	69.5811902985
2	DALYs (Disability-Adjusted Life Years)	68	Republic of Korea	3	Both	27	Age-standardized	410	Neoplasms	110	Dietary risks	3	Rate	2000	244.34378844309998	575.3611763711	69.71700052992999
2	DALYs (Disability-Adjusted Life Years)	68	Republic of Korea	3	Both	27	Age-standardized	410	Neoplasms	110	Dietary risks	3	Rate	2001	236.82141199630001	546.8220404527	68.07336564282
2	DALYs (Disability-Adjusted Life Years)	68	Republic of Korea	3	Both	27	Age-standardized	410	Neoplasms	110	Dietary risks	3	Rate	2002	231.74825161996998	520.5334131306699	66.22258089099999
2	DALYs (Disability-Adjusted Life Years)	68	Republic of Korea	3	Both	27	Age-standardized	410	Neoplasms	110	Dietary risks	3	Rate	2003	228.66880027218	499.91601756738	64.21222268211
2	DALYs (Disability-Adjusted Life Years)	68	Republic of Korea	3	Both	27	Age-standardized	410	Neoplasms	110	Dietary risks	3	Rate	2004	225.08733078843002	483.5102589408	62.28887629561
2	DALYs (Disability-Adjusted Life Years)	68	Republic of Korea	3	Both	27	Age-standardized	410	Neoplasms	110	Dietary risks	3	Rate	2005	221.14314026977002	464.22463803869	61.550099364359994
2	DALYs (Disability-Adjusted Life Years)	68	Republic of Korea	3	Both	27	Age-standardized	410	Neoplasms	110	Dietary risks	3	Rate	2006	215.85024587976	445.55390259413997	60.90437251779
2	DALYs (Disability-Adjusted Life Years)	68	Republic of Korea	3	Both	27	Age-standardized	410	Neoplasms	110	Dietary risks	3	Rate	2007	211.29714656694998	430.71122623117003	60.36465643509
2	DALYs (Disability-Adjusted Life Years)	68	Republic of Korea	3	Both	27	Age-standardized	410	Neoplasms	110	Dietary risks	3	Rate	2008	207.64652994851	419.54775690897003	59.69838059816
2	DALYs (Disability-Adjusted Life Years)	68	Republic of Korea	3	Both	27	Age-standardized	410	Neoplasms	110	Dietary risks	3	Rate	2009	204.46779158166	412.35061470793	59.26002748591
2	DALYs (Disability-Adjusted Life Years)	68	Republic of Korea	3	Both	27	Age-standardized	410	Neoplasms	110	Dietary risks	3	Rate	2010	200.76827581188002	402.60814173367	58.184774717150006
2	DALYs (Disability-Adjusted Life Years)	68	Republic of Korea	3	Both	27	Age-standardized	410	Neoplasms	110	Dietary risks	3	Rate	2011	195.60820026086	387.17603494322	56.404616635960004
2	DALYs (Disability-Adjusted Life Years)	68	Republic of Korea	3	Both	27	Age-standardized	410	Neoplasms	110	Dietary risks	3	Rate	2012	189.33839577986	370.48142998281	54.369738099930004
2	DALYs (Disability-Adjusted Life Years)	68	Republic of Korea	3	Both	27	Age-standardized	410	Neoplasms	110	Dietary risks	3	Rate	2013	182.74789853552	357.40271057998	52.55270379178
2	DALYs (Disability-Adjusted Life Years)	68	Republic of Korea	3	Both	27	Age-standardized	410	Neoplasms	110	Dietary risks	3	Rate	2014	176.46030217158	345.3457977378	51.16046031085
2	DALYs (Disability-Adjusted Life Years)	68	Republic of Korea	3	Both	27	Age-standardized	410	Neoplasms	110	Dietary risks	3	Rate	2015	171.65391342582	334.74688418167	49.99273562174
2	DALYs (Disability-Adjusted Life Years)	68	Republic of Korea	3	Both	27	Age-standardized	410	Neoplasms	110	Dietary risks	3	Rate	2016	167.74497973943	323.80715735038	49.13744981618
2	DALYs (Disability-Adjusted Life Years)	68	Republic of Korea	3	Both	27	Age-standardized	410	Neoplasms	110	Dietary risks	3	Rate	2017	162.35195301585	313.43674393535997	48.04153176858
2	DALYs (Disability-Adjusted Life Years)	68	Republic of Korea	3	Both	27	Age-standardized	410	Neoplasms	110	Dietary risks	3	Rate	2018	160.40578329377	309.23042334529	47.57479786675
2	DALYs (Disability-Adjusted Life Years)	68	Republic of Korea	3	Both	27	Age-standardized	410	Neoplasms	110	Dietary risks	3	Rate	2019	156.77660590552	300.66903568121	46.279672619989995
2	DALYs (Disability-Adjusted Life Years)	68	Republic of Korea	3	Both	27	Age-standardized	410	Neoplasms	110	Dietary risks	3	Rate	2020	152.12339332559	290.58400536726	44.73195711386
2	DALYs (Disability-Adjusted Life Years)	68	Republic of Korea	3	Both	27	Age-standardized	410	Neoplasms	110	Dietary risks	3	Rate	2021	154.60676072061	293.96626147669	45.51411903084
2	DALYs (Disability-Adjusted Life Years)	69	Singapore	3	Both	27	Age-standardized	410	Neoplasms	110	Dietary risks	3	Rate	1990	292.24192224846996	528.34973441958	88.4022302868
2	DALYs (Disability-Adjusted Life Years)	69	Singapore	3	Both	27	Age-standardized	410	Neoplasms	110	Dietary risks	3	Rate	1991	277.07639462238	497.69613308615	83.53286346902
2	DALYs (Disability-Adjusted Life Years)	69	Singapore	3	Both	27	Age-standardized	410	Neoplasms	110	Dietary risks	3	Rate	1992	272.49664950525	486.62301891612	82.82811111664
2	DALYs (Disability-Adjusted Life Years)	69	Singapore	3	Both	27	Age-standardized	410	Neoplasms	110	Dietary risks	3	Rate	1993	268.6365176516	476.78823476483	79.85608099891999
2	DALYs (Disability-Adjusted Life Years)	69	Singapore	3	Both	27	Age-standardized	410	Neoplasms	110	Dietary risks	3	Rate	1994	261.91303454837004	462.06025664569	77.59490832273
2	DALYs (Disability-Adjusted Life Years)	69	Singapore	3	Both	27	Age-standardized	410	Neoplasms	110	Dietary risks	3	Rate	1995	256.27307303486003	451.46955099815	76.40564770406
2	DALYs (Disability-Adjusted Life Years)	69	Singapore	3	Both	27	Age-standardized	410	Neoplasms	110	Dietary risks	3	Rate	1996	248.31555118839003	437.76003419025	73.84542454583999
2	DALYs (Disability-Adjusted Life Years)	69	Singapore	3	Both	27	Age-standardized	410	Neoplasms	110	Dietary risks	3	Rate	1997	239.02653780126	424.34610642993	71.28508561328
2	DALYs (Disability-Adjusted Life Years)	69	Singapore	3	Both	27	Age-standardized	410	Neoplasms	110	Dietary risks	3	Rate	1998	234.72816246333	413.30494769881	69.76387558961001
2	DALYs (Disability-Adjusted Life Years)	69	Singapore	3	Both	27	Age-standardized	410	Neoplasms	110	Dietary risks	3	Rate	1999	228.40412864985	399.16880750617	68.26478433048
2	DALYs (Disability-Adjusted Life Years)	69	Singapore	3	Both	27	Age-standardized	410	Neoplasms	110	Dietary risks	3	Rate	2000	223.64891139809998	384.39447289977	66.61634355585
2	DALYs (Disability-Adjusted Life Years)	69	Singapore	3	Both	27	Age-standardized	410	Neoplasms	110	Dietary risks	3	Rate	2001	221.67124485153	377.98557166974	65.15370830463
2	DALYs (Disability-Adjusted Life Years)	69	Singapore	3	Both	27	Age-standardized	410	Neoplasms	110	Dietary risks	3	Rate	2002	216.24507236265	370.63956390238	63.04008902827
2	DALYs (Disability-Adjusted Life Years)	69	Singapore	3	Both	27	Age-standardized	410	Neoplasms	110	Dietary risks	3	Rate	2003	209.14176477944	359.5980862473	60.66384212083
2	DALYs (Disability-Adjusted Life Years)	69	Singapore	3	Both	27	Age-standardized	410	Neoplasms	110	Dietary risks	3	Rate	2004	208.91809714804	359.50439144547	60.73491441954
2	DALYs (Disability-Adjusted Life Years)	69	Singapore	3	Both	27	Age-standardized	410	Neoplasms	110	Dietary risks	3	Rate	2005	198.4137246988	343.24986298291	57.239810085159995
2	DALYs (Disability-Adjusted Life Years)	69	Singapore	3	Both	27	Age-standardized	410	Neoplasms	110	Dietary risks	3	Rate	2006	193.40308744459	332.97458034251	55.404063061100004
2	DALYs (Disability-Adjusted Life Years)	69	Singapore	3	Both	27	Age-standardized	410	Neoplasms	110	Dietary risks	3	Rate	2007	185.77143863033	320.50421840532	52.87566053749
2	DALYs (Disability-Adjusted Life Years)	69	Singapore	3	Both	27	Age-standardized	410	Neoplasms	110	Dietary risks	3	Rate	2008	182.03711194710002	313.38303001047	51.416738115259996
2	DALYs (Disability-Adjusted Life Years)	69	Singapore	3	Both	27	Age-standardized	410	Neoplasms	110	Dietary risks	3	Rate	2009	171.80262380435	296.26342214202	47.62919144805
2	DALYs (Disability-Adjusted Life Years)	69	Singapore	3	Both	27	Age-standardized	410	Neoplasms	110	Dietary risks	3	Rate	2010	165.54096727353001	284.95153674657	45.23084349479
2	DALYs (Disability-Adjusted Life Years)	69	Singapore	3	Both	27	Age-standardized	410	Neoplasms	110	Dietary risks	3	Rate	2011	160.09738308235998	275.46620467434	43.726994529769996
2	DALYs (Disability-Adjusted Life Years)	69	Singapore	3	Both	27	Age-standardized	410	Neoplasms	110	Dietary risks	3	Rate	2012	154.14496346669	264.48290142948997	42.40773531139
2	DALYs (Disability-Adjusted Life Years)	69	Singapore	3	Both	27	Age-standardized	410	Neoplasms	110	Dietary risks	3	Rate	2013	148.67371653544998	255.49449968981997	40.20308549791
2	DALYs (Disability-Adjusted Life Years)	69	Singapore	3	Both	27	Age-standardized	410	Neoplasms	110	Dietary risks	3	Rate	2014	144.41291377944998	247.76150050501	38.76770906949
2	DALYs (Disability-Adjusted Life Years)	69	Singapore	3	Both	27	Age-standardized	410	Neoplasms	110	Dietary risks	3	Rate	2015	144.6190840795	248.88168750147997	38.78937987966
2	DALYs (Disability-Adjusted Life Years)	69	Singapore	3	Both	27	Age-standardized	410	Neoplasms	110	Dietary risks	3	Rate	2016	155.50148777756	266.75950533747	41.87999892271
2	DALYs (Disability-Adjusted Life Years)	69	Singapore	3	Both	27	Age-standardized	410	Neoplasms	110	Dietary risks	3	Rate	2017	159.873331401	276.66405001096	43.11053767336
2	DALYs (Disability-Adjusted Life Years)	69	Singapore	3	Both	27	Age-standardized	410	Neoplasms	110	Dietary risks	3	Rate	2018	156.33493161908	271.14533398139	42.62845042083
2	DALYs (Disability-Adjusted Life Years)	69	Singapore	3	Both	27	Age-standardized	410	Neoplasms	110	Dietary risks	3	Rate	2019	151.8159623011	264.33919218286997	41.6532124032
2	DALYs (Disability-Adjusted Life Years)	69	Singapore	3	Both	27	Age-standardized	410	Neoplasms	110	Dietary risks	3	Rate	2020	146.78576890534998	254.62686052725002	40.25532973672
2	DALYs (Disability-Adjusted Life Years)	69	Singapore	3	Both	27	Age-standardized	410	Neoplasms	110	Dietary risks	3	Rate	2021	139.65199025384	242.36166047446	38.53699281823
2	DALYs (Disability-Adjusted Life Years)	72	New Zealand	3	Both	27	Age-standardized	410	Neoplasms	110	Dietary risks	3	Rate	1990	410.51450760255005	699.7182239409	93.2660494556
2	DALYs (Disability-Adjusted Life Years)	72	New Zealand	3	Both	27	Age-standardized	410	Neoplasms	110	Dietary risks	3	Rate	1991	406.51954212593	696.95801932094	93.5063685528
2	DALYs (Disability-Adjusted Life Years)	72	New Zealand	3	Both	27	Age-standardized	410	Neoplasms	110	Dietary risks	3	Rate	1992	393.45471601381996	667.75829681452	91.09232503742
2	DALYs (Disability-Adjusted Life Years)	72	New Zealand	3	Both	27	Age-standardized	410	Neoplasms	110	Dietary risks	3	Rate	1993	390.74466767740995	664.09586985339	90.38097881746
2	DALYs (Disability-Adjusted Life Years)	72	New Zealand	3	Both	27	Age-standardized	410	Neoplasms	110	Dietary risks	3	Rate	1994	384.75996538249	650.75892712467	90.24832979476
2	DALYs (Disability-Adjusted Life Years)	72	New Zealand	3	Both	27	Age-standardized	410	Neoplasms	110	Dietary risks	3	Rate	1995	371.5600502992	630.05519549728	87.85017204613
2	DALYs (Disability-Adjusted Life Years)	72	New Zealand	3	Both	27	Age-standardized	410	Neoplasms	110	Dietary risks	3	Rate	1996	366.84672045782	619.61999817971	85.61372785425
2	DALYs (Disability-Adjusted Life Years)	72	New Zealand	3	Both	27	Age-standardized	410	Neoplasms	110	Dietary risks	3	Rate	1997	354.10778044522	598.14655565771	83.14644684162
2	DALYs (Disability-Adjusted Life Years)	72	New Zealand	3	Both	27	Age-standardized	410	Neoplasms	110	Dietary risks	3	Rate	1998	346.23951699227996	584.73821084762	82.8860904298
2	DALYs (Disability-Adjusted Life Years)	72	New Zealand	3	Both	27	Age-standardized	410	Neoplasms	110	Dietary risks	3	Rate	1999	346.67350125913	582.55787660093	83.62129678204
2	DALYs (Disability-Adjusted Life Years)	72	New Zealand	3	Both	27	Age-standardized	410	Neoplasms	110	Dietary risks	3	Rate	2000	337.693309376	570.96080178095	83.20631658607
2	DALYs (Disability-Adjusted Life Years)	72	New Zealand	3	Both	27	Age-standardized	410	Neoplasms	110	Dietary risks	3	Rate	2001	331.8679651457	563.2451161849	81.33362480056999
2	DALYs (Disability-Adjusted Life Years)	72	New Zealand	3	Both	27	Age-standardized	410	Neoplasms	110	Dietary risks	3	Rate	2002	322.05820433847	545.4370071992199	79.10340113753
2	DALYs (Disability-Adjusted Life Years)	72	New Zealand	3	Both	27	Age-standardized	410	Neoplasms	110	Dietary risks	3	Rate	2003	313.84500873666	526.4615572039299	77.23456522208
2	DALYs (Disability-Adjusted Life Years)	72	New Zealand	3	Both	27	Age-standardized	410	Neoplasms	110	Dietary risks	3	Rate	2004	309.62140092511	518.78073011884	75.83338120513001
2	DALYs (Disability-Adjusted Life Years)	72	New Zealand	3	Both	27	Age-standardized	410	Neoplasms	110	Dietary risks	3	Rate	2005	303.21300784126	512.8117231956601	74.2484808473
2	DALYs (Disability-Adjusted Life Years)	72	New Zealand	3	Both	27	Age-standardized	410	Neoplasms	110	Dietary risks	3	Rate	2006	293.85918196608003	497.53022884754	72.27937733881
2	DALYs (Disability-Adjusted Life Years)	72	New Zealand	3	Both	27	Age-standardized	410	Neoplasms	110	Dietary risks	3	Rate	2007	291.01174976845004	490.56109452069	70.48873155646
2	DALYs (Disability-Adjusted Life Years)	72	New Zealand	3	Both	27	Age-standardized	410	Neoplasms	110	Dietary risks	3	Rate	2008	285.84660033724003	479.92303208589	68.8314836925
2	DALYs (Disability-Adjusted Life Years)	72	New Zealand	3	Both	27	Age-standardized	410	Neoplasms	110	Dietary risks	3	Rate	2009	277.74246670282	466.75259340459996	66.93544029547
2	DALYs (Disability-Adjusted Life Years)	72	New Zealand	3	Both	27	Age-standardized	410	Neoplasms	110	Dietary risks	3	Rate	2010	272.42792923797	453.25742328691	67.36921873335
2	DALYs (Disability-Adjusted Life Years)	72	New Zealand	3	Both	27	Age-standardized	410	Neoplasms	110	Dietary risks	3	Rate	2011	265.72163416118997	444.47503123612	64.52255424655
2	DALYs (Disability-Adjusted Life Years)	72	New Zealand	3	Both	27	Age-standardized	410	Neoplasms	110	Dietary risks	3	Rate	2012	262.52145455584	441.14117245704995	64.79400223792
2	DALYs (Disability-Adjusted Life Years)	72	New Zealand	3	Both	27	Age-standardized	410	Neoplasms	110	Dietary risks	3	Rate	2013	256.67964753819	427.98298150261	63.457446295189996
2	DALYs (Disability-Adjusted Life Years)	72	New Zealand	3	Both	27	Age-standardized	410	Neoplasms	110	Dietary risks	3	Rate	2014	254.30789195639002	424.86748024947	62.886208422719996
2	DALYs (Disability-Adjusted Life Years)	72	New Zealand	3	Both	27	Age-standardized	410	Neoplasms	110	Dietary risks	3	Rate	2015	257.70718081842	431.70308231551996	63.22166837829
2	DALYs (Disability-Adjusted Life Years)	72	New Zealand	3	Both	27	Age-standardized	410	Neoplasms	110	Dietary risks	3	Rate	2016	255.36842457542997	429.65049311850004	63.14111060433
2	DALYs (Disability-Adjusted Life Years)	72	New Zealand	3	Both	27	Age-standardized	410	Neoplasms	110	Dietary risks	3	Rate	2017	247.48983606652	416.33346417896	60.107226914920005
2	DALYs (Disability-Adjusted Life Years)	72	New Zealand	3	Both	27	Age-standardized	410	Neoplasms	110	Dietary risks	3	Rate	2018	243.45630327221	408.53578682826	59.27512169475
2	DALYs (Disability-Adjusted Life Years)	72	New Zealand	3	Both	27	Age-standardized	410	Neoplasms	110	Dietary risks	3	Rate	2019	240.95261552263997	404.2701671782	58.67296128739999
2	DALYs (Disability-Adjusted Life Years)	72	New Zealand	3	Both	27	Age-standardized	410	Neoplasms	110	Dietary risks	3	Rate	2020	229.68170186988	382.63956445529	56.898505316779996
2	DALYs (Disability-Adjusted Life Years)	72	New Zealand	3	Both	27	Age-standardized	410	Neoplasms	110	Dietary risks	3	Rate	2021	233.0957267594	390.11165739129	57.48299028116
2	DALYs (Disability-Adjusted Life Years)	71	Australia	3	Both	27	Age-standardized	410	Neoplasms	110	Dietary risks	3	Rate	1990	327.42014983044	558.62308354264	72.41853624804999
2	DALYs (Disability-Adjusted Life Years)	71	Australia	3	Both	27	Age-standardized	410	Neoplasms	110	Dietary risks	3	Rate	1991	324.7107135399	554.85667323987	70.92815398174
2	DALYs (Disability-Adjusted Life Years)	71	Australia	3	Both	27	Age-standardized	410	Neoplasms	110	Dietary risks	3	Rate	1992	320.40806188835	545.5215377527401	69.59571268629
2	DALYs (Disability-Adjusted Life Years)	71	Australia	3	Both	27	Age-standardized	410	Neoplasms	110	Dietary risks	3	Rate	1993	317.62972837551	538.28326282359	68.42688278284001
2	DALYs (Disability-Adjusted Life Years)	71	Australia	3	Both	27	Age-standardized	410	Neoplasms	110	Dietary risks	3	Rate	1994	318.16772029892996	538.2602308725101	68.29912591217999
2	DALYs (Disability-Adjusted Life Years)	71	Australia	3	Both	27	Age-standardized	410	Neoplasms	110	Dietary risks	3	Rate	1995	310.33755531132	524.82605340708	66.832146771
2	DALYs (Disability-Adjusted Life Years)	71	Australia	3	Both	27	Age-standardized	410	Neoplasms	110	Dietary risks	3	Rate	1996	305.55065374086	517.43236341782	65.75588170492
2	DALYs (Disability-Adjusted Life Years)	71	Australia	3	Both	27	Age-standardized	410	Neoplasms	110	Dietary risks	3	Rate	1997	299.72386306065	508.53640733944997	64.57499418156
2	DALYs (Disability-Adjusted Life Years)	71	Australia	3	Both	27	Age-standardized	410	Neoplasms	110	Dietary risks	3	Rate	1998	293.29242098908003	497.56203069453	63.232629719909994
2	DALYs (Disability-Adjusted Life Years)	71	Australia	3	Both	27	Age-standardized	410	Neoplasms	110	Dietary risks	3	Rate	1999	285.16983464308	483.85656288508994	61.1636018925
2	DALYs (Disability-Adjusted Life Years)	71	Australia	3	Both	27	Age-standardized	410	Neoplasms	110	Dietary risks	3	Rate	2000	282.06142327454	477.25373432009	60.18197583573
2	DALYs (Disability-Adjusted Life Years)	71	Australia	3	Both	27	Age-standardized	410	Neoplasms	110	Dietary risks	3	Rate	2001	275.31456875215997	468.49631225793	58.41734075768
2	DALYs (Disability-Adjusted Life Years)	71	Australia	3	Both	27	Age-standardized	410	Neoplasms	110	Dietary risks	3	Rate	2002	268.14550530976	457.07340457899005	56.48212836363
2	DALYs (Disability-Adjusted Life Years)	71	Australia	3	Both	27	Age-standardized	410	Neoplasms	110	Dietary risks	3	Rate	2003	261.50765311056	445.3163724725	54.82888573634
2	DALYs (Disability-Adjusted Life Years)	71	Australia	3	Both	27	Age-standardized	410	Neoplasms	110	Dietary risks	3	Rate	2004	253.23660729284998	430.44818263083005	52.72842696323001
2	DALYs (Disability-Adjusted Life Years)	71	Australia	3	Both	27	Age-standardized	410	Neoplasms	110	Dietary risks	3	Rate	2005	246.88060465871	419.74670817501	50.770514744959996
2	DALYs (Disability-Adjusted Life Years)	71	Australia	3	Both	27	Age-standardized	410	Neoplasms	110	Dietary risks	3	Rate	2006	240.63975920816	409.30761749277	49.170708017360006
2	DALYs (Disability-Adjusted Life Years)	71	Australia	3	Both	27	Age-standardized	410	Neoplasms	110	Dietary risks	3	Rate	2007	238.51882252592	406.38560511433997	48.638703896319996
2	DALYs (Disability-Adjusted Life Years)	71	Australia	3	Both	27	Age-standardized	410	Neoplasms	110	Dietary risks	3	Rate	2008	235.25784273139	401.15643206202003	47.99681233398
2	DALYs (Disability-Adjusted Life Years)	71	Australia	3	Both	27	Age-standardized	410	Neoplasms	110	Dietary risks	3	Rate	2009	230.06887358667	392.94733655382	47.06741404451
2	DALYs (Disability-Adjusted Life Years)	71	Australia	3	Both	27	Age-standardized	410	Neoplasms	110	Dietary risks	3	Rate	2010	226.15246330513003	383.90687492599	45.69047692714
2	DALYs (Disability-Adjusted Life Years)	71	Australia	3	Both	27	Age-standardized	410	Neoplasms	110	Dietary risks	3	Rate	2011	220.23127219492002	374.10569641518	44.27442740694
2	DALYs (Disability-Adjusted Life Years)	71	Australia	3	Both	27	Age-standardized	410	Neoplasms	110	Dietary risks	3	Rate	2012	212.96564726609003	364.07797486364996	42.70640902219
2	DALYs (Disability-Adjusted Life Years)	71	Australia	3	Both	27	Age-standardized	410	Neoplasms	110	Dietary risks	3	Rate	2013	209.57688776956	360.23428886088	41.91427268126
2	DALYs (Disability-Adjusted Life Years)	71	Australia	3	Both	27	Age-standardized	410	Neoplasms	110	Dietary risks	3	Rate	2014	208.02675810076	357.7179673892	41.55486070208
2	DALYs (Disability-Adjusted Life Years)	71	Australia	3	Both	27	Age-standardized	410	Neoplasms	110	Dietary risks	3	Rate	2015	212.14303645047	363.55399027229	42.20928702103
2	DALYs (Disability-Adjusted Life Years)	71	Australia	3	Both	27	Age-standardized	410	Neoplasms	110	Dietary risks	3	Rate	2016	208.20406696359	355.53713696834	41.39649083102
2	DALYs (Disability-Adjusted Life Years)	71	Australia	3	Both	27	Age-standardized	410	Neoplasms	110	Dietary risks	3	Rate	2017	200.45471689344	340.60839717092	39.90995274459
2	DALYs (Disability-Adjusted Life Years)	71	Australia	3	Both	27	Age-standardized	410	Neoplasms	110	Dietary risks	3	Rate	2018	197.69575196463	336.23010022358	39.52450306436
2	DALYs (Disability-Adjusted Life Years)	71	Australia	3	Both	27	Age-standardized	410	Neoplasms	110	Dietary risks	3	Rate	2019	202.15904792204	340.8695396914	40.35964590746
2	DALYs (Disability-Adjusted Life Years)	71	Australia	3	Both	27	Age-standardized	410	Neoplasms	110	Dietary risks	3	Rate	2020	189.70118591433	323.23791251034	37.678998141
2	DALYs (Disability-Adjusted Life Years)	71	Australia	3	Both	27	Age-standardized	410	Neoplasms	110	Dietary risks	3	Rate	2021	193.07987157186	331.08473117840003	38.43257005149
2	DALYs (Disability-Adjusted Life Years)	74	Andorra	3	Both	27	Age-standardized	410	Neoplasms	110	Dietary risks	3	Rate	1990	307.28858458542	577.49690981939	60.098312141099996
2	DALYs (Disability-Adjusted Life Years)	74	Andorra	3	Both	27	Age-standardized	410	Neoplasms	110	Dietary risks	3	Rate	1991	306.58394790438	583.9803162915599	58.17777903245
2	DALYs (Disability-Adjusted Life Years)	74	Andorra	3	Both	27	Age-standardized	410	Neoplasms	110	Dietary risks	3	Rate	1992	306.35130818467	575.59289383647	57.043781516340005
2	DALYs (Disability-Adjusted Life Years)	74	Andorra	3	Both	27	Age-standardized	410	Neoplasms	110	Dietary risks	3	Rate	1993	305.23866447832	566.3119822811	55.54324737550999
2	DALYs (Disability-Adjusted Life Years)	74	Andorra	3	Both	27	Age-standardized	410	Neoplasms	110	Dietary risks	3	Rate	1994	303.68236613832	562.5900041264	54.60164754209
2	DALYs (Disability-Adjusted Life Years)	74	Andorra	3	Both	27	Age-standardized	410	Neoplasms	110	Dietary risks	3	Rate	1995	300.07461293401	550.75776440523	54.15434079375999
2	DALYs (Disability-Adjusted Life Years)	74	Andorra	3	Both	27	Age-standardized	410	Neoplasms	110	Dietary risks	3	Rate	1996	297.58152753941	540.93620962599	53.80306918387
2	DALYs (Disability-Adjusted Life Years)	74	Andorra	3	Both	27	Age-standardized	410	Neoplasms	110	Dietary risks	3	Rate	1997	293.90550297322	528.90748443978	53.78711078472
2	DALYs (Disability-Adjusted Life Years)	74	Andorra	3	Both	27	Age-standardized	410	Neoplasms	110	Dietary risks	3	Rate	1998	290.48680103693	521.73653132294	54.48637466906
2	DALYs (Disability-Adjusted Life Years)	74	Andorra	3	Both	27	Age-standardized	410	Neoplasms	110	Dietary risks	3	Rate	1999	287.58405206224	511.69291105899003	55.065489904980005
2	DALYs (Disability-Adjusted Life Years)	74	Andorra	3	Both	27	Age-standardized	410	Neoplasms	110	Dietary risks	3	Rate	2000	283.77358799207	508.51576968902	54.54150737571
2	DALYs (Disability-Adjusted Life Years)	74	Andorra	3	Both	27	Age-standardized	410	Neoplasms	110	Dietary risks	3	Rate	2001	264.36898410442	473.21213819805	51.180555791399996
2	DALYs (Disability-Adjusted Life Years)	74	Andorra	3	Both	27	Age-standardized	410	Neoplasms	110	Dietary risks	3	Rate	2002	251.21834815779	442.88428871133	48.04426207546
2	DALYs (Disability-Adjusted Life Years)	74	Andorra	3	Both	27	Age-standardized	410	Neoplasms	110	Dietary risks	3	Rate	2003	247.05220190628998	436.94332828998	47.74602763549
2	DALYs (Disability-Adjusted Life Years)	74	Andorra	3	Both	27	Age-standardized	410	Neoplasms	110	Dietary risks	3	Rate	2004	244.15403816972002	425.79773037261003	46.20007721143
2	DALYs (Disability-Adjusted Life Years)	74	Andorra	3	Both	27	Age-standardized	410	Neoplasms	110	Dietary risks	3	Rate	2005	236.78846084006997	412.75227037974	43.36977684155
2	DALYs (Disability-Adjusted Life Years)	74	Andorra	3	Both	27	Age-standardized	410	Neoplasms	110	Dietary risks	3	Rate	2006	234.32189287652	408.10967742524	42.40267349378
2	DALYs (Disability-Adjusted Life Years)	74	Andorra	3	Both	27	Age-standardized	410	Neoplasms	110	Dietary risks	3	Rate	2007	230.92021813472002	406.93213781384	42.49414213435
2	DALYs (Disability-Adjusted Life Years)	74	Andorra	3	Both	27	Age-standardized	410	Neoplasms	110	Dietary risks	3	Rate	2008	239.09291624693	419.64604554735	45.357383367089994
2	DALYs (Disability-Adjusted Life Years)	74	Andorra	3	Both	27	Age-standardized	410	Neoplasms	110	Dietary risks	3	Rate	2009	245.96794259535002	427.54940912138994	46.64323595869
2	DALYs (Disability-Adjusted Life Years)	74	Andorra	3	Both	27	Age-standardized	410	Neoplasms	110	Dietary risks	3	Rate	2010	252.43137084924	438.82286858013003	47.8703196512
2	DALYs (Disability-Adjusted Life Years)	74	Andorra	3	Both	27	Age-standardized	410	Neoplasms	110	Dietary risks	3	Rate	2011	249.46432585220998	432.6031545145	47.19082403569
2	DALYs (Disability-Adjusted Life Years)	74	Andorra	3	Both	27	Age-standardized	410	Neoplasms	110	Dietary risks	3	Rate	2012	247.14078934255	427.02359612292	46.94389124089
2	DALYs (Disability-Adjusted Life Years)	74	Andorra	3	Both	27	Age-standardized	410	Neoplasms	110	Dietary risks	3	Rate	2013	245.81434242630002	422.05363334232	47.00564574606
2	DALYs (Disability-Adjusted Life Years)	74	Andorra	3	Both	27	Age-standardized	410	Neoplasms	110	Dietary risks	3	Rate	2014	245.49516469467002	429.99856679272	47.50878706324
2	DALYs (Disability-Adjusted Life Years)	74	Andorra	3	Both	27	Age-standardized	410	Neoplasms	110	Dietary risks	3	Rate	2015	243.92569016588	428.3807922874	48.52789249867
2	DALYs (Disability-Adjusted Life Years)	74	Andorra	3	Both	27	Age-standardized	410	Neoplasms	110	Dietary risks	3	Rate	2016	243.46155014253	427.95822236633	48.608643535809996
2	DALYs (Disability-Adjusted Life Years)	74	Andorra	3	Both	27	Age-standardized	410	Neoplasms	110	Dietary risks	3	Rate	2017	241.92848281509998	426.19551923611	48.65630491095
2	DALYs (Disability-Adjusted Life Years)	74	Andorra	3	Both	27	Age-standardized	410	Neoplasms	110	Dietary risks	3	Rate	2018	240.13702870366	425.7208076015	48.07791863345
2	DALYs (Disability-Adjusted Life Years)	74	Andorra	3	Both	27	Age-standardized	410	Neoplasms	110	Dietary risks	3	Rate	2019	237.29037899359	426.98729680841996	47.60103463701
2	DALYs (Disability-Adjusted Life Years)	74	Andorra	3	Both	27	Age-standardized	410	Neoplasms	110	Dietary risks	3	Rate	2020	195.39191025711003	355.46998581372	40.42460615067
2	DALYs (Disability-Adjusted Life Years)	74	Andorra	3	Both	27	Age-standardized	410	Neoplasms	110	Dietary risks	3	Rate	2021	193.83520453104	349.33348850454	40.3549866851
2	DALYs (Disability-Adjusted Life Years)	75	Austria	3	Both	27	Age-standardized	410	Neoplasms	110	Dietary risks	3	Rate	1990	325.7599103965	594.0747202433399	73.51060427745
2	DALYs (Disability-Adjusted Life Years)	75	Austria	3	Both	27	Age-standardized	410	Neoplasms	110	Dietary risks	3	Rate	1991	323.54549122145	586.9503939554199	72.88868168893
2	DALYs (Disability-Adjusted Life Years)	75	Austria	3	Both	27	Age-standardized	410	Neoplasms	110	Dietary risks	3	Rate	1992	319.48480560321997	574.29317160255	71.82168785162
2	DALYs (Disability-Adjusted Life Years)	75	Austria	3	Both	27	Age-standardized	410	Neoplasms	110	Dietary risks	3	Rate	1993	317.17455847695	566.75464318074	71.38732336510999
2	DALYs (Disability-Adjusted Life Years)	75	Austria	3	Both	27	Age-standardized	410	Neoplasms	110	Dietary risks	3	Rate	1994	309.23635334888	554.65045829168	68.87009859559001
2	DALYs (Disability-Adjusted Life Years)	75	Austria	3	Both	27	Age-standardized	410	Neoplasms	110	Dietary risks	3	Rate	1995	301.28970000558996	537.06016625639	67.13798544147
2	DALYs (Disability-Adjusted Life Years)	75	Austria	3	Both	27	Age-standardized	410	Neoplasms	110	Dietary risks	3	Rate	1996	296.12567778266	525.9550603270501	65.43551981641
2	DALYs (Disability-Adjusted Life Years)	75	Austria	3	Both	27	Age-standardized	410	Neoplasms	110	Dietary risks	3	Rate	1997	283.96010862349	502.3485519925	62.445756189570005
2	DALYs (Disability-Adjusted Life Years)	75	Austria	3	Both	27	Age-standardized	410	Neoplasms	110	Dietary risks	3	Rate	1998	277.52947625718997	490.02826769048	60.925977022039994
2	DALYs (Disability-Adjusted Life Years)	75	Austria	3	Both	27	Age-standardized	410	Neoplasms	110	Dietary risks	3	Rate	1999	271.16297798221	478.18360435713	59.1485527584
2	DALYs (Disability-Adjusted Life Years)	75	Austria	3	Both	27	Age-standardized	410	Neoplasms	110	Dietary risks	3	Rate	2000	262.32448957951	464.69836923325994	56.11246180264
2	DALYs (Disability-Adjusted Life Years)	75	Austria	3	Both	27	Age-standardized	410	Neoplasms	110	Dietary risks	3	Rate	2001	255.61901894173	453.79202511920005	53.02310771953
2	DALYs (Disability-Adjusted Life Years)	75	Austria	3	Both	27	Age-standardized	410	Neoplasms	110	Dietary risks	3	Rate	2002	252.04437486409	446.26497333934	51.065996335630004
2	DALYs (Disability-Adjusted Life Years)	75	Austria	3	Both	27	Age-standardized	410	Neoplasms	110	Dietary risks	3	Rate	2003	250.3033937955	443.37279231227	50.52679414923
2	DALYs (Disability-Adjusted Life Years)	75	Austria	3	Both	27	Age-standardized	410	Neoplasms	110	Dietary risks	3	Rate	2004	240.08521907039	424.6326918181	48.71824097306
2	DALYs (Disability-Adjusted Life Years)	75	Austria	3	Both	27	Age-standardized	410	Neoplasms	110	Dietary risks	3	Rate	2005	233.87115373314	413.27382187722003	46.83155900371
2	DALYs (Disability-Adjusted Life Years)	75	Austria	3	Both	27	Age-standardized	410	Neoplasms	110	Dietary risks	3	Rate	2006	227.90673136492	401.50793742591	44.67055156876
2	DALYs (Disability-Adjusted Life Years)	75	Austria	3	Both	27	Age-standardized	410	Neoplasms	110	Dietary risks	3	Rate	2007	221.67660664684	388.24131024732	43.35514650828
2	DALYs (Disability-Adjusted Life Years)	75	Austria	3	Both	27	Age-standardized	410	Neoplasms	110	Dietary risks	3	Rate	2008	216.28507163185003	378.84991055041	42.44625150368
2	DALYs (Disability-Adjusted Life Years)	75	Austria	3	Both	27	Age-standardized	410	Neoplasms	110	Dietary risks	3	Rate	2009	213.38484976933	374.31781359469	41.57807782023
2	DALYs (Disability-Adjusted Life Years)	75	Austria	3	Both	27	Age-standardized	410	Neoplasms	110	Dietary risks	3	Rate	2010	207.1948920058	362.36820323347996	40.54558528625
2	DALYs (Disability-Adjusted Life Years)	75	Austria	3	Both	27	Age-standardized	410	Neoplasms	110	Dietary risks	3	Rate	2011	204.60960227664998	357.5900959759	39.956149516610004
2	DALYs (Disability-Adjusted Life Years)	75	Austria	3	Both	27	Age-standardized	410	Neoplasms	110	Dietary risks	3	Rate	2012	200.42465528244	349.58686236706995	38.73553559973
2	DALYs (Disability-Adjusted Life Years)	75	Austria	3	Both	27	Age-standardized	410	Neoplasms	110	Dietary risks	3	Rate	2013	195.20650023529998	338.7267048155	37.669104420000004
2	DALYs (Disability-Adjusted Life Years)	75	Austria	3	Both	27	Age-standardized	410	Neoplasms	110	Dietary risks	3	Rate	2014	192.53245867276001	334.93624946555	37.11450252524
2	DALYs (Disability-Adjusted Life Years)	75	Austria	3	Both	27	Age-standardized	410	Neoplasms	110	Dietary risks	3	Rate	2015	185.81183552698002	324.18186893467	35.511211438489994
2	DALYs (Disability-Adjusted Life Years)	75	Austria	3	Both	27	Age-standardized	410	Neoplasms	110	Dietary risks	3	Rate	2016	183.12736641092	320.23245872313	34.44050422673
2	DALYs (Disability-Adjusted Life Years)	75	Austria	3	Both	27	Age-standardized	410	Neoplasms	110	Dietary risks	3	Rate	2017	179.79275562557	314.48433986802	33.88440231807
2	DALYs (Disability-Adjusted Life Years)	75	Austria	3	Both	27	Age-standardized	410	Neoplasms	110	Dietary risks	3	Rate	2018	178.63350359382	312.70184537962	33.1786792224
2	DALYs (Disability-Adjusted Life Years)	75	Austria	3	Both	27	Age-standardized	410	Neoplasms	110	Dietary risks	3	Rate	2019	172.24441959826	303.21136638721	32.17794977137
2	DALYs (Disability-Adjusted Life Years)	75	Austria	3	Both	27	Age-standardized	410	Neoplasms	110	Dietary risks	3	Rate	2020	164.71826186729	291.89462782836	30.87075363237
2	DALYs (Disability-Adjusted Life Years)	75	Austria	3	Both	27	Age-standardized	410	Neoplasms	110	Dietary risks	3	Rate	2021	156.52410344575	276.37024927148	29.36358143824
2	DALYs (Disability-Adjusted Life Years)	77	Cyprus	3	Both	27	Age-standardized	410	Neoplasms	110	Dietary risks	3	Rate	1990	227.41643224846	405.36813217277	55.78957271160999
2	DALYs (Disability-Adjusted Life Years)	77	Cyprus	3	Both	27	Age-standardized	410	Neoplasms	110	Dietary risks	3	Rate	1991	227.81054743697	403.77940278297	56.78100312105
2	DALYs (Disability-Adjusted Life Years)	77	Cyprus	3	Both	27	Age-standardized	410	Neoplasms	110	Dietary risks	3	Rate	1992	228.23547110167	404.76932129858	57.76895232189
2	DALYs (Disability-Adjusted Life Years)	77	Cyprus	3	Both	27	Age-standardized	410	Neoplasms	110	Dietary risks	3	Rate	1993	224.70965867889	400.3150156635	57.10098868399
2	DALYs (Disability-Adjusted Life Years)	77	Cyprus	3	Both	27	Age-standardized	410	Neoplasms	110	Dietary risks	3	Rate	1994	217.70922715083998	387.28853382914	54.86229302852
2	DALYs (Disability-Adjusted Life Years)	77	Cyprus	3	Both	27	Age-standardized	410	Neoplasms	110	Dietary risks	3	Rate	1995	215.50792591347002	379.52227661059	54.22468372935
2	DALYs (Disability-Adjusted Life Years)	77	Cyprus	3	Both	27	Age-standardized	410	Neoplasms	110	Dietary risks	3	Rate	1996	210.77963441396	368.51378720601997	53.09346640523
2	DALYs (Disability-Adjusted Life Years)	77	Cyprus	3	Both	27	Age-standardized	410	Neoplasms	110	Dietary risks	3	Rate	1997	210.40024502501	366.05054886557997	53.09955679723
2	DALYs (Disability-Adjusted Life Years)	77	Cyprus	3	Both	27	Age-standardized	410	Neoplasms	110	Dietary risks	3	Rate	1998	207.53062014698	362.9710059034	51.80117634319
2	DALYs (Disability-Adjusted Life Years)	77	Cyprus	3	Both	27	Age-standardized	410	Neoplasms	110	Dietary risks	3	Rate	1999	202.83396890893002	354.52891050131	50.091650755799996
2	DALYs (Disability-Adjusted Life Years)	77	Cyprus	3	Both	27	Age-standardized	410	Neoplasms	110	Dietary risks	3	Rate	2000	201.82147267847998	354.71221819417997	48.52065403207
2	DALYs (Disability-Adjusted Life Years)	77	Cyprus	3	Both	27	Age-standardized	410	Neoplasms	110	Dietary risks	3	Rate	2001	199.56583313815	349.93596730193997	47.24204077998
2	DALYs (Disability-Adjusted Life Years)	77	Cyprus	3	Both	27	Age-standardized	410	Neoplasms	110	Dietary risks	3	Rate	2002	202.26048251318	351.62844495728	48.16986409304
2	DALYs (Disability-Adjusted Life Years)	77	Cyprus	3	Both	27	Age-standardized	410	Neoplasms	110	Dietary risks	3	Rate	2003	204.0188930283	353.29004564401	48.915069291909994
2	DALYs (Disability-Adjusted Life Years)	77	Cyprus	3	Both	27	Age-standardized	410	Neoplasms	110	Dietary risks	3	Rate	2004	202.10035742388	348.61283574034996	48.52108152844
2	DALYs (Disability-Adjusted Life Years)	77	Cyprus	3	Both	27	Age-standardized	410	Neoplasms	110	Dietary risks	3	Rate	2005	202.16297176805998	349.21091729805	48.59119669098
2	DALYs (Disability-Adjusted Life Years)	77	Cyprus	3	Both	27	Age-standardized	410	Neoplasms	110	Dietary risks	3	Rate	2006	202.08611289851	350.40684397652	48.26356807271
2	DALYs (Disability-Adjusted Life Years)	77	Cyprus	3	Both	27	Age-standardized	410	Neoplasms	110	Dietary risks	3	Rate	2007	200.05230825181002	347.35658895944	47.72444971007
2	DALYs (Disability-Adjusted Life Years)	77	Cyprus	3	Both	27	Age-standardized	410	Neoplasms	110	Dietary risks	3	Rate	2008	199.54334850955	346.86726091299	47.33519874974
2	DALYs (Disability-Adjusted Life Years)	77	Cyprus	3	Both	27	Age-standardized	410	Neoplasms	110	Dietary risks	3	Rate	2009	199.22905324085	344.85034743549	47.52579347708
2	DALYs (Disability-Adjusted Life Years)	77	Cyprus	3	Both	27	Age-standardized	410	Neoplasms	110	Dietary risks	3	Rate	2010	200.21191527052002	347.30425808146	47.59172371703
2	DALYs (Disability-Adjusted Life Years)	77	Cyprus	3	Both	27	Age-standardized	410	Neoplasms	110	Dietary risks	3	Rate	2011	200.00471739027	343.13412561372	47.637278658650004
2	DALYs (Disability-Adjusted Life Years)	77	Cyprus	3	Both	27	Age-standardized	410	Neoplasms	110	Dietary risks	3	Rate	2012	197.92611382946	339.26403341288	47.27206888564
2	DALYs (Disability-Adjusted Life Years)	77	Cyprus	3	Both	27	Age-standardized	410	Neoplasms	110	Dietary risks	3	Rate	2013	196.21866308824	337.58359901897	46.85942699868
2	DALYs (Disability-Adjusted Life Years)	77	Cyprus	3	Both	27	Age-standardized	410	Neoplasms	110	Dietary risks	3	Rate	2014	191.76753570744	329.17600226209	45.61310110279
2	DALYs (Disability-Adjusted Life Years)	77	Cyprus	3	Both	27	Age-standardized	410	Neoplasms	110	Dietary risks	3	Rate	2015	188.46388297586	321.58768046692	44.44589280994
2	DALYs (Disability-Adjusted Life Years)	77	Cyprus	3	Both	27	Age-standardized	410	Neoplasms	110	Dietary risks	3	Rate	2016	181.26129161778	311.249287426	42.19299863143
2	DALYs (Disability-Adjusted Life Years)	77	Cyprus	3	Both	27	Age-standardized	410	Neoplasms	110	Dietary risks	3	Rate	2017	182.23814588422	314.30504379709004	42.14693405147
2	DALYs (Disability-Adjusted Life Years)	77	Cyprus	3	Both	27	Age-standardized	410	Neoplasms	110	Dietary risks	3	Rate	2018	179.51924758403	311.72406191817004	40.80564113708
2	DALYs (Disability-Adjusted Life Years)	77	Cyprus	3	Both	27	Age-standardized	410	Neoplasms	110	Dietary risks	3	Rate	2019	177.56414460296	307.8909474665	39.98058224972
2	DALYs (Disability-Adjusted Life Years)	77	Cyprus	3	Both	27	Age-standardized	410	Neoplasms	110	Dietary risks	3	Rate	2020	164.86299629838	285.35020995876	35.60953063889
2	DALYs (Disability-Adjusted Life Years)	77	Cyprus	3	Both	27	Age-standardized	410	Neoplasms	110	Dietary risks	3	Rate	2021	159.85220880181998	276.39279741661	34.615634286989994
2	DALYs (Disability-Adjusted Life Years)	76	Belgium	3	Both	27	Age-standardized	410	Neoplasms	110	Dietary risks	3	Rate	1990	362.0223487875	631.5430763445199	84.0494698183
2	DALYs (Disability-Adjusted Life Years)	76	Belgium	3	Both	27	Age-standardized	410	Neoplasms	110	Dietary risks	3	Rate	1991	359.19689330374	627.4930923217399	83.28637879988999
2	DALYs (Disability-Adjusted Life Years)	76	Belgium	3	Both	27	Age-standardized	410	Neoplasms	110	Dietary risks	3	Rate	1992	358.89905190332	627.14699772711	82.42177813105
2	DALYs (Disability-Adjusted Life Years)	76	Belgium	3	Both	27	Age-standardized	410	Neoplasms	110	Dietary risks	3	Rate	1993	350.25845199446	611.57660145797	79.03413504669
2	DALYs (Disability-Adjusted Life Years)	76	Belgium	3	Both	27	Age-standardized	410	Neoplasms	110	Dietary risks	3	Rate	1994	350.70272558024	609.56434750654	77.44715514067
2	DALYs (Disability-Adjusted Life Years)	76	Belgium	3	Both	27	Age-standardized	410	Neoplasms	110	Dietary risks	3	Rate	1995	342.98731923573	594.20396245859	74.48584002576
2	DALYs (Disability-Adjusted Life Years)	76	Belgium	3	Both	27	Age-standardized	410	Neoplasms	110	Dietary risks	3	Rate	1996	331.14914079953996	574.82088782835	70.84421508919999
2	DALYs (Disability-Adjusted Life Years)	76	Belgium	3	Both	27	Age-standardized	410	Neoplasms	110	Dietary risks	3	Rate	1997	325.04029534842	564.739414482	68.55042465994
2	DALYs (Disability-Adjusted Life Years)	76	Belgium	3	Both	27	Age-standardized	410	Neoplasms	110	Dietary risks	3	Rate	1998	319.8350110953	557.17915812066	66.48064925287
2	DALYs (Disability-Adjusted Life Years)	76	Belgium	3	Both	27	Age-standardized	410	Neoplasms	110	Dietary risks	3	Rate	1999	311.95166571547	543.3293604122599	64.47751497320999
2	DALYs (Disability-Adjusted Life Years)	76	Belgium	3	Both	27	Age-standardized	410	Neoplasms	110	Dietary risks	3	Rate	2000	304.41730191422	529.5741303255201	61.66377829884
2	DALYs (Disability-Adjusted Life Years)	76	Belgium	3	Both	27	Age-standardized	410	Neoplasms	110	Dietary risks	3	Rate	2001	298.18892547359	518.74195463337	59.6693778816
2	DALYs (Disability-Adjusted Life Years)	76	Belgium	3	Both	27	Age-standardized	410	Neoplasms	110	Dietary risks	3	Rate	2002	294.04180251818	512.03088323028	58.01941629895
2	DALYs (Disability-Adjusted Life Years)	76	Belgium	3	Both	27	Age-standardized	410	Neoplasms	110	Dietary risks	3	Rate	2003	285.32726663276	498.13980431089	55.126390210770005
2	DALYs (Disability-Adjusted Life Years)	76	Belgium	3	Both	27	Age-standardized	410	Neoplasms	110	Dietary risks	3	Rate	2004	282.44641164314004	492.80976034207	54.56956354862
2	DALYs (Disability-Adjusted Life Years)	76	Belgium	3	Both	27	Age-standardized	410	Neoplasms	110	Dietary risks	3	Rate	2005	279.36230483313	487.11937038629	53.53013826182
2	DALYs (Disability-Adjusted Life Years)	76	Belgium	3	Both	27	Age-standardized	410	Neoplasms	110	Dietary risks	3	Rate	2006	273.80882398750003	478.16451579436	52.45350085027
2	DALYs (Disability-Adjusted Life Years)	76	Belgium	3	Both	27	Age-standardized	410	Neoplasms	110	Dietary risks	3	Rate	2007	273.48274573004	477.32134310654	52.19067903157
2	DALYs (Disability-Adjusted Life Years)	76	Belgium	3	Both	27	Age-standardized	410	Neoplasms	110	Dietary risks	3	Rate	2008	271.32127054028	469.82557963175	51.599466677840006
2	DALYs (Disability-Adjusted Life Years)	76	Belgium	3	Both	27	Age-standardized	410	Neoplasms	110	Dietary risks	3	Rate	2009	268.11427246241	465.70501985697	50.92356235855
2	DALYs (Disability-Adjusted Life Years)	76	Belgium	3	Both	27	Age-standardized	410	Neoplasms	110	Dietary risks	3	Rate	2010	262.08485448548	458.57468223138005	49.30959341352
2	DALYs (Disability-Adjusted Life Years)	76	Belgium	3	Both	27	Age-standardized	410	Neoplasms	110	Dietary risks	3	Rate	2011	258.46137328441	453.50840386242004	49.18426459474
2	DALYs (Disability-Adjusted Life Years)	76	Belgium	3	Both	27	Age-standardized	410	Neoplasms	110	Dietary risks	3	Rate	2012	254.39433050090003	445.34521235909	48.77135815865
2	DALYs (Disability-Adjusted Life Years)	76	Belgium	3	Both	27	Age-standardized	410	Neoplasms	110	Dietary risks	3	Rate	2013	247.78508025553998	435.70902618256	47.99287323325
2	DALYs (Disability-Adjusted Life Years)	76	Belgium	3	Both	27	Age-standardized	410	Neoplasms	110	Dietary risks	3	Rate	2014	238.59145063174	418.84296559207	46.499672093710004
2	DALYs (Disability-Adjusted Life Years)	76	Belgium	3	Both	27	Age-standardized	410	Neoplasms	110	Dietary risks	3	Rate	2015	235.23532435615002	411.76904122118	45.8206278421
2	DALYs (Disability-Adjusted Life Years)	76	Belgium	3	Both	27	Age-standardized	410	Neoplasms	110	Dietary risks	3	Rate	2016	230.14073786963002	399.86381383395	44.64617160291
2	DALYs (Disability-Adjusted Life Years)	76	Belgium	3	Both	27	Age-standardized	410	Neoplasms	110	Dietary risks	3	Rate	2017	224.168012332	388.82997021913	43.13973752026
2	DALYs (Disability-Adjusted Life Years)	76	Belgium	3	Both	27	Age-standardized	410	Neoplasms	110	Dietary risks	3	Rate	2018	215.50759127645	374.68323550698	41.38825214359
2	DALYs (Disability-Adjusted Life Years)	76	Belgium	3	Both	27	Age-standardized	410	Neoplasms	110	Dietary risks	3	Rate	2019	209.07764398596	360.6123783785	39.90846366961
2	DALYs (Disability-Adjusted Life Years)	76	Belgium	3	Both	27	Age-standardized	410	Neoplasms	110	Dietary risks	3	Rate	2020	190.01579252109	329.5893004228	36.539728678399996
2	DALYs (Disability-Adjusted Life Years)	76	Belgium	3	Both	27	Age-standardized	410	Neoplasms	110	Dietary risks	3	Rate	2021	198.29405577973	340.02032484636	37.94638262136
2	DALYs (Disability-Adjusted Life Years)	78	Denmark	3	Both	27	Age-standardized	410	Neoplasms	110	Dietary risks	3	Rate	1990	379.89106863864	671.30698826217	82.46049731862
2	DALYs (Disability-Adjusted Life Years)	78	Denmark	3	Both	27	Age-standardized	410	Neoplasms	110	Dietary risks	3	Rate	1991	375.64998794647	664.47255233847	80.72656659287
2	DALYs (Disability-Adjusted Life Years)	78	Denmark	3	Both	27	Age-standardized	410	Neoplasms	110	Dietary risks	3	Rate	1992	380.38397434559	670.1289542217401	80.50543244953
2	DALYs (Disability-Adjusted Life Years)	78	Denmark	3	Both	27	Age-standardized	410	Neoplasms	110	Dietary risks	3	Rate	1993	383.32581445308	675.0281905962	81.23096991239001
2	DALYs (Disability-Adjusted Life Years)	78	Denmark	3	Both	27	Age-standardized	410	Neoplasms	110	Dietary risks	3	Rate	1994	394.13677334122997	686.20685039862	82.79669013831
2	DALYs (Disability-Adjusted Life Years)	78	Denmark	3	Both	27	Age-standardized	410	Neoplasms	110	Dietary risks	3	Rate	1995	392.30129217098	679.1052111257101	81.45897014479
2	DALYs (Disability-Adjusted Life Years)	78	Denmark	3	Both	27	Age-standardized	410	Neoplasms	110	Dietary risks	3	Rate	1996	390.75325900713	673.8493997107	79.68145549358
2	DALYs (Disability-Adjusted Life Years)	78	Denmark	3	Both	27	Age-standardized	410	Neoplasms	110	Dietary risks	3	Rate	1997	387.85602735287	666.40755253418	77.57490094613
2	DALYs (Disability-Adjusted Life Years)	78	Denmark	3	Both	27	Age-standardized	410	Neoplasms	110	Dietary risks	3	Rate	1998	371.84220946218	635.34314782554	73.09713988584001
2	DALYs (Disability-Adjusted Life Years)	78	Denmark	3	Both	27	Age-standardized	410	Neoplasms	110	Dietary risks	3	Rate	1999	366.81730380955	626.59468253986	70.65399649956
2	DALYs (Disability-Adjusted Life Years)	78	Denmark	3	Both	27	Age-standardized	410	Neoplasms	110	Dietary risks	3	Rate	2000	353.87837614334995	605.2757504381	67.07866083943
2	DALYs (Disability-Adjusted Life Years)	78	Denmark	3	Both	27	Age-standardized	410	Neoplasms	110	Dietary risks	3	Rate	2001	351.2179967298	603.44036741041	65.609546601
2	DALYs (Disability-Adjusted Life Years)	78	Denmark	3	Both	27	Age-standardized	410	Neoplasms	110	Dietary risks	3	Rate	2002	345.37716253486	593.17172073775	63.95395086924
2	DALYs (Disability-Adjusted Life Years)	78	Denmark	3	Both	27	Age-standardized	410	Neoplasms	110	Dietary risks	3	Rate	2003	333.7985898438	574.5173098557001	61.66593185607
2	DALYs (Disability-Adjusted Life Years)	78	Denmark	3	Both	27	Age-standardized	410	Neoplasms	110	Dietary risks	3	Rate	2004	330.40913662265	565.05539636479	60.369000213919996
[truncated: 4,529 more rows]
