# Supplementary material for: Global impact of dietary risks on cancers: burdens across regions from 1990 to 2021 and the projection to 2035
Source: Front Nutr. 2025 Jul 4;12:1585305. doi: 10.3389/fnut.2025.1585305 (PMC12271164; doi:10.3389/fnut.2025.1585305)
Supplement: Supplementary file 1 [file Data_Sheet_1.zip › Supplementary data/Fig 3/Death(90-21).csv]

measure_id	measure_name	location_id	location_name	sex_id	sex_name	age_id	age_name	cause_id	cause_name	rei_id	rei_name	metric_id	metric_name	year	val	upper	lower
1	Deaths	6	China	3	Both	27	Age-standardized	410	Neoplasms	110	Dietary risks	3	Rate	1990	18.44068647302	38.0092407761	3.89423067286
1	Deaths	6	China	3	Both	27	Age-standardized	410	Neoplasms	110	Dietary risks	3	Rate	1991	18.08192032594	38.001163364330004	3.88425346018
1	Deaths	6	China	3	Both	27	Age-standardized	410	Neoplasms	110	Dietary risks	3	Rate	1992	17.69082422082	36.04678136925	3.8066227782599995
1	Deaths	6	China	3	Both	27	Age-standardized	410	Neoplasms	110	Dietary risks	3	Rate	1993	17.27717404324	35.6901293277	3.84883386684
1	Deaths	6	China	3	Both	27	Age-standardized	410	Neoplasms	110	Dietary risks	3	Rate	1994	16.84860322366	35.01618343752	3.8081485234800003
1	Deaths	6	China	3	Both	27	Age-standardized	410	Neoplasms	110	Dietary risks	3	Rate	1995	16.40792654259	33.28086684651	3.93788514264
1	Deaths	6	China	3	Both	27	Age-standardized	410	Neoplasms	110	Dietary risks	3	Rate	1996	15.815325214069999	31.95678963122	3.76210304143
1	Deaths	6	China	3	Both	27	Age-standardized	410	Neoplasms	110	Dietary risks	3	Rate	1997	15.2470089402	30.562821431230002	3.7658478597899996
1	Deaths	6	China	3	Both	27	Age-standardized	410	Neoplasms	110	Dietary risks	3	Rate	1998	14.8108279328	30.224835094039996	3.61488987514
1	Deaths	6	China	3	Both	27	Age-standardized	410	Neoplasms	110	Dietary risks	3	Rate	1999	14.458138818859998	30.12766695487	3.6781517481100003
1	Deaths	6	China	3	Both	27	Age-standardized	410	Neoplasms	110	Dietary risks	3	Rate	2000	14.28197380359	29.36734733235	3.81701150527
1	Deaths	6	China	3	Both	27	Age-standardized	410	Neoplasms	110	Dietary risks	3	Rate	2001	14.052338385839999	29.49135200217	3.7707842794800004
1	Deaths	6	China	3	Both	27	Age-standardized	410	Neoplasms	110	Dietary risks	3	Rate	2002	13.63670179641	28.46792342715	3.78206432352
1	Deaths	6	China	3	Both	27	Age-standardized	410	Neoplasms	110	Dietary risks	3	Rate	2003	13.44239088067	28.97861122566	3.8220392987
1	Deaths	6	China	3	Both	27	Age-standardized	410	Neoplasms	110	Dietary risks	3	Rate	2004	13.28263037479	28.11365060513	3.7840728365499996
1	Deaths	6	China	3	Both	27	Age-standardized	410	Neoplasms	110	Dietary risks	3	Rate	2005	12.75883684808	27.00093806699	3.74437126328
1	Deaths	6	China	3	Both	27	Age-standardized	410	Neoplasms	110	Dietary risks	3	Rate	2006	11.771604097140001	24.814891048819998	3.5367600051299997
1	Deaths	6	China	3	Both	27	Age-standardized	410	Neoplasms	110	Dietary risks	3	Rate	2007	11.20022797189	23.53674368355	3.42131151849
1	Deaths	6	China	3	Both	27	Age-standardized	410	Neoplasms	110	Dietary risks	3	Rate	2008	10.941469440239999	23.22007852919	3.4348478127499997
1	Deaths	6	China	3	Both	27	Age-standardized	410	Neoplasms	110	Dietary risks	3	Rate	2009	10.70672235742	22.8596324749	3.47698764162
1	Deaths	6	China	3	Both	27	Age-standardized	410	Neoplasms	110	Dietary risks	3	Rate	2010	10.51114612163	22.914165808	3.38435331776
1	Deaths	6	China	3	Both	27	Age-standardized	410	Neoplasms	110	Dietary risks	3	Rate	2011	10.19054046924	21.45035092845	3.2340225779000003
1	Deaths	6	China	3	Both	27	Age-standardized	410	Neoplasms	110	Dietary risks	3	Rate	2012	9.81212230365	20.72541579009	3.29602962293
1	Deaths	6	China	3	Both	27	Age-standardized	410	Neoplasms	110	Dietary risks	3	Rate	2013	9.465682048709999	19.59735377174	3.19005456207
1	Deaths	6	China	3	Both	27	Age-standardized	410	Neoplasms	110	Dietary risks	3	Rate	2014	9.16172266722	19.59617042707	2.9957338785000003
1	Deaths	6	China	3	Both	27	Age-standardized	410	Neoplasms	110	Dietary risks	3	Rate	2015	8.9645863649	18.61682010223	2.9288698343
1	Deaths	6	China	3	Both	27	Age-standardized	410	Neoplasms	110	Dietary risks	3	Rate	2016	8.90370155429	18.70943332945	2.88299762857
1	Deaths	6	China	3	Both	27	Age-standardized	410	Neoplasms	110	Dietary risks	3	Rate	2017	8.789740210289999	18.66621830655	2.96276465045
1	Deaths	6	China	3	Both	27	Age-standardized	410	Neoplasms	110	Dietary risks	3	Rate	2018	8.73389296645	18.47555035195	2.8682184519300002
1	Deaths	6	China	3	Both	27	Age-standardized	410	Neoplasms	110	Dietary risks	3	Rate	2019	8.712062793420001	18.37128256266	2.88662490872
1	Deaths	6	China	3	Both	27	Age-standardized	410	Neoplasms	110	Dietary risks	3	Rate	2020	8.70155601491	17.428463435610002	2.81001982395
1	Deaths	6	China	3	Both	27	Age-standardized	410	Neoplasms	110	Dietary risks	3	Rate	2021	8.6616159264	17.89414590673	2.97570160406
1	Deaths	8	Taiwan (Province of China)	3	Both	27	Age-standardized	410	Neoplasms	110	Dietary risks	3	Rate	1990	10.685585382060001	20.23018665679	2.87877206503
1	Deaths	8	Taiwan (Province of China)	3	Both	27	Age-standardized	410	Neoplasms	110	Dietary risks	3	Rate	1991	11.13925922959	21.09865999767	3.01879269586
1	Deaths	8	Taiwan (Province of China)	3	Both	27	Age-standardized	410	Neoplasms	110	Dietary risks	3	Rate	1992	11.4106164121	21.38931082364	3.1250868778000003
1	Deaths	8	Taiwan (Province of China)	3	Both	27	Age-standardized	410	Neoplasms	110	Dietary risks	3	Rate	1993	11.75851192553	21.793461364200002	3.21479855118
1	Deaths	8	Taiwan (Province of China)	3	Both	27	Age-standardized	410	Neoplasms	110	Dietary risks	3	Rate	1994	11.80200023835	21.75863831557	3.2304925758999996
1	Deaths	8	Taiwan (Province of China)	3	Both	27	Age-standardized	410	Neoplasms	110	Dietary risks	3	Rate	1995	12.12088378108	22.4223457432	3.33514147243
1	Deaths	8	Taiwan (Province of China)	3	Both	27	Age-standardized	410	Neoplasms	110	Dietary risks	3	Rate	1996	12.90777753705	23.76211578664	3.60536954488
1	Deaths	8	Taiwan (Province of China)	3	Both	27	Age-standardized	410	Neoplasms	110	Dietary risks	3	Rate	1997	13.98875356293	25.47051290399	3.99850457338
1	Deaths	8	Taiwan (Province of China)	3	Both	27	Age-standardized	410	Neoplasms	110	Dietary risks	3	Rate	1998	13.39969748762	24.02179425682	3.85246728387
1	Deaths	8	Taiwan (Province of China)	3	Both	27	Age-standardized	410	Neoplasms	110	Dietary risks	3	Rate	1999	13.099536221610002	23.32907675217	3.8173470861200003
1	Deaths	8	Taiwan (Province of China)	3	Both	27	Age-standardized	410	Neoplasms	110	Dietary risks	3	Rate	2000	13.411337484479999	23.576890103660002	3.98031320759
1	Deaths	8	Taiwan (Province of China)	3	Both	27	Age-standardized	410	Neoplasms	110	Dietary risks	3	Rate	2001	13.33369044988	23.5370683547	3.96429288555
1	Deaths	8	Taiwan (Province of China)	3	Both	27	Age-standardized	410	Neoplasms	110	Dietary risks	3	Rate	2002	13.08943836718	22.94330375972	3.92018335998
1	Deaths	8	Taiwan (Province of China)	3	Both	27	Age-standardized	410	Neoplasms	110	Dietary risks	3	Rate	2003	13.01962992812	22.77594880162	3.94518590861
1	Deaths	8	Taiwan (Province of China)	3	Both	27	Age-standardized	410	Neoplasms	110	Dietary risks	3	Rate	2004	13.21872838492	23.00191629649	3.99385690774
1	Deaths	8	Taiwan (Province of China)	3	Both	27	Age-standardized	410	Neoplasms	110	Dietary risks	3	Rate	2005	13.28664839258	22.84846736834	4.0028772233500005
1	Deaths	8	Taiwan (Province of China)	3	Both	27	Age-standardized	410	Neoplasms	110	Dietary risks	3	Rate	2006	13.016805724560001	22.140478237	3.8906462547400005
1	Deaths	8	Taiwan (Province of China)	3	Both	27	Age-standardized	410	Neoplasms	110	Dietary risks	3	Rate	2007	12.95049673279	21.93276931501	3.86854761997
1	Deaths	8	Taiwan (Province of China)	3	Both	27	Age-standardized	410	Neoplasms	110	Dietary risks	3	Rate	2008	12.69640300853	21.48956496701	3.8429584765099998
1	Deaths	8	Taiwan (Province of China)	3	Both	27	Age-standardized	410	Neoplasms	110	Dietary risks	3	Rate	2009	12.55216857402	21.1902040734	3.81209592974
1	Deaths	8	Taiwan (Province of China)	3	Both	27	Age-standardized	410	Neoplasms	110	Dietary risks	3	Rate	2010	12.564606049939998	21.247155823179998	3.86798640173
1	Deaths	8	Taiwan (Province of China)	3	Both	27	Age-standardized	410	Neoplasms	110	Dietary risks	3	Rate	2011	12.81194289478	21.43995757242	3.94524020591
1	Deaths	8	Taiwan (Province of China)	3	Both	27	Age-standardized	410	Neoplasms	110	Dietary risks	3	Rate	2012	12.612055742659999	21.169421873530002	3.92651032347
1	Deaths	8	Taiwan (Province of China)	3	Both	27	Age-standardized	410	Neoplasms	110	Dietary risks	3	Rate	2013	12.28351539414	20.64582640533	3.84637692754
1	Deaths	8	Taiwan (Province of China)	3	Both	27	Age-standardized	410	Neoplasms	110	Dietary risks	3	Rate	2014	12.299104611339999	20.573762606389998	3.85372296551
1	Deaths	8	Taiwan (Province of China)	3	Both	27	Age-standardized	410	Neoplasms	110	Dietary risks	3	Rate	2015	11.831218726800001	19.75542420054	3.6941270968000004
1	Deaths	8	Taiwan (Province of China)	3	Both	27	Age-standardized	410	Neoplasms	110	Dietary risks	3	Rate	2016	11.79373366497	19.87319483596	3.66700961787
1	Deaths	8	Taiwan (Province of China)	3	Both	27	Age-standardized	410	Neoplasms	110	Dietary risks	3	Rate	2017	11.94459563172	20.03847086659	3.73011781364
1	Deaths	8	Taiwan (Province of China)	3	Both	27	Age-standardized	410	Neoplasms	110	Dietary risks	3	Rate	2018	11.75539364928	19.812175655809998	3.6426012979
1	Deaths	8	Taiwan (Province of China)	3	Both	27	Age-standardized	410	Neoplasms	110	Dietary risks	3	Rate	2019	11.53481116015	19.578444212690002	3.5489553714300004
1	Deaths	8	Taiwan (Province of China)	3	Both	27	Age-standardized	410	Neoplasms	110	Dietary risks	3	Rate	2020	10.9643808532	18.70298875625	3.34057654502
1	Deaths	8	Taiwan (Province of China)	3	Both	27	Age-standardized	410	Neoplasms	110	Dietary risks	3	Rate	2021	11.10975105234	18.51228457523	3.34263053164
1	Deaths	7	Democratic People's Republic of Korea	3	Both	27	Age-standardized	410	Neoplasms	110	Dietary risks	3	Rate	1990	10.45657618362	21.95675105428	3.33644290329
1	Deaths	7	Democratic People's Republic of Korea	3	Both	27	Age-standardized	410	Neoplasms	110	Dietary risks	3	Rate	1991	10.46204995455	21.738110131390002	3.35007853294
1	Deaths	7	Democratic People's Republic of Korea	3	Both	27	Age-standardized	410	Neoplasms	110	Dietary risks	3	Rate	1992	10.496625678	21.45473862502	3.32553622291
1	Deaths	7	Democratic People's Republic of Korea	3	Both	27	Age-standardized	410	Neoplasms	110	Dietary risks	3	Rate	1993	10.5562780641	21.9045656907	3.31039000517
1	Deaths	7	Democratic People's Republic of Korea	3	Both	27	Age-standardized	410	Neoplasms	110	Dietary risks	3	Rate	1994	10.60472134024	22.18886982683	3.3256040909999998
1	Deaths	7	Democratic People's Republic of Korea	3	Both	27	Age-standardized	410	Neoplasms	110	Dietary risks	3	Rate	1995	10.660947369199999	22.39728801132	3.3251264306
1	Deaths	7	Democratic People's Republic of Korea	3	Both	27	Age-standardized	410	Neoplasms	110	Dietary risks	3	Rate	1996	10.70552170059	22.48878977603	3.32406034764
1	Deaths	7	Democratic People's Republic of Korea	3	Both	27	Age-standardized	410	Neoplasms	110	Dietary risks	3	Rate	1997	10.755916300660001	22.70249343143	3.36238613965
1	Deaths	7	Democratic People's Republic of Korea	3	Both	27	Age-standardized	410	Neoplasms	110	Dietary risks	3	Rate	1998	10.80723055024	22.761310396	3.4193004068399997
1	Deaths	7	Democratic People's Republic of Korea	3	Both	27	Age-standardized	410	Neoplasms	110	Dietary risks	3	Rate	1999	10.841731391000001	22.72574850936	3.46166185857
1	Deaths	7	Democratic People's Republic of Korea	3	Both	27	Age-standardized	410	Neoplasms	110	Dietary risks	3	Rate	2000	10.87773662674	22.80211659716	3.4200619499500005
1	Deaths	7	Democratic People's Republic of Korea	3	Both	27	Age-standardized	410	Neoplasms	110	Dietary risks	3	Rate	2001	10.902820030340001	22.83836042904	3.38650996043
1	Deaths	7	Democratic People's Republic of Korea	3	Both	27	Age-standardized	410	Neoplasms	110	Dietary risks	3	Rate	2002	10.90987178949	22.734986542330002	3.39449651634
1	Deaths	7	Democratic People's Republic of Korea	3	Both	27	Age-standardized	410	Neoplasms	110	Dietary risks	3	Rate	2003	10.9487407313	22.769590290790003	3.48129630697
1	Deaths	7	Democratic People's Republic of Korea	3	Both	27	Age-standardized	410	Neoplasms	110	Dietary risks	3	Rate	2004	10.98314177875	22.579053677850002	3.56029761957
1	Deaths	7	Democratic People's Republic of Korea	3	Both	27	Age-standardized	410	Neoplasms	110	Dietary risks	3	Rate	2005	11.02657048801	22.32564355945	3.61001631297
1	Deaths	7	Democratic People's Republic of Korea	3	Both	27	Age-standardized	410	Neoplasms	110	Dietary risks	3	Rate	2006	11.10416682616	22.30703374795	3.6514843927199996
1	Deaths	7	Democratic People's Republic of Korea	3	Both	27	Age-standardized	410	Neoplasms	110	Dietary risks	3	Rate	2007	11.19408071892	22.37170099654	3.7088015153100002
1	Deaths	7	Democratic People's Republic of Korea	3	Both	27	Age-standardized	410	Neoplasms	110	Dietary risks	3	Rate	2008	11.28621710479	22.50023494185	3.6952515756199995
1	Deaths	7	Democratic People's Republic of Korea	3	Both	27	Age-standardized	410	Neoplasms	110	Dietary risks	3	Rate	2009	11.3652170265	22.72327500398	3.72542023749
1	Deaths	7	Democratic People's Republic of Korea	3	Both	27	Age-standardized	410	Neoplasms	110	Dietary risks	3	Rate	2010	11.39313314942	22.77991311242	3.7405447731600003
1	Deaths	7	Democratic People's Republic of Korea	3	Both	27	Age-standardized	410	Neoplasms	110	Dietary risks	3	Rate	2011	11.31596721037	22.666899935550003	3.72712804267
1	Deaths	7	Democratic People's Republic of Korea	3	Both	27	Age-standardized	410	Neoplasms	110	Dietary risks	3	Rate	2012	11.24474640974	22.58910416446	3.75539999203
1	Deaths	7	Democratic People's Republic of Korea	3	Both	27	Age-standardized	410	Neoplasms	110	Dietary risks	3	Rate	2013	11.097725259719999	22.3108824004	3.77281186319
1	Deaths	7	Democratic People's Republic of Korea	3	Both	27	Age-standardized	410	Neoplasms	110	Dietary risks	3	Rate	2014	10.939896644760001	21.82736736053	3.7819068161000002
1	Deaths	7	Democratic People's Republic of Korea	3	Both	27	Age-standardized	410	Neoplasms	110	Dietary risks	3	Rate	2015	10.78457118845	21.33441808214	3.68820060663
1	Deaths	7	Democratic People's Republic of Korea	3	Both	27	Age-standardized	410	Neoplasms	110	Dietary risks	3	Rate	2016	10.623979555630001	20.98424123968	3.63142243396
1	Deaths	7	Democratic People's Republic of Korea	3	Both	27	Age-standardized	410	Neoplasms	110	Dietary risks	3	Rate	2017	10.45225290477	20.68501623236	3.5631165632000004
1	Deaths	7	Democratic People's Republic of Korea	3	Both	27	Age-standardized	410	Neoplasms	110	Dietary risks	3	Rate	2018	10.31479886063	20.78660637217	3.4942537086
1	Deaths	7	Democratic People's Republic of Korea	3	Both	27	Age-standardized	410	Neoplasms	110	Dietary risks	3	Rate	2019	10.19417235119	20.92172642731	3.4198678450199997
1	Deaths	7	Democratic People's Republic of Korea	3	Both	27	Age-standardized	410	Neoplasms	110	Dietary risks	3	Rate	2020	10.06323018489	20.90519838623	3.4048496875199996
1	Deaths	7	Democratic People's Republic of Korea	3	Both	27	Age-standardized	410	Neoplasms	110	Dietary risks	3	Rate	2021	9.92210808876	20.550444261120003	3.38945989295
1	Deaths	10	Cambodia	3	Both	27	Age-standardized	410	Neoplasms	110	Dietary risks	3	Rate	1990	12.87611995766	21.32348172844	6.216706740889999
1	Deaths	10	Cambodia	3	Both	27	Age-standardized	410	Neoplasms	110	Dietary risks	3	Rate	1991	12.81494190696	21.229829016769997	6.14304930922
1	Deaths	10	Cambodia	3	Both	27	Age-standardized	410	Neoplasms	110	Dietary risks	3	Rate	1992	12.79551240147	21.10383591408	6.12934635426
1	Deaths	10	Cambodia	3	Both	27	Age-standardized	410	Neoplasms	110	Dietary risks	3	Rate	1993	12.8518986997	21.08466737737	6.207580228209999
1	Deaths	10	Cambodia	3	Both	27	Age-standardized	410	Neoplasms	110	Dietary risks	3	Rate	1994	12.949919340700001	21.280278976410003	6.29892022046
1	Deaths	10	Cambodia	3	Both	27	Age-standardized	410	Neoplasms	110	Dietary risks	3	Rate	1995	13.02538761546	21.16590862835	6.46449149002
1	Deaths	10	Cambodia	3	Both	27	Age-standardized	410	Neoplasms	110	Dietary risks	3	Rate	1996	12.99508437638	20.84813990346	6.55688842012
1	Deaths	10	Cambodia	3	Both	27	Age-standardized	410	Neoplasms	110	Dietary risks	3	Rate	1997	12.955170810410001	20.548381546279998	6.57660867524
1	Deaths	10	Cambodia	3	Both	27	Age-standardized	410	Neoplasms	110	Dietary risks	3	Rate	1998	12.92537944324	20.55837734491	6.69173294665
1	Deaths	10	Cambodia	3	Both	27	Age-standardized	410	Neoplasms	110	Dietary risks	3	Rate	1999	12.88524039577	20.39206004888	6.661652231220001
1	Deaths	10	Cambodia	3	Both	27	Age-standardized	410	Neoplasms	110	Dietary risks	3	Rate	2000	12.811284912669999	20.12259203636	6.564945946
1	Deaths	10	Cambodia	3	Both	27	Age-standardized	410	Neoplasms	110	Dietary risks	3	Rate	2001	12.702048097099999	19.85635548674	6.4934165448800005
1	Deaths	10	Cambodia	3	Both	27	Age-standardized	410	Neoplasms	110	Dietary risks	3	Rate	2002	12.561114390470001	19.56350426572	6.38965214319
1	Deaths	10	Cambodia	3	Both	27	Age-standardized	410	Neoplasms	110	Dietary risks	3	Rate	2003	12.38979447501	19.32704780397	6.35274002482
1	Deaths	10	Cambodia	3	Both	27	Age-standardized	410	Neoplasms	110	Dietary risks	3	Rate	2004	12.286780151379999	19.05126626398	6.416274323260001
1	Deaths	10	Cambodia	3	Both	27	Age-standardized	410	Neoplasms	110	Dietary risks	3	Rate	2005	12.19020548534	18.77170540662	6.51306017568
1	Deaths	10	Cambodia	3	Both	27	Age-standardized	410	Neoplasms	110	Dietary risks	3	Rate	2006	12.09262428088	18.63974026244	6.53718580245
1	Deaths	10	Cambodia	3	Both	27	Age-standardized	410	Neoplasms	110	Dietary risks	3	Rate	2007	12.12929292283	18.87539969598	6.6215886918299995
1	Deaths	10	Cambodia	3	Both	27	Age-standardized	410	Neoplasms	110	Dietary risks	3	Rate	2008	12.10768795781	18.795486522530002	6.43712699368
1	Deaths	10	Cambodia	3	Both	27	Age-standardized	410	Neoplasms	110	Dietary risks	3	Rate	2009	12.1288913569	18.636620659680002	6.317807305850001
1	Deaths	10	Cambodia	3	Both	27	Age-standardized	410	Neoplasms	110	Dietary risks	3	Rate	2010	12.13788557066	18.91719595849	6.352023501410001
1	Deaths	10	Cambodia	3	Both	27	Age-standardized	410	Neoplasms	110	Dietary risks	3	Rate	2011	12.16525603831	18.853729176719998	6.465365961
1	Deaths	10	Cambodia	3	Both	27	Age-standardized	410	Neoplasms	110	Dietary risks	3	Rate	2012	12.16947061047	18.803627489350003	6.45374457987
1	Deaths	10	Cambodia	3	Both	27	Age-standardized	410	Neoplasms	110	Dietary risks	3	Rate	2013	12.16590704965	18.93893350843	6.55093238664
1	Deaths	10	Cambodia	3	Both	27	Age-standardized	410	Neoplasms	110	Dietary risks	3	Rate	2014	12.208580719910001	19.14167903497	6.55222682544
1	Deaths	10	Cambodia	3	Both	27	Age-standardized	410	Neoplasms	110	Dietary risks	3	Rate	2015	12.240766737820001	19.2644142358	6.5224867703
1	Deaths	10	Cambodia	3	Both	27	Age-standardized	410	Neoplasms	110	Dietary risks	3	Rate	2016	12.25199671096	19.307306891219998	6.457971550290001
1	Deaths	10	Cambodia	3	Both	27	Age-standardized	410	Neoplasms	110	Dietary risks	3	Rate	2017	12.26851941099	19.39537183809	6.43858810519
1	Deaths	10	Cambodia	3	Both	27	Age-standardized	410	Neoplasms	110	Dietary risks	3	Rate	2018	12.242000952669999	19.15645807141	6.5167380246
1	Deaths	10	Cambodia	3	Both	27	Age-standardized	410	Neoplasms	110	Dietary risks	3	Rate	2019	12.209828740539999	19.27416000286	6.36907951776
1	Deaths	10	Cambodia	3	Both	27	Age-standardized	410	Neoplasms	110	Dietary risks	3	Rate	2020	12.1849343249	18.96037485578	6.2260368684100005
1	Deaths	10	Cambodia	3	Both	27	Age-standardized	410	Neoplasms	110	Dietary risks	3	Rate	2021	12.14220962207	19.020606343689998	6.2475725292
1	Deaths	11	Indonesia	3	Both	27	Age-standardized	410	Neoplasms	110	Dietary risks	3	Rate	1990	7.6306515053099995	12.34400208268	4.29068128783
1	Deaths	11	Indonesia	3	Both	27	Age-standardized	410	Neoplasms	110	Dietary risks	3	Rate	1991	7.691350729100001	12.455028954320001	4.48822330363
1	Deaths	11	Indonesia	3	Both	27	Age-standardized	410	Neoplasms	110	Dietary risks	3	Rate	1992	7.727669938759999	12.22561639593	4.494688679869999
1	Deaths	11	Indonesia	3	Both	27	Age-standardized	410	Neoplasms	110	Dietary risks	3	Rate	1993	7.767442114830001	12.227486188839999	4.5537297724500005
1	Deaths	11	Indonesia	3	Both	27	Age-standardized	410	Neoplasms	110	Dietary risks	3	Rate	1994	7.76967661601	12.153106376930001	4.60463780179
1	Deaths	11	Indonesia	3	Both	27	Age-standardized	410	Neoplasms	110	Dietary risks	3	Rate	1995	7.7281995413499995	12.23058956275	4.51661915703
1	Deaths	11	Indonesia	3	Both	27	Age-standardized	410	Neoplasms	110	Dietary risks	3	Rate	1996	7.696325172270001	11.979375457489999	4.493140389640001
1	Deaths	11	Indonesia	3	Both	27	Age-standardized	410	Neoplasms	110	Dietary risks	3	Rate	1997	7.68545708215	12.020487264869999	4.47674646565
1	Deaths	11	Indonesia	3	Both	27	Age-standardized	410	Neoplasms	110	Dietary risks	3	Rate	1998	7.694857399800001	12.14176734548	4.55717034188
1	Deaths	11	Indonesia	3	Both	27	Age-standardized	410	Neoplasms	110	Dietary risks	3	Rate	1999	7.7166876463	12.15366418365	4.57756159245
1	Deaths	11	Indonesia	3	Both	27	Age-standardized	410	Neoplasms	110	Dietary risks	3	Rate	2000	7.7345215624	12.03799959574	4.52084863215
1	Deaths	11	Indonesia	3	Both	27	Age-standardized	410	Neoplasms	110	Dietary risks	3	Rate	2001	7.700058229560001	11.981653242490001	4.55304250065
1	Deaths	11	Indonesia	3	Both	27	Age-standardized	410	Neoplasms	110	Dietary risks	3	Rate	2002	7.70366195894	11.972416801009999	4.57693334481
1	Deaths	11	Indonesia	3	Both	27	Age-standardized	410	Neoplasms	110	Dietary risks	3	Rate	2003	7.7327072351199995	12.03620551705	4.64389328018
1	Deaths	11	Indonesia	3	Both	27	Age-standardized	410	Neoplasms	110	Dietary risks	3	Rate	2004	7.74931240823	12.02991826588	4.68916055332
1	Deaths	11	Indonesia	3	Both	27	Age-standardized	410	Neoplasms	110	Dietary risks	3	Rate	2005	7.776623885479999	11.92244118997	4.68861297503
1	Deaths	11	Indonesia	3	Both	27	Age-standardized	410	Neoplasms	110	Dietary risks	3	Rate	2006	7.7775807623499995	11.89660986667	4.68177533385
1	Deaths	11	Indonesia	3	Both	27	Age-standardized	410	Neoplasms	110	Dietary risks	3	Rate	2007	7.81665729407	12.18623744718	4.71415869175
1	Deaths	11	Indonesia	3	Both	27	Age-standardized	410	Neoplasms	110	Dietary risks	3	Rate	2008	7.8343812155500006	12.18361391327	4.6863075708699995
1	Deaths	11	Indonesia	3	Both	27	Age-standardized	410	Neoplasms	110	Dietary risks	3	Rate	2009	7.857378313980001	12.32129262202	4.6392856170200005
1	Deaths	11	Indonesia	3	Both	27	Age-standardized	410	Neoplasms	110	Dietary risks	3	Rate	2010	7.86145541191	12.116878109549999	4.56756637
1	Deaths	11	Indonesia	3	Both	27	Age-standardized	410	Neoplasms	110	Dietary risks	3	Rate	2011	7.8467754126	12.25432897566	4.6422258330599995
1	Deaths	11	Indonesia	3	Both	27	Age-standardized	410	Neoplasms	110	Dietary risks	3	Rate	2012	7.79292593103	12.16164663518	4.46965781851
1	Deaths	11	Indonesia	3	Both	27	Age-standardized	410	Neoplasms	110	Dietary risks	3	Rate	2013	7.7316743704999995	12.039260186749999	4.542899000139999
1	Deaths	11	Indonesia	3	Both	27	Age-standardized	410	Neoplasms	110	Dietary risks	3	Rate	2014	7.69037173291	12.123048771230001	4.44429538228
1	Deaths	11	Indonesia	3	Both	27	Age-standardized	410	Neoplasms	110	Dietary risks	3	Rate	2015	7.645938807089999	11.79458432444	4.35901121585
1	Deaths	11	Indonesia	3	Both	27	Age-standardized	410	Neoplasms	110	Dietary risks	3	Rate	2016	7.65287757724	12.2587948338	4.40302026949
1	Deaths	11	Indonesia	3	Both	27	Age-standardized	410	Neoplasms	110	Dietary risks	3	Rate	2017	7.65314571841	12.06008543616	4.43397224368
1	Deaths	11	Indonesia	3	Both	27	Age-standardized	410	Neoplasms	110	Dietary risks	3	Rate	2018	7.66273567248	11.941306849250001	4.4040360203399995
1	Deaths	11	Indonesia	3	Both	27	Age-standardized	410	Neoplasms	110	Dietary risks	3	Rate	2019	7.6639680623199995	11.77838155944	4.33179313793
1	Deaths	11	Indonesia	3	Both	27	Age-standardized	410	Neoplasms	110	Dietary risks	3	Rate	2020	7.689326525269999	12.28662354475	4.3317711932
1	Deaths	11	Indonesia	3	Both	27	Age-standardized	410	Neoplasms	110	Dietary risks	3	Rate	2021	7.65787865675	12.18944511052	4.27186023071
1	Deaths	13	Malaysia	3	Both	27	Age-standardized	410	Neoplasms	110	Dietary risks	3	Rate	1990	10.690442139209999	16.63151531019	5.18981683067
1	Deaths	13	Malaysia	3	Both	27	Age-standardized	410	Neoplasms	110	Dietary risks	3	Rate	1991	10.417553385689999	16.15039403438	5.062958499860001
1	Deaths	13	Malaysia	3	Both	27	Age-standardized	410	Neoplasms	110	Dietary risks	3	Rate	1992	10.36274842041	16.05963831	5.01094445251
1	Deaths	13	Malaysia	3	Both	27	Age-standardized	410	Neoplasms	110	Dietary risks	3	Rate	1993	10.38601908637	15.90864447538	5.0583887412
1	Deaths	13	Malaysia	3	Both	27	Age-standardized	410	Neoplasms	110	Dietary risks	3	Rate	1994	10.266033399049999	15.81489770185	4.93419539113
1	Deaths	13	Malaysia	3	Both	27	Age-standardized	410	Neoplasms	110	Dietary risks	3	Rate	1995	10.59282795459	16.47068401737	4.95991378886
1	Deaths	13	Malaysia	3	Both	27	Age-standardized	410	Neoplasms	110	Dietary risks	3	Rate	1996	10.36771050205	16.22615822277	4.89824856618
1	Deaths	13	Malaysia	3	Both	27	Age-standardized	410	Neoplasms	110	Dietary risks	3	Rate	1997	10.293404006420001	16.142258839660002	4.8464077240500005
1	Deaths	13	Malaysia	3	Both	27	Age-standardized	410	Neoplasms	110	Dietary risks	3	Rate	1998	10.37177376748	16.111828952739998	4.9539327576300005
1	Deaths	13	Malaysia	3	Both	27	Age-standardized	410	Neoplasms	110	Dietary risks	3	Rate	1999	11.2500775283	17.81484702089	5.22852135276
1	Deaths	13	Malaysia	3	Both	27	Age-standardized	410	Neoplasms	110	Dietary risks	3	Rate	2000	10.40606649969	16.17017209691	4.85702656678
1	Deaths	13	Malaysia	3	Both	27	Age-standardized	410	Neoplasms	110	Dietary risks	3	Rate	2001	10.0151736317	15.54080029686	4.6993925474000005
1	Deaths	13	Malaysia	3	Both	27	Age-standardized	410	Neoplasms	110	Dietary risks	3	Rate	2002	9.962613930949999	15.39408367311	4.66947360905
1	Deaths	13	Malaysia	3	Both	27	Age-standardized	410	Neoplasms	110	Dietary risks	3	Rate	2003	10.27562970766	15.80514377916	4.80919040158
1	Deaths	13	Malaysia	3	Both	27	Age-standardized	410	Neoplasms	110	Dietary risks	3	Rate	2004	10.24518845713	15.67273345091	4.897069853940001
1	Deaths	13	Malaysia	3	Both	27	Age-standardized	410	Neoplasms	110	Dietary risks	3	Rate	2005	10.10596346617	15.50811357239	4.88260568815
1	Deaths	13	Malaysia	3	Both	27	Age-standardized	410	Neoplasms	110	Dietary risks	3	Rate	2006	9.856281452700001	15.05169573169	4.80089728796
1	Deaths	13	Malaysia	3	Both	27	Age-standardized	410	Neoplasms	110	Dietary risks	3	Rate	2007	9.72624144887	14.88102577662	4.80091530644
1	Deaths	13	Malaysia	3	Both	27	Age-standardized	410	Neoplasms	110	Dietary risks	3	Rate	2008	9.93090379791	15.27551475003	4.86620226511
1	Deaths	13	Malaysia	3	Both	27	Age-standardized	410	Neoplasms	110	Dietary risks	3	Rate	2009	10.10254862904	15.644477122560001	4.91482352133
1	Deaths	13	Malaysia	3	Both	27	Age-standardized	410	Neoplasms	110	Dietary risks	3	Rate	2010	10.09968103024	15.727220358790001	4.7852571903
1	Deaths	13	Malaysia	3	Both	27	Age-standardized	410	Neoplasms	110	Dietary risks	3	Rate	2011	9.84988341306	15.420876888959999	4.540968090330001
1	Deaths	13	Malaysia	3	Both	27	Age-standardized	410	Neoplasms	110	Dietary risks	3	Rate	2012	9.515465316750001	14.707580461080001	4.43386956677
1	Deaths	13	Malaysia	3	Both	27	Age-standardized	410	Neoplasms	110	Dietary risks	3	Rate	2013	9.381326331079999	14.59742282442	4.26781199545
1	Deaths	13	Malaysia	3	Both	27	Age-standardized	410	Neoplasms	110	Dietary risks	3	Rate	2014	9.46533336882	14.65755870009	4.39121982306
1	Deaths	13	Malaysia	3	Both	27	Age-standardized	410	Neoplasms	110	Dietary risks	3	Rate	2015	9.85315938995	15.50631151986	4.50668955439
1	Deaths	13	Malaysia	3	Both	27	Age-standardized	410	Neoplasms	110	Dietary risks	3	Rate	2016	9.83935773791	15.526548573729999	4.42283634247
1	Deaths	13	Malaysia	3	Both	27	Age-standardized	410	Neoplasms	110	Dietary risks	3	Rate	2017	9.99367289956	15.83479831211	4.43690192149
1	Deaths	13	Malaysia	3	Both	27	Age-standardized	410	Neoplasms	110	Dietary risks	3	Rate	2018	10.018856425920001	15.85544036148	4.38218230886
1	Deaths	13	Malaysia	3	Both	27	Age-standardized	410	Neoplasms	110	Dietary risks	3	Rate	2019	10.04485468012	15.999304761150002	4.35757823202
1	Deaths	13	Malaysia	3	Both	27	Age-standardized	410	Neoplasms	110	Dietary risks	3	Rate	2020	9.09578979337	14.42063860679	3.8768313287600003
1	Deaths	13	Malaysia	3	Both	27	Age-standardized	410	Neoplasms	110	Dietary risks	3	Rate	2021	10.14299517854	16.01844077674	4.47524882806
1	Deaths	12	Lao People's Democratic Republic	3	Both	27	Age-standardized	410	Neoplasms	110	Dietary risks	3	Rate	1990	12.16572990364	21.455256483299998	5.37322352048
1	Deaths	12	Lao People's Democratic Republic	3	Both	27	Age-standardized	410	Neoplasms	110	Dietary risks	3	Rate	1991	12.09426022007	21.38901605026	5.3136676959099995
1	Deaths	12	Lao People's Democratic Republic	3	Both	27	Age-standardized	410	Neoplasms	110	Dietary risks	3	Rate	1992	12.0271496219	21.10541001242	5.24000051115
1	Deaths	12	Lao People's Democratic Republic	3	Both	27	Age-standardized	410	Neoplasms	110	Dietary risks	3	Rate	1993	11.94337965059	20.91816475198	5.21370081597
1	Deaths	12	Lao People's Democratic Republic	3	Both	27	Age-standardized	410	Neoplasms	110	Dietary risks	3	Rate	1994	11.841932407929999	20.42086138106	5.12874199435
1	Deaths	12	Lao People's Democratic Republic	3	Both	27	Age-standardized	410	Neoplasms	110	Dietary risks	3	Rate	1995	11.738554824140001	20.29568320644	5.13922878205
1	Deaths	12	Lao People's Democratic Republic	3	Both	27	Age-standardized	410	Neoplasms	110	Dietary risks	3	Rate	1996	11.64146022266	20.20344676768	5.11655133734
1	Deaths	12	Lao People's Democratic Republic	3	Both	27	Age-standardized	410	Neoplasms	110	Dietary risks	3	Rate	1997	11.547233189630001	20.117064445569998	5.18285975481
1	Deaths	12	Lao People's Democratic Republic	3	Both	27	Age-standardized	410	Neoplasms	110	Dietary risks	3	Rate	1998	11.42770791471	19.67236222091	5.1274475512799995
1	Deaths	12	Lao People's Democratic Republic	3	Both	27	Age-standardized	410	Neoplasms	110	Dietary risks	3	Rate	1999	11.26398670014	19.12175574419	5.0299117964299995
1	Deaths	12	Lao People's Democratic Republic	3	Both	27	Age-standardized	410	Neoplasms	110	Dietary risks	3	Rate	2000	11.03416602082	18.574121432320002	4.97834205761
1	Deaths	12	Lao People's Democratic Republic	3	Both	27	Age-standardized	410	Neoplasms	110	Dietary risks	3	Rate	2001	10.91202366352	18.23412140447	4.98587319852
1	Deaths	12	Lao People's Democratic Republic	3	Both	27	Age-standardized	410	Neoplasms	110	Dietary risks	3	Rate	2002	10.628447200910001	17.59020169541	4.99814473946
1	Deaths	12	Lao People's Democratic Republic	3	Both	27	Age-standardized	410	Neoplasms	110	Dietary risks	3	Rate	2003	10.429021693320001	17.08186631153	4.9862363596599995
1	Deaths	12	Lao People's Democratic Republic	3	Both	27	Age-standardized	410	Neoplasms	110	Dietary risks	3	Rate	2004	10.23973350746	16.74706032929	4.9770944869800005
1	Deaths	12	Lao People's Democratic Republic	3	Both	27	Age-standardized	410	Neoplasms	110	Dietary risks	3	Rate	2005	10.08452661069	16.6395711463	4.99590581672
1	Deaths	12	Lao People's Democratic Republic	3	Both	27	Age-standardized	410	Neoplasms	110	Dietary risks	3	Rate	2006	9.94664700153	16.15597975328	4.86300861792
1	Deaths	12	Lao People's Democratic Republic	3	Both	27	Age-standardized	410	Neoplasms	110	Dietary risks	3	Rate	2007	9.80846748471	16.03463830215	4.78011539335
1	Deaths	12	Lao People's Democratic Republic	3	Both	27	Age-standardized	410	Neoplasms	110	Dietary risks	3	Rate	2008	9.69752802008	15.925060527949999	4.74139694159
1	Deaths	12	Lao People's Democratic Republic	3	Both	27	Age-standardized	410	Neoplasms	110	Dietary risks	3	Rate	2009	9.55997746132	15.83117371983	4.70871203261
1	Deaths	12	Lao People's Democratic Republic	3	Both	27	Age-standardized	410	Neoplasms	110	Dietary risks	3	Rate	2010	9.39245213111	15.540008096269998	4.62126898839
1	Deaths	12	Lao People's Democratic Republic	3	Both	27	Age-standardized	410	Neoplasms	110	Dietary risks	3	Rate	2011	9.270832244800001	15.52386379518	4.523194903
1	Deaths	12	Lao People's Democratic Republic	3	Both	27	Age-standardized	410	Neoplasms	110	Dietary risks	3	Rate	2012	9.16800963495	15.25576949877	4.43099486462
1	Deaths	12	Lao People's Democratic Republic	3	Both	27	Age-standardized	410	Neoplasms	110	Dietary risks	3	Rate	2013	9.117264780200001	15.22619699346	4.38835897635
1	Deaths	12	Lao People's Democratic Republic	3	Both	27	Age-standardized	410	Neoplasms	110	Dietary risks	3	Rate	2014	9.09654679326	14.97976248959	4.41672575846
1	Deaths	12	Lao People's Democratic Republic	3	Both	27	Age-standardized	410	Neoplasms	110	Dietary risks	3	Rate	2015	9.0617550697	15.01418311975	4.48388985588
1	Deaths	12	Lao People's Democratic Republic	3	Both	27	Age-standardized	410	Neoplasms	110	Dietary risks	3	Rate	2016	9.00043597776	14.81841399639	4.43457858409
1	Deaths	12	Lao People's Democratic Republic	3	Both	27	Age-standardized	410	Neoplasms	110	Dietary risks	3	Rate	2017	8.98523098433	14.76300790534	4.3782663315
1	Deaths	12	Lao People's Democratic Republic	3	Both	27	Age-standardized	410	Neoplasms	110	Dietary risks	3	Rate	2018	8.93030139994	14.66304894964	4.33984261489
1	Deaths	12	Lao People's Democratic Republic	3	Both	27	Age-standardized	410	Neoplasms	110	Dietary risks	3	Rate	2019	8.913165677550001	14.50733346191	4.33230496986
1	Deaths	12	Lao People's Democratic Republic	3	Both	27	Age-standardized	410	Neoplasms	110	Dietary risks	3	Rate	2020	8.88933229901	14.56179471522	4.291143824990001
1	Deaths	12	Lao People's Democratic Republic	3	Both	27	Age-standardized	410	Neoplasms	110	Dietary risks	3	Rate	2021	8.85258521355	14.37064161078	4.31153084066
1	Deaths	15	Myanmar	3	Both	27	Age-standardized	410	Neoplasms	110	Dietary risks	3	Rate	1990	11.85368180261	20.343067014	6.338540568349999
1	Deaths	15	Myanmar	3	Both	27	Age-standardized	410	Neoplasms	110	Dietary risks	3	Rate	1991	11.84217413815	20.14469505131	6.19061632994
1	Deaths	15	Myanmar	3	Both	27	Age-standardized	410	Neoplasms	110	Dietary risks	3	Rate	1992	11.804419482610001	19.96740133462	6.07615556305
1	Deaths	15	Myanmar	3	Both	27	Age-standardized	410	Neoplasms	110	Dietary risks	3	Rate	1993	11.74481235139	19.7200477282	6.0467405341900005
1	Deaths	15	Myanmar	3	Both	27	Age-standardized	410	Neoplasms	110	Dietary risks	3	Rate	1994	11.65770508613	19.56121023604	6.04411189669
1	Deaths	15	Myanmar	3	Both	27	Age-standardized	410	Neoplasms	110	Dietary risks	3	Rate	1995	11.56907648832	19.265281731680002	5.9509484303699995
1	Deaths	15	Myanmar	3	Both	27	Age-standardized	410	Neoplasms	110	Dietary risks	3	Rate	1996	11.47719652736	19.07261292137	5.8280134159
1	Deaths	15	Myanmar	3	Both	27	Age-standardized	410	Neoplasms	110	Dietary risks	3	Rate	1997	11.39237209631	18.75599093506	5.77215626953
1	Deaths	15	Myanmar	3	Both	27	Age-standardized	410	Neoplasms	110	Dietary risks	3	Rate	1998	11.299110861159999	18.8882678668	5.7280205115800005
1	Deaths	15	Myanmar	3	Both	27	Age-standardized	410	Neoplasms	110	Dietary risks	3	Rate	1999	11.19767689993	18.72535094235	5.641987836609999
1	Deaths	15	Myanmar	3	Both	27	Age-standardized	410	Neoplasms	110	Dietary risks	3	Rate	2000	11.11441973068	18.77093746296	5.54149369798
1	Deaths	15	Myanmar	3	Both	27	Age-standardized	410	Neoplasms	110	Dietary risks	3	Rate	2001	11.005343530480001	18.46484749641	5.4658956776
1	Deaths	15	Myanmar	3	Both	27	Age-standardized	410	Neoplasms	110	Dietary risks	3	Rate	2002	10.87691387528	18.20750040234	5.40447453941
1	Deaths	15	Myanmar	3	Both	27	Age-standardized	410	Neoplasms	110	Dietary risks	3	Rate	2003	10.73929649505	17.7947048503	5.2540635528
1	Deaths	15	Myanmar	3	Both	27	Age-standardized	410	Neoplasms	110	Dietary risks	3	Rate	2004	10.593156925279999	17.52039299618	5.04804824016
1	Deaths	15	Myanmar	3	Both	27	Age-standardized	410	Neoplasms	110	Dietary risks	3	Rate	2005	10.35461343434	16.93270256239	4.84594444818
1	Deaths	15	Myanmar	3	Both	27	Age-standardized	410	Neoplasms	110	Dietary risks	3	Rate	2006	10.151546218650001	16.69362102537	4.70571737839
1	Deaths	15	Myanmar	3	Both	27	Age-standardized	410	Neoplasms	110	Dietary risks	3	Rate	2007	9.88618358982	16.281525324860002	4.5375739164799995
1	Deaths	15	Myanmar	3	Both	27	Age-standardized	410	Neoplasms	110	Dietary risks	3	Rate	2008	9.65717678637	15.97251629922	4.35376346072
1	Deaths	15	Myanmar	3	Both	27	Age-standardized	410	Neoplasms	110	Dietary risks	3	Rate	2009	9.4763845827	15.47930541226	4.26860208781
1	Deaths	15	Myanmar	3	Both	27	Age-standardized	410	Neoplasms	110	Dietary risks	3	Rate	2010	9.28348215288	15.22101922744	4.103392646460001
1	Deaths	15	Myanmar	3	Both	27	Age-standardized	410	Neoplasms	110	Dietary risks	3	Rate	2011	9.16163823061	15.2562009332	4.01153820767
1	Deaths	15	Myanmar	3	Both	27	Age-standardized	410	Neoplasms	110	Dietary risks	3	Rate	2012	8.92859496548	14.748306536729999	3.88222182155
1	Deaths	15	Myanmar	3	Both	27	Age-standardized	410	Neoplasms	110	Dietary risks	3	Rate	2013	8.85593178531	14.66315722994	3.87766312569
1	Deaths	15	Myanmar	3	Both	27	Age-standardized	410	Neoplasms	110	Dietary risks	3	Rate	2014	8.78082452036	14.62405722001	3.82979319704
1	Deaths	15	Myanmar	3	Both	27	Age-standardized	410	Neoplasms	110	Dietary risks	3	Rate	2015	8.745703129199999	14.67534914263	3.7653965451
1	Deaths	15	Myanmar	3	Both	27	Age-standardized	410	Neoplasms	110	Dietary risks	3	Rate	2016	8.70072422895	14.67576438777	3.71171853232
1	Deaths	15	Myanmar	3	Both	27	Age-standardized	410	Neoplasms	110	Dietary risks	3	Rate	2017	8.67382945376	14.76468525063	3.77245756614
1	Deaths	15	Myanmar	3	Both	27	Age-standardized	410	Neoplasms	110	Dietary risks	3	Rate	2018	8.644531334189999	14.820420961870001	3.78425784423
1	Deaths	15	Myanmar	3	Both	27	Age-standardized	410	Neoplasms	110	Dietary risks	3	Rate	2019	8.6360250463	14.76720021709	3.8287607594399997
1	Deaths	15	Myanmar	3	Both	27	Age-standardized	410	Neoplasms	110	Dietary risks	3	Rate	2020	8.63178137095	14.60185819414	3.81282148446
1	Deaths	15	Myanmar	3	Both	27	Age-standardized	410	Neoplasms	110	Dietary risks	3	Rate	2021	8.618285323950001	14.45401823888	3.75582208164
1	Deaths	17	Sri Lanka	3	Both	27	Age-standardized	410	Neoplasms	110	Dietary risks	3	Rate	1990	4.84357407238	8.4753258731	1.71595383747
1	Deaths	17	Sri Lanka	3	Both	27	Age-standardized	410	Neoplasms	110	Dietary risks	3	Rate	1991	4.554787161029999	7.88803989935	1.63735428554
1	Deaths	17	Sri Lanka	3	Both	27	Age-standardized	410	Neoplasms	110	Dietary risks	3	Rate	1992	4.55470153268	7.85288580683	1.6349993075899998
1	Deaths	17	Sri Lanka	3	Both	27	Age-standardized	410	Neoplasms	110	Dietary risks	3	Rate	1993	4.36360724748	7.5647644088099995	1.5951194598799998
1	Deaths	17	Sri Lanka	3	Both	27	Age-standardized	410	Neoplasms	110	Dietary risks	3	Rate	1994	4.46317836573	7.70689548563	1.61446630012
1	Deaths	17	Sri Lanka	3	Both	27	Age-standardized	410	Neoplasms	110	Dietary risks	3	Rate	1995	4.54331692568	7.8862914243399995	1.6384296505600002
1	Deaths	17	Sri Lanka	3	Both	27	Age-standardized	410	Neoplasms	110	Dietary risks	3	Rate	1996	4.58137338167	8.02149190267	1.60897921679
1	Deaths	17	Sri Lanka	3	Both	27	Age-standardized	410	Neoplasms	110	Dietary risks	3	Rate	1997	4.7856828832	8.286438234370001	1.66420263467
1	Deaths	17	Sri Lanka	3	Both	27	Age-standardized	410	Neoplasms	110	Dietary risks	3	Rate	1998	4.6472838012099995	7.997398946030001	1.62508035388
1	Deaths	17	Sri Lanka	3	Both	27	Age-standardized	410	Neoplasms	110	Dietary risks	3	Rate	1999	4.67562963654	8.06754592527	1.6306943118100001
1	Deaths	17	Sri Lanka	3	Both	27	Age-standardized	410	Neoplasms	110	Dietary risks	3	Rate	2000	4.67172634171	8.03800543591	1.63626831417
1	Deaths	17	Sri Lanka	3	Both	27	Age-standardized	410	Neoplasms	110	Dietary risks	3	Rate	2001	4.45672769984	7.607560890899999	1.5670123669400002
1	Deaths	17	Sri Lanka	3	Both	27	Age-standardized	410	Neoplasms	110	Dietary risks	3	Rate	2002	4.41632542701	7.46610393972	1.5492750741499999
1	Deaths	17	Sri Lanka	3	Both	27	Age-standardized	410	Neoplasms	110	Dietary risks	3	Rate	2003	4.51550130122	7.544707979539999	1.58036818165
1	Deaths	17	Sri Lanka	3	Both	27	Age-standardized	410	Neoplasms	110	Dietary risks	3	Rate	2004	4.50280152659	7.45824219796	1.57364166103
1	Deaths	17	Sri Lanka	3	Both	27	Age-standardized	410	Neoplasms	110	Dietary risks	3	Rate	2005	4.65095104635	7.59766799206	1.6138805029999999
1	Deaths	17	Sri Lanka	3	Both	27	Age-standardized	410	Neoplasms	110	Dietary risks	3	Rate	2006	4.560368479989999	7.391212337380001	1.5906497376900002
1	Deaths	17	Sri Lanka	3	Both	27	Age-standardized	410	Neoplasms	110	Dietary risks	3	Rate	2007	4.4675019238099996	7.1631195086	1.52886021394
1	Deaths	17	Sri Lanka	3	Both	27	Age-standardized	410	Neoplasms	110	Dietary risks	3	Rate	2008	4.50926307801	7.236785277360001	1.55487384627
1	Deaths	17	Sri Lanka	3	Both	27	Age-standardized	410	Neoplasms	110	Dietary risks	3	Rate	2009	4.43266138247	7.07223384968	1.53506469736
1	Deaths	17	Sri Lanka	3	Both	27	Age-standardized	410	Neoplasms	110	Dietary risks	3	Rate	2010	4.30432236569	6.869919573510001	1.5022825324
1	Deaths	17	Sri Lanka	3	Both	27	Age-standardized	410	Neoplasms	110	Dietary risks	3	Rate	2011	4.32964937881	6.94333700034	1.53169583451
1	Deaths	17	Sri Lanka	3	Both	27	Age-standardized	410	Neoplasms	110	Dietary risks	3	Rate	2012	4.1904284587700005	6.715914219199999	1.4928931995899999
1	Deaths	17	Sri Lanka	3	Both	27	Age-standardized	410	Neoplasms	110	Dietary risks	3	Rate	2013	4.20360564419	6.66240839751	1.51632474907
1	Deaths	17	Sri Lanka	3	Both	27	Age-standardized	410	Neoplasms	110	Dietary risks	3	Rate	2014	4.1210998429100005	6.5399179075300005	1.49372276814
1	Deaths	17	Sri Lanka	3	Both	27	Age-standardized	410	Neoplasms	110	Dietary risks	3	Rate	2015	4.056140187	6.49975548197	1.39771458786
1	Deaths	17	Sri Lanka	3	Both	27	Age-standardized	410	Neoplasms	110	Dietary risks	3	Rate	2016	3.90097105313	6.28733042047	1.38501750846
1	Deaths	17	Sri Lanka	3	Both	27	Age-standardized	410	Neoplasms	110	Dietary risks	3	Rate	2017	3.8487211636800005	6.5237768124699995	1.38443589744
1	Deaths	17	Sri Lanka	3	Both	27	Age-standardized	410	Neoplasms	110	Dietary risks	3	Rate	2018	3.76929703202	6.482386277210001	1.3428172945
1	Deaths	17	Sri Lanka	3	Both	27	Age-standardized	410	Neoplasms	110	Dietary risks	3	Rate	2019	3.63769504781	6.2807183454999995	1.26894002196
1	Deaths	17	Sri Lanka	3	Both	27	Age-standardized	410	Neoplasms	110	Dietary risks	3	Rate	2020	3.27561438454	6.04396450843	1.091280823
1	Deaths	17	Sri Lanka	3	Both	27	Age-standardized	410	Neoplasms	110	Dietary risks	3	Rate	2021	3.41260254347	6.007081668900001	1.17353706229
1	Deaths	14	Maldives	3	Both	27	Age-standardized	410	Neoplasms	110	Dietary risks	3	Rate	1990	4.55842440784	8.06312618253	2.47768592626
1	Deaths	14	Maldives	3	Both	27	Age-standardized	410	Neoplasms	110	Dietary risks	3	Rate	1991	4.60523273682	8.04198461425	2.4484459125
1	Deaths	14	Maldives	3	Both	27	Age-standardized	410	Neoplasms	110	Dietary risks	3	Rate	1992	4.59988697095	8.14508251026	2.43193375084
1	Deaths	14	Maldives	3	Both	27	Age-standardized	410	Neoplasms	110	Dietary risks	3	Rate	1993	4.51365187431	7.93498441434	2.42593044913
1	Deaths	14	Maldives	3	Both	27	Age-standardized	410	Neoplasms	110	Dietary risks	3	Rate	1994	4.32689136418	7.621790975370001	2.4019443151
1	Deaths	14	Maldives	3	Both	27	Age-standardized	410	Neoplasms	110	Dietary risks	3	Rate	1995	4.2282344491399995	7.424979067410001	2.3200942325500002
1	Deaths	14	Maldives	3	Both	27	Age-standardized	410	Neoplasms	110	Dietary risks	3	Rate	1996	4.22375193951	7.332917931650001	2.25854373467
1	Deaths	14	Maldives	3	Both	27	Age-standardized	410	Neoplasms	110	Dietary risks	3	Rate	1997	4.1472996456899995	7.1334438787	2.2429455733099997
1	Deaths	14	Maldives	3	Both	27	Age-standardized	410	Neoplasms	110	Dietary risks	3	Rate	1998	3.90437599205	6.636350253980001	2.15053030902
1	Deaths	14	Maldives	3	Both	27	Age-standardized	410	Neoplasms	110	Dietary risks	3	Rate	1999	3.6665358601999998	6.2932113660799995	2.01807023676
1	Deaths	14	Maldives	3	Both	27	Age-standardized	410	Neoplasms	110	Dietary risks	3	Rate	2000	3.6070208961	6.23348045261	1.98217051788
1	Deaths	14	Maldives	3	Both	27	Age-standardized	410	Neoplasms	110	Dietary risks	3	Rate	2001	3.5099262656200003	5.99899479589	1.9280906438599998
1	Deaths	14	Maldives	3	Both	27	Age-standardized	410	Neoplasms	110	Dietary risks	3	Rate	2002	3.23671782618	5.52514865655	1.8387036660399998
1	Deaths	14	Maldives	3	Both	27	Age-standardized	410	Neoplasms	110	Dietary risks	3	Rate	2003	3.0953949484199996	5.30181135743	1.76483688019
1	Deaths	14	Maldives	3	Both	27	Age-standardized	410	Neoplasms	110	Dietary risks	3	Rate	2004	2.96468760611	5.07625539458	1.69185540087
1	Deaths	14	Maldives	3	Both	27	Age-standardized	410	Neoplasms	110	Dietary risks	3	Rate	2005	2.87059208691	4.923086956200001	1.6417761003999998
1	Deaths	14	Maldives	3	Both	27	Age-standardized	410	Neoplasms	110	Dietary risks	3	Rate	2006	2.7840112927000003	4.8114277365	1.5783132297
1	Deaths	14	Maldives	3	Both	27	Age-standardized	410	Neoplasms	110	Dietary risks	3	Rate	2007	2.69835579083	4.65765736054	1.51547782196
1	Deaths	14	Maldives	3	Both	27	Age-standardized	410	Neoplasms	110	Dietary risks	3	Rate	2008	2.63190474965	4.52151353916	1.45496945921
1	Deaths	14	Maldives	3	Both	27	Age-standardized	410	Neoplasms	110	Dietary risks	3	Rate	2009	2.5790735201899997	4.3861380827200005	1.40110274203
1	Deaths	14	Maldives	3	Both	27	Age-standardized	410	Neoplasms	110	Dietary risks	3	Rate	2010	2.53310933249	4.26318341696	1.36950247237
1	Deaths	14	Maldives	3	Both	27	Age-standardized	410	Neoplasms	110	Dietary risks	3	Rate	2011	2.47119701102	4.15069955823	1.3373860740799999
1	Deaths	14	Maldives	3	Both	27	Age-standardized	410	Neoplasms	110	Dietary risks	3	Rate	2012	2.40454702946	3.9716485209499997	1.31723132291
1	Deaths	14	Maldives	3	Both	27	Age-standardized	410	Neoplasms	110	Dietary risks	3	Rate	2013	2.35899816572	3.88954230497	1.25849656811
1	Deaths	14	Maldives	3	Both	27	Age-standardized	410	Neoplasms	110	Dietary risks	3	Rate	2014	2.29478558514	3.78538072464	1.22673784851
1	Deaths	14	Maldives	3	Both	27	Age-standardized	410	Neoplasms	110	Dietary risks	3	Rate	2015	2.24075145736	3.6832415700400003	1.2066752139599999
1	Deaths	14	Maldives	3	Both	27	Age-standardized	410	Neoplasms	110	Dietary risks	3	Rate	2016	2.22477176279	3.70300839313	1.16407522195
1	Deaths	14	Maldives	3	Both	27	Age-standardized	410	Neoplasms	110	Dietary risks	3	Rate	2017	2.23540040574	3.7208250446299997	1.14520058026
1	Deaths	14	Maldives	3	Both	27	Age-standardized	410	Neoplasms	110	Dietary risks	3	Rate	2018	2.1675426672399998	3.6111240837899996	1.13833827211
1	Deaths	14	Maldives	3	Both	27	Age-standardized	410	Neoplasms	110	Dietary risks	3	Rate	2019	2.10355511451	3.49469651184	1.10857344471
1	Deaths	14	Maldives	3	Both	27	Age-standardized	410	Neoplasms	110	Dietary risks	3	Rate	2020	1.99260072484	3.3016565127	1.05647158785
1	Deaths	14	Maldives	3	Both	27	Age-standardized	410	Neoplasms	110	Dietary risks	3	Rate	2021	2.04858244869	3.3849139654399996	1.01861332659
1	Deaths	16	Philippines	3	Both	27	Age-standardized	410	Neoplasms	110	Dietary risks	3	Rate	1990	6.75600007334	9.77056858739	3.8945127938499997
1	Deaths	16	Philippines	3	Both	27	Age-standardized	410	Neoplasms	110	Dietary risks	3	Rate	1991	6.588458903659999	9.5362574654	3.8172865507
1	Deaths	16	Philippines	3	Both	27	Age-standardized	410	Neoplasms	110	Dietary risks	3	Rate	1992	6.71608222127	9.69631636009	3.91321116312
1	Deaths	16	Philippines	3	Both	27	Age-standardized	410	Neoplasms	110	Dietary risks	3	Rate	1993	6.80033274583	9.83317657668	4.05514176582
1	Deaths	16	Philippines	3	Both	27	Age-standardized	410	Neoplasms	110	Dietary risks	3	Rate	1994	6.919802991519999	9.88419674641	4.055932954869999
1	Deaths	16	Philippines	3	Both	27	Age-standardized	410	Neoplasms	110	Dietary risks	3	Rate	1995	6.99431834439	9.86631763688	4.10684935545
1	Deaths	16	Philippines	3	Both	27	Age-standardized	410	Neoplasms	110	Dietary risks	3	Rate	1996	7.15525823179	10.13127141242	4.276581938830001
1	Deaths	16	Philippines	3	Both	27	Age-standardized	410	Neoplasms	110	Dietary risks	3	Rate	1997	7.16599404468	10.281313207370001	4.22607450617
1	Deaths	16	Philippines	3	Both	27	Age-standardized	410	Neoplasms	110	Dietary risks	3	Rate	1998	7.2677936679699995	10.240316792389999	4.26979995537
1	Deaths	16	Philippines	3	Both	27	Age-standardized	410	Neoplasms	110	Dietary risks	3	Rate	1999	7.23708619684	10.23516103036	4.24543698529
1	Deaths	16	Philippines	3	Both	27	Age-standardized	410	Neoplasms	110	Dietary risks	3	Rate	2000	7.37054934733	10.60780787511	4.32125752206
1	Deaths	16	Philippines	3	Both	27	Age-standardized	410	Neoplasms	110	Dietary risks	3	Rate	2001	7.52311856183	10.72463926873	4.34744057298
1	Deaths	16	Philippines	3	Both	27	Age-standardized	410	Neoplasms	110	Dietary risks	3	Rate	2002	7.64453240732	10.68880648115	4.49702088834
1	Deaths	16	Philippines	3	Both	27	Age-standardized	410	Neoplasms	110	Dietary risks	3	Rate	2003	7.583320501419999	10.62683808807	4.36516799937
1	Deaths	16	Philippines	3	Both	27	Age-standardized	410	Neoplasms	110	Dietary risks	3	Rate	2004	7.578426510390001	10.507247512	4.37606960437
1	Deaths	16	Philippines	3	Both	27	Age-standardized	410	Neoplasms	110	Dietary risks	3	Rate	2005	7.67549635439	10.87838502791	4.46008599933
1	Deaths	16	Philippines	3	Both	27	Age-standardized	410	Neoplasms	110	Dietary risks	3	Rate	2006	7.691489193590001	10.7437931504	4.4789724812
1	Deaths	16	Philippines	3	Both	27	Age-standardized	410	Neoplasms	110	Dietary risks	3	Rate	2007	7.67926192127	10.70579785538	4.515267028789999
1	Deaths	16	Philippines	3	Both	27	Age-standardized	410	Neoplasms	110	Dietary risks	3	Rate	2008	7.824819010590001	11.01236573567	4.62309576792
1	Deaths	16	Philippines	3	Both	27	Age-standardized	410	Neoplasms	110	Dietary risks	3	Rate	2009	7.97052907771	11.33056918377	4.73568992321
1	Deaths	16	Philippines	3	Both	27	Age-standardized	410	Neoplasms	110	Dietary risks	3	Rate	2010	8.01735340615	11.43113393316	4.66992537618
1	Deaths	16	Philippines	3	Both	27	Age-standardized	410	Neoplasms	110	Dietary risks	3	Rate	2011	8.07069441088	11.31776926774	4.72145720565
1	Deaths	16	Philippines	3	Both	27	Age-standardized	410	Neoplasms	110	Dietary risks	3	Rate	2012	8.164807816489999	11.56438810753	4.74550171952
1	Deaths	16	Philippines	3	Both	27	Age-standardized	410	Neoplasms	110	Dietary risks	3	Rate	2013	8.22816890385	11.608451849569999	4.7783053536399995
1	Deaths	16	Philippines	3	Both	27	Age-standardized	410	Neoplasms	110	Dietary risks	3	Rate	2014	8.25707297777	11.68938162179	4.81992546246
1	Deaths	16	Philippines	3	Both	27	Age-standardized	410	Neoplasms	110	Dietary risks	3	Rate	2015	8.407766571029999	11.91741146782	4.90824041341
1	Deaths	16	Philippines	3	Both	27	Age-standardized	410	Neoplasms	110	Dietary risks	3	Rate	2016	8.49388260756	12.15214030993	4.900333209369999
1	Deaths	16	Philippines	3	Both	27	Age-standardized	410	Neoplasms	110	Dietary risks	3	Rate	2017	8.39737804932	11.84802322939	4.8337833664100005
1	Deaths	16	Philippines	3	Both	27	Age-standardized	410	Neoplasms	110	Dietary risks	3	Rate	2018	8.35591188423	11.955500080730001	4.79437615157
1	Deaths	16	Philippines	3	Both	27	Age-standardized	410	Neoplasms	110	Dietary risks	3	Rate	2019	8.45904309494	12.18952923381	4.8045816416800005
1	Deaths	16	Philippines	3	Both	27	Age-standardized	410	Neoplasms	110	Dietary risks	3	Rate	2020	8.26715397199	11.88933527783	4.70860062044
1	Deaths	16	Philippines	3	Both	27	Age-standardized	410	Neoplasms	110	Dietary risks	3	Rate	2021	8.3649152297	12.26148483992	4.608303290329999
1	Deaths	19	Timor-Leste	3	Both	27	Age-standardized	410	Neoplasms	110	Dietary risks	3	Rate	1990	7.948959986859999	13.397801933999999	4.14225501618
1	Deaths	19	Timor-Leste	3	Both	27	Age-standardized	410	Neoplasms	110	Dietary risks	3	Rate	1991	7.95111796176	13.26312407384	4.1683927881
1	Deaths	19	Timor-Leste	3	Both	27	Age-standardized	410	Neoplasms	110	Dietary risks	3	Rate	1992	7.95132458594	13.172670714270001	4.193390115090001
1	Deaths	19	Timor-Leste	3	Both	27	Age-standardized	410	Neoplasms	110	Dietary risks	3	Rate	1993	7.936118769469999	13.04028160657	4.20388881847
1	Deaths	19	Timor-Leste	3	Both	27	Age-standardized	410	Neoplasms	110	Dietary risks	3	Rate	1994	7.90852830479	12.9191561448	4.1975084982499995
1	Deaths	19	Timor-Leste	3	Both	27	Age-standardized	410	Neoplasms	110	Dietary risks	3	Rate	1995	7.84356824086	12.719917179840001	4.2738653396099995
1	Deaths	19	Timor-Leste	3	Both	27	Age-standardized	410	Neoplasms	110	Dietary risks	3	Rate	1996	7.74354532554	12.49584747722	4.25462907089
1	Deaths	19	Timor-Leste	3	Both	27	Age-standardized	410	Neoplasms	110	Dietary risks	3	Rate	1997	7.64080307463	12.16791703268	4.18319894152
1	Deaths	19	Timor-Leste	3	Both	27	Age-standardized	410	Neoplasms	110	Dietary risks	3	Rate	1998	7.6294301427099995	12.01518139165	4.2228395045
1	Deaths	19	Timor-Leste	3	Both	27	Age-standardized	410	Neoplasms	110	Dietary risks	3	Rate	1999	7.65941305831	11.85797386826	4.31030187871
1	Deaths	19	Timor-Leste	3	Both	27	Age-standardized	410	Neoplasms	110	Dietary risks	3	Rate	2000	7.6428449156400005	11.88502127312	4.34861347867
1	Deaths	19	Timor-Leste	3	Both	27	Age-standardized	410	Neoplasms	110	Dietary risks	3	Rate	2001	7.59720530777	11.718815413789999	4.38524828006
1	Deaths	19	Timor-Leste	3	Both	27	Age-standardized	410	Neoplasms	110	Dietary risks	3	Rate	2002	7.5021960956300004	11.531225806010001	4.37432819145
1	Deaths	19	Timor-Leste	3	Both	27	Age-standardized	410	Neoplasms	110	Dietary risks	3	Rate	2003	7.55817053914	11.52462049407	4.42723292914
1	Deaths	19	Timor-Leste	3	Both	27	Age-standardized	410	Neoplasms	110	Dietary risks	3	Rate	2004	7.4379073595800005	11.23314070578	4.37405403924
1	Deaths	19	Timor-Leste	3	Both	27	Age-standardized	410	Neoplasms	110	Dietary risks	3	Rate	2005	7.294172467919999	11.00415191645	4.31826241595
1	Deaths	19	Timor-Leste	3	Both	27	Age-standardized	410	Neoplasms	110	Dietary risks	3	Rate	2006	7.18409108763	10.93983322738	4.24457851739
1	Deaths	19	Timor-Leste	3	Both	27	Age-standardized	410	Neoplasms	110	Dietary risks	3	Rate	2007	7.15353799312	10.95269605074	4.17546703636
1	Deaths	19	Timor-Leste	3	Both	27	Age-standardized	410	Neoplasms	110	Dietary risks	3	Rate	2008	7.135560244090001	10.86703252066	4.12956172212
1	Deaths	19	Timor-Leste	3	Both	27	Age-standardized	410	Neoplasms	110	Dietary risks	3	Rate	2009	7.350584735079999	11.23877999579	4.21138785737
1	Deaths	19	Timor-Leste	3	Both	27	Age-standardized	410	Neoplasms	110	Dietary risks	3	Rate	2010	7.35777757885	11.21301995097	4.22223275051
1	Deaths	19	Timor-Leste	3	Both	27	Age-standardized	410	Neoplasms	110	Dietary risks	3	Rate	2011	7.653353516360001	11.53143147278	4.38502262957
1	Deaths	19	Timor-Leste	3	Both	27	Age-standardized	410	Neoplasms	110	Dietary risks	3	Rate	2012	7.8193421146399995	11.84258905608	4.39484616069
1	Deaths	19	Timor-Leste	3	Both	27	Age-standardized	410	Neoplasms	110	Dietary risks	3	Rate	2013	7.99114868672	12.13565880689	4.41274785358
1	Deaths	19	Timor-Leste	3	Both	27	Age-standardized	410	Neoplasms	110	Dietary risks	3	Rate	2014	8.16816762322	12.337377084369999	4.40903016505
1	Deaths	19	Timor-Leste	3	Both	27	Age-standardized	410	Neoplasms	110	Dietary risks	3	Rate	2015	8.10047345339	12.28733519534	4.266243558969999
1	Deaths	19	Timor-Leste	3	Both	27	Age-standardized	410	Neoplasms	110	Dietary risks	3	Rate	2016	8.13955293799	12.38951361795	4.2967745733200005
1	Deaths	19	Timor-Leste	3	Both	27	Age-standardized	410	Neoplasms	110	Dietary risks	3	Rate	2017	8.212617583450001	12.53841387102	4.31386981974
1	Deaths	19	Timor-Leste	3	Both	27	Age-standardized	410	Neoplasms	110	Dietary risks	3	Rate	2018	8.29676899087	12.77924624066	4.2900407642800005
1	Deaths	19	Timor-Leste	3	Both	27	Age-standardized	410	Neoplasms	110	Dietary risks	3	Rate	2019	8.39636105405	13.05806877295	4.3377902836299995
1	Deaths	19	Timor-Leste	3	Both	27	Age-standardized	410	Neoplasms	110	Dietary risks	3	Rate	2020	8.29831469122	12.94927960703	4.28233400286
1	Deaths	19	Timor-Leste	3	Both	27	Age-standardized	410	Neoplasms	110	Dietary risks	3	Rate	2021	8.28739327145	12.881686774390001	4.243081238539999
1	Deaths	18	Thailand	3	Both	27	Age-standardized	410	Neoplasms	110	Dietary risks	3	Rate	1990	9.97193891626	15.59370166189	5.08619027249
1	Deaths	18	Thailand	3	Both	27	Age-standardized	410	Neoplasms	110	Dietary risks	3	Rate	1991	10.099749806130001	15.82012098563	5.09936990689
1	Deaths	18	Thailand	3	Both	27	Age-standardized	410	Neoplasms	110	Dietary risks	3	Rate	1992	10.11768887761	15.89645135065	5.09162607098
1	Deaths	18	Thailand	3	Both	27	Age-standardized	410	Neoplasms	110	Dietary risks	3	Rate	1993	10.15185825301	16.19826928106	5.00220557744
1	Deaths	18	Thailand	3	Both	27	Age-standardized	410	Neoplasms	110	Dietary risks	3	Rate	1994	10.145093027049999	16.14908436015	4.95895199311
1	Deaths	18	Thailand	3	Both	27	Age-standardized	410	Neoplasms	110	Dietary risks	3	Rate	1995	10.093343331589999	16.65741488779	4.91776852122
1	Deaths	18	Thailand	3	Both	27	Age-standardized	410	Neoplasms	110	Dietary risks	3	Rate	1996	10.08269537436	16.108778571429998	4.89328862507
1	Deaths	18	Thailand	3	Both	27	Age-standardized	410	Neoplasms	110	Dietary risks	3	Rate	1997	9.44688385834	14.890218048420001	4.593168353009999
1	Deaths	18	Thailand	3	Both	27	Age-standardized	410	Neoplasms	110	Dietary risks	3	Rate	1998	9.59651349626	15.277639336479998	4.62363637588
1	Deaths	18	Thailand	3	Both	27	Age-standardized	410	Neoplasms	110	Dietary risks	3	Rate	1999	9.77095462866	15.628293411260001	4.59303705994
1	Deaths	18	Thailand	3	Both	27	Age-standardized	410	Neoplasms	110	Dietary risks	3	Rate	2000	9.72451289849	15.39839358031	4.49195468268
1	Deaths	18	Thailand	3	Both	27	Age-standardized	410	Neoplasms	110	Dietary risks	3	Rate	2001	9.42672781492	15.145428789819999	4.31794173285
1	Deaths	18	Thailand	3	Both	27	Age-standardized	410	Neoplasms	110	Dietary risks	3	Rate	2002	9.71070499451	15.45615572233	4.32944837041
1	Deaths	18	Thailand	3	Both	27	Age-standardized	410	Neoplasms	110	Dietary risks	3	Rate	2003	9.737291301539999	15.429399250680001	4.36110555502
1	Deaths	18	Thailand	3	Both	27	Age-standardized	410	Neoplasms	110	Dietary risks	3	Rate	2004	9.87532385153	15.620461199929998	4.5529977730399995
1	Deaths	18	Thailand	3	Both	27	Age-standardized	410	Neoplasms	110	Dietary risks	3	Rate	2005	9.79835136831	15.6741743624	4.59775304967
1	Deaths	18	Thailand	3	Both	27	Age-standardized	410	Neoplasms	110	Dietary risks	3	Rate	2006	9.664792822439999	15.33584952156	4.5511876274
1	Deaths	18	Thailand	3	Both	27	Age-standardized	410	Neoplasms	110	Dietary risks	3	Rate	2007	9.54149852151	15.113921840749999	4.53088896509
1	Deaths	18	Thailand	3	Both	27	Age-standardized	410	Neoplasms	110	Dietary risks	3	Rate	2008	9.39863663678	14.81646947482	4.22422149302
1	Deaths	18	Thailand	3	Both	27	Age-standardized	410	Neoplasms	110	Dietary risks	3	Rate	2009	9.1513946678	14.27999953333	4.048866552340001
1	Deaths	18	Thailand	3	Both	27	Age-standardized	410	Neoplasms	110	Dietary risks	3	Rate	2010	9.126490858910001	14.1505580705	3.99902871923
1	Deaths	18	Thailand	3	Both	27	Age-standardized	410	Neoplasms	110	Dietary risks	3	Rate	2011	8.93212634501	14.1797302924	3.8822132086499996
1	Deaths	18	Thailand	3	Both	27	Age-standardized	410	Neoplasms	110	Dietary risks	3	Rate	2012	8.70412359616	14.011363764790001	3.6386320019899996
1	Deaths	18	Thailand	3	Both	27	Age-standardized	410	Neoplasms	110	Dietary risks	3	Rate	2013	8.52481317584	13.591096472159998	3.5963557532799997
1	Deaths	18	Thailand	3	Both	27	Age-standardized	410	Neoplasms	110	Dietary risks	3	Rate	2014	8.49914347437	13.43415167936	3.63901230553
1	Deaths	18	Thailand	3	Both	27	Age-standardized	410	Neoplasms	110	Dietary risks	3	Rate	2015	8.519540187139999	13.320159135059999	3.68069288442
1	Deaths	18	Thailand	3	Both	27	Age-standardized	410	Neoplasms	110	Dietary risks	3	Rate	2016	8.60760638142	13.74515618785	3.6781764796000003
1	Deaths	18	Thailand	3	Both	27	Age-standardized	410	Neoplasms	110	Dietary risks	3	Rate	2017	8.5668690313	13.44687727798	3.74777524331
1	Deaths	18	Thailand	3	Both	27	Age-standardized	410	Neoplasms	110	Dietary risks	3	Rate	2018	8.76073235897	13.777602996670002	4.04822473977
1	Deaths	18	Thailand	3	Both	27	Age-standardized	410	Neoplasms	110	Dietary risks	3	Rate	2019	9.03612790683	14.225110368280001	3.9621452536799997
1	Deaths	18	Thailand	3	Both	27	Age-standardized	410	Neoplasms	110	Dietary risks	3	Rate	2020	9.05496155081	14.390164408350001	3.59974395413
1	Deaths	18	Thailand	3	Both	27	Age-standardized	410	Neoplasms	110	Dietary risks	3	Rate	2021	9.08517392171	15.24222336751	3.69937268679
1	Deaths	20	Viet Nam	3	Both	27	Age-standardized	410	Neoplasms	110	Dietary risks	3	Rate	1990	7.8425389156800005	14.78007441243	3.61308470335
1	Deaths	20	Viet Nam	3	Both	27	Age-standardized	410	Neoplasms	110	Dietary risks	3	Rate	1991	7.86537175056	14.72378689975	3.63142241576
1	Deaths	20	Viet Nam	3	Both	27	Age-standardized	410	Neoplasms	110	Dietary risks	3	Rate	1992	7.872539360499999	14.574675701050001	3.6867242293999998
1	Deaths	20	Viet Nam	3	Both	27	Age-standardized	410	Neoplasms	110	Dietary risks	3	Rate	1993	8.010308805300001	14.756091011159999	3.8155674839600002
1	Deaths	20	Viet Nam	3	Both	27	Age-standardized	410	Neoplasms	110	Dietary risks	3	Rate	1994	8.12926971935	14.707158705220001	3.91641069299
1	Deaths	20	Viet Nam	3	Both	27	Age-standardized	410	Neoplasms	110	Dietary risks	3	Rate	1995	8.22492864704	14.8991379638	3.98177658233
1	Deaths	20	Viet Nam	3	Both	27	Age-standardized	410	Neoplasms	110	Dietary risks	3	Rate	1996	8.43036301545	15.052756256939999	4.12254407265
1	Deaths	20	Viet Nam	3	Both	27	Age-standardized	410	Neoplasms	110	Dietary risks	3	Rate	1997	8.389429529400001	14.777893715980001	4.06778532897
1	Deaths	20	Viet Nam	3	Both	27	Age-standardized	410	Neoplasms	110	Dietary risks	3	Rate	1998	8.37248707211	14.51900179784	4.08456664702
1	Deaths	20	Viet Nam	3	Both	27	Age-standardized	410	Neoplasms	110	Dietary risks	3	Rate	1999	8.35847058672	14.29136610578	4.07461643375
1	Deaths	20	Viet Nam	3	Both	27	Age-standardized	410	Neoplasms	110	Dietary risks	3	Rate	2000	8.33181374996	14.119437287270001	4.05485855275
1	Deaths	20	Viet Nam	3	Both	27	Age-standardized	410	Neoplasms	110	Dietary risks	3	Rate	2001	8.373358281389999	14.14858629157	4.1166242534699995
1	Deaths	20	Viet Nam	3	Both	27	Age-standardized	410	Neoplasms	110	Dietary risks	3	Rate	2002	8.38261199667	13.9530231442	4.1709520293299995
1	Deaths	20	Viet Nam	3	Both	27	Age-standardized	410	Neoplasms	110	Dietary risks	3	Rate	2003	8.3880023142	13.876997386680001	4.18312995868
1	Deaths	20	Viet Nam	3	Both	27	Age-standardized	410	Neoplasms	110	Dietary risks	3	Rate	2004	8.38486899886	13.77472128356	4.15121638968
1	Deaths	20	Viet Nam	3	Both	27	Age-standardized	410	Neoplasms	110	Dietary risks	3	Rate	2005	8.38392054033	13.81478317612	4.1246584538499995
1	Deaths	20	Viet Nam	3	Both	27	Age-standardized	410	Neoplasms	110	Dietary risks	3	Rate	2006	8.335961879160001	13.583171504549998	4.1123304198
1	Deaths	20	Viet Nam	3	Both	27	Age-standardized	410	Neoplasms	110	Dietary risks	3	Rate	2007	8.29737467927	13.444730291439999	4.04037099562
1	Deaths	20	Viet Nam	3	Both	27	Age-standardized	410	Neoplasms	110	Dietary risks	3	Rate	2008	8.27512276083	13.25969715001	4.0373709818100005
1	Deaths	20	Viet Nam	3	Both	27	Age-standardized	410	Neoplasms	110	Dietary risks	3	Rate	2009	8.27828355725	13.181135548990001	4.06380162685
1	Deaths	20	Viet Nam	3	Both	27	Age-standardized	410	Neoplasms	110	Dietary risks	3	Rate	2010	8.30500479402	13.0175631836	4.13311152005
1	Deaths	20	Viet Nam	3	Both	27	Age-standardized	410	Neoplasms	110	Dietary risks	3	Rate	2011	8.30935069634	13.11465715435	4.16979808022
1	Deaths	20	Viet Nam	3	Both	27	Age-standardized	410	Neoplasms	110	Dietary risks	3	Rate	2012	8.30389255575	13.22151030078	4.14264671802
1	Deaths	20	Viet Nam	3	Both	27	Age-standardized	410	Neoplasms	110	Dietary risks	3	Rate	2013	8.32253508076	13.244961146249999	4.0856986737700005
1	Deaths	20	Viet Nam	3	Both	27	Age-standardized	410	Neoplasms	110	Dietary risks	3	Rate	2014	8.36332467359	13.2774856696	4.0796114635
1	Deaths	20	Viet Nam	3	Both	27	Age-standardized	410	Neoplasms	110	Dietary risks	3	Rate	2015	8.421160104990001	13.34502764464	4.14848603484
1	Deaths	20	Viet Nam	3	Both	27	Age-standardized	410	Neoplasms	110	Dietary risks	3	Rate	2016	8.39071572049	13.296556656940002	4.10792297503
1	Deaths	20	Viet Nam	3	Both	27	Age-standardized	410	Neoplasms	110	Dietary risks	3	Rate	2017	8.36788060872	13.254687301039999	4.01941962023
1	Deaths	20	Viet Nam	3	Both	27	Age-standardized	410	Neoplasms	110	Dietary risks	3	Rate	2018	8.347015616150001	13.272308516079999	3.99907774361
1	Deaths	20	Viet Nam	3	Both	27	Age-standardized	410	Neoplasms	110	Dietary risks	3	Rate	2019	8.332569617139999	13.16859579409	3.996131862
1	Deaths	20	Viet Nam	3	Both	27	Age-standardized	410	Neoplasms	110	Dietary risks	3	Rate	2020	8.33566113475	13.17489113313	4.00170043586
1	Deaths	20	Viet Nam	3	Both	27	Age-standardized	410	Neoplasms	110	Dietary risks	3	Rate	2021	8.247475846870001	13.24864950396	3.93932388884
1	Deaths	23	Kiribati	3	Both	27	Age-standardized	410	Neoplasms	110	Dietary risks	3	Rate	1990	10.11359781964	20.42038439434	3.7244189160100003
1	Deaths	23	Kiribati	3	Both	27	Age-standardized	410	Neoplasms	110	Dietary risks	3	Rate	1991	10.164355968999999	20.18562235599	3.7606385369899997
1	Deaths	23	Kiribati	3	Both	27	Age-standardized	410	Neoplasms	110	Dietary risks	3	Rate	1992	10.27069435407	20.22734318169	3.7929329167200003
1	Deaths	23	Kiribati	3	Both	27	Age-standardized	410	Neoplasms	110	Dietary risks	3	Rate	1993	10.43688190625	20.5943450356	3.86623172207
1	Deaths	23	Kiribati	3	Both	27	Age-standardized	410	Neoplasms	110	Dietary risks	3	Rate	1994	10.45360112599	20.65111811735	3.83983148668
1	Deaths	23	Kiribati	3	Both	27	Age-standardized	410	Neoplasms	110	Dietary risks	3	Rate	1995	10.52865708747	20.6404159583	3.8429709592
1	Deaths	23	Kiribati	3	Both	27	Age-standardized	410	Neoplasms	110	Dietary risks	3	Rate	1996	10.58595564136	20.824305302830002	3.85026391774
1	Deaths	23	Kiribati	3	Both	27	Age-standardized	410	Neoplasms	110	Dietary risks	3	Rate	1997	10.642015891809999	21.27092754621	3.87537270238
1	Deaths	23	Kiribati	3	Both	27	Age-standardized	410	Neoplasms	110	Dietary risks	3	Rate	1998	10.71550441565	21.43902893016	3.90681544054
1	Deaths	23	Kiribati	3	Both	27	Age-standardized	410	Neoplasms	110	Dietary risks	3	Rate	1999	10.8060009481	21.628143596770002	3.93673316086
1	Deaths	23	Kiribati	3	Both	27	Age-standardized	410	Neoplasms	110	Dietary risks	3	Rate	2000	10.903075764830001	21.88510102844	3.8912478464499998
1	Deaths	23	Kiribati	3	Both	27	Age-standardized	410	Neoplasms	110	Dietary risks	3	Rate	2001	10.83467135494	21.82634263391	3.81677295291
1	Deaths	23	Kiribati	3	Both	27	Age-standardized	410	Neoplasms	110	Dietary risks	3	Rate	2002	10.82727502536	21.75991325392	3.79250175128
1	Deaths	23	Kiribati	3	Both	27	Age-standardized	410	Neoplasms	110	Dietary risks	3	Rate	2003	10.800450579209999	21.9007077634	3.8088136605300003
1	Deaths	23	Kiribati	3	Both	27	Age-standardized	410	Neoplasms	110	Dietary risks	3	Rate	2004	10.79138512621	21.78564791314	3.82641961481
1	Deaths	23	Kiribati	3	Both	27	Age-standardized	410	Neoplasms	110	Dietary risks	3	Rate	2005	10.785753768360001	21.57852490151	3.8138979087299996
1	Deaths	23	Kiribati	3	Both	27	Age-standardized	410	Neoplasms	110	Dietary risks	3	Rate	2006	10.7434803647	21.432661356969998	3.7183271282800003
1	Deaths	23	Kiribati	3	Both	27	Age-standardized	410	Neoplasms	110	Dietary risks	3	Rate	2007	10.70300805288	21.38737984934	3.62674304665
1	Deaths	23	Kiribati	3	Both	27	Age-standardized	410	Neoplasms	110	Dietary risks	3	Rate	2008	10.669252170870001	21.25099556931	3.59900228626
1	Deaths	23	Kiribati	3	Both	27	Age-standardized	410	Neoplasms	110	Dietary risks	3	Rate	2009	10.651770967580001	21.26048267267	3.5949519533
1	Deaths	23	Kiribati	3	Both	27	Age-standardized	410	Neoplasms	110	Dietary risks	3	Rate	2010	10.637472483089999	21.56990967547	3.5969484860999996
1	Deaths	23	Kiribati	3	Both	27	Age-standardized	410	Neoplasms	110	Dietary risks	3	Rate	2011	10.635211096899999	21.74035275008	3.56830021003
1	Deaths	23	Kiribati	3	Both	27	Age-standardized	410	Neoplasms	110	Dietary risks	3	Rate	2012	10.56429242606	21.58662463972	3.5534147783299996
1	Deaths	23	Kiribati	3	Both	27	Age-standardized	410	Neoplasms	110	Dietary risks	3	Rate	2013	10.49790896762	21.41281186153	3.5429330563800003
1	Deaths	23	Kiribati	3	Both	27	Age-standardized	410	Neoplasms	110	Dietary risks	3	Rate	2014	10.46912686176	21.34014927499	3.57381495998
1	Deaths	23	Kiribati	3	Both	27	Age-standardized	410	Neoplasms	110	Dietary risks	3	Rate	2015	10.4662896489	21.21286126152	3.5521479527600004
1	Deaths	23	Kiribati	3	Both	27	Age-standardized	410	Neoplasms	110	Dietary risks	3	Rate	2016	10.44079921799	21.10810579475	3.5272762681499996
1	Deaths	23	Kiribati	3	Both	27	Age-standardized	410	Neoplasms	110	Dietary risks	3	Rate	2017	10.433039917170001	20.88556319304	3.55394176271
1	Deaths	23	Kiribati	3	Both	27	Age-standardized	410	Neoplasms	110	Dietary risks	3	Rate	2018	10.39002519338	20.70815431286	3.53943391154
1	Deaths	23	Kiribati	3	Both	27	Age-standardized	410	Neoplasms	110	Dietary risks	3	Rate	2019	10.37047470001	20.872027941720003	3.53576414645
1	Deaths	23	Kiribati	3	Both	27	Age-standardized	410	Neoplasms	110	Dietary risks	3	Rate	2020	10.35231068896	20.71859161494	3.55934968385
1	Deaths	23	Kiribati	3	Both	27	Age-standardized	410	Neoplasms	110	Dietary risks	3	Rate	2021	10.31337890388	20.55314229406	3.6090591353800003
1	Deaths	22	Fiji	3	Both	27	Age-standardized	410	Neoplasms	110	Dietary risks	3	Rate	1990	8.42052891244	14.81923080465	3.01647572123
1	Deaths	22	Fiji	3	Both	27	Age-standardized	410	Neoplasms	110	Dietary risks	3	Rate	1991	8.44559792329	14.947806984480001	3.0111697164
1	Deaths	22	Fiji	3	Both	27	Age-standardized	410	Neoplasms	110	Dietary risks	3	Rate	1992	8.447930368949999	15.12418969316	2.99972445087
1	Deaths	22	Fiji	3	Both	27	Age-standardized	410	Neoplasms	110	Dietary risks	3	Rate	1993	8.46228436503	15.31829463645	2.93341613123
1	Deaths	22	Fiji	3	Both	27	Age-standardized	410	Neoplasms	110	Dietary risks	3	Rate	1994	8.44437678965	15.292631950839999	2.8957593520000002
1	Deaths	22	Fiji	3	Both	27	Age-standardized	410	Neoplasms	110	Dietary risks	3	Rate	1995	8.461864650719999	15.22303532546	2.92368451641
1	Deaths	22	Fiji	3	Both	27	Age-standardized	410	Neoplasms	110	Dietary risks	3	Rate	1996	8.47392249134	15.16055636157	2.94855020058
1	Deaths	22	Fiji	3	Both	27	Age-standardized	410	Neoplasms	110	Dietary risks	3	Rate	1997	8.33641937572	15.015233876149999	2.86173627088
1	Deaths	22	Fiji	3	Both	27	Age-standardized	410	Neoplasms	110	Dietary risks	3	Rate	1998	8.00410383976	14.70801087561	2.72517222585
1	Deaths	22	Fiji	3	Both	27	Age-standardized	410	Neoplasms	110	Dietary risks	3	Rate	1999	8.16460200906	14.893407917980001	2.7436898265
1	Deaths	22	Fiji	3	Both	27	Age-standardized	410	Neoplasms	110	Dietary risks	3	Rate	2000	8.179309892000001	14.76933546161	2.7341832741000003
1	Deaths	22	Fiji	3	Both	27	Age-standardized	410	Neoplasms	110	Dietary risks	3	Rate	2001	7.80781218645	14.051906174010002	2.60361722223
1	Deaths	22	Fiji	3	Both	27	Age-standardized	410	Neoplasms	110	Dietary risks	3	Rate	2002	7.56894262863	13.56847149312	2.52679879251
1	Deaths	22	Fiji	3	Both	27	Age-standardized	410	Neoplasms	110	Dietary risks	3	Rate	2003	7.68143104467	14.00126492756	2.55472651384
1	Deaths	22	Fiji	3	Both	27	Age-standardized	410	Neoplasms	110	Dietary risks	3	Rate	2004	7.42589978425	13.523440295590001	2.48895398938
1	Deaths	22	Fiji	3	Both	27	Age-standardized	410	Neoplasms	110	Dietary risks	3	Rate	2005	7.43977678099	13.45745521431	2.46035115084
1	Deaths	22	Fiji	3	Both	27	Age-standardized	410	Neoplasms	110	Dietary risks	3	Rate	2006	7.54642039343	13.619897814320002	2.47619536026
1	Deaths	22	Fiji	3	Both	27	Age-standardized	410	Neoplasms	110	Dietary risks	3	Rate	2007	7.63144376903	13.68255951808	2.46625972017
1	Deaths	22	Fiji	3	Both	27	Age-standardized	410	Neoplasms	110	Dietary risks	3	Rate	2008	7.7480183599400005	14.00630582954	2.4426354029199997
1	Deaths	22	Fiji	3	Both	27	Age-standardized	410	Neoplasms	110	Dietary risks	3	Rate	2009	7.85637936068	14.1828627397	2.46220210709
1	Deaths	22	Fiji	3	Both	27	Age-standardized	410	Neoplasms	110	Dietary risks	3	Rate	2010	8.05651940554	14.441254799369998	2.48828357099
1	Deaths	22	Fiji	3	Both	27	Age-standardized	410	Neoplasms	110	Dietary risks	3	Rate	2011	8.27690993897	14.668164928080001	2.58634996004
1	Deaths	22	Fiji	3	Both	27	Age-standardized	410	Neoplasms	110	Dietary risks	3	Rate	2012	8.336303604440001	14.504613410060001	2.60419715161
1	Deaths	22	Fiji	3	Both	27	Age-standardized	410	Neoplasms	110	Dietary risks	3	Rate	2013	8.36050662202	14.67741039188	2.57019909089
1	Deaths	22	Fiji	3	Both	27	Age-standardized	410	Neoplasms	110	Dietary risks	3	Rate	2014	8.4068772692	14.95491763406	2.63137555436
1	Deaths	22	Fiji	3	Both	27	Age-standardized	410	Neoplasms	110	Dietary risks	3	Rate	2015	8.4604916909	15.2378175043	2.6181975677200002
1	Deaths	22	Fiji	3	Both	27	Age-standardized	410	Neoplasms	110	Dietary risks	3	Rate	2016	8.52167351787	15.233309834340002	2.623459937
1	Deaths	22	Fiji	3	Both	27	Age-standardized	410	Neoplasms	110	Dietary risks	3	Rate	2017	8.58531794249	15.60628262991	2.62761194099
1	Deaths	22	Fiji	3	Both	27	Age-standardized	410	Neoplasms	110	Dietary risks	3	Rate	2018	8.61588104491	15.789225238159998	2.66945699366
1	Deaths	22	Fiji	3	Both	27	Age-standardized	410	Neoplasms	110	Dietary risks	3	Rate	2019	8.61304795303	15.830720787210002	2.6430604576100003
1	Deaths	22	Fiji	3	Both	27	Age-standardized	410	Neoplasms	110	Dietary risks	3	Rate	2020	8.61625172858	15.76743701997	2.51564944818
1	Deaths	22	Fiji	3	Both	27	Age-standardized	410	Neoplasms	110	Dietary risks	3	Rate	2021	8.57654811263	15.76024852803	2.4524140177
1	Deaths	25	Micronesia (Federated States of)	3	Both	27	Age-standardized	410	Neoplasms	110	Dietary risks	3	Rate	1990	11.03238954291	21.12102627221	4.7309141718
1	Deaths	25	Micronesia (Federated States of)	3	Both	27	Age-standardized	410	Neoplasms	110	Dietary risks	3	Rate	1991	11.05474949667	21.0547985239	4.7158223161
1	Deaths	25	Micronesia (Federated States of)	3	Both	27	Age-standardized	410	Neoplasms	110	Dietary risks	3	Rate	1992	11.06191299898	21.04383322904	4.69067846642
1	Deaths	25	Micronesia (Federated States of)	3	Both	27	Age-standardized	410	Neoplasms	110	Dietary risks	3	Rate	1993	11.05228013463	21.084721754689998	4.6511109278700005
1	Deaths	25	Micronesia (Federated States of)	3	Both	27	Age-standardized	410	Neoplasms	110	Dietary risks	3	Rate	1994	11.0474629791	21.15003001744	4.62328096767
1	Deaths	25	Micronesia (Federated States of)	3	Both	27	Age-standardized	410	Neoplasms	110	Dietary risks	3	Rate	1995	11.02069307092	20.96618373235	4.5951261443
1	Deaths	25	Micronesia (Federated States of)	3	Both	27	Age-standardized	410	Neoplasms	110	Dietary risks	3	Rate	1996	10.96908608725	21.02580080598	4.62634102099
1	Deaths	25	Micronesia (Federated States of)	3	Both	27	Age-standardized	410	Neoplasms	110	Dietary risks	3	Rate	1997	10.8988717176	20.87192282969	4.6527478878699995
1	Deaths	25	Micronesia (Federated States of)	3	Both	27	Age-standardized	410	Neoplasms	110	Dietary risks	3	Rate	1998	10.8209131043	20.34174379706	4.63715636293
1	Deaths	25	Micronesia (Federated States of)	3	Both	27	Age-standardized	410	Neoplasms	110	Dietary risks	3	Rate	1999	10.74597586956	19.99390234758	4.64482009607
1	Deaths	25	Micronesia (Federated States of)	3	Both	27	Age-standardized	410	Neoplasms	110	Dietary risks	3	Rate	2000	10.68691517405	19.64085927751	4.67165631768
1	Deaths	25	Micronesia (Federated States of)	3	Both	27	Age-standardized	410	Neoplasms	110	Dietary risks	3	Rate	2001	10.57974950709	19.41533810687	4.6267437971400005
1	Deaths	25	Micronesia (Federated States of)	3	Both	27	Age-standardized	410	Neoplasms	110	Dietary risks	3	Rate	2002	10.4937929956	19.18836985368	4.60021914963
1	Deaths	25	Micronesia (Federated States of)	3	Both	27	Age-standardized	410	Neoplasms	110	Dietary risks	3	Rate	2003	10.41493744897	18.73107779642	4.56165139515
1	Deaths	25	Micronesia (Federated States of)	3	Both	27	Age-standardized	410	Neoplasms	110	Dietary risks	3	Rate	2004	10.40076187407	18.76428846416	4.51059421568
1	Deaths	25	Micronesia (Federated States of)	3	Both	27	Age-standardized	410	Neoplasms	110	Dietary risks	3	Rate	2005	10.4312517668	18.83003911445	4.48551382191
1	Deaths	25	Micronesia (Federated States of)	3	Both	27	Age-standardized	410	Neoplasms	110	Dietary risks	3	Rate	2006	10.45307965137	18.75634379491	4.470481115429999
1	Deaths	25	Micronesia (Federated States of)	3	Both	27	Age-standardized	410	Neoplasms	110	Dietary risks	3	Rate	2007	10.48501555006	18.95435629368	4.5154297846
1	Deaths	25	Micronesia (Federated States of)	3	Both	27	Age-standardized	410	Neoplasms	110	Dietary risks	3	Rate	2008	10.524195274010001	18.95201276989	4.58514026035
1	Deaths	25	Micronesia (Federated States of)	3	Both	27	Age-standardized	410	Neoplasms	110	Dietary risks	3	Rate	2009	10.556841931800001	19.10356263373	4.65971988169
1	Deaths	25	Micronesia (Federated States of)	3	Both	27	Age-standardized	410	Neoplasms	110	Dietary risks	3	Rate	2010	10.6146911858	19.29261770686	4.72579176606
1	Deaths	25	Micronesia (Federated States of)	3	Both	27	Age-standardized	410	Neoplasms	110	Dietary risks	3	Rate	2011	10.6093082554	19.3816857411	4.67425362967
1	Deaths	25	Micronesia (Federated States of)	3	Both	27	Age-standardized	410	Neoplasms	110	Dietary risks	3	Rate	2012	10.60157446537	19.372525944219998	4.59172089515
1	Deaths	25	Micronesia (Federated States of)	3	Both	27	Age-standardized	410	Neoplasms	110	Dietary risks	3	Rate	2013	10.59514921666	19.44632849097	4.55118224418
1	Deaths	25	Micronesia (Federated States of)	3	Both	27	Age-standardized	410	Neoplasms	110	Dietary risks	3	Rate	2014	10.594511590369999	19.40920462761	4.576925842550001
1	Deaths	25	Micronesia (Federated States of)	3	Both	27	Age-standardized	410	Neoplasms	110	Dietary risks	3	Rate	2015	10.61448853602	19.45553554128	4.59133097036
1	Deaths	25	Micronesia (Federated States of)	3	Both	27	Age-standardized	410	Neoplasms	110	Dietary risks	3	Rate	2016	10.58744485262	19.27917280995	4.59880352192
1	Deaths	25	Micronesia (Federated States of)	3	Both	27	Age-standardized	410	Neoplasms	110	Dietary risks	3	Rate	2017	10.55747543175	19.3767306018	4.61774698695
1	Deaths	25	Micronesia (Federated States of)	3	Both	27	Age-standardized	410	Neoplasms	110	Dietary risks	3	Rate	2018	10.535048669670001	19.59999250588	4.62026097829
1	Deaths	25	Micronesia (Federated States of)	3	Both	27	Age-standardized	410	Neoplasms	110	Dietary risks	3	Rate	2019	10.5278730521	19.767002190950002	4.60364364124
1	Deaths	25	Micronesia (Federated States of)	3	Both	27	Age-standardized	410	Neoplasms	110	Dietary risks	3	Rate	2020	10.541058721859999	19.62313603596	4.56392612613
1	Deaths	25	Micronesia (Federated States of)	3	Both	27	Age-standardized	410	Neoplasms	110	Dietary risks	3	Rate	2021	10.493277635310001	19.55458768965	4.49378092857
1	Deaths	24	Marshall Islands	3	Both	27	Age-standardized	410	Neoplasms	110	Dietary risks	3	Rate	1990	10.02035501054	19.23111174379	4.46041699432
1	Deaths	24	Marshall Islands	3	Both	27	Age-standardized	410	Neoplasms	110	Dietary risks	3	Rate	1991	10.16940501899	19.21641394456	4.555018570810001
1	Deaths	24	Marshall Islands	3	Both	27	Age-standardized	410	Neoplasms	110	Dietary risks	3	Rate	1992	10.31372026026	19.43522911578	4.58323116595
1	Deaths	24	Marshall Islands	3	Both	27	Age-standardized	410	Neoplasms	110	Dietary risks	3	Rate	1993	10.32317219968	19.49095545499	4.55765690375
1	Deaths	24	Marshall Islands	3	Both	27	Age-standardized	410	Neoplasms	110	Dietary risks	3	Rate	1994	9.85225933135	18.458727267689998	4.32090449256
1	Deaths	24	Marshall Islands	3	Both	27	Age-standardized	410	Neoplasms	110	Dietary risks	3	Rate	1995	9.939123876250001	18.70525570311	4.32144119265
1	Deaths	24	Marshall Islands	3	Both	27	Age-standardized	410	Neoplasms	110	Dietary risks	3	Rate	1996	9.93654170616	18.83592325406	4.2584288334
1	Deaths	24	Marshall Islands	3	Both	27	Age-standardized	410	Neoplasms	110	Dietary risks	3	Rate	1997	9.97372303435	19.076682152860002	4.2115831235200005
1	Deaths	24	Marshall Islands	3	Both	27	Age-standardized	410	Neoplasms	110	Dietary risks	3	Rate	1998	9.98069042781	19.032772795139998	4.251512061180001
1	Deaths	24	Marshall Islands	3	Both	27	Age-standardized	410	Neoplasms	110	Dietary risks	3	Rate	1999	10.02475435202	18.98531567276	4.3052837917
1	Deaths	24	Marshall Islands	3	Both	27	Age-standardized	410	Neoplasms	110	Dietary risks	3	Rate	2000	10.05578029866	18.96708372952	4.31675504298
1	Deaths	24	Marshall Islands	3	Both	27	Age-standardized	410	Neoplasms	110	Dietary risks	3	Rate	2001	10.0558245421	18.80316757889	4.29763048457
1	Deaths	24	Marshall Islands	3	Both	27	Age-standardized	410	Neoplasms	110	Dietary risks	3	Rate	2002	10.092956555479999	18.92320657432	4.32441447573
1	Deaths	24	Marshall Islands	3	Both	27	Age-standardized	410	Neoplasms	110	Dietary risks	3	Rate	2003	10.12002630171	19.027920570470002	4.32892245179
1	Deaths	24	Marshall Islands	3	Both	27	Age-standardized	410	Neoplasms	110	Dietary risks	3	Rate	2004	10.179609140030001	19.14773708892	4.39542612618
1	Deaths	24	Marshall Islands	3	Both	27	Age-standardized	410	Neoplasms	110	Dietary risks	3	Rate	2005	10.21957841973	19.202306593510002	4.49309137213
1	Deaths	24	Marshall Islands	3	Both	27	Age-standardized	410	Neoplasms	110	Dietary risks	3	Rate	2006	10.27930718645	19.39799606381	4.56781279305
1	Deaths	24	Marshall Islands	3	Both	27	Age-standardized	410	Neoplasms	110	Dietary risks	3	Rate	2007	10.239890787990001	19.350783680990002	4.51844613604
1	Deaths	24	Marshall Islands	3	Both	27	Age-standardized	410	Neoplasms	110	Dietary risks	3	Rate	2008	10.19590682777	19.412080521769997	4.4425632450400006
1	Deaths	24	Marshall Islands	3	Both	27	Age-standardized	410	Neoplasms	110	Dietary risks	3	Rate	2009	10.17599605647	19.33255812914	4.3109050393
1	Deaths	24	Marshall Islands	3	Both	27	Age-standardized	410	Neoplasms	110	Dietary risks	3	Rate	2010	10.117705320759999	19.13665920547	4.2228403585
1	Deaths	24	Marshall Islands	3	Both	27	Age-standardized	410	Neoplasms	110	Dietary risks	3	Rate	2011	10.04786590662	19.23905020914	4.22491145396
1	Deaths	24	Marshall Islands	3	Both	27	Age-standardized	410	Neoplasms	110	Dietary risks	3	Rate	2012	9.968468301809999	19.01808292386	4.24145984116
1	Deaths	24	Marshall Islands	3	Both	27	Age-standardized	410	Neoplasms	110	Dietary risks	3	Rate	2013	9.890112585959999	18.804598745550003	4.27220700198
1	Deaths	24	Marshall Islands	3	Both	27	Age-standardized	410	Neoplasms	110	Dietary risks	3	Rate	2014	9.84804045667	18.78852455187	4.31171411674
1	Deaths	24	Marshall Islands	3	Both	27	Age-standardized	410	Neoplasms	110	Dietary risks	3	Rate	2015	9.81158627709	18.600328797459998	4.34914464163
1	Deaths	24	Marshall Islands	3	Both	27	Age-standardized	410	Neoplasms	110	Dietary risks	3	Rate	2016	9.74851034682	18.220343959410002	4.26352149347
1	Deaths	24	Marshall Islands	3	Both	27	Age-standardized	410	Neoplasms	110	Dietary risks	3	Rate	2017	9.69785910757	17.99184180501	4.223190757529999
1	Deaths	24	Marshall Islands	3	Both	27	Age-standardized	410	Neoplasms	110	Dietary risks	3	Rate	2018	9.6480861045	18.10503736	4.26027597901
1	Deaths	24	Marshall Islands	3	Both	27	Age-standardized	410	Neoplasms	110	Dietary risks	3	Rate	2019	9.61583692516	18.11736073559	4.338737167810001
1	Deaths	24	Marshall Islands	3	Both	27	Age-standardized	410	Neoplasms	110	Dietary risks	3	Rate	2020	9.5717074215	17.95170562507	4.32144595047
1	Deaths	24	Marshall Islands	3	Both	27	Age-standardized	410	Neoplasms	110	Dietary risks	3	Rate	2021	9.5198804896	17.73236657962	4.26538655242
1	Deaths	26	Papua New Guinea	3	Both	27	Age-standardized	410	Neoplasms	110	Dietary risks	3	Rate	1990	4.71915322954	11.71650727604	1.72474344373
1	Deaths	26	Papua New Guinea	3	Both	27	Age-standardized	410	Neoplasms	110	Dietary risks	3	Rate	1991	4.73537058925	11.702803555640001	1.74901912803
1	Deaths	26	Papua New Guinea	3	Both	27	Age-standardized	410	Neoplasms	110	Dietary risks	3	Rate	1992	4.69909420405	11.64822330291	1.7492820672700002
1	Deaths	26	Papua New Guinea	3	Both	27	Age-standardized	410	Neoplasms	110	Dietary risks	3	Rate	1993	4.65452176134	11.40851946085	1.6873504373800001
1	Deaths	26	Papua New Guinea	3	Both	27	Age-standardized	410	Neoplasms	110	Dietary risks	3	Rate	1994	4.59315819859	11.27148022924	1.65739131305
1	Deaths	26	Papua New Guinea	3	Both	27	Age-standardized	410	Neoplasms	110	Dietary risks	3	Rate	1995	4.56077777541	11.01160508906	1.68079761294
1	Deaths	26	Papua New Guinea	3	Both	27	Age-standardized	410	Neoplasms	110	Dietary risks	3	Rate	1996	4.5762759932999995	10.89451810372	1.6824840136
1	Deaths	26	Papua New Guinea	3	Both	27	Age-standardized	410	Neoplasms	110	Dietary risks	3	Rate	1997	4.51627031013	10.84791000901	1.66959405142
1	Deaths	26	Papua New Guinea	3	Both	27	Age-standardized	410	Neoplasms	110	Dietary risks	3	Rate	1998	4.48665368148	10.80778071424	1.6249457144700001
1	Deaths	26	Papua New Guinea	3	Both	27	Age-standardized	410	Neoplasms	110	Dietary risks	3	Rate	1999	4.45774245344	10.65498286634	1.61110701366
1	Deaths	26	Papua New Guinea	3	Both	27	Age-standardized	410	Neoplasms	110	Dietary risks	3	Rate	2000	4.44592523727	10.65633148982	1.58792635401
1	Deaths	26	Papua New Guinea	3	Both	27	Age-standardized	410	Neoplasms	110	Dietary risks	3	Rate	2001	4.41854899375	10.485609214170001	1.58061411552
1	Deaths	26	Papua New Guinea	3	Both	27	Age-standardized	410	Neoplasms	110	Dietary risks	3	Rate	2002	4.37780673214	10.2722641258	1.5719224789300001
1	Deaths	26	Papua New Guinea	3	Both	27	Age-standardized	410	Neoplasms	110	Dietary risks	3	Rate	2003	4.30333590693	10.000166063450001	1.5566877380400002
1	Deaths	26	Papua New Guinea	3	Both	27	Age-standardized	410	Neoplasms	110	Dietary risks	3	Rate	2004	4.242751016	9.778803324950001	1.5040224329
1	Deaths	26	Papua New Guinea	3	Both	27	Age-standardized	410	Neoplasms	110	Dietary risks	3	Rate	2005	4.23147517205	9.71735867541	1.52719068307
1	Deaths	26	Papua New Guinea	3	Both	27	Age-standardized	410	Neoplasms	110	Dietary risks	3	Rate	2006	4.2224632382300005	9.68593400183	1.5259040188200002
1	Deaths	26	Papua New Guinea	3	Both	27	Age-standardized	410	Neoplasms	110	Dietary risks	3	Rate	2007	4.17319428583	9.61719297533	1.51176074201
1	Deaths	26	Papua New Guinea	3	Both	27	Age-standardized	410	Neoplasms	110	Dietary risks	3	Rate	2008	4.10052155327	9.404897733970001	1.4989720687699999
1	Deaths	26	Papua New Guinea	3	Both	27	Age-standardized	410	Neoplasms	110	Dietary risks	3	Rate	2009	3.9996731507	9.30815298977	1.47532621793
1	Deaths	26	Papua New Guinea	3	Both	27	Age-standardized	410	Neoplasms	110	Dietary risks	3	Rate	2010	4.04528689763	9.36124299483	1.44574694509
1	Deaths	26	Papua New Guinea	3	Both	27	Age-standardized	410	Neoplasms	110	Dietary risks	3	Rate	2011	4.07630588376	9.423716098889999	1.46586220166
1	Deaths	26	Papua New Guinea	3	Both	27	Age-standardized	410	Neoplasms	110	Dietary risks	3	Rate	2012	4.0443302411	9.26850155823	1.41711911821
1	Deaths	26	Papua New Guinea	3	Both	27	Age-standardized	410	Neoplasms	110	Dietary risks	3	Rate	2013	3.95835025493	9.12185408445	1.35363342493
1	Deaths	26	Papua New Guinea	3	Both	27	Age-standardized	410	Neoplasms	110	Dietary risks	3	Rate	2014	3.94534431344	9.23187938373	1.34576308584
1	Deaths	26	Papua New Guinea	3	Both	27	Age-standardized	410	Neoplasms	110	Dietary risks	3	Rate	2015	3.98491265566	9.209133418330001	1.31008349569
1	Deaths	26	Papua New Guinea	3	Both	27	Age-standardized	410	Neoplasms	110	Dietary risks	3	Rate	2016	3.9321222471099997	9.20041545049	1.23984410221
1	Deaths	26	Papua New Guinea	3	Both	27	Age-standardized	410	Neoplasms	110	Dietary risks	3	Rate	2017	3.9505117127699996	9.2582216235	1.22565950139
1	Deaths	26	Papua New Guinea	3	Both	27	Age-standardized	410	Neoplasms	110	Dietary risks	3	Rate	2018	3.94486304064	9.30756565009	1.23552378493
1	Deaths	26	Papua New Guinea	3	Both	27	Age-standardized	410	Neoplasms	110	Dietary risks	3	Rate	2019	4.00539062833	9.39732883535	1.26449749713
1	Deaths	26	Papua New Guinea	3	Both	27	Age-standardized	410	Neoplasms	110	Dietary risks	3	Rate	2020	3.9976013819799996	9.38951803227	1.25902755386
1	Deaths	26	Papua New Guinea	3	Both	27	Age-standardized	410	Neoplasms	110	Dietary risks	3	Rate	2021	3.9744952702300003	9.42179009534	1.2351944458
1	Deaths	28	Solomon Islands	3	Both	27	Age-standardized	410	Neoplasms	110	Dietary risks	3	Rate	1990	7.220877830799999	16.19653511627	3.2700656990800003
1	Deaths	28	Solomon Islands	3	Both	27	Age-standardized	410	Neoplasms	110	Dietary risks	3	Rate	1991	7.31146972667	16.41402803757	3.36115533595
1	Deaths	28	Solomon Islands	3	Both	27	Age-standardized	410	Neoplasms	110	Dietary risks	3	Rate	1992	7.2697147733400005	16.23706937408	3.36209401156
1	Deaths	28	Solomon Islands	3	Both	27	Age-standardized	410	Neoplasms	110	Dietary risks	3	Rate	1993	7.24160804035	16.22843361182	3.3230539035800004
1	Deaths	28	Solomon Islands	3	Both	27	Age-standardized	410	Neoplasms	110	Dietary risks	3	Rate	1994	7.17715593793	15.96911572188	3.25691316772
1	Deaths	28	Solomon Islands	3	Both	27	Age-standardized	410	Neoplasms	110	Dietary risks	3	Rate	1995	7.02498593742	15.985037312960001	3.0942327573100004
1	Deaths	28	Solomon Islands	3	Both	27	Age-standardized	410	Neoplasms	110	Dietary risks	3	Rate	1996	6.94976982	15.8271590481	3.11215285164
1	Deaths	28	Solomon Islands	3	Both	27	Age-standardized	410	Neoplasms	110	Dietary risks	3	Rate	1997	6.94909867228	15.54463840855	3.1903542111700003
1	Deaths	28	Solomon Islands	3	Both	27	Age-standardized	410	Neoplasms	110	Dietary risks	3	Rate	1998	6.84843658362	15.185159714909998	3.105436552
1	Deaths	28	Solomon Islands	3	Both	27	Age-standardized	410	Neoplasms	110	Dietary risks	3	Rate	1999	6.69844899645	15.01000424612	3.0289487629
1	Deaths	28	Solomon Islands	3	Both	27	Age-standardized	410	Neoplasms	110	Dietary risks	3	Rate	2000	6.6887442542099995	14.842861665720001	3.0363836393000003
1	Deaths	28	Solomon Islands	3	Both	27	Age-standardized	410	Neoplasms	110	Dietary risks	3	Rate	2001	6.55768904327	14.60230340907	2.83476825311
1	Deaths	28	Solomon Islands	3	Both	27	Age-standardized	410	Neoplasms	110	Dietary risks	3	Rate	2002	6.4838609836900005	14.349741075569998	2.80537563159
1	Deaths	28	Solomon Islands	3	Both	27	Age-standardized	410	Neoplasms	110	Dietary risks	3	Rate	2003	6.42064685613	14.34814913528	2.70287050613
1	Deaths	28	Solomon Islands	3	Both	27	Age-standardized	410	Neoplasms	110	Dietary risks	3	Rate	2004	6.34910041703	14.318344944780002	2.6124442982
1	Deaths	28	Solomon Islands	3	Both	27	Age-standardized	410	Neoplasms	110	Dietary risks	3	Rate	2005	6.34948171786	14.035015392159998	2.73005699244
1	Deaths	28	Solomon Islands	3	Both	27	Age-standardized	410	Neoplasms	110	Dietary risks	3	Rate	2006	6.36007133818	13.87203493614	2.7252784929900002
1	Deaths	28	Solomon Islands	3	Both	27	Age-standardized	410	Neoplasms	110	Dietary risks	3	Rate	2007	6.23764467149	13.59888942365	2.64647230372
1	Deaths	28	Solomon Islands	3	Both	27	Age-standardized	410	Neoplasms	110	Dietary risks	3	Rate	2008	6.0775107845	13.19186558069	2.5667434352400003
1	Deaths	28	Solomon Islands	3	Both	27	Age-standardized	410	Neoplasms	110	Dietary risks	3	Rate	2009	6.253215738470001	13.722796421499998	2.64847764642
1	Deaths	28	Solomon Islands	3	Both	27	Age-standardized	410	Neoplasms	110	Dietary risks	3	Rate	2010	6.20356141655	13.610421925910002	2.6052279620200003
1	Deaths	28	Solomon Islands	3	Both	27	Age-standardized	410	Neoplasms	110	Dietary risks	3	Rate	2011	6.49655947359	14.333714191190001	2.6952428041
1	Deaths	28	Solomon Islands	3	Both	27	Age-standardized	410	Neoplasms	110	Dietary risks	3	Rate	2012	6.578808114139999	14.162929418580001	2.7610635006699997
1	Deaths	28	Solomon Islands	3	Both	27	Age-standardized	410	Neoplasms	110	Dietary risks	3	Rate	2013	6.63659889296	14.357679730820001	2.79006472283
1	Deaths	28	Solomon Islands	3	Both	27	Age-standardized	410	Neoplasms	110	Dietary risks	3	Rate	2014	6.74698082303	14.61243894941	2.76716088382
1	Deaths	28	Solomon Islands	3	Both	27	Age-standardized	410	Neoplasms	110	Dietary risks	3	Rate	2015	6.76020907466	14.55754453495	2.69053302938
1	Deaths	28	Solomon Islands	3	Both	27	Age-standardized	410	Neoplasms	110	Dietary risks	3	Rate	2016	6.6720497634900005	14.30097438233	2.636776685
1	Deaths	28	Solomon Islands	3	Both	27	Age-standardized	410	Neoplasms	110	Dietary risks	3	Rate	2017	6.71936062585	14.039592532419999	2.65910447233
1	Deaths	28	Solomon Islands	3	Both	27	Age-standardized	410	Neoplasms	110	Dietary risks	3	Rate	2018	6.7291257591	14.09408816704	2.67427666987
1	Deaths	28	Solomon Islands	3	Both	27	Age-standardized	410	Neoplasms	110	Dietary risks	3	Rate	2019	6.80664514798	14.121960294590002	2.70747823221
1	Deaths	28	Solomon Islands	3	Both	27	Age-standardized	410	Neoplasms	110	Dietary risks	3	Rate	2020	6.84432228683	13.869708049059998	2.74057736649
1	Deaths	28	Solomon Islands	3	Both	27	Age-standardized	410	Neoplasms	110	Dietary risks	3	Rate	2021	6.7373358026600005	13.767650396210001	2.70911771874
1	Deaths	27	Samoa	3	Both	27	Age-standardized	410	Neoplasms	110	Dietary risks	3	Rate	1990	6.47940556561	11.84719327937	2.68902530822
1	Deaths	27	Samoa	3	Both	27	Age-standardized	410	Neoplasms	110	Dietary risks	3	Rate	1991	6.52775119905	12.07824872996	2.69483616424
1	Deaths	27	Samoa	3	Both	27	Age-standardized	410	Neoplasms	110	Dietary risks	3	Rate	1992	6.565851520010001	12.273543722580001	2.7386249719799998
1	Deaths	27	Samoa	3	Both	27	Age-standardized	410	Neoplasms	110	Dietary risks	3	Rate	1993	6.58250605638	12.18075571407	2.7787972256
1	Deaths	27	Samoa	3	Both	27	Age-standardized	410	Neoplasms	110	Dietary risks	3	Rate	1994	6.597106671170001	11.96235490468	2.77586780788
1	Deaths	27	Samoa	3	Both	27	Age-standardized	410	Neoplasms	110	Dietary risks	3	Rate	1995	6.600071968260001	11.82861349433	2.78612369719
1	Deaths	27	Samoa	3	Both	27	Age-standardized	410	Neoplasms	110	Dietary risks	3	Rate	1996	6.58076350805	11.775427521780001	2.7704625307599997
1	Deaths	27	Samoa	3	Both	27	Age-standardized	410	Neoplasms	110	Dietary risks	3	Rate	1997	6.5525993946100005	11.83784740297	2.78148209069
1	Deaths	27	Samoa	3	Both	27	Age-standardized	410	Neoplasms	110	Dietary risks	3	Rate	1998	6.50508305662	11.8091999897	2.78075499947
1	Deaths	27	Samoa	3	Both	27	Age-standardized	410	Neoplasms	110	Dietary risks	3	Rate	1999	6.467300003100001	11.77922569692	2.74251448471
1	Deaths	27	Samoa	3	Both	27	Age-standardized	410	Neoplasms	110	Dietary risks	3	Rate	2000	6.41632201692	11.65679892556	2.6740405138299996
1	Deaths	27	Samoa	3	Both	27	Age-standardized	410	Neoplasms	110	Dietary risks	3	Rate	2001	6.34571811107	11.497267667160001	2.61818451143
1	Deaths	27	Samoa	3	Both	27	Age-standardized	410	Neoplasms	110	Dietary risks	3	Rate	2002	6.28091951459	11.48904939985	2.51144998099
1	Deaths	27	Samoa	3	Both	27	Age-standardized	410	Neoplasms	110	Dietary risks	3	Rate	2003	6.2215718959199995	11.317286832379999	2.43254191548
1	Deaths	27	Samoa	3	Both	27	Age-standardized	410	Neoplasms	110	Dietary risks	3	Rate	2004	6.160506421860001	11.18629800984	2.41519477733
1	Deaths	27	Samoa	3	Both	27	Age-standardized	410	Neoplasms	110	Dietary risks	3	Rate	2005	6.10210494529	11.0402214431	2.3618505278499997
1	Deaths	27	Samoa	3	Both	27	Age-standardized	410	Neoplasms	110	Dietary risks	3	Rate	2006	6.040323616439999	10.99606356148	2.31852853542
1	Deaths	27	Samoa	3	Both	27	Age-standardized	410	Neoplasms	110	Dietary risks	3	Rate	2007	6.02126175355	10.92681691462	2.3064645448100003
1	Deaths	27	Samoa	3	Both	27	Age-standardized	410	Neoplasms	110	Dietary risks	3	Rate	2008	6.0171354541	10.88068708107	2.26973615575
1	Deaths	27	Samoa	3	Both	27	Age-standardized	410	Neoplasms	110	Dietary risks	3	Rate	2009	6.02623401699	10.87018665448	2.2366026781299997
1	Deaths	27	Samoa	3	Both	27	Age-standardized	410	Neoplasms	110	Dietary risks	3	Rate	2010	6.04631877039	10.849075665580001	2.2059567321399998
1	Deaths	27	Samoa	3	Both	27	Age-standardized	410	Neoplasms	110	Dietary risks	3	Rate	2011	6.06141916627	10.82736872655	2.18749208559
1	Deaths	27	Samoa	3	Both	27	Age-standardized	410	Neoplasms	110	Dietary risks	3	Rate	2012	6.12447100379	10.98649353494	2.2075255130700002
1	Deaths	27	Samoa	3	Both	27	Age-standardized	410	Neoplasms	110	Dietary risks	3	Rate	2013	6.1671292292899995	11.27668562586	2.22212356012
1	Deaths	27	Samoa	3	Both	27	Age-standardized	410	Neoplasms	110	Dietary risks	3	Rate	2014	6.21143885777	11.34685039356	2.24293491345
1	Deaths	27	Samoa	3	Both	27	Age-standardized	410	Neoplasms	110	Dietary risks	3	Rate	2015	6.274924417239999	11.52339201817	2.25682357011
1	Deaths	27	Samoa	3	Both	27	Age-standardized	410	Neoplasms	110	Dietary risks	3	Rate	2016	6.32519075595	11.612661020160001	2.29058491398
1	Deaths	27	Samoa	3	Both	27	Age-standardized	410	Neoplasms	110	Dietary risks	3	Rate	2017	6.32443222126	11.54360114266	2.3356978585999997
1	Deaths	27	Samoa	3	Both	27	Age-standardized	410	Neoplasms	110	Dietary risks	3	Rate	2018	6.297391215869999	11.55003239953	2.36895574023
1	Deaths	27	Samoa	3	Both	27	Age-standardized	410	Neoplasms	110	Dietary risks	3	Rate	2019	6.26692996782	11.625719100300001	2.37688478778
1	Deaths	27	Samoa	3	Both	27	Age-standardized	410	Neoplasms	110	Dietary risks	3	Rate	2020	6.23547002907	11.65699462039	2.36178962261
1	Deaths	27	Samoa	3	Both	27	Age-standardized	410	Neoplasms	110	Dietary risks	3	Rate	2021	6.20090553259	11.4681994725	2.38152300776
1	Deaths	30	Vanuatu	3	Both	27	Age-standardized	410	Neoplasms	110	Dietary risks	3	Rate	1990	8.06650025424	16.298519230289997	3.7599878143499996
1	Deaths	30	Vanuatu	3	Both	27	Age-standardized	410	Neoplasms	110	Dietary risks	3	Rate	1991	8.18186067616	16.37767535877	3.8197560284399996
1	Deaths	30	Vanuatu	3	Both	27	Age-standardized	410	Neoplasms	110	Dietary risks	3	Rate	1992	8.25827422961	16.46827600564	3.81146252266
1	Deaths	30	Vanuatu	3	Both	27	Age-standardized	410	Neoplasms	110	Dietary risks	3	Rate	1993	8.29442599576	16.47905789353	3.7848536146900003
1	Deaths	30	Vanuatu	3	Both	27	Age-standardized	410	Neoplasms	110	Dietary risks	3	Rate	1994	8.418197657550001	16.78301604865	3.81072912227
1	Deaths	30	Vanuatu	3	Both	27	Age-standardized	410	Neoplasms	110	Dietary risks	3	Rate	1995	8.30354702585	16.63260285645	3.70819282334
1	Deaths	30	Vanuatu	3	Both	27	Age-standardized	410	Neoplasms	110	Dietary risks	3	Rate	1996	8.33887729753	16.85010308464	3.7502641796400003
1	Deaths	30	Vanuatu	3	Both	27	Age-standardized	410	Neoplasms	110	Dietary risks	3	Rate	1997	8.320158683639999	16.87632584037	3.7186068706000004
1	Deaths	30	Vanuatu	3	Both	27	Age-standardized	410	Neoplasms	110	Dietary risks	3	Rate	1998	8.29640635089	16.68464108847	3.6948414307500004
1	Deaths	30	Vanuatu	3	Both	27	Age-standardized	410	Neoplasms	110	Dietary risks	3	Rate	1999	8.315720979830001	16.65585667119	3.67140519599
1	Deaths	30	Vanuatu	3	Both	27	Age-standardized	410	Neoplasms	110	Dietary risks	3	Rate	2000	8.119801412040001	16.44716198427	3.58465168379
1	Deaths	30	Vanuatu	3	Both	27	Age-standardized	410	Neoplasms	110	Dietary risks	3	Rate	2001	8.135418268410001	16.4727389137	3.5849741535799997
1	Deaths	30	Vanuatu	3	Both	27	Age-standardized	410	Neoplasms	110	Dietary risks	3	Rate	2002	7.87582959427	15.884504097850002	3.5148012129999997
1	Deaths	30	Vanuatu	3	Both	27	Age-standardized	410	Neoplasms	110	Dietary risks	3	Rate	2003	7.645822949209999	15.46944974991	3.44648657069
1	Deaths	30	Vanuatu	3	Both	27	Age-standardized	410	Neoplasms	110	Dietary risks	3	Rate	2004	7.64855754013	15.41589939588	3.4098901625599995
1	Deaths	30	Vanuatu	3	Both	27	Age-standardized	410	Neoplasms	110	Dietary risks	3	Rate	2005	7.84996400713	15.814910604680001	3.4673741224000003
1	Deaths	30	Vanuatu	3	Both	27	Age-standardized	410	Neoplasms	110	Dietary risks	3	Rate	2006	7.88255364396	15.78052529128	3.53637801557
1	Deaths	30	Vanuatu	3	Both	27	Age-standardized	410	Neoplasms	110	Dietary risks	3	Rate	2007	7.975784974790001	15.762333890679999	3.56903871274
1	Deaths	30	Vanuatu	3	Both	27	Age-standardized	410	Neoplasms	110	Dietary risks	3	Rate	2008	8.00009387642	15.73419495055	3.60247046854
1	Deaths	30	Vanuatu	3	Both	27	Age-standardized	410	Neoplasms	110	Dietary risks	3	Rate	2009	7.923384906460001	15.532387131510001	3.5593162549299997
1	Deaths	30	Vanuatu	3	Both	27	Age-standardized	410	Neoplasms	110	Dietary risks	3	Rate	2010	7.8748102336	15.32564910667	3.56922321036
1	Deaths	30	Vanuatu	3	Both	27	Age-standardized	410	Neoplasms	110	Dietary risks	3	Rate	2011	7.9351704133	15.373166667629999	3.5973640122
1	Deaths	30	Vanuatu	3	Both	27	Age-standardized	410	Neoplasms	110	Dietary risks	3	Rate	2012	7.92041721016	15.17122841735	3.57863599554
1	Deaths	30	Vanuatu	3	Both	27	Age-standardized	410	Neoplasms	110	Dietary risks	3	Rate	2013	7.91054645409	15.19274108656	3.55940603828
1	Deaths	30	Vanuatu	3	Both	27	Age-standardized	410	Neoplasms	110	Dietary risks	3	Rate	2014	7.90204457135	15.06243335155	3.54522359615
1	Deaths	30	Vanuatu	3	Both	27	Age-standardized	410	Neoplasms	110	Dietary risks	3	Rate	2015	7.90907256357	14.93183942784	3.55782229294
1	Deaths	30	Vanuatu	3	Both	27	Age-standardized	410	Neoplasms	110	Dietary risks	3	Rate	2016	7.89727819437	14.878578862820001	3.53632455808
1	Deaths	30	Vanuatu	3	Both	27	Age-standardized	410	Neoplasms	110	Dietary risks	3	Rate	2017	7.90435504273	14.98182186207	3.55312582516
1	Deaths	30	Vanuatu	3	Both	27	Age-standardized	410	Neoplasms	110	Dietary risks	3	Rate	2018	7.91889027907	15.0746593822	3.57904023719
1	Deaths	30	Vanuatu	3	Both	27	Age-standardized	410	Neoplasms	110	Dietary risks	3	Rate	2019	7.93396439433	14.938044647149999	3.59965141055
1	Deaths	30	Vanuatu	3	Both	27	Age-standardized	410	Neoplasms	110	Dietary risks	3	Rate	2020	7.94743540133	14.83123672101	3.55176339051
1	Deaths	30	Vanuatu	3	Both	27	Age-standardized	410	Neoplasms	110	Dietary risks	3	Rate	2021	7.94398098159	15.003420013789999	3.48363318023
1	Deaths	29	Tonga	3	Both	27	Age-standardized	410	Neoplasms	110	Dietary risks	3	Rate	1990	7.58599511921	16.04532360688	2.59417972852
1	Deaths	29	Tonga	3	Both	27	Age-standardized	410	Neoplasms	110	Dietary risks	3	Rate	1991	7.54321939447	15.961921119140001	2.59772063467
1	Deaths	29	Tonga	3	Both	27	Age-standardized	410	Neoplasms	110	Dietary risks	3	Rate	1992	7.39839200872	15.510152185960001	2.54635700585
1	Deaths	29	Tonga	3	Both	27	Age-standardized	410	Neoplasms	110	Dietary risks	3	Rate	1993	7.459775091259999	15.456510798819998	2.6368672812500003
1	Deaths	29	Tonga	3	Both	27	Age-standardized	410	Neoplasms	110	Dietary risks	3	Rate	1994	7.50096579378	15.48453909917	2.67390911922
1	Deaths	29	Tonga	3	Both	27	Age-standardized	410	Neoplasms	110	Dietary risks	3	Rate	1995	7.40012973993	15.26352992437	2.61330228463
1	Deaths	29	Tonga	3	Both	27	Age-standardized	410	Neoplasms	110	Dietary risks	3	Rate	1996	7.424670087450001	15.18827839031	2.62738057382
1	Deaths	29	Tonga	3	Both	27	Age-standardized	410	Neoplasms	110	Dietary risks	3	Rate	1997	7.59033891234	15.508009873810002	2.6789008124300002
1	Deaths	29	Tonga	3	Both	27	Age-standardized	410	Neoplasms	110	Dietary risks	3	Rate	1998	7.945768748699999	16.40784714998	2.78741015637
1	Deaths	29	Tonga	3	Both	27	Age-standardized	410	Neoplasms	110	Dietary risks	3	Rate	1999	8.218403985850001	17.00344475715	2.86402668864
1	Deaths	29	Tonga	3	Both	27	Age-standardized	410	Neoplasms	110	Dietary risks	3	Rate	2000	8.19032470181	16.909582385230003	2.85344195836
1	Deaths	29	Tonga	3	Both	27	Age-standardized	410	Neoplasms	110	Dietary risks	3	Rate	2001	8.068804337749999	16.44048354744	2.80929879224
1	Deaths	29	Tonga	3	Both	27	Age-standardized	410	Neoplasms	110	Dietary risks	3	Rate	2002	8.042993705819999	16.370895640049998	2.80674088694
1	Deaths	29	Tonga	3	Both	27	Age-standardized	410	Neoplasms	110	Dietary risks	3	Rate	2003	8.03148066658	16.40623483905	2.76421908695
1	Deaths	29	Tonga	3	Both	27	Age-standardized	410	Neoplasms	110	Dietary risks	3	Rate	2004	7.9372562992999995	16.164278618530002	2.66915007864
1	Deaths	29	Tonga	3	Both	27	Age-standardized	410	Neoplasms	110	Dietary risks	3	Rate	2005	7.63232549598	15.47957424946	2.4720494623200002
1	Deaths	29	Tonga	3	Both	27	Age-standardized	410	Neoplasms	110	Dietary risks	3	Rate	2006	7.62470266318	15.5906903959	2.4834982916899997
1	Deaths	29	Tonga	3	Both	27	Age-standardized	410	Neoplasms	110	Dietary risks	3	Rate	2007	7.64647221801	15.7493221128	2.48259919211
1	Deaths	29	Tonga	3	Both	27	Age-standardized	410	Neoplasms	110	Dietary risks	3	Rate	2008	7.663758833859999	15.88084319915	2.50001046784
1	Deaths	29	Tonga	3	Both	27	Age-standardized	410	Neoplasms	110	Dietary risks	3	Rate	2009	7.66974178012	15.751336745409999	2.48613896028
1	Deaths	29	Tonga	3	Both	27	Age-standardized	410	Neoplasms	110	Dietary risks	3	Rate	2010	7.675479112440001	15.62386221089	2.42911598313
1	Deaths	29	Tonga	3	Both	27	Age-standardized	410	Neoplasms	110	Dietary risks	3	Rate	2011	7.6426302337	15.45036754242	2.34504521923
1	Deaths	29	Tonga	3	Both	27	Age-standardized	410	Neoplasms	110	Dietary risks	3	Rate	2012	7.62029844188	15.529695655040001	2.32292411045
1	Deaths	29	Tonga	3	Both	27	Age-standardized	410	Neoplasms	110	Dietary risks	3	Rate	2013	7.59484674281	15.5383158942	2.28987694404
1	Deaths	29	Tonga	3	Both	27	Age-standardized	410	Neoplasms	110	Dietary risks	3	Rate	2014	7.5624278333	15.22443749021	2.32940242539
1	Deaths	29	Tonga	3	Both	27	Age-standardized	410	Neoplasms	110	Dietary risks	3	Rate	2015	7.55646530624	15.15125031844	2.30037563482
1	Deaths	29	Tonga	3	Both	27	Age-standardized	410	Neoplasms	110	Dietary risks	3	Rate	2016	7.52107649137	14.996393516669999	2.29246890604
1	Deaths	29	Tonga	3	Both	27	Age-standardized	410	Neoplasms	110	Dietary risks	3	Rate	2017	7.49367003291	14.896199653000002	2.28907012685
1	Deaths	29	Tonga	3	Both	27	Age-standardized	410	Neoplasms	110	Dietary risks	3	Rate	2018	7.4816991900100005	14.76260910765	2.22495439278
1	Deaths	29	Tonga	3	Both	27	Age-standardized	410	Neoplasms	110	Dietary risks	3	Rate	2019	7.4821767895299995	14.84111338227	2.2293970002
1	Deaths	29	Tonga	3	Both	27	Age-standardized	410	Neoplasms	110	Dietary risks	3	Rate	2020	7.45904357805	14.75001822153	2.23211992814
1	Deaths	29	Tonga	3	Both	27	Age-standardized	410	Neoplasms	110	Dietary risks	3	Rate	2021	7.4398361286900005	14.578131941999999	2.23188988012
1	Deaths	34	Azerbaijan	3	Both	27	Age-standardized	410	Neoplasms	110	Dietary risks	3	Rate	1990	8.964848041529999	18.845465218879998	1.7473434662
1	Deaths	34	Azerbaijan	3	Both	27	Age-standardized	410	Neoplasms	110	Dietary risks	3	Rate	1991	8.97936281235	19.05650967635	1.7740660081000001
1	Deaths	34	Azerbaijan	3	Both	27	Age-standardized	410	Neoplasms	110	Dietary risks	3	Rate	1992	9.280575695580001	20.02890200387	1.8301326672699998
1	Deaths	34	Azerbaijan	3	Both	27	Age-standardized	410	Neoplasms	110	Dietary risks	3	Rate	1993	9.36845393614	20.06659221764	1.82428990944
1	Deaths	34	Azerbaijan	3	Both	27	Age-standardized	410	Neoplasms	110	Dietary risks	3	Rate	1994	9.374318175520001	20.22609652296	1.81712547303
1	Deaths	34	Azerbaijan	3	Both	27	Age-standardized	410	Neoplasms	110	Dietary risks	3	Rate	1995	9.17541041249	19.34559445915	1.75914658391
1	Deaths	34	Azerbaijan	3	Both	27	Age-standardized	410	Neoplasms	110	Dietary risks	3	Rate	1996	8.82425855774	18.437241310170002	1.7043764413
1	Deaths	34	Azerbaijan	3	Both	27	Age-standardized	410	Neoplasms	110	Dietary risks	3	Rate	1997	8.43423826524	17.87720847157	1.63743054227
1	Deaths	34	Azerbaijan	3	Both	27	Age-standardized	410	Neoplasms	110	Dietary risks	3	Rate	1998	8.167257440430001	17.27773145531	1.58958684506
1	Deaths	34	Azerbaijan	3	Both	27	Age-standardized	410	Neoplasms	110	Dietary risks	3	Rate	1999	7.98003552151	16.782287153400002	1.56172373968
1	Deaths	34	Azerbaijan	3	Both	27	Age-standardized	410	Neoplasms	110	Dietary risks	3	Rate	2000	7.79050292597	16.42515507358	1.5449473049700002
1	Deaths	34	Azerbaijan	3	Both	27	Age-standardized	410	Neoplasms	110	Dietary risks	3	Rate	2001	7.453362455700001	15.86020009407	1.47196967056
1	Deaths	34	Azerbaijan	3	Both	27	Age-standardized	410	Neoplasms	110	Dietary risks	3	Rate	2002	7.46534440988	16.12783139234	1.45258418787
1	Deaths	34	Azerbaijan	3	Both	27	Age-standardized	410	Neoplasms	110	Dietary risks	3	Rate	2003	7.55646537832	16.43369501319	1.49749890084
1	Deaths	34	Azerbaijan	3	Both	27	Age-standardized	410	Neoplasms	110	Dietary risks	3	Rate	2004	7.55647117721	16.46539284879	1.46729333023
1	Deaths	34	Azerbaijan	3	Both	27	Age-standardized	410	Neoplasms	110	Dietary risks	3	Rate	2005	7.62014587867	16.72795077684	1.50183428651
1	Deaths	34	Azerbaijan	3	Both	27	Age-standardized	410	Neoplasms	110	Dietary risks	3	Rate	2006	7.41759585558	16.58660380517	1.5610446672699998
1	Deaths	34	Azerbaijan	3	Both	27	Age-standardized	410	Neoplasms	110	Dietary risks	3	Rate	2007	7.18794297063	16.05534423277	1.58450310898
1	Deaths	34	Azerbaijan	3	Both	27	Age-standardized	410	Neoplasms	110	Dietary risks	3	Rate	2008	7.099360711	16.00347199774	1.5871073573599999
1	Deaths	34	Azerbaijan	3	Both	27	Age-standardized	410	Neoplasms	110	Dietary risks	3	Rate	2009	6.97894370642	15.74428360266	1.57108249497
1	Deaths	34	Azerbaijan	3	Both	27	Age-standardized	410	Neoplasms	110	Dietary risks	3	Rate	2010	6.8588354476	15.5371064582	1.5656775515299999
1	Deaths	34	Azerbaijan	3	Both	27	Age-standardized	410	Neoplasms	110	Dietary risks	3	Rate	2011	6.67750149833	15.242980472169998	1.5419257743600001
1	Deaths	34	Azerbaijan	3	Both	27	Age-standardized	410	Neoplasms	110	Dietary risks	3	Rate	2012	6.58009247439	14.982764911399999	1.5170955809
1	Deaths	34	Azerbaijan	3	Both	27	Age-standardized	410	Neoplasms	110	Dietary risks	3	Rate	2013	6.416266370900001	14.270984434139999	1.4580751281000002
1	Deaths	34	Azerbaijan	3	Both	27	Age-standardized	410	Neoplasms	110	Dietary risks	3	Rate	2014	6.3267932596	13.970604327070001	1.39433948264
1	Deaths	34	Azerbaijan	3	Both	27	Age-standardized	410	Neoplasms	110	Dietary risks	3	Rate	2015	6.243263474919999	13.865802052069998	1.32358911619
1	Deaths	34	Azerbaijan	3	Both	27	Age-standardized	410	Neoplasms	110	Dietary risks	3	Rate	2016	6.20708959385	13.709637720389999	1.2806545382099999
1	Deaths	34	Azerbaijan	3	Both	27	Age-standardized	410	Neoplasms	110	Dietary risks	3	Rate	2017	6.20511254769	13.75783024866	1.28283483573
1	Deaths	34	Azerbaijan	3	Both	27	Age-standardized	410	Neoplasms	110	Dietary risks	3	Rate	2018	5.92391835697	13.124678325700001	1.21734066522
1	Deaths	34	Azerbaijan	3	Both	27	Age-standardized	410	Neoplasms	110	Dietary risks	3	Rate	2019	5.838180733450001	13.00900761085	1.2290009724200002
1	Deaths	34	Azerbaijan	3	Both	27	Age-standardized	410	Neoplasms	110	Dietary risks	3	Rate	2020	5.60108722057	12.59953713942	1.19313897036
1	Deaths	34	Azerbaijan	3	Both	27	Age-standardized	410	Neoplasms	110	Dietary risks	3	Rate	2021	5.436609889690001	12.1772540232	1.1602357189899999
1	Deaths	33	Armenia	3	Both	27	Age-standardized	410	Neoplasms	110	Dietary risks	3	Rate	1990	10.2946893193	20.20429056081	2.81551556314
1	Deaths	33	Armenia	3	Both	27	Age-standardized	410	Neoplasms	110	Dietary risks	3	Rate	1991	10.11131311622	19.8451605865	2.82868005501
1	Deaths	33	Armenia	3	Both	27	Age-standardized	410	Neoplasms	110	Dietary risks	3	Rate	1992	10.28963569914	20.38669837037	2.82689371787
1	Deaths	33	Armenia	3	Both	27	Age-standardized	410	Neoplasms	110	Dietary risks	3	Rate	1993	9.8262731143	19.36676586298	2.7051771582499997
1	Deaths	33	Armenia	3	Both	27	Age-standardized	410	Neoplasms	110	Dietary risks	3	Rate	1994	8.90880475888	17.60296410164	2.4151117639099997
1	Deaths	33	Armenia	3	Both	27	Age-standardized	410	Neoplasms	110	Dietary risks	3	Rate	1995	8.91404513272	17.25367137529	2.41899391786
1	Deaths	33	Armenia	3	Both	27	Age-standardized	410	Neoplasms	110	Dietary risks	3	Rate	1996	9.17301430633	17.63977123973	2.48372357149
1	Deaths	33	Armenia	3	Both	27	Age-standardized	410	Neoplasms	110	Dietary risks	3	Rate	1997	9.01115698063	17.43249787888	2.46591246202
1	Deaths	33	Armenia	3	Both	27	Age-standardized	410	Neoplasms	110	Dietary risks	3	Rate	1998	9.134324123839999	17.67263346433	2.47517795502
1	Deaths	33	Armenia	3	Both	27	Age-standardized	410	Neoplasms	110	Dietary risks	3	Rate	1999	9.3194547966	17.92790343126	2.59964499883
1	Deaths	33	Armenia	3	Both	27	Age-standardized	410	Neoplasms	110	Dietary risks	3	Rate	2000	9.04447041452	17.17905621122	2.55504818245
1	Deaths	33	Armenia	3	Both	27	Age-standardized	410	Neoplasms	110	Dietary risks	3	Rate	2001	9.041313052140001	17.23197740576	2.54321366161
1	Deaths	33	Armenia	3	Both	27	Age-standardized	410	Neoplasms	110	Dietary risks	3	Rate	2002	8.92965553975	16.96057591611	2.5404107654400003
1	Deaths	33	Armenia	3	Both	27	Age-standardized	410	Neoplasms	110	Dietary risks	3	Rate	2003	9.16035365707	17.37704282732	2.62582323924
1	Deaths	33	Armenia	3	Both	27	Age-standardized	410	Neoplasms	110	Dietary risks	3	Rate	2004	8.99229185923	17.05346354896	2.5988300993799998
1	Deaths	33	Armenia	3	Both	27	Age-standardized	410	Neoplasms	110	Dietary risks	3	Rate	2005	8.68094653972	16.365307243620002	2.5351975493900003
1	Deaths	33	Armenia	3	Both	27	Age-standardized	410	Neoplasms	110	Dietary risks	3	Rate	2006	8.53016342968	16.20044569997	2.46463103162
1	Deaths	33	Armenia	3	Both	27	Age-standardized	410	Neoplasms	110	Dietary risks	3	Rate	2007	8.36660406535	16.17666082456	2.29617506476
1	Deaths	33	Armenia	3	Both	27	Age-standardized	410	Neoplasms	110	Dietary risks	3	Rate	2008	8.28593825342	15.926213093629999	2.17915636624
1	Deaths	33	Armenia	3	Both	27	Age-standardized	410	Neoplasms	110	Dietary risks	3	Rate	2009	8.32001219894	15.96397905658	2.1706993967
1	Deaths	33	Armenia	3	Both	27	Age-standardized	410	Neoplasms	110	Dietary risks	3	Rate	2010	8.46008923183	16.34565427409	2.19073509587
1	Deaths	33	Armenia	3	Both	27	Age-standardized	410	Neoplasms	110	Dietary risks	3	Rate	2011	8.44929152994	16.16549530458	2.19364898346
1	Deaths	33	Armenia	3	Both	27	Age-standardized	410	Neoplasms	110	Dietary risks	3	Rate	2012	8.26911439191	15.7170936056	2.1432267201500004
1	Deaths	33	Armenia	3	Both	27	Age-standardized	410	Neoplasms	110	Dietary risks	3	Rate	2013	7.9892810189	15.21355892009	2.08589679376
1	Deaths	33	Armenia	3	Both	27	Age-standardized	410	Neoplasms	110	Dietary risks	3	Rate	2014	8.0632754301	15.29915684391	2.1077689499
1	Deaths	33	Armenia	3	Both	27	Age-standardized	410	Neoplasms	110	Dietary risks	3	Rate	2015	8.407009472270001	16.01423211814	2.16429581026
1	Deaths	33	Armenia	3	Both	27	Age-standardized	410	Neoplasms	110	Dietary risks	3	Rate	2016	8.238654346270001	15.710493657499999	2.13777513978
1	Deaths	33	Armenia	3	Both	27	Age-standardized	410	Neoplasms	110	Dietary risks	3	Rate	2017	7.5901193525599995	14.41114157561	1.94140551611
1	Deaths	33	Armenia	3	Both	27	Age-standardized	410	Neoplasms	110	Dietary risks	3	Rate	2018	7.71955852979	14.39822619063	2.0175632176500002
1	Deaths	33	Armenia	3	Both	27	Age-standardized	410	Neoplasms	110	Dietary risks	3	Rate	2019	7.77987686173	14.650643591920002	2.03863711426
1	Deaths	33	Armenia	3	Both	27	Age-standardized	410	Neoplasms	110	Dietary risks	3	Rate	2020	7.7781719496	14.58304538245	2.0744403829
1	Deaths	33	Armenia	3	Both	27	Age-standardized	410	Neoplasms	110	Dietary risks	3	Rate	2021	7.606724755439999	14.172791909909998	1.9523572570299998
1	Deaths	36	Kazakhstan	3	Both	27	Age-standardized	410	Neoplasms	110	Dietary risks	3	Rate	1990	18.40526573217	35.05671929834	3.86546122431
1	Deaths	36	Kazakhstan	3	Both	27	Age-standardized	410	Neoplasms	110	Dietary risks	3	Rate	1991	17.004411149270002	32.21397416225	3.5162328084800003
1	Deaths	36	Kazakhstan	3	Both	27	Age-standardized	410	Neoplasms	110	Dietary risks	3	Rate	1992	16.60893891353	31.58405750057	3.48321961759
1	Deaths	36	Kazakhstan	3	Both	27	Age-standardized	410	Neoplasms	110	Dietary risks	3	Rate	1993	16.57543619046	31.44038422539	3.5662420735900002
1	Deaths	36	Kazakhstan	3	Both	27	Age-standardized	410	Neoplasms	110	Dietary risks	3	Rate	1994	16.13255899308	30.959301736799997	3.42153722721
1	Deaths	36	Kazakhstan	3	Both	27	Age-standardized	410	Neoplasms	110	Dietary risks	3	Rate	1995	16.36383533096	31.420717568320004	3.4513275853899996
1	Deaths	36	Kazakhstan	3	Both	27	Age-standardized	410	Neoplasms	110	Dietary risks	3	Rate	1996	15.80960778509	30.44417678913	3.34150607588
1	Deaths	36	Kazakhstan	3	Both	27	Age-standardized	410	Neoplasms	110	Dietary risks	3	Rate	1997	15.30154193638	29.33877951818	3.2812706340199997
1	Deaths	36	Kazakhstan	3	Both	27	Age-standardized	410	Neoplasms	110	Dietary risks	3	Rate	1998	14.624163549639999	28.31873886126	3.1095342393700003
1	Deaths	36	Kazakhstan	3	Both	27	Age-standardized	410	Neoplasms	110	Dietary risks	3	Rate	1999	14.093280644030001	27.244039347229997	3.00029313263
1	Deaths	36	Kazakhstan	3	Both	27	Age-standardized	410	Neoplasms	110	Dietary risks	3	Rate	2000	13.91432955181	26.843801864179998	2.95837080699
1	Deaths	36	Kazakhstan	3	Both	27	Age-standardized	410	Neoplasms	110	Dietary risks	3	Rate	2001	13.49291627158	26.249230340709996	2.85124199816
1	Deaths	36	Kazakhstan	3	Both	27	Age-standardized	410	Neoplasms	110	Dietary risks	3	Rate	2002	12.91209498998	25.253589042340003	2.7446025834200003
1	Deaths	36	Kazakhstan	3	Both	27	Age-standardized	410	Neoplasms	110	Dietary risks	3	Rate	2003	12.613032339890001	24.447773205910003	2.6823720515600002
1	Deaths	36	Kazakhstan	3	Both	27	Age-standardized	410	Neoplasms	110	Dietary risks	3	Rate	2004	11.96672605101	23.523967128	2.49584904524
1	Deaths	36	Kazakhstan	3	Both	27	Age-standardized	410	Neoplasms	110	Dietary risks	3	Rate	2005	11.59152506094	22.74745111608	2.4226140158400002
1	Deaths	36	Kazakhstan	3	Both	27	Age-standardized	410	Neoplasms	110	Dietary risks	3	Rate	2006	11.28118301495	22.34379501886	2.38522247487
1	Deaths	36	Kazakhstan	3	Both	27	Age-standardized	410	Neoplasms	110	Dietary risks	3	Rate	2007	10.92972167712	21.66731638349	2.3963840747500003
1	Deaths	36	Kazakhstan	3	Both	27	Age-standardized	410	Neoplasms	110	Dietary risks	3	Rate	2008	10.41402231397	20.67192160075	2.34664448788
1	Deaths	36	Kazakhstan	3	Both	27	Age-standardized	410	Neoplasms	110	Dietary risks	3	Rate	2009	10.082812950960001	19.96893729213	2.27599238314
1	Deaths	36	Kazakhstan	3	Both	27	Age-standardized	410	Neoplasms	110	Dietary risks	3	Rate	2010	10.37265244125	20.540923319079997	2.43737557303
1	Deaths	36	Kazakhstan	3	Both	27	Age-standardized	410	Neoplasms	110	Dietary risks	3	Rate	2011	10.1287494654	19.80360148231	2.44334416512
1	Deaths	36	Kazakhstan	3	Both	27	Age-standardized	410	Neoplasms	110	Dietary risks	3	Rate	2012	10.00991458757	19.499377752890002	2.44201848586
1	Deaths	36	Kazakhstan	3	Both	27	Age-standardized	410	Neoplasms	110	Dietary risks	3	Rate	2013	8.62379280333	16.682045874219998	2.14454087336
1	Deaths	36	Kazakhstan	3	Both	27	Age-standardized	410	Neoplasms	110	Dietary risks	3	Rate	2014	8.029232151479999	15.94612412542	1.9811299441
1	Deaths	36	Kazakhstan	3	Both	27	Age-standardized	410	Neoplasms	110	Dietary risks	3	Rate	2015	7.67371904784	15.026905986540001	1.8699034561499999
1	Deaths	36	Kazakhstan	3	Both	27	Age-standardized	410	Neoplasms	110	Dietary risks	3	Rate	2016	7.39662933965	14.48331142452	1.8493950625699997
1	Deaths	36	Kazakhstan	3	Both	27	Age-standardized	410	Neoplasms	110	Dietary risks	3	Rate	2017	6.9667763666699996	13.50261142641	1.71420635505
1	Deaths	36	Kazakhstan	3	Both	27	Age-standardized	410	Neoplasms	110	Dietary risks	3	Rate	2018	6.94733241783	13.37754923399	1.7166890127999999
1	Deaths	36	Kazakhstan	3	Both	27	Age-standardized	410	Neoplasms	110	Dietary risks	3	Rate	2019	6.9124444011	13.256957187940001	1.68760455566
1	Deaths	36	Kazakhstan	3	Both	27	Age-standardized	410	Neoplasms	110	Dietary risks	3	Rate	2020	6.864903308530001	13.1530612502	1.69260571778
1	Deaths	36	Kazakhstan	3	Both	27	Age-standardized	410	Neoplasms	110	Dietary risks	3	Rate	2021	6.69986579646	12.74843360403	1.6452949559199999
1	Deaths	38	Mongolia	3	Both	27	Age-standardized	410	Neoplasms	110	Dietary risks	3	Rate	1990	22.16685672144	45.627922818	4.48653435347
1	Deaths	38	Mongolia	3	Both	27	Age-standardized	410	Neoplasms	110	Dietary risks	3	Rate	1991	23.60324925327	48.430275246019995	4.71455179144
1	Deaths	38	Mongolia	3	Both	27	Age-standardized	410	Neoplasms	110	Dietary risks	3	Rate	1992	24.378885747680002	50.302072647959996	4.88205115252
1	Deaths	38	Mongolia	3	Both	27	Age-standardized	410	Neoplasms	110	Dietary risks	3	Rate	1993	24.463741514760002	50.35175854930999	4.96429068262
1	Deaths	38	Mongolia	3	Both	27	Age-standardized	410	Neoplasms	110	Dietary risks	3	Rate	1994	23.35304151382	48.16256079957	4.87083752767
1	Deaths	38	Mongolia	3	Both	27	Age-standardized	410	Neoplasms	110	Dietary risks	3	Rate	1995	24.321552440770002	49.84960848287	5.00000955704
1	Deaths	38	Mongolia	3	Both	27	Age-standardized	410	Neoplasms	110	Dietary risks	3	Rate	1996	24.472817500019996	50.73326416701	4.85588335144
1	Deaths	38	Mongolia	3	Both	27	Age-standardized	410	Neoplasms	110	Dietary risks	3	Rate	1997	23.96444438667	48.95458308746	4.64498881998
1	Deaths	38	Mongolia	3	Both	27	Age-standardized	410	Neoplasms	110	Dietary risks	3	Rate	1998	23.260060815670002	47.00217246893	4.52621040956
1	Deaths	38	Mongolia	3	Both	27	Age-standardized	410	Neoplasms	110	Dietary risks	3	Rate	1999	22.694330376470003	46.778982785960004	4.42695596985
1	Deaths	38	Mongolia	3	Both	27	Age-standardized	410	Neoplasms	110	Dietary risks	3	Rate	2000	22.15235275787	45.69757653543	4.30518052129
1	Deaths	38	Mongolia	3	Both	27	Age-standardized	410	Neoplasms	110	Dietary risks	3	Rate	2001	21.98431935216	45.03791887308	4.2930854290100005
1	Deaths	38	Mongolia	3	Both	27	Age-standardized	410	Neoplasms	110	Dietary risks	3	Rate	2002	21.24874506405	44.05634100212	4.1416798865599995
1	Deaths	38	Mongolia	3	Both	27	Age-standardized	410	Neoplasms	110	Dietary risks	3	Rate	2003	20.50318253621	42.86689908124	4.01451745261
1	Deaths	38	Mongolia	3	Both	27	Age-standardized	410	Neoplasms	110	Dietary risks	3	Rate	2004	19.793865447119998	40.72823125301	3.8999504060000003
1	Deaths	38	Mongolia	3	Both	27	Age-standardized	410	Neoplasms	110	Dietary risks	3	Rate	2005	19.37211099275	40.327289854730004	3.8362856114399997
1	Deaths	38	Mongolia	3	Both	27	Age-standardized	410	Neoplasms	110	Dietary risks	3	Rate	2006	18.79377140413	38.946814589700004	3.66340664021
1	Deaths	38	Mongolia	3	Both	27	Age-standardized	410	Neoplasms	110	Dietary risks	3	Rate	2007	18.0569007326	37.63396790337	3.52721438466
1	Deaths	38	Mongolia	3	Both	27	Age-standardized	410	Neoplasms	110	Dietary risks	3	Rate	2008	17.626167724890003	37.092585716280006	3.4602669308799996
1	Deaths	38	Mongolia	3	Both	27	Age-standardized	410	Neoplasms	110	Dietary risks	3	Rate	2009	18.00558302685	37.70499961418	3.58511395632
1	Deaths	38	Mongolia	3	Both	27	Age-standardized	410	Neoplasms	110	Dietary risks	3	Rate	2010	17.637727701699998	37.4324415782	3.5075408082700004
1	Deaths	38	Mongolia	3	Both	27	Age-standardized	410	Neoplasms	110	Dietary risks	3	Rate	2011	17.33299591186	36.64681249472	3.43262765207
1	Deaths	38	Mongolia	3	Both	27	Age-standardized	410	Neoplasms	110	Dietary risks	3	Rate	2012	16.96296602154	36.0278194379	3.2973966802
1	Deaths	38	Mongolia	3	Both	27	Age-standardized	410	Neoplasms	110	Dietary risks	3	Rate	2013	16.90960154346	35.64194809178	3.27861923474
1	Deaths	38	Mongolia	3	Both	27	Age-standardized	410	Neoplasms	110	Dietary risks	3	Rate	2014	16.57136251528	34.69616179087	3.2194341557799997
1	Deaths	38	Mongolia	3	Both	27	Age-standardized	410	Neoplasms	110	Dietary risks	3	Rate	2015	16.6696310206	35.22020474146	3.18762009762
1	Deaths	38	Mongolia	3	Both	27	Age-standardized	410	Neoplasms	110	Dietary risks	3	Rate	2016	16.536817451159997	34.53251698513	3.23103733938
1	Deaths	38	Mongolia	3	Both	27	Age-standardized	410	Neoplasms	110	Dietary risks	3	Rate	2017	16.27724250774	33.66622037155	3.27877101188
1	Deaths	38	Mongolia	3	Both	27	Age-standardized	410	Neoplasms	110	Dietary risks	3	Rate	2018	16.06947442988	33.10565848167	3.2331001868600002
1	Deaths	38	Mongolia	3	Both	27	Age-standardized	410	Neoplasms	110	Dietary risks	3	Rate	2019	16.01114617386	33.47560578082	3.28160435387
1	Deaths	38	Mongolia	3	Both	27	Age-standardized	410	Neoplasms	110	Dietary risks	3	Rate	2020	15.29195164408	31.95561956805	3.1933433623800003
1	Deaths	38	Mongolia	3	Both	27	Age-standardized	410	Neoplasms	110	Dietary risks	3	Rate	2021	15.06864433622	31.59683759153	3.11156215658
1	Deaths	35	Georgia	3	Both	27	Age-standardized	410	Neoplasms	110	Dietary risks	3	Rate	1990	8.47090016966	17.02595351204	1.9674377387900002
1	Deaths	35	Georgia	3	Both	27	Age-standardized	410	Neoplasms	110	Dietary risks	3	Rate	1991	8.00690569124	16.126296829479998	1.8632241905399998
1	Deaths	35	Georgia	3	Both	27	Age-standardized	410	Neoplasms	110	Dietary risks	3	Rate	1992	7.34416260873	14.776608248769998	1.6614869172400002
1	Deaths	35	Georgia	3	Both	27	Age-standardized	410	Neoplasms	110	Dietary risks	3	Rate	1993	6.615451631790001	13.317139488699999	1.503335687
1	Deaths	35	Georgia	3	Both	27	Age-standardized	410	Neoplasms	110	Dietary risks	3	Rate	1994	6.13441154176	12.223212575459998	1.36777569183
1	Deaths	35	Georgia	3	Both	27	Age-standardized	410	Neoplasms	110	Dietary risks	3	Rate	1995	6.466245988960001	12.82782580956	1.51084418556
1	Deaths	35	Georgia	3	Both	27	Age-standardized	410	Neoplasms	110	Dietary risks	3	Rate	1996	6.99130956632	13.558775170919999	1.58983051231
1	Deaths	35	Georgia	3	Both	27	Age-standardized	410	Neoplasms	110	Dietary risks	3	Rate	1997	7.01946353804	13.5919450781	1.59158578364
1	Deaths	35	Georgia	3	Both	27	Age-standardized	410	Neoplasms	110	Dietary risks	3	Rate	1998	7.04106187491	13.61047670911	1.59337321419
1	Deaths	35	Georgia	3	Both	27	Age-standardized	410	Neoplasms	110	Dietary risks	3	Rate	1999	7.20656115864	13.782969337980001	1.6904816226100001
1	Deaths	35	Georgia	3	Both	27	Age-standardized	410	Neoplasms	110	Dietary risks	3	Rate	2000	7.41754805432	14.24232833794	1.8454979659300002
1	Deaths	35	Georgia	3	Both	27	Age-standardized	410	Neoplasms	110	Dietary risks	3	Rate	2001	7.54471259728	14.48111757779	1.97752538642
1	Deaths	35	Georgia	3	Both	27	Age-standardized	410	Neoplasms	110	Dietary risks	3	Rate	2002	7.48817172495	14.32327093109	1.94795277784
1	Deaths	35	Georgia	3	Both	27	Age-standardized	410	Neoplasms	110	Dietary risks	3	Rate	2003	7.61997091881	14.56595770621	2.0087061373100004
1	Deaths	35	Georgia	3	Both	27	Age-standardized	410	Neoplasms	110	Dietary risks	3	Rate	2004	7.4879939251800005	14.400273224910002	2.03944220845
1	Deaths	35	Georgia	3	Both	27	Age-standardized	410	Neoplasms	110	Dietary risks	3	Rate	2005	6.88745099904	13.074690620919998	1.8903954018699998
1	Deaths	35	Georgia	3	Both	27	Age-standardized	410	Neoplasms	110	Dietary risks	3	Rate	2006	6.65645002874	12.340203073480001	1.86823628447
1	Deaths	35	Georgia	3	Both	27	Age-standardized	410	Neoplasms	110	Dietary risks	3	Rate	2007	6.5561640282900004	12.05280653934	1.81201360723
1	Deaths	35	Georgia	3	Both	27	Age-standardized	410	Neoplasms	110	Dietary risks	3	Rate	2008	7.78910143118	14.27233269197	2.12050280382
1	Deaths	35	Georgia	3	Both	27	Age-standardized	410	Neoplasms	110	Dietary risks	3	Rate	2009	7.83151332182	14.63638511238	2.0952490956400003
1	Deaths	35	Georgia	3	Both	27	Age-standardized	410	Neoplasms	110	Dietary risks	3	Rate	2010	8.05003537064	15.049081105299999	2.1424652068
1	Deaths	35	Georgia	3	Both	27	Age-standardized	410	Neoplasms	110	Dietary risks	3	Rate	2011	8.76654863299	16.41525122223	2.32792923155
1	Deaths	35	Georgia	3	Both	27	Age-standardized	410	Neoplasms	110	Dietary risks	3	Rate	2012	9.02421506762	17.03967472504	2.38525843544
1	Deaths	35	Georgia	3	Both	27	Age-standardized	410	Neoplasms	110	Dietary risks	3	Rate	2013	8.96765998435	16.85257506225	2.32809457177
1	Deaths	35	Georgia	3	Both	27	Age-standardized	410	Neoplasms	110	Dietary risks	3	Rate	2014	9.04735409809	17.0408246653	2.35287702692
1	Deaths	35	Georgia	3	Both	27	Age-standardized	410	Neoplasms	110	Dietary risks	3	Rate	2015	9.89730629412	18.544116463159998	2.57767014083
1	Deaths	35	Georgia	3	Both	27	Age-standardized	410	Neoplasms	110	Dietary risks	3	Rate	2016	10.63431539391	19.68133335943	2.75631607619
1	Deaths	35	Georgia	3	Both	27	Age-standardized	410	Neoplasms	110	Dietary risks	3	Rate	2017	9.87262413328	18.16474819238	2.56923995415
1	Deaths	35	Georgia	3	Both	27	Age-standardized	410	Neoplasms	110	Dietary risks	3	Rate	2018	9.57767720423	17.51535022771	2.49860467187
1	Deaths	35	Georgia	3	Both	27	Age-standardized	410	Neoplasms	110	Dietary risks	3	Rate	2019	9.44300638335	17.06786726894	2.43420010759
1	Deaths	35	Georgia	3	Both	27	Age-standardized	410	Neoplasms	110	Dietary risks	3	Rate	2020	9.54040747709	17.33597307154	2.43741965003
1	Deaths	35	Georgia	3	Both	27	Age-standardized	410	Neoplasms	110	Dietary risks	3	Rate	2021	9.27018363353	16.9733491866	2.3802350534700003
1	Deaths	37	Kyrgyzstan	3	Both	27	Age-standardized	410	Neoplasms	110	Dietary risks	3	Rate	1990	11.617804664169999	24.74893762979	2.6269059480499997
1	Deaths	37	Kyrgyzstan	3	Both	27	Age-standardized	410	Neoplasms	110	Dietary risks	3	Rate	1991	11.30772224935	24.27411853804	2.56272087515
1	Deaths	37	Kyrgyzstan	3	Both	27	Age-standardized	410	Neoplasms	110	Dietary risks	3	Rate	1992	11.22153666273	24.27445697521	2.53119249086
1	Deaths	37	Kyrgyzstan	3	Both	27	Age-standardized	410	Neoplasms	110	Dietary risks	3	Rate	1993	10.62678329187	22.68275129389	2.35107657281
1	Deaths	37	Kyrgyzstan	3	Both	27	Age-standardized	410	Neoplasms	110	Dietary risks	3	Rate	1994	10.0581769784	21.92182807884	2.14849828123
1	Deaths	37	Kyrgyzstan	3	Both	27	Age-standardized	410	Neoplasms	110	Dietary risks	3	Rate	1995	9.63940260106	21.094852268740002	2.02313524034
1	Deaths	37	Kyrgyzstan	3	Both	27	Age-standardized	410	Neoplasms	110	Dietary risks	3	Rate	1996	9.50217321263	20.81937800957	2.0048442348
1	Deaths	37	Kyrgyzstan	3	Both	27	Age-standardized	410	Neoplasms	110	Dietary risks	3	Rate	1997	9.42036511144	21.02391932897	2.03846804895
1	Deaths	37	Kyrgyzstan	3	Both	27	Age-standardized	410	Neoplasms	110	Dietary risks	3	Rate	1998	9.327309526879999	20.45391116563	2.00049779166
1	Deaths	37	Kyrgyzstan	3	Both	27	Age-standardized	410	Neoplasms	110	Dietary risks	3	Rate	1999	9.0346223453	19.68647096738	1.99735725898
1	Deaths	37	Kyrgyzstan	3	Both	27	Age-standardized	410	Neoplasms	110	Dietary risks	3	Rate	2000	8.32801909796	17.83091961986	1.8494476766699999
1	Deaths	37	Kyrgyzstan	3	Both	27	Age-standardized	410	Neoplasms	110	Dietary risks	3	Rate	2001	8.01489433497	17.04712777435	1.77016887502
1	Deaths	37	Kyrgyzstan	3	Both	27	Age-standardized	410	Neoplasms	110	Dietary risks	3	Rate	2002	7.97414284656	17.03446839339	1.78001881543
1	Deaths	37	Kyrgyzstan	3	Both	27	Age-standardized	410	Neoplasms	110	Dietary risks	3	Rate	2003	7.8128581835899995	17.23782884827	1.68129474604
1	Deaths	37	Kyrgyzstan	3	Both	27	Age-standardized	410	Neoplasms	110	Dietary risks	3	Rate	2004	7.44101430292	16.4309931555	1.6619588919200001
1	Deaths	37	Kyrgyzstan	3	Both	27	Age-standardized	410	Neoplasms	110	Dietary risks	3	Rate	2005	7.26125229157	15.948957561050001	1.62736280472
1	Deaths	37	Kyrgyzstan	3	Both	27	Age-standardized	410	Neoplasms	110	Dietary risks	3	Rate	2006	7.127544908070001	15.73983793707	1.5928923708
1	Deaths	37	Kyrgyzstan	3	Both	27	Age-standardized	410	Neoplasms	110	Dietary risks	3	Rate	2007	6.823799606970001	15.31971540169	1.49505628669
1	Deaths	37	Kyrgyzstan	3	Both	27	Age-standardized	410	Neoplasms	110	Dietary risks	3	Rate	2008	6.61169626471	14.87858049484	1.4385648924399999
1	Deaths	37	Kyrgyzstan	3	Both	27	Age-standardized	410	Neoplasms	110	Dietary risks	3	Rate	2009	6.65652280311	15.01551379703	1.4496294942399999
1	Deaths	37	Kyrgyzstan	3	Both	27	Age-standardized	410	Neoplasms	110	Dietary risks	3	Rate	2010	6.5330276738	14.6856869937	1.44322370374
1	Deaths	37	Kyrgyzstan	3	Both	27	Age-standardized	410	Neoplasms	110	Dietary risks	3	Rate	2011	6.55310755179	14.71305784415	1.43645481626
1	Deaths	37	Kyrgyzstan	3	Both	27	Age-standardized	410	Neoplasms	110	Dietary risks	3	Rate	2012	6.38707078343	14.14842409055	1.4497960115
1	Deaths	37	Kyrgyzstan	3	Both	27	Age-standardized	410	Neoplasms	110	Dietary risks	3	Rate	2013	6.2550772206000005	14.180849427970001	1.4383052756799999
1	Deaths	37	Kyrgyzstan	3	Both	27	Age-standardized	410	Neoplasms	110	Dietary risks	3	Rate	2014	6.26702885449	14.43439742888	1.40834769442
1	Deaths	37	Kyrgyzstan	3	Both	27	Age-standardized	410	Neoplasms	110	Dietary risks	3	Rate	2015	6.41179174335	14.76637185006	1.43714474717
1	Deaths	37	Kyrgyzstan	3	Both	27	Age-standardized	410	Neoplasms	110	Dietary risks	3	Rate	2016	6.27720387127	14.37655719774	1.40057046227
1	Deaths	37	Kyrgyzstan	3	Both	27	Age-standardized	410	Neoplasms	110	Dietary risks	3	Rate	2017	6.00983575389	13.5498849035	1.3410212075099999
1	Deaths	37	Kyrgyzstan	3	Both	27	Age-standardized	410	Neoplasms	110	Dietary risks	3	Rate	2018	5.82425452239	12.859357294970001	1.25716150643
1	Deaths	37	Kyrgyzstan	3	Both	27	Age-standardized	410	Neoplasms	110	Dietary risks	3	Rate	2019	5.73301425824	12.6997330498	1.30240867046
1	Deaths	37	Kyrgyzstan	3	Both	27	Age-standardized	410	Neoplasms	110	Dietary risks	3	Rate	2020	5.67290831095	12.60255467112	1.2897928126
1	Deaths	37	Kyrgyzstan	3	Both	27	Age-standardized	410	Neoplasms	110	Dietary risks	3	Rate	2021	5.553370216849999	12.175952148590001	1.2255909666
1	Deaths	40	Turkmenistan	3	Both	27	Age-standardized	410	Neoplasms	110	Dietary risks	3	Rate	1990	11.21020080219	21.9454404363	0.52307854216
1	Deaths	40	Turkmenistan	3	Both	27	Age-standardized	410	Neoplasms	110	Dietary risks	3	Rate	1991	10.27531305282	20.15067527718	0.46741864956
1	Deaths	40	Turkmenistan	3	Both	27	Age-standardized	410	Neoplasms	110	Dietary risks	3	Rate	1992	9.80975445916	19.3692894318	0.46191191838
1	Deaths	40	Turkmenistan	3	Both	27	Age-standardized	410	Neoplasms	110	Dietary risks	3	Rate	1993	10.211871951100001	20.11221095193	0.52091127804
1	Deaths	40	Turkmenistan	3	Both	27	Age-standardized	410	Neoplasms	110	Dietary risks	3	Rate	1994	10.119912947860001	20.07473362349	0.59204011619
1	Deaths	40	Turkmenistan	3	Both	27	Age-standardized	410	Neoplasms	110	Dietary risks	3	Rate	1995	9.46824626744	18.77253596651	0.6271053167899999
1	Deaths	40	Turkmenistan	3	Both	27	Age-standardized	410	Neoplasms	110	Dietary risks	3	Rate	1996	9.43109882494	18.71497108494	0.69982046403
1	Deaths	40	Turkmenistan	3	Both	27	Age-standardized	410	Neoplasms	110	Dietary risks	3	Rate	1997	8.93872154321	17.80447579507	0.65669918192
1	Deaths	40	Turkmenistan	3	Both	27	Age-standardized	410	Neoplasms	110	Dietary risks	3	Rate	1998	8.33228434414	16.58677857616	0.60271003798
1	Deaths	40	Turkmenistan	3	Both	27	Age-standardized	410	Neoplasms	110	Dietary risks	3	Rate	1999	7.81282021158	15.572464821339999	0.49438174625000003
1	Deaths	40	Turkmenistan	3	Both	27	Age-standardized	410	Neoplasms	110	Dietary risks	3	Rate	2000	6.76117233033	13.684864316199999	0.44334282663
1	Deaths	40	Turkmenistan	3	Both	27	Age-standardized	410	Neoplasms	110	Dietary risks	3	Rate	2001	6.121273832259999	12.471172472480001	0.49487464218
1	Deaths	40	Turkmenistan	3	Both	27	Age-standardized	410	Neoplasms	110	Dietary risks	3	Rate	2002	5.91624593621	11.98388143198	0.50447220077
1	Deaths	40	Turkmenistan	3	Both	27	Age-standardized	410	Neoplasms	110	Dietary risks	3	Rate	2003	5.7715620770100005	11.74290441386	0.51794121374
1	Deaths	40	Turkmenistan	3	Both	27	Age-standardized	410	Neoplasms	110	Dietary risks	3	Rate	2004	5.69111977455	11.72100440603	0.50405700226
1	Deaths	40	Turkmenistan	3	Both	27	Age-standardized	410	Neoplasms	110	Dietary risks	3	Rate	2005	5.47746512024	11.23406112989	0.57521008348
1	Deaths	40	Turkmenistan	3	Both	27	Age-standardized	410	Neoplasms	110	Dietary risks	3	Rate	2006	5.43578979443	11.04744998556	0.61267388049
1	Deaths	40	Turkmenistan	3	Both	27	Age-standardized	410	Neoplasms	110	Dietary risks	3	Rate	2007	5.29716425771	10.74816623199	0.62492656644
1	Deaths	40	Turkmenistan	3	Both	27	Age-standardized	410	Neoplasms	110	Dietary risks	3	Rate	2008	4.81305533568	9.97299533001	0.6326745515
1	Deaths	40	Turkmenistan	3	Both	27	Age-standardized	410	Neoplasms	110	Dietary risks	3	Rate	2009	4.556765624810001	9.69774145803	0.65726151107
1	Deaths	40	Turkmenistan	3	Both	27	Age-standardized	410	Neoplasms	110	Dietary risks	3	Rate	2010	4.410517925220001	9.410529146550001	0.70113747423
1	Deaths	40	Turkmenistan	3	Both	27	Age-standardized	410	Neoplasms	110	Dietary risks	3	Rate	2011	4.28521472886	9.08725766821	0.7281582343699999
1	Deaths	40	Turkmenistan	3	Both	27	Age-standardized	410	Neoplasms	110	Dietary risks	3	Rate	2012	4.34229847989	9.034092394610001	0.7963904689500001
1	Deaths	40	Turkmenistan	3	Both	27	Age-standardized	410	Neoplasms	110	Dietary risks	3	Rate	2013	4.24931738049	8.91841160958	0.81143520439
1	Deaths	40	Turkmenistan	3	Both	27	Age-standardized	410	Neoplasms	110	Dietary risks	3	Rate	2014	4.19907930095	8.81735152788	0.8367726455900001
1	Deaths	40	Turkmenistan	3	Both	27	Age-standardized	410	Neoplasms	110	Dietary risks	3	Rate	2015	4.25498891682	8.86728574094	0.8559679066799999
1	Deaths	40	Turkmenistan	3	Both	27	Age-standardized	410	Neoplasms	110	Dietary risks	3	Rate	2016	4.21881157013	8.76567714772	0.8613201052600001
1	Deaths	40	Turkmenistan	3	Both	27	Age-standardized	410	Neoplasms	110	Dietary risks	3	Rate	2017	4.22904555492	8.995285564289999	0.87424227304
1	Deaths	40	Turkmenistan	3	Both	27	Age-standardized	410	Neoplasms	110	Dietary risks	3	Rate	2018	4.2125036083900005	9.082516353499999	0.8699831341
1	Deaths	40	Turkmenistan	3	Both	27	Age-standardized	410	Neoplasms	110	Dietary risks	3	Rate	2019	4.22171419924	9.099385684729999	0.8634074320499999
1	Deaths	40	Turkmenistan	3	Both	27	Age-standardized	410	Neoplasms	110	Dietary risks	3	Rate	2020	4.18936784643	8.951287263000001	0.848276234
1	Deaths	40	Turkmenistan	3	Both	27	Age-standardized	410	Neoplasms	110	Dietary risks	3	Rate	2021	4.16552834836	8.92146757944	0.8338546828700001
1	Deaths	39	Tajikistan	3	Both	27	Age-standardized	410	Neoplasms	110	Dietary risks	3	Rate	1990	9.34455835895	20.54469969053	2.0520779961
1	Deaths	39	Tajikistan	3	Both	27	Age-standardized	410	Neoplasms	110	Dietary risks	3	Rate	1991	9.4105562416	20.69919349986	2.01654759968
1	Deaths	39	Tajikistan	3	Both	27	Age-standardized	410	Neoplasms	110	Dietary risks	3	Rate	1992	9.77985329568	21.19512857246	2.07215625056
1	Deaths	39	Tajikistan	3	Both	27	Age-standardized	410	Neoplasms	110	Dietary risks	3	Rate	1993	9.47740073219	20.008789911610002	1.99925916261
1	Deaths	39	Tajikistan	3	Both	27	Age-standardized	410	Neoplasms	110	Dietary risks	3	Rate	1994	9.762442553909999	20.87347257215	2.06161761159
1	Deaths	39	Tajikistan	3	Both	27	Age-standardized	410	Neoplasms	110	Dietary risks	3	Rate	1995	9.587159675799999	20.464494730560002	2.04422037944
1	Deaths	39	Tajikistan	3	Both	27	Age-standardized	410	Neoplasms	110	Dietary risks	3	Rate	1996	9.230108092870001	19.462098979300002	1.9426048495900001
1	Deaths	39	Tajikistan	3	Both	27	Age-standardized	410	Neoplasms	110	Dietary risks	3	Rate	1997	8.72298609127	18.00828751397	1.7999437951400001
1	Deaths	39	Tajikistan	3	Both	27	Age-standardized	410	Neoplasms	110	Dietary risks	3	Rate	1998	8.540767068380001	17.41376687111	1.77491339166
1	Deaths	39	Tajikistan	3	Both	27	Age-standardized	410	Neoplasms	110	Dietary risks	3	Rate	1999	8.40352473617	17.273301201109998	1.77389596476
1	Deaths	39	Tajikistan	3	Both	27	Age-standardized	410	Neoplasms	110	Dietary risks	3	Rate	2000	8.22479180087	16.94673109331	1.7309705283699999
1	Deaths	39	Tajikistan	3	Both	27	Age-standardized	410	Neoplasms	110	Dietary risks	3	Rate	2001	8.045828793970001	16.68629344133	1.7241418326200002
1	Deaths	39	Tajikistan	3	Both	27	Age-standardized	410	Neoplasms	110	Dietary risks	3	Rate	2002	8.10618419092	16.88168045344	1.74404029783
1	Deaths	39	Tajikistan	3	Both	27	Age-standardized	410	Neoplasms	110	Dietary risks	3	Rate	2003	8.06302757845	16.885068970189998	1.7659392317199998
1	Deaths	39	Tajikistan	3	Both	27	Age-standardized	410	Neoplasms	110	Dietary risks	3	Rate	2004	8.07051277342	16.80362673621	1.73164201237
1	Deaths	39	Tajikistan	3	Both	27	Age-standardized	410	Neoplasms	110	Dietary risks	3	Rate	2005	8.19838653742	17.51209249247	1.73291455146
1	Deaths	39	Tajikistan	3	Both	27	Age-standardized	410	Neoplasms	110	Dietary risks	3	Rate	2006	8.15961296481	17.79589310323	1.70488507803
1	Deaths	39	Tajikistan	3	Both	27	Age-standardized	410	Neoplasms	110	Dietary risks	3	Rate	2007	8.18333995742	17.795475829199997	1.69234193514
1	Deaths	39	Tajikistan	3	Both	27	Age-standardized	410	Neoplasms	110	Dietary risks	3	Rate	2008	8.00808501519	17.469427593629998	1.67552954889
1	Deaths	39	Tajikistan	3	Both	27	Age-standardized	410	Neoplasms	110	Dietary risks	3	Rate	2009	7.80794708892	17.17946145886	1.6832520524499999
1	Deaths	39	Tajikistan	3	Both	27	Age-standardized	410	Neoplasms	110	Dietary risks	3	Rate	2010	7.268985740100001	16.265092197290002	1.59176205689
1	Deaths	39	Tajikistan	3	Both	27	Age-standardized	410	Neoplasms	110	Dietary risks	3	Rate	2011	6.87828209694	15.239323338979998	1.57946419981
1	Deaths	39	Tajikistan	3	Both	27	Age-standardized	410	Neoplasms	110	Dietary risks	3	Rate	2012	6.4855201000200005	14.37184116095	1.54158036941
1	Deaths	39	Tajikistan	3	Both	27	Age-standardized	410	Neoplasms	110	Dietary risks	3	Rate	2013	5.95169466646	12.940603241240002	1.4473835400700001
1	Deaths	39	Tajikistan	3	Both	27	Age-standardized	410	Neoplasms	110	Dietary risks	3	Rate	2014	5.81581750733	12.775346471299999	1.39887981846
1	Deaths	39	Tajikistan	3	Both	27	Age-standardized	410	Neoplasms	110	Dietary risks	3	Rate	2015	5.63560903698	12.3864209298	1.36727973185
1	Deaths	39	Tajikistan	3	Both	27	Age-standardized	410	Neoplasms	110	Dietary risks	3	Rate	2016	5.4871517684899995	12.02674161875	1.33836897638
1	Deaths	39	Tajikistan	3	Both	27	Age-standardized	410	Neoplasms	110	Dietary risks	3	Rate	2017	5.293829795670001	11.57293867037	1.2985086536600001
1	Deaths	39	Tajikistan	3	Both	27	Age-standardized	410	Neoplasms	110	Dietary risks	3	Rate	2018	5.18477273163	11.13697042877	1.27339966015
1	Deaths	39	Tajikistan	3	Both	27	Age-standardized	410	Neoplasms	110	Dietary risks	3	Rate	2019	5.07167611407	11.02365841514	1.2248884126
1	Deaths	39	Tajikistan	3	Both	27	Age-standardized	410	Neoplasms	110	Dietary risks	3	Rate	2020	5.041848776	10.87127448609	1.25864906548
1	Deaths	39	Tajikistan	3	Both	27	Age-standardized	410	Neoplasms	110	Dietary risks	3	Rate	2021	5.04174131476	10.759016027329999	1.24428144389
1	Deaths	41	Uzbekistan	3	Both	27	Age-standardized	410	Neoplasms	110	Dietary risks	3	Rate	1990	7.58622071471	15.902212698969999	1.3498982646500002
1	Deaths	41	Uzbekistan	3	Both	27	Age-standardized	410	Neoplasms	110	Dietary risks	3	Rate	1991	7.351677175510001	15.53526527407	1.30006485547
1	Deaths	41	Uzbekistan	3	Both	27	Age-standardized	410	Neoplasms	110	Dietary risks	3	Rate	1992	6.96501087225	14.669033473959999	1.23249311759
1	Deaths	41	Uzbekistan	3	Both	27	Age-standardized	410	Neoplasms	110	Dietary risks	3	Rate	1993	6.756255416130001	14.148271854990002	1.13809281432
1	Deaths	41	Uzbekistan	3	Both	27	Age-standardized	410	Neoplasms	110	Dietary risks	3	Rate	1994	6.5417812905799995	13.34340180634	1.04510272171
1	Deaths	41	Uzbekistan	3	Both	27	Age-standardized	410	Neoplasms	110	Dietary risks	3	Rate	1995	6.30009863801	12.85279502597	0.99167178818
1	Deaths	41	Uzbekistan	3	Both	27	Age-standardized	410	Neoplasms	110	Dietary risks	3	Rate	1996	6.191937934809999	12.7564742253	1.00144836139
1	Deaths	41	Uzbekistan	3	Both	27	Age-standardized	410	Neoplasms	110	Dietary risks	3	Rate	1997	5.94722119275	12.13779928382	0.9878762352399999
1	Deaths	41	Uzbekistan	3	Both	27	Age-standardized	410	Neoplasms	110	Dietary risks	3	Rate	1998	5.6723713119	11.46766928926	0.9362580045000001
1	Deaths	41	Uzbekistan	3	Both	27	Age-standardized	410	Neoplasms	110	Dietary risks	3	Rate	1999	5.44898934034	11.152869836739999	0.93423024541
1	Deaths	41	Uzbekistan	3	Both	27	Age-standardized	410	Neoplasms	110	Dietary risks	3	Rate	2000	5.40758511661	11.271212719540001	0.94678141269
1	Deaths	41	Uzbekistan	3	Both	27	Age-standardized	410	Neoplasms	110	Dietary risks	3	Rate	2001	5.32544962056	11.11330929666	0.94430661127
1	Deaths	41	Uzbekistan	3	Both	27	Age-standardized	410	Neoplasms	110	Dietary risks	3	Rate	2002	5.29598085637	10.97699816665	0.9839852599300001
1	Deaths	41	Uzbekistan	3	Both	27	Age-standardized	410	Neoplasms	110	Dietary risks	3	Rate	2003	5.21831405318	10.81768615765	1.01147079291
1	Deaths	41	Uzbekistan	3	Both	27	Age-standardized	410	Neoplasms	110	Dietary risks	3	Rate	2004	5.02190430391	10.65951670494	1.01893232551
1	Deaths	41	Uzbekistan	3	Both	27	Age-standardized	410	Neoplasms	110	Dietary risks	3	Rate	2005	4.7288008371800005	10.3023391984	0.9881132960500001
1	Deaths	41	Uzbekistan	3	Both	27	Age-standardized	410	Neoplasms	110	Dietary risks	3	Rate	2006	3.98103018891	8.95581459732	0.81560596922
1	Deaths	41	Uzbekistan	3	Both	27	Age-standardized	410	Neoplasms	110	Dietary risks	3	Rate	2007	3.7299474849200003	8.41260047635	0.77979632929
1	Deaths	41	Uzbekistan	3	Both	27	Age-standardized	410	Neoplasms	110	Dietary risks	3	Rate	2008	3.58386852934	8.23856929581	0.7706062947200001
1	Deaths	41	Uzbekistan	3	Both	27	Age-standardized	410	Neoplasms	110	Dietary risks	3	Rate	2009	3.43474165862	7.9838172177399995	0.75919091355
1	Deaths	41	Uzbekistan	3	Both	27	Age-standardized	410	Neoplasms	110	Dietary risks	3	Rate	2010	3.3815981646399997	7.797956984980001	0.7484672784799999
1	Deaths	41	Uzbekistan	3	Both	27	Age-standardized	410	Neoplasms	110	Dietary risks	3	Rate	2011	3.35917330046	7.66683097996	0.75602082261
1	Deaths	41	Uzbekistan	3	Both	27	Age-standardized	410	Neoplasms	110	Dietary risks	3	Rate	2012	3.3158392734399995	7.55877723794	0.75088785215
1	Deaths	41	Uzbekistan	3	Both	27	Age-standardized	410	Neoplasms	110	Dietary risks	3	Rate	2013	3.40692395952	7.76906569809	0.75686953409
1	Deaths	41	Uzbekistan	3	Both	27	Age-standardized	410	Neoplasms	110	Dietary risks	3	Rate	2014	3.5119350645800003	7.8468086907500005	0.78964548119
1	Deaths	41	Uzbekistan	3	Both	27	Age-standardized	410	Neoplasms	110	Dietary risks	3	Rate	2015	3.6806240492	8.32762385857	0.83020855482
1	Deaths	41	Uzbekistan	3	Both	27	Age-standardized	410	Neoplasms	110	Dietary risks	3	Rate	2016	3.81440281049	8.32297260248	0.86817219152
1	Deaths	41	Uzbekistan	3	Both	27	Age-standardized	410	Neoplasms	110	Dietary risks	3	Rate	2017	3.7556926975900002	8.16487024763	0.81647709033
1	Deaths	41	Uzbekistan	3	Both	27	Age-standardized	410	Neoplasms	110	Dietary risks	3	Rate	2018	3.6497046531799997	7.81924180927	0.79833115017
1	Deaths	41	Uzbekistan	3	Both	27	Age-standardized	410	Neoplasms	110	Dietary risks	3	Rate	2019	3.5685036867799997	7.442227211620001	0.7927655969399999
1	Deaths	41	Uzbekistan	3	Both	27	Age-standardized	410	Neoplasms	110	Dietary risks	3	Rate	2020	3.5387758350500005	7.415379756889999	0.79405018129
1	Deaths	41	Uzbekistan	3	Both	27	Age-standardized	410	Neoplasms	110	Dietary risks	3	Rate	2021	3.5025000296699997	7.36400843111	0.75518142669
1	Deaths	43	Albania	3	Both	27	Age-standardized	410	Neoplasms	110	Dietary risks	3	Rate	1990	6.495677241859999	14.55149043902	1.52746228314
1	Deaths	43	Albania	3	Both	27	Age-standardized	410	Neoplasms	110	Dietary risks	3	Rate	1991	6.455309707630001	14.452357650949999	1.5002181456299999
1	Deaths	43	Albania	3	Both	27	Age-standardized	410	Neoplasms	110	Dietary risks	3	Rate	1992	6.05894231081	13.63496382642	1.43629883615
1	Deaths	43	Albania	3	Both	27	Age-standardized	410	Neoplasms	110	Dietary risks	3	Rate	1993	5.69338002238	12.557482712099999	1.35955523031
1	Deaths	43	Albania	3	Both	27	Age-standardized	410	Neoplasms	110	Dietary risks	3	Rate	1994	5.25608432696	11.412582838099999	1.2305942326100001
1	Deaths	43	Albania	3	Both	27	Age-standardized	410	Neoplasms	110	Dietary risks	3	Rate	1995	5.37554174554	11.62504718471	1.2616133065500001
1	Deaths	43	Albania	3	Both	27	Age-standardized	410	Neoplasms	110	Dietary risks	3	Rate	1996	5.6375872736299995	12.31669191671	1.3109556495
1	Deaths	43	Albania	3	Both	27	Age-standardized	410	Neoplasms	110	Dietary risks	3	Rate	1997	5.6538801731	12.42980542538	1.32458012171
1	Deaths	43	Albania	3	Both	27	Age-standardized	410	Neoplasms	110	Dietary risks	3	Rate	1998	5.55386312237	12.085094487640001	1.26315021686
1	Deaths	43	Albania	3	Both	27	Age-standardized	410	Neoplasms	110	Dietary risks	3	Rate	1999	5.47426378932	11.78372859623	1.22338870477
1	Deaths	43	Albania	3	Both	27	Age-standardized	410	Neoplasms	110	Dietary risks	3	Rate	2000	5.45654096256	11.59223243623	1.2057933325399999
1	Deaths	43	Albania	3	Both	27	Age-standardized	410	Neoplasms	110	Dietary risks	3	Rate	2001	5.32653254893	11.353880418240001	1.1895368428000002
1	Deaths	43	Albania	3	Both	27	Age-standardized	410	Neoplasms	110	Dietary risks	3	Rate	2002	5.40273186946	11.41582207695	1.1828233136400002
1	Deaths	43	Albania	3	Both	27	Age-standardized	410	Neoplasms	110	Dietary risks	3	Rate	2003	5.50951721455	11.76263810797	1.18421231298
1	Deaths	43	Albania	3	Both	27	Age-standardized	410	Neoplasms	110	Dietary risks	3	Rate	2004	5.43075650934	11.57699225529	1.16369591969
1	Deaths	43	Albania	3	Both	27	Age-standardized	410	Neoplasms	110	Dietary risks	3	Rate	2005	5.2656263152	11.0688922972	1.11195606209
1	Deaths	43	Albania	3	Both	27	Age-standardized	410	Neoplasms	110	Dietary risks	3	Rate	2006	4.990928756120001	10.52415940785	1.02881803835
1	Deaths	43	Albania	3	Both	27	Age-standardized	410	Neoplasms	110	Dietary risks	3	Rate	2007	4.6618267318	9.80362419059	0.94470089527
1	Deaths	43	Albania	3	Both	27	Age-standardized	410	Neoplasms	110	Dietary risks	3	Rate	2008	4.62234927855	9.63886325639	0.8928353004599999
1	Deaths	43	Albania	3	Both	27	Age-standardized	410	Neoplasms	110	Dietary risks	3	Rate	2009	4.53776144359	9.42218297547	0.8707838895800001
1	Deaths	43	Albania	3	Both	27	Age-standardized	410	Neoplasms	110	Dietary risks	3	Rate	2010	4.615594139390001	9.679337551909999	0.88522162215
1	Deaths	43	Albania	3	Both	27	Age-standardized	410	Neoplasms	110	Dietary risks	3	Rate	2011	4.6867169708	9.77772529616	0.90573126229
1	Deaths	43	Albania	3	Both	27	Age-standardized	410	Neoplasms	110	Dietary risks	3	Rate	2012	4.77987868564	9.84258249044	0.9302267716800001
1	Deaths	43	Albania	3	Both	27	Age-standardized	410	Neoplasms	110	Dietary risks	3	Rate	2013	4.88541488508	10.19788284211	0.96885082638
1	Deaths	43	Albania	3	Both	27	Age-standardized	410	Neoplasms	110	Dietary risks	3	Rate	2014	4.98768683126	10.76667419397	1.0025684290799999
1	Deaths	43	Albania	3	Both	27	Age-standardized	410	Neoplasms	110	Dietary risks	3	Rate	2015	5.05522049053	10.65408818088	1.00585008896
1	Deaths	43	Albania	3	Both	27	Age-standardized	410	Neoplasms	110	Dietary risks	3	Rate	2016	5.13574311727	10.66272811127	1.01378678613
1	Deaths	43	Albania	3	Both	27	Age-standardized	410	Neoplasms	110	Dietary risks	3	Rate	2017	5.18175224836	10.81071575895	1.02340590212
1	Deaths	43	Albania	3	Both	27	Age-standardized	410	Neoplasms	110	Dietary risks	3	Rate	2018	5.141750074	10.74727142759	1.01718260109
1	Deaths	43	Albania	3	Both	27	Age-standardized	410	Neoplasms	110	Dietary risks	3	Rate	2019	5.1197667758500005	10.81023245506	1.05757156871
1	Deaths	43	Albania	3	Both	27	Age-standardized	410	Neoplasms	110	Dietary risks	3	Rate	2020	4.91225020292	10.43416941332	1.01247767433
1	Deaths	43	Albania	3	Both	27	Age-standardized	410	Neoplasms	110	Dietary risks	3	Rate	2021	4.91882677	10.547640301420001	1.0234689111500002
1	Deaths	45	Bulgaria	3	Both	27	Age-standardized	410	Neoplasms	110	Dietary risks	3	Rate	1990	12.69924109025	24.40010276482	3.492462814
1	Deaths	45	Bulgaria	3	Both	27	Age-standardized	410	Neoplasms	110	Dietary risks	3	Rate	1991	12.12239688024	22.80490995328	3.4097265466399995
1	Deaths	45	Bulgaria	3	Both	27	Age-standardized	410	Neoplasms	110	Dietary risks	3	Rate	1992	11.75419849821	22.24853969417	3.3822387543400003
1	Deaths	45	Bulgaria	3	Both	27	Age-standardized	410	Neoplasms	110	Dietary risks	3	Rate	1993	11.12478869608	20.95438679236	3.1695936954899997
1	Deaths	45	Bulgaria	3	Both	27	Age-standardized	410	Neoplasms	110	Dietary risks	3	Rate	1994	11.387768693990001	21.15526094474	3.2149551126
1	Deaths	45	Bulgaria	3	Both	27	Age-standardized	410	Neoplasms	110	Dietary risks	3	Rate	1995	11.51811758269	21.608576695180002	3.27668804981
1	Deaths	45	Bulgaria	3	Both	27	Age-standardized	410	Neoplasms	110	Dietary risks	3	Rate	1996	11.940567156790001	22.40902094861	3.39125953946
1	Deaths	45	Bulgaria	3	Both	27	Age-standardized	410	Neoplasms	110	Dietary risks	3	Rate	1997	12.299578644730001	22.84351485917	3.53456748582
1	Deaths	45	Bulgaria	3	Both	27	Age-standardized	410	Neoplasms	110	Dietary risks	3	Rate	1998	12.567893403240001	23.08213181646	3.69760281067
1	Deaths	45	Bulgaria	3	Both	27	Age-standardized	410	Neoplasms	110	Dietary risks	3	Rate	1999	12.65034212247	23.05899989732	3.75693820551
1	Deaths	45	Bulgaria	3	Both	27	Age-standardized	410	Neoplasms	110	Dietary risks	3	Rate	2000	13.17943417254	23.99377922619	4.1212858897
1	Deaths	45	Bulgaria	3	Both	27	Age-standardized	410	Neoplasms	110	Dietary risks	3	Rate	2001	13.11298604377	23.58631393538	4.10656557946
1	Deaths	45	Bulgaria	3	Both	27	Age-standardized	410	Neoplasms	110	Dietary risks	3	Rate	2002	13.247201387269998	24.31114795273	4.1230621986400005
1	Deaths	45	Bulgaria	3	Both	27	Age-standardized	410	Neoplasms	110	Dietary risks	3	Rate	2003	13.337618263989999	24.5547911129	4.20838027317
1	Deaths	45	Bulgaria	3	Both	27	Age-standardized	410	Neoplasms	110	Dietary risks	3	Rate	2004	13.98197544416	25.22880615289	4.395575564840001
1	Deaths	45	Bulgaria	3	Both	27	Age-standardized	410	Neoplasms	110	Dietary risks	3	Rate	2005	14.013302643929999	24.84579918714	4.29452990767
1	Deaths	45	Bulgaria	3	Both	27	Age-standardized	410	Neoplasms	110	Dietary risks	3	Rate	2006	14.10477403959	25.135072721580002	4.2896543184
1	Deaths	45	Bulgaria	3	Both	27	Age-standardized	410	Neoplasms	110	Dietary risks	3	Rate	2007	14.69594347684	25.848251275510002	4.38880065691
1	Deaths	45	Bulgaria	3	Both	27	Age-standardized	410	Neoplasms	110	Dietary risks	3	Rate	2008	14.76605558811	25.73235711786	4.51270774307
1	Deaths	45	Bulgaria	3	Both	27	Age-standardized	410	Neoplasms	110	Dietary risks	3	Rate	2009	14.220435864079999	24.67429788752	4.35078560776
1	Deaths	45	Bulgaria	3	Both	27	Age-standardized	410	Neoplasms	110	Dietary risks	3	Rate	2010	13.4016816265	23.049048471960003	3.99936936212
1	Deaths	45	Bulgaria	3	Both	27	Age-standardized	410	Neoplasms	110	Dietary risks	3	Rate	2011	13.12079491095	22.7762925028	3.8919833631500005
1	Deaths	45	Bulgaria	3	Both	27	Age-standardized	410	Neoplasms	110	Dietary risks	3	Rate	2012	13.353254482779999	22.87212784815	3.9395255348299996
1	Deaths	45	Bulgaria	3	Both	27	Age-standardized	410	Neoplasms	110	Dietary risks	3	Rate	2013	14.060048914780001	23.821034890070003	4.160358098940001
1	Deaths	45	Bulgaria	3	Both	27	Age-standardized	410	Neoplasms	110	Dietary risks	3	Rate	2014	14.586874753230001	25.157753032699997	4.26834237981
1	Deaths	45	Bulgaria	3	Both	27	Age-standardized	410	Neoplasms	110	Dietary risks	3	Rate	2015	14.52080166681	24.90493203033	4.23368090813
1	Deaths	45	Bulgaria	3	Both	27	Age-standardized	410	Neoplasms	110	Dietary risks	3	Rate	2016	14.457695181030001	24.38808356198	4.157950867229999
1	Deaths	45	Bulgaria	3	Both	27	Age-standardized	410	Neoplasms	110	Dietary risks	3	Rate	2017	14.44502885492	24.428149860690002	4.09963598859
1	Deaths	45	Bulgaria	3	Both	27	Age-standardized	410	Neoplasms	110	Dietary risks	3	Rate	2018	14.51596266011	25.038745397800003	4.02219840229
1	Deaths	45	Bulgaria	3	Both	27	Age-standardized	410	Neoplasms	110	Dietary risks	3	Rate	2019	14.29166121503	24.24252754295	3.84053447993
1	Deaths	45	Bulgaria	3	Both	27	Age-standardized	410	Neoplasms	110	Dietary risks	3	Rate	2020	14.285032273019999	24.479199364729997	3.88890662119
1	Deaths	45	Bulgaria	3	Both	27	Age-standardized	410	Neoplasms	110	Dietary risks	3	Rate	2021	14.21712902693	24.88172801179	3.74887592731
1	Deaths	44	Bosnia and Herzegovina	3	Both	27	Age-standardized	410	Neoplasms	110	Dietary risks	3	Rate	1990	9.65857270895	17.396965290980003	3.1676401808
1	Deaths	44	Bosnia and Herzegovina	3	Both	27	Age-standardized	410	Neoplasms	110	Dietary risks	3	Rate	1991	10.22286372494	18.38986410364	3.38591178168
1	Deaths	44	Bosnia and Herzegovina	3	Both	27	Age-standardized	410	Neoplasms	110	Dietary risks	3	Rate	1992	10.25170014378	18.84307283587	3.3875398188999997
1	Deaths	44	Bosnia and Herzegovina	3	Both	27	Age-standardized	410	Neoplasms	110	Dietary risks	3	Rate	1993	10.380107049000001	19.32580663386	3.3845850102000004
1	Deaths	44	Bosnia and Herzegovina	3	Both	27	Age-standardized	410	Neoplasms	110	Dietary risks	3	Rate	1994	10.30738136293	19.37922966443	3.4582473308400004
1	Deaths	44	Bosnia and Herzegovina	3	Both	27	Age-standardized	410	Neoplasms	110	Dietary risks	3	Rate	1995	10.10334414476	19.10501071861	3.46536704117
1	Deaths	44	Bosnia and Herzegovina	3	Both	27	Age-standardized	410	Neoplasms	110	Dietary risks	3	Rate	1996	9.81144594187	17.97579462898	3.16694773974
1	Deaths	44	Bosnia and Herzegovina	3	Both	27	Age-standardized	410	Neoplasms	110	Dietary risks	3	Rate	1997	9.52497635997	16.83854599852	3.11677784275
1	Deaths	44	Bosnia and Herzegovina	3	Both	27	Age-standardized	410	Neoplasms	110	Dietary risks	3	Rate	1998	9.09462096191	16.15509395619	2.95592635057
1	Deaths	44	Bosnia and Herzegovina	3	Both	27	Age-standardized	410	Neoplasms	110	Dietary risks	3	Rate	1999	9.07776394158	16.07317028536	2.85755139953
1	Deaths	44	Bosnia and Herzegovina	3	Both	27	Age-standardized	410	Neoplasms	110	Dietary risks	3	Rate	2000	9.1570150332	16.24752482934	2.73734519335
1	Deaths	44	Bosnia and Herzegovina	3	Both	27	Age-standardized	410	Neoplasms	110	Dietary risks	3	Rate	2001	9.18404408156	16.29803837887	2.6940646774099997
1	Deaths	44	Bosnia and Herzegovina	3	Both	27	Age-standardized	410	Neoplasms	110	Dietary risks	3	Rate	2002	9.37502475969	16.48315467534	2.68141935175
1	Deaths	44	Bosnia and Herzegovina	3	Both	27	Age-standardized	410	Neoplasms	110	Dietary risks	3	Rate	2003	9.51159556664	16.42472931369	2.86779530172
1	Deaths	44	Bosnia and Herzegovina	3	Both	27	Age-standardized	410	Neoplasms	110	Dietary risks	3	Rate	2004	9.64622102051	16.44145661841	2.86638312131
1	Deaths	44	Bosnia and Herzegovina	3	Both	27	Age-standardized	410	Neoplasms	110	Dietary risks	3	Rate	2005	9.99241621633	16.75629340882	2.96961122491
1	Deaths	44	Bosnia and Herzegovina	3	Both	27	Age-standardized	410	Neoplasms	110	Dietary risks	3	Rate	2006	10.012124647759999	16.83408298935	2.8876176842100003
1	Deaths	44	Bosnia and Herzegovina	3	Both	27	Age-standardized	410	Neoplasms	110	Dietary risks	3	Rate	2007	10.66406164139	18.15391449243	3.08451044813
1	Deaths	44	Bosnia and Herzegovina	3	Both	27	Age-standardized	410	Neoplasms	110	Dietary risks	3	Rate	2008	10.323980019510001	17.542900942259998	3.0122127653599997
1	Deaths	44	Bosnia and Herzegovina	3	Both	27	Age-standardized	410	Neoplasms	110	Dietary risks	3	Rate	2009	10.396201345240002	17.6320896408	2.9820063273699997
1	Deaths	44	Bosnia and Herzegovina	3	Both	27	Age-standardized	410	Neoplasms	110	Dietary risks	3	Rate	2010	10.2893069041	17.71736010388	2.92790698077
1	Deaths	44	Bosnia and Herzegovina	3	Both	27	Age-standardized	410	Neoplasms	110	Dietary risks	3	Rate	2011	10.24511608314	17.67759177754	2.8943855852300002
1	Deaths	44	Bosnia and Herzegovina	3	Both	27	Age-standardized	410	Neoplasms	110	Dietary risks	3	Rate	2012	10.13650004741	17.51219808932	2.8272931186999997
1	Deaths	44	Bosnia and Herzegovina	3	Both	27	Age-standardized	410	Neoplasms	110	Dietary risks	3	Rate	2013	10.239072467829999	17.63553166668	2.8249841565200002
1	Deaths	44	Bosnia and Herzegovina	3	Both	27	Age-standardized	410	Neoplasms	110	Dietary risks	3	Rate	2014	10.32654759475	17.818950409430002	2.85111669027
1	Deaths	44	Bosnia and Herzegovina	3	Both	27	Age-standardized	410	Neoplasms	110	Dietary risks	3	Rate	2015	10.52087326285	17.9741077201	2.9111749147999997
1	Deaths	44	Bosnia and Herzegovina	3	Both	27	Age-standardized	410	Neoplasms	110	Dietary risks	3	Rate	2016	10.4655582001	18.13330883162	2.87048257957
1	Deaths	44	Bosnia and Herzegovina	3	Both	27	Age-standardized	410	Neoplasms	110	Dietary risks	3	Rate	2017	10.35570404892	17.90040932112	2.80719288052
1	Deaths	44	Bosnia and Herzegovina	3	Both	27	Age-standardized	410	Neoplasms	110	Dietary risks	3	Rate	2018	10.30340450429	17.58910347387	2.76636311612
1	Deaths	44	Bosnia and Herzegovina	3	Both	27	Age-standardized	410	Neoplasms	110	Dietary risks	3	Rate	2019	10.54255585216	18.17902816558	2.8383266732
1	Deaths	44	Bosnia and Herzegovina	3	Both	27	Age-standardized	410	Neoplasms	110	Dietary risks	3	Rate	2020	10.484735160700001	18.03870113361	2.83403631695
1	Deaths	44	Bosnia and Herzegovina	3	Both	27	Age-standardized	410	Neoplasms	110	Dietary risks	3	Rate	2021	9.84406090012	17.57407065109	2.3569788964900003
1	Deaths	47	Czechia	3	Both	27	Age-standardized	410	Neoplasms	110	Dietary risks	3	Rate	1990	18.18647447664	31.694191410229998	4.8902842163699995
1	Deaths	47	Czechia	3	Both	27	Age-standardized	410	Neoplasms	110	Dietary risks	3	Rate	1991	18.13302967352	31.55664270762	4.86727571916
1	Deaths	47	Czechia	3	Both	27	Age-standardized	410	Neoplasms	110	Dietary risks	3	Rate	1992	18.15509445277	31.63527112945	4.878640030720001
1	Deaths	47	Czechia	3	Both	27	Age-standardized	410	Neoplasms	110	Dietary risks	3	Rate	1993	17.88733281312	30.99692064977	4.76985305279
1	Deaths	47	Czechia	3	Both	27	Age-standardized	410	Neoplasms	110	Dietary risks	3	Rate	1994	17.76174163169	30.5919318678	4.66895605601
1	Deaths	47	Czechia	3	Both	27	Age-standardized	410	Neoplasms	110	Dietary risks	3	Rate	1995	17.70685018265	30.367689693680003	4.65611147553
1	Deaths	47	Czechia	3	Both	27	Age-standardized	410	Neoplasms	110	Dietary risks	3	Rate	1996	17.11950473876	29.15029654706	4.460609611460001
1	Deaths	47	Czechia	3	Both	27	Age-standardized	410	Neoplasms	110	Dietary risks	3	Rate	1997	17.38785383225	29.45749719601	4.57665176208
1	Deaths	47	Czechia	3	Both	27	Age-standardized	410	Neoplasms	110	Dietary risks	3	Rate	1998	16.93997643474	28.90798712287	4.4049501080599995
1	Deaths	47	Czechia	3	Both	27	Age-standardized	410	Neoplasms	110	Dietary risks	3	Rate	1999	16.82362277173	28.54013348115	4.39802983762
1	Deaths	47	Czechia	3	Both	27	Age-standardized	410	Neoplasms	110	Dietary risks	3	Rate	2000	16.76463426543	28.40428698166	4.399106118660001
1	Deaths	47	Czechia	3	Both	27	Age-standardized	410	Neoplasms	110	Dietary risks	3	Rate	2001	16.66685142094	28.458443643840003	4.36878917582
1	Deaths	47	Czechia	3	Both	27	Age-standardized	410	Neoplasms	110	Dietary risks	3	Rate	2002	16.62622117927	28.1527403666	4.33684601134
1	Deaths	47	Czechia	3	Both	27	Age-standardized	410	Neoplasms	110	Dietary risks	3	Rate	2003	16.88769208702	28.797136164010002	4.34490454734
1	Deaths	47	Czechia	3	Both	27	Age-standardized	410	Neoplasms	110	Dietary risks	3	Rate	2004	16.10229889541	27.57327337423	4.1016414567
1	Deaths	47	Czechia	3	Both	27	Age-standardized	410	Neoplasms	110	Dietary risks	3	Rate	2005	15.483536789410001	26.34943541689	3.8861641604600003
1	Deaths	47	Czechia	3	Both	27	Age-standardized	410	Neoplasms	110	Dietary risks	3	Rate	2006	14.709643548589998	24.94943096292	3.73781068041
1	Deaths	47	Czechia	3	Both	27	Age-standardized	410	Neoplasms	110	Dietary risks	3	Rate	2007	14.21949725016	24.10890220362	3.60082655527
1	Deaths	47	Czechia	3	Both	27	Age-standardized	410	Neoplasms	110	Dietary risks	3	Rate	2008	14.086171588560001	23.77582880842	3.5679934051599997
1	Deaths	47	Czechia	3	Both	27	Age-standardized	410	Neoplasms	110	Dietary risks	3	Rate	2009	13.68728821442	23.0993918545	3.45313984157
1	Deaths	47	Czechia	3	Both	27	Age-standardized	410	Neoplasms	110	Dietary risks	3	Rate	2010	13.25937182939	22.4249750406	3.31604913855
1	Deaths	47	Czechia	3	Both	27	Age-standardized	410	Neoplasms	110	Dietary risks	3	Rate	2011	12.85132121011	21.77766669693	3.22793053595
1	Deaths	47	Czechia	3	Both	27	Age-standardized	410	Neoplasms	110	Dietary risks	3	Rate	2012	12.455604327820001	21.05248388291	3.1579899668399998
1	Deaths	47	Czechia	3	Both	27	Age-standardized	410	Neoplasms	110	Dietary risks	3	Rate	2013	11.95080659451	20.36578277445	3.01024608029
1	Deaths	47	Czechia	3	Both	27	Age-standardized	410	Neoplasms	110	Dietary risks	3	Rate	2014	11.595980386679999	19.78399433229	2.98749507078
1	Deaths	47	Czechia	3	Both	27	Age-standardized	410	Neoplasms	110	Dietary risks	3	Rate	2015	11.49366460766	19.504382599499998	2.97833403734
1	Deaths	47	Czechia	3	Both	27	Age-standardized	410	Neoplasms	110	Dietary risks	3	Rate	2016	11.37801797266	19.27441628574	2.93674281412
1	Deaths	47	Czechia	3	Both	27	Age-standardized	410	Neoplasms	110	Dietary risks	3	Rate	2017	11.168196725609999	18.88175309551	2.81400120706
1	Deaths	47	Czechia	3	Both	27	Age-standardized	410	Neoplasms	110	Dietary risks	3	Rate	2018	11.01570779717	18.66319457123	2.77200075447
1	Deaths	47	Czechia	3	Both	27	Age-standardized	410	Neoplasms	110	Dietary risks	3	Rate	2019	10.931604230600001	18.49649815739	2.71145748346
1	Deaths	47	Czechia	3	Both	27	Age-standardized	410	Neoplasms	110	Dietary risks	3	Rate	2020	10.74365815706	18.284697039690002	2.5750766785300003
1	Deaths	47	Czechia	3	Both	27	Age-standardized	410	Neoplasms	110	Dietary risks	3	Rate	2021	10.62565727821	18.11305511346	2.55847762978
1	Deaths	46	Croatia	3	Both	27	Age-standardized	410	Neoplasms	110	Dietary risks	3	Rate	1990	14.437611134570002	27.75467016574	4.24853810205
1	Deaths	46	Croatia	3	Both	27	Age-standardized	410	Neoplasms	110	Dietary risks	3	Rate	1991	14.74349123028	27.90665796421	4.33436279769
1	Deaths	46	Croatia	3	Both	27	Age-standardized	410	Neoplasms	110	Dietary risks	3	Rate	1992	14.03547846296	26.458794448749998	4.12760076951
1	Deaths	46	Croatia	3	Both	27	Age-standardized	410	Neoplasms	110	Dietary risks	3	Rate	1993	13.89471826127	25.98760527787	4.10353216821
1	Deaths	46	Croatia	3	Both	27	Age-standardized	410	Neoplasms	110	Dietary risks	3	Rate	1994	13.73522304698	25.52675088043	4.0604917967
1	Deaths	46	Croatia	3	Both	27	Age-standardized	410	Neoplasms	110	Dietary risks	3	Rate	1995	13.18794675319	24.51658086961	3.89416356673
1	Deaths	46	Croatia	3	Both	27	Age-standardized	410	Neoplasms	110	Dietary risks	3	Rate	1996	14.100936166419999	25.86793059111	4.29895839948
1	Deaths	46	Croatia	3	Both	27	Age-standardized	410	Neoplasms	110	Dietary risks	3	Rate	1997	14.64057443006	26.51232080213	4.49237394399
1	Deaths	46	Croatia	3	Both	27	Age-standardized	410	Neoplasms	110	Dietary risks	3	Rate	1998	14.559721336150002	26.77277210908	4.48407409825
1	Deaths	46	Croatia	3	Both	27	Age-standardized	410	Neoplasms	110	Dietary risks	3	Rate	1999	14.37846777215	25.909629065109996	4.41708771911
1	Deaths	46	Croatia	3	Both	27	Age-standardized	410	Neoplasms	110	Dietary risks	3	Rate	2000	13.66098266492	24.612443630810002	4.3103470457399995
1	Deaths	46	Croatia	3	Both	27	Age-standardized	410	Neoplasms	110	Dietary risks	3	Rate	2001	12.90655831097	23.16984857593	4.01495651959
1	Deaths	46	Croatia	3	Both	27	Age-standardized	410	Neoplasms	110	Dietary risks	3	Rate	2002	13.11900142232	23.304540483	4.0182923314
1	Deaths	46	Croatia	3	Both	27	Age-standardized	410	Neoplasms	110	Dietary risks	3	Rate	2003	13.91934393588	24.51742875358	4.2374965971
1	Deaths	46	Croatia	3	Both	27	Age-standardized	410	Neoplasms	110	Dietary risks	3	Rate	2004	13.766619521900001	24.36432324598	4.1616784334
1	Deaths	46	Croatia	3	Both	27	Age-standardized	410	Neoplasms	110	Dietary risks	3	Rate	2005	14.0398864774	24.71986253375	4.2289099201500004
1	Deaths	46	Croatia	3	Both	27	Age-standardized	410	Neoplasms	110	Dietary risks	3	Rate	2006	13.79170901341	24.290602469699998	4.1432693483700005
1	Deaths	46	Croatia	3	Both	27	Age-standardized	410	Neoplasms	110	Dietary risks	3	Rate	2007	13.56932140092	23.65650676559	4.09098662892
1	Deaths	46	Croatia	3	Both	27	Age-standardized	410	Neoplasms	110	Dietary risks	3	Rate	2008	13.41651768664	23.339437906489998	4.05428415312
1	Deaths	46	Croatia	3	Both	27	Age-standardized	410	Neoplasms	110	Dietary risks	3	Rate	2009	12.245608229799998	21.41610562649	3.6122573537
1	Deaths	46	Croatia	3	Both	27	Age-standardized	410	Neoplasms	110	Dietary risks	3	Rate	2010	12.307569546160002	21.464511135789998	3.63068893452
1	Deaths	46	Croatia	3	Both	27	Age-standardized	410	Neoplasms	110	Dietary risks	3	Rate	2011	13.03952398878	22.60759121937	3.8507297129
1	Deaths	46	Croatia	3	Both	27	Age-standardized	410	Neoplasms	110	Dietary risks	3	Rate	2012	13.216014137850001	22.87410021742	3.83282878175
1	Deaths	46	Croatia	3	Both	27	Age-standardized	410	Neoplasms	110	Dietary risks	3	Rate	2013	12.86920219035	22.32804773123	3.7452023858
1	Deaths	46	Croatia	3	Both	27	Age-standardized	410	Neoplasms	110	Dietary risks	3	Rate	2014	13.006306856040002	22.436105445960003	3.76121287576
1	Deaths	46	Croatia	3	Both	27	Age-standardized	410	Neoplasms	110	Dietary risks	3	Rate	2015	13.23809590608	22.72186980162	3.86241996942
1	Deaths	46	Croatia	3	Both	27	Age-standardized	410	Neoplasms	110	Dietary risks	3	Rate	2016	12.658642809400002	21.82496837847	3.7588267885800004
1	Deaths	46	Croatia	3	Both	27	Age-standardized	410	Neoplasms	110	Dietary risks	3	Rate	2017	12.47206115302	21.487885693549998	3.7247992306200004
1	Deaths	46	Croatia	3	Both	27	Age-standardized	410	Neoplasms	110	Dietary risks	3	Rate	2018	12.28669216854	21.26846483384	3.63733215539
1	Deaths	46	Croatia	3	Both	27	Age-standardized	410	Neoplasms	110	Dietary risks	3	Rate	2019	11.89117299607	20.37004708384	3.50630952309
1	Deaths	46	Croatia	3	Both	27	Age-standardized	410	Neoplasms	110	Dietary risks	3	Rate	2020	11.65243124981	19.7571868701	3.3993184457100005
1	Deaths	46	Croatia	3	Both	27	Age-standardized	410	Neoplasms	110	Dietary risks	3	Rate	2021	11.69515805874	19.80834820407	3.3110047249099996
1	Deaths	49	North Macedonia	3	Both	27	Age-standardized	410	Neoplasms	110	Dietary risks	3	Rate	1990	10.36498223124	20.72577512064	2.89036798257
1	Deaths	49	North Macedonia	3	Both	27	Age-standardized	410	Neoplasms	110	Dietary risks	3	Rate	1991	10.5056482961	21.20671700684	2.9488768748200003
1	Deaths	49	North Macedonia	3	Both	27	Age-standardized	410	Neoplasms	110	Dietary risks	3	Rate	1992	11.06132304488	22.36791936819	3.05012000728
1	Deaths	49	North Macedonia	3	Both	27	Age-standardized	410	Neoplasms	110	Dietary risks	3	Rate	1993	11.31786080088	22.6972256299	3.15321557666
1	Deaths	49	North Macedonia	3	Both	27	Age-standardized	410	Neoplasms	110	Dietary risks	3	Rate	1994	11.48722072557	22.903682131100002	3.23336025491
1	Deaths	49	North Macedonia	3	Both	27	Age-standardized	410	Neoplasms	110	Dietary risks	3	Rate	1995	11.88504520485	23.57103114229	3.33153060384
1	Deaths	49	North Macedonia	3	Both	27	Age-standardized	410	Neoplasms	110	Dietary risks	3	Rate	1996	12.265296434529999	23.953792298929997	3.4966665474200003
1	Deaths	49	North Macedonia	3	Both	27	Age-standardized	410	Neoplasms	110	Dietary risks	3	Rate	1997	12.7135122779	24.96210864955	3.66165175377
1	Deaths	49	North Macedonia	3	Both	27	Age-standardized	410	Neoplasms	110	Dietary risks	3	Rate	1998	13.23357826034	25.68442713123	3.78475519472
1	Deaths	49	North Macedonia	3	Both	27	Age-standardized	410	Neoplasms	110	Dietary risks	3	Rate	1999	13.312110520920001	25.58501718771	3.82564814368
1	Deaths	49	North Macedonia	3	Both	27	Age-standardized	410	Neoplasms	110	Dietary risks	3	Rate	2000	13.279980502359999	25.537077643489997	3.81594726641
1	Deaths	49	North Macedonia	3	Both	27	Age-standardized	410	Neoplasms	110	Dietary risks	3	Rate	2001	13.453901191709999	25.71285373702	3.89352438978
1	Deaths	49	North Macedonia	3	Both	27	Age-standardized	410	Neoplasms	110	Dietary risks	3	Rate	2002	13.60459788887	25.58442517447	3.90393399405
1	Deaths	49	North Macedonia	3	Both	27	Age-standardized	410	Neoplasms	110	Dietary risks	3	Rate	2003	13.43198169845	25.171163478879997	3.81630325093
1	Deaths	49	North Macedonia	3	Both	27	Age-standardized	410	Neoplasms	110	Dietary risks	3	Rate	2004	13.061467939300002	24.34390855215	3.74012229253
1	Deaths	49	North Macedonia	3	Both	27	Age-standardized	410	Neoplasms	110	Dietary risks	3	Rate	2005	13.139157629869999	24.32303533492	3.7717544927599995
1	Deaths	49	North Macedonia	3	Both	27	Age-standardized	410	Neoplasms	110	Dietary risks	3	Rate	2006	13.58058319913	25.096859438350002	3.82390901306
1	Deaths	49	North Macedonia	3	Both	27	Age-standardized	410	Neoplasms	110	Dietary risks	3	Rate	2007	13.84281223603	25.69646754757	3.86426423707
1	Deaths	49	North Macedonia	3	Both	27	Age-standardized	410	Neoplasms	110	Dietary risks	3	Rate	2008	13.489088787240002	24.979589544550002	3.7808367352000003
1	Deaths	49	North Macedonia	3	Both	27	Age-standardized	410	Neoplasms	110	Dietary risks	3	Rate	2009	13.41137515677	24.885394821940004	3.77429522227
1	Deaths	49	North Macedonia	3	Both	27	Age-standardized	410	Neoplasms	110	Dietary risks	3	Rate	2010	13.265442521970002	24.52939484469	3.7691071237799996
1	Deaths	49	North Macedonia	3	Both	27	Age-standardized	410	Neoplasms	110	Dietary risks	3	Rate	2011	12.94996533828	23.86758240932	3.67120716211
1	Deaths	49	North Macedonia	3	Both	27	Age-standardized	410	Neoplasms	110	Dietary risks	3	Rate	2012	12.964021003809998	23.72338637145	3.6292068779899997
1	Deaths	49	North Macedonia	3	Both	27	Age-standardized	410	Neoplasms	110	Dietary risks	3	Rate	2013	12.63135675709	22.97562825077	3.54136436785
1	Deaths	49	North Macedonia	3	Both	27	Age-standardized	410	Neoplasms	110	Dietary risks	3	Rate	2014	12.54917074104	23.110810335	3.4924716548299997
1	Deaths	49	North Macedonia	3	Both	27	Age-standardized	410	Neoplasms	110	Dietary risks	3	Rate	2015	12.41825130055	22.90127334776	3.39766692876
1	Deaths	49	North Macedonia	3	Both	27	Age-standardized	410	Neoplasms	110	Dietary risks	3	Rate	2016	12.263394092030001	22.46526997858	3.37694746186
1	Deaths	49	North Macedonia	3	Both	27	Age-standardized	410	Neoplasms	110	Dietary risks	3	Rate	2017	11.88080076067	21.77821092582	3.32127028286
1	Deaths	49	North Macedonia	3	Both	27	Age-standardized	410	Neoplasms	110	Dietary risks	3	Rate	2018	11.807455512919999	21.63076807671	3.32546273449
1	Deaths	49	North Macedonia	3	Both	27	Age-standardized	410	Neoplasms	110	Dietary risks	3	Rate	2019	11.73591687099	21.45585354799	3.3136754332800002
1	Deaths	49	North Macedonia	3	Both	27	Age-standardized	410	Neoplasms	110	Dietary risks	3	Rate	2020	11.10600742112	20.385083086610003	3.23998701827
1	Deaths	49	North Macedonia	3	Both	27	Age-standardized	410	Neoplasms	110	Dietary risks	3	Rate	2021	10.94668225017	20.29981028348	2.9404621503399997
1	Deaths	48	Hungary	3	Both	27	Age-standardized	410	Neoplasms	110	Dietary risks	3	Rate	1990	17.81636096534	31.7330759719	4.82709897452
1	Deaths	48	Hungary	3	Both	27	Age-standardized	410	Neoplasms	110	Dietary risks	3	Rate	1991	17.79276219035	31.503108552	4.87617281523
1	Deaths	48	Hungary	3	Both	27	Age-standardized	410	Neoplasms	110	Dietary risks	3	Rate	1992	18.61660652996	33.37308466665	5.15501700799
1	Deaths	48	Hungary	3	Both	27	Age-standardized	410	Neoplasms	110	Dietary risks	3	Rate	1993	18.8208389699	33.71663957039	5.20673050562
1	Deaths	48	Hungary	3	Both	27	Age-standardized	410	Neoplasms	110	Dietary risks	3	Rate	1994	18.963304702120002	33.78033091443	5.25856232143
1	Deaths	48	Hungary	3	Both	27	Age-standardized	410	Neoplasms	110	Dietary risks	3	Rate	1995	19.10584171753	33.63868083841	5.35806765821
1	Deaths	48	Hungary	3	Both	27	Age-standardized	410	Neoplasms	110	Dietary risks	3	Rate	1996	18.74932561929	33.02082468853	5.30066829337
1	Deaths	48	Hungary	3	Both	27	Age-standardized	410	Neoplasms	110	Dietary risks	3	Rate	1997	19.17263363964	33.52176426934	5.43691523886
1	Deaths	48	Hungary	3	Both	27	Age-standardized	410	Neoplasms	110	Dietary risks	3	Rate	1998	19.65602883939	34.002743705200004	5.585978439960001
1	Deaths	48	Hungary	3	Both	27	Age-standardized	410	Neoplasms	110	Dietary risks	3	Rate	1999	19.92011513217	34.92667743858	5.7588529703099995
1	Deaths	48	Hungary	3	Both	27	Age-standardized	410	Neoplasms	110	Dietary risks	3	Rate	2000	19.39868872105	33.50519162972	5.65846641659
1	Deaths	48	Hungary	3	Both	27	Age-standardized	410	Neoplasms	110	Dietary risks	3	Rate	2001	19.27600385849	33.11263907362	5.65800666951
1	Deaths	48	Hungary	3	Both	27	Age-standardized	410	Neoplasms	110	Dietary risks	3	Rate	2002	19.16790060358	33.00352704633	5.63825913547
1	Deaths	48	Hungary	3	Both	27	Age-standardized	410	Neoplasms	110	Dietary risks	3	Rate	2003	19.52117675074	33.26005624572	5.70295027635
1	Deaths	48	Hungary	3	Both	27	Age-standardized	410	Neoplasms	110	Dietary risks	3	Rate	2004	19.17287844497	32.50479761012	5.46995804913
1	Deaths	48	Hungary	3	Both	27	Age-standardized	410	Neoplasms	110	Dietary risks	3	Rate	2005	18.9323630819	31.88603733431	5.37276318483
1	Deaths	48	Hungary	3	Both	27	Age-standardized	410	Neoplasms	110	Dietary risks	3	Rate	2006	18.300816356600002	30.98681908735	5.17956922945
1	Deaths	48	Hungary	3	Both	27	Age-standardized	410	Neoplasms	110	Dietary risks	3	Rate	2007	18.50596353825	31.1026412542	5.27511703642
1	Deaths	48	Hungary	3	Both	27	Age-standardized	410	Neoplasms	110	Dietary risks	3	Rate	2008	18.091202632759998	30.31615212982	5.153566467
1	Deaths	48	Hungary	3	Both	27	Age-standardized	410	Neoplasms	110	Dietary risks	3	Rate	2009	18.14719688968	30.25215015068	5.20464329428
1	Deaths	48	Hungary	3	Both	27	Age-standardized	410	Neoplasms	110	Dietary risks	3	Rate	2010	17.68848601717	29.448710417250002	5.16345739892
1	Deaths	48	Hungary	3	Both	27	Age-standardized	410	Neoplasms	110	Dietary risks	3	Rate	2011	17.6876570595	29.50936722399	5.12488555158
1	Deaths	48	Hungary	3	Both	27	Age-standardized	410	Neoplasms	110	Dietary risks	3	Rate	2012	17.11114572284	28.47999784176	4.88397022745
1	Deaths	48	Hungary	3	Both	27	Age-standardized	410	Neoplasms	110	Dietary risks	3	Rate	2013	16.43017551871	27.200829423989997	4.60197923416
1	Deaths	48	Hungary	3	Both	27	Age-standardized	410	Neoplasms	110	Dietary risks	3	Rate	2014	16.12697293917	26.828577735659998	4.503001430259999
1	Deaths	48	Hungary	3	Both	27	Age-standardized	410	Neoplasms	110	Dietary risks	3	Rate	2015	16.068341360479998	26.585140251949998	4.4120328767100006
1	Deaths	48	Hungary	3	Both	27	Age-standardized	410	Neoplasms	110	Dietary risks	3	Rate	2016	15.60158907254	25.728464535089998	4.28756694818
1	Deaths	48	Hungary	3	Both	27	Age-standardized	410	Neoplasms	110	Dietary risks	3	Rate	2017	15.45417015795	25.619971838269997	4.23812308144
1	Deaths	48	Hungary	3	Both	27	Age-standardized	410	Neoplasms	110	Dietary risks	3	Rate	2018	15.2876720547	25.22369391619	4.17329781994
1	Deaths	48	Hungary	3	Both	27	Age-standardized	410	Neoplasms	110	Dietary risks	3	Rate	2019	14.752183728750001	24.27006739609	3.97389652202
1	Deaths	48	Hungary	3	Both	27	Age-standardized	410	Neoplasms	110	Dietary risks	3	Rate	2020	14.57970961757	24.14814407091	3.94554014498
1	Deaths	48	Hungary	3	Both	27	Age-standardized	410	Neoplasms	110	Dietary risks	3	Rate	2021	14.14578552571	23.88723082709	3.8353017152
1	Deaths	51	Poland	3	Both	27	Age-standardized	410	Neoplasms	110	Dietary risks	3	Rate	1990	14.239516967040002	25.766022462689996	4.36965354059
1	Deaths	51	Poland	3	Both	27	Age-standardized	410	Neoplasms	110	Dietary risks	3	Rate	1991	14.736295337760001	26.44203474316	4.59170654215
1	Deaths	51	Poland	3	Both	27	Age-standardized	410	Neoplasms	110	Dietary risks	3	Rate	1992	14.83173536404	26.591304764409998	4.62688858709
1	Deaths	51	Poland	3	Both	27	Age-standardized	410	Neoplasms	110	Dietary risks	3	Rate	1993	14.8051879647	26.32743851937	4.6481275466
1	Deaths	51	Poland	3	Both	27	Age-standardized	410	Neoplasms	110	Dietary risks	3	Rate	1994	15.097393652080001	26.732161382949997	4.7894856497900005
1	Deaths	51	Poland	3	Both	27	Age-standardized	410	Neoplasms	110	Dietary risks	3	Rate	1995	15.42575766275	27.27065740059	4.935473050280001
1	Deaths	51	Poland	3	Both	27	Age-standardized	410	Neoplasms	110	Dietary risks	3	Rate	1996	15.233038314989999	26.708397061400003	4.85403514811
1	Deaths	51	Poland	3	Both	27	Age-standardized	410	Neoplasms	110	Dietary risks	3	Rate	1997	15.32944804851	26.843615706399998	4.91691557803
1	Deaths	51	Poland	3	Both	27	Age-standardized	410	Neoplasms	110	Dietary risks	3	Rate	1998	15.52885523159	27.05965905655	5.02898494102
1	Deaths	51	Poland	3	Both	27	Age-standardized	410	Neoplasms	110	Dietary risks	3	Rate	1999	15.75957494544	27.306019800890002	5.085234880540001
1	Deaths	51	Poland	3	Both	27	Age-standardized	410	Neoplasms	110	Dietary risks	3	Rate	2000	15.593324183290001	26.86428355991	5.01354057758
1	Deaths	51	Poland	3	Both	27	Age-standardized	410	Neoplasms	110	Dietary risks	3	Rate	2001	15.675585205079999	26.88309746221	5.02025869708
1	Deaths	51	Poland	3	Both	27	Age-standardized	410	Neoplasms	110	Dietary risks	3	Rate	2002	15.6089977485	26.72920786602	5.00240014513
1	Deaths	51	Poland	3	Both	27	Age-standardized	410	Neoplasms	110	Dietary risks	3	Rate	2003	15.527892014679999	26.489317527759997	4.96554255024
1	Deaths	51	Poland	3	Both	27	Age-standardized	410	Neoplasms	110	Dietary risks	3	Rate	2004	15.564856055049999	26.39484276705	4.97095341282
1	Deaths	51	Poland	3	Both	27	Age-standardized	410	Neoplasms	110	Dietary risks	3	Rate	2005	15.38034095074	25.99536856914	4.88357960417
1	Deaths	51	Poland	3	Both	27	Age-standardized	410	Neoplasms	110	Dietary risks	3	Rate	2006	15.2478979249	25.83235738508	4.80292260612
1	Deaths	51	Poland	3	Both	27	Age-standardized	410	Neoplasms	110	Dietary risks	3	Rate	2007	15.109249415459999	25.49455078123	4.76159820432
1	Deaths	51	Poland	3	Both	27	Age-standardized	410	Neoplasms	110	Dietary risks	3	Rate	2008	14.94603887272	25.179675049780002	4.69844302604
1	Deaths	51	Poland	3	Both	27	Age-standardized	410	Neoplasms	110	Dietary risks	3	Rate	2009	14.842519909810001	25.068824027599998	4.67033615262
1	Deaths	51	Poland	3	Both	27	Age-standardized	410	Neoplasms	110	Dietary risks	3	Rate	2010	14.54675242059	24.485304130440003	4.5630504402500005
1	Deaths	51	Poland	3	Both	27	Age-standardized	410	Neoplasms	110	Dietary risks	3	Rate	2011	14.328076769379999	24.15212393466	4.45696117155
1	Deaths	51	Poland	3	Both	27	Age-standardized	410	Neoplasms	110	Dietary risks	3	Rate	2012	14.316179580360002	24.29040218937	4.43583683663
1	Deaths	51	Poland	3	Both	27	Age-standardized	410	Neoplasms	110	Dietary risks	3	Rate	2013	13.979902862409999	23.61357357907	4.30782701713
1	Deaths	51	Poland	3	Both	27	Age-standardized	410	Neoplasms	110	Dietary risks	3	Rate	2014	13.66946770164	23.08060575788	4.18298642497
1	Deaths	51	Poland	3	Both	27	Age-standardized	410	Neoplasms	110	Dietary risks	3	Rate	2015	13.85062556224	23.42737847129	4.16816433035
1	Deaths	51	Poland	3	Both	27	Age-standardized	410	Neoplasms	110	Dietary risks	3	Rate	2016	13.566229520550001	22.91638161386	4.04460334721
1	Deaths	51	Poland	3	Both	27	Age-standardized	410	Neoplasms	110	Dietary risks	3	Rate	2017	13.407235780319999	22.601267645380002	3.9312427158600003
1	Deaths	51	Poland	3	Both	27	Age-standardized	410	Neoplasms	110	Dietary risks	3	Rate	2018	13.49895012828	22.83090116364	3.87806519235
1	Deaths	51	Poland	3	Both	27	Age-standardized	410	Neoplasms	110	Dietary risks	3	Rate	2019	13.263067945889999	22.4886603476	3.7538990722000003
1	Deaths	51	Poland	3	Both	27	Age-standardized	410	Neoplasms	110	Dietary risks	3	Rate	2020	13.10500713807	21.834404616769998	3.7089831503000004
1	Deaths	51	Poland	3	Both	27	Age-standardized	410	Neoplasms	110	Dietary risks	3	Rate	2021	13.131759056649999	22.15755000533	3.7567965932500003
1	Deaths	50	Montenegro	3	Both	27	Age-standardized	410	Neoplasms	110	Dietary risks	3	Rate	1990	8.47692521107	15.20730548538	1.94528984463
1	Deaths	50	Montenegro	3	Both	27	Age-standardized	410	Neoplasms	110	Dietary risks	3	Rate	1991	8.43717964046	15.12706754875	1.93015953145
1	Deaths	50	Montenegro	3	Both	27	Age-standardized	410	Neoplasms	110	Dietary risks	3	Rate	1992	8.474477798110001	15.15487182588	1.93980392197
1	Deaths	50	Montenegro	3	Both	27	Age-standardized	410	Neoplasms	110	Dietary risks	3	Rate	1993	8.579570075360001	15.16914935321	1.91210834989
1	Deaths	50	Montenegro	3	Both	27	Age-standardized	410	Neoplasms	110	Dietary risks	3	Rate	1994	8.77009019417	15.81170222149	1.98375209854
1	Deaths	50	Montenegro	3	Both	27	Age-standardized	410	Neoplasms	110	Dietary risks	3	Rate	1995	8.76290576405	15.690317492870001	2.0036571470899998
1	Deaths	50	Montenegro	3	Both	27	Age-standardized	410	Neoplasms	110	Dietary risks	3	Rate	1996	8.80366131555	16.09222546401	1.9996931436199998
1	Deaths	50	Montenegro	3	Both	27	Age-standardized	410	Neoplasms	110	Dietary risks	3	Rate	1997	9.01554148176	16.52813863154	2.0782315643600002
1	Deaths	50	Montenegro	3	Both	27	Age-standardized	410	Neoplasms	110	Dietary risks	3	Rate	1998	9.31844509711	17.16384696346	2.14661345558
1	Deaths	50	Montenegro	3	Both	27	Age-standardized	410	Neoplasms	110	Dietary risks	3	Rate	1999	9.36874290211	16.96305931267	2.19127946967
1	Deaths	50	Montenegro	3	Both	27	Age-standardized	410	Neoplasms	110	Dietary risks	3	Rate	2000	9.37312642994	16.988894508850002	2.1431584256500003
1	Deaths	50	Montenegro	3	Both	27	Age-standardized	410	Neoplasms	110	Dietary risks	3	Rate	2001	9.59724836349	17.238164908930003	2.1894431768200002
1	Deaths	50	Montenegro	3	Both	27	Age-standardized	410	Neoplasms	110	Dietary risks	3	Rate	2002	9.76804677454	17.53558902692	2.23464939045
1	Deaths	50	Montenegro	3	Both	27	Age-standardized	410	Neoplasms	110	Dietary risks	3	Rate	2003	9.80512619423	17.48845440299	2.26372395972
1	Deaths	50	Montenegro	3	Both	27	Age-standardized	410	Neoplasms	110	Dietary risks	3	Rate	2004	9.6016412731	17.09660124854	2.23752957183
1	Deaths	50	Montenegro	3	Both	27	Age-standardized	410	Neoplasms	110	Dietary risks	3	Rate	2005	9.34274122479	16.69940698125	2.14655840969
1	Deaths	50	Montenegro	3	Both	27	Age-standardized	410	Neoplasms	110	Dietary risks	3	Rate	2006	9.24111973971	16.469563745069998	2.13237502562
1	Deaths	50	Montenegro	3	Both	27	Age-standardized	410	Neoplasms	110	Dietary risks	3	Rate	2007	8.85885006204	15.85545605699	2.00553270167
1	Deaths	50	Montenegro	3	Both	27	Age-standardized	410	Neoplasms	110	Dietary risks	3	Rate	2008	8.76060784004	15.71274339561	1.95483364465
1	Deaths	50	Montenegro	3	Both	27	Age-standardized	410	Neoplasms	110	Dietary risks	3	Rate	2009	9.06662634008	16.372652283300003	2.01699359677
1	Deaths	50	Montenegro	3	Both	27	Age-standardized	410	Neoplasms	110	Dietary risks	3	Rate	2010	9.25060294967	16.752036223970002	2.04547388888
1	Deaths	50	Montenegro	3	Both	27	Age-standardized	410	Neoplasms	110	Dietary risks	3	Rate	2011	9.31717510246	16.836144905130002	2.00919712262
1	Deaths	50	Montenegro	3	Both	27	Age-standardized	410	Neoplasms	110	Dietary risks	3	Rate	2012	9.30763645591	16.486069122099998	2.01708589263
1	Deaths	50	Montenegro	3	Both	27	Age-standardized	410	Neoplasms	110	Dietary risks	3	Rate	2013	9.38454039585	16.45524376802	2.0366522874
1	Deaths	50	Montenegro	3	Both	27	Age-standardized	410	Neoplasms	110	Dietary risks	3	Rate	2014	9.45437125038	16.82432720146	2.02134325111
1	Deaths	50	Montenegro	3	Both	27	Age-standardized	410	Neoplasms	110	Dietary risks	3	Rate	2015	9.67861553546	17.03208755606	2.05396296108
1	Deaths	50	Montenegro	3	Both	27	Age-standardized	410	Neoplasms	110	Dietary risks	3	Rate	2016	9.94398432181	17.841517383099998	2.09584000158
1	Deaths	50	Montenegro	3	Both	27	Age-standardized	410	Neoplasms	110	Dietary risks	3	Rate	2017	10.133969534970001	17.93178084485	2.1728593208900002
1	Deaths	50	Montenegro	3	Both	27	Age-standardized	410	Neoplasms	110	Dietary risks	3	Rate	2018	10.14742901682	17.923883032510002	2.20296781813
1	Deaths	50	Montenegro	3	Both	27	Age-standardized	410	Neoplasms	110	Dietary risks	3	Rate	2019	10.27423799688	18.01563527153	2.21923999684
1	Deaths	50	Montenegro	3	Both	27	Age-standardized	410	Neoplasms	110	Dietary risks	3	Rate	2020	10.52744136896	18.39102511251	2.38242941246
1	Deaths	50	Montenegro	3	Both	27	Age-standardized	410	Neoplasms	110	Dietary risks	3	Rate	2021	9.87648186008	17.26738198117	2.17019692056
1	Deaths	53	Serbia	3	Both	27	Age-standardized	410	Neoplasms	110	Dietary risks	3	Rate	1990	14.105810160499999	24.6966946601	3.91456896003
1	Deaths	53	Serbia	3	Both	27	Age-standardized	410	Neoplasms	110	Dietary risks	3	Rate	1991	14.078651428870002	24.722247146749996	3.7924941480800003
1	Deaths	53	Serbia	3	Both	27	Age-standardized	410	Neoplasms	110	Dietary risks	3	Rate	1992	14.051743444009999	24.70527408975	3.92844549054
1	Deaths	53	Serbia	3	Both	27	Age-standardized	410	Neoplasms	110	Dietary risks	3	Rate	1993	14.24360734928	25.1083746517	3.85555044473
1	Deaths	53	Serbia	3	Both	27	Age-standardized	410	Neoplasms	110	Dietary risks	3	Rate	1994	14.57679913547	25.06904625777	3.73579070757
1	Deaths	53	Serbia	3	Both	27	Age-standardized	410	Neoplasms	110	Dietary risks	3	Rate	1995	14.939979314619999	25.47462026675	4.060500848549999
1	Deaths	53	Serbia	3	Both	27	Age-standardized	410	Neoplasms	110	Dietary risks	3	Rate	1996	15.15789829397	26.02235544198	4.11070549963
1	Deaths	53	Serbia	3	Both	27	Age-standardized	410	Neoplasms	110	Dietary risks	3	Rate	1997	15.26564082691	26.3411652003	4.11634901287
1	Deaths	53	Serbia	3	Both	27	Age-standardized	410	Neoplasms	110	Dietary risks	3	Rate	1998	13.917758211990002	23.69392490876	3.82364231703
1	Deaths	53	Serbia	3	Both	27	Age-standardized	410	Neoplasms	110	Dietary risks	3	Rate	1999	13.92928873836	23.69651764839	3.87961629761
1	Deaths	53	Serbia	3	Both	27	Age-standardized	410	Neoplasms	110	Dietary risks	3	Rate	2000	14.039467054790002	23.86259094111	3.9498885116799998
1	Deaths	53	Serbia	3	Both	27	Age-standardized	410	Neoplasms	110	Dietary risks	3	Rate	2001	13.67708926952	23.31157835473	3.86620227439
1	Deaths	53	Serbia	3	Both	27	Age-standardized	410	Neoplasms	110	Dietary risks	3	Rate	2002	13.413532574720001	22.74772428439	3.7762715195
1	Deaths	53	Serbia	3	Both	27	Age-standardized	410	Neoplasms	110	Dietary risks	3	Rate	2003	13.56262134089	23.03540793264	3.83683720929
1	Deaths	53	Serbia	3	Both	27	Age-standardized	410	Neoplasms	110	Dietary risks	3	Rate	2004	13.52871877141	22.83285477889	3.79824124558
1	Deaths	53	Serbia	3	Both	27	Age-standardized	410	Neoplasms	110	Dietary risks	3	Rate	2005	13.624855766629999	23.39100289147	3.7710223382200003
1	Deaths	53	Serbia	3	Both	27	Age-standardized	410	Neoplasms	110	Dietary risks	3	Rate	2006	13.46494516457	23.17620336011	3.7246214841
1	Deaths	53	Serbia	3	Both	27	Age-standardized	410	Neoplasms	110	Dietary risks	3	Rate	2007	13.2479407473	22.858070388639998	3.6358651916999998
1	Deaths	53	Serbia	3	Both	27	Age-standardized	410	Neoplasms	110	Dietary risks	3	Rate	2008	13.085087314310002	22.514650836119998	3.57107292376
1	Deaths	53	Serbia	3	Both	27	Age-standardized	410	Neoplasms	110	Dietary risks	3	Rate	2009	12.81206446546	21.90116609149	3.48177486579
1	Deaths	53	Serbia	3	Both	27	Age-standardized	410	Neoplasms	110	Dietary risks	3	Rate	2010	12.53684111423	21.385137637619998	3.40726501598
1	Deaths	53	Serbia	3	Both	27	Age-standardized	410	Neoplasms	110	Dietary risks	3	Rate	2011	12.372765262839998	20.84783352814	3.3798673284700005
1	Deaths	53	Serbia	3	Both	27	Age-standardized	410	Neoplasms	110	Dietary risks	3	Rate	2012	12.286100164990001	20.752415505880002	3.34521581761
1	Deaths	53	Serbia	3	Both	27	Age-standardized	410	Neoplasms	110	Dietary risks	3	Rate	2013	12.01743573321	20.2534046129	3.2999373731499997
1	Deaths	53	Serbia	3	Both	27	Age-standardized	410	Neoplasms	110	Dietary risks	3	Rate	2014	12.10460435351	20.462100073720002	3.30267494172
1	Deaths	53	Serbia	3	Both	27	Age-standardized	410	Neoplasms	110	Dietary risks	3	Rate	2015	12.30441839078	20.82695217821	3.3662840910000003
1	Deaths	53	Serbia	3	Both	27	Age-standardized	410	Neoplasms	110	Dietary risks	3	Rate	2016	12.02512701499	20.39404125964	3.19010668354
1	Deaths	53	Serbia	3	Both	27	Age-standardized	410	Neoplasms	110	Dietary risks	3	Rate	2017	12.05827138652	20.4502586041	3.15738376182
1	Deaths	53	Serbia	3	Both	27	Age-standardized	410	Neoplasms	110	Dietary risks	3	Rate	2018	11.67080176018	19.82883560406	3.00267388031
1	Deaths	53	Serbia	3	Both	27	Age-standardized	410	Neoplasms	110	Dietary risks	3	Rate	2019	11.68248616769	19.7922930896	2.97139870582
1	Deaths	53	Serbia	3	Both	27	Age-standardized	410	Neoplasms	110	Dietary risks	3	Rate	2020	11.9110442106	20.47252351318	2.91680027432
1	Deaths	53	Serbia	3	Both	27	Age-standardized	410	Neoplasms	110	Dietary risks	3	Rate	2021	11.57845829745	20.18562960343	2.75953979832
1	Deaths	55	Slovenia	3	Both	27	Age-standardized	410	Neoplasms	110	Dietary risks	3	Rate	1990	13.350040872860001	25.19522853872	2.9934204819400003
1	Deaths	55	Slovenia	3	Both	27	Age-standardized	410	Neoplasms	110	Dietary risks	3	Rate	1991	14.17609806417	26.844888644959997	3.1316235953400002
1	Deaths	55	Slovenia	3	Both	27	Age-standardized	410	Neoplasms	110	Dietary risks	3	Rate	1992	14.37627374314	26.806330464699997	3.1800921915000004
1	Deaths	55	Slovenia	3	Both	27	Age-standardized	410	Neoplasms	110	Dietary risks	3	Rate	1993	14.86853153004	27.630976783060003	3.34265521458
1	Deaths	55	Slovenia	3	Both	27	Age-standardized	410	Neoplasms	110	Dietary risks	3	Rate	1994	14.61706743262	27.04952283372	3.26863973394
1	Deaths	55	Slovenia	3	Both	27	Age-standardized	410	Neoplasms	110	Dietary risks	3	Rate	1995	14.456027120429999	26.834855770169998	3.24600632326
1	Deaths	55	Slovenia	3	Both	27	Age-standardized	410	Neoplasms	110	Dietary risks	3	Rate	1996	14.417225499759999	26.469532511820002	3.26704241793
1	Deaths	55	Slovenia	3	Both	27	Age-standardized	410	Neoplasms	110	Dietary risks	3	Rate	1997	14.46137269335	26.55249145593	3.24807582788
1	Deaths	55	Slovenia	3	Both	27	Age-standardized	410	Neoplasms	110	Dietary risks	3	Rate	1998	14.549406902940001	26.561046718300002	3.2235288203600003
1	Deaths	55	Slovenia	3	Both	27	Age-standardized	410	Neoplasms	110	Dietary risks	3	Rate	1999	14.52188134972	26.09995001628	3.1891196338900003
1	Deaths	55	Slovenia	3	Both	27	Age-standardized	410	Neoplasms	110	Dietary risks	3	Rate	2000	14.12300637153	25.69420141958	3.0933568703599996
1	Deaths	55	Slovenia	3	Both	27	Age-standardized	410	Neoplasms	110	Dietary risks	3	Rate	2001	14.35236810346	26.117842233259996	3.14327853322
1	Deaths	55	Slovenia	3	Both	27	Age-standardized	410	Neoplasms	110	Dietary risks	3	Rate	2002	14.19150994086	25.37599986909	3.0072332745
1	Deaths	55	Slovenia	3	Both	27	Age-standardized	410	Neoplasms	110	Dietary risks	3	Rate	2003	14.26671733273	25.43811741306	3.03363948044
1	Deaths	55	Slovenia	3	Both	27	Age-standardized	410	Neoplasms	110	Dietary risks	3	Rate	2004	13.890715573799998	24.97498695613	2.93503718511
1	Deaths	55	Slovenia	3	Both	27	Age-standardized	410	Neoplasms	110	Dietary risks	3	Rate	2005	13.05590365126	23.35857167024	2.71647052085
1	Deaths	55	Slovenia	3	Both	27	Age-standardized	410	Neoplasms	110	Dietary risks	3	Rate	2006	12.90782531416	22.99321867858	2.71282198372
1	Deaths	55	Slovenia	3	Both	27	Age-standardized	410	Neoplasms	110	Dietary risks	3	Rate	2007	13.06011431384	22.87661691343	2.72184372895
1	Deaths	55	Slovenia	3	Both	27	Age-standardized	410	Neoplasms	110	Dietary risks	3	Rate	2008	12.771726143250001	22.69210447159	2.63509075981
1	Deaths	55	Slovenia	3	Both	27	Age-standardized	410	Neoplasms	110	Dietary risks	3	Rate	2009	12.61424602955	22.45940218771	2.55477646234
1	Deaths	55	Slovenia	3	Both	27	Age-standardized	410	Neoplasms	110	Dietary risks	3	Rate	2010	12.36875159752	21.975435355	2.4777739277
1	Deaths	55	Slovenia	3	Both	27	Age-standardized	410	Neoplasms	110	Dietary risks	3	Rate	2011	11.93476377595	21.09239977159	2.40561820138
1	Deaths	55	Slovenia	3	Both	27	Age-standardized	410	Neoplasms	110	Dietary risks	3	Rate	2012	11.66657180554	20.720128642080002	2.42526498914
1	Deaths	55	Slovenia	3	Both	27	Age-standardized	410	Neoplasms	110	Dietary risks	3	Rate	2013	11.15159788489	19.73721914975	2.2887659248500003
1	Deaths	55	Slovenia	3	Both	27	Age-standardized	410	Neoplasms	110	Dietary risks	3	Rate	2014	10.412797473869999	18.306018371649998	2.18100851412
1	Deaths	55	Slovenia	3	Both	27	Age-standardized	410	Neoplasms	110	Dietary risks	3	Rate	2015	11.06887557478	19.41328735525	2.31177561256
1	Deaths	55	Slovenia	3	Both	27	Age-standardized	410	Neoplasms	110	Dietary risks	3	Rate	2016	10.88058466044	19.07518546403	2.3632667125199998
1	Deaths	55	Slovenia	3	Both	27	Age-standardized	410	Neoplasms	110	Dietary risks	3	Rate	2017	10.46528046909	18.412096848130002	2.23829828697
1	Deaths	55	Slovenia	3	Both	27	Age-standardized	410	Neoplasms	110	Dietary risks	3	Rate	2018	10.30036108077	18.13051864537	2.2059740782599997
1	Deaths	55	Slovenia	3	Both	27	Age-standardized	410	Neoplasms	110	Dietary risks	3	Rate	2019	9.69827653852	17.35990619668	2.10992627136
1	Deaths	55	Slovenia	3	Both	27	Age-standardized	410	Neoplasms	110	Dietary risks	3	Rate	2020	9.36889005311	16.77495721444	2.0897039518500002
1	Deaths	55	Slovenia	3	Both	27	Age-standardized	410	Neoplasms	110	Dietary risks	3	Rate	2021	9.048815662179999	16.57910112959	2.06746933619
1	Deaths	52	Romania	3	Both	27	Age-standardized	410	Neoplasms	110	Dietary risks	3	Rate	1990	8.192924890359999	16.55759657037	2.0642402859
1	Deaths	52	Romania	3	Both	27	Age-standardized	410	Neoplasms	110	Dietary risks	3	Rate	1991	8.214606710370001	16.47247820907	2.08194469178
1	Deaths	52	Romania	3	Both	27	Age-standardized	410	Neoplasms	110	Dietary risks	3	Rate	1992	8.52672345739	16.90396967256	2.17547832781
1	Deaths	52	Romania	3	Both	27	Age-standardized	410	Neoplasms	110	Dietary risks	3	Rate	1993	8.90852062465	17.352545602099998	2.29324959275
1	Deaths	52	Romania	3	Both	27	Age-standardized	410	Neoplasms	110	Dietary risks	3	Rate	1994	9.565672650369999	18.27658355117	2.48912569932
1	Deaths	52	Romania	3	Both	27	Age-standardized	410	Neoplasms	110	Dietary risks	3	Rate	1995	10.03963863285	19.01252135263	2.59480387522
1	Deaths	52	Romania	3	Both	27	Age-standardized	410	Neoplasms	110	Dietary risks	3	Rate	1996	10.22971908442	19.237521725009998	2.60645842271
1	Deaths	52	Romania	3	Both	27	Age-standardized	410	Neoplasms	110	Dietary risks	3	Rate	1997	10.218463272760001	19.12945682561	2.59921503246
1	Deaths	52	Romania	3	Both	27	Age-standardized	410	Neoplasms	110	Dietary risks	3	Rate	1998	9.922924449209999	18.511800459609997	2.5116353733800003
1	Deaths	52	Romania	3	Both	27	Age-standardized	410	Neoplasms	110	Dietary risks	3	Rate	1999	9.28426640174	17.74013865746	2.2852781838
1	Deaths	52	Romania	3	Both	27	Age-standardized	410	Neoplasms	110	Dietary risks	3	Rate	2000	9.19402948495	17.61169324785	2.25931505686
1	Deaths	52	Romania	3	Both	27	Age-standardized	410	Neoplasms	110	Dietary risks	3	Rate	2001	9.67088800308	18.514858255	2.36859890108
1	Deaths	52	Romania	3	Both	27	Age-standardized	410	Neoplasms	110	Dietary risks	3	Rate	2002	9.81199887966	18.887882609960002	2.39183279919
1	Deaths	52	Romania	3	Both	27	Age-standardized	410	Neoplasms	110	Dietary risks	3	Rate	2003	9.86372667439	18.862807057119998	2.405161246
1	Deaths	52	Romania	3	Both	27	Age-standardized	410	Neoplasms	110	Dietary risks	3	Rate	2004	9.79539014297	18.796183424149998	2.3931723973
1	Deaths	52	Romania	3	Both	27	Age-standardized	410	Neoplasms	110	Dietary risks	3	Rate	2005	9.94143977451	18.98771002124	2.44851525295
1	Deaths	52	Romania	3	Both	27	Age-standardized	410	Neoplasms	110	Dietary risks	3	Rate	2006	9.94972247746	19.02170856704	2.43371178232
1	Deaths	52	Romania	3	Both	27	Age-standardized	410	Neoplasms	110	Dietary risks	3	Rate	2007	9.90431158225	18.63861709825	2.3816489036300004
1	Deaths	52	Romania	3	Both	27	Age-standardized	410	Neoplasms	110	Dietary risks	3	Rate	2008	10.13646400229	18.91133470159	2.4158966935799997
1	Deaths	52	Romania	3	Both	27	Age-standardized	410	Neoplasms	110	Dietary risks	3	Rate	2009	10.3620296354	19.22018048876	2.4598171822999997
1	Deaths	52	Romania	3	Both	27	Age-standardized	410	Neoplasms	110	Dietary risks	3	Rate	2010	10.4202267335	19.16983611949	2.46765414761
1	Deaths	52	Romania	3	Both	27	Age-standardized	410	Neoplasms	110	Dietary risks	3	Rate	2011	10.19621008864	18.8016146269	2.41437209909
1	Deaths	52	Romania	3	Both	27	Age-standardized	410	Neoplasms	110	Dietary risks	3	Rate	2012	10.46449549881	19.28712261487	2.468473847
1	Deaths	52	Romania	3	Both	27	Age-standardized	410	Neoplasms	110	Dietary risks	3	Rate	2013	10.27757107478	18.70405042892	2.40875434788
1	Deaths	52	Romania	3	Both	27	Age-standardized	410	Neoplasms	110	Dietary risks	3	Rate	2014	10.71306463987	19.15498782749	2.4699437196800003
1	Deaths	52	Romania	3	Both	27	Age-standardized	410	Neoplasms	110	Dietary risks	3	Rate	2015	10.78744317705	19.28602168428	2.49217866719
1	Deaths	52	Romania	3	Both	27	Age-standardized	410	Neoplasms	110	Dietary risks	3	Rate	2016	11.03524506436	19.84170598253	2.53513585828
1	Deaths	52	Romania	3	Both	27	Age-standardized	410	Neoplasms	110	Dietary risks	3	Rate	2017	11.01987113365	19.72531376996	2.53418299234
1	Deaths	52	Romania	3	Both	27	Age-standardized	410	Neoplasms	110	Dietary risks	3	Rate	2018	11.066891915740001	19.707466154509998	2.54725526807
1	Deaths	52	Romania	3	Both	27	Age-standardized	410	Neoplasms	110	Dietary risks	3	Rate	2019	10.94901820949	19.53575467005	2.52884490049
1	Deaths	52	Romania	3	Both	27	Age-standardized	410	Neoplasms	110	Dietary risks	3	Rate	2020	10.87692086054	19.67471563221	2.55140788299
1	Deaths	52	Romania	3	Both	27	Age-standardized	410	Neoplasms	110	Dietary risks	3	Rate	2021	11.12199845586	20.23003009453	2.57425194957
1	Deaths	54	Slovakia	3	Both	27	Age-standardized	410	Neoplasms	110	Dietary risks	3	Rate	1990	16.23356506535	28.41324287586	4.828012779300001
1	Deaths	54	Slovakia	3	Both	27	Age-standardized	410	Neoplasms	110	Dietary risks	3	Rate	1991	16.211571635429998	27.923369132570002	4.86066116586
1	Deaths	54	Slovakia	3	Both	27	Age-standardized	410	Neoplasms	110	Dietary risks	3	Rate	1992	16.12657707961	27.20352943433	4.9456218869
1	Deaths	54	Slovakia	3	Both	27	Age-standardized	410	Neoplasms	110	Dietary risks	3	Rate	1993	15.98062294123	26.981071916789997	4.9717893348199995
1	Deaths	54	Slovakia	3	Both	27	Age-standardized	410	Neoplasms	110	Dietary risks	3	Rate	1994	15.6187469715	26.22968847285	4.91248048023
1	Deaths	54	Slovakia	3	Both	27	Age-standardized	410	Neoplasms	110	Dietary risks	3	Rate	1995	15.77600027095	26.547694422459998	4.94761632782
1	Deaths	54	Slovakia	3	Both	27	Age-standardized	410	Neoplasms	110	Dietary risks	3	Rate	1996	15.52240434245	26.01921094981	4.89358471053
1	Deaths	54	Slovakia	3	Both	27	Age-standardized	410	Neoplasms	110	Dietary risks	3	Rate	1997	16.23513036623	26.95274056831	5.05454595086
1	Deaths	54	Slovakia	3	Both	27	Age-standardized	410	Neoplasms	110	Dietary risks	3	Rate	1998	16.46718562942	27.306877792770003	5.14007978417
1	Deaths	54	Slovakia	3	Both	27	Age-standardized	410	Neoplasms	110	Dietary risks	3	Rate	1999	16.37215224252	27.185259503810002	5.06270587799
1	Deaths	54	Slovakia	3	Both	27	Age-standardized	410	Neoplasms	110	Dietary risks	3	Rate	2000	15.93215935088	26.55463975796	4.90887847604
1	Deaths	54	Slovakia	3	Both	27	Age-standardized	410	Neoplasms	110	Dietary risks	3	Rate	2001	15.884680308410001	26.582872469850003	4.757154526
1	Deaths	54	Slovakia	3	Both	27	Age-standardized	410	Neoplasms	110	Dietary risks	3	Rate	2002	15.65241024467	25.9349211689	4.6561850647
1	Deaths	54	Slovakia	3	Both	27	Age-standardized	410	Neoplasms	110	Dietary risks	3	Rate	2003	15.51484786167	25.86131153289	4.58525573335
1	Deaths	54	Slovakia	3	Both	27	Age-standardized	410	Neoplasms	110	Dietary risks	3	Rate	2004	15.150311869400001	25.335182391640004	4.44664979952
1	Deaths	54	Slovakia	3	Both	27	Age-standardized	410	Neoplasms	110	Dietary risks	3	Rate	2005	15.33586241359	25.6537420329	4.48707693343
1	Deaths	54	Slovakia	3	Both	27	Age-standardized	410	Neoplasms	110	Dietary risks	3	Rate	2006	15.16007388301	25.36077351318	4.44995134724
1	Deaths	54	Slovakia	3	Both	27	Age-standardized	410	Neoplasms	110	Dietary risks	3	Rate	2007	15.352097337740002	25.968594548400002	4.531452086120001
1	Deaths	54	Slovakia	3	Both	27	Age-standardized	410	Neoplasms	110	Dietary risks	3	Rate	2008	15.091676207310002	25.20895175815	4.44272784217
1	Deaths	54	Slovakia	3	Both	27	Age-standardized	410	Neoplasms	110	Dietary risks	3	Rate	2009	15.03798322319	24.877012912479998	4.433160202290001
1	Deaths	54	Slovakia	3	Both	27	Age-standardized	410	Neoplasms	110	Dietary risks	3	Rate	2010	14.70134801716	24.29611431337	4.27382041506
1	Deaths	54	Slovakia	3	Both	27	Age-standardized	410	Neoplasms	110	Dietary risks	3	Rate	2011	14.747093666029999	24.17746993102	4.3119541235100005
1	Deaths	54	Slovakia	3	Both	27	Age-standardized	410	Neoplasms	110	Dietary risks	3	Rate	2012	14.609805033999999	24.14695222489	4.25914076429
1	Deaths	54	Slovakia	3	Both	27	Age-standardized	410	Neoplasms	110	Dietary risks	3	Rate	2013	14.42347923273	23.69346733222	4.16207813499
1	Deaths	54	Slovakia	3	Both	27	Age-standardized	410	Neoplasms	110	Dietary risks	3	Rate	2014	14.227836271560001	23.45266207383	4.0418097690899994
1	Deaths	54	Slovakia	3	Both	27	Age-standardized	410	Neoplasms	110	Dietary risks	3	Rate	2015	14.45313951698	24.05349408478	4.0018003332
1	Deaths	54	Slovakia	3	Both	27	Age-standardized	410	Neoplasms	110	Dietary risks	3	Rate	2016	13.9335502296	23.10355855707	3.8492184368999998
1	Deaths	54	Slovakia	3	Both	27	Age-standardized	410	Neoplasms	110	Dietary risks	3	Rate	2017	14.05914193993	23.23349986924	3.80871041475
1	Deaths	54	Slovakia	3	Both	27	Age-standardized	410	Neoplasms	110	Dietary risks	3	Rate	2018	14.0690569243	23.25950067792	3.7327154001100005
1	Deaths	54	Slovakia	3	Both	27	Age-standardized	410	Neoplasms	110	Dietary risks	3	Rate	2019	13.64267367258	22.49240155179	3.6229567433000005
1	Deaths	54	Slovakia	3	Both	27	Age-standardized	410	Neoplasms	110	Dietary risks	3	Rate	2020	13.58289541352	22.44191629559	3.53157372578
1	Deaths	54	Slovakia	3	Both	27	Age-standardized	410	Neoplasms	110	Dietary risks	3	Rate	2021	13.54137739537	22.8711495249	3.51134744201
1	Deaths	57	Belarus	3	Both	27	Age-standardized	410	Neoplasms	110	Dietary risks	3	Rate	1990	12.204835839760001	25.753433829979997	2.8918511203999997
1	Deaths	57	Belarus	3	Both	27	Age-standardized	410	Neoplasms	110	Dietary risks	3	Rate	1991	13.15804018575	27.310150499819997	3.0895812154600004
1	Deaths	57	Belarus	3	Both	27	Age-standardized	410	Neoplasms	110	Dietary risks	3	Rate	1992	13.73633857024	28.48895193297	3.26302320925
1	Deaths	57	Belarus	3	Both	27	Age-standardized	410	Neoplasms	110	Dietary risks	3	Rate	1993	14.2269747742	29.278992468410003	3.50040216332
1	Deaths	57	Belarus	3	Both	27	Age-standardized	410	Neoplasms	110	Dietary risks	3	Rate	1994	13.62923965092	27.9405197213	3.35298682371
1	Deaths	57	Belarus	3	Both	27	Age-standardized	410	Neoplasms	110	Dietary risks	3	Rate	1995	13.18026728842	27.104161787730003	3.3062870447600003
1	Deaths	57	Belarus	3	Both	27	Age-standardized	410	Neoplasms	110	Dietary risks	3	Rate	1996	13.41093675672	27.16218747547	3.40353442024
1	Deaths	57	Belarus	3	Both	27	Age-standardized	410	Neoplasms	110	Dietary risks	3	Rate	1997	14.271187622620001	28.70488567812	3.62694819287
1	Deaths	57	Belarus	3	Both	27	Age-standardized	410	Neoplasms	110	Dietary risks	3	Rate	1998	14.407265988839999	28.903276845039997	3.6563505161700003
1	Deaths	57	Belarus	3	Both	27	Age-standardized	410	Neoplasms	110	Dietary risks	3	Rate	1999	14.293362403889999	28.670800425739998	3.6165733971000003
1	Deaths	57	Belarus	3	Both	27	Age-standardized	410	Neoplasms	110	Dietary risks	3	Rate	2000	12.895242505070001	25.934988126569998	3.29560551043
1	Deaths	57	Belarus	3	Both	27	Age-standardized	410	Neoplasms	110	Dietary risks	3	Rate	2001	13.38237734161	26.560841037699998	3.46788544509
1	Deaths	57	Belarus	3	Both	27	Age-standardized	410	Neoplasms	110	Dietary risks	3	Rate	2002	12.66832325587	24.993435795750003	3.28620119642
1	Deaths	57	Belarus	3	Both	27	Age-standardized	410	Neoplasms	110	Dietary risks	3	Rate	2003	11.73504643658	22.87979815424	3.0563105504499997
1	Deaths	57	Belarus	3	Both	27	Age-standardized	410	Neoplasms	110	Dietary risks	3	Rate	2004	11.319999321740001	22.31991498044	2.93200235546
1	Deaths	57	Belarus	3	Both	27	Age-standardized	410	Neoplasms	110	Dietary risks	3	Rate	2005	11.35278502821	22.37292242808	2.95760206446
1	Deaths	57	Belarus	3	Both	27	Age-standardized	410	Neoplasms	110	Dietary risks	3	Rate	2006	11.009799254179999	21.42243935192	2.84360006932
1	Deaths	57	Belarus	3	Both	27	Age-standardized	410	Neoplasms	110	Dietary risks	3	Rate	2007	10.45757301272	20.15802438063	2.69829466989
1	Deaths	57	Belarus	3	Both	27	Age-standardized	410	Neoplasms	110	Dietary risks	3	Rate	2008	10.18598570913	19.66188562097	2.62616904823
1	Deaths	57	Belarus	3	Both	27	Age-standardized	410	Neoplasms	110	Dietary risks	3	Rate	2009	9.06991572376	17.94856991305	2.2165518952700003
1	Deaths	57	Belarus	3	Both	27	Age-standardized	410	Neoplasms	110	Dietary risks	3	Rate	2010	10.31470725586	19.83804331479	2.60214489264
1	Deaths	57	Belarus	3	Both	27	Age-standardized	410	Neoplasms	110	Dietary risks	3	Rate	2011	10.75146967882	20.25176376765	2.6952414554899997
1	Deaths	57	Belarus	3	Both	27	Age-standardized	410	Neoplasms	110	Dietary risks	3	Rate	2012	9.729125366489999	18.04258147954	2.45335099488
1	Deaths	57	Belarus	3	Both	27	Age-standardized	410	Neoplasms	110	Dietary risks	3	Rate	2013	9.97713273638	18.388005488930002	2.49249422764
1	Deaths	57	Belarus	3	Both	27	Age-standardized	410	Neoplasms	110	Dietary risks	3	Rate	2014	9.607201909999999	17.6417063429	2.40671594886
1	Deaths	57	Belarus	3	Both	27	Age-standardized	410	Neoplasms	110	Dietary risks	3	Rate	2015	9.19753385273	16.984360741259998	2.30054605038
1	Deaths	57	Belarus	3	Both	27	Age-standardized	410	Neoplasms	110	Dietary risks	3	Rate	2016	9.36550291006	16.99467683084	2.38794135034
1	Deaths	57	Belarus	3	Both	27	Age-standardized	410	Neoplasms	110	Dietary risks	3	Rate	2017	9.37422749948	17.20048913015	2.41184097296
1	Deaths	57	Belarus	3	Both	27	Age-standardized	410	Neoplasms	110	Dietary risks	3	Rate	2018	9.61317036668	17.6603678934	2.4733324580300002
1	Deaths	57	Belarus	3	Both	27	Age-standardized	410	Neoplasms	110	Dietary risks	3	Rate	2019	9.82320301494	18.09158770878	2.53688149671
1	Deaths	57	Belarus	3	Both	27	Age-standardized	410	Neoplasms	110	Dietary risks	3	Rate	2020	9.82974584313	17.47679361867	2.56435388997
1	Deaths	57	Belarus	3	Both	27	Age-standardized	410	Neoplasms	110	Dietary risks	3	Rate	2021	9.84791419405	17.45357713783	2.48426209867
1	Deaths	58	Estonia	3	Both	27	Age-standardized	410	Neoplasms	110	Dietary risks	3	Rate	1990	13.38482934465	25.10626778054	3.0530164402000004
1	Deaths	58	Estonia	3	Both	27	Age-standardized	410	Neoplasms	110	Dietary risks	3	Rate	1991	14.166590668269999	26.589487750350003	3.19567160671
1	Deaths	58	Estonia	3	Both	27	Age-standardized	410	Neoplasms	110	Dietary risks	3	Rate	1992	13.62232406936	25.506312268480002	3.1242512642099998
1	Deaths	58	Estonia	3	Both	27	Age-standardized	410	Neoplasms	110	Dietary risks	3	Rate	1993	13.971860245830001	26.151271281640003	3.24309649562
1	Deaths	58	Estonia	3	Both	27	Age-standardized	410	Neoplasms	110	Dietary risks	3	Rate	1994	14.187327352810001	26.2966805104	3.28960646282
1	Deaths	58	Estonia	3	Both	27	Age-standardized	410	Neoplasms	110	Dietary risks	3	Rate	1995	13.73127873259	25.307350205189998	3.19722257554
1	Deaths	58	Estonia	3	Both	27	Age-standardized	410	Neoplasms	110	Dietary risks	3	Rate	1996	12.743565298759998	23.289549182189997	2.9369492582
1	Deaths	58	Estonia	3	Both	27	Age-standardized	410	Neoplasms	110	Dietary risks	3	Rate	1997	12.8304960146	23.534286849729998	2.95720389822
1	Deaths	58	Estonia	3	Both	27	Age-standardized	410	Neoplasms	110	Dietary risks	3	Rate	1998	13.413738822849998	24.45762759507	2.9937732399700003
1	Deaths	58	Estonia	3	Both	27	Age-standardized	410	Neoplasms	110	Dietary risks	3	Rate	1999	12.81573781282	22.97925138881	2.8174672592600003
1	Deaths	58	Estonia	3	Both	27	Age-standardized	410	Neoplasms	110	Dietary risks	3	Rate	2000	12.571355232719998	22.42263999291	2.74714245772
1	Deaths	58	Estonia	3	Both	27	Age-standardized	410	Neoplasms	110	Dietary risks	3	Rate	2001	12.706981132189998	22.56575005566	2.6835479434100002
1	Deaths	58	Estonia	3	Both	27	Age-standardized	410	Neoplasms	110	Dietary risks	3	Rate	2002	12.248146597349999	21.848596158150002	2.56195687291
1	Deaths	58	Estonia	3	Both	27	Age-standardized	410	Neoplasms	110	Dietary risks	3	Rate	2003	11.83428315057	21.10052399049	2.46107520979
1	Deaths	58	Estonia	3	Both	27	Age-standardized	410	Neoplasms	110	Dietary risks	3	Rate	2004	11.84256181063	21.019958711930002	2.4551797987099997
1	Deaths	58	Estonia	3	Both	27	Age-standardized	410	Neoplasms	110	Dietary risks	3	Rate	2005	11.65157899782	20.80970199538	2.37996683111
1	Deaths	58	Estonia	3	Both	27	Age-standardized	410	Neoplasms	110	Dietary risks	3	Rate	2006	11.64161102906	20.84758911631	2.36480553701
1	Deaths	58	Estonia	3	Both	27	Age-standardized	410	Neoplasms	110	Dietary risks	3	Rate	2007	11.528070157030001	20.407121429740002	2.35666589694
1	Deaths	58	Estonia	3	Both	27	Age-standardized	410	Neoplasms	110	Dietary risks	3	Rate	2008	10.924411915530001	19.36450776938	2.23913285292
1	Deaths	58	Estonia	3	Both	27	Age-standardized	410	Neoplasms	110	Dietary risks	3	Rate	2009	10.767832681589999	19.24505533036	2.18327943718
1	Deaths	58	Estonia	3	Both	27	Age-standardized	410	Neoplasms	110	Dietary risks	3	Rate	2010	10.282463817930001	18.50260468057	2.12761225637
1	Deaths	58	Estonia	3	Both	27	Age-standardized	410	Neoplasms	110	Dietary risks	3	Rate	2011	10.58410366273	18.81523598917	2.2232838266
1	Deaths	58	Estonia	3	Both	27	Age-standardized	410	Neoplasms	110	Dietary risks	3	Rate	2012	10.37402110578	18.31734245265	2.2009701333800002
1	Deaths	58	Estonia	3	Both	27	Age-standardized	410	Neoplasms	110	Dietary risks	3	Rate	2013	10.00466455423	17.8876606223	2.09102762761
1	Deaths	58	Estonia	3	Both	27	Age-standardized	410	Neoplasms	110	Dietary risks	3	Rate	2014	10.146560203850001	17.581765313010003	2.14045767052
1	Deaths	58	Estonia	3	Both	27	Age-standardized	410	Neoplasms	110	Dietary risks	3	Rate	2015	10.38210196658	18.087798273089998	2.20021716859
1	Deaths	58	Estonia	3	Both	27	Age-standardized	410	Neoplasms	110	Dietary risks	3	Rate	2016	11.00153214641	19.02851774005	2.31191773762
1	Deaths	58	Estonia	3	Both	27	Age-standardized	410	Neoplasms	110	Dietary risks	3	Rate	2017	10.476876236859999	18.03141002351	2.1416823911400003
1	Deaths	58	Estonia	3	Both	27	Age-standardized	410	Neoplasms	110	Dietary risks	3	Rate	2018	10.54171598524	18.3279776801	2.18505297272
1	Deaths	58	Estonia	3	Both	27	Age-standardized	410	Neoplasms	110	Dietary risks	3	Rate	2019	10.42590553105	17.8916106488	2.14525771467
1	Deaths	58	Estonia	3	Both	27	Age-standardized	410	Neoplasms	110	Dietary risks	3	Rate	2020	10.38214295068	17.89362630281	2.12828748615
1	Deaths	58	Estonia	3	Both	27	Age-standardized	410	Neoplasms	110	Dietary risks	3	Rate	2021	10.25285060162	17.85266357304	1.95957739243
1	Deaths	60	Lithuania	3	Both	27	Age-standardized	410	Neoplasms	110	Dietary risks	3	Rate	1990	12.37033457003	24.08932906844	3.0011225205999996
1	Deaths	60	Lithuania	3	Both	27	Age-standardized	410	Neoplasms	110	Dietary risks	3	Rate	1991	13.02747740707	25.011939491739998	3.17339905029
1	Deaths	60	Lithuania	3	Both	27	Age-standardized	410	Neoplasms	110	Dietary risks	3	Rate	1992	12.59504771976	24.280905902399997	3.04061557019
1	Deaths	60	Lithuania	3	Both	27	Age-standardized	410	Neoplasms	110	Dietary risks	3	Rate	1993	12.91324244417	24.65608318748	3.1085851903299995
1	Deaths	60	Lithuania	3	Both	27	Age-standardized	410	Neoplasms	110	Dietary risks	3	Rate	1994	12.969813271789999	24.71984861567	3.1321184967500004
1	Deaths	60	Lithuania	3	Both	27	Age-standardized	410	Neoplasms	110	Dietary risks	3	Rate	1995	12.989214518999999	24.501536864549998	3.15046747442
1	Deaths	60	Lithuania	3	Both	27	Age-standardized	410	Neoplasms	110	Dietary risks	3	Rate	1996	12.65585921731	23.87477798912	3.03342460377
1	Deaths	60	Lithuania	3	Both	27	Age-standardized	410	Neoplasms	110	Dietary risks	3	Rate	1997	12.303414310600001	23.12726134599	2.97447733428
1	Deaths	60	Lithuania	3	Both	27	Age-standardized	410	Neoplasms	110	Dietary risks	3	Rate	1998	12.59486155581	23.46800098774	3.04528181382
1	Deaths	60	Lithuania	3	Both	27	Age-standardized	410	Neoplasms	110	Dietary risks	3	Rate	1999	12.39606472608	23.19785744268	2.9536557500500003
1	Deaths	60	Lithuania	3	Both	27	Age-standardized	410	Neoplasms	110	Dietary risks	3	Rate	2000	12.23783227919	22.83365697473	2.9508654237
1	Deaths	60	Lithuania	3	Both	27	Age-standardized	410	Neoplasms	110	Dietary risks	3	Rate	2001	12.524193084390001	22.89953826028	2.9503748502100002
1	Deaths	60	Lithuania	3	Both	27	Age-standardized	410	Neoplasms	110	Dietary risks	3	Rate	2002	12.17917151161	22.51404047171	2.86240601656
1	Deaths	60	Lithuania	3	Both	27	Age-standardized	410	Neoplasms	110	Dietary risks	3	Rate	2003	12.312996837730001	22.82411328173	2.83655206496
1	Deaths	60	Lithuania	3	Both	27	Age-standardized	410	Neoplasms	110	Dietary risks	3	Rate	2004	12.113330177549999	22.33047195137	2.77675909263
1	Deaths	60	Lithuania	3	Both	27	Age-standardized	410	Neoplasms	110	Dietary risks	3	Rate	2005	12.687254764490001	23.17560930973	2.88891115513
1	Deaths	60	Lithuania	3	Both	27	Age-standardized	410	Neoplasms	110	Dietary risks	3	Rate	2006	12.734483549830001	23.11322424523	2.88169606723
1	Deaths	60	Lithuania	3	Both	27	Age-standardized	410	Neoplasms	110	Dietary risks	3	Rate	2007	12.994172262340001	23.68544977454	2.90082111737
1	Deaths	60	Lithuania	3	Both	27	Age-standardized	410	Neoplasms	110	Dietary risks	3	Rate	2008	12.98951198647	23.580723565	2.86681171841
1	Deaths	60	Lithuania	3	Both	27	Age-standardized	410	Neoplasms	110	Dietary risks	3	Rate	2009	12.17066241561	21.8628895749	2.6997845459
1	Deaths	60	Lithuania	3	Both	27	Age-standardized	410	Neoplasms	110	Dietary risks	3	Rate	2010	12.24360652896	21.85280750955	2.7298666420799997
1	Deaths	60	Lithuania	3	Both	27	Age-standardized	410	Neoplasms	110	Dietary risks	3	Rate	2011	12.217953980969998	21.4059281797	2.70202932865
1	Deaths	60	Lithuania	3	Both	27	Age-standardized	410	Neoplasms	110	Dietary risks	3	Rate	2012	11.9508845302	20.939029069780002	2.60810146157
1	Deaths	60	Lithuania	3	Both	27	Age-standardized	410	Neoplasms	110	Dietary risks	3	Rate	2013	12.0617809993	20.96922268835	2.61709286154
1	Deaths	60	Lithuania	3	Both	27	Age-standardized	410	Neoplasms	110	Dietary risks	3	Rate	2014	11.69485305205	20.64397086348	2.53687702633
1	Deaths	60	Lithuania	3	Both	27	Age-standardized	410	Neoplasms	110	Dietary risks	3	Rate	2015	11.94872723474	21.16716133528	2.6208665519
1	Deaths	60	Lithuania	3	Both	27	Age-standardized	410	Neoplasms	110	Dietary risks	3	Rate	2016	11.559343891160001	20.45432714679	2.56678600899
1	Deaths	60	Lithuania	3	Both	27	Age-standardized	410	Neoplasms	110	Dietary risks	3	Rate	2017	10.929017716779999	19.21881519904	2.3931037339600003
1	Deaths	60	Lithuania	3	Both	27	Age-standardized	410	Neoplasms	110	Dietary risks	3	Rate	2018	10.842660247900001	18.94210736506	2.41011447348
1	Deaths	60	Lithuania	3	Both	27	Age-standardized	410	Neoplasms	110	Dietary risks	3	Rate	2019	10.79940087878	18.80358556527	2.39157921759
1	Deaths	60	Lithuania	3	Both	27	Age-standardized	410	Neoplasms	110	Dietary risks	3	Rate	2020	10.78611785284	18.93541092524	2.4008780821299998
1	Deaths	60	Lithuania	3	Both	27	Age-standardized	410	Neoplasms	110	Dietary risks	3	Rate	2021	10.67762168661	18.88343875745	2.28454073714
1	Deaths	59	Latvia	3	Both	27	Age-standardized	410	Neoplasms	110	Dietary risks	3	Rate	1990	13.12918191628	25.732033108160003	3.02527320775
1	Deaths	59	Latvia	3	Both	27	Age-standardized	410	Neoplasms	110	Dietary risks	3	Rate	1991	13.092492461380001	25.401112471679998	3.03469231845
1	Deaths	59	Latvia	3	Both	27	Age-standardized	410	Neoplasms	110	Dietary risks	3	Rate	1992	13.12553072327	25.17136573672	3.00862455705
1	Deaths	59	Latvia	3	Both	27	Age-standardized	410	Neoplasms	110	Dietary risks	3	Rate	1993	13.48418146774	25.42405134854	3.11052929907
1	Deaths	59	Latvia	3	Both	27	Age-standardized	410	Neoplasms	110	Dietary risks	3	Rate	1994	14.45627918292	26.879838384600003	3.38993770007
1	Deaths	59	Latvia	3	Both	27	Age-standardized	410	Neoplasms	110	Dietary risks	3	Rate	1995	14.06475436311	26.14348719536	3.31942218951
1	Deaths	59	Latvia	3	Both	27	Age-standardized	410	Neoplasms	110	Dietary risks	3	Rate	1996	12.91599400653	23.57707832278	3.1071700225400005
1	Deaths	59	Latvia	3	Both	27	Age-standardized	410	Neoplasms	110	Dietary risks	3	Rate	1997	13.004236235990001	23.59914503382	3.18254586146
1	Deaths	59	Latvia	3	Both	27	Age-standardized	410	Neoplasms	110	Dietary risks	3	Rate	1998	13.71124987552	24.98386284652	3.34582157592
1	Deaths	59	Latvia	3	Both	27	Age-standardized	410	Neoplasms	110	Dietary risks	3	Rate	1999	13.237944842320001	23.81746825561	3.1930833609200002
1	Deaths	59	Latvia	3	Both	27	Age-standardized	410	Neoplasms	110	Dietary risks	3	Rate	2000	12.608371388810001	22.70483079913	3.10268447367
1	Deaths	59	Latvia	3	Both	27	Age-standardized	410	Neoplasms	110	Dietary risks	3	Rate	2001	13.11359709874	23.719933224600002	3.2228004468000004
1	Deaths	59	Latvia	3	Both	27	Age-standardized	410	Neoplasms	110	Dietary risks	3	Rate	2002	12.780019286629999	22.78366192587	3.09597469748
1	Deaths	59	Latvia	3	Both	27	Age-standardized	410	Neoplasms	110	Dietary risks	3	Rate	2003	12.76391279883	22.543496186589998	3.0641345657400003
1	Deaths	59	Latvia	3	Both	27	Age-standardized	410	Neoplasms	110	Dietary risks	3	Rate	2004	12.66143802249	22.33999225442	3.00168382357
1	Deaths	59	Latvia	3	Both	27	Age-standardized	410	Neoplasms	110	Dietary risks	3	Rate	2005	12.966373556850002	22.95245742906	3.08545195619
1	Deaths	59	Latvia	3	Both	27	Age-standardized	410	Neoplasms	110	Dietary risks	3	Rate	2006	13.43848869004	23.867669984149998	3.19966036049
1	Deaths	59	Latvia	3	Both	27	Age-standardized	410	Neoplasms	110	Dietary risks	3	Rate	2007	13.17497678066	23.29870720263	3.09787498397
1	Deaths	59	Latvia	3	Both	27	Age-standardized	410	Neoplasms	110	Dietary risks	3	Rate	2008	12.75609158743	22.737819838060002	2.9373346997
1	Deaths	59	Latvia	3	Both	27	Age-standardized	410	Neoplasms	110	Dietary risks	3	Rate	2009	12.796649363240002	22.48147893772	2.89112895277
1	Deaths	59	Latvia	3	Both	27	Age-standardized	410	Neoplasms	110	Dietary risks	3	Rate	2010	12.806379918549998	22.63760275582	2.9127791886
1	Deaths	59	Latvia	3	Both	27	Age-standardized	410	Neoplasms	110	Dietary risks	3	Rate	2011	12.60056828607	22.53981957668	2.86837140057
1	Deaths	59	Latvia	3	Both	27	Age-standardized	410	Neoplasms	110	Dietary risks	3	Rate	2012	12.64623586974	22.118684586900002	2.84986525833
1	Deaths	59	Latvia	3	Both	27	Age-standardized	410	Neoplasms	110	Dietary risks	3	Rate	2013	12.598371641279998	21.95523476351	2.85650319183
1	Deaths	59	Latvia	3	Both	27	Age-standardized	410	Neoplasms	110	Dietary risks	3	Rate	2014	12.19755944932	21.28062646583	2.81695669852
1	Deaths	59	Latvia	3	Both	27	Age-standardized	410	Neoplasms	110	Dietary risks	3	Rate	2015	11.91249570625	20.96578772978	2.77945428515
1	Deaths	59	Latvia	3	Both	27	Age-standardized	410	Neoplasms	110	Dietary risks	3	Rate	2016	11.64998236771	20.45919370322	2.73521611931
1	Deaths	59	Latvia	3	Both	27	Age-standardized	410	Neoplasms	110	Dietary risks	3	Rate	2017	11.522081770469999	20.11843141021	2.7335198505
1	Deaths	59	Latvia	3	Both	27	Age-standardized	410	Neoplasms	110	Dietary risks	3	Rate	2018	11.506380595260001	19.88654646729	2.72423318555
1	Deaths	59	Latvia	3	Both	27	Age-standardized	410	Neoplasms	110	Dietary risks	3	Rate	2019	10.90391181635	18.89883227847	2.51591977133
1	Deaths	59	Latvia	3	Both	27	Age-standardized	410	Neoplasms	110	Dietary risks	3	Rate	2020	10.883125169069999	19.01270466275	2.46737954703
1	Deaths	59	Latvia	3	Both	27	Age-standardized	410	Neoplasms	110	Dietary risks	3	Rate	2021	10.82852091647	19.15186686233	2.42882849694
1	Deaths	62	Russian Federation	3	Both	27	Age-standardized	410	Neoplasms	110	Dietary risks	3	Rate	1990	14.52179881532	29.08623430428	3.69485060137
1	Deaths	62	Russian Federation	3	Both	27	Age-standardized	410	Neoplasms	110	Dietary risks	3	Rate	1991	14.36329405746	28.58305697869	3.6824472135799997
1	Deaths	62	Russian Federation	3	Both	27	Age-standardized	410	Neoplasms	110	Dietary risks	3	Rate	1992	14.57110435948	28.834387572820003	3.7638908822799997
1	Deaths	62	Russian Federation	3	Both	27	Age-standardized	410	Neoplasms	110	Dietary risks	3	Rate	1993	15.69185967231	30.646370631200003	4.0889932796399995
1	Deaths	62	Russian Federation	3	Both	27	Age-standardized	410	Neoplasms	110	Dietary risks	3	Rate	1994	15.99178519188	30.97635983583	4.19462519465
1	Deaths	62	Russian Federation	3	Both	27	Age-standardized	410	Neoplasms	110	Dietary risks	3	Rate	1995	15.277698451860001	29.427436983610004	4.0341387409900005
1	Deaths	62	Russian Federation	3	Both	27	Age-standardized	410	Neoplasms	110	Dietary risks	3	Rate	1996	14.65460926283	28.02911753296	3.89422118185
1	Deaths	62	Russian Federation	3	Both	27	Age-standardized	410	Neoplasms	110	Dietary risks	3	Rate	1997	14.11106116084	26.84353633813	3.75355963254
1	Deaths	62	Russian Federation	3	Both	27	Age-standardized	410	Neoplasms	110	Dietary risks	3	Rate	1998	13.99990309478	26.46610294436	3.73163817257
1	Deaths	62	Russian Federation	3	Both	27	Age-standardized	410	Neoplasms	110	Dietary risks	3	Rate	1999	14.58017987855	27.35438435842	3.8868394056999995
1	Deaths	62	Russian Federation	3	Both	27	Age-standardized	410	Neoplasms	110	Dietary risks	3	Rate	2000	14.74883167736	27.49133221076	3.93614242062
1	Deaths	62	Russian Federation	3	Both	27	Age-standardized	410	Neoplasms	110	Dietary risks	3	Rate	2001	14.497662424960001	26.899389763059997	3.8363559185200002
1	Deaths	62	Russian Federation	3	Both	27	Age-standardized	410	Neoplasms	110	Dietary risks	3	Rate	2002	14.287829314560001	26.48691232203	3.7690612015799996
1	Deaths	62	Russian Federation	3	Both	27	Age-standardized	410	Neoplasms	110	Dietary risks	3	Rate	2003	14.30639473641	26.4600429701	3.7279838065
1	Deaths	62	Russian Federation	3	Both	27	Age-standardized	410	Neoplasms	110	Dietary risks	3	Rate	2004	13.91539242799	25.69708191197	3.58570938149
1	Deaths	62	Russian Federation	3	Both	27	Age-standardized	410	Neoplasms	110	Dietary risks	3	Rate	2005	14.341259822680001	26.34015926249	3.69549767935
1	Deaths	62	Russian Federation	3	Both	27	Age-standardized	410	Neoplasms	110	Dietary risks	3	Rate	2006	13.50654189356	24.7819867657	3.45946886845
1	Deaths	62	Russian Federation	3	Both	27	Age-standardized	410	Neoplasms	110	Dietary risks	3	Rate	2007	13.001705883169999	23.89049571016	3.32196009441
1	Deaths	62	Russian Federation	3	Both	27	Age-standardized	410	Neoplasms	110	Dietary risks	3	Rate	2008	13.143331989460002	24.04581736576	3.3461951363900004
1	Deaths	62	Russian Federation	3	Both	27	Age-standardized	410	Neoplasms	110	Dietary risks	3	Rate	2009	12.834323615319999	23.49932840526	3.26595693278
1	Deaths	62	Russian Federation	3	Both	27	Age-standardized	410	Neoplasms	110	Dietary risks	3	Rate	2010	12.979595664989999	23.68694928886	3.3028729396000003
1	Deaths	62	Russian Federation	3	Both	27	Age-standardized	410	Neoplasms	110	Dietary risks	3	Rate	2011	12.35376006696	22.434113585589998	3.1294011355699998
1	Deaths	62	Russian Federation	3	Both	27	Age-standardized	410	Neoplasms	110	Dietary risks	3	Rate	2012	12.055228890810001	21.79446120532	3.05143770483
1	Deaths	62	Russian Federation	3	Both	27	Age-standardized	410	Neoplasms	110	Dietary risks	3	Rate	2013	11.853967158589999	21.31507395861	2.99562715564
1	Deaths	62	Russian Federation	3	Both	27	Age-standardized	410	Neoplasms	110	Dietary risks	3	Rate	2014	12.03694230909	21.54912154071	3.0445442718
1	Deaths	62	Russian Federation	3	Both	27	Age-standardized	410	Neoplasms	110	Dietary risks	3	Rate	2015	12.01900501361	21.41191242018	3.047930148
1	Deaths	62	Russian Federation	3	Both	27	Age-standardized	410	Neoplasms	110	Dietary risks	3	Rate	2016	11.87177973395	21.04869771214	3.01349250783
1	Deaths	62	Russian Federation	3	Both	27	Age-standardized	410	Neoplasms	110	Dietary risks	3	Rate	2017	11.49068032316	20.276131531260003	2.91628017832
1	Deaths	62	Russian Federation	3	Both	27	Age-standardized	410	Neoplasms	110	Dietary risks	3	Rate	2018	11.672609750320001	20.44684591063	2.9626904595
1	Deaths	62	Russian Federation	3	Both	27	Age-standardized	410	Neoplasms	110	Dietary risks	3	Rate	2019	11.63330606076	20.27368140963	2.9407901922199997
1	Deaths	62	Russian Federation	3	Both	27	Age-standardized	410	Neoplasms	110	Dietary risks	3	Rate	2020	11.49179567936	20.20529609781	2.91601493084
1	Deaths	62	Russian Federation	3	Both	27	Age-standardized	410	Neoplasms	110	Dietary risks	3	Rate	2021	11.53520619042	20.43296153495	3.0587073589000005
1	Deaths	61	Republic of Moldova	3	Both	27	Age-standardized	410	Neoplasms	110	Dietary risks	3	Rate	1990	11.61552344418	22.026479805999998	2.96762292662
1	Deaths	61	Republic of Moldova	3	Both	27	Age-standardized	410	Neoplasms	110	Dietary risks	3	Rate	1991	11.67202976878	21.88566709647	2.94481928646
1	Deaths	61	Republic of Moldova	3	Both	27	Age-standardized	410	Neoplasms	110	Dietary risks	3	Rate	1992	11.01826818084	20.52766538446	2.81501453016
1	Deaths	61	Republic of Moldova	3	Both	27	Age-standardized	410	Neoplasms	110	Dietary risks	3	Rate	1993	11.13269925913	20.54798197252	2.86845643323
1	Deaths	61	Republic of Moldova	3	Both	27	Age-standardized	410	Neoplasms	110	Dietary risks	3	Rate	1994	11.80996538321	21.584702126409997	3.0645849970300003
1	Deaths	61	Republic of Moldova	3	Both	27	Age-standardized	410	Neoplasms	110	Dietary risks	3	Rate	1995	11.4174302197	20.93734998046	2.95848324979
1	Deaths	61	Republic of Moldova	3	Both	27	Age-standardized	410	Neoplasms	110	Dietary risks	3	Rate	1996	10.22461442913	18.62096122843	2.68372602834
1	Deaths	61	Republic of Moldova	3	Both	27	Age-standardized	410	Neoplasms	110	Dietary risks	3	Rate	1997	8.931948941629999	16.216298423650002	2.3483646662599997
1	Deaths	61	Republic of Moldova	3	Both	27	Age-standardized	410	Neoplasms	110	Dietary risks	3	Rate	1998	8.65622073453	15.67666102623	2.33122365485
1	Deaths	61	Republic of Moldova	3	Both	27	Age-standardized	410	Neoplasms	110	Dietary risks	3	Rate	1999	8.79876817203	15.607105927429998	2.37751983787
1	Deaths	61	Republic of Moldova	3	Both	27	Age-standardized	410	Neoplasms	110	Dietary risks	3	Rate	2000	8.90286569433	15.850140343520001	2.41718674867
1	Deaths	61	Republic of Moldova	3	Both	27	Age-standardized	410	Neoplasms	110	Dietary risks	3	Rate	2001	8.72778168099	15.46242045337	2.4105458075199997
1	Deaths	61	Republic of Moldova	3	Both	27	Age-standardized	410	Neoplasms	110	Dietary risks	3	Rate	2002	8.87965662493	15.61128847407	2.48968322088
1	Deaths	61	Republic of Moldova	3	Both	27	Age-standardized	410	Neoplasms	110	Dietary risks	3	Rate	2003	8.98434606519	15.81558563379	2.53963118413
1	Deaths	61	Republic of Moldova	3	Both	27	Age-standardized	410	Neoplasms	110	Dietary risks	3	Rate	2004	9.0980231827	16.21493365452	2.57738344202
1	Deaths	61	Republic of Moldova	3	Both	27	Age-standardized	410	Neoplasms	110	Dietary risks	3	Rate	2005	9.55969979771	16.95882404044	2.72708318682
1	Deaths	61	Republic of Moldova	3	Both	27	Age-standardized	410	Neoplasms	110	Dietary risks	3	Rate	2006	9.92692243493	17.41975344801	2.8252024485300002
1	Deaths	61	Republic of Moldova	3	Both	27	Age-standardized	410	Neoplasms	110	Dietary risks	3	Rate	2007	10.57001299095	18.71130078334	2.99893090049
1	Deaths	61	Republic of Moldova	3	Both	27	Age-standardized	410	Neoplasms	110	Dietary risks	3	Rate	2008	10.78231694826	19.40674100448	3.03685420315
1	Deaths	61	Republic of Moldova	3	Both	27	Age-standardized	410	Neoplasms	110	Dietary risks	3	Rate	2009	11.05988984249	19.69791756698	3.0944981267700005
1	Deaths	61	Republic of Moldova	3	Both	27	Age-standardized	410	Neoplasms	110	Dietary risks	3	Rate	2010	11.0518755079	19.72719360479	3.09858475248
1	Deaths	61	Republic of Moldova	3	Both	27	Age-standardized	410	Neoplasms	110	Dietary risks	3	Rate	2011	10.52129668952	18.96398229162	2.92818966358
1	Deaths	61	Republic of Moldova	3	Both	27	Age-standardized	410	Neoplasms	110	Dietary risks	3	Rate	2012	10.49801414554	18.79458425697	2.88885075547
1	Deaths	61	Republic of Moldova	3	Both	27	Age-standardized	410	Neoplasms	110	Dietary risks	3	Rate	2013	10.31107267097	18.25996662396	2.81766921619
1	Deaths	61	Republic of Moldova	3	Both	27	Age-standardized	410	Neoplasms	110	Dietary risks	3	Rate	2014	10.64469198875	18.81041733026	2.84218169447
1	Deaths	61	Republic of Moldova	3	Both	27	Age-standardized	410	Neoplasms	110	Dietary risks	3	Rate	2015	10.84548569012	19.06861560723	2.85106005444
1	Deaths	61	Republic of Moldova	3	Both	27	Age-standardized	410	Neoplasms	110	Dietary risks	3	Rate	2016	10.64010612001	18.67393249901	2.8019309225
1	Deaths	61	Republic of Moldova	3	Both	27	Age-standardized	410	Neoplasms	110	Dietary risks	3	Rate	2017	10.045102544039999	17.56338320429	2.67322228515
1	Deaths	61	Republic of Moldova	3	Both	27	Age-standardized	410	Neoplasms	110	Dietary risks	3	Rate	2018	9.92357219109	17.27980305305	2.65722088264
1	Deaths	61	Republic of Moldova	3	Both	27	Age-standardized	410	Neoplasms	110	Dietary risks	3	Rate	2019	9.819437322239999	16.80963231925	2.58513503574
1	Deaths	61	Republic of Moldova	3	Both	27	Age-standardized	410	Neoplasms	110	Dietary risks	3	Rate	2020	9.88624879149	17.17035112426	2.64526488131
1	Deaths	61	Republic of Moldova	3	Both	27	Age-standardized	410	Neoplasms	110	Dietary risks	3	Rate	2021	9.93061052667	17.14685717037	2.6329921944300003
1	Deaths	66	Brunei Darussalam	3	Both	27	Age-standardized	410	Neoplasms	110	Dietary risks	3	Rate	1990	15.720149100759999	28.76579231276	4.87078453373
1	Deaths	66	Brunei Darussalam	3	Both	27	Age-standardized	410	Neoplasms	110	Dietary risks	3	Rate	1991	15.31645783524	27.790147368440003	4.74482396559
1	Deaths	66	Brunei Darussalam	3	Both	27	Age-standardized	410	Neoplasms	110	Dietary risks	3	Rate	1992	14.91436680484	27.24102464136	4.570222924129999
1	Deaths	66	Brunei Darussalam	3	Both	27	Age-standardized	410	Neoplasms	110	Dietary risks	3	Rate	1993	14.48605000533	26.187443397830002	4.46782101688
1	Deaths	66	Brunei Darussalam	3	Both	27	Age-standardized	410	Neoplasms	110	Dietary risks	3	Rate	1994	13.8976386486	24.90335206493	4.3199636533
1	Deaths	66	Brunei Darussalam	3	Both	27	Age-standardized	410	Neoplasms	110	Dietary risks	3	Rate	1995	13.313135599610002	23.61898423881	4.18861919165
1	Deaths	66	Brunei Darussalam	3	Both	27	Age-standardized	410	Neoplasms	110	Dietary risks	3	Rate	1996	12.768905173290001	22.44966781204	4.06299679148
1	Deaths	66	Brunei Darussalam	3	Both	27	Age-standardized	410	Neoplasms	110	Dietary risks	3	Rate	1997	12.56429217726	22.23484594787	4.00926605728
1	Deaths	66	Brunei Darussalam	3	Both	27	Age-standardized	410	Neoplasms	110	Dietary risks	3	Rate	1998	12.574803849	22.67307814273	4.04649263347
1	Deaths	66	Brunei Darussalam	3	Both	27	Age-standardized	410	Neoplasms	110	Dietary risks	3	Rate	1999	12.58303958756	22.720612127829998	4.06819920512
1	Deaths	66	Brunei Darussalam	3	Both	27	Age-standardized	410	Neoplasms	110	Dietary risks	3	Rate	2000	12.343743507070002	21.971805408399998	4.02031441039
1	Deaths	66	Brunei Darussalam	3	Both	27	Age-standardized	410	Neoplasms	110	Dietary risks	3	Rate	2001	12.0027122121	21.38023201788	3.9149591009
1	Deaths	66	Brunei Darussalam	3	Both	27	Age-standardized	410	Neoplasms	110	Dietary risks	3	Rate	2002	11.852489037729999	21.12335545845	3.8118087997699996
1	Deaths	66	Brunei Darussalam	3	Both	27	Age-standardized	410	Neoplasms	110	Dietary risks	3	Rate	2003	11.92048896264	21.01632245754	3.77922212846
1	Deaths	66	Brunei Darussalam	3	Both	27	Age-standardized	410	Neoplasms	110	Dietary risks	3	Rate	2004	11.98572046229	20.98351307491	3.7755849722300003
1	Deaths	66	Brunei Darussalam	3	Both	27	Age-standardized	410	Neoplasms	110	Dietary risks	3	Rate	2005	11.667686992770001	20.351340952930002	3.6344548712899996
1	Deaths	66	Brunei Darussalam	3	Both	27	Age-standardized	410	Neoplasms	110	Dietary risks	3	Rate	2006	11.41784183675	19.68763711482	3.5632640889799996
1	Deaths	66	Brunei Darussalam	3	Both	27	Age-standardized	410	Neoplasms	110	Dietary risks	3	Rate	2007	11.46963333728	19.72464818746	3.57134256863
1	Deaths	66	Brunei Darussalam	3	Both	27	Age-standardized	410	Neoplasms	110	Dietary risks	3	Rate	2008	11.45110219424	19.620283914850003	3.5407571815899996
1	Deaths	66	Brunei Darussalam	3	Both	27	Age-standardized	410	Neoplasms	110	Dietary risks	3	Rate	2009	11.65497337786	19.92945323403	3.6600762875300004
1	Deaths	66	Brunei Darussalam	3	Both	27	Age-standardized	410	Neoplasms	110	Dietary risks	3	Rate	2010	11.83625010038	20.33477853684	3.7650588282799995
1	Deaths	66	Brunei Darussalam	3	Both	27	Age-standardized	410	Neoplasms	110	Dietary risks	3	Rate	2011	11.84129019142	20.37350105006	3.78345093338
1	Deaths	66	Brunei Darussalam	3	Both	27	Age-standardized	410	Neoplasms	110	Dietary risks	3	Rate	2012	12.00620588572	20.77677480665	3.8320605155600003
1	Deaths	66	Brunei Darussalam	3	Both	27	Age-standardized	410	Neoplasms	110	Dietary risks	3	Rate	2013	12.56315381991	21.7820893477	4.04617026589
1	Deaths	66	Brunei Darussalam	3	Both	27	Age-standardized	410	Neoplasms	110	Dietary risks	3	Rate	2014	12.8488126112	22.34639487277	4.11779308405
1	Deaths	66	Brunei Darussalam	3	Both	27	Age-standardized	410	Neoplasms	110	Dietary risks	3	Rate	2015	13.07367302417	22.45920533543	4.21340560049
1	Deaths	66	Brunei Darussalam	3	Both	27	Age-standardized	410	Neoplasms	110	Dietary risks	3	Rate	2016	13.56687942478	23.06530310021	4.38832401539
1	Deaths	66	Brunei Darussalam	3	Both	27	Age-standardized	410	Neoplasms	110	Dietary risks	3	Rate	2017	13.391499308870001	22.625172258560003	4.34187564774
1	Deaths	66	Brunei Darussalam	3	Both	27	Age-standardized	410	Neoplasms	110	Dietary risks	3	Rate	2018	12.75181701582	21.50452269977	4.13116669571
1	Deaths	66	Brunei Darussalam	3	Both	27	Age-standardized	410	Neoplasms	110	Dietary risks	3	Rate	2019	12.44658431403	20.843017861630003	3.98798608808
1	Deaths	66	Brunei Darussalam	3	Both	27	Age-standardized	410	Neoplasms	110	Dietary risks	3	Rate	2020	11.47543598494	19.565569109640002	3.7291399589
1	Deaths	66	Brunei Darussalam	3	Both	27	Age-standardized	410	Neoplasms	110	Dietary risks	3	Rate	2021	11.27401355775	19.01816823076	3.55557636348
1	Deaths	63	Ukraine	3	Both	27	Age-standardized	410	Neoplasms	110	Dietary risks	3	Rate	1990	13.758034184920001	27.277465153490002	4.1726552107699995
1	Deaths	63	Ukraine	3	Both	27	Age-standardized	410	Neoplasms	110	Dietary risks	3	Rate	1991	14.1792877074	27.95582452531	4.2814169912699995
1	Deaths	63	Ukraine	3	Both	27	Age-standardized	410	Neoplasms	110	Dietary risks	3	Rate	1992	14.376289397799999	28.37429248018	4.30666174113
1	Deaths	63	Ukraine	3	Both	27	Age-standardized	410	Neoplasms	110	Dietary risks	3	Rate	1993	14.242729879070001	27.848995604469998	4.2383401884200005
1	Deaths	63	Ukraine	3	Both	27	Age-standardized	410	Neoplasms	110	Dietary risks	3	Rate	1994	14.22418081363	27.597419634940003	4.29892068745
1	Deaths	63	Ukraine	3	Both	27	Age-standardized	410	Neoplasms	110	Dietary risks	3	Rate	1995	14.54292285454	27.974700292319998	4.4743891034
1	Deaths	63	Ukraine	3	Both	27	Age-standardized	410	Neoplasms	110	Dietary risks	3	Rate	1996	14.00311145397	26.78266951269	4.35900606598
1	Deaths	63	Ukraine	3	Both	27	Age-standardized	410	Neoplasms	110	Dietary risks	3	Rate	1997	13.72160797852	26.056157064559997	4.30378667795
1	Deaths	63	Ukraine	3	Both	27	Age-standardized	410	Neoplasms	110	Dietary risks	3	Rate	1998	13.35650167593	25.18512888955	4.23392642551
1	Deaths	63	Ukraine	3	Both	27	Age-standardized	410	Neoplasms	110	Dietary risks	3	Rate	1999	13.864675292609999	26.058575756449997	4.44745726926
1	Deaths	63	Ukraine	3	Both	27	Age-standardized	410	Neoplasms	110	Dietary risks	3	Rate	2000	14.063706944580002	26.307475783239997	4.559458046960001
1	Deaths	63	Ukraine	3	Both	27	Age-standardized	410	Neoplasms	110	Dietary risks	3	Rate	2001	13.69035400481	25.545922660859997	4.39494433514
1	Deaths	63	Ukraine	3	Both	27	Age-standardized	410	Neoplasms	110	Dietary risks	3	Rate	2002	13.616218241039999	25.277515511780003	4.32726092614
1	Deaths	63	Ukraine	3	Both	27	Age-standardized	410	Neoplasms	110	Dietary risks	3	Rate	2003	13.258858578209999	24.506142906490002	4.16408737266
1	Deaths	63	Ukraine	3	Both	27	Age-standardized	410	Neoplasms	110	Dietary risks	3	Rate	2004	12.92373243487	23.52085896331	4.032890070200001
1	Deaths	63	Ukraine	3	Both	27	Age-standardized	410	Neoplasms	110	Dietary risks	3	Rate	2005	11.59156077967	20.81033473303	3.5842363814600002
1	Deaths	63	Ukraine	3	Both	27	Age-standardized	410	Neoplasms	110	Dietary risks	3	Rate	2006	10.6620279255	19.09589638488	3.28051857576
1	Deaths	63	Ukraine	3	Both	27	Age-standardized	410	Neoplasms	110	Dietary risks	3	Rate	2007	10.77827911819	19.257876787740003	3.31850499334
1	Deaths	63	Ukraine	3	Both	27	Age-standardized	410	Neoplasms	110	Dietary risks	3	Rate	2008	10.946246369179999	19.62318993945	3.3766139778200004
1	Deaths	63	Ukraine	3	Both	27	Age-standardized	410	Neoplasms	110	Dietary risks	3	Rate	2009	10.21645105962	18.3164362998	3.16275864873
1	Deaths	63	Ukraine	3	Both	27	Age-standardized	410	Neoplasms	110	Dietary risks	3	Rate	2010	10.12717439295	18.13376254664	3.14676864956
1	Deaths	63	Ukraine	3	Both	27	Age-standardized	410	Neoplasms	110	Dietary risks	3	Rate	2011	10.05611508116	17.975247738030003	3.1224092699100003
1	Deaths	63	Ukraine	3	Both	27	Age-standardized	410	Neoplasms	110	Dietary risks	3	Rate	2012	10.34488024088	18.453855635620002	3.1950420351999997
1	Deaths	63	Ukraine	3	Both	27	Age-standardized	410	Neoplasms	110	Dietary risks	3	Rate	2013	10.3249898549	18.40609171041	3.1449366120500004
1	Deaths	63	Ukraine	3	Both	27	Age-standardized	410	Neoplasms	110	Dietary risks	3	Rate	2014	9.75919951147	17.26443447597	2.96395774485
1	Deaths	63	Ukraine	3	Both	27	Age-standardized	410	Neoplasms	110	Dietary risks	3	Rate	2015	9.55203986527	16.81716011618	2.88158417076
1	Deaths	63	Ukraine	3	Both	27	Age-standardized	410	Neoplasms	110	Dietary risks	3	Rate	2016	9.49194386186	16.69665046098	2.84602324126
1	Deaths	63	Ukraine	3	Both	27	Age-standardized	410	Neoplasms	110	Dietary risks	3	Rate	2017	9.51783856747	16.944170513830002	2.78356669506
1	Deaths	63	Ukraine	3	Both	27	Age-standardized	410	Neoplasms	110	Dietary risks	3	Rate	2018	9.61238049277	17.18035437312	2.64094800213
1	Deaths	63	Ukraine	3	Both	27	Age-standardized	410	Neoplasms	110	Dietary risks	3	Rate	2019	9.65042414968	17.126943778879998	2.6073753585199997
1	Deaths	63	Ukraine	3	Both	27	Age-standardized	410	Neoplasms	110	Dietary risks	3	Rate	2020	9.04487400753	16.15320497402	2.47694266379
1	Deaths	63	Ukraine	3	Both	27	Age-standardized	410	Neoplasms	110	Dietary risks	3	Rate	2021	9.10922831263	17.33888736459	2.41388748747
1	Deaths	68	Republic of Korea	3	Both	27	Age-standardized	410	Neoplasms	110	Dietary risks	3	Rate	1990	11.49935685145	30.98959218957	3.20409300067
1	Deaths	68	Republic of Korea	3	Both	27	Age-standardized	410	Neoplasms	110	Dietary risks	3	Rate	1991	11.43360886546	30.51829254946	3.2370132547100003
1	Deaths	68	Republic of Korea	3	Both	27	Age-standardized	410	Neoplasms	110	Dietary risks	3	Rate	1992	11.227293272579999	29.6540462648	3.20237337786
1	Deaths	68	Republic of Korea	3	Both	27	Age-standardized	410	Neoplasms	110	Dietary risks	3	Rate	1993	11.14637573878	29.28197190777	3.20606543122
1	Deaths	68	Republic of Korea	3	Both	27	Age-standardized	410	Neoplasms	110	Dietary risks	3	Rate	1994	11.17592565188	28.959975053079997	3.22884180718
1	Deaths	68	Republic of Korea	3	Both	27	Age-standardized	410	Neoplasms	110	Dietary risks	3	Rate	1995	10.99870678742	28.05909627255	3.19877687437
1	Deaths	68	Republic of Korea	3	Both	27	Age-standardized	410	Neoplasms	110	Dietary risks	3	Rate	1996	10.817205642480001	27.080217940900003	3.16630949434
1	Deaths	68	Republic of Korea	3	Both	27	Age-standardized	410	Neoplasms	110	Dietary risks	3	Rate	1997	10.686341272830001	26.15490552916	3.1891630995200004
1	Deaths	68	Republic of Korea	3	Both	27	Age-standardized	410	Neoplasms	110	Dietary risks	3	Rate	1998	10.66318873373	25.511091045060002	3.22662653012
1	Deaths	68	Republic of Korea	3	Both	27	Age-standardized	410	Neoplasms	110	Dietary risks	3	Rate	1999	10.70238872489	25.175188519320002	3.25377071489
1	Deaths	68	Republic of Korea	3	Both	27	Age-standardized	410	Neoplasms	110	Dietary risks	3	Rate	2000	10.58878672489	24.38147806957	3.2613958775900005
1	Deaths	68	Republic of Korea	3	Both	27	Age-standardized	410	Neoplasms	110	Dietary risks	3	Rate	2001	10.26864037747	23.02314492295	3.1482543509500003
1	Deaths	68	Republic of Korea	3	Both	27	Age-standardized	410	Neoplasms	110	Dietary risks	3	Rate	2002	10.07322598086	22.10827918315	3.0710501493000004
1	Deaths	68	Republic of Korea	3	Both	27	Age-standardized	410	Neoplasms	110	Dietary risks	3	Rate	2003	9.91973171607	21.26398891176	3.0295366008299998
1	Deaths	68	Republic of Korea	3	Both	27	Age-standardized	410	Neoplasms	110	Dietary risks	3	Rate	2004	9.76794040586	20.49615096847	3.01741625738
1	Deaths	68	Republic of Korea	3	Both	27	Age-standardized	410	Neoplasms	110	Dietary risks	3	Rate	2005	9.61403552052	19.83495646092	2.9378847597199997
1	Deaths	68	Republic of Korea	3	Both	27	Age-standardized	410	Neoplasms	110	Dietary risks	3	Rate	2006	9.37324377607	19.07064559337	2.87960029571
1	Deaths	68	Republic of Korea	3	Both	27	Age-standardized	410	Neoplasms	110	Dietary risks	3	Rate	2007	9.13270922444	18.28749444004	2.82023764215
1	Deaths	68	Republic of Korea	3	Both	27	Age-standardized	410	Neoplasms	110	Dietary risks	3	Rate	2008	8.911559226489999	17.644202394049998	2.75325909157
1	Deaths	68	Republic of Korea	3	Both	27	Age-standardized	410	Neoplasms	110	Dietary risks	3	Rate	2009	8.7258555489	17.10743032513	2.72885545738
1	Deaths	68	Republic of Korea	3	Both	27	Age-standardized	410	Neoplasms	110	Dietary risks	3	Rate	2010	8.58707980924	16.686975927560002	2.71593061355
1	Deaths	68	Republic of Korea	3	Both	27	Age-standardized	410	Neoplasms	110	Dietary risks	3	Rate	2011	8.45264054951	16.267232295400003	2.69010123283
1	Deaths	68	Republic of Korea	3	Both	27	Age-standardized	410	Neoplasms	110	Dietary risks	3	Rate	2012	8.25611277892	15.77698603436	2.62059053269
1	Deaths	68	Republic of Korea	3	Both	27	Age-standardized	410	Neoplasms	110	Dietary risks	3	Rate	2013	7.99311199157	15.229931717510002	2.53617008895
1	Deaths	68	Republic of Korea	3	Both	27	Age-standardized	410	Neoplasms	110	Dietary risks	3	Rate	2014	7.76260577549	14.64928553079	2.47436677908
1	Deaths	68	Republic of Korea	3	Both	27	Age-standardized	410	Neoplasms	110	Dietary risks	3	Rate	2015	7.641122041629999	14.29527413303	2.47574806998
1	Deaths	68	Republic of Korea	3	Both	27	Age-standardized	410	Neoplasms	110	Dietary risks	3	Rate	2016	7.548165422229999	14.08319008044	2.4611615539800002
1	Deaths	68	Republic of Korea	3	Both	27	Age-standardized	410	Neoplasms	110	Dietary risks	3	Rate	2017	7.35838321305	13.64785117967	2.3794736437
1	Deaths	68	Republic of Korea	3	Both	27	Age-standardized	410	Neoplasms	110	Dietary risks	3	Rate	2018	7.29531555496	13.52064950687	2.34299834171
1	Deaths	68	Republic of Korea	3	Both	27	Age-standardized	410	Neoplasms	110	Dietary risks	3	Rate	2019	7.11104842985	13.13062583532	2.2751101067299997
1	Deaths	68	Republic of Korea	3	Both	27	Age-standardized	410	Neoplasms	110	Dietary risks	3	Rate	2020	6.91239091598	12.90095726142	2.17719192308
1	Deaths	68	Republic of Korea	3	Both	27	Age-standardized	410	Neoplasms	110	Dietary risks	3	Rate	2021	7.06917928583	13.26451439782	2.21716725264
1	Deaths	67	Japan	3	Both	27	Age-standardized	410	Neoplasms	110	Dietary risks	3	Rate	1990	12.40681399848	27.1143696501	3.4433202200300004
1	Deaths	67	Japan	3	Both	27	Age-standardized	410	Neoplasms	110	Dietary risks	3	Rate	1991	12.400398723419999	26.68552061304	3.4407748111
1	Deaths	67	Japan	3	Both	27	Age-standardized	410	Neoplasms	110	Dietary risks	3	Rate	1992	12.388436711050002	26.364270429170002	3.4466875333999996
1	Deaths	67	Japan	3	Both	27	Age-standardized	410	Neoplasms	110	Dietary risks	3	Rate	1993	12.21189611555	25.7244244809	3.4025460810099997
1	Deaths	67	Japan	3	Both	27	Age-standardized	410	Neoplasms	110	Dietary risks	3	Rate	1994	11.999255098659999	25.155478065559997	3.3463161171199998
1	Deaths	67	Japan	3	Both	27	Age-standardized	410	Neoplasms	110	Dietary risks	3	Rate	1995	11.81874768732	24.570874487650002	3.31066374756
1	Deaths	67	Japan	3	Both	27	Age-standardized	410	Neoplasms	110	Dietary risks	3	Rate	1996	11.64872371307	24.04606955363	3.27406691406
1	Deaths	67	Japan	3	Both	27	Age-standardized	410	Neoplasms	110	Dietary risks	3	Rate	1997	11.41404178703	23.331419280659997	3.21296323035
1	Deaths	67	Japan	3	Both	27	Age-standardized	410	Neoplasms	110	Dietary risks	3	Rate	1998	11.4367326016	23.21150690859	3.22708702951
1	Deaths	67	Japan	3	Both	27	Age-standardized	410	Neoplasms	110	Dietary risks	3	Rate	1999	11.38905830904	22.99328830144	3.21004112294
1	Deaths	67	Japan	3	Both	27	Age-standardized	410	Neoplasms	110	Dietary risks	3	Rate	2000	11.18996927133	22.4158906876	3.1466754715899996
1	Deaths	67	Japan	3	Both	27	Age-standardized	410	Neoplasms	110	Dietary risks	3	Rate	2001	11.03857059309	21.93899829229	3.09627379083
1	Deaths	67	Japan	3	Both	27	Age-standardized	410	Neoplasms	110	Dietary risks	3	Rate	2002	10.842349635249999	21.37220692791	3.04176258133
1	Deaths	67	Japan	3	Both	27	Age-standardized	410	Neoplasms	110	Dietary risks	3	Rate	2003	10.81467562988	21.14922234005	3.04935595536
1	Deaths	67	Japan	3	Both	27	Age-standardized	410	Neoplasms	110	Dietary risks	3	Rate	2004	10.83178328929	21.10871818991	3.05339189437
1	Deaths	67	Japan	3	Both	27	Age-standardized	410	Neoplasms	110	Dietary risks	3	Rate	2005	10.7573415237	20.79736355525	3.0326321157800002
1	Deaths	67	Japan	3	Both	27	Age-standardized	410	Neoplasms	110	Dietary risks	3	Rate	2006	10.59444429234	20.44546637661	2.99607202742
1	Deaths	67	Japan	3	Both	27	Age-standardized	410	Neoplasms	110	Dietary risks	3	Rate	2007	10.460469565850001	20.084101828490002	2.9731525914800003
1	Deaths	67	Japan	3	Both	27	Age-standardized	410	Neoplasms	110	Dietary risks	3	Rate	2008	10.33024861961	19.66681901644	2.9542610381
1	Deaths	67	Japan	3	Both	27	Age-standardized	410	Neoplasms	110	Dietary risks	3	Rate	2009	10.20426565833	19.38033659477	2.93039998261
1	Deaths	67	Japan	3	Both	27	Age-standardized	410	Neoplasms	110	Dietary risks	3	Rate	2010	10.23958452731	19.39184937347	2.95311131398
1	Deaths	67	Japan	3	Both	27	Age-standardized	410	Neoplasms	110	Dietary risks	3	Rate	2011	10.31736777541	19.375336559319997	2.98053125319
1	Deaths	67	Japan	3	Both	27	Age-standardized	410	Neoplasms	110	Dietary risks	3	Rate	2012	10.19750695658	19.07172408651	2.97508343297
1	Deaths	67	Japan	3	Both	27	Age-standardized	410	Neoplasms	110	Dietary risks	3	Rate	2013	10.09136253242	18.76490576167	2.95023502397
1	Deaths	67	Japan	3	Both	27	Age-standardized	410	Neoplasms	110	Dietary risks	3	Rate	2014	9.98625711932	18.59734362036	2.92053242263
1	Deaths	67	Japan	3	Both	27	Age-standardized	410	Neoplasms	110	Dietary risks	3	Rate	2015	9.85777444443	18.22921146394	2.88532420887
1	Deaths	67	Japan	3	Both	27	Age-standardized	410	Neoplasms	110	Dietary risks	3	Rate	2016	9.780154635619999	18.0496114136	2.8723575771800003
1	Deaths	67	Japan	3	Both	27	Age-standardized	410	Neoplasms	110	Dietary risks	3	Rate	2017	9.55815557802	17.54866923188	2.81303775064
1	Deaths	67	Japan	3	Both	27	Age-standardized	410	Neoplasms	110	Dietary risks	3	Rate	2018	9.40434770827	17.22054332013	2.77244071886
1	Deaths	67	Japan	3	Both	27	Age-standardized	410	Neoplasms	110	Dietary risks	3	Rate	2019	9.30365798543	16.96340326719	2.75930435709
1	Deaths	67	Japan	3	Both	27	Age-standardized	410	Neoplasms	110	Dietary risks	3	Rate	2020	9.03725976852	16.45959531197	2.67053577792
1	Deaths	67	Japan	3	Both	27	Age-standardized	410	Neoplasms	110	Dietary risks	3	Rate	2021	9.11663484722	16.6087881866	2.69647735173
1	Deaths	69	Singapore	3	Both	27	Age-standardized	410	Neoplasms	110	Dietary risks	3	Rate	1990	12.09905589285	21.63683567932	3.78937623376
1	Deaths	69	Singapore	3	Both	27	Age-standardized	410	Neoplasms	110	Dietary risks	3	Rate	1991	11.64827531891	20.765017879600002	3.6239989476600005
1	Deaths	69	Singapore	3	Both	27	Age-standardized	410	Neoplasms	110	Dietary risks	3	Rate	1992	11.42157986241	20.25538706733	3.60583865997
1	Deaths	69	Singapore	3	Both	27	Age-standardized	410	Neoplasms	110	Dietary risks	3	Rate	1993	11.23836965545	19.84112185542	3.47390673799
1	Deaths	69	Singapore	3	Both	27	Age-standardized	410	Neoplasms	110	Dietary risks	3	Rate	1994	10.96947801627	19.21691079771	3.3837667987
1	Deaths	69	Singapore	3	Both	27	Age-standardized	410	Neoplasms	110	Dietary risks	3	Rate	1995	10.75692399461	18.78243304834	3.35707681205
1	Deaths	69	Singapore	3	Both	27	Age-standardized	410	Neoplasms	110	Dietary risks	3	Rate	1996	10.5093307717	18.41089289776	3.2791544970400004
1	Deaths	69	Singapore	3	Both	27	Age-standardized	410	Neoplasms	110	Dietary risks	3	Rate	1997	10.197819677150001	18.04924963555	3.2061798222699998
1	Deaths	69	Singapore	3	Both	27	Age-standardized	410	Neoplasms	110	Dietary risks	3	Rate	1998	9.975056654089999	17.5420220404	3.12899809109
1	Deaths	69	Singapore	3	Both	27	Age-standardized	410	Neoplasms	110	Dietary risks	3	Rate	1999	9.817826230200001	17.06462650365	3.09991474781
1	Deaths	69	Singapore	3	Both	27	Age-standardized	410	Neoplasms	110	Dietary risks	3	Rate	2000	9.63685577263	16.55940184835	3.0380416767500003
1	Deaths	69	Singapore	3	Both	27	Age-standardized	410	Neoplasms	110	Dietary risks	3	Rate	2001	9.46486812724	16.15718658758	2.94524492229
1	Deaths	69	Singapore	3	Both	27	Age-standardized	410	Neoplasms	110	Dietary risks	3	Rate	2002	9.20416006696	15.78540550842	2.84331140622
1	Deaths	69	Singapore	3	Both	27	Age-standardized	410	Neoplasms	110	Dietary risks	3	Rate	2003	8.866040707569999	15.285030245160002	2.7148185829
1	Deaths	69	Singapore	3	Both	27	Age-standardized	410	Neoplasms	110	Dietary risks	3	Rate	2004	8.87244471761	15.23565137128	2.74125003352
1	Deaths	69	Singapore	3	Both	27	Age-standardized	410	Neoplasms	110	Dietary risks	3	Rate	2005	8.37390509006	14.34434816438	2.57328508434
1	Deaths	69	Singapore	3	Both	27	Age-standardized	410	Neoplasms	110	Dietary risks	3	Rate	2006	8.19434146361	14.019653270389998	2.5121975291000003
1	Deaths	69	Singapore	3	Both	27	Age-standardized	410	Neoplasms	110	Dietary risks	3	Rate	2007	7.98790936989	13.66768200687	2.4445765137
1	Deaths	69	Singapore	3	Both	27	Age-standardized	410	Neoplasms	110	Dietary risks	3	Rate	2008	7.799024369930001	13.33741416665	2.36860210124
1	Deaths	69	Singapore	3	Both	27	Age-standardized	410	Neoplasms	110	Dietary risks	3	Rate	2009	7.3678427505399995	12.637853881009999	2.20089661298
1	Deaths	69	Singapore	3	Both	27	Age-standardized	410	Neoplasms	110	Dietary risks	3	Rate	2010	7.11436406712	12.12145818321	2.10076690765
1	Deaths	69	Singapore	3	Both	27	Age-standardized	410	Neoplasms	110	Dietary risks	3	Rate	2011	6.893986291969999	11.75249845939	2.0288889113799997
1	Deaths	69	Singapore	3	Both	27	Age-standardized	410	Neoplasms	110	Dietary risks	3	Rate	2012	6.630906413590001	11.26133309932	1.96346549865
1	Deaths	69	Singapore	3	Both	27	Age-standardized	410	Neoplasms	110	Dietary risks	3	Rate	2013	6.419210926180001	10.87987195082	1.8721282476
1	Deaths	69	Singapore	3	Both	27	Age-standardized	410	Neoplasms	110	Dietary risks	3	Rate	2014	6.237052964969999	10.63887432045	1.8259376577600002
1	Deaths	69	Singapore	3	Both	27	Age-standardized	410	Neoplasms	110	Dietary risks	3	Rate	2015	6.26338293412	10.73567504408	1.8254726349800001
1	Deaths	69	Singapore	3	Both	27	Age-standardized	410	Neoplasms	110	Dietary risks	3	Rate	2016	6.7058890555	11.57440583172	1.96837038725
1	Deaths	69	Singapore	3	Both	27	Age-standardized	410	Neoplasms	110	Dietary risks	3	Rate	2017	6.88528793387	11.92491756763	2.04296203375
1	Deaths	69	Singapore	3	Both	27	Age-standardized	410	Neoplasms	110	Dietary risks	3	Rate	2018	6.77200053937	11.74854519978	2.0398595044400003
1	Deaths	69	Singapore	3	Both	27	Age-standardized	410	Neoplasms	110	Dietary risks	3	Rate	2019	6.57858111	11.3761629907	1.98650722438
1	Deaths	69	Singapore	3	Both	27	Age-standardized	410	Neoplasms	110	Dietary risks	3	Rate	2020	6.3389442128299995	10.84787050381	1.91915799387
1	Deaths	69	Singapore	3	Both	27	Age-standardized	410	Neoplasms	110	Dietary risks	3	Rate	2021	6.11398452947	10.41209108483	1.8674223746200003
1	Deaths	72	New Zealand	3	Both	27	Age-standardized	410	Neoplasms	110	Dietary risks	3	Rate	1990	16.918490649749998	28.78635594253	4.13024640571
1	Deaths	72	New Zealand	3	Both	27	Age-standardized	410	Neoplasms	110	Dietary risks	3	Rate	1991	16.74683697494	28.578499338029996	4.1365968528899995
1	Deaths	72	New Zealand	3	Both	27	Age-standardized	410	Neoplasms	110	Dietary risks	3	Rate	1992	16.27066392624	27.76352735266	4.04576531159
1	Deaths	72	New Zealand	3	Both	27	Age-standardized	410	Neoplasms	110	Dietary risks	3	Rate	1993	16.31170704873	27.56687228707	4.03790071296
1	Deaths	72	New Zealand	3	Both	27	Age-standardized	410	Neoplasms	110	Dietary risks	3	Rate	1994	16.08855924425	27.17222663471	4.0266780138
1	Deaths	72	New Zealand	3	Both	27	Age-standardized	410	Neoplasms	110	Dietary risks	3	Rate	1995	15.41510773694	26.02967233421	3.88930798173
1	Deaths	72	New Zealand	3	Both	27	Age-standardized	410	Neoplasms	110	Dietary risks	3	Rate	1996	15.122446354640001	25.51488032794	3.76931757649
1	Deaths	72	New Zealand	3	Both	27	Age-standardized	410	Neoplasms	110	Dietary risks	3	Rate	1997	14.63357874009	24.629456320520003	3.6815632152399997
1	Deaths	72	New Zealand	3	Both	27	Age-standardized	410	Neoplasms	110	Dietary risks	3	Rate	1998	14.44511083351	24.27650631966	3.70525044779
1	Deaths	72	New Zealand	3	Both	27	Age-standardized	410	Neoplasms	110	Dietary risks	3	Rate	1999	14.47518448024	23.93724884237	3.72346633035
1	Deaths	72	New Zealand	3	Both	27	Age-standardized	410	Neoplasms	110	Dietary risks	3	Rate	2000	14.231928237470001	23.57093842912	3.70687880696
1	Deaths	72	New Zealand	3	Both	27	Age-standardized	410	Neoplasms	110	Dietary risks	3	Rate	2001	14.086853502439999	23.60349316997	3.65700219075
1	Deaths	72	New Zealand	3	Both	27	Age-standardized	410	Neoplasms	110	Dietary risks	3	Rate	2002	13.67674957157	22.92761191689	3.5731276242799996
1	Deaths	72	New Zealand	3	Both	27	Age-standardized	410	Neoplasms	110	Dietary risks	3	Rate	2003	13.37180348101	22.293959898020002	3.4984402525899996
1	Deaths	72	New Zealand	3	Both	27	Age-standardized	410	Neoplasms	110	Dietary risks	3	Rate	2004	13.225449995859998	21.93877916009	3.4439694952799997
1	Deaths	72	New Zealand	3	Both	27	Age-standardized	410	Neoplasms	110	Dietary risks	3	Rate	2005	12.980673578609998	21.482396328860002	3.3831115228399997
1	Deaths	72	New Zealand	3	Both	27	Age-standardized	410	Neoplasms	110	Dietary risks	3	Rate	2006	12.638233400810002	21.00188044961	3.3047037232600003
1	Deaths	72	New Zealand	3	Both	27	Age-standardized	410	Neoplasms	110	Dietary risks	3	Rate	2007	12.5753199345	20.904834648330002	3.23654142515
1	Deaths	72	New Zealand	3	Both	27	Age-standardized	410	Neoplasms	110	Dietary risks	3	Rate	2008	12.38167077852	20.31779724003	3.16975808093
1	Deaths	72	New Zealand	3	Both	27	Age-standardized	410	Neoplasms	110	Dietary risks	3	Rate	2009	11.97781845356	19.71725285222	3.07623850861
1	Deaths	72	New Zealand	3	Both	27	Age-standardized	410	Neoplasms	110	Dietary risks	3	Rate	2010	11.78407768467	19.474064908819997	3.11415338337
1	Deaths	72	New Zealand	3	Both	27	Age-standardized	410	Neoplasms	110	Dietary risks	3	Rate	2011	11.5967215108	18.87356513461	3.0199908527600003
1	Deaths	72	New Zealand	3	Both	27	Age-standardized	410	Neoplasms	110	Dietary risks	3	Rate	2012	11.44636175044	18.73213523585	3.03052507252
1	Deaths	72	New Zealand	3	Both	27	Age-standardized	410	Neoplasms	110	Dietary risks	3	Rate	2013	11.22270603898	18.5680321655	2.96652450098
1	Deaths	72	New Zealand	3	Both	27	Age-standardized	410	Neoplasms	110	Dietary risks	3	Rate	2014	11.19276542953	18.440683545669998	2.95350352005
1	Deaths	72	New Zealand	3	Both	27	Age-standardized	410	Neoplasms	110	Dietary risks	3	Rate	2015	11.3479953748	18.62237044138	2.97597959682
1	Deaths	72	New Zealand	3	Both	27	Age-standardized	410	Neoplasms	110	Dietary risks	3	Rate	2016	11.28868866276	18.642512226900003	2.9982705883
1	Deaths	72	New Zealand	3	Both	27	Age-standardized	410	Neoplasms	110	Dietary risks	3	Rate	2017	10.92026240529	18.0874093895	2.8680540509599997
1	Deaths	72	New Zealand	3	Both	27	Age-standardized	410	Neoplasms	110	Dietary risks	3	Rate	2018	10.73413117098	17.65200314322	2.82760287678
1	Deaths	72	New Zealand	3	Both	27	Age-standardized	410	Neoplasms	110	Dietary risks	3	Rate	2019	10.60394136559	17.34160916028	2.78002151333
1	Deaths	72	New Zealand	3	Both	27	Age-standardized	410	Neoplasms	110	Dietary risks	3	Rate	2020	10.01942542864	16.37007581458	2.6265959024
1	Deaths	72	New Zealand	3	Both	27	Age-standardized	410	Neoplasms	110	Dietary risks	3	Rate	2021	10.215313912980001	16.75004080392	2.66118139139
1	Deaths	71	Australia	3	Both	27	Age-standardized	410	Neoplasms	110	Dietary risks	3	Rate	1990	13.59888561578	23.14787421607	3.19698524036
1	Deaths	71	Australia	3	Both	27	Age-standardized	410	Neoplasms	110	Dietary risks	3	Rate	1991	13.459505520179999	22.8985271074	3.13379549647
1	Deaths	71	Australia	3	Both	27	Age-standardized	410	Neoplasms	110	Dietary risks	3	Rate	1992	13.305929034379998	22.62271190109	3.0833090879600005
1	Deaths	71	Australia	3	Both	27	Age-standardized	410	Neoplasms	110	Dietary risks	3	Rate	1993	13.23110234706	22.42894174002	3.04585869728
1	Deaths	71	Australia	3	Both	27	Age-standardized	410	Neoplasms	110	Dietary risks	3	Rate	1994	13.259396249700002	22.37233993557	3.0428131184000002
1	Deaths	71	Australia	3	Both	27	Age-standardized	410	Neoplasms	110	Dietary risks	3	Rate	1995	12.96194653166	21.856256163210002	2.97824827899
1	Deaths	71	Australia	3	Both	27	Age-standardized	410	Neoplasms	110	Dietary risks	3	Rate	1996	12.75552808627	21.492824184830003	2.93088869278
1	Deaths	71	Australia	3	Both	27	Age-standardized	410	Neoplasms	110	Dietary risks	3	Rate	1997	12.495928109549999	21.115103775	2.8776138689499997
1	Deaths	71	Australia	3	Both	27	Age-standardized	410	Neoplasms	110	Dietary risks	3	Rate	1998	12.246949959219998	20.652749655970002	2.82070184356
1	Deaths	71	Australia	3	Both	27	Age-standardized	410	Neoplasms	110	Dietary risks	3	Rate	1999	11.96670543406	20.1191318806	2.7510979349199998
1	Deaths	71	Australia	3	Both	27	Age-standardized	410	Neoplasms	110	Dietary risks	3	Rate	2000	11.85132739778	19.83508947808	2.71417427061
1	Deaths	71	Australia	3	Both	27	Age-standardized	410	Neoplasms	110	Dietary risks	3	Rate	2001	11.59574876975	19.35295383411	2.64054840069
1	Deaths	71	Australia	3	Both	27	Age-standardized	410	Neoplasms	110	Dietary risks	3	Rate	2002	11.313521011879999	18.94097574348	2.55967218299
1	Deaths	71	Australia	3	Both	27	Age-standardized	410	Neoplasms	110	Dietary risks	3	Rate	2003	11.03179589564	18.42531783312	2.46329274236
1	Deaths	71	Australia	3	Both	27	Age-standardized	410	Neoplasms	110	Dietary risks	3	Rate	2004	10.68345672751	17.835099846080002	2.35158186943
1	Deaths	71	Australia	3	Both	27	Age-standardized	410	Neoplasms	110	Dietary risks	3	Rate	2005	10.42090396749	17.380071902559997	2.2628758217
1	Deaths	71	Australia	3	Both	27	Age-standardized	410	Neoplasms	110	Dietary risks	3	Rate	2006	10.15094539685	16.950460868689998	2.18668577884
1	Deaths	71	Australia	3	Both	27	Age-standardized	410	Neoplasms	110	Dietary risks	3	Rate	2007	10.05358874002	16.79581911049	2.16131597016
1	Deaths	71	Australia	3	Both	27	Age-standardized	410	Neoplasms	110	Dietary risks	3	Rate	2008	9.95380593945	16.62910889848	2.14951836277
1	Deaths	71	Australia	3	Both	27	Age-standardized	410	Neoplasms	110	Dietary risks	3	Rate	2009	9.736308844049999	16.318380125410002	2.11305059702
1	Deaths	71	Australia	3	Both	27	Age-standardized	410	Neoplasms	110	Dietary risks	3	Rate	2010	9.60783145311	16.046080213190002	2.06302175693
1	Deaths	71	Australia	3	Both	27	Age-standardized	410	Neoplasms	110	Dietary risks	3	Rate	2011	9.38255077243	15.705439239110001	2.01006605733
1	Deaths	71	Australia	3	Both	27	Age-standardized	410	Neoplasms	110	Dietary risks	3	Rate	2012	9.07624256911	15.267515339380001	1.93646680133
1	Deaths	71	Australia	3	Both	27	Age-standardized	410	Neoplasms	110	Dietary risks	3	Rate	2013	8.91292887645	15.09279337558	1.8910329806300001
1	Deaths	71	Australia	3	Both	27	Age-standardized	410	Neoplasms	110	Dietary risks	3	Rate	2014	8.84124230827	14.95455726557	1.8662582859899999
1	Deaths	71	Australia	3	Both	27	Age-standardized	410	Neoplasms	110	Dietary risks	3	Rate	2015	9.03599352133	15.17092908526	1.89587547349
1	Deaths	71	Australia	3	Both	27	Age-standardized	410	Neoplasms	110	Dietary risks	3	Rate	2016	8.886977568879999	14.841883988970002	1.87151650282
1	Deaths	71	Australia	3	Both	27	Age-standardized	410	Neoplasms	110	Dietary risks	3	Rate	2017	8.59288004745	14.311702007450002	1.8172467309700002
1	Deaths	71	Australia	3	Both	27	Age-standardized	410	Neoplasms	110	Dietary risks	3	Rate	2018	8.44434291352	14.033172919399998	1.78717653468
1	Deaths	71	Australia	3	Both	27	Age-standardized	410	Neoplasms	110	Dietary risks	3	Rate	2019	8.58993550276	14.272410822320001	1.81031918862
1	Deaths	71	Australia	3	Both	27	Age-standardized	410	Neoplasms	110	Dietary risks	3	Rate	2020	8.04045301918	13.4514811538	1.6713235086199998
1	Deaths	71	Australia	3	Both	27	Age-standardized	410	Neoplasms	110	Dietary risks	3	Rate	2021	8.25221043943	13.90800255686	1.7309119767599999
1	Deaths	74	Andorra	3	Both	27	Age-standardized	410	Neoplasms	110	Dietary risks	3	Rate	1990	13.16590321119	24.32273148528	2.6667724337500003
1	Deaths	74	Andorra	3	Both	27	Age-standardized	410	Neoplasms	110	Dietary risks	3	Rate	1991	13.14482427872	24.38899117024	2.5906722048399997
1	Deaths	74	Andorra	3	Both	27	Age-standardized	410	Neoplasms	110	Dietary risks	3	Rate	1992	13.14709621463	24.36048030789	2.54339205556
1	Deaths	74	Andorra	3	Both	27	Age-standardized	410	Neoplasms	110	Dietary risks	3	Rate	1993	13.104068353509998	24.06015206051	2.48659354831
1	Deaths	74	Andorra	3	Both	27	Age-standardized	410	Neoplasms	110	Dietary risks	3	Rate	1994	13.004946446099998	23.77351467814	2.4430057522
1	Deaths	74	Andorra	3	Both	27	Age-standardized	410	Neoplasms	110	Dietary risks	3	Rate	1995	12.840939467419998	23.34149856561	2.42797743737
1	Deaths	74	Andorra	3	Both	27	Age-standardized	410	Neoplasms	110	Dietary risks	3	Rate	1996	12.72929807731	22.85430812067	2.42252597999
1	Deaths	74	Andorra	3	Both	27	Age-standardized	410	Neoplasms	110	Dietary risks	3	Rate	1997	12.549924639619999	22.5174772411	2.41890691421
1	Deaths	74	Andorra	3	Both	27	Age-standardized	410	Neoplasms	110	Dietary risks	3	Rate	1998	12.396748561410002	21.93810361149	2.44789123665
1	Deaths	74	Andorra	3	Both	27	Age-standardized	410	Neoplasms	110	Dietary risks	3	Rate	1999	12.26040239805	21.75084444697	2.46731963155
1	Deaths	74	Andorra	3	Both	27	Age-standardized	410	Neoplasms	110	Dietary risks	3	Rate	2000	12.09843638593	21.653509271449998	2.44917609599
1	Deaths	74	Andorra	3	Both	27	Age-standardized	410	Neoplasms	110	Dietary risks	3	Rate	2001	11.18885585604	19.81201098997	2.27810398599
1	Deaths	74	Andorra	3	Both	27	Age-standardized	410	Neoplasms	110	Dietary risks	3	Rate	2002	10.56849582167	18.51707676222	2.12760194004
1	Deaths	74	Andorra	3	Both	27	Age-standardized	410	Neoplasms	110	Dietary risks	3	Rate	2003	10.39650345091	18.18200904376	2.11811738507
1	Deaths	74	Andorra	3	Both	27	Age-standardized	410	Neoplasms	110	Dietary risks	3	Rate	2004	10.26219429417	17.80739937641	2.03923092857
1	Deaths	74	Andorra	3	Both	27	Age-standardized	410	Neoplasms	110	Dietary risks	3	Rate	2005	9.938980371129999	17.18661696843	1.91396925216
1	Deaths	74	Andorra	3	Both	27	Age-standardized	410	Neoplasms	110	Dietary risks	3	Rate	2006	9.85744690816	16.944811223269998	1.87473623759
1	Deaths	74	Andorra	3	Both	27	Age-standardized	410	Neoplasms	110	Dietary risks	3	Rate	2007	9.70468624304	16.87689583057	1.8681488036899998
1	Deaths	74	Andorra	3	Both	27	Age-standardized	410	Neoplasms	110	Dietary risks	3	Rate	2008	10.15116696286	17.61433918202	2.0042224161399997
1	Deaths	74	Andorra	3	Both	27	Age-standardized	410	Neoplasms	110	Dietary risks	3	Rate	2009	10.52612777591	18.22655632147	2.07785990957
1	Deaths	74	Andorra	3	Both	27	Age-standardized	410	Neoplasms	110	Dietary risks	3	Rate	2010	10.86457072806	18.76500331257	2.14100896212
1	Deaths	74	Andorra	3	Both	27	Age-standardized	410	Neoplasms	110	Dietary risks	3	Rate	2011	10.73047667747	18.381932375450003	2.11478606605
1	Deaths	74	Andorra	3	Both	27	Age-standardized	410	Neoplasms	110	Dietary risks	3	Rate	2012	10.59576779879	18.10480919487	2.09798451215
1	Deaths	74	Andorra	3	Both	27	Age-standardized	410	Neoplasms	110	Dietary risks	3	Rate	2013	10.560565705750001	17.955881403379998	2.10724239802
1	Deaths	74	Andorra	3	Both	27	Age-standardized	410	Neoplasms	110	Dietary risks	3	Rate	2014	10.56347060061	18.155965743219998	2.13515150717
1	Deaths	74	Andorra	3	Both	27	Age-standardized	410	Neoplasms	110	Dietary risks	3	Rate	2015	10.484105997639999	18.24587669611	2.18713780763
1	Deaths	74	Andorra	3	Both	27	Age-standardized	410	Neoplasms	110	Dietary risks	3	Rate	2016	10.46505550837	18.4152933607	2.24287742302
1	Deaths	74	Andorra	3	Both	27	Age-standardized	410	Neoplasms	110	Dietary risks	3	Rate	2017	10.38880455264	18.065117160419998	2.27043639707
1	Deaths	74	Andorra	3	Both	27	Age-standardized	410	Neoplasms	110	Dietary risks	3	Rate	2018	10.31622245679	18.12857640785	2.22815674796
1	Deaths	74	Andorra	3	Both	27	Age-standardized	410	Neoplasms	110	Dietary risks	3	Rate	2019	10.17025393089	18.01341501248	2.17104193641
1	Deaths	74	Andorra	3	Both	27	Age-standardized	410	Neoplasms	110	Dietary risks	3	Rate	2020	8.448456288340001	15.04958206226	1.78464830798
1	Deaths	74	Andorra	3	Both	27	Age-standardized	410	Neoplasms	110	Dietary risks	3	Rate	2021	8.42263647809	14.99031431438	1.81947549651
1	Deaths	75	Austria	3	Both	27	Age-standardized	410	Neoplasms	110	Dietary risks	3	Rate	1990	14.18542357536	25.474929935949998	3.40717010731
1	Deaths	75	Austria	3	Both	27	Age-standardized	410	Neoplasms	110	Dietary risks	3	Rate	1991	14.07056010532	25.26914439938	3.3790198137600003
1	Deaths	75	Austria	3	Both	27	Age-standardized	410	Neoplasms	110	Dietary risks	3	Rate	1992	13.9227081556	24.77179728069	3.33006292705
1	Deaths	75	Austria	3	Both	27	Age-standardized	410	Neoplasms	110	Dietary risks	3	Rate	1993	13.820676144279998	24.55011195626	3.3072746936899997
1	Deaths	75	Austria	3	Both	27	Age-standardized	410	Neoplasms	110	Dietary risks	3	Rate	1994	13.413935637	23.89245605757	3.17962548093
1	Deaths	75	Austria	3	Both	27	Age-standardized	410	Neoplasms	110	Dietary risks	3	Rate	1995	12.996871719649999	23.11372873	3.08824102917
1	Deaths	75	Austria	3	Both	27	Age-standardized	410	Neoplasms	110	Dietary risks	3	Rate	1996	12.77633619693	22.72502222695	3.01725836232
1	Deaths	75	Austria	3	Both	27	Age-standardized	410	Neoplasms	110	Dietary risks	3	Rate	1997	12.369052987860002	21.97608384818	2.90816580246
1	Deaths	75	Austria	3	Both	27	Age-standardized	410	Neoplasms	110	Dietary risks	3	Rate	1998	12.13032452141	21.45437789746	2.84398215617
1	Deaths	75	Austria	3	Both	27	Age-standardized	410	Neoplasms	110	Dietary risks	3	Rate	1999	11.88586700969	20.90256790291	2.77221908213
1	Deaths	75	Austria	3	Both	27	Age-standardized	410	Neoplasms	110	Dietary risks	3	Rate	2000	11.43890032502	20.156959589750002	2.64367704461
1	Deaths	75	Austria	3	Both	27	Age-standardized	410	Neoplasms	110	Dietary risks	3	Rate	2001	11.08917529753	19.49769749605	2.52075246143
1	Deaths	75	Austria	3	Both	27	Age-standardized	410	Neoplasms	110	Dietary risks	3	Rate	2002	10.92532715741	19.00134483763	2.43392133384
1	Deaths	75	Austria	3	Both	27	Age-standardized	410	Neoplasms	110	Dietary risks	3	Rate	2003	10.90798234275	18.89934825019	2.41943807422
1	Deaths	75	Austria	3	Both	27	Age-standardized	410	Neoplasms	110	Dietary risks	3	Rate	2004	10.537191955399999	18.29641280355	2.33755711523
1	Deaths	75	Austria	3	Both	27	Age-standardized	410	Neoplasms	110	Dietary risks	3	Rate	2005	10.255096379780001	17.82583991576	2.24957655967
1	Deaths	75	Austria	3	Both	27	Age-standardized	410	Neoplasms	110	Dietary risks	3	Rate	2006	9.95055095421	17.33674265211	2.1437784840300003
1	Deaths	75	Austria	3	Both	27	Age-standardized	410	Neoplasms	110	Dietary risks	3	Rate	2007	9.6164126551	16.69175753634	2.04690931256
1	Deaths	75	Austria	3	Both	27	Age-standardized	410	Neoplasms	110	Dietary risks	3	Rate	2008	9.463886695840001	16.43159021797	2.01716898741
1	Deaths	75	Austria	3	Both	27	Age-standardized	410	Neoplasms	110	Dietary risks	3	Rate	2009	9.28188955277	16.13486594768	1.9621866484300001
1	Deaths	75	Austria	3	Both	27	Age-standardized	410	Neoplasms	110	Dietary risks	3	Rate	2010	9.01577403496	15.56884489381	1.90000526631
1	Deaths	75	Austria	3	Both	27	Age-standardized	410	Neoplasms	110	Dietary risks	3	Rate	2011	8.94088211306	15.48071248888	1.8905469510200001
1	Deaths	75	Austria	3	Both	27	Age-standardized	410	Neoplasms	110	Dietary risks	3	Rate	2012	8.76351052788	15.1510571927	1.8404457303400001
1	Deaths	75	Austria	3	Both	27	Age-standardized	410	Neoplasms	110	Dietary risks	3	Rate	2013	8.58251860121	14.74402104741	1.79567265162
1	Deaths	75	Austria	3	Both	27	Age-standardized	410	Neoplasms	110	Dietary risks	3	Rate	2014	8.41241585309	14.479410172349999	1.75068792431
1	Deaths	75	Austria	3	Both	27	Age-standardized	410	Neoplasms	110	Dietary risks	3	Rate	2015	8.07241323439	13.97212670376	1.6546015519300001
1	Deaths	75	Austria	3	Both	27	Age-standardized	410	Neoplasms	110	Dietary risks	3	Rate	2016	7.93958624066	13.680513180719998	1.61053423615
1	Deaths	75	Austria	3	Both	27	Age-standardized	410	Neoplasms	110	Dietary risks	3	Rate	2017	7.78439677103	13.44604614641	1.58195588165
1	Deaths	75	Austria	3	Both	27	Age-standardized	410	Neoplasms	110	Dietary risks	3	Rate	2018	7.74473282969	13.39839680598	1.54387980044
1	Deaths	75	Austria	3	Both	27	Age-standardized	410	Neoplasms	110	Dietary risks	3	Rate	2019	7.51801842297	13.093423785159999	1.5031756781299999
1	Deaths	75	Austria	3	Both	27	Age-standardized	410	Neoplasms	110	Dietary risks	3	Rate	2020	7.35484654141	12.839608780359999	1.47828709025
1	Deaths	75	Austria	3	Both	27	Age-standardized	410	Neoplasms	110	Dietary risks	3	Rate	2021	6.93859699348	12.18801456755	1.4006165799899999
1	Deaths	76	Belgium	3	Both	27	Age-standardized	410	Neoplasms	110	Dietary risks	3	Rate	1990	16.06275827118	27.83594674301	3.95706761998
1	Deaths	76	Belgium	3	Both	27	Age-standardized	410	Neoplasms	110	Dietary risks	3	Rate	1991	15.87295548748	27.434968215730002	3.90108519967
1	Deaths	76	Belgium	3	Both	27	Age-standardized	410	Neoplasms	110	Dietary risks	3	Rate	1992	15.92676993749	27.46701307879	3.85720404657
1	Deaths	76	Belgium	3	Both	27	Age-standardized	410	Neoplasms	110	Dietary risks	3	Rate	1993	15.533960453310002	26.689742970250002	3.69938960408
1	Deaths	76	Belgium	3	Both	27	Age-standardized	410	Neoplasms	110	Dietary risks	3	Rate	1994	15.49942689635	26.658894628200002	3.6171058854
1	Deaths	76	Belgium	3	Both	27	Age-standardized	410	Neoplasms	110	Dietary risks	3	Rate	1995	15.03752701561	25.776562104739998	3.45693269773
1	Deaths	76	Belgium	3	Both	27	Age-standardized	410	Neoplasms	110	Dietary risks	3	Rate	1996	14.491372457599999	24.77547252611	3.2900860707199997
1	Deaths	76	Belgium	3	Both	27	Age-standardized	410	Neoplasms	110	Dietary risks	3	Rate	1997	14.23249921789	24.19747514191	3.19711027062
1	Deaths	76	Belgium	3	Both	27	Age-standardized	410	Neoplasms	110	Dietary risks	3	Rate	1998	13.938610340139999	23.903191362039998	3.08063069868
1	Deaths	76	Belgium	3	Both	27	Age-standardized	410	Neoplasms	110	Dietary risks	3	Rate	1999	13.639480578290001	23.461177765949998	3.00492224049
1	Deaths	76	Belgium	3	Both	27	Age-standardized	410	Neoplasms	110	Dietary risks	3	Rate	2000	13.23103417113	22.69686773452	2.86570637935
1	Deaths	76	Belgium	3	Both	27	Age-standardized	410	Neoplasms	110	Dietary risks	3	Rate	2001	12.9275639834	22.16348370148	2.77070326209
1	Deaths	76	Belgium	3	Both	27	Age-standardized	410	Neoplasms	110	Dietary risks	3	Rate	2002	12.744515421110002	21.8802505104	2.69660002814
1	Deaths	76	Belgium	3	Both	27	Age-standardized	410	Neoplasms	110	Dietary risks	3	Rate	2003	12.27310928517	21.07592514058	2.5442793729599997
1	Deaths	76	Belgium	3	Both	27	Age-standardized	410	Neoplasms	110	Dietary risks	3	Rate	2004	12.17563751617	20.93646475973	2.51153892893
1	Deaths	76	Belgium	3	Both	27	Age-standardized	410	Neoplasms	110	Dietary risks	3	Rate	2005	11.990475373219999	20.64749153012	2.45788122149
1	Deaths	76	Belgium	3	Both	27	Age-standardized	410	Neoplasms	110	Dietary risks	3	Rate	2006	11.73716381613	20.219182814259998	2.39539389696
1	Deaths	76	Belgium	3	Both	27	Age-standardized	410	Neoplasms	110	Dietary risks	3	Rate	2007	11.70604024961	20.16598629631	2.37837676912
1	Deaths	76	Belgium	3	Both	27	Age-standardized	410	Neoplasms	110	Dietary risks	3	Rate	2008	11.65712988832	20.14925932166	2.35763505147
1	Deaths	76	Belgium	3	Both	27	Age-standardized	410	Neoplasms	110	Dietary risks	3	Rate	2009	11.56088565173	19.95145480394	2.3470922491599997
1	Deaths	76	Belgium	3	Both	27	Age-standardized	410	Neoplasms	110	Dietary risks	3	Rate	2010	11.30231647399	19.4928723831	2.2816665204
1	Deaths	76	Belgium	3	Both	27	Age-standardized	410	Neoplasms	110	Dietary risks	3	Rate	2011	11.27704978401	19.386713072099997	2.31821155636
1	Deaths	76	Belgium	3	Both	27	Age-standardized	410	Neoplasms	110	Dietary risks	3	Rate	2012	11.22393590938	19.17050479668	2.32843099661
1	Deaths	76	Belgium	3	Both	27	Age-standardized	410	Neoplasms	110	Dietary risks	3	Rate	2013	10.99735574796	18.89435247909	2.2705143530300003
1	Deaths	76	Belgium	3	Both	27	Age-standardized	410	Neoplasms	110	Dietary risks	3	Rate	2014	10.578552494870001	18.22964817335	2.2026424232400004
1	Deaths	76	Belgium	3	Both	27	Age-standardized	410	Neoplasms	110	Dietary risks	3	Rate	2015	10.377565301659999	17.92481435444	2.15143609334
1	Deaths	76	Belgium	3	Both	27	Age-standardized	410	Neoplasms	110	Dietary risks	3	Rate	2016	10.18484226516	17.574924132219998	2.10295840111
1	Deaths	76	Belgium	3	Both	27	Age-standardized	410	Neoplasms	110	Dietary risks	3	Rate	2017	9.98099401279	17.22067458257	2.04356507541
1	Deaths	76	Belgium	3	Both	27	Age-standardized	410	Neoplasms	110	Dietary risks	3	Rate	2018	9.6395639387	16.696636993320002	1.96332534556
1	Deaths	76	Belgium	3	Both	27	Age-standardized	410	Neoplasms	110	Dietary risks	3	Rate	2019	9.3594015788	16.13900519263	1.89472659704
1	Deaths	76	Belgium	3	Both	27	Age-standardized	410	Neoplasms	110	Dietary risks	3	Rate	2020	8.754815682010001	15.007819018469998	1.7810186955099998
1	Deaths	76	Belgium	3	Both	27	Age-standardized	410	Neoplasms	110	Dietary risks	3	Rate	2021	8.77899019296	15.018801816469999	1.78120920408
1	Deaths	77	Cyprus	3	Both	27	Age-standardized	410	Neoplasms	110	Dietary risks	3	Rate	1990	11.246726550230001	19.81473717111	2.91240906027
1	Deaths	77	Cyprus	3	Both	27	Age-standardized	410	Neoplasms	110	Dietary risks	3	Rate	1991	11.35457949249	19.90208515462	3.00206686732
1	Deaths	77	Cyprus	3	Both	27	Age-standardized	410	Neoplasms	110	Dietary risks	3	Rate	1992	11.438310827419999	19.9810089905	3.09498874055
1	Deaths	77	Cyprus	3	Both	27	Age-standardized	410	Neoplasms	110	Dietary risks	3	Rate	1993	11.19215676347	19.49079366283	3.07262706784
1	Deaths	77	Cyprus	3	Both	27	Age-standardized	410	Neoplasms	110	Dietary risks	3	Rate	1994	10.650658631999999	18.44223160069	2.92946773113
1	Deaths	77	Cyprus	3	Both	27	Age-standardized	410	Neoplasms	110	Dietary risks	3	Rate	1995	10.46158042149	18.13194643021	2.85535490376
1	Deaths	77	Cyprus	3	Both	27	Age-standardized	410	Neoplasms	110	Dietary risks	3	Rate	1996	10.11679339626	17.48193163029	2.70382093881
1	Deaths	77	Cyprus	3	Both	27	Age-standardized	410	Neoplasms	110	Dietary risks	3	Rate	1997	10.10338763413	17.51318090666	2.70565618701
1	Deaths	77	Cyprus	3	Both	27	Age-standardized	410	Neoplasms	110	Dietary risks	3	Rate	1998	9.92089696099	17.17051999684	2.6422119086199998
1	Deaths	77	Cyprus	3	Both	27	Age-standardized	410	Neoplasms	110	Dietary risks	3	Rate	1999	9.57324669006	16.5615565854	2.54462876426
1	Deaths	77	Cyprus	3	Both	27	Age-standardized	410	Neoplasms	110	Dietary risks	3	Rate	2000	9.51977823776	16.49676411336	2.53264586204
1	Deaths	77	Cyprus	3	Both	27	Age-standardized	410	Neoplasms	110	Dietary risks	3	Rate	2001	9.407447706600001	16.35970505791	2.45423324059
1	Deaths	77	Cyprus	3	Both	27	Age-standardized	410	Neoplasms	110	Dietary risks	3	Rate	2002	9.56924023131	16.46152763744	2.5005783460499997
1	Deaths	77	Cyprus	3	Both	27	Age-standardized	410	Neoplasms	110	Dietary risks	3	Rate	2003	9.59938159599	16.48497324232	2.5515441122799998
1	Deaths	77	Cyprus	3	Both	27	Age-standardized	410	Neoplasms	110	Dietary risks	3	Rate	2004	9.30939693975	15.832577662630001	2.45357836009
1	Deaths	77	Cyprus	3	Both	27	Age-standardized	410	Neoplasms	110	Dietary risks	3	Rate	2005	9.22177834893	15.64352763473	2.41288677926
1	Deaths	77	Cyprus	3	Both	27	Age-standardized	410	Neoplasms	110	Dietary risks	3	Rate	2006	9.24457644165	15.633902001869998	2.39614630009
1	Deaths	77	Cyprus	3	Both	27	Age-standardized	410	Neoplasms	110	Dietary risks	3	Rate	2007	9.19316021837	15.46664179073	2.38583400058
1	Deaths	77	Cyprus	3	Both	27	Age-standardized	410	Neoplasms	110	Dietary risks	3	Rate	2008	9.22693953248	15.67331616081	2.40994928114
1	Deaths	77	Cyprus	3	Both	27	Age-standardized	410	Neoplasms	110	Dietary risks	3	Rate	2009	9.2820510557	15.77110312591	2.4659970645100002
1	Deaths	77	Cyprus	3	Both	27	Age-standardized	410	Neoplasms	110	Dietary risks	3	Rate	2010	9.5004670325	16.18659618607	2.52298374126
1	Deaths	77	Cyprus	3	Both	27	Age-standardized	410	Neoplasms	110	Dietary risks	3	Rate	2011	9.58752898359	16.265216997670002	2.55527034799
1	Deaths	77	Cyprus	3	Both	27	Age-standardized	410	Neoplasms	110	Dietary risks	3	Rate	2012	9.52064987493	16.12189187849	2.54072886814
1	Deaths	77	Cyprus	3	Both	27	Age-standardized	410	Neoplasms	110	Dietary risks	3	Rate	2013	9.4113647452	15.91582514122	2.4950993171199998
1	Deaths	77	Cyprus	3	Both	27	Age-standardized	410	Neoplasms	110	Dietary risks	3	Rate	2014	9.20196829168	15.6326261477	2.44657101605
1	Deaths	77	Cyprus	3	Both	27	Age-standardized	410	Neoplasms	110	Dietary risks	3	Rate	2015	9.07184160161	15.23914602696	2.4183720633
1	Deaths	77	Cyprus	3	Both	27	Age-standardized	410	Neoplasms	110	Dietary risks	3	Rate	2016	8.74979163375	14.59360378117	2.30830478565
1	Deaths	77	Cyprus	3	Both	27	Age-standardized	410	Neoplasms	110	Dietary risks	3	Rate	2017	8.77413056455	14.611855086339999	2.29956416985
1	Deaths	77	Cyprus	3	Both	27	Age-standardized	410	Neoplasms	110	Dietary risks	3	Rate	2018	8.59144893973	14.3065125234	2.20789266394
1	Deaths	77	Cyprus	3	Both	27	Age-standardized	410	Neoplasms	110	Dietary risks	3	Rate	2019	8.48229534464	14.26038456502	2.15318886659
1	Deaths	77	Cyprus	3	Both	27	Age-standardized	410	Neoplasms	110	Dietary risks	3	Rate	2020	7.8760240694600006	13.395195458160002	1.93719913543
1	Deaths	77	Cyprus	3	Both	27	Age-standardized	410	Neoplasms	110	Dietary risks	3	Rate	2021	7.62009568284	12.977378164660001	1.87117725799
1	Deaths	79	Finland	3	Both	27	Age-standardized	410	Neoplasms	110	Dietary risks	3	Rate	1990	10.27769572015	18.76452524262	2.40676233303
1	Deaths	79	Finland	3	Both	27	Age-standardized	410	Neoplasms	110	Dietary risks	3	Rate	1991	10.22683821331	18.69923109989	2.40475419008
1	Deaths	79	Finland	3	Both	27	Age-standardized	410	Neoplasms	110	Dietary risks	3	Rate	1992	10.28064859667	18.709547001969998	2.4162817675499997
1	Deaths	79	Finland	3	Both	27	Age-standardized	410	Neoplasms	110	Dietary risks	3	Rate	1993	10.13989820423	18.41922468912	2.39311345987
1	Deaths	79	Finland	3	Both	27	Age-standardized	410	Neoplasms	110	Dietary risks	3	Rate	1994	9.8681363722	17.8289400054	2.3359863716800002
1	Deaths	79	Finland	3	Both	27	Age-standardized	410	Neoplasms	110	Dietary risks	3	Rate	1995	9.71349506858	17.449273175069997	2.2761450068799998
1	Deaths	79	Finland	3	Both	27	Age-standardized	410	Neoplasms	110	Dietary risks	3	Rate	1996	9.33756651462	16.69112336894	2.18561240009
1	Deaths	79	Finland	3	Both	27	Age-standardized	410	Neoplasms	110	Dietary risks	3	Rate	1997	9.23610083891	16.303154311	2.1465589346300002
1	Deaths	79	Finland	3	Both	27	Age-standardized	410	Neoplasms	110	Dietary risks	3	Rate	1998	9.02203694342	15.80153142156	2.09063671143
1	Deaths	79	Finland	3	Both	27	Age-standardized	410	Neoplasms	110	Dietary risks	3	Rate	1999	8.96211155806	15.706265755090001	2.03629491728
1	Deaths	79	Finland	3	Both	27	Age-standardized	410	Neoplasms	110	Dietary risks	3	Rate	2000	8.77626727768	15.30691940122	1.9876348511000002
1	Deaths	79	Finland	3	Both	27	Age-standardized	410	Neoplasms	110	Dietary risks	3	Rate	2001	8.63177782844	15.076316212819998	1.95183207614
1	Deaths	79	Finland	3	Both	27	Age-standardized	410	Neoplasms	110	Dietary risks	3	Rate	2002	8.53791674732	14.93862886134	1.9456500807900001
1	Deaths	79	Finland	3	Both	27	Age-standardized	410	Neoplasms	110	Dietary risks	3	Rate	2003	8.433773813090001	14.79541351707	1.92039222847
1	Deaths	79	Finland	3	Both	27	Age-standardized	410	Neoplasms	110	Dietary risks	3	Rate	2004	8.33718031852	14.55490272254	1.86476792716
[truncated: 4,529 more rows]
