# Supplementary material for: Global impact of dietary risks on cancers: burdens across regions from 1990 to 2021 and the projection to 2035
Source: Front Nutr. 2025 Jul 4;12:1585305. doi: 10.3389/fnut.2025.1585305 (PMC12271164; doi:10.3389/fnut.2025.1585305)
Supplement: Supplementary file 1 [file Data_Sheet_1.zip › Supplementary data/Fig 3/EAPC of DALY (90-21).csv]

	rank	location_name	EAPCs	EAPC	location_id
1	1	Lesotho	2.862(2.342,3.385)	2.862146536	194
2	1	Egypt	1.687(1.395,1.981)	1.68735802	141
3	1	Zimbabwe	1.415(0.871,1.961)	1.414590941	198
4	1	Chad	1.331(1.205,1.457)	1.330831541	204
5	1	Kenya	1.246(1.058,1.435)	1.246438136	180
6	1	Paraguay	1.167(0.995,1.339)	1.16690805	136
7	1	Nigeria	1.163(0.875,1.451)	1.162837913	214
8	1	Mozambique	1.089(0.922,1.256)	1.088977001	184
9	1	Sierra Leone	1.070(0.861,1.279)	1.069716773	217
10	1	Togo	1.020(0.894,1.147)	1.02038106	218
11	1	Ghana	0.948(0.793,1.103)	0.947830219	207
12	1	Honduras	0.924(0.787,1.061)	0.923997439	129
13	1	Guinea	0.836(0.691,0.982)	0.836344682	208
14	1	Liberia	0.828(0.528,1.130)	0.828449008	210
15	1	Eswatini	0.823(0.212,1.437)	0.822769941	197
16	1	Philippines	0.747(0.685,0.809)	0.7473757	16
17	1	Saudi Arabia	0.735(0.457,1.014)	0.735037202	152
18	1	Jamaica	0.726(0.365,1.088)	0.725702694	115
19	1	Belize	0.721(0.355,1.089)	0.72119541	108
20	1	Dominican Republic	0.720(0.583,0.858)	0.720472732	111
21	1	Georgia	0.711(0.405,1.017)	0.710657102	35
22	1	Sao Tome and Principe	0.641(0.583,0.700)	0.641235827	215
23	1	Malawi	0.618(0.282,0.955)	0.618273763	182
24	1	Grenada	0.618(0.287,0.950)	0.618272733	112
25	1	El Salvador	0.585(0.433,0.737)	0.58484179	127
26	1	Burkina Faso	0.584(0.449,0.720)	0.5842482	201
27	1	Guinea-Bissau	0.581(0.464,0.699)	0.581080356	209
28	1	Morocco	0.572(0.448,0.695)	0.571766086	148
29	1	Libya	0.569(0.423,0.715)	0.568986874	147
30	1	Bulgaria	0.549(0.394,0.703)	0.548519029	45
31	1	American Samoa	0.544(0.443,0.645)	0.543957968	298
32	1	Guyana	0.507(0.270,0.744)	0.506669703	113
33	1	Namibia	0.489(0.255,0.724)	0.488960333	195
34	1	Romania	0.456(0.296,0.617)	0.456307821	52
35	1	Kuwait	0.454(0.051,0.858)	0.453516617	145
36	1	Senegal	0.436(0.160,0.712)	0.435676494	216
37	1	Côte d'Ivoire	0.390(0.195,0.585)	0.389671165	205
38	1	Nicaragua	0.358(0.127,0.591)	0.358448582	131
39	1	Mexico	0.331(0.187,0.475)	0.330966136	130
40	1	Costa Rica	0.314(0.103,0.525)	0.313743153	126
41	1	Cabo Verde	0.291(0.007,0.576)	0.291111112	203
42	1	United Arab Emirates	0.245(-0.249,0.742)	0.244961365	156
43	1	Pakistan	0.243(0.013,0.473)	0.242755455	165
44	1	Antigua and Barbuda	0.235(0.076,0.395)	0.23502176	105
45	1	Barbados	0.235(0.090,0.380)	0.234790475	107
46	1	Suriname	0.234(0.037,0.432)	0.234274022	118
47	1	Cameroon	0.216(0.153,0.279)	0.216108087	202
48	1	South Africa	0.212(-0.102,0.527)	0.212001784	196
49	1	Panama	0.202(0.052,0.352)	0.201735101	132
50	1	Mauritania	0.183(-0.024,0.390)	0.182656606	212
51	1	Bahamas	0.159(0.068,0.250)	0.158587521	106
52	1	Gambia	0.157(-0.027,0.342)	0.157172326	206
53	1	Montenegro	0.157(-0.008,0.322)	0.156830313	50
54	1	Northern Mariana Islands	0.134(-0.073,0.342)	0.134165383	376
55	1	Dominica	0.133(0.048,0.217)	0.132538431	110
56	1	Monaco	0.112(0.002,0.223)	0.112396685	367
57	1	Ecuador	0.102(-0.183,0.386)	0.101545213	122
58	1	Iraq	0.095(-0.006,0.196)	0.094998389	143
59	1	Timor-Leste	0.088(-0.114,0.291)	0.088003405	19
60	1	Cuba	0.044(-0.075,0.163)	0.044113129	109
61	1	Democratic People's Republic of Korea	0.033(-0.089,0.156)	0.03336294	7
62	1	Marshall Islands	0.029(-0.051,0.110)	0.029094009	24
63	1	Viet Nam	0.018(-0.015,0.052)	0.018071703	20
64	1	Nauru	0.008(-0.172,0.189)	0.008343644	369
65	1	Fiji	-0.007(-0.226,0.211)	-0.007471121	22
66	1	Zambia	-0.026(-0.175,0.123)	-0.02629261	191
67	1	Guam	-0.047(-0.338,0.246)	-0.046769307	351
68	1	Kiribati	-0.059(-0.127,0.010)	-0.058660195	23
69	1	Niger	-0.070(-0.242,0.102)	-0.070410601	213
70	1	Solomon Islands	-0.074(-0.240,0.092)	-0.074369894	28
71	1	Trinidad and Tobago	-0.079(-0.261,0.104)	-0.07866587	119
72	1	Venezuela (Bolivarian Republic of)	-0.082(-0.216,0.052)	-0.082198867	133
73	1	Bosnia and Herzegovina	-0.092(-0.266,0.083)	-0.091573022	44
74	1	Democratic Republic of the Congo	-0.104(-0.191,-0.018)	-0.104200282	171
75	1	Samoa	-0.113(-0.219,-0.007)	-0.112858511	27
76	1	Vanuatu	-0.127(-0.227,-0.026)	-0.12650871	30
77	1	Micronesia (Federated States of)	-0.142(-0.194,-0.090)	-0.141642436	25
78	1	South Sudan	-0.146(-0.350,0.059)	-0.145746147	435
79	1	Guatemala	-0.151(-0.536,0.235)	-0.151326321	128
80	1	Benin	-0.152(-0.309,0.006)	-0.151796139	200
81	1	Seychelles	-0.159(-0.318,-0.000)	-0.159324734	186
82	1	Lebanon	-0.168(-0.379,0.043)	-0.16824408	146
83	1	Tonga	-0.173(-0.268,-0.078)	-0.173044445	29
84	1	Republic of Moldova	-0.206(-0.532,0.121)	-0.206351326	61
85	1	Niue	-0.212(-0.274,-0.151)	-0.21222249	374
86	1	Djibouti	-0.212(-0.297,-0.127)	-0.212321455	177
87	1	Uganda	-0.219(-0.502,0.065)	-0.218601118	190
88	1	Indonesia	-0.219(-0.248,-0.191)	-0.219471138	11
89	1	Mauritius	-0.220(-0.463,0.023)	-0.220167498	183
90	1	Taiwan (Province of China)	-0.245(-0.474,-0.014)	-0.244537546	8
91	1	India	-0.246(-0.364,-0.128)	-0.24614248	163
92	1	Saint Vincent and the Grenadines	-0.249(-0.478,-0.019)	-0.248695982	117
93	1	Brazil	-0.279(-0.329,-0.229)	-0.279147772	135
94	1	Mali	-0.285(-0.413,-0.157)	-0.28493173	211
95	1	Sudan	-0.289(-0.338,-0.240)	-0.288960345	522
96	1	North Macedonia	-0.301(-0.570,-0.030)	-0.300537711	49
97	1	Afghanistan	-0.335(-0.449,-0.220)	-0.334799503	160
98	1	Malaysia	-0.345(-0.511,-0.179)	-0.344879635	13
99	1	Syrian Arab Republic	-0.365(-0.546,-0.184)	-0.365040977	153
100	1	Thailand	-0.395(-0.520,-0.270)	-0.395278856	18
101	1	Haiti	-0.420(-0.486,-0.354)	-0.419778642	114
102	1	Yemen	-0.421(-0.496,-0.346)	-0.420752946	157
103	1	Cambodia	-0.423(-0.480,-0.365)	-0.422801078	10
104	1	Tunisia	-0.432(-0.495,-0.368)	-0.431736519	154
105	1	Central African Republic	-0.470(-0.533,-0.407)	-0.469894042	169
106	1	Palau	-0.483(-0.575,-0.391)	-0.48305446	380
107	1	Madagascar	-0.493(-0.587,-0.400)	-0.493413095	181
108	1	Gabon	-0.495(-0.588,-0.401)	-0.494693163	173
109	1	Papua New Guinea	-0.496(-0.567,-0.424)	-0.495650653	26
110	1	Eritrea	-0.501(-0.556,-0.447)	-0.501485443	178
111	1	Tuvalu	-0.511(-0.555,-0.467)	-0.510813343	416
112	1	Somalia	-0.518(-0.581,-0.454)	-0.517745923	187
113	1	Algeria	-0.538(-0.641,-0.434)	-0.537711039	139
114	1	Cook Islands	-0.540(-0.760,-0.320)	-0.540189592	320
115	1	Argentina	-0.543(-0.704,-0.382)	-0.5432058	97
116	1	Tokelau	-0.547(-0.584,-0.511)	-0.547339464	413
117	1	Iran (Islamic Republic of)	-0.561(-0.811,-0.310)	-0.560709207	142
118	1	Uruguay	-0.622(-0.704,-0.540)	-0.621743196	99
119	1	Comoros	-0.629(-0.802,-0.457)	-0.629352759	176
120	1	Botswana	-0.637(-0.877,-0.396)	-0.636567922	193
121	1	Brunei Darussalam	-0.647(-0.942,-0.350)	-0.64650987	66
122	1	Saint Kitts and Nevis	-0.666(-0.918,-0.413)	-0.666064743	393
123	1	Bolivia (Plurinational State of)	-0.686(-0.740,-0.633)	-0.6864195	121
124	1	Nepal	-0.695(-1.063,-0.326)	-0.695424219	164
125	1	Palestine	-0.699(-0.831,-0.566)	-0.698584703	149
126	1	Poland	-0.731(-0.890,-0.570)	-0.73052084	51
127	1	Croatia	-0.732(-0.887,-0.577)	-0.731926593	46
128	1	United Republic of Tanzania	-0.756(-0.828,-0.683)	-0.755798297	189
129	1	Greece	-0.769(-0.913,-0.625)	-0.769200226	82
130	1	Serbia	-0.788(-0.935,-0.641)	-0.788093894	53
131	1	Lithuania	-0.798(-0.962,-0.634)	-0.797874327	60
132	1	Albania	-0.815(-1.037,-0.593)	-0.81539338	43
133	1	Colombia	-0.817(-1.015,-0.618)	-0.816660575	125
134	1	Chile	-0.819(-0.924,-0.714)	-0.819272968	98
135	1	Oman	-0.828(-1.039,-0.616)	-0.827683121	150
136	1	Netherlands	-0.831(-0.978,-0.684)	-0.831057751	89
137	1	Puerto Rico	-0.832(-0.946,-0.719)	-0.832194673	385
138	1	Cyprus	-0.832(-0.958,-0.706)	-0.832346785	77
139	1	Slovakia	-0.834(-0.915,-0.753)	-0.833991875	54
140	1	Sri Lanka	-0.853(-1.081,-0.623)	-0.852592462	17
141	1	Hungary	-0.878(-1.108,-0.648)	-0.87812527	48
142	1	Jordan	-0.905(-1.157,-0.653)	-0.905346657	144
143	1	Peru	-0.913(-1.165,-0.661)	-0.913166205	123
144	1	Equatorial Guinea	-0.918(-1.238,-0.596)	-0.917536725	172
145	1	Turkey	-0.921(-1.252,-0.589)	-0.921132807	155
146	1	Saint Lucia	-0.971(-1.231,-0.710)	-0.970599557	116
147	1	Spain	-0.989(-1.083,-0.895)	-0.989146108	92
148	1	Latvia	-0.997(-1.150,-0.843)	-0.996945364	59
149	1	Angola	-1.003(-1.138,-0.869)	-1.003299259	168
150	1	Congo	-1.010(-1.169,-0.851)	-1.009889313	170
151	1	Japan	-1.065(-1.111,-1.019)	-1.064865506	67
152	1	United States Virgin Islands	-1.067(-1.228,-0.905)	-1.066534149	422
153	1	Qatar	-1.112(-1.584,-0.637)	-1.111861334	151
154	1	Portugal	-1.122(-1.293,-0.950)	-1.121988365	91
155	1	Bhutan	-1.127(-1.290,-0.964)	-1.12712933	162
156	1	Sweden	-1.137(-1.285,-0.989)	-1.137072869	93
157	1	Andorra	-1.157(-1.384,-0.930)	-1.157048185	74
158	1	Finland	-1.325(-1.396,-1.253)	-1.324628147	79
159	1	Canada	-1.338(-1.420,-1.256)	-1.337812542	101
160	1	Lao People's Democratic Republic	-1.350(-1.425,-1.274)	-1.349725997	12
161	1	Russian Federation	-1.389(-1.543,-1.234)	-1.388695082	62
162	1	France	-1.392(-1.472,-1.312)	-1.392014025	80
163	1	Armenia	-1.422(-1.517,-1.328)	-1.422366868	33
164	1	Myanmar	-1.427(-1.530,-1.323)	-1.426809619	15
165	1	Norway	-1.435(-1.525,-1.345)	-1.434682395	90
166	1	Bahrain	-1.482(-1.716,-1.246)	-1.481757207	140
167	1	San Marino	-1.490(-1.805,-1.175)	-1.490376879	396
168	1	Italy	-1.497(-1.582,-1.411)	-1.496592314	86
169	1	Bermuda	-1.499(-1.661,-1.336)	-1.498670804	305
170	1	United States of America	-1.505(-1.547,-1.462)	-1.504573469	102
171	1	Malta	-1.559(-1.647,-1.471)	-1.558646166	88
172	1	Iceland	-1.576(-1.646,-1.505)	-1.575930102	83
173	1	Estonia	-1.649(-1.813,-1.485)	-1.64892273	58
174	1	Switzerland	-1.679(-1.829,-1.529)	-1.67926235	94
175	1	Bangladesh	-1.692(-1.807,-1.578)	-1.692493122	161
176	1	Belarus	-1.772(-2.059,-1.484)	-1.771981293	57
177	1	United Kingdom	-1.774(-1.860,-1.688)	-1.774072099	95
178	1	Mongolia	-1.775(-1.946,-1.603)	-1.774709109	38
179	1	Germany	-1.783(-1.881,-1.685)	-1.782659477	81
180	1	Slovenia	-1.818(-2.056,-1.579)	-1.817991965	55
181	1	Denmark	-1.820(-1.956,-1.684)	-1.820493706	78
182	1	Australia	-1.880(-1.960,-1.800)	-1.87967704	71
183	1	New Zealand	-1.884(-1.950,-1.818)	-1.883946077	72
184	1	Belgium	-1.901(-2.006,-1.797)	-1.901425963	76
185	1	Ukraine	-1.931(-2.158,-1.703)	-1.930924507	63
186	1	Azerbaijan	-2.006(-2.125,-1.887)	-2.006073905	34
187	1	Greenland	-2.039(-2.115,-1.964)	-2.039321662	349
188	1	Republic of Korea	-2.064(-2.149,-1.978)	-2.063911365	68
189	1	Ireland	-2.073(-2.148,-1.997)	-2.072873261	84
190	1	Czechia	-2.078(-2.227,-1.930)	-2.078397576	47
191	1	Luxembourg	-2.102(-2.258,-1.946)	-2.101979493	87
192	1	Israel	-2.125(-2.377,-1.871)	-2.124533648	85
193	1	Burundi	-2.127(-2.374,-1.880)	-2.127412226	175
194	1	Ethiopia	-2.233(-2.449,-2.016)	-2.232800561	179
195	1	Austria	-2.314(-2.365,-2.262)	-2.313621716	75
196	1	Singapore	-2.395(-2.575,-2.215)	-2.395246083	69
197	1	Tajikistan	-2.465(-2.676,-2.253)	-2.46465139	39
198	1	Rwanda	-2.544(-2.950,-2.136)	-2.544081764	185
199	1	Kyrgyzstan	-2.592(-2.731,-2.453)	-2.592283206	37
200	1	Uzbekistan	-2.666(-3.063,-2.268)	-2.666252019	41
201	1	China	-2.876(-3.031,-2.721)	-2.876171166	6
202	1	Maldives	-3.218(-3.379,-3.057)	-3.218139886	14
203	1	Turkmenistan	-3.287(-3.686,-2.887)	-3.287030132	40
204	1	Kazakhstan	-3.585(-3.740,-3.429)	-3.584715707	36
