# Supplementary material for: Global impact of dietary risks on cancers: burdens across regions from 1990 to 2021 and the projection to 2035
Source: Front Nutr. 2025 Jul 4;12:1585305. doi: 10.3389/fnut.2025.1585305 (PMC12271164; doi:10.3389/fnut.2025.1585305)
Supplement: Supplementary file 1 [file Data_Sheet_1.zip › Supplementary data/Fig 3/EAPC of Death(90-21).csv]

	rank	location_name	EAPCs	EAPC	location_id
1	1	Lesotho	2.697(2.222,3.174)	2.69695116	194
2	1	Egypt	2.038(1.681,2.396)	2.03779366	141
3	1	Ghana	1.692(1.446,1.939)	1.69234717	207
4	1	Kenya	1.451(1.251,1.652)	1.451107126	180
5	1	Chad	1.372(1.244,1.501)	1.372451419	204
6	1	Paraguay	1.268(1.108,1.428)	1.268096992	136
7	1	Honduras	1.204(1.025,1.384)	1.204261469	129
8	1	Georgia	1.202(0.817,1.588)	1.201984591	35
9	1	United Arab Emirates	1.155(0.553,1.761)	1.155017237	156
10	1	Grenada	1.125(0.678,1.574)	1.124853228	112
11	1	Zimbabwe	1.120(0.650,1.593)	1.120059087	198
12	1	Togo	1.112(0.973,1.251)	1.111986756	218
13	1	Mozambique	1.042(0.888,1.196)	1.041890428	184
14	1	Sierra Leone	0.965(0.753,1.177)	0.965063499	217
15	1	Nigeria	0.903(0.533,1.275)	0.903433586	214
16	1	Guinea	0.892(0.725,1.058)	0.891594899	208
17	1	Philippines	0.811(0.747,0.876)	0.811187341	16
18	1	Côte d'Ivoire	0.801(0.370,1.234)	0.800981762	205
19	1	Liberia	0.799(0.463,1.136)	0.798775535	210
20	1	Romania	0.760(0.596,0.923)	0.759623563	52
21	1	Bulgaria	0.750(0.568,0.932)	0.749558923	45
22	1	Sao Tome and Principe	0.725(0.650,0.800)	0.724968246	215
23	1	Eswatini	0.720(0.184,1.259)	0.719919261	197
24	1	Guinea-Bissau	0.715(0.583,0.847)	0.714794103	209
25	1	Burkina Faso	0.714(0.591,0.836)	0.713741464	201
26	1	Kuwait	0.695(0.323,1.070)	0.695385632	145
27	1	Dominican Republic	0.687(0.485,0.889)	0.686946783	111
28	1	Malawi	0.667(0.342,0.993)	0.667210431	182
29	1	Morocco	0.653(0.514,0.791)	0.652523808	148
30	1	Libya	0.603(0.438,0.768)	0.602671787	147
31	1	Saudi Arabia	0.596(0.302,0.890)	0.595505028	152
32	1	Cabo Verde	0.570(0.236,0.906)	0.570411686	203
33	1	Belize	0.556(0.182,0.932)	0.556012718	108
34	1	Jamaica	0.534(0.209,0.860)	0.533755333	115
35	1	El Salvador	0.513(0.357,0.669)	0.51306419	127
36	1	Senegal	0.509(0.224,0.795)	0.508865143	216
37	1	Montenegro	0.504(0.362,0.647)	0.503944674	50
38	1	Namibia	0.458(0.246,0.671)	0.458252264	195
39	1	American Samoa	0.419(0.314,0.524)	0.418924889	298
40	1	Guyana	0.389(0.143,0.635)	0.388914767	113
41	1	Nicaragua	0.376(0.107,0.645)	0.37572949	131
42	1	South Africa	0.365(0.022,0.710)	0.365392711	196
43	1	Mauritania	0.347(0.137,0.557)	0.346820517	212
44	1	Antigua and Barbuda	0.343(0.173,0.513)	0.342753701	105
45	1	Iraq	0.341(0.202,0.479)	0.340646867	143
46	1	Barbados	0.305(0.126,0.484)	0.304571997	107
47	1	Pakistan	0.269(0.051,0.487)	0.268948135	165
48	1	Cameroon	0.261(0.193,0.328)	0.26051828	202
49	1	Bahamas	0.254(0.143,0.366)	0.254460142	106
50	1	Suriname	0.231(0.028,0.434)	0.230640353	118
51	1	Bosnia and Herzegovina	0.227(0.056,0.397)	0.226552509	44
52	1	Gambia	0.188(0.039,0.337)	0.18787514	206
53	1	Costa Rica	0.169(-0.015,0.353)	0.168827877	126
54	1	Timor-Leste	0.163(-0.013,0.339)	0.16284379	19
55	1	Cuba	0.126(0.009,0.242)	0.125690736	109
56	1	Monaco	0.126(0.022,0.229)	0.125577555	367
57	1	Viet Nam	0.116(0.051,0.182)	0.116402919	20
58	1	North Macedonia	0.112(-0.211,0.436)	0.111686816	49
59	1	Northern Mariana Islands	0.110(-0.105,0.326)	0.110307934	376
60	1	Niger	0.099(-0.075,0.273)	0.099124152	213
61	1	Dominica	0.094(0.038,0.151)	0.094464522	110
62	1	Ecuador	0.087(-0.201,0.377)	0.087208536	122
63	1	Fiji	0.083(-0.107,0.272)	0.082513484	22
64	1	Panama	0.040(-0.121,0.201)	0.039844987	132
65	1	Democratic Republic of the Congo	0.027(-0.037,0.091)	0.027355766	171
66	1	Zambia	0.026(-0.112,0.165)	0.026437514	191
67	1	Nauru	0.007(-0.147,0.160)	0.00661392	369
68	1	Indonesia	-0.006(-0.040,0.027)	-0.006467761	11
69	1	Mexico	-0.012(-0.175,0.152)	-0.011518126	130
70	1	Kiribati	-0.012(-0.089,0.065)	-0.012357443	23
71	1	Benin	-0.018(-0.181,0.145)	-0.018132713	200
72	1	Djibouti	-0.028(-0.091,0.035)	-0.028111652	177
73	1	Democratic People's Republic of Korea	-0.035(-0.174,0.104)	-0.034719127	7
74	1	South Sudan	-0.054(-0.223,0.115)	-0.053861702	435
75	1	Seychelles	-0.057(-0.225,0.112)	-0.056508117	186
76	1	Tonga	-0.064(-0.182,0.053)	-0.064353093	29
77	1	Republic of Moldova	-0.091(-0.462,0.283)	-0.090522138	61
78	1	Lebanon	-0.108(-0.331,0.116)	-0.107788414	146
79	1	Taiwan (Province of China)	-0.118(-0.385,0.150)	-0.118043384	8
80	1	India	-0.121(-0.240,-0.001)	-0.120721377	163
81	1	Uganda	-0.137(-0.392,0.119)	-0.136963142	190
82	1	Marshall Islands	-0.150(-0.218,-0.082)	-0.150153866	24
83	1	Micronesia (Federated States of)	-0.163(-0.216,-0.109)	-0.162642046	25
84	1	Vanuatu	-0.173(-0.249,-0.097)	-0.172809586	30
85	1	Niue	-0.186(-0.235,-0.137)	-0.186170367	374
86	1	Syrian Arab Republic	-0.190(-0.341,-0.038)	-0.189644928	153
87	1	Mali	-0.199(-0.323,-0.074)	-0.198608833	211
88	1	Venezuela (Bolivarian Republic of)	-0.203(-0.327,-0.079)	-0.203381717	133
89	1	Sudan	-0.208(-0.255,-0.161)	-0.208020693	522
90	1	Samoa	-0.217(-0.310,-0.123)	-0.216730073	27
91	1	Eritrea	-0.243(-0.298,-0.187)	-0.242535055	178
92	1	Solomon Islands	-0.245(-0.418,-0.072)	-0.245420456	28
93	1	Cambodia	-0.247(-0.305,-0.188)	-0.246616057	10
94	1	Afghanistan	-0.251(-0.356,-0.147)	-0.25134312	160
95	1	Trinidad and Tobago	-0.266(-0.535,0.004)	-0.265747777	119
96	1	Malaysia	-0.299(-0.416,-0.181)	-0.298877814	13
97	1	Saint Kitts and Nevis	-0.299(-0.520,-0.077)	-0.298987075	393
98	1	Palau	-0.300(-0.403,-0.197)	-0.30005382	380
99	1	Somalia	-0.324(-0.377,-0.272)	-0.324298069	187
100	1	Brazil	-0.335(-0.380,-0.290)	-0.334915671	135
101	1	Saint Vincent and the Grenadines	-0.336(-0.624,-0.047)	-0.336120792	117
102	1	Yemen	-0.341(-0.408,-0.273)	-0.340869606	157
103	1	Mauritius	-0.341(-0.583,-0.099)	-0.341472944	183
104	1	Algeria	-0.347(-0.503,-0.191)	-0.34706639	139
105	1	Madagascar	-0.367(-0.454,-0.280)	-0.367342309	181
106	1	Gabon	-0.389(-0.475,-0.303)	-0.389139595	173
107	1	Guatemala	-0.398(-0.818,0.024)	-0.397894744	128
108	1	Comoros	-0.402(-0.539,-0.266)	-0.402491372	176
109	1	Central African Republic	-0.417(-0.471,-0.363)	-0.416958635	169
110	1	Botswana	-0.431(-0.652,-0.208)	-0.430553272	193
111	1	Bolivia (Plurinational State of)	-0.451(-0.490,-0.413)	-0.451350646	121
112	1	Poland	-0.466(-0.622,-0.310)	-0.466177072	51
113	1	Uruguay	-0.506(-0.593,-0.419)	-0.506357415	99
114	1	Lithuania	-0.508(-0.649,-0.366)	-0.507682534	60
115	1	Brunei Darussalam	-0.513(-0.805,-0.220)	-0.512921448	66
116	1	Argentina	-0.514(-0.694,-0.334)	-0.51409392	97
117	1	Tuvalu	-0.529(-0.571,-0.487)	-0.528860926	416
118	1	Oman	-0.531(-0.715,-0.347)	-0.531364371	150
119	1	Nepal	-0.539(-0.900,-0.178)	-0.539276817	164
120	1	Iran (Islamic Republic of)	-0.552(-0.784,-0.320)	-0.551835194	142
121	1	Thailand	-0.553(-0.670,-0.435)	-0.552649739	18
122	1	Tunisia	-0.557(-0.628,-0.486)	-0.557076099	154
123	1	Haiti	-0.560(-0.624,-0.496)	-0.560334647	114
124	1	Croatia	-0.581(-0.726,-0.437)	-0.581339554	46
125	1	United Republic of Tanzania	-0.588(-0.652,-0.523)	-0.58777996	189
126	1	Tokelau	-0.591(-0.616,-0.566)	-0.591178943	413
127	1	Slovakia	-0.594(-0.672,-0.516)	-0.593645745	54
128	1	Palestine	-0.603(-0.776,-0.429)	-0.602978886	149
129	1	Latvia	-0.622(-0.775,-0.468)	-0.621714629	59
130	1	Cook Islands	-0.626(-0.836,-0.415)	-0.625987957	320
131	1	Papua New Guinea	-0.658(-0.719,-0.596)	-0.657840717	26
132	1	Jordan	-0.688(-0.916,-0.459)	-0.687521042	144
133	1	Albania	-0.701(-0.940,-0.461)	-0.701088862	43
134	1	Equatorial Guinea	-0.728(-1.024,-0.431)	-0.728102578	172
135	1	Turkey	-0.742(-1.097,-0.385)	-0.742109901	155
136	1	Netherlands	-0.750(-0.885,-0.615)	-0.750339436	89
137	1	Guam	-0.752(-1.116,-0.385)	-0.751576515	351
138	1	Chile	-0.801(-0.889,-0.714)	-0.801185211	98
139	1	Serbia	-0.809(-0.924,-0.695)	-0.809491241	53
140	1	Peru	-0.819(-1.069,-0.569)	-0.819268696	123
141	1	Armenia	-0.832(-0.948,-0.717)	-0.832220748	33
142	1	Sri Lanka	-0.834(-1.048,-0.620)	-0.834340376	17
143	1	Spain	-0.843(-0.935,-0.750)	-0.842530586	92
144	1	Hungary	-0.850(-1.075,-0.625)	-0.850452753	48
145	1	Bhutan	-0.855(-1.016,-0.694)	-0.855274347	162
146	1	Greece	-0.882(-1.079,-0.686)	-0.882480693	82
147	1	Cyprus	-0.919(-1.075,-0.762)	-0.918997239	77
148	1	Angola	-0.926(-1.062,-0.791)	-0.92637054	168
149	1	Sweden	-0.947(-1.078,-0.816)	-0.947272118	93
150	1	Japan	-0.972(-1.017,-0.927)	-0.972105531	67
151	1	Congo	-0.980(-1.118,-0.841)	-0.979518768	170
152	1	Puerto Rico	-1.005(-1.144,-0.866)	-1.004711602	385
153	1	Russian Federation	-1.018(-1.157,-0.878)	-1.017571657	62
154	1	Colombia	-1.034(-1.217,-0.851)	-1.03435651	125
155	1	Qatar	-1.072(-1.647,-0.493)	-1.071507303	151
156	1	Andorra	-1.128(-1.374,-0.880)	-1.127524492	74
157	1	Estonia	-1.155(-1.305,-1.005)	-1.154908139	58
158	1	Norway	-1.169(-1.251,-1.087)	-1.16923954	90
159	1	Portugal	-1.188(-1.319,-1.057)	-1.187858805	91
160	1	Lao People's Democratic Republic	-1.193(-1.272,-1.113)	-1.192650866	12
161	1	Finland	-1.220(-1.330,-1.109)	-1.219526143	79
162	1	Canada	-1.222(-1.322,-1.122)	-1.222284758	101
163	1	United States Virgin Islands	-1.251(-1.440,-1.061)	-1.250814385	422
164	1	Myanmar	-1.266(-1.358,-1.174)	-1.265824893	15
165	1	Bahrain	-1.267(-1.548,-0.986)	-1.267271351	140
166	1	Saint Lucia	-1.338(-1.622,-1.053)	-1.337974093	116
167	1	Italy	-1.364(-1.432,-1.297)	-1.364421655	86
168	1	Iceland	-1.373(-1.461,-1.286)	-1.373407708	83
169	1	Switzerland	-1.428(-1.555,-1.301)	-1.427871044	94
170	1	France	-1.443(-1.507,-1.379)	-1.443007832	80
171	1	Slovenia	-1.451(-1.684,-1.216)	-1.450670496	55
172	1	Denmark	-1.454(-1.612,-1.296)	-1.454116504	78
173	1	Bermuda	-1.476(-1.645,-1.306)	-1.476008138	305
174	1	Belarus	-1.488(-1.770,-1.206)	-1.48824541	57
175	1	Malta	-1.536(-1.643,-1.428)	-1.535648649	88
176	1	Bangladesh	-1.573(-1.735,-1.410)	-1.57259655	161
177	1	United Kingdom	-1.612(-1.704,-1.521)	-1.612176344	95
178	1	United States of America	-1.629(-1.678,-1.579)	-1.628697292	102
179	1	San Marino	-1.630(-1.969,-1.291)	-1.63048118	396
180	1	New Zealand	-1.640(-1.705,-1.575)	-1.639876141	72
181	1	Mongolia	-1.669(-1.829,-1.510)	-1.669392845	38
182	1	Azerbaijan	-1.669(-1.778,-1.561)	-1.66948087	34
183	1	Ukraine	-1.732(-1.937,-1.527)	-1.732295319	63
184	1	Republic of Korea	-1.739(-1.837,-1.641)	-1.738996792	68
185	1	Australia	-1.784(-1.861,-1.707)	-1.783735092	71
186	1	Ethiopia	-1.842(-2.042,-1.642)	-1.842097411	179
187	1	Belgium	-1.854(-1.945,-1.763)	-1.853843333	76
188	1	Germany	-1.861(-1.971,-1.751)	-1.861257608	81
189	1	Burundi	-1.881(-2.105,-1.657)	-1.881139712	175
190	1	Luxembourg	-1.911(-2.055,-1.767)	-1.911057729	87
191	1	Ireland	-1.952(-2.033,-1.871)	-1.952004381	84
192	1	Czechia	-1.976(-2.140,-1.811)	-1.975956232	47
193	1	Greenland	-1.987(-2.072,-1.902)	-1.987070803	349
194	1	Israel	-2.104(-2.375,-1.832)	-2.103772484	85
195	1	Rwanda	-2.135(-2.509,-1.760)	-2.135216533	185
196	1	Tajikistan	-2.247(-2.515,-1.980)	-2.247468188	39
197	1	Singapore	-2.277(-2.453,-2.102)	-2.277427504	69
198	1	Austria	-2.285(-2.330,-2.240)	-2.285097409	75
199	1	Kyrgyzstan	-2.331(-2.505,-2.156)	-2.330607077	37
200	1	China	-2.702(-2.828,-2.577)	-2.702175479	6
201	1	Uzbekistan	-2.715(-3.112,-2.316)	-2.714593132	41
202	1	Maldives	-2.929(-3.093,-2.765)	-2.928829485	14
203	1	Kazakhstan	-3.333(-3.507,-3.158)	-3.332881029	36
204	1	Turkmenistan	-3.516(-3.917,-3.113)	-3.515920406	40
