# Supplementary material for: Global impact of dietary risks on cancers: burdens across regions from 1990 to 2021 and the projection to 2035
Source: Front Nutr. 2025 Jul 4;12:1585305. doi: 10.3389/fnut.2025.1585305 (PMC12271164; doi:10.3389/fnut.2025.1585305)
Supplement: Supplementary file 1 [file Data_Sheet_1.zip › Supplementary data/Fig 4/Fig 4.csv]

measure_id	measure_name	location_id	location_name	sex_id	sex_name	age_id	age_name	cause_id	cause_name	rei_id	rei_name	metric_id	metric_name	year	val	upper	lower
1	Deaths	1	Global	3	Both	27	Age-standardized	414	Stomach cancer	110	Dietary risks	3	Rate	1990	1.7441921378299998	8.742174020550001	-1.529e-08
1	Deaths	1	Global	3	Both	27	Age-standardized	414	Stomach cancer	110	Dietary risks	3	Rate	1991	1.7063526587100002	8.617350709350001	-1.363e-08
1	Deaths	1	Global	3	Both	27	Age-standardized	414	Stomach cancer	110	Dietary risks	3	Rate	1992	1.67490862715	8.38442346766	-1.8e-08
1	Deaths	1	Global	3	Both	27	Age-standardized	414	Stomach cancer	110	Dietary risks	3	Rate	1993	1.6434603895500002	8.19526338033	-1.501e-08
1	Deaths	1	Global	3	Both	27	Age-standardized	414	Stomach cancer	110	Dietary risks	3	Rate	1994	1.6106216269199998	8.119691775	-1.259e-08
1	Deaths	1	Global	3	Both	27	Age-standardized	414	Stomach cancer	110	Dietary risks	3	Rate	1995	1.5763975850799998	7.89419608702	-1.1060000000000001e-08
1	Deaths	1	Global	3	Both	27	Age-standardized	414	Stomach cancer	110	Dietary risks	3	Rate	1996	1.53598473201	7.68552890633	-7.85e-09
1	Deaths	1	Global	3	Both	27	Age-standardized	414	Stomach cancer	110	Dietary risks	3	Rate	1997	1.49708791297	7.4674291977000005	-5.5699999999999996e-09
1	Deaths	1	Global	3	Both	27	Age-standardized	414	Stomach cancer	110	Dietary risks	3	Rate	1998	1.47225548978	7.30384010894	2e-11
1	Deaths	1	Global	3	Both	27	Age-standardized	414	Stomach cancer	110	Dietary risks	3	Rate	1999	1.45576476367	7.309240763289999	-5.7e-10
1	Deaths	1	Global	3	Both	27	Age-standardized	414	Stomach cancer	110	Dietary risks	3	Rate	2000	1.4354632375	7.130148570829999	-4.04e-09
1	Deaths	1	Global	3	Both	27	Age-standardized	414	Stomach cancer	110	Dietary risks	3	Rate	2001	1.4219973966	7.10016670642	-2.84e-09
1	Deaths	1	Global	3	Both	27	Age-standardized	414	Stomach cancer	110	Dietary risks	3	Rate	2002	1.40092537885	6.940409621150001	-3.1900000000000004e-09
1	Deaths	1	Global	3	Both	27	Age-standardized	414	Stomach cancer	110	Dietary risks	3	Rate	2003	1.38929619911	6.98840579393	-3.03e-09
1	Deaths	1	Global	3	Both	27	Age-standardized	414	Stomach cancer	110	Dietary risks	3	Rate	2004	1.37582573887	6.86502986194	-1.4500000000000002e-09
1	Deaths	1	Global	3	Both	27	Age-standardized	414	Stomach cancer	110	Dietary risks	3	Rate	2005	1.33210176634	6.58082781335	-3.4e-10
1	Deaths	1	Global	3	Both	27	Age-standardized	414	Stomach cancer	110	Dietary risks	3	Rate	2006	1.25906588638	6.26772305437	1.25e-09
1	Deaths	1	Global	3	Both	27	Age-standardized	414	Stomach cancer	110	Dietary risks	3	Rate	2007	1.21265159686	5.97658523875	1.78e-09
1	Deaths	1	Global	3	Both	27	Age-standardized	414	Stomach cancer	110	Dietary risks	3	Rate	2008	1.18704275715	5.94536674317	1.98e-09
1	Deaths	1	Global	3	Both	27	Age-standardized	414	Stomach cancer	110	Dietary risks	3	Rate	2009	1.15960045522	5.80950916518	-6.5e-10
1	Deaths	1	Global	3	Both	27	Age-standardized	414	Stomach cancer	110	Dietary risks	3	Rate	2010	1.13556500857	5.6902032363599995	-2.56e-09
1	Deaths	1	Global	3	Both	27	Age-standardized	414	Stomach cancer	110	Dietary risks	3	Rate	2011	1.09719705946	5.47082944583	-2.62e-09
1	Deaths	1	Global	3	Both	27	Age-standardized	414	Stomach cancer	110	Dietary risks	3	Rate	2012	1.0665540409099998	5.34682656519	-5.16e-09
1	Deaths	1	Global	3	Both	27	Age-standardized	414	Stomach cancer	110	Dietary risks	3	Rate	2013	1.03578621361	5.16488674762	-2.42e-09
1	Deaths	1	Global	3	Both	27	Age-standardized	414	Stomach cancer	110	Dietary risks	3	Rate	2014	1.00530851296	5.06727454493	-3.21e-09
1	Deaths	1	Global	3	Both	27	Age-standardized	414	Stomach cancer	110	Dietary risks	3	Rate	2015	0.97880165341	4.86818361171	-4.35e-09
1	Deaths	1	Global	3	Both	27	Age-standardized	414	Stomach cancer	110	Dietary risks	3	Rate	2016	0.9661548606100001	4.79668380957	-4.35e-09
1	Deaths	1	Global	3	Both	27	Age-standardized	414	Stomach cancer	110	Dietary risks	3	Rate	2017	0.94285726008	4.758112630379999	-2.9099999999999997e-09
1	Deaths	1	Global	3	Both	27	Age-standardized	414	Stomach cancer	110	Dietary risks	3	Rate	2018	0.92848883069	4.66021500944	-3.84e-09
1	Deaths	1	Global	3	Both	27	Age-standardized	414	Stomach cancer	110	Dietary risks	3	Rate	2019	0.9145263593899999	4.64787539802	-2.64e-09
1	Deaths	1	Global	3	Both	27	Age-standardized	414	Stomach cancer	110	Dietary risks	3	Rate	2020	0.89802816448	4.44871660756	-2.71e-09
1	Deaths	1	Global	3	Both	27	Age-standardized	414	Stomach cancer	110	Dietary risks	3	Rate	2021	0.8869789111699999	4.36990148898	-3.7100000000000002e-09
1	Deaths	44639	Middle SDI	3	Both	27	Age-standardized	411	Esophageal cancer	110	Dietary risks	3	Rate	1990	3.10684734598	6.1405159544400005	-0.66289408015
1	Deaths	44639	Middle SDI	3	Both	27	Age-standardized	411	Esophageal cancer	110	Dietary risks	3	Rate	1991	3.03546094277	6.1697309756	-0.64210528704
1	Deaths	44639	Middle SDI	3	Both	27	Age-standardized	411	Esophageal cancer	110	Dietary risks	3	Rate	1992	2.95481905531	5.75415149907	-0.66433604579
1	Deaths	44639	Middle SDI	3	Both	27	Age-standardized	411	Esophageal cancer	110	Dietary risks	3	Rate	1993	2.8707454833	5.67169036835	-0.62611407498
1	Deaths	44639	Middle SDI	3	Both	27	Age-standardized	411	Esophageal cancer	110	Dietary risks	3	Rate	1994	2.78949906213	5.66795122093	-0.59072642985
1	Deaths	44639	Middle SDI	3	Both	27	Age-standardized	411	Esophageal cancer	110	Dietary risks	3	Rate	1995	2.6902820308199997	5.4754782247	-0.55882210408
1	Deaths	44639	Middle SDI	3	Both	27	Age-standardized	411	Esophageal cancer	110	Dietary risks	3	Rate	1996	2.5484046236899998	5.08672938898	-0.51265738785
1	Deaths	44639	Middle SDI	3	Both	27	Age-standardized	411	Esophageal cancer	110	Dietary risks	3	Rate	1997	2.39901237078	5.05247993554	-0.4934396678
1	Deaths	44639	Middle SDI	3	Both	27	Age-standardized	411	Esophageal cancer	110	Dietary risks	3	Rate	1998	2.2629428959299998	4.68128390406	-0.43215268207
1	Deaths	44639	Middle SDI	3	Both	27	Age-standardized	411	Esophageal cancer	110	Dietary risks	3	Rate	1999	2.12349409428	4.3935011639	-0.41680355014
1	Deaths	44639	Middle SDI	3	Both	27	Age-standardized	411	Esophageal cancer	110	Dietary risks	3	Rate	2000	2.01181354355	4.23100327746	-0.39226978482
1	Deaths	44639	Middle SDI	3	Both	27	Age-standardized	411	Esophageal cancer	110	Dietary risks	3	Rate	2001	1.90029456351	4.067546650620001	-0.36766895552
1	Deaths	44639	Middle SDI	3	Both	27	Age-standardized	411	Esophageal cancer	110	Dietary risks	3	Rate	2002	1.77677886621	3.7586907637499998	-0.34420428317
1	Deaths	44639	Middle SDI	3	Both	27	Age-standardized	411	Esophageal cancer	110	Dietary risks	3	Rate	2003	1.6905811951199998	3.63394372644	-0.32469376518
1	Deaths	44639	Middle SDI	3	Both	27	Age-standardized	411	Esophageal cancer	110	Dietary risks	3	Rate	2004	1.59376668189	3.40144752179	-0.31809608925
1	Deaths	44639	Middle SDI	3	Both	27	Age-standardized	411	Esophageal cancer	110	Dietary risks	3	Rate	2005	1.45772483744	3.18629494631	-0.29737894614
1	Deaths	44639	Middle SDI	3	Both	27	Age-standardized	411	Esophageal cancer	110	Dietary risks	3	Rate	2006	1.29514538064	2.82499750544	-0.26030792479
1	Deaths	44639	Middle SDI	3	Both	27	Age-standardized	411	Esophageal cancer	110	Dietary risks	3	Rate	2007	1.18026894838	2.62177759444	-0.23799609614
1	Deaths	44639	Middle SDI	3	Both	27	Age-standardized	411	Esophageal cancer	110	Dietary risks	3	Rate	2008	1.10460905152	2.4092260596400004	-0.22497708739000002
1	Deaths	44639	Middle SDI	3	Both	27	Age-standardized	411	Esophageal cancer	110	Dietary risks	3	Rate	2009	1.039350151	2.29380163942	-0.20974020673
1	Deaths	44639	Middle SDI	3	Both	27	Age-standardized	411	Esophageal cancer	110	Dietary risks	3	Rate	2010	0.97673485234	2.14202233181	-0.19079372089
1	Deaths	44639	Middle SDI	3	Both	27	Age-standardized	411	Esophageal cancer	110	Dietary risks	3	Rate	2011	0.9074586134800001	1.98461315737	-0.1788484682
1	Deaths	44639	Middle SDI	3	Both	27	Age-standardized	411	Esophageal cancer	110	Dietary risks	3	Rate	2012	0.84417444705	1.8904245557100001	-0.17000567629
1	Deaths	44639	Middle SDI	3	Both	27	Age-standardized	411	Esophageal cancer	110	Dietary risks	3	Rate	2013	0.79760211037	1.77115045927	-0.15886283555
1	Deaths	44639	Middle SDI	3	Both	27	Age-standardized	411	Esophageal cancer	110	Dietary risks	3	Rate	2014	0.75852262184	1.6392521183500002	-0.15499839194999998
1	Deaths	44639	Middle SDI	3	Both	27	Age-standardized	411	Esophageal cancer	110	Dietary risks	3	Rate	2015	0.7316998069	1.57606496769	-0.14376460196
1	Deaths	44639	Middle SDI	3	Both	27	Age-standardized	411	Esophageal cancer	110	Dietary risks	3	Rate	2016	0.7105139131	1.55715398966	-0.14817217621
1	Deaths	44639	Middle SDI	3	Both	27	Age-standardized	411	Esophageal cancer	110	Dietary risks	3	Rate	2017	0.68482303641	1.45734323081	-0.14130312162
1	Deaths	44639	Middle SDI	3	Both	27	Age-standardized	411	Esophageal cancer	110	Dietary risks	3	Rate	2018	0.67074888579	1.50171235304	-0.1441855194
1	Deaths	44639	Middle SDI	3	Both	27	Age-standardized	411	Esophageal cancer	110	Dietary risks	3	Rate	2019	0.66171409823	1.4321339366399999	-0.14920853486000002
1	Deaths	44639	Middle SDI	3	Both	27	Age-standardized	411	Esophageal cancer	110	Dietary risks	3	Rate	2020	0.65835676176	1.4350751887900002	-0.15137986269
1	Deaths	44639	Middle SDI	3	Both	27	Age-standardized	411	Esophageal cancer	110	Dietary risks	3	Rate	2021	0.66472746197	1.48055320907	-0.14458577999
1	Deaths	44637	Low SDI	3	Both	27	Age-standardized	441	Colon and rectum cancer	110	Dietary risks	3	Rate	1990	3.4192072232600004	4.79776628994	2.00696082192
1	Deaths	44637	Low SDI	3	Both	27	Age-standardized	441	Colon and rectum cancer	110	Dietary risks	3	Rate	1991	3.4132145542	4.77471436215	1.97759827027
1	Deaths	44637	Low SDI	3	Both	27	Age-standardized	441	Colon and rectum cancer	110	Dietary risks	3	Rate	1992	3.40905549648	4.72818769657	2.01453534882
1	Deaths	44637	Low SDI	3	Both	27	Age-standardized	441	Colon and rectum cancer	110	Dietary risks	3	Rate	1993	3.4084378094299996	4.70267746315	1.9788413371000002
1	Deaths	44637	Low SDI	3	Both	27	Age-standardized	441	Colon and rectum cancer	110	Dietary risks	3	Rate	1994	3.4296555853	4.7631479254	2.01098573972
1	Deaths	44637	Low SDI	3	Both	27	Age-standardized	441	Colon and rectum cancer	110	Dietary risks	3	Rate	1995	3.4321138349900004	4.72904628513	2.01628258553
1	Deaths	44637	Low SDI	3	Both	27	Age-standardized	441	Colon and rectum cancer	110	Dietary risks	3	Rate	1996	3.40184974283	4.72179120228	2.03142830085
1	Deaths	44637	Low SDI	3	Both	27	Age-standardized	441	Colon and rectum cancer	110	Dietary risks	3	Rate	1997	3.37461046387	4.6402602334	2.01617494807
1	Deaths	44637	Low SDI	3	Both	27	Age-standardized	441	Colon and rectum cancer	110	Dietary risks	3	Rate	1998	3.35103429084	4.62262797028	1.9947562768199998
1	Deaths	44637	Low SDI	3	Both	27	Age-standardized	441	Colon and rectum cancer	110	Dietary risks	3	Rate	1999	3.29930368158	4.5455868621599995	1.9560538876500002
1	Deaths	44637	Low SDI	3	Both	27	Age-standardized	441	Colon and rectum cancer	110	Dietary risks	3	Rate	2000	3.26050161227	4.44697282176	1.91666350314
1	Deaths	44637	Low SDI	3	Both	27	Age-standardized	441	Colon and rectum cancer	110	Dietary risks	3	Rate	2001	3.21139030627	4.38114685566	1.89999351496
1	Deaths	44637	Low SDI	3	Both	27	Age-standardized	441	Colon and rectum cancer	110	Dietary risks	3	Rate	2002	3.19495644126	4.32031305967	1.89357487575
1	Deaths	44637	Low SDI	3	Both	27	Age-standardized	441	Colon and rectum cancer	110	Dietary risks	3	Rate	2003	3.18562262765	4.37860697085	1.8916022271800002
1	Deaths	44637	Low SDI	3	Both	27	Age-standardized	441	Colon and rectum cancer	110	Dietary risks	3	Rate	2004	3.15764051032	4.29899412152	1.8506487719900002
1	Deaths	44637	Low SDI	3	Both	27	Age-standardized	441	Colon and rectum cancer	110	Dietary risks	3	Rate	2005	3.1193249486	4.272373937879999	1.8394945597799999
1	Deaths	44637	Low SDI	3	Both	27	Age-standardized	441	Colon and rectum cancer	110	Dietary risks	3	Rate	2006	3.0831169168400003	4.255654621310001	1.7926064466700002
1	Deaths	44637	Low SDI	3	Both	27	Age-standardized	441	Colon and rectum cancer	110	Dietary risks	3	Rate	2007	3.04661152316	4.179683241829999	1.7453937510400002
1	Deaths	44637	Low SDI	3	Both	27	Age-standardized	441	Colon and rectum cancer	110	Dietary risks	3	Rate	2008	3.02060668814	4.18569884366	1.7277709215900001
1	Deaths	44637	Low SDI	3	Both	27	Age-standardized	441	Colon and rectum cancer	110	Dietary risks	3	Rate	2009	3.00218810461	4.12022349339	1.7021003134800001
1	Deaths	44637	Low SDI	3	Both	27	Age-standardized	441	Colon and rectum cancer	110	Dietary risks	3	Rate	2010	2.9875842881	4.0893561431	1.7044459493700002
1	Deaths	44637	Low SDI	3	Both	27	Age-standardized	441	Colon and rectum cancer	110	Dietary risks	3	Rate	2011	2.97963203193	4.098191266080001	1.7053872564099999
1	Deaths	44637	Low SDI	3	Both	27	Age-standardized	441	Colon and rectum cancer	110	Dietary risks	3	Rate	2012	2.97031294144	4.0772134297300004	1.6650540477300002
1	Deaths	44637	Low SDI	3	Both	27	Age-standardized	441	Colon and rectum cancer	110	Dietary risks	3	Rate	2013	3.02143189895	4.13966078599	1.71378991935
1	Deaths	44637	Low SDI	3	Both	27	Age-standardized	441	Colon and rectum cancer	110	Dietary risks	3	Rate	2014	3.04481348741	4.147018785669999	1.7329901274100001
1	Deaths	44637	Low SDI	3	Both	27	Age-standardized	441	Colon and rectum cancer	110	Dietary risks	3	Rate	2015	3.0748945598299997	4.23806455123	1.76716572801
1	Deaths	44637	Low SDI	3	Both	27	Age-standardized	441	Colon and rectum cancer	110	Dietary risks	3	Rate	2016	3.07878635823	4.1530367112699995	1.74159436326
1	Deaths	44637	Low SDI	3	Both	27	Age-standardized	441	Colon and rectum cancer	110	Dietary risks	3	Rate	2017	3.08793383038	4.1589503627	1.7369148048899998
1	Deaths	44637	Low SDI	3	Both	27	Age-standardized	441	Colon and rectum cancer	110	Dietary risks	3	Rate	2018	3.08381552974	4.19638142284	1.73500439288
1	Deaths	44637	Low SDI	3	Both	27	Age-standardized	441	Colon and rectum cancer	110	Dietary risks	3	Rate	2019	3.08808943894	4.21668348629	1.72137893106
1	Deaths	44637	Low SDI	3	Both	27	Age-standardized	441	Colon and rectum cancer	110	Dietary risks	3	Rate	2020	3.0844005391000002	4.24876187656	1.7179742381899998
1	Deaths	44637	Low SDI	3	Both	27	Age-standardized	441	Colon and rectum cancer	110	Dietary risks	3	Rate	2021	3.0698175050999996	4.20415471327	1.6725837678100002
1	Deaths	44635	High SDI	3	Both	27	Age-standardized	441	Colon and rectum cancer	110	Dietary risks	3	Rate	1990	8.59402007088	13.36838653227	2.1122345884
1	Deaths	44635	High SDI	3	Both	27	Age-standardized	441	Colon and rectum cancer	110	Dietary risks	3	Rate	1991	8.55858238418	13.3479962706	2.1036548860699997
1	Deaths	44635	High SDI	3	Both	27	Age-standardized	441	Colon and rectum cancer	110	Dietary risks	3	Rate	1992	8.528387448770001	13.312724054820002	2.0913215433200003
1	Deaths	44635	High SDI	3	Both	27	Age-standardized	441	Colon and rectum cancer	110	Dietary risks	3	Rate	1993	8.4827231704	13.218182405870001	2.07224746247
1	Deaths	44635	High SDI	3	Both	27	Age-standardized	441	Colon and rectum cancer	110	Dietary risks	3	Rate	1994	8.39438662808	13.12305590521	2.04002258683
1	Deaths	44635	High SDI	3	Both	27	Age-standardized	441	Colon and rectum cancer	110	Dietary risks	3	Rate	1995	8.31928150845	13.04003305297	2.01290769007
1	Deaths	44635	High SDI	3	Both	27	Age-standardized	441	Colon and rectum cancer	110	Dietary risks	3	Rate	1996	8.1935960918	12.82479411714	1.97308320782
1	Deaths	44635	High SDI	3	Both	27	Age-standardized	441	Colon and rectum cancer	110	Dietary risks	3	Rate	1997	8.06899613242	12.631554858420001	1.93521492683
1	Deaths	44635	High SDI	3	Both	27	Age-standardized	441	Colon and rectum cancer	110	Dietary risks	3	Rate	1998	7.98912387671	12.50220447082	1.90572362181
1	Deaths	44635	High SDI	3	Both	27	Age-standardized	441	Colon and rectum cancer	110	Dietary risks	3	Rate	1999	7.9189127824300005	12.40864932472	1.88862984266
1	Deaths	44635	High SDI	3	Both	27	Age-standardized	441	Colon and rectum cancer	110	Dietary risks	3	Rate	2000	7.814789353249999	12.27288973552	1.85201849187
1	Deaths	44635	High SDI	3	Both	27	Age-standardized	441	Colon and rectum cancer	110	Dietary risks	3	Rate	2001	7.729086828350001	12.13754523735	1.83678064601
1	Deaths	44635	High SDI	3	Both	27	Age-standardized	441	Colon and rectum cancer	110	Dietary risks	3	Rate	2002	7.64190208899	12.042339717599999	1.81394556098
1	Deaths	44635	High SDI	3	Both	27	Age-standardized	441	Colon and rectum cancer	110	Dietary risks	3	Rate	2003	7.5450407646699995	11.87463213405	1.7868473567899998
1	Deaths	44635	High SDI	3	Both	27	Age-standardized	441	Colon and rectum cancer	110	Dietary risks	3	Rate	2004	7.37944130106	11.586075857300001	1.7493539794400002
1	Deaths	44635	High SDI	3	Both	27	Age-standardized	441	Colon and rectum cancer	110	Dietary risks	3	Rate	2005	7.254364744190001	11.40264369796	1.7194446894500002
1	Deaths	44635	High SDI	3	Both	27	Age-standardized	441	Colon and rectum cancer	110	Dietary risks	3	Rate	2006	7.13780426842	11.1999348753	1.6872621774299998
1	Deaths	44635	High SDI	3	Both	27	Age-standardized	441	Colon and rectum cancer	110	Dietary risks	3	Rate	2007	7.0310391033	11.01894019665	1.6602972328199999
1	Deaths	44635	High SDI	3	Both	27	Age-standardized	441	Colon and rectum cancer	110	Dietary risks	3	Rate	2008	6.952498494169999	10.90430583915	1.6414624387999999
1	Deaths	44635	High SDI	3	Both	27	Age-standardized	441	Colon and rectum cancer	110	Dietary risks	3	Rate	2009	6.829473975399999	10.71932705561	1.62767117543
1	Deaths	44635	High SDI	3	Both	27	Age-standardized	441	Colon and rectum cancer	110	Dietary risks	3	Rate	2010	6.727098006279999	10.57978907959	1.60466153559
1	Deaths	44635	High SDI	3	Both	27	Age-standardized	441	Colon and rectum cancer	110	Dietary risks	3	Rate	2011	6.66763545044	10.48082949953	1.5971685355899998
1	Deaths	44635	High SDI	3	Both	27	Age-standardized	441	Colon and rectum cancer	110	Dietary risks	3	Rate	2012	6.5673736189100005	10.34123034454	1.57536546961
1	Deaths	44635	High SDI	3	Both	27	Age-standardized	441	Colon and rectum cancer	110	Dietary risks	3	Rate	2013	6.47531064289	10.199001343780001	1.5576257331399999
1	Deaths	44635	High SDI	3	Both	27	Age-standardized	441	Colon and rectum cancer	110	Dietary risks	3	Rate	2014	6.36632953433	10.048400787570001	1.5268751855599998
1	Deaths	44635	High SDI	3	Both	27	Age-standardized	441	Colon and rectum cancer	110	Dietary risks	3	Rate	2015	6.33317306028	10.00825542992	1.5197757219799999
1	Deaths	44635	High SDI	3	Both	27	Age-standardized	441	Colon and rectum cancer	110	Dietary risks	3	Rate	2016	6.2917494963900005	9.93273676497	1.5093799237399999
1	Deaths	44635	High SDI	3	Both	27	Age-standardized	441	Colon and rectum cancer	110	Dietary risks	3	Rate	2017	6.20801885135	9.80850998203	1.48110727744
1	Deaths	44635	High SDI	3	Both	27	Age-standardized	441	Colon and rectum cancer	110	Dietary risks	3	Rate	2018	6.123596372520001	9.67748502283	1.46309111646
1	Deaths	44635	High SDI	3	Both	27	Age-standardized	441	Colon and rectum cancer	110	Dietary risks	3	Rate	2019	6.037694860599999	9.514795337719999	1.44181443596
1	Deaths	44635	High SDI	3	Both	27	Age-standardized	441	Colon and rectum cancer	110	Dietary risks	3	Rate	2020	5.88158377815	9.19301211426	1.39732588635
1	Deaths	44635	High SDI	3	Both	27	Age-standardized	441	Colon and rectum cancer	110	Dietary risks	3	Rate	2021	5.87206422564	9.23669379934	1.40471016057
1	Deaths	44639	Middle SDI	3	Both	27	Age-standardized	414	Stomach cancer	110	Dietary risks	3	Rate	1990	2.30066921296	11.48277782799	-3.7229999999999997e-08
1	Deaths	44639	Middle SDI	3	Both	27	Age-standardized	414	Stomach cancer	110	Dietary risks	3	Rate	1991	2.2563066958699998	11.42534568177	-4.568e-08
1	Deaths	44639	Middle SDI	3	Both	27	Age-standardized	414	Stomach cancer	110	Dietary risks	3	Rate	1992	2.21284533761	10.926254956960001	-3.925e-08
1	Deaths	44639	Middle SDI	3	Both	27	Age-standardized	414	Stomach cancer	110	Dietary risks	3	Rate	1993	2.17094922385	10.85056092586	-3.485e-08
1	Deaths	44639	Middle SDI	3	Both	27	Age-standardized	414	Stomach cancer	110	Dietary risks	3	Rate	1994	2.12488309149	10.64902551689	-3.246e-08
1	Deaths	44639	Middle SDI	3	Both	27	Age-standardized	414	Stomach cancer	110	Dietary risks	3	Rate	1995	2.08486259484	10.44052330348	-3.108e-08
1	Deaths	44639	Middle SDI	3	Both	27	Age-standardized	414	Stomach cancer	110	Dietary risks	3	Rate	1996	2.03849889152	10.08594489183	-2.788e-08
1	Deaths	44639	Middle SDI	3	Both	27	Age-standardized	414	Stomach cancer	110	Dietary risks	3	Rate	1997	1.97890699175	9.78301266168	-1.92e-08
1	Deaths	44639	Middle SDI	3	Both	27	Age-standardized	414	Stomach cancer	110	Dietary risks	3	Rate	1998	1.94258412189	9.62978521564	-1.979e-08
1	Deaths	44639	Middle SDI	3	Both	27	Age-standardized	414	Stomach cancer	110	Dietary risks	3	Rate	1999	1.9198136328100002	9.56606564288	-1.093e-08
1	Deaths	44639	Middle SDI	3	Both	27	Age-standardized	414	Stomach cancer	110	Dietary risks	3	Rate	2000	1.8899456160099999	9.35269393131	-1.119e-08
1	Deaths	44639	Middle SDI	3	Both	27	Age-standardized	414	Stomach cancer	110	Dietary risks	3	Rate	2001	1.8862238740400001	9.29060793364	-1.065e-08
1	Deaths	44639	Middle SDI	3	Both	27	Age-standardized	414	Stomach cancer	110	Dietary risks	3	Rate	2002	1.86540349158	9.17726117619	-6.380000000000001e-09
1	Deaths	44639	Middle SDI	3	Both	27	Age-standardized	414	Stomach cancer	110	Dietary risks	3	Rate	2003	1.85819920783	9.16342971037	-5.24e-09
1	Deaths	44639	Middle SDI	3	Both	27	Age-standardized	414	Stomach cancer	110	Dietary risks	3	Rate	2004	1.84600333265	9.060167026270001	4e-10
1	Deaths	44639	Middle SDI	3	Both	27	Age-standardized	414	Stomach cancer	110	Dietary risks	3	Rate	2005	1.7736292736200001	8.68324044917	4.83e-09
1	Deaths	44639	Middle SDI	3	Both	27	Age-standardized	414	Stomach cancer	110	Dietary risks	3	Rate	2006	1.6420875868200002	8.128352698470001	7.38e-09
1	Deaths	44639	Middle SDI	3	Both	27	Age-standardized	414	Stomach cancer	110	Dietary risks	3	Rate	2007	1.56722393731	7.71287119707	4.32e-09
1	Deaths	44639	Middle SDI	3	Both	27	Age-standardized	414	Stomach cancer	110	Dietary risks	3	Rate	2008	1.54182502486	7.66955221611	7.86e-09
1	Deaths	44639	Middle SDI	3	Both	27	Age-standardized	414	Stomach cancer	110	Dietary risks	3	Rate	2009	1.5100139527199998	7.52056748202	5.72e-09
1	Deaths	44639	Middle SDI	3	Both	27	Age-standardized	414	Stomach cancer	110	Dietary risks	3	Rate	2010	1.47363295854	7.357124359829999	-6.8099999999999994e-09
1	Deaths	44639	Middle SDI	3	Both	27	Age-standardized	414	Stomach cancer	110	Dietary risks	3	Rate	2011	1.41423070761	6.87809202544	-3.03e-09
1	Deaths	44639	Middle SDI	3	Both	27	Age-standardized	414	Stomach cancer	110	Dietary risks	3	Rate	2012	1.36807377713	6.8162732109299995	-5.42e-09
1	Deaths	44639	Middle SDI	3	Both	27	Age-standardized	414	Stomach cancer	110	Dietary risks	3	Rate	2013	1.31836790211	6.48703844601	-7.32e-09
1	Deaths	44639	Middle SDI	3	Both	27	Age-standardized	414	Stomach cancer	110	Dietary risks	3	Rate	2014	1.2749965061800002	6.4955031463	-6.0199999999999995e-09
1	Deaths	44639	Middle SDI	3	Both	27	Age-standardized	414	Stomach cancer	110	Dietary risks	3	Rate	2015	1.2324259280199998	6.07945118879	-1.3479999999999999e-08
1	Deaths	44639	Middle SDI	3	Both	27	Age-standardized	414	Stomach cancer	110	Dietary risks	3	Rate	2016	1.2191814356	5.96745851863	-1.253e-08
1	Deaths	44639	Middle SDI	3	Both	27	Age-standardized	414	Stomach cancer	110	Dietary risks	3	Rate	2017	1.18586707527	5.96608891749	-9.159999999999999e-09
1	Deaths	44639	Middle SDI	3	Both	27	Age-standardized	414	Stomach cancer	110	Dietary risks	3	Rate	2018	1.16013049669	5.7345096802199995	-7.230000000000001e-09
1	Deaths	44639	Middle SDI	3	Both	27	Age-standardized	414	Stomach cancer	110	Dietary risks	3	Rate	2019	1.14597658411	5.85471940363	-5.54e-09
1	Deaths	44639	Middle SDI	3	Both	27	Age-standardized	414	Stomach cancer	110	Dietary risks	3	Rate	2020	1.12477590775	5.46568232279	-1.02e-09
1	Deaths	44639	Middle SDI	3	Both	27	Age-standardized	414	Stomach cancer	110	Dietary risks	3	Rate	2021	1.10650572096	5.43049889069	-1.14e-09
1	Deaths	44635	High SDI	3	Both	27	Age-standardized	411	Esophageal cancer	110	Dietary risks	3	Rate	1990	0.93568487366	1.88057583578	-0.20194150885
1	Deaths	44635	High SDI	3	Both	27	Age-standardized	411	Esophageal cancer	110	Dietary risks	3	Rate	1991	0.92655042223	1.84761969919	-0.19839135355999998
1	Deaths	44635	High SDI	3	Both	27	Age-standardized	411	Esophageal cancer	110	Dietary risks	3	Rate	1992	0.91584896771	1.82942060189	-0.19707433259999999
1	Deaths	44635	High SDI	3	Both	27	Age-standardized	411	Esophageal cancer	110	Dietary risks	3	Rate	1993	0.91279529772	1.83560306239	-0.19487541563
1	Deaths	44635	High SDI	3	Both	27	Age-standardized	411	Esophageal cancer	110	Dietary risks	3	Rate	1994	0.90234591913	1.8040745932700002	-0.19158945058000001
1	Deaths	44635	High SDI	3	Both	27	Age-standardized	411	Esophageal cancer	110	Dietary risks	3	Rate	1995	0.8890871227500001	1.78704466224	-0.1884717259
1	Deaths	44635	High SDI	3	Both	27	Age-standardized	411	Esophageal cancer	110	Dietary risks	3	Rate	1996	0.8746169315900001	1.7576095391	-0.18561786996000001
1	Deaths	44635	High SDI	3	Both	27	Age-standardized	411	Esophageal cancer	110	Dietary risks	3	Rate	1997	0.8538131674399999	1.7164504952100001	-0.18152568741
1	Deaths	44635	High SDI	3	Both	27	Age-standardized	411	Esophageal cancer	110	Dietary risks	3	Rate	1998	0.8430982101000001	1.69286096302	-0.17926972645
1	Deaths	44635	High SDI	3	Both	27	Age-standardized	411	Esophageal cancer	110	Dietary risks	3	Rate	1999	0.8358459458799999	1.6881125154	-0.17721873712
1	Deaths	44635	High SDI	3	Both	27	Age-standardized	411	Esophageal cancer	110	Dietary risks	3	Rate	2000	0.82855341727	1.6670615529500001	-0.17629382706
1	Deaths	44635	High SDI	3	Both	27	Age-standardized	411	Esophageal cancer	110	Dietary risks	3	Rate	2001	0.8241253025199999	1.6603590297000002	-0.17532068469
1	Deaths	44635	High SDI	3	Both	27	Age-standardized	411	Esophageal cancer	110	Dietary risks	3	Rate	2002	0.8197997658199999	1.6466401475599999	-0.17480030597
1	Deaths	44635	High SDI	3	Both	27	Age-standardized	411	Esophageal cancer	110	Dietary risks	3	Rate	2003	0.8121091645899999	1.63193874232	-0.17325468998000002
1	Deaths	44635	High SDI	3	Both	27	Age-standardized	411	Esophageal cancer	110	Dietary risks	3	Rate	2004	0.7978800950700001	1.60531988215	-0.17018469666
1	Deaths	44635	High SDI	3	Both	27	Age-standardized	411	Esophageal cancer	110	Dietary risks	3	Rate	2005	0.79203962689	1.59557460538	-0.16885997161
1	Deaths	44635	High SDI	3	Both	27	Age-standardized	411	Esophageal cancer	110	Dietary risks	3	Rate	2006	0.78346321637	1.5793362564000002	-0.16719837896
1	Deaths	44635	High SDI	3	Both	27	Age-standardized	411	Esophageal cancer	110	Dietary risks	3	Rate	2007	0.7729501256100001	1.5579498962100002	-0.16479690852999998
1	Deaths	44635	High SDI	3	Both	27	Age-standardized	411	Esophageal cancer	110	Dietary risks	3	Rate	2008	0.7626114927000001	1.53650634397	-0.16313134597999998
1	Deaths	44635	High SDI	3	Both	27	Age-standardized	411	Esophageal cancer	110	Dietary risks	3	Rate	2009	0.75300414388	1.52022820175	-0.16137445905
1	Deaths	44635	High SDI	3	Both	27	Age-standardized	411	Esophageal cancer	110	Dietary risks	3	Rate	2010	0.74580042766	1.50496781405	-0.160246476
1	Deaths	44635	High SDI	3	Both	27	Age-standardized	411	Esophageal cancer	110	Dietary risks	3	Rate	2011	0.73012450049	1.47077702614	-0.15693316205
1	Deaths	44635	High SDI	3	Both	27	Age-standardized	411	Esophageal cancer	110	Dietary risks	3	Rate	2012	0.7109110492099999	1.42635211199	-0.15323044667
1	Deaths	44635	High SDI	3	Both	27	Age-standardized	411	Esophageal cancer	110	Dietary risks	3	Rate	2013	0.69468129258	1.39378776598	-0.15020541588
1	Deaths	44635	High SDI	3	Both	27	Age-standardized	411	Esophageal cancer	110	Dietary risks	3	Rate	2014	0.69248548559	1.39018228446	-0.15012450783
1	Deaths	44635	High SDI	3	Both	27	Age-standardized	411	Esophageal cancer	110	Dietary risks	3	Rate	2015	0.6914183510499999	1.3872451237799999	-0.14991053763
1	Deaths	44635	High SDI	3	Both	27	Age-standardized	411	Esophageal cancer	110	Dietary risks	3	Rate	2016	0.68698517687	1.37873144715	-0.14911991724
1	Deaths	44635	High SDI	3	Both	27	Age-standardized	411	Esophageal cancer	110	Dietary risks	3	Rate	2017	0.67327721694	1.35085551053	-0.14597627589
1	Deaths	44635	High SDI	3	Both	27	Age-standardized	411	Esophageal cancer	110	Dietary risks	3	Rate	2018	0.66405104787	1.32815329342	-0.14354453083000002
1	Deaths	44635	High SDI	3	Both	27	Age-standardized	411	Esophageal cancer	110	Dietary risks	3	Rate	2019	0.6570732393200001	1.31462480743	-0.14188614037
1	Deaths	44635	High SDI	3	Both	27	Age-standardized	411	Esophageal cancer	110	Dietary risks	3	Rate	2020	0.63660171426	1.28165945335	-0.13706252867
1	Deaths	44635	High SDI	3	Both	27	Age-standardized	411	Esophageal cancer	110	Dietary risks	3	Rate	2021	0.63594097214	1.29226646507	-0.13694837682
1	Deaths	44635	High SDI	3	Both	27	Age-standardized	414	Stomach cancer	110	Dietary risks	3	Rate	1990	1.2380198306199999	6.26794823266	1.3260000000000001e-08
1	Deaths	44635	High SDI	3	Both	27	Age-standardized	414	Stomach cancer	110	Dietary risks	3	Rate	1991	1.2079585767599998	6.14048293167	1.308e-08
1	Deaths	44635	High SDI	3	Both	27	Age-standardized	414	Stomach cancer	110	Dietary risks	3	Rate	1992	1.17586227628	5.95446679285	1.235e-08
1	Deaths	44635	High SDI	3	Both	27	Age-standardized	414	Stomach cancer	110	Dietary risks	3	Rate	1993	1.14564020666	5.78464803189	1.278e-08
1	Deaths	44635	High SDI	3	Both	27	Age-standardized	414	Stomach cancer	110	Dietary risks	3	Rate	1994	1.1212314457700001	5.70481150077	1.292e-08
1	Deaths	44635	High SDI	3	Both	27	Age-standardized	414	Stomach cancer	110	Dietary risks	3	Rate	1995	1.09518919972	5.5870086148	1.1729999999999998e-08
1	Deaths	44635	High SDI	3	Both	27	Age-standardized	414	Stomach cancer	110	Dietary risks	3	Rate	1996	1.06470549587	5.39614160751	1.061e-08
1	Deaths	44635	High SDI	3	Both	27	Age-standardized	414	Stomach cancer	110	Dietary risks	3	Rate	1997	1.0334716401300001	5.253899375990001	9.76e-09
1	Deaths	44635	High SDI	3	Both	27	Age-standardized	414	Stomach cancer	110	Dietary risks	3	Rate	1998	1.01259332404	5.12763973139	9.75e-09
1	Deaths	44635	High SDI	3	Both	27	Age-standardized	414	Stomach cancer	110	Dietary risks	3	Rate	1999	0.9895370185100001	5.0405292963	9.41e-09
1	Deaths	44635	High SDI	3	Both	27	Age-standardized	414	Stomach cancer	110	Dietary risks	3	Rate	2000	0.95631289364	4.83828964007	9.83e-09
1	Deaths	44635	High SDI	3	Both	27	Age-standardized	414	Stomach cancer	110	Dietary risks	3	Rate	2001	0.92516229481	4.6685829408099995	1.082e-08
1	Deaths	44635	High SDI	3	Both	27	Age-standardized	414	Stomach cancer	110	Dietary risks	3	Rate	2002	0.8975856271599999	4.53902420685	9.1e-09
1	Deaths	44635	High SDI	3	Both	27	Age-standardized	414	Stomach cancer	110	Dietary risks	3	Rate	2003	0.87814383901	4.4536423974099995	9.46e-09
1	Deaths	44635	High SDI	3	Both	27	Age-standardized	414	Stomach cancer	110	Dietary risks	3	Rate	2004	0.8583194594499999	4.32565834166	9.2e-09
1	Deaths	44635	High SDI	3	Both	27	Age-standardized	414	Stomach cancer	110	Dietary risks	3	Rate	2005	0.8308512324599999	4.18629238311	8.98e-09
1	Deaths	44635	High SDI	3	Both	27	Age-standardized	414	Stomach cancer	110	Dietary risks	3	Rate	2006	0.8045518151	4.03531134515	8.74e-09
1	Deaths	44635	High SDI	3	Both	27	Age-standardized	414	Stomach cancer	110	Dietary risks	3	Rate	2007	0.78151363574	3.92591716132	7.67e-09
1	Deaths	44635	High SDI	3	Both	27	Age-standardized	414	Stomach cancer	110	Dietary risks	3	Rate	2008	0.76125564537	3.85068477718	7.64e-09
1	Deaths	44635	High SDI	3	Both	27	Age-standardized	414	Stomach cancer	110	Dietary risks	3	Rate	2009	0.7423047283800001	3.73596148151	6.5999999999999995e-09
1	Deaths	44635	High SDI	3	Both	27	Age-standardized	414	Stomach cancer	110	Dietary risks	3	Rate	2010	0.72540073302	3.6591671601899995	6.27e-09
1	Deaths	44635	High SDI	3	Both	27	Age-standardized	414	Stomach cancer	110	Dietary risks	3	Rate	2011	0.70408021184	3.55303628376	6.39e-09
1	Deaths	44635	High SDI	3	Both	27	Age-standardized	414	Stomach cancer	110	Dietary risks	3	Rate	2012	0.67964859649	3.4338615701599995	5.47e-09
1	Deaths	44635	High SDI	3	Both	27	Age-standardized	414	Stomach cancer	110	Dietary risks	3	Rate	2013	0.66084230031	3.34353420259	5.51e-09
1	Deaths	44635	High SDI	3	Both	27	Age-standardized	414	Stomach cancer	110	Dietary risks	3	Rate	2014	0.63998632301	3.2433213189	5.34e-09
1	Deaths	44635	High SDI	3	Both	27	Age-standardized	414	Stomach cancer	110	Dietary risks	3	Rate	2015	0.62038724036	3.1494789301400004	5.08e-09
1	Deaths	44635	High SDI	3	Both	27	Age-standardized	414	Stomach cancer	110	Dietary risks	3	Rate	2016	0.60624760953	3.0738070570500002	4.56e-09
1	Deaths	44635	High SDI	3	Both	27	Age-standardized	414	Stomach cancer	110	Dietary risks	3	Rate	2017	0.5898681930299999	2.98142852347	4.56e-09
1	Deaths	44635	High SDI	3	Both	27	Age-standardized	414	Stomach cancer	110	Dietary risks	3	Rate	2018	0.57639173424	2.91047349927	3.98e-09
1	Deaths	44635	High SDI	3	Both	27	Age-standardized	414	Stomach cancer	110	Dietary risks	3	Rate	2019	0.56029699924	2.84173659291	3.99e-09
1	Deaths	44635	High SDI	3	Both	27	Age-standardized	414	Stomach cancer	110	Dietary risks	3	Rate	2020	0.54358390239	2.75085543342	3.86e-09
1	Deaths	44635	High SDI	3	Both	27	Age-standardized	414	Stomach cancer	110	Dietary risks	3	Rate	2021	0.54342823134	2.73319104037	3.8e-09
1	Deaths	44637	Low SDI	3	Both	27	Age-standardized	411	Esophageal cancer	110	Dietary risks	3	Rate	1990	1.83946095351	3.5011868482399997	-0.43518586802000003
1	Deaths	44637	Low SDI	3	Both	27	Age-standardized	411	Esophageal cancer	110	Dietary risks	3	Rate	1991	1.8383083634100001	3.5252363292999997	-0.43512506533
1	Deaths	44637	Low SDI	3	Both	27	Age-standardized	411	Esophageal cancer	110	Dietary risks	3	Rate	1992	1.83585751614	3.52535950171	-0.43330175914
1	Deaths	44637	Low SDI	3	Both	27	Age-standardized	411	Esophageal cancer	110	Dietary risks	3	Rate	1993	1.83833373346	3.5373239411900004	-0.43524919655
1	Deaths	44637	Low SDI	3	Both	27	Age-standardized	411	Esophageal cancer	110	Dietary risks	3	Rate	1994	1.8432526572999999	3.5404126698000002	-0.43684318654
1	Deaths	44637	Low SDI	3	Both	27	Age-standardized	411	Esophageal cancer	110	Dietary risks	3	Rate	1995	1.8399860626900002	3.5374412685200003	-0.43493732841
1	Deaths	44637	Low SDI	3	Both	27	Age-standardized	411	Esophageal cancer	110	Dietary risks	3	Rate	1996	1.82991157627	3.53230483946	-0.42718356090000004
1	Deaths	44637	Low SDI	3	Both	27	Age-standardized	411	Esophageal cancer	110	Dietary risks	3	Rate	1997	1.8196587158	3.4912432446699997	-0.42795712228000005
1	Deaths	44637	Low SDI	3	Both	27	Age-standardized	411	Esophageal cancer	110	Dietary risks	3	Rate	1998	1.8141689045699998	3.47509816684	-0.42638797942999995
1	Deaths	44637	Low SDI	3	Both	27	Age-standardized	411	Esophageal cancer	110	Dietary risks	3	Rate	1999	1.7850475196500002	3.4217090140799997	-0.41478625680000003
1	Deaths	44637	Low SDI	3	Both	27	Age-standardized	411	Esophageal cancer	110	Dietary risks	3	Rate	2000	1.76716340739	3.39722068352	-0.40449290065999993
1	Deaths	44637	Low SDI	3	Both	27	Age-standardized	411	Esophageal cancer	110	Dietary risks	3	Rate	2001	1.73700152369	3.35959731429	-0.39929022987
1	Deaths	44637	Low SDI	3	Both	27	Age-standardized	411	Esophageal cancer	110	Dietary risks	3	Rate	2002	1.71136708499	3.29195790597	-0.39413568541000005
1	Deaths	44637	Low SDI	3	Both	27	Age-standardized	411	Esophageal cancer	110	Dietary risks	3	Rate	2003	1.69651793308	3.2961405707199996	-0.38466740991
1	Deaths	44637	Low SDI	3	Both	27	Age-standardized	411	Esophageal cancer	110	Dietary risks	3	Rate	2004	1.6705045016000002	3.2511357742900002	-0.37964588432
1	Deaths	44637	Low SDI	3	Both	27	Age-standardized	411	Esophageal cancer	110	Dietary risks	3	Rate	2005	1.64156342192	3.19668814102	-0.37254403821
1	Deaths	44637	Low SDI	3	Both	27	Age-standardized	411	Esophageal cancer	110	Dietary risks	3	Rate	2006	1.61601086818	3.12767421376	-0.36333118951
1	Deaths	44637	Low SDI	3	Both	27	Age-standardized	411	Esophageal cancer	110	Dietary risks	3	Rate	2007	1.5885651199000002	3.07369882108	-0.35807784275
1	Deaths	44637	Low SDI	3	Both	27	Age-standardized	411	Esophageal cancer	110	Dietary risks	3	Rate	2008	1.56724023707	3.04506041549	-0.35948821659
1	Deaths	44637	Low SDI	3	Both	27	Age-standardized	411	Esophageal cancer	110	Dietary risks	3	Rate	2009	1.5500669830799998	3.01282715894	-0.34803808033
1	Deaths	44637	Low SDI	3	Both	27	Age-standardized	411	Esophageal cancer	110	Dietary risks	3	Rate	2010	1.53633191811	2.9637729028	-0.3416212859
1	Deaths	44637	Low SDI	3	Both	27	Age-standardized	411	Esophageal cancer	110	Dietary risks	3	Rate	2011	1.5210304079399999	2.9213704888799996	-0.33680724121
1	Deaths	44637	Low SDI	3	Both	27	Age-standardized	411	Esophageal cancer	110	Dietary risks	3	Rate	2012	1.5074599256199999	2.9057340924400004	-0.32872679702
1	Deaths	44637	Low SDI	3	Both	27	Age-standardized	411	Esophageal cancer	110	Dietary risks	3	Rate	2013	1.5097943417	2.91312763473	-0.32602295869000003
1	Deaths	44637	Low SDI	3	Both	27	Age-standardized	411	Esophageal cancer	110	Dietary risks	3	Rate	2014	1.51180860053	2.94176156945	-0.32582770447
1	Deaths	44637	Low SDI	3	Both	27	Age-standardized	411	Esophageal cancer	110	Dietary risks	3	Rate	2015	1.51197816408	2.9194239905400003	-0.31948322043
1	Deaths	44637	Low SDI	3	Both	27	Age-standardized	411	Esophageal cancer	110	Dietary risks	3	Rate	2016	1.50892096069	2.93089341338	-0.31738332489
1	Deaths	44637	Low SDI	3	Both	27	Age-standardized	411	Esophageal cancer	110	Dietary risks	3	Rate	2017	1.50494619218	2.93778895658	-0.31378762199
1	Deaths	44637	Low SDI	3	Both	27	Age-standardized	411	Esophageal cancer	110	Dietary risks	3	Rate	2018	1.5000866802	2.90417490346	-0.31050582092
1	Deaths	44637	Low SDI	3	Both	27	Age-standardized	411	Esophageal cancer	110	Dietary risks	3	Rate	2019	1.49791100832	2.89355386003	-0.30746120169
1	Deaths	44637	Low SDI	3	Both	27	Age-standardized	411	Esophageal cancer	110	Dietary risks	3	Rate	2020	1.49430081049	2.88839289017	-0.30365952714
1	Deaths	44637	Low SDI	3	Both	27	Age-standardized	411	Esophageal cancer	110	Dietary risks	3	Rate	2021	1.48310733186	2.87766141033	-0.29862843386
1	Deaths	44639	Middle SDI	3	Both	27	Age-standardized	426	Tracheal, bronchus, and lung cancer	110	Dietary risks	3	Rate	1990	1.43809726114	2.14948866012	0.71968663513
1	Deaths	44639	Middle SDI	3	Both	27	Age-standardized	426	Tracheal, bronchus, and lung cancer	110	Dietary risks	3	Rate	1991	1.42265143477	2.1060660798399997	0.73408745371
1	Deaths	44639	Middle SDI	3	Both	27	Age-standardized	426	Tracheal, bronchus, and lung cancer	110	Dietary risks	3	Rate	1992	1.40396892125	2.0397565227900003	0.72852829453
1	Deaths	44639	Middle SDI	3	Both	27	Age-standardized	426	Tracheal, bronchus, and lung cancer	110	Dietary risks	3	Rate	1993	1.3797530609200002	2.0130231630899997	0.71059787543
1	Deaths	44639	Middle SDI	3	Both	27	Age-standardized	426	Tracheal, bronchus, and lung cancer	110	Dietary risks	3	Rate	1994	1.36058322937	1.99923735088	0.69644427498
1	Deaths	44639	Middle SDI	3	Both	27	Age-standardized	426	Tracheal, bronchus, and lung cancer	110	Dietary risks	3	Rate	1995	1.34253897667	1.95687126641	0.6873906761699999
1	Deaths	44639	Middle SDI	3	Both	27	Age-standardized	426	Tracheal, bronchus, and lung cancer	110	Dietary risks	3	Rate	1996	1.31736974491	1.92361061913	0.67670052891
1	Deaths	44639	Middle SDI	3	Both	27	Age-standardized	426	Tracheal, bronchus, and lung cancer	110	Dietary risks	3	Rate	1997	1.28931787682	1.87615409019	0.68326729314
1	Deaths	44639	Middle SDI	3	Both	27	Age-standardized	426	Tracheal, bronchus, and lung cancer	110	Dietary risks	3	Rate	1998	1.26239352067	1.8382363669200001	0.66866964134
1	Deaths	44639	Middle SDI	3	Both	27	Age-standardized	426	Tracheal, bronchus, and lung cancer	110	Dietary risks	3	Rate	1999	1.23008133876	1.8089082704	0.65881111824
1	Deaths	44639	Middle SDI	3	Both	27	Age-standardized	426	Tracheal, bronchus, and lung cancer	110	Dietary risks	3	Rate	2000	1.21508726004	1.7678929083100001	0.65100073797
1	Deaths	44639	Middle SDI	3	Both	27	Age-standardized	426	Tracheal, bronchus, and lung cancer	110	Dietary risks	3	Rate	2001	1.1939926884199998	1.7232554276799998	0.63469694226
1	Deaths	44639	Middle SDI	3	Both	27	Age-standardized	426	Tracheal, bronchus, and lung cancer	110	Dietary risks	3	Rate	2002	1.16127050037	1.68878535613	0.61571087663
1	Deaths	44639	Middle SDI	3	Both	27	Age-standardized	426	Tracheal, bronchus, and lung cancer	110	Dietary risks	3	Rate	2003	1.13750116542	1.6676498503700001	0.59494185959
1	Deaths	44639	Middle SDI	3	Both	27	Age-standardized	426	Tracheal, bronchus, and lung cancer	110	Dietary risks	3	Rate	2004	1.11121036428	1.6091032396000002	0.59990756192
1	Deaths	44639	Middle SDI	3	Both	27	Age-standardized	426	Tracheal, bronchus, and lung cancer	110	Dietary risks	3	Rate	2005	1.07082026733	1.5296680403999998	0.56239308029
1	Deaths	44639	Middle SDI	3	Both	27	Age-standardized	426	Tracheal, bronchus, and lung cancer	110	Dietary risks	3	Rate	2006	1.00478116093	1.46032655351	0.52888446971
1	Deaths	44639	Middle SDI	3	Both	27	Age-standardized	426	Tracheal, bronchus, and lung cancer	110	Dietary risks	3	Rate	2007	0.9717754923199999	1.4337025667699999	0.50266405476
1	Deaths	44639	Middle SDI	3	Both	27	Age-standardized	426	Tracheal, bronchus, and lung cancer	110	Dietary risks	3	Rate	2008	0.9556810664300001	1.37450344016	0.50049721697
1	Deaths	44639	Middle SDI	3	Both	27	Age-standardized	426	Tracheal, bronchus, and lung cancer	110	Dietary risks	3	Rate	2009	0.9381288785699999	1.36642366821	0.5011664615
1	Deaths	44639	Middle SDI	3	Both	27	Age-standardized	426	Tracheal, bronchus, and lung cancer	110	Dietary risks	3	Rate	2010	0.9264368975699999	1.34593675969	0.48499648576
1	Deaths	44639	Middle SDI	3	Both	27	Age-standardized	426	Tracheal, bronchus, and lung cancer	110	Dietary risks	3	Rate	2011	0.9076677583599999	1.3198063098400001	0.47406869064
1	Deaths	44639	Middle SDI	3	Both	27	Age-standardized	426	Tracheal, bronchus, and lung cancer	110	Dietary risks	3	Rate	2012	0.88026222642	1.29027232846	0.47240982974999995
1	Deaths	44639	Middle SDI	3	Both	27	Age-standardized	426	Tracheal, bronchus, and lung cancer	110	Dietary risks	3	Rate	2013	0.8554912803	1.2414112102200001	0.46145161717
1	Deaths	44639	Middle SDI	3	Both	27	Age-standardized	426	Tracheal, bronchus, and lung cancer	110	Dietary risks	3	Rate	2014	0.8348476142200001	1.21071548039	0.45221297981999997
1	Deaths	44639	Middle SDI	3	Both	27	Age-standardized	426	Tracheal, bronchus, and lung cancer	110	Dietary risks	3	Rate	2015	0.8251703205	1.1863584187	0.43681331518
1	Deaths	44639	Middle SDI	3	Both	27	Age-standardized	426	Tracheal, bronchus, and lung cancer	110	Dietary risks	3	Rate	2016	0.81725476289	1.19967420824	0.43788289713
1	Deaths	44639	Middle SDI	3	Both	27	Age-standardized	426	Tracheal, bronchus, and lung cancer	110	Dietary risks	3	Rate	2017	0.8056607455400001	1.19532155809	0.42282843032
1	Deaths	44639	Middle SDI	3	Both	27	Age-standardized	426	Tracheal, bronchus, and lung cancer	110	Dietary risks	3	Rate	2018	0.80062374825	1.18170409186	0.42926364787
1	Deaths	44639	Middle SDI	3	Both	27	Age-standardized	426	Tracheal, bronchus, and lung cancer	110	Dietary risks	3	Rate	2019	0.7974200969599999	1.19397028137	0.4163572922
1	Deaths	44639	Middle SDI	3	Both	27	Age-standardized	426	Tracheal, bronchus, and lung cancer	110	Dietary risks	3	Rate	2020	0.79233001162	1.14223315759	0.42444633573
1	Deaths	44639	Middle SDI	3	Both	27	Age-standardized	426	Tracheal, bronchus, and lung cancer	110	Dietary risks	3	Rate	2021	0.7884520901100001	1.17370956353	0.40895195781
1	Deaths	44636	Low-middle SDI	3	Both	27	Age-standardized	410	Neoplasms	110	Dietary risks	3	Rate	1990	5.304327986430001	9.748564062729999	2.05746170667
1	Deaths	44636	Low-middle SDI	3	Both	27	Age-standardized	410	Neoplasms	110	Dietary risks	3	Rate	1991	5.27447644053	9.629694105450001	2.03553036512
1	Deaths	44636	Low-middle SDI	3	Both	27	Age-standardized	410	Neoplasms	110	Dietary risks	3	Rate	1992	5.3048406774	9.63075990787	2.04345396618
1	Deaths	44636	Low-middle SDI	3	Both	27	Age-standardized	410	Neoplasms	110	Dietary risks	3	Rate	1993	5.29665791929	9.58385291255	2.06259350323
1	Deaths	44636	Low-middle SDI	3	Both	27	Age-standardized	410	Neoplasms	110	Dietary risks	3	Rate	1994	5.31339760744	9.69208844642	2.0553161960999997
1	Deaths	44636	Low-middle SDI	3	Both	27	Age-standardized	410	Neoplasms	110	Dietary risks	3	Rate	1995	5.35101859084	9.75108134724	2.06333086981
1	Deaths	44636	Low-middle SDI	3	Both	27	Age-standardized	410	Neoplasms	110	Dietary risks	3	Rate	1996	5.33616401846	9.70766213452	2.03581302628
1	Deaths	44636	Low-middle SDI	3	Both	27	Age-standardized	410	Neoplasms	110	Dietary risks	3	Rate	1997	5.34024779386	9.59562001824	2.04197989073
1	Deaths	44636	Low-middle SDI	3	Both	27	Age-standardized	410	Neoplasms	110	Dietary risks	3	Rate	1998	5.35800013224	9.745505091630001	2.05710999398
1	Deaths	44636	Low-middle SDI	3	Both	27	Age-standardized	410	Neoplasms	110	Dietary risks	3	Rate	1999	5.2884304778899995	9.45975793939	2.021480397
1	Deaths	44636	Low-middle SDI	3	Both	27	Age-standardized	410	Neoplasms	110	Dietary risks	3	Rate	2000	5.2759520035200005	9.463802813080001	2.0213251514299997
1	Deaths	44636	Low-middle SDI	3	Both	27	Age-standardized	410	Neoplasms	110	Dietary risks	3	Rate	2001	5.27566389377	9.44885493162	2.02756854187
1	Deaths	44636	Low-middle SDI	3	Both	27	Age-standardized	410	Neoplasms	110	Dietary risks	3	Rate	2002	5.28793974252	9.463516398660001	2.0206459789
1	Deaths	44636	Low-middle SDI	3	Both	27	Age-standardized	410	Neoplasms	110	Dietary risks	3	Rate	2003	5.3174280757200005	9.56562978104	2.05650793288
1	Deaths	44636	Low-middle SDI	3	Both	27	Age-standardized	410	Neoplasms	110	Dietary risks	3	Rate	2004	5.28955914672	9.41573077029	2.02626852562
1	Deaths	44636	Low-middle SDI	3	Both	27	Age-standardized	410	Neoplasms	110	Dietary risks	3	Rate	2005	5.28380619403	9.427252718	1.99900265235
1	Deaths	44636	Low-middle SDI	3	Both	27	Age-standardized	410	Neoplasms	110	Dietary risks	3	Rate	2006	5.259708589820001	9.38352000747	1.99723571647
1	Deaths	44636	Low-middle SDI	3	Both	27	Age-standardized	410	Neoplasms	110	Dietary risks	3	Rate	2007	5.286509472630001	9.50476707213	1.99142300122
1	Deaths	44636	Low-middle SDI	3	Both	27	Age-standardized	410	Neoplasms	110	Dietary risks	3	Rate	2008	5.28032706603	9.485484228979999	1.97338178439
1	Deaths	44636	Low-middle SDI	3	Both	27	Age-standardized	410	Neoplasms	110	Dietary risks	3	Rate	2009	5.23548055572	9.36136796393	1.9405176154900001
1	Deaths	44636	Low-middle SDI	3	Both	27	Age-standardized	410	Neoplasms	110	Dietary risks	3	Rate	2010	5.23766743435	9.308355472519999	1.94190011899
1	Deaths	44636	Low-middle SDI	3	Both	27	Age-standardized	410	Neoplasms	110	Dietary risks	3	Rate	2011	5.21876004322	9.25968965746	1.9377505979999998
1	Deaths	44636	Low-middle SDI	3	Both	27	Age-standardized	410	Neoplasms	110	Dietary risks	3	Rate	2012	5.1752451952800005	9.19971099255	1.91641147783
1	Deaths	44636	Low-middle SDI	3	Both	27	Age-standardized	410	Neoplasms	110	Dietary risks	3	Rate	2013	5.2090272207099995	9.21461573868	1.9235672644
1	Deaths	44636	Low-middle SDI	3	Both	27	Age-standardized	410	Neoplasms	110	Dietary risks	3	Rate	2014	5.24218921802	9.27127652995	1.9611791090900001
1	Deaths	44636	Low-middle SDI	3	Both	27	Age-standardized	410	Neoplasms	110	Dietary risks	3	Rate	2015	5.25590737731	9.15486453312	1.97957326456
1	Deaths	44636	Low-middle SDI	3	Both	27	Age-standardized	410	Neoplasms	110	Dietary risks	3	Rate	2016	5.2666345398	9.28458374337	1.96300518082
1	Deaths	44636	Low-middle SDI	3	Both	27	Age-standardized	410	Neoplasms	110	Dietary risks	3	Rate	2017	5.29302901464	9.14188394868	1.97708817367
1	Deaths	44636	Low-middle SDI	3	Both	27	Age-standardized	410	Neoplasms	110	Dietary risks	3	Rate	2018	5.33146982388	9.22958902994	1.99559160501
1	Deaths	44636	Low-middle SDI	3	Both	27	Age-standardized	410	Neoplasms	110	Dietary risks	3	Rate	2019	5.32233738552	9.26604111591	2.005655309
1	Deaths	44636	Low-middle SDI	3	Both	27	Age-standardized	410	Neoplasms	110	Dietary risks	3	Rate	2020	5.27788552616	9.11858112481	1.97080918161
1	Deaths	44636	Low-middle SDI	3	Both	27	Age-standardized	410	Neoplasms	110	Dietary risks	3	Rate	2021	5.23198998274	8.99911000308	1.94180293257
1	Deaths	44634	High-middle SDI	3	Both	27	Age-standardized	429	Breast cancer	110	Dietary risks	3	Rate	2008	1.21517980252	2.60944635107	-0.00040889163
1	Deaths	44634	High-middle SDI	3	Both	27	Age-standardized	429	Breast cancer	110	Dietary risks	3	Rate	2009	1.19732925882	2.55878038259	-0.00040699746000000004
1	Deaths	44634	High-middle SDI	3	Both	27	Age-standardized	429	Breast cancer	110	Dietary risks	3	Rate	2010	1.18568002764	2.53042410293	-0.00039576606
1	Deaths	44634	High-middle SDI	3	Both	27	Age-standardized	429	Breast cancer	110	Dietary risks	3	Rate	2011	1.1600887147	2.46545823682	-0.00041361421999999996
1	Deaths	44634	High-middle SDI	3	Both	27	Age-standardized	429	Breast cancer	110	Dietary risks	3	Rate	2012	1.14009720722	2.42793667995	-0.00042551222
1	Deaths	44634	High-middle SDI	3	Both	27	Age-standardized	429	Breast cancer	110	Dietary risks	3	Rate	2013	1.11927992473	2.37848165403	-0.00043668243
1	Deaths	44634	High-middle SDI	3	Both	27	Age-standardized	429	Breast cancer	110	Dietary risks	3	Rate	2014	1.10376866345	2.3637520042799998	-0.00044725494
1	Deaths	44634	High-middle SDI	3	Both	27	Age-standardized	429	Breast cancer	110	Dietary risks	3	Rate	2015	1.0942591156099999	2.32286399467	-0.00044175750999999995
1	Deaths	44634	High-middle SDI	3	Both	27	Age-standardized	429	Breast cancer	110	Dietary risks	3	Rate	2016	1.08367947497	2.32155743499	-0.00043968447999999995
1	Deaths	44634	High-middle SDI	3	Both	27	Age-standardized	429	Breast cancer	110	Dietary risks	3	Rate	2017	1.06876468031	2.28109746144	-0.00046310304
1	Deaths	44634	High-middle SDI	3	Both	27	Age-standardized	429	Breast cancer	110	Dietary risks	3	Rate	2018	1.06538913342	2.27285191355	-0.00046146454
1	Deaths	44634	High-middle SDI	3	Both	27	Age-standardized	429	Breast cancer	110	Dietary risks	3	Rate	2019	1.05412665235	2.27540942885	-0.00043957198
1	Deaths	44634	High-middle SDI	3	Both	27	Age-standardized	429	Breast cancer	110	Dietary risks	3	Rate	2020	1.03714212183	2.20658049448	-0.00042843181
1	Deaths	44634	High-middle SDI	3	Both	27	Age-standardized	429	Breast cancer	110	Dietary risks	3	Rate	2021	1.03467366177	2.2066191815800003	-0.00042828181
1	Deaths	44637	Low SDI	3	Both	27	Age-standardized	414	Stomach cancer	110	Dietary risks	3	Rate	1990	0.85802062038	4.47592074899	2.45e-09
1	Deaths	44637	Low SDI	3	Both	27	Age-standardized	414	Stomach cancer	110	Dietary risks	3	Rate	1991	0.84885047245	4.43070857117	2.09e-09
1	Deaths	44637	Low SDI	3	Both	27	Age-standardized	414	Stomach cancer	110	Dietary risks	3	Rate	1992	0.84348260402	4.43578476122	2.19e-09
1	Deaths	44637	Low SDI	3	Both	27	Age-standardized	414	Stomach cancer	110	Dietary risks	3	Rate	1993	0.8368209778900001	4.367811206050001	2.12e-09
1	Deaths	44637	Low SDI	3	Both	27	Age-standardized	414	Stomach cancer	110	Dietary risks	3	Rate	1994	0.83957100824	4.39377223654	2.11e-09
1	Deaths	44637	Low SDI	3	Both	27	Age-standardized	414	Stomach cancer	110	Dietary risks	3	Rate	1995	0.83184589048	4.36655884805	1.89e-09
1	Deaths	44637	Low SDI	3	Both	27	Age-standardized	414	Stomach cancer	110	Dietary risks	3	Rate	1996	0.8222503084699999	4.3237892229799995	1.74e-09
1	Deaths	44637	Low SDI	3	Both	27	Age-standardized	414	Stomach cancer	110	Dietary risks	3	Rate	1997	0.8163186877799999	4.29115455752	1.8e-09
1	Deaths	44637	Low SDI	3	Both	27	Age-standardized	414	Stomach cancer	110	Dietary risks	3	Rate	1998	0.80956685205	4.25540770723	1.6499999999999999e-09
1	Deaths	44637	Low SDI	3	Both	27	Age-standardized	414	Stomach cancer	110	Dietary risks	3	Rate	1999	0.7853979904899999	4.1234596328799995	1.4099999999999999e-09
1	Deaths	44637	Low SDI	3	Both	27	Age-standardized	414	Stomach cancer	110	Dietary risks	3	Rate	2000	0.7695772894699999	4.0524730668	1.48e-09
1	Deaths	44637	Low SDI	3	Both	27	Age-standardized	414	Stomach cancer	110	Dietary risks	3	Rate	2001	0.75520016522	3.9860259507199998	1.39e-09
1	Deaths	44637	Low SDI	3	Both	27	Age-standardized	414	Stomach cancer	110	Dietary risks	3	Rate	2002	0.7454888870699999	3.93604638735	1.23e-09
1	Deaths	44637	Low SDI	3	Both	27	Age-standardized	414	Stomach cancer	110	Dietary risks	3	Rate	2003	0.7397935866	3.9413714923200005	1.13e-09
1	Deaths	44637	Low SDI	3	Both	27	Age-standardized	414	Stomach cancer	110	Dietary risks	3	Rate	2004	0.7221012366899999	3.8109550654000004	1e-09
1	Deaths	44637	Low SDI	3	Both	27	Age-standardized	414	Stomach cancer	110	Dietary risks	3	Rate	2005	0.71115519864	3.73921204996	1.06e-09
1	Deaths	44637	Low SDI	3	Both	27	Age-standardized	414	Stomach cancer	110	Dietary risks	3	Rate	2006	0.70340268413	3.6720213206000003	9.8e-10
1	Deaths	44637	Low SDI	3	Both	27	Age-standardized	414	Stomach cancer	110	Dietary risks	3	Rate	2007	0.70148975346	3.6772098548599996	1.29e-09
1	Deaths	44637	Low SDI	3	Both	27	Age-standardized	414	Stomach cancer	110	Dietary risks	3	Rate	2008	0.69354213052	3.61367197394	1.1600000000000001e-09
1	Deaths	44637	Low SDI	3	Both	27	Age-standardized	414	Stomach cancer	110	Dietary risks	3	Rate	2009	0.68514003124	3.5597716902200003	1.2e-09
1	Deaths	44637	Low SDI	3	Both	27	Age-standardized	414	Stomach cancer	110	Dietary risks	3	Rate	2010	0.68637225884	3.57392493098	1.1000000000000001e-09
1	Deaths	44637	Low SDI	3	Both	27	Age-standardized	414	Stomach cancer	110	Dietary risks	3	Rate	2011	0.67512587944	3.5018435146600004	1.13e-09
1	Deaths	44637	Low SDI	3	Both	27	Age-standardized	414	Stomach cancer	110	Dietary risks	3	Rate	2012	0.66879431733	3.4510188162	1.0499999999999999e-09
1	Deaths	44637	Low SDI	3	Both	27	Age-standardized	414	Stomach cancer	110	Dietary risks	3	Rate	2013	0.6770588468400001	3.52783118467	9.5e-10
1	Deaths	44637	Low SDI	3	Both	27	Age-standardized	414	Stomach cancer	110	Dietary risks	3	Rate	2014	0.67290751926	3.5051409177000004	8.399999999999999e-10
1	Deaths	44637	Low SDI	3	Both	27	Age-standardized	414	Stomach cancer	110	Dietary risks	3	Rate	2015	0.66581062635	3.46931087966	8.8e-10
1	Deaths	44637	Low SDI	3	Both	27	Age-standardized	414	Stomach cancer	110	Dietary risks	3	Rate	2016	0.65273508416	3.39097383749	8.599999999999999e-10
1	Deaths	44637	Low SDI	3	Both	27	Age-standardized	414	Stomach cancer	110	Dietary risks	3	Rate	2017	0.64253372639	3.33361959414	8.9e-10
1	Deaths	44637	Low SDI	3	Both	27	Age-standardized	414	Stomach cancer	110	Dietary risks	3	Rate	2018	0.63010799212	3.2838147002399998	9.8e-10
1	Deaths	44637	Low SDI	3	Both	27	Age-standardized	414	Stomach cancer	110	Dietary risks	3	Rate	2019	0.62243245944	3.2359305894199997	8.3e-10
1	Deaths	44637	Low SDI	3	Both	27	Age-standardized	414	Stomach cancer	110	Dietary risks	3	Rate	2020	0.61311240445	3.2031578075300002	8.5e-10
1	Deaths	44637	Low SDI	3	Both	27	Age-standardized	414	Stomach cancer	110	Dietary risks	3	Rate	2021	0.59912497713	3.18300597769	9.3e-10
1	Deaths	44637	Low SDI	3	Both	27	Age-standardized	426	Tracheal, bronchus, and lung cancer	110	Dietary risks	3	Rate	1990	0.6226353770899999	0.9564235721400001	0.32872668185000004
1	Deaths	44637	Low SDI	3	Both	27	Age-standardized	426	Tracheal, bronchus, and lung cancer	110	Dietary risks	3	Rate	1991	0.62072679561	0.94938068184	0.31815631102999997
1	Deaths	44637	Low SDI	3	Both	27	Age-standardized	426	Tracheal, bronchus, and lung cancer	110	Dietary risks	3	Rate	1992	0.61828731613	0.94291433301	0.3240051185
1	Deaths	44637	Low SDI	3	Both	27	Age-standardized	426	Tracheal, bronchus, and lung cancer	110	Dietary risks	3	Rate	1993	0.61676001186	0.9456038396499999	0.32551190202
1	Deaths	44637	Low SDI	3	Both	27	Age-standardized	426	Tracheal, bronchus, and lung cancer	110	Dietary risks	3	Rate	1994	0.62324261526	0.95358838735	0.32715813676
1	Deaths	44637	Low SDI	3	Both	27	Age-standardized	426	Tracheal, bronchus, and lung cancer	110	Dietary risks	3	Rate	1995	0.6248192684199999	0.96715346032	0.32209240943
1	Deaths	44637	Low SDI	3	Both	27	Age-standardized	426	Tracheal, bronchus, and lung cancer	110	Dietary risks	3	Rate	1996	0.61947461782	0.95720556481	0.31425147728999997
1	Deaths	44637	Low SDI	3	Both	27	Age-standardized	426	Tracheal, bronchus, and lung cancer	110	Dietary risks	3	Rate	1997	0.6201359603300001	0.94732058549	0.31793972055999997
1	Deaths	44637	Low SDI	3	Both	27	Age-standardized	426	Tracheal, bronchus, and lung cancer	110	Dietary risks	3	Rate	1998	0.6193119580499999	0.93640525924	0.32142060972
1	Deaths	44637	Low SDI	3	Both	27	Age-standardized	426	Tracheal, bronchus, and lung cancer	110	Dietary risks	3	Rate	1999	0.60499404058	0.91915476599	0.31014799039
1	Deaths	44637	Low SDI	3	Both	27	Age-standardized	426	Tracheal, bronchus, and lung cancer	110	Dietary risks	3	Rate	2000	0.59862069576	0.91743542381	0.30023317306
1	Deaths	44637	Low SDI	3	Both	27	Age-standardized	426	Tracheal, bronchus, and lung cancer	110	Dietary risks	3	Rate	2001	0.5922301143200001	0.89248482388	0.29941616852999997
1	Deaths	44637	Low SDI	3	Both	27	Age-standardized	426	Tracheal, bronchus, and lung cancer	110	Dietary risks	3	Rate	2002	0.58644766649	0.8784809457899999	0.29633470124
1	Deaths	44637	Low SDI	3	Both	27	Age-standardized	426	Tracheal, bronchus, and lung cancer	110	Dietary risks	3	Rate	2003	0.58537049731	0.88143303252	0.29147645227
1	Deaths	44637	Low SDI	3	Both	27	Age-standardized	426	Tracheal, bronchus, and lung cancer	110	Dietary risks	3	Rate	2004	0.5756706593400001	0.8593311480600001	0.29218566153
1	Deaths	44637	Low SDI	3	Both	27	Age-standardized	426	Tracheal, bronchus, and lung cancer	110	Dietary risks	3	Rate	2005	0.5675020400299999	0.85399525155	0.28518556488999997
1	Deaths	44637	Low SDI	3	Both	27	Age-standardized	426	Tracheal, bronchus, and lung cancer	110	Dietary risks	3	Rate	2006	0.5634117085	0.85424844149	0.28123566904
1	Deaths	44637	Low SDI	3	Both	27	Age-standardized	426	Tracheal, bronchus, and lung cancer	110	Dietary risks	3	Rate	2007	0.5581412396600001	0.8455160792299999	0.28248289818
1	Deaths	44637	Low SDI	3	Both	27	Age-standardized	426	Tracheal, bronchus, and lung cancer	110	Dietary risks	3	Rate	2008	0.55322507565	0.83501510636	0.28883932188
1	Deaths	44637	Low SDI	3	Both	27	Age-standardized	426	Tracheal, bronchus, and lung cancer	110	Dietary risks	3	Rate	2009	0.55311105873	0.8284274539500001	0.28241607967
1	Deaths	44637	Low SDI	3	Both	27	Age-standardized	426	Tracheal, bronchus, and lung cancer	110	Dietary risks	3	Rate	2010	0.55468538221	0.83197822765	0.28533906992999997
1	Deaths	44637	Low SDI	3	Both	27	Age-standardized	426	Tracheal, bronchus, and lung cancer	110	Dietary risks	3	Rate	2011	0.55711086267	0.83199732733	0.28342825355
1	Deaths	44637	Low SDI	3	Both	27	Age-standardized	426	Tracheal, bronchus, and lung cancer	110	Dietary risks	3	Rate	2012	0.5563953756400001	0.8265511988600001	0.28508896898
1	Deaths	44637	Low SDI	3	Both	27	Age-standardized	426	Tracheal, bronchus, and lung cancer	110	Dietary risks	3	Rate	2013	0.56167186156	0.8362069425	0.28677404565000003
1	Deaths	44637	Low SDI	3	Both	27	Age-standardized	426	Tracheal, bronchus, and lung cancer	110	Dietary risks	3	Rate	2014	0.56860006785	0.8434625722500001	0.29562346315
1	Deaths	44637	Low SDI	3	Both	27	Age-standardized	426	Tracheal, bronchus, and lung cancer	110	Dietary risks	3	Rate	2015	0.57268490973	0.8416361914	0.29161696303
1	Deaths	44637	Low SDI	3	Both	27	Age-standardized	426	Tracheal, bronchus, and lung cancer	110	Dietary risks	3	Rate	2016	0.57498421781	0.84526437175	0.29414860071000004
1	Deaths	44637	Low SDI	3	Both	27	Age-standardized	426	Tracheal, bronchus, and lung cancer	110	Dietary risks	3	Rate	2017	0.57675298062	0.83665505417	0.29270704578
1	Deaths	44637	Low SDI	3	Both	27	Age-standardized	426	Tracheal, bronchus, and lung cancer	110	Dietary risks	3	Rate	2018	0.57890092662	0.84253444417	0.29089998489
1	Deaths	44637	Low SDI	3	Both	27	Age-standardized	426	Tracheal, bronchus, and lung cancer	110	Dietary risks	3	Rate	2019	0.58085073933	0.83672999989	0.29625924129
1	Deaths	44637	Low SDI	3	Both	27	Age-standardized	426	Tracheal, bronchus, and lung cancer	110	Dietary risks	3	Rate	2020	0.57797137264	0.82965577413	0.28854159617999997
1	Deaths	44637	Low SDI	3	Both	27	Age-standardized	426	Tracheal, bronchus, and lung cancer	110	Dietary risks	3	Rate	2021	0.57318433532	0.82316798627	0.28391603537
1	Deaths	44636	Low-middle SDI	3	Both	27	Age-standardized	429	Breast cancer	110	Dietary risks	3	Rate	2008	0.62528284623	1.3480639906499998	-0.00013468564
1	Deaths	44636	Low-middle SDI	3	Both	27	Age-standardized	429	Breast cancer	110	Dietary risks	3	Rate	2009	0.63298650402	1.37071568245	-0.00013345379
1	Deaths	44636	Low-middle SDI	3	Both	27	Age-standardized	429	Breast cancer	110	Dietary risks	3	Rate	2010	0.64097044056	1.39213811494	-0.00013634727000000002
1	Deaths	44636	Low-middle SDI	3	Both	27	Age-standardized	429	Breast cancer	110	Dietary risks	3	Rate	2011	0.64987585751	1.39514042421	-0.00015793481999999999
1	Deaths	44636	Low-middle SDI	3	Both	27	Age-standardized	429	Breast cancer	110	Dietary risks	3	Rate	2012	0.65849501593	1.4174282825	-0.00016845180999999998
1	Deaths	44636	Low-middle SDI	3	Both	27	Age-standardized	429	Breast cancer	110	Dietary risks	3	Rate	2013	0.67063731446	1.44939691575	-0.00017347287
1	Deaths	44636	Low-middle SDI	3	Both	27	Age-standardized	429	Breast cancer	110	Dietary risks	3	Rate	2014	0.68379135514	1.4725994360399999	-0.00019336058999999998
1	Deaths	44636	Low-middle SDI	3	Both	27	Age-standardized	429	Breast cancer	110	Dietary risks	3	Rate	2015	0.70128317215	1.50854244355	-0.00020879449000000001
1	Deaths	44636	Low-middle SDI	3	Both	27	Age-standardized	429	Breast cancer	110	Dietary risks	3	Rate	2016	0.71314547279	1.55659297569	-0.00022225661000000002
1	Deaths	44636	Low-middle SDI	3	Both	27	Age-standardized	429	Breast cancer	110	Dietary risks	3	Rate	2017	0.72431816378	1.55981319746	-0.00022902958000000002
1	Deaths	44636	Low-middle SDI	3	Both	27	Age-standardized	429	Breast cancer	110	Dietary risks	3	Rate	2018	0.73383220457	1.6075307391099998	-0.0002194167
1	Deaths	44636	Low-middle SDI	3	Both	27	Age-standardized	429	Breast cancer	110	Dietary risks	3	Rate	2019	0.74203927576	1.5999334211699998	-0.00021529408
1	Deaths	44636	Low-middle SDI	3	Both	27	Age-standardized	429	Breast cancer	110	Dietary risks	3	Rate	2020	0.74772998401	1.6224441688200002	-0.00021335094
1	Deaths	44636	Low-middle SDI	3	Both	27	Age-standardized	429	Breast cancer	110	Dietary risks	3	Rate	2021	0.74964439884	1.6330843569600002	-0.00018318031
1	Deaths	44636	Low-middle SDI	3	Both	27	Age-standardized	429	Breast cancer	110	Dietary risks	3	Rate	1990	0.46701101376000004	1.01016934563	-0.00010394239999999999
1	Deaths	44636	Low-middle SDI	3	Both	27	Age-standardized	429	Breast cancer	110	Dietary risks	3	Rate	1991	0.47394287518	1.0372444288	-0.0001150835
1	Deaths	44636	Low-middle SDI	3	Both	27	Age-standardized	429	Breast cancer	110	Dietary risks	3	Rate	1992	0.48497947862999996	1.06050260541	-0.00011791214
1	Deaths	44636	Low-middle SDI	3	Both	27	Age-standardized	429	Breast cancer	110	Dietary risks	3	Rate	1993	0.49413702594	1.07632473438	-0.00012137759
1	Deaths	44636	Low-middle SDI	3	Both	27	Age-standardized	429	Breast cancer	110	Dietary risks	3	Rate	1994	0.50719657703	1.09906871756	-0.00011788767
1	Deaths	44636	Low-middle SDI	3	Both	27	Age-standardized	429	Breast cancer	110	Dietary risks	3	Rate	1995	0.51715191279	1.12601490371	-0.00011770229
1	Deaths	44636	Low-middle SDI	3	Both	27	Age-standardized	429	Breast cancer	110	Dietary risks	3	Rate	1996	0.52251779119	1.1395816364	-0.00011063681
1	Deaths	44636	Low-middle SDI	3	Both	27	Age-standardized	429	Breast cancer	110	Dietary risks	3	Rate	1997	0.52992316598	1.15386928119	-0.00011443101
1	Deaths	44636	Low-middle SDI	3	Both	27	Age-standardized	429	Breast cancer	110	Dietary risks	3	Rate	1998	0.54002883599	1.16689860748	-0.00011446605
1	Deaths	44636	Low-middle SDI	3	Both	27	Age-standardized	429	Breast cancer	110	Dietary risks	3	Rate	1999	0.5461760312	1.17649087258	-0.00010908603
1	Deaths	44636	Low-middle SDI	3	Both	27	Age-standardized	429	Breast cancer	110	Dietary risks	3	Rate	2000	0.55335392915	1.21299269823	-0.00010960465000000001
1	Deaths	44636	Low-middle SDI	3	Both	27	Age-standardized	429	Breast cancer	110	Dietary risks	3	Rate	2001	0.5611856505	1.21175698525	-0.00012086774
1	Deaths	44636	Low-middle SDI	3	Both	27	Age-standardized	429	Breast cancer	110	Dietary risks	3	Rate	2002	0.57412746054	1.23932178565	-0.00011419737999999999
1	Deaths	44636	Low-middle SDI	3	Both	27	Age-standardized	429	Breast cancer	110	Dietary risks	3	Rate	2003	0.5854466609900001	1.2623888667499998	-0.00012090677
1	Deaths	44636	Low-middle SDI	3	Both	27	Age-standardized	429	Breast cancer	110	Dietary risks	3	Rate	2004	0.5933057858	1.26977798833	-0.00010319359
1	Deaths	44636	Low-middle SDI	3	Both	27	Age-standardized	429	Breast cancer	110	Dietary risks	3	Rate	2005	0.6017415279	1.29610809726	-0.00011102431000000001
1	Deaths	44636	Low-middle SDI	3	Both	27	Age-standardized	429	Breast cancer	110	Dietary risks	3	Rate	2006	0.60891040756	1.31959105691	-0.00011269912000000001
1	Deaths	44636	Low-middle SDI	3	Both	27	Age-standardized	429	Breast cancer	110	Dietary risks	3	Rate	2007	0.61544345811	1.3106982284500002	-0.00012610172
1	Deaths	44634	High-middle SDI	3	Both	27	Age-standardized	410	Neoplasms	110	Dietary risks	3	Rate	1990	14.788773595779999	28.8643201892	3.70370674547
1	Deaths	44634	High-middle SDI	3	Both	27	Age-standardized	410	Neoplasms	110	Dietary risks	3	Rate	1991	14.6139499461	28.76346132988	3.62176487695
1	Deaths	44634	High-middle SDI	3	Both	27	Age-standardized	410	Neoplasms	110	Dietary risks	3	Rate	1992	14.518879545679999	28.11949692267	3.69057302796
1	Deaths	44634	High-middle SDI	3	Both	27	Age-standardized	410	Neoplasms	110	Dietary risks	3	Rate	1993	14.559461274320002	28.21947636844	3.75593337771
1	Deaths	44634	High-middle SDI	3	Both	27	Age-standardized	410	Neoplasms	110	Dietary risks	3	Rate	1994	14.428152948989998	28.0832688842	3.76534708391
1	Deaths	44634	High-middle SDI	3	Both	27	Age-standardized	410	Neoplasms	110	Dietary risks	3	Rate	1995	14.12357531394	27.01880709565	3.73071081213
1	Deaths	44634	High-middle SDI	3	Both	27	Age-standardized	410	Neoplasms	110	Dietary risks	3	Rate	1996	13.735856291610002	26.29679241196	3.66592582694
1	Deaths	44634	High-middle SDI	3	Both	27	Age-standardized	410	Neoplasms	110	Dietary risks	3	Rate	1997	13.42604865151	25.251401903610002	3.61195568932
1	Deaths	44634	High-middle SDI	3	Both	27	Age-standardized	410	Neoplasms	110	Dietary risks	3	Rate	1998	13.1937456237	25.24482614823	3.6012788340300004
1	Deaths	44634	High-middle SDI	3	Both	27	Age-standardized	410	Neoplasms	110	Dietary risks	3	Rate	1999	13.149806260730001	25.342331573470002	3.6723757511299997
1	Deaths	44634	High-middle SDI	3	Both	27	Age-standardized	410	Neoplasms	110	Dietary risks	3	Rate	2000	13.071142737519999	25.029337934129998	3.7638477763
1	Deaths	44634	High-middle SDI	3	Both	27	Age-standardized	410	Neoplasms	110	Dietary risks	3	Rate	2001	12.88269224012	24.484273571490004	3.6532958345299997
1	Deaths	44634	High-middle SDI	3	Both	27	Age-standardized	410	Neoplasms	110	Dietary risks	3	Rate	2002	12.64795272201	23.98671428184	3.63611095054
1	Deaths	44634	High-middle SDI	3	Both	27	Age-standardized	410	Neoplasms	110	Dietary risks	3	Rate	2003	12.540569228889998	23.86560067456	3.6799667988599998
1	Deaths	44634	High-middle SDI	3	Both	27	Age-standardized	410	Neoplasms	110	Dietary risks	3	Rate	2004	12.3474128812	23.5959424393	3.64072227116
1	Deaths	44634	High-middle SDI	3	Both	27	Age-standardized	410	Neoplasms	110	Dietary risks	3	Rate	2005	12.12110051302	22.99311637026	3.52282613528
1	Deaths	44634	High-middle SDI	3	Both	27	Age-standardized	410	Neoplasms	110	Dietary risks	3	Rate	2006	11.55870531797	21.79119055367	3.4084137917799997
1	Deaths	44634	High-middle SDI	3	Both	27	Age-standardized	410	Neoplasms	110	Dietary risks	3	Rate	2007	11.23082608745	21.17670060125	3.3137761331199997
1	Deaths	44634	High-middle SDI	3	Both	27	Age-standardized	410	Neoplasms	110	Dietary risks	3	Rate	2008	11.07446658561	20.67804752505	3.33920237197
1	Deaths	44634	High-middle SDI	3	Both	27	Age-standardized	410	Neoplasms	110	Dietary risks	3	Rate	2009	10.81209631181	20.32410631833	3.20236072528
1	Deaths	44634	High-middle SDI	3	Both	27	Age-standardized	410	Neoplasms	110	Dietary risks	3	Rate	2010	10.68506598427	20.2969992433	3.1605490188400003
1	Deaths	44634	High-middle SDI	3	Both	27	Age-standardized	410	Neoplasms	110	Dietary risks	3	Rate	2011	10.44727614456	19.47750440998	3.11451039023
1	Deaths	44634	High-middle SDI	3	Both	27	Age-standardized	410	Neoplasms	110	Dietary risks	3	Rate	2012	10.25266561715	19.24863826201	3.1346262464100003
1	Deaths	44634	High-middle SDI	3	Both	27	Age-standardized	410	Neoplasms	110	Dietary risks	3	Rate	2013	10.01050820745	18.49095798528	3.0676735913
1	Deaths	44634	High-middle SDI	3	Both	27	Age-standardized	410	Neoplasms	110	Dietary risks	3	Rate	2014	9.832418537839999	18.233045138	2.90870476917
1	Deaths	44634	High-middle SDI	3	Both	27	Age-standardized	410	Neoplasms	110	Dietary risks	3	Rate	2015	9.74416642121	17.76163716023	2.85055791338
1	Deaths	44634	High-middle SDI	3	Both	27	Age-standardized	410	Neoplasms	110	Dietary risks	3	Rate	2016	9.67023886241	17.88663357542	2.88572583253
1	Deaths	44634	High-middle SDI	3	Both	27	Age-standardized	410	Neoplasms	110	Dietary risks	3	Rate	2017	9.50380223961	17.800539028219998	2.8973541209299998
1	Deaths	44634	High-middle SDI	3	Both	27	Age-standardized	410	Neoplasms	110	Dietary risks	3	Rate	2018	9.45917927346	17.54683214199	2.8160565313899997
1	Deaths	44634	High-middle SDI	3	Both	27	Age-standardized	410	Neoplasms	110	Dietary risks	3	Rate	2019	9.37417336803	17.676180654419998	2.89418978526
1	Deaths	44634	High-middle SDI	3	Both	27	Age-standardized	410	Neoplasms	110	Dietary risks	3	Rate	2020	9.2474722318	17.05795322865	2.76882969244
1	Deaths	44634	High-middle SDI	3	Both	27	Age-standardized	410	Neoplasms	110	Dietary risks	3	Rate	2021	9.1634365275	16.89379051198	2.86533674699
1	Deaths	44636	Low-middle SDI	3	Both	27	Age-standardized	411	Esophageal cancer	110	Dietary risks	3	Rate	1990	1.02483246242	1.9886051889	-0.24282405484
1	Deaths	44636	Low-middle SDI	3	Both	27	Age-standardized	411	Esophageal cancer	110	Dietary risks	3	Rate	1991	1.01827846636	1.98876826307	-0.23772785616000003
1	Deaths	44636	Low-middle SDI	3	Both	27	Age-standardized	411	Esophageal cancer	110	Dietary risks	3	Rate	1992	1.0259434227800002	2.00019214986	-0.24260550019000002
1	Deaths	44636	Low-middle SDI	3	Both	27	Age-standardized	411	Esophageal cancer	110	Dietary risks	3	Rate	1993	1.02284047176	2.01291633413	-0.24406850518999998
1	Deaths	44636	Low-middle SDI	3	Both	27	Age-standardized	411	Esophageal cancer	110	Dietary risks	3	Rate	1994	1.0267087183999999	2.01907120504	-0.23838498118
1	Deaths	44636	Low-middle SDI	3	Both	27	Age-standardized	411	Esophageal cancer	110	Dietary risks	3	Rate	1995	1.0371939057400001	2.02044140633	-0.2439243318
1	Deaths	44636	Low-middle SDI	3	Both	27	Age-standardized	411	Esophageal cancer	110	Dietary risks	3	Rate	1996	1.03125701218	2.01191372192	-0.23948573408
1	Deaths	44636	Low-middle SDI	3	Both	27	Age-standardized	411	Esophageal cancer	110	Dietary risks	3	Rate	1997	1.02857455873	2.00856531886	-0.23897050023
1	Deaths	44636	Low-middle SDI	3	Both	27	Age-standardized	411	Esophageal cancer	110	Dietary risks	3	Rate	1998	1.02713934897	2.0023404922599997	-0.24227738501
1	Deaths	44636	Low-middle SDI	3	Both	27	Age-standardized	411	Esophageal cancer	110	Dietary risks	3	Rate	1999	1.00669529405	1.9727423957899999	-0.23780473478
1	Deaths	44636	Low-middle SDI	3	Both	27	Age-standardized	411	Esophageal cancer	110	Dietary risks	3	Rate	2000	0.99954632566	1.9337390980099998	-0.22864673589
1	Deaths	44636	Low-middle SDI	3	Both	27	Age-standardized	411	Esophageal cancer	110	Dietary risks	3	Rate	2001	0.9942326643299999	1.93727902145	-0.22969709164
1	Deaths	44636	Low-middle SDI	3	Both	27	Age-standardized	411	Esophageal cancer	110	Dietary risks	3	Rate	2002	0.9860063725	1.9245807769799999	-0.22829052113
1	Deaths	44636	Low-middle SDI	3	Both	27	Age-standardized	411	Esophageal cancer	110	Dietary risks	3	Rate	2003	0.9831921738299999	1.9204742827999999	-0.22429864904000002
1	Deaths	44636	Low-middle SDI	3	Both	27	Age-standardized	411	Esophageal cancer	110	Dietary risks	3	Rate	2004	0.9700644552300001	1.89865886163	-0.22125066582
1	Deaths	44636	Low-middle SDI	3	Both	27	Age-standardized	411	Esophageal cancer	110	Dietary risks	3	Rate	2005	0.9663750695800001	1.8910261721800001	-0.21830471813000002
1	Deaths	44636	Low-middle SDI	3	Both	27	Age-standardized	411	Esophageal cancer	110	Dietary risks	3	Rate	2006	0.9564933636	1.8739767260400002	-0.21559168954
1	Deaths	44636	Low-middle SDI	3	Both	27	Age-standardized	411	Esophageal cancer	110	Dietary risks	3	Rate	2007	0.9542694232100001	1.8686988438999999	-0.21213808003
1	Deaths	44636	Low-middle SDI	3	Both	27	Age-standardized	411	Esophageal cancer	110	Dietary risks	3	Rate	2008	0.9471692703100001	1.8703425605000001	-0.21334611075
1	Deaths	44636	Low-middle SDI	3	Both	27	Age-standardized	411	Esophageal cancer	110	Dietary risks	3	Rate	2009	0.92911528743	1.85648418423	-0.20560576580999998
1	Deaths	44636	Low-middle SDI	3	Both	27	Age-standardized	411	Esophageal cancer	110	Dietary risks	3	Rate	2010	0.9231877675	1.82922526644	-0.2027852063
1	Deaths	44636	Low-middle SDI	3	Both	27	Age-standardized	411	Esophageal cancer	110	Dietary risks	3	Rate	2011	0.90971405565	1.80866999017	-0.20013252475
1	Deaths	44636	Low-middle SDI	3	Both	27	Age-standardized	411	Esophageal cancer	110	Dietary risks	3	Rate	2012	0.89082753307	1.7718166947400003	-0.1969609155
1	Deaths	44636	Low-middle SDI	3	Both	27	Age-standardized	411	Esophageal cancer	110	Dietary risks	3	Rate	2013	0.8901965870899999	1.76401634253	-0.19525388501
1	Deaths	44636	Low-middle SDI	3	Both	27	Age-standardized	411	Esophageal cancer	110	Dietary risks	3	Rate	2014	0.8865710785400001	1.7638753111199998	-0.19554023627
1	Deaths	44636	Low-middle SDI	3	Both	27	Age-standardized	411	Esophageal cancer	110	Dietary risks	3	Rate	2015	0.8824597149900001	1.75061618348	-0.19141471971
1	Deaths	44636	Low-middle SDI	3	Both	27	Age-standardized	411	Esophageal cancer	110	Dietary risks	3	Rate	2016	0.8809095047100001	1.7526273037299998	-0.19169132326
1	Deaths	44636	Low-middle SDI	3	Both	27	Age-standardized	411	Esophageal cancer	110	Dietary risks	3	Rate	2017	0.88340773901	1.75465727541	-0.19042548895
1	Deaths	44636	Low-middle SDI	3	Both	27	Age-standardized	411	Esophageal cancer	110	Dietary risks	3	Rate	2018	0.8844517391800001	1.77553878505	-0.19178629449
1	Deaths	44636	Low-middle SDI	3	Both	27	Age-standardized	411	Esophageal cancer	110	Dietary risks	3	Rate	2019	0.8793231015099999	1.77061539951	-0.19102427224
1	Deaths	44636	Low-middle SDI	3	Both	27	Age-standardized	411	Esophageal cancer	110	Dietary risks	3	Rate	2020	0.86964045225	1.7335544360500001	-0.19123414513999998
1	Deaths	44636	Low-middle SDI	3	Both	27	Age-standardized	411	Esophageal cancer	110	Dietary risks	3	Rate	2021	0.85950635315	1.74149404803	-0.18201609303
1	Deaths	44634	High-middle SDI	3	Both	27	Age-standardized	429	Breast cancer	110	Dietary risks	3	Rate	1990	1.3169971585	2.82337035204	-0.00044287781
1	Deaths	44634	High-middle SDI	3	Both	27	Age-standardized	429	Breast cancer	110	Dietary risks	3	Rate	1991	1.31691421928	2.76929587302	-0.00046827501
1	Deaths	44634	High-middle SDI	3	Both	27	Age-standardized	429	Breast cancer	110	Dietary risks	3	Rate	1992	1.32530043989	2.80535762609	-0.00049819214
1	Deaths	44634	High-middle SDI	3	Both	27	Age-standardized	429	Breast cancer	110	Dietary risks	3	Rate	1993	1.35657818046	2.86398095721	-0.00055461401
1	Deaths	44634	High-middle SDI	3	Both	27	Age-standardized	429	Breast cancer	110	Dietary risks	3	Rate	1994	1.36532209116	2.8847311214999998	-0.0005244506099999999
1	Deaths	44634	High-middle SDI	3	Both	27	Age-standardized	429	Breast cancer	110	Dietary risks	3	Rate	1995	1.35813308249	2.89160995651	-0.00061384285
1	Deaths	44634	High-middle SDI	3	Both	27	Age-standardized	429	Breast cancer	110	Dietary risks	3	Rate	1996	1.34493170543	2.8513642657	-0.0005438210399999999
1	Deaths	44634	High-middle SDI	3	Both	27	Age-standardized	429	Breast cancer	110	Dietary risks	3	Rate	1997	1.33207928976	2.8219796745999997	-0.00054314669
1	Deaths	44634	High-middle SDI	3	Both	27	Age-standardized	429	Breast cancer	110	Dietary risks	3	Rate	1998	1.32048074914	2.79970569826	-0.00051866838
1	Deaths	44634	High-middle SDI	3	Both	27	Age-standardized	429	Breast cancer	110	Dietary risks	3	Rate	1999	1.3330654011	2.83753542145	-0.00056534537
1	Deaths	44634	High-middle SDI	3	Both	27	Age-standardized	429	Breast cancer	110	Dietary risks	3	Rate	2000	1.3271153056	2.81605110901	-0.00052293276
1	Deaths	44634	High-middle SDI	3	Both	27	Age-standardized	429	Breast cancer	110	Dietary risks	3	Rate	2001	1.3166858314099998	2.81458987835	-0.00048924533
1	Deaths	44634	High-middle SDI	3	Both	27	Age-standardized	429	Breast cancer	110	Dietary risks	3	Rate	2002	1.30116382536	2.7625699841099998	-0.00048610802999999995
1	Deaths	44634	High-middle SDI	3	Both	27	Age-standardized	429	Breast cancer	110	Dietary risks	3	Rate	2003	1.29984564958	2.75970382498	-0.00048655616000000003
1	Deaths	44634	High-middle SDI	3	Both	27	Age-standardized	429	Breast cancer	110	Dietary risks	3	Rate	2004	1.27996309945	2.7222466912599996	-0.000494725
1	Deaths	44634	High-middle SDI	3	Both	27	Age-standardized	429	Breast cancer	110	Dietary risks	3	Rate	2005	1.2695402895599999	2.7176601797699997	-0.00046469828999999997
1	Deaths	44634	High-middle SDI	3	Both	27	Age-standardized	429	Breast cancer	110	Dietary risks	3	Rate	2006	1.2365309924	2.66338535934	-0.00044167246999999996
1	Deaths	44634	High-middle SDI	3	Both	27	Age-standardized	429	Breast cancer	110	Dietary risks	3	Rate	2007	1.22125224558	2.63262465696	-0.00044260811999999994
1	Deaths	44635	High SDI	3	Both	27	Age-standardized	426	Tracheal, bronchus, and lung cancer	110	Dietary risks	3	Rate	1990	1.248874659	1.8218086635700002	0.63535710095
1	Deaths	44635	High SDI	3	Both	27	Age-standardized	426	Tracheal, bronchus, and lung cancer	110	Dietary risks	3	Rate	1991	1.2331435257299999	1.8003589041599999	0.62915913552
1	Deaths	44635	High SDI	3	Both	27	Age-standardized	426	Tracheal, bronchus, and lung cancer	110	Dietary risks	3	Rate	1992	1.21305975033	1.76692227231	0.61828904184
1	Deaths	44635	High SDI	3	Both	27	Age-standardized	426	Tracheal, bronchus, and lung cancer	110	Dietary risks	3	Rate	1993	1.1993809724300002	1.7401529033399998	0.60952716066
1	Deaths	44635	High SDI	3	Both	27	Age-standardized	426	Tracheal, bronchus, and lung cancer	110	Dietary risks	3	Rate	1994	1.1768420593	1.7118323802999997	0.59755103792
1	Deaths	44635	High SDI	3	Both	27	Age-standardized	426	Tracheal, bronchus, and lung cancer	110	Dietary risks	3	Rate	1995	1.16819762671	1.69992350231	0.59234695316
1	Deaths	44635	High SDI	3	Both	27	Age-standardized	426	Tracheal, bronchus, and lung cancer	110	Dietary risks	3	Rate	1996	1.13704963425	1.6556234831199999	0.5772486619
1	Deaths	44635	High SDI	3	Both	27	Age-standardized	426	Tracheal, bronchus, and lung cancer	110	Dietary risks	3	Rate	1997	1.1107161345399998	1.61827269903	0.56780354902
1	Deaths	44635	High SDI	3	Both	27	Age-standardized	426	Tracheal, bronchus, and lung cancer	110	Dietary risks	3	Rate	1998	1.09729111391	1.5947200839199998	0.55731201677
1	Deaths	44635	High SDI	3	Both	27	Age-standardized	426	Tracheal, bronchus, and lung cancer	110	Dietary risks	3	Rate	1999	1.08098677901	1.58063129884	0.54838722576
1	Deaths	44635	High SDI	3	Both	27	Age-standardized	426	Tracheal, bronchus, and lung cancer	110	Dietary risks	3	Rate	2000	1.067538669	1.5527381867099999	0.54392449476
1	Deaths	44635	High SDI	3	Both	27	Age-standardized	426	Tracheal, bronchus, and lung cancer	110	Dietary risks	3	Rate	2001	1.0507685113999998	1.5296263249300002	0.53516422858
1	Deaths	44635	High SDI	3	Both	27	Age-standardized	426	Tracheal, bronchus, and lung cancer	110	Dietary risks	3	Rate	2002	1.03755654156	1.51871729419	0.52702631086
1	Deaths	44635	High SDI	3	Both	27	Age-standardized	426	Tracheal, bronchus, and lung cancer	110	Dietary risks	3	Rate	2003	1.02325349993	1.5020499591799998	0.52078028723
1	Deaths	44635	High SDI	3	Both	27	Age-standardized	426	Tracheal, bronchus, and lung cancer	110	Dietary risks	3	Rate	2004	1.01384049434	1.48272304299	0.51587651053
1	Deaths	44635	High SDI	3	Both	27	Age-standardized	426	Tracheal, bronchus, and lung cancer	110	Dietary risks	3	Rate	2005	0.9987412415200001	1.4596864091	0.5065238530299999
1	Deaths	44635	High SDI	3	Both	27	Age-standardized	426	Tracheal, bronchus, and lung cancer	110	Dietary risks	3	Rate	2006	0.98825784871	1.44593354002	0.5005665958300001
1	Deaths	44635	High SDI	3	Both	27	Age-standardized	426	Tracheal, bronchus, and lung cancer	110	Dietary risks	3	Rate	2007	0.97513089834	1.4278410079	0.49282685141
1	Deaths	44635	High SDI	3	Both	27	Age-standardized	426	Tracheal, bronchus, and lung cancer	110	Dietary risks	3	Rate	2008	0.9630439128999999	1.41039210399	0.48639197474
1	Deaths	44635	High SDI	3	Both	27	Age-standardized	426	Tracheal, bronchus, and lung cancer	110	Dietary risks	3	Rate	2009	0.9550888196699999	1.3999755033199999	0.48284289793999996
1	Deaths	44635	High SDI	3	Both	27	Age-standardized	426	Tracheal, bronchus, and lung cancer	110	Dietary risks	3	Rate	2010	0.92735770939	1.36269552223	0.46639751258999995
1	Deaths	44635	High SDI	3	Both	27	Age-standardized	426	Tracheal, bronchus, and lung cancer	110	Dietary risks	3	Rate	2011	0.91802071308	1.34865408512	0.4613065029
1	Deaths	44635	High SDI	3	Both	27	Age-standardized	426	Tracheal, bronchus, and lung cancer	110	Dietary risks	3	Rate	2012	0.9011260101299999	1.32554685693	0.45367191222000003
1	Deaths	44635	High SDI	3	Both	27	Age-standardized	426	Tracheal, bronchus, and lung cancer	110	Dietary risks	3	Rate	2013	0.88456794611	1.3035688758400001	0.44538800097000003
1	Deaths	44635	High SDI	3	Both	27	Age-standardized	426	Tracheal, bronchus, and lung cancer	110	Dietary risks	3	Rate	2014	0.8693065907799999	1.28293610049	0.43486311237
1	Deaths	44635	High SDI	3	Both	27	Age-standardized	426	Tracheal, bronchus, and lung cancer	110	Dietary risks	3	Rate	2015	0.8420701460000001	1.24171480898	0.42092262225
1	Deaths	44635	High SDI	3	Both	27	Age-standardized	426	Tracheal, bronchus, and lung cancer	110	Dietary risks	3	Rate	2016	0.82771060519	1.22374266038	0.41434655179
1	Deaths	44635	High SDI	3	Both	27	Age-standardized	426	Tracheal, bronchus, and lung cancer	110	Dietary risks	3	Rate	2017	0.8027326333100001	1.1859214415400001	0.40072233533
1	Deaths	44635	High SDI	3	Both	27	Age-standardized	426	Tracheal, bronchus, and lung cancer	110	Dietary risks	3	Rate	2018	0.78018353761	1.15230605045	0.39037676102
1	Deaths	44635	High SDI	3	Both	27	Age-standardized	426	Tracheal, bronchus, and lung cancer	110	Dietary risks	3	Rate	2019	0.75949875811	1.13206633036	0.38064378121
1	Deaths	44635	High SDI	3	Both	27	Age-standardized	426	Tracheal, bronchus, and lung cancer	110	Dietary risks	3	Rate	2020	0.7364664975599999	1.09285557642	0.36898512271
1	Deaths	44635	High SDI	3	Both	27	Age-standardized	426	Tracheal, bronchus, and lung cancer	110	Dietary risks	3	Rate	2021	0.73466249553	1.09893798605	0.36959440798000004
1	Deaths	1	Global	3	Both	27	Age-standardized	426	Tracheal, bronchus, and lung cancer	110	Dietary risks	3	Rate	1990	1.3001680692800002	1.9086228302200001	0.65121424059
1	Deaths	1	Global	3	Both	27	Age-standardized	426	Tracheal, bronchus, and lung cancer	110	Dietary risks	3	Rate	1991	1.2847616772300001	1.9120284115700001	0.65740560326
1	Deaths	1	Global	3	Both	27	Age-standardized	426	Tracheal, bronchus, and lung cancer	110	Dietary risks	3	Rate	1992	1.27304938962	1.8214291109899998	0.65964737732
1	Deaths	1	Global	3	Both	27	Age-standardized	426	Tracheal, bronchus, and lung cancer	110	Dietary risks	3	Rate	1993	1.26473481527	1.85517086637	0.65090979171
1	Deaths	1	Global	3	Both	27	Age-standardized	426	Tracheal, bronchus, and lung cancer	110	Dietary risks	3	Rate	1994	1.2493843219499998	1.8383920091200001	0.63686166928
1	Deaths	1	Global	3	Both	27	Age-standardized	426	Tracheal, bronchus, and lung cancer	110	Dietary risks	3	Rate	1995	1.23600657961	1.79582712578	0.62570011624
1	Deaths	1	Global	3	Both	27	Age-standardized	426	Tracheal, bronchus, and lung cancer	110	Dietary risks	3	Rate	1996	1.2064419073700001	1.74957635115	0.61329770591
1	Deaths	1	Global	3	Both	27	Age-standardized	426	Tracheal, bronchus, and lung cancer	110	Dietary risks	3	Rate	1997	1.18116864699	1.72649910996	0.6141134416199999
1	Deaths	1	Global	3	Both	27	Age-standardized	426	Tracheal, bronchus, and lung cancer	110	Dietary risks	3	Rate	1998	1.16178161434	1.7033215132500001	0.60295194088
1	Deaths	1	Global	3	Both	27	Age-standardized	426	Tracheal, bronchus, and lung cancer	110	Dietary risks	3	Rate	1999	1.14173405232	1.67353741959	0.58874018199
1	Deaths	1	Global	3	Both	27	Age-standardized	426	Tracheal, bronchus, and lung cancer	110	Dietary risks	3	Rate	2000	1.1320442264700001	1.6273951589	0.5865192111299999
1	Deaths	1	Global	3	Both	27	Age-standardized	426	Tracheal, bronchus, and lung cancer	110	Dietary risks	3	Rate	2001	1.10999882183	1.6143779063099999	0.57316743462
1	Deaths	1	Global	3	Both	27	Age-standardized	426	Tracheal, bronchus, and lung cancer	110	Dietary risks	3	Rate	2002	1.08640345888	1.5770421907199998	0.56349791006
1	Deaths	1	Global	3	Both	27	Age-standardized	426	Tracheal, bronchus, and lung cancer	110	Dietary risks	3	Rate	2003	1.06558054618	1.55304296858	0.55062032917
1	Deaths	1	Global	3	Both	27	Age-standardized	426	Tracheal, bronchus, and lung cancer	110	Dietary risks	3	Rate	2004	1.04286082888	1.52310478629	0.54271195439
1	Deaths	1	Global	3	Both	27	Age-standardized	426	Tracheal, bronchus, and lung cancer	110	Dietary risks	3	Rate	2005	1.01421083585	1.47507490594	0.52308288768
1	Deaths	1	Global	3	Both	27	Age-standardized	426	Tracheal, bronchus, and lung cancer	110	Dietary risks	3	Rate	2006	0.9714786443500001	1.4212683449299999	0.50204127643
1	Deaths	1	Global	3	Both	27	Age-standardized	426	Tracheal, bronchus, and lung cancer	110	Dietary risks	3	Rate	2007	0.94607681957	1.38131589859	0.48371035101
1	Deaths	1	Global	3	Both	27	Age-standardized	426	Tracheal, bronchus, and lung cancer	110	Dietary risks	3	Rate	2008	0.9281635057300001	1.34113692221	0.47549047757
1	Deaths	1	Global	3	Both	27	Age-standardized	426	Tracheal, bronchus, and lung cancer	110	Dietary risks	3	Rate	2009	0.9107993399300001	1.33878345711	0.47498833162
1	Deaths	1	Global	3	Both	27	Age-standardized	426	Tracheal, bronchus, and lung cancer	110	Dietary risks	3	Rate	2010	0.8953698906600001	1.30458458253	0.46022162934
1	Deaths	1	Global	3	Both	27	Age-standardized	426	Tracheal, bronchus, and lung cancer	110	Dietary risks	3	Rate	2011	0.88117941181	1.27865778316	0.45405562887
1	Deaths	1	Global	3	Both	27	Age-standardized	426	Tracheal, bronchus, and lung cancer	110	Dietary risks	3	Rate	2012	0.86174686405	1.2619851513	0.44966237037
1	Deaths	1	Global	3	Both	27	Age-standardized	426	Tracheal, bronchus, and lung cancer	110	Dietary risks	3	Rate	2013	0.8427929091499999	1.22282967803	0.44056822056999995
1	Deaths	1	Global	3	Both	27	Age-standardized	426	Tracheal, bronchus, and lung cancer	110	Dietary risks	3	Rate	2014	0.8275380675299999	1.20318617278	0.43508804994
1	Deaths	1	Global	3	Both	27	Age-standardized	426	Tracheal, bronchus, and lung cancer	110	Dietary risks	3	Rate	2015	0.81519877537	1.17114650291	0.42291003697999996
1	Deaths	1	Global	3	Both	27	Age-standardized	426	Tracheal, bronchus, and lung cancer	110	Dietary risks	3	Rate	2016	0.80919697839	1.1768250068000001	0.4334024566
1	Deaths	1	Global	3	Both	27	Age-standardized	426	Tracheal, bronchus, and lung cancer	110	Dietary risks	3	Rate	2017	0.79803098063	1.16110352771	0.41357922651
1	Deaths	1	Global	3	Both	27	Age-standardized	426	Tracheal, bronchus, and lung cancer	110	Dietary risks	3	Rate	2018	0.7919214272499999	1.13702620335	0.41784731181
1	Deaths	1	Global	3	Both	27	Age-standardized	426	Tracheal, bronchus, and lung cancer	110	Dietary risks	3	Rate	2019	0.78421780385	1.15150403311	0.41641928899
1	Deaths	1	Global	3	Both	27	Age-standardized	426	Tracheal, bronchus, and lung cancer	110	Dietary risks	3	Rate	2020	0.7730570914	1.12654935752	0.40795022413
1	Deaths	1	Global	3	Both	27	Age-standardized	426	Tracheal, bronchus, and lung cancer	110	Dietary risks	3	Rate	2021	0.76867319244	1.13018268036	0.39584528635000005
1	Deaths	44634	High-middle SDI	3	Both	27	Age-standardized	441	Colon and rectum cancer	110	Dietary risks	3	Rate	1990	7.321832902350001	11.065008545909999	2.42463896254
1	Deaths	44634	High-middle SDI	3	Both	27	Age-standardized	441	Colon and rectum cancer	110	Dietary risks	3	Rate	1991	7.29704889627	11.09890497124	2.40725730842
1	Deaths	44634	High-middle SDI	3	Both	27	Age-standardized	441	Colon and rectum cancer	110	Dietary risks	3	Rate	1992	7.3096942476599995	11.03050780376	2.4393916489
1	Deaths	44634	High-middle SDI	3	Both	27	Age-standardized	441	Colon and rectum cancer	110	Dietary risks	3	Rate	1993	7.42094737849	11.17410288541	2.40988523666
1	Deaths	44634	High-middle SDI	3	Both	27	Age-standardized	441	Colon and rectum cancer	110	Dietary risks	3	Rate	1994	7.43931208504	11.32681384342	2.3181976081499998
1	Deaths	44634	High-middle SDI	3	Both	27	Age-standardized	441	Colon and rectum cancer	110	Dietary risks	3	Rate	1995	7.34894254191	11.20791971347	2.3117017535
1	Deaths	44634	High-middle SDI	3	Both	27	Age-standardized	441	Colon and rectum cancer	110	Dietary risks	3	Rate	1996	7.24506050794	10.9464715114	2.29831689505
1	Deaths	44634	High-middle SDI	3	Both	27	Age-standardized	441	Colon and rectum cancer	110	Dietary risks	3	Rate	1997	7.175823053229999	10.936027688200001	2.26824755756
1	Deaths	44634	High-middle SDI	3	Both	27	Age-standardized	441	Colon and rectum cancer	110	Dietary risks	3	Rate	1998	7.1436455073900005	10.82617127885	2.28779053434
1	Deaths	44634	High-middle SDI	3	Both	27	Age-standardized	441	Colon and rectum cancer	110	Dietary risks	3	Rate	1999	7.20880939572	10.914013745090001	2.29050031399
1	Deaths	44634	High-middle SDI	3	Both	27	Age-standardized	441	Colon and rectum cancer	110	Dietary risks	3	Rate	2000	7.225654597519999	10.92749667716	2.26379987514
1	Deaths	44634	High-middle SDI	3	Both	27	Age-standardized	441	Colon and rectum cancer	110	Dietary risks	3	Rate	2001	7.1979746136800005	10.88204934384	2.25604398768
1	Deaths	44634	High-middle SDI	3	Both	27	Age-standardized	441	Colon and rectum cancer	110	Dietary risks	3	Rate	2002	7.1462641409	10.88095641078	2.27440921461
1	Deaths	44634	High-middle SDI	3	Both	27	Age-standardized	441	Colon and rectum cancer	110	Dietary risks	3	Rate	2003	7.165003937020001	10.86268573355	2.25739833102
1	Deaths	44634	High-middle SDI	3	Both	27	Age-standardized	441	Colon and rectum cancer	110	Dietary risks	3	Rate	2004	7.10942523368	10.75215164428	2.19902830192
1	Deaths	44634	High-middle SDI	3	Both	27	Age-standardized	441	Colon and rectum cancer	110	Dietary risks	3	Rate	2005	7.082619834189999	10.87003508782	2.1767998835799998
1	Deaths	44634	High-middle SDI	3	Both	27	Age-standardized	441	Colon and rectum cancer	110	Dietary risks	3	Rate	2006	6.86513524424	10.42570913922	2.13073925464
1	Deaths	44634	High-middle SDI	3	Both	27	Age-standardized	441	Colon and rectum cancer	110	Dietary risks	3	Rate	2007	6.769451352920001	10.34884370868	2.09777165795
1	Deaths	44634	High-middle SDI	3	Both	27	Age-standardized	441	Colon and rectum cancer	110	Dietary risks	3	Rate	2008	6.76143151548	10.32752130378	2.0778499517099998
1	Deaths	44634	High-middle SDI	3	Both	27	Age-standardized	441	Colon and rectum cancer	110	Dietary risks	3	Rate	2009	6.65056816637	10.17353279066	2.06942226205
1	Deaths	44634	High-middle SDI	3	Both	27	Age-standardized	441	Colon and rectum cancer	110	Dietary risks	3	Rate	2010	6.6368001614	10.16696896836	2.0454853428799997
1	Deaths	44634	High-middle SDI	3	Both	27	Age-standardized	441	Colon and rectum cancer	110	Dietary risks	3	Rate	2011	6.55760516709	10.01702614069	1.99762066573
1	Deaths	44634	High-middle SDI	3	Both	27	Age-standardized	441	Colon and rectum cancer	110	Dietary risks	3	Rate	2012	6.487017837780001	9.99566249362	1.9686204077700002
1	Deaths	44634	High-middle SDI	3	Both	27	Age-standardized	441	Colon and rectum cancer	110	Dietary risks	3	Rate	2013	6.372331212150001	9.761969594350001	1.95568564704
1	Deaths	44634	High-middle SDI	3	Both	27	Age-standardized	441	Colon and rectum cancer	110	Dietary risks	3	Rate	2014	6.30398280833	9.77545044736	1.89113360583
1	Deaths	44634	High-middle SDI	3	Both	27	Age-standardized	441	Colon and rectum cancer	110	Dietary risks	3	Rate	2015	6.29147286083	9.68287630765	1.91029665571
1	Deaths	44634	High-middle SDI	3	Both	27	Age-standardized	441	Colon and rectum cancer	110	Dietary risks	3	Rate	2016	6.268858048749999	9.57502965095	1.896754044
1	Deaths	44634	High-middle SDI	3	Both	27	Age-standardized	441	Colon and rectum cancer	110	Dietary risks	3	Rate	2017	6.18328997782	9.48499414097	1.8646271514500001
1	Deaths	44634	High-middle SDI	3	Both	27	Age-standardized	441	Colon and rectum cancer	110	Dietary risks	3	Rate	2018	6.1714215574899995	9.50249089129	1.9017063716299998
1	Deaths	44634	High-middle SDI	3	Both	27	Age-standardized	441	Colon and rectum cancer	110	Dietary risks	3	Rate	2019	6.1352849870399995	9.60001048993	1.8175077367199999
1	Deaths	44634	High-middle SDI	3	Both	27	Age-standardized	441	Colon and rectum cancer	110	Dietary risks	3	Rate	2020	6.05707149676	9.3922212137	1.8086195836799999
1	Deaths	44634	High-middle SDI	3	Both	27	Age-standardized	441	Colon and rectum cancer	110	Dietary risks	3	Rate	2021	5.9998609171999995	9.47339596976	1.77981413226
1	Deaths	1	Global	3	Both	27	Age-standardized	410	Neoplasms	110	Dietary risks	3	Rate	1990	12.237088123600001	22.779982877	3.32288377199
1	Deaths	1	Global	3	Both	27	Age-standardized	410	Neoplasms	110	Dietary risks	3	Rate	1991	12.10841070167	22.815002937190002	3.25615418843
1	Deaths	1	Global	3	Both	27	Age-standardized	410	Neoplasms	110	Dietary risks	3	Rate	1992	12.01058577735	22.48513498143	3.3017515283800005
1	Deaths	1	Global	3	Both	27	Age-standardized	410	Neoplasms	110	Dietary risks	3	Rate	1993	11.93352941945	22.24281466841	3.2960409672599997
1	Deaths	1	Global	3	Both	27	Age-standardized	410	Neoplasms	110	Dietary risks	3	Rate	1994	11.80066283545	22.007989346269998	3.26658565339
1	Deaths	1	Global	3	Both	27	Age-standardized	410	Neoplasms	110	Dietary risks	3	Rate	1995	11.63150332641	21.42394547015	3.2774504527099997
1	Deaths	1	Global	3	Both	27	Age-standardized	410	Neoplasms	110	Dietary risks	3	Rate	1996	11.39105125347	21.055022599449998	3.2279313457899996
1	Deaths	1	Global	3	Both	27	Age-standardized	410	Neoplasms	110	Dietary risks	3	Rate	1997	11.15361991984	20.427211849800003	3.1635290115599997
1	Deaths	1	Global	3	Both	27	Age-standardized	410	Neoplasms	110	Dietary risks	3	Rate	1998	10.98232891214	20.08648145497	3.11677536265
1	Deaths	1	Global	3	Both	27	Age-standardized	410	Neoplasms	110	Dietary risks	3	Rate	1999	10.846807112999999	19.91398407418	3.10644637831
1	Deaths	1	Global	3	Both	27	Age-standardized	410	Neoplasms	110	Dietary risks	3	Rate	2000	10.7113022341	19.60839333455	3.09116815042
1	Deaths	1	Global	3	Both	27	Age-standardized	410	Neoplasms	110	Dietary risks	3	Rate	2001	10.56081809275	19.39216634763	3.07075986152
1	Deaths	1	Global	3	Both	27	Age-standardized	410	Neoplasms	110	Dietary risks	3	Rate	2002	10.3975004096	18.93889016691	3.0626477798900003
1	Deaths	1	Global	3	Both	27	Age-standardized	410	Neoplasms	110	Dietary risks	3	Rate	2003	10.28264301844	18.82702901211	3.01413454124
1	Deaths	1	Global	3	Both	27	Age-standardized	410	Neoplasms	110	Dietary risks	3	Rate	2004	10.11027719721	18.69166892342	2.97275200304
1	Deaths	1	Global	3	Both	27	Age-standardized	410	Neoplasms	110	Dietary risks	3	Rate	2005	9.903152979769999	18.04008237825	2.95374964362
1	Deaths	1	Global	3	Both	27	Age-standardized	410	Neoplasms	110	Dietary risks	3	Rate	2006	9.56704986064	17.414652253419998	2.82945641703
1	Deaths	1	Global	3	Both	27	Age-standardized	410	Neoplasms	110	Dietary risks	3	Rate	2007	9.35559063414	16.97792345708	2.79571539879
1	Deaths	1	Global	3	Both	27	Age-standardized	410	Neoplasms	110	Dietary risks	3	Rate	2008	9.24282280432	16.73882462588	2.7874315525899998
1	Deaths	1	Global	3	Both	27	Age-standardized	410	Neoplasms	110	Dietary risks	3	Rate	2009	9.079684273549999	16.35414868623	2.78405941955
1	Deaths	1	Global	3	Both	27	Age-standardized	410	Neoplasms	110	Dietary risks	3	Rate	2010	8.96810837621	16.31075502816	2.7179564787799997
1	Deaths	1	Global	3	Both	27	Age-standardized	410	Neoplasms	110	Dietary risks	3	Rate	2011	8.82126826004	15.75008932103	2.66157903258
1	Deaths	1	Global	3	Both	27	Age-standardized	410	Neoplasms	110	Dietary risks	3	Rate	2012	8.660982628940001	15.6582889561	2.680499063
1	Deaths	1	Global	3	Both	27	Age-standardized	410	Neoplasms	110	Dietary risks	3	Rate	2013	8.5120784413	15.232604815	2.67410976317
1	Deaths	1	Global	3	Both	27	Age-standardized	410	Neoplasms	110	Dietary risks	3	Rate	2014	8.38380202589	15.10666292227	2.59274232383
1	Deaths	1	Global	3	Both	27	Age-standardized	410	Neoplasms	110	Dietary risks	3	Rate	2015	8.3176670818	14.5934705721	2.60197896891
1	Deaths	1	Global	3	Both	27	Age-standardized	410	Neoplasms	110	Dietary risks	3	Rate	2016	8.27113871335	14.892243625299999	2.52778736374
1	Deaths	1	Global	3	Both	27	Age-standardized	410	Neoplasms	110	Dietary risks	3	Rate	2017	8.16897251563	14.626607329959999	2.54446846869
1	Deaths	1	Global	3	Both	27	Age-standardized	410	Neoplasms	110	Dietary risks	3	Rate	2018	8.11576399842	14.467669135800001	2.59016708001
1	Deaths	1	Global	3	Both	27	Age-standardized	410	Neoplasms	110	Dietary risks	3	Rate	2019	8.0510972035	14.484863585460001	2.61205930211
1	Deaths	1	Global	3	Both	27	Age-standardized	410	Neoplasms	110	Dietary risks	3	Rate	2020	7.93682237527	14.063030512080001	2.5075564821
1	Deaths	1	Global	3	Both	27	Age-standardized	410	Neoplasms	110	Dietary risks	3	Rate	2021	7.89922926148	13.852552813139999	2.45252271944
1	Deaths	1	Global	3	Both	27	Age-standardized	429	Breast cancer	110	Dietary risks	3	Rate	2008	1.0243730656999999	2.2016894039499997	-0.00028463942
1	Deaths	1	Global	3	Both	27	Age-standardized	429	Breast cancer	110	Dietary risks	3	Rate	2009	1.01473254695	2.17695589937	-0.00031254907
1	Deaths	1	Global	3	Both	27	Age-standardized	429	Breast cancer	110	Dietary risks	3	Rate	2010	1.0077849981	2.14020410653	-0.00030566046000000003
1	Deaths	1	Global	3	Both	27	Age-standardized	429	Breast cancer	110	Dietary risks	3	Rate	2011	0.99867156259	2.13320222103	-0.00030605762999999996
1	Deaths	1	Global	3	Both	27	Age-standardized	429	Breast cancer	110	Dietary risks	3	Rate	2012	0.98883957399	2.1087656315100003	-0.00031383304
1	Deaths	1	Global	3	Both	27	Age-standardized	429	Breast cancer	110	Dietary risks	3	Rate	2013	0.98023348967	2.08756528898	-0.00031217188
1	Deaths	1	Global	3	Both	27	Age-standardized	429	Breast cancer	110	Dietary risks	3	Rate	2014	0.97405901822	2.07549187915	-0.00032124164
1	Deaths	1	Global	3	Both	27	Age-standardized	429	Breast cancer	110	Dietary risks	3	Rate	2015	0.9737808856200001	2.07013068788	-0.00032150453
1	Deaths	1	Global	3	Both	27	Age-standardized	429	Breast cancer	110	Dietary risks	3	Rate	2016	0.97559580337	2.0865131085799997	-0.00031332461
1	Deaths	1	Global	3	Both	27	Age-standardized	429	Breast cancer	110	Dietary risks	3	Rate	2017	0.9712120747999999	2.06388259784	-0.00031766944
1	Deaths	1	Global	3	Both	27	Age-standardized	429	Breast cancer	110	Dietary risks	3	Rate	2018	0.97180758306	2.06500746323	-0.00032465877000000003
1	Deaths	1	Global	3	Both	27	Age-standardized	429	Breast cancer	110	Dietary risks	3	Rate	2019	0.967217282	2.0704293310399997	-0.00031377923000000004
1	Deaths	1	Global	3	Both	27	Age-standardized	429	Breast cancer	110	Dietary risks	3	Rate	2020	0.9571742416800001	2.06455677404	-0.00030935687
1	Deaths	1	Global	3	Both	27	Age-standardized	429	Breast cancer	110	Dietary risks	3	Rate	2021	0.95599578167	2.05794325054	-0.00030019301
1	Deaths	44636	Low-middle SDI	3	Both	27	Age-standardized	441	Colon and rectum cancer	110	Dietary risks	3	Rate	1990	2.43407647488	3.4218815827599998	1.39754740975
1	Deaths	44636	Low-middle SDI	3	Both	27	Age-standardized	441	Colon and rectum cancer	110	Dietary risks	3	Rate	1991	2.4230789992900004	3.42287458009	1.39775873166
1	Deaths	44636	Low-middle SDI	3	Both	27	Age-standardized	441	Colon and rectum cancer	110	Dietary risks	3	Rate	1992	2.4394521983	3.42930982047	1.40063491474
1	Deaths	44636	Low-middle SDI	3	Both	27	Age-standardized	441	Colon and rectum cancer	110	Dietary risks	3	Rate	1993	2.44799652225	3.44460017663	1.39940398208
1	Deaths	44636	Low-middle SDI	3	Both	27	Age-standardized	441	Colon and rectum cancer	110	Dietary risks	3	Rate	1994	2.46702631945	3.49150208337	1.4058734232699999
1	Deaths	44636	Low-middle SDI	3	Both	27	Age-standardized	441	Colon and rectum cancer	110	Dietary risks	3	Rate	1995	2.49064106933	3.5006665059	1.41916650817
1	Deaths	44636	Low-middle SDI	3	Both	27	Age-standardized	441	Colon and rectum cancer	110	Dietary risks	3	Rate	1996	2.4910016921099998	3.50040429309	1.4017950074099998
1	Deaths	44636	Low-middle SDI	3	Both	27	Age-standardized	441	Colon and rectum cancer	110	Dietary risks	3	Rate	1997	2.49988782775	3.5262589419599997	1.40630920275
1	Deaths	44636	Low-middle SDI	3	Both	27	Age-standardized	441	Colon and rectum cancer	110	Dietary risks	3	Rate	1998	2.51669245032	3.55376100617	1.41962690797
1	Deaths	44636	Low-middle SDI	3	Both	27	Age-standardized	441	Colon and rectum cancer	110	Dietary risks	3	Rate	1999	2.50258751706	3.52045377454	1.4033203924100002
1	Deaths	44636	Low-middle SDI	3	Both	27	Age-standardized	441	Colon and rectum cancer	110	Dietary risks	3	Rate	2000	2.5112142101200003	3.5331027588699997	1.40146949419
1	Deaths	44636	Low-middle SDI	3	Both	27	Age-standardized	441	Colon and rectum cancer	110	Dietary risks	3	Rate	2001	2.5184004932	3.52035740688	1.40658670663
1	Deaths	44636	Low-middle SDI	3	Both	27	Age-standardized	441	Colon and rectum cancer	110	Dietary risks	3	Rate	2002	2.53802635	3.5655688185499996	1.40646069467
1	Deaths	44636	Low-middle SDI	3	Both	27	Age-standardized	441	Colon and rectum cancer	110	Dietary risks	3	Rate	2003	2.56263375059	3.5964095719399998	1.40395386141
1	Deaths	44636	Low-middle SDI	3	Both	27	Age-standardized	441	Colon and rectum cancer	110	Dietary risks	3	Rate	2004	2.5643004513400003	3.59773106328	1.40770754597
1	Deaths	44636	Low-middle SDI	3	Both	27	Age-standardized	441	Colon and rectum cancer	110	Dietary risks	3	Rate	2005	2.56454166723	3.60639180314	1.39236711362
1	Deaths	44636	Low-middle SDI	3	Both	27	Age-standardized	441	Colon and rectum cancer	110	Dietary risks	3	Rate	2006	2.55546399038	3.6090503400300005	1.38949070544
1	Deaths	44636	Low-middle SDI	3	Both	27	Age-standardized	441	Colon and rectum cancer	110	Dietary risks	3	Rate	2007	2.5632150772399998	3.60718475854	1.39405219437
1	Deaths	44636	Low-middle SDI	3	Both	27	Age-standardized	441	Colon and rectum cancer	110	Dietary risks	3	Rate	2008	2.56495109752	3.5947211691899996	1.37729896891
1	Deaths	44636	Low-middle SDI	3	Both	27	Age-standardized	441	Colon and rectum cancer	110	Dietary risks	3	Rate	2009	2.5431456419000003	3.5859209333	1.35158139452
1	Deaths	44636	Low-middle SDI	3	Both	27	Age-standardized	441	Colon and rectum cancer	110	Dietary risks	3	Rate	2010	2.53552862662	3.56241808269	1.3455518612600001
1	Deaths	44636	Low-middle SDI	3	Both	27	Age-standardized	441	Colon and rectum cancer	110	Dietary risks	3	Rate	2011	2.5283646795	3.57283384183	1.3238322925400001
1	Deaths	44636	Low-middle SDI	3	Both	27	Age-standardized	441	Colon and rectum cancer	110	Dietary risks	3	Rate	2012	2.51196841345	3.51318942292	1.30478970627
1	Deaths	44636	Low-middle SDI	3	Both	27	Age-standardized	441	Colon and rectum cancer	110	Dietary risks	3	Rate	2013	2.5324103010999996	3.5432342813099997	1.3049389998199998
1	Deaths	44636	Low-middle SDI	3	Both	27	Age-standardized	441	Colon and rectum cancer	110	Dietary risks	3	Rate	2014	2.56033413902	3.58817613997	1.32668946969
1	Deaths	44636	Low-middle SDI	3	Both	27	Age-standardized	441	Colon and rectum cancer	110	Dietary risks	3	Rate	2015	2.5696003364899997	3.62376210072	1.3183096961
1	Deaths	44636	Low-middle SDI	3	Both	27	Age-standardized	441	Colon and rectum cancer	110	Dietary risks	3	Rate	2016	2.5771123849	3.6478608936	1.30938933656
1	Deaths	44636	Low-middle SDI	3	Both	27	Age-standardized	441	Colon and rectum cancer	110	Dietary risks	3	Rate	2017	2.58667708465	3.64303723916	1.31099574245
1	Deaths	44636	Low-middle SDI	3	Both	27	Age-standardized	441	Colon and rectum cancer	110	Dietary risks	3	Rate	2018	2.60250928114	3.73426079879	1.33631666294
1	Deaths	44636	Low-middle SDI	3	Both	27	Age-standardized	441	Colon and rectum cancer	110	Dietary risks	3	Rate	2019	2.59871310235	3.68538087814	1.30714572953
1	Deaths	44636	Low-middle SDI	3	Both	27	Age-standardized	441	Colon and rectum cancer	110	Dietary risks	3	Rate	2020	2.5800547065	3.67725844486	1.28966688018
1	Deaths	44636	Low-middle SDI	3	Both	27	Age-standardized	441	Colon and rectum cancer	110	Dietary risks	3	Rate	2021	2.56107481335	3.6085605307699997	1.29314422504
1	Deaths	44634	High-middle SDI	3	Both	27	Age-standardized	411	Esophageal cancer	110	Dietary risks	3	Rate	1990	2.26304834262	4.5385440269199995	-0.49167558979000003
1	Deaths	44634	High-middle SDI	3	Both	27	Age-standardized	411	Esophageal cancer	110	Dietary risks	3	Rate	1991	2.20171652392	4.39260093581	-0.47369487542
1	Deaths	44634	High-middle SDI	3	Both	27	Age-standardized	411	Esophageal cancer	110	Dietary risks	3	Rate	1992	2.13846600581	4.2637839695	-0.47772309624000003
1	Deaths	44634	High-middle SDI	3	Both	27	Age-standardized	411	Esophageal cancer	110	Dietary risks	3	Rate	1993	2.06636168953	4.15678613827	-0.41972903002
1	Deaths	44634	High-middle SDI	3	Both	27	Age-standardized	411	Esophageal cancer	110	Dietary risks	3	Rate	1994	1.97883026109	4.09014653006	-0.41295615383
1	Deaths	44634	High-middle SDI	3	Both	27	Age-standardized	411	Esophageal cancer	110	Dietary risks	3	Rate	1995	1.8621625922	3.8549540721100004	-0.38066594588
1	Deaths	44634	High-middle SDI	3	Both	27	Age-standardized	411	Esophageal cancer	110	Dietary risks	3	Rate	1996	1.7222213555399999	3.53723575601	-0.34047604782
1	Deaths	44634	High-middle SDI	3	Both	27	Age-standardized	411	Esophageal cancer	110	Dietary risks	3	Rate	1997	1.594369178	3.29401226462	-0.32080749529999997
1	Deaths	44634	High-middle SDI	3	Both	27	Age-standardized	411	Esophageal cancer	110	Dietary risks	3	Rate	1998	1.4739972367999998	3.1623794661400004	-0.29150701596
1	Deaths	44634	High-middle SDI	3	Both	27	Age-standardized	411	Esophageal cancer	110	Dietary risks	3	Rate	1999	1.36718444148	3.0101373719	-0.25024933424
1	Deaths	44634	High-middle SDI	3	Both	27	Age-standardized	411	Esophageal cancer	110	Dietary risks	3	Rate	2000	1.28273724617	2.81217522831	-0.24592079325
1	Deaths	44634	High-middle SDI	3	Both	27	Age-standardized	411	Esophageal cancer	110	Dietary risks	3	Rate	2001	1.1842898710099998	2.60939222396	-0.21634446767
1	Deaths	44634	High-middle SDI	3	Both	27	Age-standardized	411	Esophageal cancer	110	Dietary risks	3	Rate	2002	1.08131677975	2.3853895239000003	-0.19374713371
1	Deaths	44634	High-middle SDI	3	Both	27	Age-standardized	411	Esophageal cancer	110	Dietary risks	3	Rate	2003	1.00680969181	2.2197336510000003	-0.17531538665000002
1	Deaths	44634	High-middle SDI	3	Both	27	Age-standardized	411	Esophageal cancer	110	Dietary risks	3	Rate	2004	0.93648595707	2.07892032001	-0.16458866693000002
1	Deaths	44634	High-middle SDI	3	Both	27	Age-standardized	411	Esophageal cancer	110	Dietary risks	3	Rate	2005	0.8566282644900001	1.9484138384699998	-0.15755201838
1	Deaths	44634	High-middle SDI	3	Both	27	Age-standardized	411	Esophageal cancer	110	Dietary risks	3	Rate	2006	0.75255447125	1.7150065034	-0.13385257018000002
1	Deaths	44634	High-middle SDI	3	Both	27	Age-standardized	411	Esophageal cancer	110	Dietary risks	3	Rate	2007	0.67660651779	1.5591040722500003	-0.12077524583999999
1	Deaths	44634	High-middle SDI	3	Both	27	Age-standardized	411	Esophageal cancer	110	Dietary risks	3	Rate	2008	0.61762010784	1.46027890696	-0.11105355467000001
1	Deaths	44634	High-middle SDI	3	Both	27	Age-standardized	411	Esophageal cancer	110	Dietary risks	3	Rate	2009	0.5660716797800001	1.32795460766	-0.10491696926
1	Deaths	44634	High-middle SDI	3	Both	27	Age-standardized	411	Esophageal cancer	110	Dietary risks	3	Rate	2010	0.52721495733	1.24935478898	-0.09658592683
1	Deaths	44634	High-middle SDI	3	Both	27	Age-standardized	411	Esophageal cancer	110	Dietary risks	3	Rate	2011	0.48644976518000005	1.1275396972	-0.08840431925
1	Deaths	44634	High-middle SDI	3	Both	27	Age-standardized	411	Esophageal cancer	110	Dietary risks	3	Rate	2012	0.45120497826999995	1.01197333059	-0.08396257214
1	Deaths	44634	High-middle SDI	3	Both	27	Age-standardized	411	Esophageal cancer	110	Dietary risks	3	Rate	2013	0.42252704193999996	0.9684558847100001	-0.07853560562
1	Deaths	44634	High-middle SDI	3	Both	27	Age-standardized	411	Esophageal cancer	110	Dietary risks	3	Rate	2014	0.40072563880000006	0.91668156861	-0.07539671737
1	Deaths	44634	High-middle SDI	3	Both	27	Age-standardized	411	Esophageal cancer	110	Dietary risks	3	Rate	2015	0.38854236367999995	0.8490714403	-0.0724605672
1	Deaths	44634	High-middle SDI	3	Both	27	Age-standardized	411	Esophageal cancer	110	Dietary risks	3	Rate	2016	0.37569368892	0.82523677009	-0.07152755831
1	Deaths	44634	High-middle SDI	3	Both	27	Age-standardized	411	Esophageal cancer	110	Dietary risks	3	Rate	2017	0.3597588787	0.80696773231	-0.06783775498
1	Deaths	44634	High-middle SDI	3	Both	27	Age-standardized	411	Esophageal cancer	110	Dietary risks	3	Rate	2018	0.35185633879	0.78313025527	-0.07069544794999999
1	Deaths	44634	High-middle SDI	3	Both	27	Age-standardized	411	Esophageal cancer	110	Dietary risks	3	Rate	2019	0.34432203449	0.78460974202	-0.06915728683
1	Deaths	44634	High-middle SDI	3	Both	27	Age-standardized	411	Esophageal cancer	110	Dietary risks	3	Rate	2020	0.33691797912	0.76163679048	-0.0692790388
1	Deaths	44634	High-middle SDI	3	Both	27	Age-standardized	411	Esophageal cancer	110	Dietary risks	3	Rate	2021	0.339203462	0.7883021585400001	-0.06759268896
1	Deaths	1	Global	3	Both	27	Age-standardized	429	Breast cancer	110	Dietary risks	3	Rate	1990	1.16855455263	2.4983966232699997	-0.00035052719
1	Deaths	1	Global	3	Both	27	Age-standardized	429	Breast cancer	110	Dietary risks	3	Rate	1991	1.1670751702400002	2.47334337138	-0.00035425711
1	Deaths	1	Global	3	Both	27	Age-standardized	429	Breast cancer	110	Dietary risks	3	Rate	1992	1.16667661217	2.45525634916	-0.00035637821
1	Deaths	1	Global	3	Both	27	Age-standardized	429	Breast cancer	110	Dietary risks	3	Rate	1993	1.17348850609	2.4860089054	-0.00037805111999999997
1	Deaths	1	Global	3	Both	27	Age-standardized	429	Breast cancer	110	Dietary risks	3	Rate	1994	1.17234871941	2.48768808415	-0.00036740551000000003
1	Deaths	1	Global	3	Both	27	Age-standardized	429	Breast cancer	110	Dietary risks	3	Rate	1995	1.16548653572	2.47422202603	-0.00038542746
1	Deaths	1	Global	3	Both	27	Age-standardized	429	Breast cancer	110	Dietary risks	3	Rate	1996	1.15291818904	2.45625677646	-0.00035057803
1	Deaths	1	Global	3	Both	27	Age-standardized	429	Breast cancer	110	Dietary risks	3	Rate	1997	1.13688807744	2.4075356484899997	-0.00035926138
1	Deaths	1	Global	3	Both	27	Age-standardized	429	Breast cancer	110	Dietary risks	3	Rate	1998	1.12532078733	2.39031311785	-0.00034773625
1	Deaths	1	Global	3	Both	27	Age-standardized	429	Breast cancer	110	Dietary risks	3	Rate	1999	1.12214117915	2.37422879066	-0.00035713917
1	Deaths	1	Global	3	Both	27	Age-standardized	429	Breast cancer	110	Dietary risks	3	Rate	2000	1.11256796257	2.35996600645	-0.00033871183
1	Deaths	1	Global	3	Both	27	Age-standardized	429	Breast cancer	110	Dietary risks	3	Rate	2001	1.10295002604	2.35288947717	-0.00033223438
1	Deaths	1	Global	3	Both	27	Age-standardized	429	Breast cancer	110	Dietary risks	3	Rate	2002	1.09324806138	2.30545202227	-0.00032763544
1	Deaths	1	Global	3	Both	27	Age-standardized	429	Breast cancer	110	Dietary risks	3	Rate	2003	1.0847159156500001	2.29125167813	-0.00032084908999999997
1	Deaths	1	Global	3	Both	27	Age-standardized	429	Breast cancer	110	Dietary risks	3	Rate	2004	1.06834034799	2.26432874066	-0.00031146978
1	Deaths	1	Global	3	Both	27	Age-standardized	429	Breast cancer	110	Dietary risks	3	Rate	2005	1.05650612847	2.25675092504	-0.00031007535
1	Deaths	1	Global	3	Both	27	Age-standardized	429	Breast cancer	110	Dietary risks	3	Rate	2006	1.04050242383	2.22090251497	-0.00028902125
1	Deaths	1	Global	3	Both	27	Age-standardized	429	Breast cancer	110	Dietary risks	3	Rate	2007	1.0289465016400001	2.20339750733	-0.00029332532
1	Deaths	44639	Middle SDI	3	Both	27	Age-standardized	429	Breast cancer	110	Dietary risks	3	Rate	1990	0.7072867149	1.53893935114	-0.0001913395
1	Deaths	44639	Middle SDI	3	Both	27	Age-standardized	429	Breast cancer	110	Dietary risks	3	Rate	1991	0.70972015464	1.50514804515	-0.00020538200999999998
1	Deaths	44639	Middle SDI	3	Both	27	Age-standardized	429	Breast cancer	110	Dietary risks	3	Rate	1992	0.72005226104	1.5361453578700002	-0.00021973474000000002
1	Deaths	44639	Middle SDI	3	Both	27	Age-standardized	429	Breast cancer	110	Dietary risks	3	Rate	1993	0.7267643734	1.5335449389800002	-0.00022880775999999998
1	Deaths	44639	Middle SDI	3	Both	27	Age-standardized	429	Breast cancer	110	Dietary risks	3	Rate	1994	0.73679943872	1.5898210192500002	-0.00022771883
1	Deaths	44639	Middle SDI	3	Both	27	Age-standardized	429	Breast cancer	110	Dietary risks	3	Rate	1995	0.74048767653	1.61968274475	-0.00024003328000000003
1	Deaths	44639	Middle SDI	3	Both	27	Age-standardized	429	Breast cancer	110	Dietary risks	3	Rate	1996	0.7442993166499999	1.60127378253	-0.00024335051
1	Deaths	44639	Middle SDI	3	Both	27	Age-standardized	429	Breast cancer	110	Dietary risks	3	Rate	1997	0.74319176808	1.58676405118	-0.00023596737
1	Deaths	44639	Middle SDI	3	Both	27	Age-standardized	429	Breast cancer	110	Dietary risks	3	Rate	1998	0.74531050779	1.58944930615	-0.00023659641
1	Deaths	44639	Middle SDI	3	Both	27	Age-standardized	429	Breast cancer	110	Dietary risks	3	Rate	1999	0.74704427681	1.63367440362	-0.00023608056000000002
1	Deaths	44639	Middle SDI	3	Both	27	Age-standardized	429	Breast cancer	110	Dietary risks	3	Rate	2000	0.74395297481	1.60375650943	-0.00023111063
1	Deaths	44639	Middle SDI	3	Both	27	Age-standardized	429	Breast cancer	110	Dietary risks	3	Rate	2001	0.74445806519	1.59236932078	-0.00023075034
1	Deaths	44639	Middle SDI	3	Both	27	Age-standardized	429	Breast cancer	110	Dietary risks	3	Rate	2002	0.74312296681	1.57176255061	-0.00023137707999999998
1	Deaths	44639	Middle SDI	3	Both	27	Age-standardized	429	Breast cancer	110	Dietary risks	3	Rate	2003	0.7437827294	1.5764817127400002	-0.00023243787999999998
1	Deaths	44639	Middle SDI	3	Both	27	Age-standardized	429	Breast cancer	110	Dietary risks	3	Rate	2004	0.74291962392	1.57300035977	-0.00021892142
1	Deaths	44639	Middle SDI	3	Both	27	Age-standardized	429	Breast cancer	110	Dietary risks	3	Rate	2005	0.73856147372	1.59414376577	-0.00022615523
1	Deaths	44639	Middle SDI	3	Both	27	Age-standardized	429	Breast cancer	110	Dietary risks	3	Rate	2006	0.7365520825499999	1.57593612051	-0.00021810742999999998
1	Deaths	44639	Middle SDI	3	Both	27	Age-standardized	429	Breast cancer	110	Dietary risks	3	Rate	2007	0.73586974547	1.58074582173	-0.00020840342
1	Deaths	44635	High SDI	3	Both	27	Age-standardized	410	Neoplasms	110	Dietary risks	3	Rate	1990	13.808862940900001	24.160399851140003	3.5453838078300004
1	Deaths	44635	High SDI	3	Both	27	Age-standardized	410	Neoplasms	110	Dietary risks	3	Rate	1991	13.71262266415	24.00052583732	3.5288617539100002
1	Deaths	44635	High SDI	3	Both	27	Age-standardized	410	Neoplasms	110	Dietary risks	3	Rate	1992	13.5992208233	23.87682690836	3.49876932252
1	Deaths	44635	High SDI	3	Both	27	Age-standardized	410	Neoplasms	110	Dietary risks	3	Rate	1993	13.497127554590001	23.614058832570002	3.48074030656
1	Deaths	44635	High SDI	3	Both	27	Age-standardized	410	Neoplasms	110	Dietary risks	3	Rate	1994	13.33173342537	23.36972735147	3.4278302472899997
1	Deaths	44635	High SDI	3	Both	27	Age-standardized	410	Neoplasms	110	Dietary risks	3	Rate	1995	13.18980514325	23.134754681620002	3.3893326953800003
1	Deaths	44635	High SDI	3	Both	27	Age-standardized	410	Neoplasms	110	Dietary risks	3	Rate	1996	12.952350663879999	22.6546531032	3.3246726341799997
1	Deaths	44635	High SDI	3	Both	27	Age-standardized	410	Neoplasms	110	Dietary risks	3	Rate	1997	12.707312139710002	22.17085418336	3.2463851887999997
1	Deaths	44635	High SDI	3	Both	27	Age-standardized	410	Neoplasms	110	Dietary risks	3	Rate	1998	12.5477043696	21.89052471501	3.2084043219900003
1	Deaths	44635	High SDI	3	Both	27	Age-standardized	410	Neoplasms	110	Dietary risks	3	Rate	1999	12.40847318041	21.58732841458	3.18338845298
1	Deaths	44635	High SDI	3	Both	27	Age-standardized	410	Neoplasms	110	Dietary risks	3	Rate	2000	12.2257237729	21.23019933146	3.1270322514
1	Deaths	44635	High SDI	3	Both	27	Age-standardized	410	Neoplasms	110	Dietary risks	3	Rate	2001	12.06500070474	20.95502732037	3.08863955152
1	Deaths	44635	High SDI	3	Both	27	Age-standardized	410	Neoplasms	110	Dietary risks	3	Rate	2002	11.90880229036	20.5825557009	3.0316731626899998
1	Deaths	44635	High SDI	3	Both	27	Age-standardized	410	Neoplasms	110	Dietary risks	3	Rate	2003	11.74180193718	20.31497076724	3.0018490445
1	Deaths	44635	High SDI	3	Both	27	Age-standardized	410	Neoplasms	110	Dietary risks	3	Rate	2004	11.49451830502	19.91027931744	2.94315325392
1	Deaths	44635	High SDI	3	Both	27	Age-standardized	410	Neoplasms	110	Dietary risks	3	Rate	2005	11.29206391197	19.55751862513	2.9000788760700003
1	Deaths	44635	High SDI	3	Both	27	Age-standardized	410	Neoplasms	110	Dietary risks	3	Rate	2006	11.102979297040001	19.22719817477	2.8547204298
1	Deaths	44635	High SDI	3	Both	27	Age-standardized	410	Neoplasms	110	Dietary risks	3	Rate	2007	10.92031598243	18.89278969716	2.80989304296
1	Deaths	44635	High SDI	3	Both	27	Age-standardized	410	Neoplasms	110	Dietary risks	3	Rate	2008	10.78196182332	18.61215012555	2.78253147625
1	Deaths	44635	High SDI	3	Both	27	Age-standardized	410	Neoplasms	110	Dietary risks	3	Rate	2009	10.598541862409999	18.30870877711	2.73367012802
1	Deaths	44635	High SDI	3	Both	27	Age-standardized	410	Neoplasms	110	Dietary risks	3	Rate	2010	10.41667562396	17.98475034234	2.68264737832
1	Deaths	44635	High SDI	3	Both	27	Age-standardized	410	Neoplasms	110	Dietary risks	3	Rate	2011	10.29341005862	17.78370417302	2.6607154796
1	Deaths	44635	High SDI	3	Both	27	Age-standardized	410	Neoplasms	110	Dietary risks	3	Rate	2012	10.10839703818	17.371387645309998	2.61691288167
1	Deaths	44635	High SDI	3	Both	27	Age-standardized	410	Neoplasms	110	Dietary risks	3	Rate	2013	9.94515454217	17.07660148535	2.5784529090099997
1	Deaths	44635	High SDI	3	Both	27	Age-standardized	410	Neoplasms	110	Dietary risks	3	Rate	2014	9.77847023773	16.78479392395	2.50723175776
1	Deaths	44635	High SDI	3	Both	27	Age-standardized	410	Neoplasms	110	Dietary risks	3	Rate	2015	9.68851953728	16.55064276376	2.46964956346
1	Deaths	44635	High SDI	3	Both	27	Age-standardized	410	Neoplasms	110	Dietary risks	3	Rate	2016	9.6120931946	16.35681161075	2.44325467276
1	Deaths	44635	High SDI	3	Both	27	Age-standardized	410	Neoplasms	110	Dietary risks	3	Rate	2017	9.45558666799	16.03278423788	2.3932942332800002
1	Deaths	44635	High SDI	3	Both	27	Age-standardized	410	Neoplasms	110	Dietary risks	3	Rate	2018	9.31408366642	15.858197744509999	2.34565362862
1	Deaths	44635	High SDI	3	Both	27	Age-standardized	410	Neoplasms	110	Dietary risks	3	Rate	2019	9.163744221329999	15.541857407970001	2.30279079803
1	Deaths	44635	High SDI	3	Both	27	Age-standardized	410	Neoplasms	110	Dietary risks	3	Rate	2020	8.91250551371	15.170056314610001	2.27875836653
1	Deaths	44635	High SDI	3	Both	27	Age-standardized	410	Neoplasms	110	Dietary risks	3	Rate	2021	8.89206701492	15.14217217393	2.2258000713099997
1	Deaths	44635	High SDI	3	Both	27	Age-standardized	429	Breast cancer	110	Dietary risks	3	Rate	1990	1.83380204123	3.90654442829	-0.00064235939
1	Deaths	44635	High SDI	3	Both	27	Age-standardized	429	Breast cancer	110	Dietary risks	3	Rate	1991	1.8277129261700003	3.8831349771799997	-0.00064153212
1	Deaths	44635	High SDI	3	Both	27	Age-standardized	429	Breast cancer	110	Dietary risks	3	Rate	1992	1.80747752528	3.8403986978	-0.0006133143300000001
1	Deaths	44635	High SDI	3	Both	27	Age-standardized	429	Breast cancer	110	Dietary risks	3	Rate	1993	1.79809991157	3.82640462131	-0.0006030936
1	Deaths	44635	High SDI	3	Both	27	Age-standardized	429	Breast cancer	110	Dietary risks	3	Rate	1994	1.7783273772700001	3.7749579457699998	-0.00059179595
1	Deaths	44635	High SDI	3	Both	27	Age-standardized	429	Breast cancer	110	Dietary risks	3	Rate	1995	1.7587926072	3.7320841929500004	-0.00058718789
1	Deaths	44635	High SDI	3	Both	27	Age-standardized	429	Breast cancer	110	Dietary risks	3	Rate	1996	1.72266681988	3.6542001072300003	-0.0006080547299999999
1	Deaths	44635	High SDI	3	Both	27	Age-standardized	429	Breast cancer	110	Dietary risks	3	Rate	1997	1.6799679872300002	3.56515021404	-0.00057118224
1	Deaths	44635	High SDI	3	Both	27	Age-standardized	429	Breast cancer	110	Dietary risks	3	Rate	1998	1.6448367924999998	3.49174537751	-0.00053885679
1	Deaths	44635	High SDI	3	Both	27	Age-standardized	429	Breast cancer	110	Dietary risks	3	Rate	1999	1.6222051145	3.4448857359800003	-0.00054496862
1	Deaths	44635	High SDI	3	Both	27	Age-standardized	429	Breast cancer	110	Dietary risks	3	Rate	2000	1.5976148630000002	3.3918113181300003	-0.00050096311
1	Deaths	44635	High SDI	3	Both	27	Age-standardized	429	Breast cancer	110	Dietary risks	3	Rate	2001	1.5748332553400002	3.3563258513400003	-0.00049221835
1	Deaths	44635	High SDI	3	Both	27	Age-standardized	429	Breast cancer	110	Dietary risks	3	Rate	2002	1.5504893575	3.29132522884	-0.00045614757999999997
1	Deaths	44635	High SDI	3	Both	27	Age-standardized	429	Breast cancer	110	Dietary risks	3	Rate	2003	1.52132379756	3.23367338006	-0.00048348112
1	Deaths	44635	High SDI	3	Both	27	Age-standardized	429	Breast cancer	110	Dietary risks	3	Rate	2004	1.48295071893	3.1551864076499996	-0.00045728383000000005
1	Deaths	44635	High SDI	3	Both	27	Age-standardized	429	Breast cancer	110	Dietary risks	3	Rate	2005	1.45377987974	3.09573975476	-0.00045885909
1	Deaths	44635	High SDI	3	Both	27	Age-standardized	429	Breast cancer	110	Dietary risks	3	Rate	2006	1.42631085129	3.03696914759	-0.00042450342
1	Deaths	44635	High SDI	3	Both	27	Age-standardized	429	Breast cancer	110	Dietary risks	3	Rate	2007	1.39702879621	2.9740583110200003	-0.00042471835
1	Deaths	44636	Low-middle SDI	3	Both	27	Age-standardized	414	Stomach cancer	110	Dietary risks	3	Rate	1990	0.8159867196899999	4.11489742189	1.92e-09
1	Deaths	44636	Low-middle SDI	3	Both	27	Age-standardized	414	Stomach cancer	110	Dietary risks	3	Rate	1991	0.80716631228	4.0800147269	8e-11
1	Deaths	44636	Low-middle SDI	3	Both	27	Age-standardized	414	Stomach cancer	110	Dietary risks	3	Rate	1992	0.8066001721499999	4.06562121088	-1e-11
1	Deaths	44636	Low-middle SDI	3	Both	27	Age-standardized	414	Stomach cancer	110	Dietary risks	3	Rate	1993	0.7960259092799999	4.0461142681	1.31e-09
1	Deaths	44636	Low-middle SDI	3	Both	27	Age-standardized	414	Stomach cancer	110	Dietary risks	3	Rate	1994	0.78887841901	4.00718194922	1.6799999999999998e-09
1	Deaths	44636	Low-middle SDI	3	Both	27	Age-standardized	414	Stomach cancer	110	Dietary risks	3	Rate	1995	0.78195451939	4.00587583999	1.78e-09
1	Deaths	44636	Low-middle SDI	3	Both	27	Age-standardized	414	Stomach cancer	110	Dietary risks	3	Rate	1996	0.7778046575	3.98620694986	1.8200000000000001e-09
1	Deaths	44636	Low-middle SDI	3	Both	27	Age-standardized	414	Stomach cancer	110	Dietary risks	3	Rate	1997	0.77453959512	3.98360695057	2.25e-09
1	Deaths	44636	Low-middle SDI	3	Both	27	Age-standardized	414	Stomach cancer	110	Dietary risks	3	Rate	1998	0.7726596318400001	3.97842772817	2.17e-09
1	Deaths	44636	Low-middle SDI	3	Both	27	Age-standardized	414	Stomach cancer	110	Dietary risks	3	Rate	1999	0.7541335124899999	3.83190330433	1.06e-09
1	Deaths	44636	Low-middle SDI	3	Both	27	Age-standardized	414	Stomach cancer	110	Dietary risks	3	Rate	2000	0.7470207041	3.8002245840199995	8.399999999999999e-10
1	Deaths	44636	Low-middle SDI	3	Both	27	Age-standardized	414	Stomach cancer	110	Dietary risks	3	Rate	2001	0.74093651771	3.8243669012	1.3300000000000002e-09
1	Deaths	44636	Low-middle SDI	3	Both	27	Age-standardized	414	Stomach cancer	110	Dietary risks	3	Rate	2002	0.73604516012	3.77502007248	1.57e-09
1	Deaths	44636	Low-middle SDI	3	Both	27	Age-standardized	414	Stomach cancer	110	Dietary risks	3	Rate	2003	0.73317048788	3.80044650254	1.91e-09
1	Deaths	44636	Low-middle SDI	3	Both	27	Age-standardized	414	Stomach cancer	110	Dietary risks	3	Rate	2004	0.71910720438	3.7092971231	2.09e-09
1	Deaths	44636	Low-middle SDI	3	Both	27	Age-standardized	414	Stomach cancer	110	Dietary risks	3	Rate	2005	0.71447322608	3.6989368857400002	2.02e-09
1	Deaths	44636	Low-middle SDI	3	Both	27	Age-standardized	414	Stomach cancer	110	Dietary risks	3	Rate	2006	0.71134911041	3.64994258499	1.73e-09
1	Deaths	44636	Low-middle SDI	3	Both	27	Age-standardized	414	Stomach cancer	110	Dietary risks	3	Rate	2007	0.71705448665	3.7159931770799997	2.09e-09
1	Deaths	44636	Low-middle SDI	3	Both	27	Age-standardized	414	Stomach cancer	110	Dietary risks	3	Rate	2008	0.71073435167	3.6835658429199998	1.4699999999999999e-09
1	Deaths	44636	Low-middle SDI	3	Both	27	Age-standardized	414	Stomach cancer	110	Dietary risks	3	Rate	2009	0.6998105207699999	3.63047492765	1.7500000000000002e-09
1	Deaths	44636	Low-middle SDI	3	Both	27	Age-standardized	414	Stomach cancer	110	Dietary risks	3	Rate	2010	0.69838759583	3.6106528359200003	1.69e-09
1	Deaths	44636	Low-middle SDI	3	Both	27	Age-standardized	414	Stomach cancer	110	Dietary risks	3	Rate	2011	0.68296428787	3.5145339257600003	1.29e-09
1	Deaths	44636	Low-middle SDI	3	Both	27	Age-standardized	414	Stomach cancer	110	Dietary risks	3	Rate	2012	0.66822235971	3.41212682688	1.83e-09
1	Deaths	44636	Low-middle SDI	3	Both	27	Age-standardized	414	Stomach cancer	110	Dietary risks	3	Rate	2013	0.66925851045	3.45163432375	2.03e-09
1	Deaths	44636	Low-middle SDI	3	Both	27	Age-standardized	414	Stomach cancer	110	Dietary risks	3	Rate	2014	0.66305258876	3.38979725335	1.85e-09
1	Deaths	44636	Low-middle SDI	3	Both	27	Age-standardized	414	Stomach cancer	110	Dietary risks	3	Rate	2015	0.6508850301	3.30259029324	8e-10
1	Deaths	44636	Low-middle SDI	3	Both	27	Age-standardized	414	Stomach cancer	110	Dietary risks	3	Rate	2016	0.6410590481099999	3.2515946363999997	1.38e-09
1	Deaths	44636	Low-middle SDI	3	Both	27	Age-standardized	414	Stomach cancer	110	Dietary risks	3	Rate	2017	0.63270601465	3.21555650571	1.37e-09
1	Deaths	44636	Low-middle SDI	3	Both	27	Age-standardized	414	Stomach cancer	110	Dietary risks	3	Rate	2018	0.63006115446	3.21132321496	1.3499999999999999e-09
1	Deaths	44636	Low-middle SDI	3	Both	27	Age-standardized	414	Stomach cancer	110	Dietary risks	3	Rate	2019	0.6207388241899999	3.1983331604	1.2e-09
1	Deaths	44636	Low-middle SDI	3	Both	27	Age-standardized	414	Stomach cancer	110	Dietary risks	3	Rate	2020	0.60688336264	3.0858130688700003	1.46e-09
1	Deaths	44636	Low-middle SDI	3	Both	27	Age-standardized	414	Stomach cancer	110	Dietary risks	3	Rate	2021	0.59183283045	3.0041487736600003	1.02e-09
1	Deaths	44639	Middle SDI	3	Both	27	Age-standardized	429	Breast cancer	110	Dietary risks	3	Rate	2008	0.7393014163299999	1.59154786855	-0.00021016491999999997
1	Deaths	44639	Middle SDI	3	Both	27	Age-standardized	429	Breast cancer	110	Dietary risks	3	Rate	2009	0.74210108012	1.60717309161	-0.00021267838
1	Deaths	44639	Middle SDI	3	Both	27	Age-standardized	429	Breast cancer	110	Dietary risks	3	Rate	2010	0.7484132034400001	1.58573001734	-0.00021055271999999997
1	Deaths	44639	Middle SDI	3	Both	27	Age-standardized	429	Breast cancer	110	Dietary risks	3	Rate	2011	0.7499822267399999	1.60026924851	-0.00021164255
1	Deaths	44639	Middle SDI	3	Both	27	Age-standardized	429	Breast cancer	110	Dietary risks	3	Rate	2012	0.74928588026	1.58674872757	-0.00019214949
1	Deaths	44639	Middle SDI	3	Both	27	Age-standardized	429	Breast cancer	110	Dietary risks	3	Rate	2013	0.74659308373	1.59902091844	-0.00019451188
1	Deaths	44639	Middle SDI	3	Both	27	Age-standardized	429	Breast cancer	110	Dietary risks	3	Rate	2014	0.74684389726	1.5975518429000002	-0.00020204507999999999
1	Deaths	44639	Middle SDI	3	Both	27	Age-standardized	429	Breast cancer	110	Dietary risks	3	Rate	2015	0.7501217701299999	1.59425675495	-0.00021158937000000002
1	Deaths	44639	Middle SDI	3	Both	27	Age-standardized	429	Breast cancer	110	Dietary risks	3	Rate	2016	0.75938741041	1.6088445923199999	-0.00021016233999999998
1	Deaths	44639	Middle SDI	3	Both	27	Age-standardized	429	Breast cancer	110	Dietary risks	3	Rate	2017	0.76338690323	1.64273726867	-0.00020567460999999998
1	Deaths	44639	Middle SDI	3	Both	27	Age-standardized	429	Breast cancer	110	Dietary risks	3	Rate	2018	0.77310499616	1.65760576723	-0.00022879037999999998
1	Deaths	44639	Middle SDI	3	Both	27	Age-standardized	429	Breast cancer	110	Dietary risks	3	Rate	2019	0.7806421690600001	1.68609854943	-0.00023004393
1	Deaths	44639	Middle SDI	3	Both	27	Age-standardized	429	Breast cancer	110	Dietary risks	3	Rate	2020	0.78291000953	1.6932325141700002	-0.00023220766
1	Deaths	44639	Middle SDI	3	Both	27	Age-standardized	429	Breast cancer	110	Dietary risks	3	Rate	2021	0.78632452781	1.7095267346099998	-0.00021281064
1	Deaths	44639	Middle SDI	3	Both	27	Age-standardized	441	Colon and rectum cancer	110	Dietary risks	3	Rate	1990	4.69167551487	6.721521210610001	2.43871810352
1	Deaths	44639	Middle SDI	3	Both	27	Age-standardized	441	Colon and rectum cancer	110	Dietary risks	3	Rate	1991	4.66560073288	6.65234432291	2.42392641508
1	Deaths	44639	Middle SDI	3	Both	27	Age-standardized	441	Colon and rectum cancer	110	Dietary risks	3	Rate	1992	4.661483323910001	6.46744615662	2.38646862443
1	Deaths	44639	Middle SDI	3	Both	27	Age-standardized	441	Colon and rectum cancer	110	Dietary risks	3	Rate	1993	4.64406264087	6.53060789157	2.4440860499299997
1	Deaths	44639	Middle SDI	3	Both	27	Age-standardized	441	Colon and rectum cancer	110	Dietary risks	3	Rate	1994	4.62208667479	6.51918949363	2.3721736923699996
1	Deaths	44639	Middle SDI	3	Both	27	Age-standardized	441	Colon and rectum cancer	110	Dietary risks	3	Rate	1995	4.59660415866	6.47635066559	2.37445374397
1	Deaths	44639	Middle SDI	3	Both	27	Age-standardized	441	Colon and rectum cancer	110	Dietary risks	3	Rate	1996	4.5705895068	6.441858658339999	2.3584739531
1	Deaths	44639	Middle SDI	3	Both	27	Age-standardized	441	Colon and rectum cancer	110	Dietary risks	3	Rate	1997	4.50926478651	6.397263323700001	2.30300592135
1	Deaths	44639	Middle SDI	3	Both	27	Age-standardized	441	Colon and rectum cancer	110	Dietary risks	3	Rate	1998	4.48809288185	6.39159641225	2.25984099039
1	Deaths	44639	Middle SDI	3	Both	27	Age-standardized	441	Colon and rectum cancer	110	Dietary risks	3	Rate	1999	4.45977793373	6.385792458219999	2.2671340359
1	Deaths	44639	Middle SDI	3	Both	27	Age-standardized	441	Colon and rectum cancer	110	Dietary risks	3	Rate	2000	4.45549568388	6.38036610406	2.21759259891
1	Deaths	44639	Middle SDI	3	Both	27	Age-standardized	441	Colon and rectum cancer	110	Dietary risks	3	Rate	2001	4.44864413567	6.29797929014	2.19015714325
1	Deaths	44639	Middle SDI	3	Both	27	Age-standardized	441	Colon and rectum cancer	110	Dietary risks	3	Rate	2002	4.43241933891	6.30948406946	2.19485945791
1	Deaths	44639	Middle SDI	3	Both	27	Age-standardized	441	Colon and rectum cancer	110	Dietary risks	3	Rate	2003	4.43852348562	6.27323250581	2.16034512016
1	Deaths	44639	Middle SDI	3	Both	27	Age-standardized	441	Colon and rectum cancer	110	Dietary risks	3	Rate	2004	4.44734708627	6.334445983779999	2.1496044663
1	Deaths	44639	Middle SDI	3	Both	27	Age-standardized	441	Colon and rectum cancer	110	Dietary risks	3	Rate	2005	4.3991550874400005	6.31590606665	2.1178466605999997
1	Deaths	44639	Middle SDI	3	Both	27	Age-standardized	441	Colon and rectum cancer	110	Dietary risks	3	Rate	2006	4.26845385602	6.062340943950001	2.07603695219
1	Deaths	44639	Middle SDI	3	Both	27	Age-standardized	441	Colon and rectum cancer	110	Dietary risks	3	Rate	2007	4.22285148947	6.07842336072	2.02386041202
1	Deaths	44639	Middle SDI	3	Both	27	Age-standardized	441	Colon and rectum cancer	110	Dietary risks	3	Rate	2008	4.25159263918	6.0850079884	2.01573560675
1	Deaths	44639	Middle SDI	3	Both	27	Age-standardized	441	Colon and rectum cancer	110	Dietary risks	3	Rate	2009	4.25330384911	6.15225365348	1.98394923223
1	Deaths	44639	Middle SDI	3	Both	27	Age-standardized	441	Colon and rectum cancer	110	Dietary risks	3	Rate	2010	4.272572666219999	6.172718000140001	1.9634309282200002
1	Deaths	44639	Middle SDI	3	Both	27	Age-standardized	441	Colon and rectum cancer	110	Dietary risks	3	Rate	2011	4.24765363466	6.15293069085	1.9243027763699998
1	Deaths	44639	Middle SDI	3	Both	27	Age-standardized	441	Colon and rectum cancer	110	Dietary risks	3	Rate	2012	4.2004780854499995	6.23029650141	1.89034484463
1	Deaths	44639	Middle SDI	3	Both	27	Age-standardized	441	Colon and rectum cancer	110	Dietary risks	3	Rate	2013	4.15732106632	6.02088558803	1.8715135429099998
1	Deaths	44639	Middle SDI	3	Both	27	Age-standardized	441	Colon and rectum cancer	110	Dietary risks	3	Rate	2014	4.1214945593	6.076994650900001	1.7921207143400002
1	Deaths	44639	Middle SDI	3	Both	27	Age-standardized	441	Colon and rectum cancer	110	Dietary risks	3	Rate	2015	4.11641120853	5.99826178556	1.7985581054500002
1	Deaths	44639	Middle SDI	3	Both	27	Age-standardized	441	Colon and rectum cancer	110	Dietary risks	3	Rate	2016	4.1313346743	6.03364794555	1.8127943554700001
1	Deaths	44639	Middle SDI	3	Both	27	Age-standardized	441	Colon and rectum cancer	110	Dietary risks	3	Rate	2017	4.11383372965	6.0445913005200005	1.7571396523200002
1	Deaths	44639	Middle SDI	3	Both	27	Age-standardized	441	Colon and rectum cancer	110	Dietary risks	3	Rate	2018	4.12772569535	6.12705578684	1.7609132061500001
1	Deaths	44639	Middle SDI	3	Both	27	Age-standardized	441	Colon and rectum cancer	110	Dietary risks	3	Rate	2019	4.15789227129	6.219737456609999	1.73558061005
1	Deaths	44639	Middle SDI	3	Both	27	Age-standardized	441	Colon and rectum cancer	110	Dietary risks	3	Rate	2020	4.14924284891	6.2065446368199995	1.74976062459
1	Deaths	44639	Middle SDI	3	Both	27	Age-standardized	441	Colon and rectum cancer	110	Dietary risks	3	Rate	2021	4.14650995825	6.274241203959999	1.75980757073
1	Deaths	44634	High-middle SDI	3	Both	27	Age-standardized	414	Stomach cancer	110	Dietary risks	3	Rate	1990	2.4423409624800003	12.40822379125	-5.173e-08
1	Deaths	44634	High-middle SDI	3	Both	27	Age-standardized	414	Stomach cancer	110	Dietary risks	3	Rate	1991	2.37665662324	11.99805771601	-4.7709999999999995e-08
1	Deaths	44634	High-middle SDI	3	Both	27	Age-standardized	414	Stomach cancer	110	Dietary risks	3	Rate	1992	2.3305576390200002	11.59319604098	-4.576e-08
1	Deaths	44634	High-middle SDI	3	Both	27	Age-standardized	414	Stomach cancer	110	Dietary risks	3	Rate	1993	2.2902097421	11.609218589520001	-3.715e-08
1	Deaths	44634	High-middle SDI	3	Both	27	Age-standardized	414	Stomach cancer	110	Dietary risks	3	Rate	1994	2.2361276245600004	11.35511354872	-3.159e-08
1	Deaths	44634	High-middle SDI	3	Both	27	Age-standardized	414	Stomach cancer	110	Dietary risks	3	Rate	1995	2.17501020923	10.99584088133	-3.135e-08
1	Deaths	44634	High-middle SDI	3	Both	27	Age-standardized	414	Stomach cancer	110	Dietary risks	3	Rate	1996	2.09834660239	10.53190173484	-2.507e-08
1	Deaths	44634	High-middle SDI	3	Both	27	Age-standardized	414	Stomach cancer	110	Dietary risks	3	Rate	1997	2.0409337324999997	10.18114857464	-2.073e-08
1	Deaths	44634	High-middle SDI	3	Both	27	Age-standardized	414	Stomach cancer	110	Dietary risks	3	Rate	1998	2.0040835249	10.03833933025	-2.0830000000000002e-08
1	Deaths	44634	High-middle SDI	3	Both	27	Age-standardized	414	Stomach cancer	110	Dietary risks	3	Rate	1999	2.00196285984	10.04409774024	-1.962e-08
1	Deaths	44634	High-middle SDI	3	Both	27	Age-standardized	414	Stomach cancer	110	Dietary risks	3	Rate	2000	1.99833887626	9.94952328313	-2.894e-08
1	Deaths	44634	High-middle SDI	3	Both	27	Age-standardized	414	Stomach cancer	110	Dietary risks	3	Rate	2001	1.98903895626	9.99575139882	-2.725e-08
1	Deaths	44634	High-middle SDI	3	Both	27	Age-standardized	414	Stomach cancer	110	Dietary risks	3	Rate	2002	1.96090433911	9.76009773589	-2.473e-08
1	Deaths	44634	High-middle SDI	3	Both	27	Age-standardized	414	Stomach cancer	110	Dietary risks	3	Rate	2003	1.94887885193	9.86784259248	-2.628e-08
1	Deaths	44634	High-middle SDI	3	Both	27	Age-standardized	414	Stomach cancer	110	Dietary risks	3	Rate	2004	1.94131368183	9.72222606687	-2.357e-08
1	Deaths	44634	High-middle SDI	3	Both	27	Age-standardized	414	Stomach cancer	110	Dietary risks	3	Rate	2005	1.8778665457700001	9.37962452246	-2.595e-08
1	Deaths	44634	High-middle SDI	3	Both	27	Age-standardized	414	Stomach cancer	110	Dietary risks	3	Rate	2006	1.7528819863499998	8.82789326842	-2.8860000000000002e-08
1	Deaths	44634	High-middle SDI	3	Both	27	Age-standardized	414	Stomach cancer	110	Dietary risks	3	Rate	2007	1.6664351263900001	8.33767866453	-2.7410000000000002e-08
1	Deaths	44634	High-middle SDI	3	Both	27	Age-standardized	414	Stomach cancer	110	Dietary risks	3	Rate	2008	1.61885022466	8.2600130362	-2.286e-08
1	Deaths	44634	High-middle SDI	3	Both	27	Age-standardized	414	Stomach cancer	110	Dietary risks	3	Rate	2009	1.5722478632299999	7.89879779191	-1.698e-08
1	Deaths	44634	High-middle SDI	3	Both	27	Age-standardized	414	Stomach cancer	110	Dietary risks	3	Rate	2010	1.53289011216	7.8026565223899995	-8.25e-09
1	Deaths	44634	High-middle SDI	3	Both	27	Age-standardized	414	Stomach cancer	110	Dietary risks	3	Rate	2011	1.47396490933	7.32932180876	-2.164e-08
1	Deaths	44634	High-middle SDI	3	Both	27	Age-standardized	414	Stomach cancer	110	Dietary risks	3	Rate	2012	1.43444874898	7.25613612065	-1.683e-08
1	Deaths	44634	High-middle SDI	3	Both	27	Age-standardized	414	Stomach cancer	110	Dietary risks	3	Rate	2013	1.3842216382099999	6.90652169753	-1.8599999999999998e-08
1	Deaths	44634	High-middle SDI	3	Both	27	Age-standardized	414	Stomach cancer	110	Dietary risks	3	Rate	2014	1.3362718531300002	6.68918878919	-1.6049999999999998e-08
1	Deaths	44634	High-middle SDI	3	Both	27	Age-standardized	414	Stomach cancer	110	Dietary risks	3	Rate	2015	1.3031023752	6.43265587087	-1.482e-08
1	Deaths	44634	High-middle SDI	3	Both	27	Age-standardized	414	Stomach cancer	110	Dietary risks	3	Rate	2016	1.28611772836	6.436282375499999	-1.457e-08
1	Deaths	44634	High-middle SDI	3	Both	27	Age-standardized	414	Stomach cancer	110	Dietary risks	3	Rate	2017	1.24950816575	6.344855212850001	-1.421e-08
1	Deaths	44634	High-middle SDI	3	Both	27	Age-standardized	414	Stomach cancer	110	Dietary risks	3	Rate	2018	1.23647709805	6.22173527082	-1.4949999999999998e-08
1	Deaths	44634	High-middle SDI	3	Both	27	Age-standardized	414	Stomach cancer	110	Dietary risks	3	Rate	2019	1.21740695658	6.325382693790001	-8.79e-09
1	Deaths	44634	High-middle SDI	3	Both	27	Age-standardized	414	Stomach cancer	110	Dietary risks	3	Rate	2020	1.20079207305	5.95710753137	-1.185e-08
1	Deaths	44634	High-middle SDI	3	Both	27	Age-standardized	414	Stomach cancer	110	Dietary risks	3	Rate	2021	1.1839282172299999	5.7914536224	-1.286e-08
1	Deaths	1	Global	3	Both	27	Age-standardized	441	Colon and rectum cancer	110	Dietary risks	3	Rate	1990	6.331094279649999	9.47217082187	2.2612372569100003
1	Deaths	1	Global	3	Both	27	Age-standardized	441	Colon and rectum cancer	110	Dietary risks	3	Rate	1991	6.292465556120001	9.44754936873	2.25214985641
1	Deaths	1	Global	3	Both	27	Age-standardized	441	Colon and rectum cancer	110	Dietary risks	3	Rate	1992	6.27725893644	9.3397603204	2.2518392251400003
1	Deaths	1	Global	3	Both	27	Age-standardized	441	Colon and rectum cancer	110	Dietary risks	3	Rate	1993	6.27521029357	9.37868915003	2.2125966030599997
1	Deaths	1	Global	3	Both	27	Age-standardized	441	Colon and rectum cancer	110	Dietary risks	3	Rate	1994	6.23977198187	9.348320603380001	2.17768987067
1	Deaths	1	Global	3	Both	27	Age-standardized	441	Colon and rectum cancer	110	Dietary risks	3	Rate	1995	6.18360012026	9.28140995788	2.1373553013
1	Deaths	1	Global	3	Both	27	Age-standardized	441	Colon and rectum cancer	110	Dietary risks	3	Rate	1996	6.1033990739799995	9.10711244722	2.1241143180799997
1	Deaths	1	Global	3	Both	27	Age-standardized	441	Colon and rectum cancer	110	Dietary risks	3	Rate	1997	6.0232993522800005	9.09226021204	2.09028208835
1	Deaths	1	Global	3	Both	27	Age-standardized	441	Colon and rectum cancer	110	Dietary risks	3	Rate	1998	5.976615127400001	8.99390659838	2.10676408529
1	Deaths	1	Global	3	Both	27	Age-standardized	441	Colon and rectum cancer	110	Dietary risks	3	Rate	1999	5.9501001544	8.94914353941	2.04660768612
1	Deaths	1	Global	3	Both	27	Age-standardized	441	Colon and rectum cancer	110	Dietary risks	3	Rate	2000	5.91046801911	8.88866874648	2.03407750242
1	Deaths	1	Global	3	Both	27	Age-standardized	441	Colon and rectum cancer	110	Dietary risks	3	Rate	2001	5.8629532436	8.77971694573	2.01421674603
1	Deaths	1	Global	3	Both	27	Age-standardized	441	Colon and rectum cancer	110	Dietary risks	3	Rate	2002	5.81422294873	8.74098528159	1.9952248491999998
1	Deaths	1	Global	3	Both	27	Age-standardized	441	Colon and rectum cancer	110	Dietary risks	3	Rate	2003	5.784761899339999	8.64563901168	1.9939439428999999
1	Deaths	1	Global	3	Both	27	Age-standardized	441	Colon and rectum cancer	110	Dietary risks	3	Rate	2004	5.71410155558	8.56418897421	1.95205856263
1	Deaths	1	Global	3	Both	27	Age-standardized	441	Colon and rectum cancer	110	Dietary risks	3	Rate	2005	5.64907789332	8.53887977196	1.91486095775
1	Deaths	1	Global	3	Both	27	Age-standardized	441	Colon and rectum cancer	110	Dietary risks	3	Rate	2006	5.51574100611	8.28814701726	1.8902870194699999
1	Deaths	1	Global	3	Both	27	Age-standardized	441	Colon and rectum cancer	110	Dietary risks	3	Rate	2007	5.43937540799	8.18625079902	1.85757752959
1	Deaths	1	Global	3	Both	27	Age-standardized	441	Colon and rectum cancer	110	Dietary risks	3	Rate	2008	5.41335620682	8.11766483996	1.83956939429
1	Deaths	1	Global	3	Both	27	Age-standardized	441	Colon and rectum cancer	110	Dietary risks	3	Rate	2009	5.33826851024	8.057535524859999	1.8291097356
1	Deaths	1	Global	3	Both	27	Age-standardized	441	Colon and rectum cancer	110	Dietary risks	3	Rate	2010	5.3013683372300004	8.00908869325	1.8126231397600001
1	Deaths	1	Global	3	Both	27	Age-standardized	441	Colon and rectum cancer	110	Dietary risks	3	Rate	2011	5.2508070590800004	7.9593859108	1.7757361316600002
1	Deaths	1	Global	3	Both	27	Age-standardized	441	Colon and rectum cancer	110	Dietary risks	3	Rate	2012	5.18355784111	7.8321726926599995	1.75458997059
1	Deaths	1	Global	3	Both	27	Age-standardized	441	Colon and rectum cancer	110	Dietary risks	3	Rate	2013	5.1148146381799995	7.728845664820001	1.74265389828
1	Deaths	1	Global	3	Both	27	Age-standardized	441	Colon and rectum cancer	110	Dietary risks	3	Rate	2014	5.05487926541	7.683855927690001	1.7006024611400001
1	Deaths	1	Global	3	Both	27	Age-standardized	441	Colon and rectum cancer	110	Dietary risks	3	Rate	2015	5.03982195275	7.658714900820001	1.7123748013899998
1	Deaths	1	Global	3	Both	27	Age-standardized	441	Colon and rectum cancer	110	Dietary risks	3	Rate	2016	5.0209393771299995	7.546786344749999	1.71587888051
1	Deaths	1	Global	3	Both	27	Age-standardized	441	Colon and rectum cancer	110	Dietary risks	3	Rate	2017	4.96888152251	7.509056436400001	1.6871011544699999
1	Deaths	1	Global	3	Both	27	Age-standardized	441	Colon and rectum cancer	110	Dietary risks	3	Rate	2018	4.94324004946	7.51228422554	1.70803884306
1	Deaths	1	Global	3	Both	27	Age-standardized	441	Colon and rectum cancer	110	Dietary risks	3	Rate	2019	4.91288774606	7.60512151478	1.65611254069
1	Deaths	1	Global	3	Both	27	Age-standardized	441	Colon and rectum cancer	110	Dietary risks	3	Rate	2020	4.84381496542	7.3660156001	1.66825162492
1	Deaths	1	Global	3	Both	27	Age-standardized	441	Colon and rectum cancer	110	Dietary risks	3	Rate	2021	4.82182720776	7.4644211151799995	1.6395397288499998
1	Deaths	44635	High SDI	3	Both	27	Age-standardized	429	Breast cancer	110	Dietary risks	3	Rate	2008	1.37974613761	2.93523293269	-0.00040854777
1	Deaths	44635	High SDI	3	Both	27	Age-standardized	429	Breast cancer	110	Dietary risks	3	Rate	2009	1.35577382632	2.89152649466	-0.00049035516
1	Deaths	44635	High SDI	3	Both	27	Age-standardized	429	Breast cancer	110	Dietary risks	3	Rate	2010	1.3281166518	2.82756812913	-0.00047494565
1	Deaths	44635	High SDI	3	Both	27	Age-standardized	429	Breast cancer	110	Dietary risks	3	Rate	2011	1.3107390913099999	2.79340408776	-0.00046403897
1	Deaths	44635	High SDI	3	Both	27	Age-standardized	429	Breast cancer	110	Dietary risks	3	Rate	2012	1.2856352417399999	2.73547464963	-0.00051954819
1	Deaths	44635	High SDI	3	Both	27	Age-standardized	429	Breast cancer	110	Dietary risks	3	Rate	2013	1.26540109275	2.69063646931	-0.00052715899
1	Deaths	44635	High SDI	3	Both	27	Age-standardized	429	Breast cancer	110	Dietary risks	3	Rate	2014	1.24559757252	2.65578816445	-0.00053401088
1	Deaths	44635	High SDI	3	Both	27	Age-standardized	429	Breast cancer	110	Dietary risks	3	Rate	2015	1.23651553837	2.64782321881	-0.00052944777
1	Deaths	44635	High SDI	3	Both	27	Age-standardized	429	Breast cancer	110	Dietary risks	3	Rate	2016	1.23470477299	2.64538704359	-0.00050027896
1	Deaths	44635	High SDI	3	Both	27	Age-standardized	429	Breast cancer	110	Dietary risks	3	Rate	2017	1.21691040315	2.60147082674	-0.00049460466
1	Deaths	44635	High SDI	3	Both	27	Age-standardized	429	Breast cancer	110	Dietary risks	3	Rate	2018	1.2048134427000001	2.5744334051399997	-0.00049864123
1	Deaths	44635	High SDI	3	Both	27	Age-standardized	429	Breast cancer	110	Dietary risks	3	Rate	2019	1.18404901357	2.54207570315	-0.00047658889999999994
1	Deaths	44635	High SDI	3	Both	27	Age-standardized	429	Breast cancer	110	Dietary risks	3	Rate	2020	1.14907975841	2.45562955483	-0.00047757348
1	Deaths	44635	High SDI	3	Both	27	Age-standardized	429	Breast cancer	110	Dietary risks	3	Rate	2021	1.1412144966	2.4278008321	-0.0004707004
1	Deaths	44636	Low-middle SDI	3	Both	27	Age-standardized	426	Tracheal, bronchus, and lung cancer	110	Dietary risks	3	Rate	1990	0.94313060092	1.4053227317399999	0.4956243785
1	Deaths	44636	Low-middle SDI	3	Both	27	Age-standardized	426	Tracheal, bronchus, and lung cancer	110	Dietary risks	3	Rate	1991	0.9333540485099999	1.39693027827	0.48504826513
1	Deaths	44636	Low-middle SDI	3	Both	27	Age-standardized	426	Tracheal, bronchus, and lung cancer	110	Dietary risks	3	Rate	1992	0.9326912129000001	1.39274593137	0.48803680764999996
1	Deaths	44636	Low-middle SDI	3	Both	27	Age-standardized	426	Tracheal, bronchus, and lung cancer	110	Dietary risks	3	Rate	1993	0.9248370747300001	1.3720257893499999	0.48027562876
1	Deaths	44636	Low-middle SDI	3	Both	27	Age-standardized	426	Tracheal, bronchus, and lung cancer	110	Dietary risks	3	Rate	1994	0.9237186334099999	1.38050765337	0.47955489426
1	Deaths	44636	Low-middle SDI	3	Both	27	Age-standardized	426	Tracheal, bronchus, and lung cancer	110	Dietary risks	3	Rate	1995	0.92653046193	1.3850813932600001	0.49182408575000003
1	Deaths	44636	Low-middle SDI	3	Both	27	Age-standardized	426	Tracheal, bronchus, and lung cancer	110	Dietary risks	3	Rate	1996	0.9192872019299999	1.36805716482	0.47587343514999997
1	Deaths	44636	Low-middle SDI	3	Both	27	Age-standardized	426	Tracheal, bronchus, and lung cancer	110	Dietary risks	3	Rate	1997	0.9147900444199999	1.35251808806	0.48079381351
1	Deaths	44636	Low-middle SDI	3	Both	27	Age-standardized	426	Tracheal, bronchus, and lung cancer	110	Dietary risks	3	Rate	1998	0.90965373598	1.34664245369	0.47853250656
1	Deaths	44636	Low-middle SDI	3	Both	27	Age-standardized	426	Tracheal, bronchus, and lung cancer	110	Dietary risks	3	Rate	1999	0.8848389150299999	1.296321002	0.46323754307
1	Deaths	44636	Low-middle SDI	3	Both	27	Age-standardized	426	Tracheal, bronchus, and lung cancer	110	Dietary risks	3	Rate	2000	0.8732323231500001	1.29893724401	0.45228977066000003
1	Deaths	44636	Low-middle SDI	3	Both	27	Age-standardized	426	Tracheal, bronchus, and lung cancer	110	Dietary risks	3	Rate	2001	0.86658942115	1.26995897948	0.44975770851
1	Deaths	44636	Low-middle SDI	3	Both	27	Age-standardized	426	Tracheal, bronchus, and lung cancer	110	Dietary risks	3	Rate	2002	0.85811985631	1.24825582025	0.44579903962000006
1	Deaths	44636	Low-middle SDI	3	Both	27	Age-standardized	426	Tracheal, bronchus, and lung cancer	110	Dietary risks	3	Rate	2003	0.85546306421	1.2702580399299999	0.44335710791
1	Deaths	44636	Low-middle SDI	3	Both	27	Age-standardized	426	Tracheal, bronchus, and lung cancer	110	Dietary risks	3	Rate	2004	0.84190016027	1.24699750462	0.43989143963
1	Deaths	44636	Low-middle SDI	3	Both	27	Age-standardized	426	Tracheal, bronchus, and lung cancer	110	Dietary risks	3	Rate	2005	0.8313499533	1.21204206656	0.43016697156
1	Deaths	44636	Low-middle SDI	3	Both	27	Age-standardized	426	Tracheal, bronchus, and lung cancer	110	Dietary risks	3	Rate	2006	0.82149516097	1.21654744566	0.42764902218
1	Deaths	44636	Low-middle SDI	3	Both	27	Age-standardized	426	Tracheal, bronchus, and lung cancer	110	Dietary risks	3	Rate	2007	0.82669242973	1.19974503701	0.42504493136
1	Deaths	44636	Low-middle SDI	3	Both	27	Age-standardized	426	Tracheal, bronchus, and lung cancer	110	Dietary risks	3	Rate	2008	0.8211503929499999	1.18235481726	0.42516283746
1	Deaths	44636	Low-middle SDI	3	Both	27	Age-standardized	426	Tracheal, bronchus, and lung cancer	110	Dietary risks	3	Rate	2009	0.8142347105500001	1.17163309008	0.42126502159
1	Deaths	44636	Low-middle SDI	3	Both	27	Age-standardized	426	Tracheal, bronchus, and lung cancer	110	Dietary risks	3	Rate	2010	0.81887151232	1.17920845421	0.42832770023
1	Deaths	44636	Low-middle SDI	3	Both	27	Age-standardized	426	Tracheal, bronchus, and lung cancer	110	Dietary risks	3	Rate	2011	0.82274753141	1.19410974124	0.42998608067000005
1	Deaths	44636	Low-middle SDI	3	Both	27	Age-standardized	426	Tracheal, bronchus, and lung cancer	110	Dietary risks	3	Rate	2012	0.81789581121	1.17471300808	0.43320455928
1	Deaths	44636	Low-middle SDI	3	Both	27	Age-standardized	426	Tracheal, bronchus, and lung cancer	110	Dietary risks	3	Rate	2013	0.82027670225	1.1701843000199998	0.42975343573
1	Deaths	44636	Low-middle SDI	3	Both	27	Age-standardized	426	Tracheal, bronchus, and lung cancer	110	Dietary risks	3	Rate	2014	0.82506715049	1.17287569178	0.42987682266
1	Deaths	44636	Low-middle SDI	3	Both	27	Age-standardized	426	Tracheal, bronchus, and lung cancer	110	Dietary risks	3	Rate	2015	0.82606963536	1.1707413179	0.43678895336
1	Deaths	44636	Low-middle SDI	3	Both	27	Age-standardized	426	Tracheal, bronchus, and lung cancer	110	Dietary risks	3	Rate	2016	0.8305897348100001	1.17028705777	0.44090038454
1	Deaths	44636	Low-middle SDI	3	Both	27	Age-standardized	426	Tracheal, bronchus, and lung cancer	110	Dietary risks	3	Rate	2017	0.8419948232100001	1.19061711891	0.43676747817000006
1	Deaths	44636	Low-middle SDI	3	Both	27	Age-standardized	426	Tracheal, bronchus, and lung cancer	110	Dietary risks	3	Rate	2018	0.85762757178	1.2026424856	0.4531107544
1	Deaths	44636	Low-middle SDI	3	Both	27	Age-standardized	426	Tracheal, bronchus, and lung cancer	110	Dietary risks	3	Rate	2019	0.85856544575	1.21796000344	0.45651436089999997
1	Deaths	44636	Low-middle SDI	3	Both	27	Age-standardized	426	Tracheal, bronchus, and lung cancer	110	Dietary risks	3	Rate	2020	0.8484874633699999	1.20592572105	0.4498171825
1	Deaths	44636	Low-middle SDI	3	Both	27	Age-standardized	426	Tracheal, bronchus, and lung cancer	110	Dietary risks	3	Rate	2021	0.8406745044	1.18209189537	0.43509049487999996
1	Deaths	44634	High-middle SDI	3	Both	27	Age-standardized	426	Tracheal, bronchus, and lung cancer	110	Dietary risks	3	Rate	1990	1.54657818992	2.3136529574	0.7666573853800001
1	Deaths	44634	High-middle SDI	3	Both	27	Age-standardized	426	Tracheal, bronchus, and lung cancer	110	Dietary risks	3	Rate	1991	1.5240281311500001	2.25848673055	0.7865360941299999
1	Deaths	44634	High-middle SDI	3	Both	27	Age-standardized	426	Tracheal, bronchus, and lung cancer	110	Dietary risks	3	Rate	1992	1.51954298794	2.19738896855	0.77487324378
1	Deaths	44634	High-middle SDI	3	Both	27	Age-standardized	426	Tracheal, bronchus, and lung cancer	110	Dietary risks	3	Rate	1993	1.53284438426	2.2480171052399998	0.78252110328
1	Deaths	44634	High-middle SDI	3	Both	27	Age-standardized	426	Tracheal, bronchus, and lung cancer	110	Dietary risks	3	Rate	1994	1.5186012302	2.2391921035299998	0.76676201686
1	Deaths	44634	High-middle SDI	3	Both	27	Age-standardized	426	Tracheal, bronchus, and lung cancer	110	Dietary risks	3	Rate	1995	1.49192033293	2.16796719407	0.75464987093
1	Deaths	44634	High-middle SDI	3	Both	27	Age-standardized	426	Tracheal, bronchus, and lung cancer	110	Dietary risks	3	Rate	1996	1.43984450787	2.09991311302	0.72828064997
1	Deaths	44634	High-middle SDI	3	Both	27	Age-standardized	426	Tracheal, bronchus, and lung cancer	110	Dietary risks	3	Rate	1997	1.3986155602700001	2.04138120792	0.72334789493
1	Deaths	44634	High-middle SDI	3	Both	27	Age-standardized	426	Tracheal, bronchus, and lung cancer	110	Dietary risks	3	Rate	1998	1.36771321694	2.01129397396	0.7176137889
1	Deaths	44634	High-middle SDI	3	Both	27	Age-standardized	426	Tracheal, bronchus, and lung cancer	110	Dietary risks	3	Rate	1999	1.3571913768	2.00417882659	0.69395730783
1	Deaths	44634	High-middle SDI	3	Both	27	Age-standardized	426	Tracheal, bronchus, and lung cancer	110	Dietary risks	3	Rate	2000	1.35749460302	1.9714207265400001	0.70817840974
1	Deaths	44634	High-middle SDI	3	Both	27	Age-standardized	426	Tracheal, bronchus, and lung cancer	110	Dietary risks	3	Rate	2001	1.31613164123	1.92114921609	0.67111376661
1	Deaths	44634	High-middle SDI	3	Both	27	Age-standardized	426	Tracheal, bronchus, and lung cancer	110	Dietary risks	3	Rate	2002	1.27608481644	1.87068389475	0.65489861213
1	Deaths	44634	High-middle SDI	3	Both	27	Age-standardized	426	Tracheal, bronchus, and lung cancer	110	Dietary risks	3	Rate	2003	1.2370046694599999	1.8040302241	0.6190306105000001
1	Deaths	44634	High-middle SDI	3	Both	27	Age-standardized	426	Tracheal, bronchus, and lung cancer	110	Dietary risks	3	Rate	2004	1.19615065947	1.76444424066	0.6104357473300001
1	Deaths	44634	High-middle SDI	3	Both	27	Age-standardized	426	Tracheal, bronchus, and lung cancer	110	Dietary risks	3	Rate	2005	1.1487473931	1.67709830864	0.5872329594
1	Deaths	44634	High-middle SDI	3	Both	27	Age-standardized	426	Tracheal, bronchus, and lung cancer	110	Dietary risks	3	Rate	2006	1.06271170372	1.56135912962	0.53824683286
1	Deaths	44634	High-middle SDI	3	Both	27	Age-standardized	426	Tracheal, bronchus, and lung cancer	110	Dietary risks	3	Rate	2007	1.0068643912600002	1.48951084557	0.50979871121
1	Deaths	44634	High-middle SDI	3	Both	27	Age-standardized	426	Tracheal, bronchus, and lung cancer	110	Dietary risks	3	Rate	2008	0.9696472660100001	1.41776482838	0.49400485266000005
1	Deaths	44634	High-middle SDI	3	Both	27	Age-standardized	426	Tracheal, bronchus, and lung cancer	110	Dietary risks	3	Rate	2009	0.93087045486	1.37798657457	0.49071969491
1	Deaths	44634	High-middle SDI	3	Both	27	Age-standardized	426	Tracheal, bronchus, and lung cancer	110	Dietary risks	3	Rate	2010	0.9065090147199999	1.3495167104899999	0.46179675834
1	Deaths	44634	High-middle SDI	3	Both	27	Age-standardized	426	Tracheal, bronchus, and lung cancer	110	Dietary risks	3	Rate	2011	0.87424525068	1.3006172410599999	0.44688965451
1	Deaths	44634	High-middle SDI	3	Both	27	Age-standardized	426	Tracheal, bronchus, and lung cancer	110	Dietary risks	3	Rate	2012	0.84549266109	1.25749834184	0.44324417162999996
1	Deaths	44634	High-middle SDI	3	Both	27	Age-standardized	426	Tracheal, bronchus, and lung cancer	110	Dietary risks	3	Rate	2013	0.81384592583	1.1968415837	0.43258383598999994
1	Deaths	44634	High-middle SDI	3	Both	27	Age-standardized	426	Tracheal, bronchus, and lung cancer	110	Dietary risks	3	Rate	2014	0.7885619177400001	1.16207272376	0.42052539315000004
1	Deaths	44634	High-middle SDI	3	Both	27	Age-standardized	426	Tracheal, bronchus, and lung cancer	110	Dietary risks	3	Rate	2015	0.7728355381400001	1.1330584213100001	0.39535845449
1	Deaths	44634	High-middle SDI	3	Both	27	Age-standardized	426	Tracheal, bronchus, and lung cancer	110	Dietary risks	3	Rate	2016	0.7643920030000001	1.14069732259	0.40870911349
1	Deaths	44634	High-middle SDI	3	Both	27	Age-standardized	426	Tracheal, bronchus, and lung cancer	110	Dietary risks	3	Rate	2017	0.7465529993200001	1.1110578488499998	0.37621640565
1	Deaths	44634	High-middle SDI	3	Both	27	Age-standardized	426	Tracheal, bronchus, and lung cancer	110	Dietary risks	3	Rate	2018	0.73776620068	1.0884934013	0.38133771834
1	Deaths	44634	High-middle SDI	3	Both	27	Age-standardized	426	Tracheal, bronchus, and lung cancer	110	Dietary risks	3	Rate	2019	0.72881862467	1.1012961700500001	0.37388032386
1	Deaths	44634	High-middle SDI	3	Both	27	Age-standardized	426	Tracheal, bronchus, and lung cancer	110	Dietary risks	3	Rate	2020	0.71931074326	1.07685272972	0.37851041452
1	Deaths	44634	High-middle SDI	3	Both	27	Age-standardized	426	Tracheal, bronchus, and lung cancer	110	Dietary risks	3	Rate	2021	0.71184314507	1.06815360202	0.35615072369
1	Deaths	44639	Middle SDI	3	Both	27	Age-standardized	410	Neoplasms	110	Dietary risks	3	Rate	1990	11.925492937860001	23.403012216940002	3.11328931054
1	Deaths	44639	Middle SDI	3	Both	27	Age-standardized	410	Neoplasms	110	Dietary risks	3	Rate	1991	11.77164183026	23.754273994429997	3.09489529542
1	Deaths	44639	Middle SDI	3	Both	27	Age-standardized	410	Neoplasms	110	Dietary risks	3	Rate	1992	11.63180668015	22.62232408697	3.0455696699600003
1	Deaths	44639	Middle SDI	3	Both	27	Age-standardized	410	Neoplasms	110	Dietary risks	3	Rate	1993	11.46560568201	22.57698078364	3.0995166056500003
1	Deaths	44639	Middle SDI	3	Both	27	Age-standardized	410	Neoplasms	110	Dietary risks	3	Rate	1994	11.30022631476	22.48246373443	3.09848040129
1	Deaths	44639	Middle SDI	3	Both	27	Age-standardized	410	Neoplasms	110	Dietary risks	3	Rate	1995	11.117093820320001	21.69947949869	3.1463614982499997
1	Deaths	44639	Middle SDI	3	Both	27	Age-standardized	410	Neoplasms	110	Dietary risks	3	Rate	1996	10.87874627802	21.13992547514	3.08663739559
1	Deaths	44639	Middle SDI	3	Both	27	Age-standardized	410	Neoplasms	110	Dietary risks	3	Rate	1997	10.57984452702	20.22411999115	3.03996727493
1	Deaths	44639	Middle SDI	3	Both	27	Age-standardized	410	Neoplasms	110	Dietary risks	3	Rate	1998	10.362440346989999	20.08053622502	3.01975450997
1	Deaths	44639	Middle SDI	3	Both	27	Age-standardized	410	Neoplasms	110	Dietary risks	3	Rate	1999	10.14429194816	20.012016180979998	3.02460892833
1	Deaths	44639	Middle SDI	3	Both	27	Age-standardized	410	Neoplasms	110	Dietary risks	3	Rate	2000	9.981087042879999	19.23638174949	3.00909228072
1	Deaths	44639	Middle SDI	3	Both	27	Age-standardized	410	Neoplasms	110	Dietary risks	3	Rate	2001	9.83935946717	19.249022819	2.97798450809
1	Deaths	44639	Middle SDI	3	Both	27	Age-standardized	410	Neoplasms	110	Dietary risks	3	Rate	2002	9.6500612898	18.70100723229	2.9827329857300002
1	Deaths	44639	Middle SDI	3	Both	27	Age-standardized	410	Neoplasms	110	Dietary risks	3	Rate	2003	9.5426061842	18.8529520566	2.9802707811799998
1	Deaths	44639	Middle SDI	3	Both	27	Age-standardized	410	Neoplasms	110	Dietary risks	3	Rate	2004	9.4180332368	18.388578885620003	2.9879691674299997
1	Deaths	44639	Middle SDI	3	Both	27	Age-standardized	410	Neoplasms	110	Dietary risks	3	Rate	2005	9.11978851179	17.74887180116	2.94122647556
1	Deaths	44639	Middle SDI	3	Both	27	Age-standardized	410	Neoplasms	110	Dietary risks	3	Rate	2006	8.632658803730001	16.441604899690002	2.86309886954
1	Deaths	44639	Middle SDI	3	Both	27	Age-standardized	410	Neoplasms	110	Dietary risks	3	Rate	2007	8.36875101421	16.182084928869997	2.79495536645
1	Deaths	44639	Middle SDI	3	Both	27	Age-standardized	410	Neoplasms	110	Dietary risks	3	Rate	2008	8.28728367491	15.97731705638	2.81452375991
1	Deaths	44639	Middle SDI	3	Both	27	Age-standardized	410	Neoplasms	110	Dietary risks	3	Rate	2009	8.183081011070001	15.75063613367	2.79518782825
1	Deaths	44639	Middle SDI	3	Both	27	Age-standardized	410	Neoplasms	110	Dietary risks	3	Rate	2010	8.10132608817	15.7934973088	2.87062560318
1	Deaths	44639	Middle SDI	3	Both	27	Age-standardized	410	Neoplasms	110	Dietary risks	3	Rate	2011	7.93236364773	15.11200314345	2.7776167046299998
1	Deaths	44639	Middle SDI	3	Both	27	Age-standardized	410	Neoplasms	110	Dietary risks	3	Rate	2012	7.74982316309	14.9427398717	2.78650366469
1	Deaths	44639	Middle SDI	3	Both	27	Age-standardized	410	Neoplasms	110	Dietary risks	3	Rate	2013	7.5902669529299995	14.353097211329999	2.76286935256
1	Deaths	44639	Middle SDI	3	Both	27	Age-standardized	410	Neoplasms	110	Dietary risks	3	Rate	2014	7.4565114945	14.22178604741	2.72348358742
1	Deaths	44639	Middle SDI	3	Both	27	Age-standardized	410	Neoplasms	110	Dietary risks	3	Rate	2015	7.3740255251699995	13.741373757429999	2.6644152056599997
1	Deaths	44639	Middle SDI	3	Both	27	Age-standardized	410	Neoplasms	110	Dietary risks	3	Rate	2016	7.35683689865	13.897712368430001	2.6701278251600002
1	Deaths	44639	Middle SDI	3	Both	27	Age-standardized	410	Neoplasms	110	Dietary risks	3	Rate	2017	7.2799665540100005	14.04228797368	2.6810701529100003
1	Deaths	44639	Middle SDI	3	Both	27	Age-standardized	410	Neoplasms	110	Dietary risks	3	Rate	2018	7.26031451138	13.74908190394	2.66014040181
1	Deaths	44639	Middle SDI	3	Both	27	Age-standardized	410	Neoplasms	110	Dietary risks	3	Rate	2019	7.27027298786	13.711245754590001	2.65187200776
1	Deaths	44639	Middle SDI	3	Both	27	Age-standardized	410	Neoplasms	110	Dietary risks	3	Rate	2020	7.23673020155	13.40529386081	2.63626808498
1	Deaths	44639	Middle SDI	3	Both	27	Age-standardized	410	Neoplasms	110	Dietary risks	3	Rate	2021	7.222665260229999	13.462922821200001	2.58136183101
1	Deaths	44637	Low SDI	3	Both	27	Age-standardized	429	Breast cancer	110	Dietary risks	3	Rate	2008	0.7108985262399999	1.55068070329	-0.00011765279
1	Deaths	44637	Low SDI	3	Both	27	Age-standardized	429	Breast cancer	110	Dietary risks	3	Rate	2009	0.71764181992	1.56519599367	-0.00012922833
1	Deaths	44637	Low SDI	3	Both	27	Age-standardized	429	Breast cancer	110	Dietary risks	3	Rate	2010	0.72657689928	1.58357764933	-0.00014484272
1	Deaths	44637	Low SDI	3	Both	27	Age-standardized	429	Breast cancer	110	Dietary risks	3	Rate	2011	0.7374940065000001	1.61474082093	-0.00014932429
1	Deaths	44637	Low SDI	3	Both	27	Age-standardized	429	Breast cancer	110	Dietary risks	3	Rate	2012	0.75137865886	1.63879487666	-0.00015720728
1	Deaths	44637	Low SDI	3	Both	27	Age-standardized	429	Breast cancer	110	Dietary risks	3	Rate	2013	0.7711445070599999	1.71299503354	-0.00016801809
1	Deaths	44637	Low SDI	3	Both	27	Age-standardized	429	Breast cancer	110	Dietary risks	3	Rate	2014	0.79018190479	1.7026606207200001	-0.00017374521
1	Deaths	44637	Low SDI	3	Both	27	Age-standardized	429	Breast cancer	110	Dietary risks	3	Rate	2015	0.80149017782	1.75412352518	-0.00017681739
1	Deaths	44637	Low SDI	3	Both	27	Age-standardized	429	Breast cancer	110	Dietary risks	3	Rate	2016	0.81731189582	1.76602725221	-0.00018446159
1	Deaths	44637	Low SDI	3	Both	27	Age-standardized	429	Breast cancer	110	Dietary risks	3	Rate	2017	0.83218739082	1.82124117232	-0.00019126151
1	Deaths	44637	Low SDI	3	Both	27	Age-standardized	429	Breast cancer	110	Dietary risks	3	Rate	2018	0.84178687012	1.8729568622700001	-0.000184089
1	Deaths	44637	Low SDI	3	Both	27	Age-standardized	429	Breast cancer	110	Dietary risks	3	Rate	2019	0.85496787594	1.86815785904	-0.00018676692000000003
1	Deaths	44637	Low SDI	3	Both	27	Age-standardized	429	Breast cancer	110	Dietary risks	3	Rate	2020	0.86566501908	1.90186196943	-0.00019851158999999998
1	Deaths	44637	Low SDI	3	Both	27	Age-standardized	429	Breast cancer	110	Dietary risks	3	Rate	2021	0.8739053273899999	1.8983381048599999	-0.00019107742
1	Deaths	1	Global	3	Both	27	Age-standardized	411	Esophageal cancer	110	Dietary risks	3	Rate	1990	1.8876420240099998	3.7307205603299995	-0.41647341863
1	Deaths	1	Global	3	Both	27	Age-standardized	411	Esophageal cancer	110	Dietary risks	3	Rate	1991	1.85317074665	3.6982379417	-0.39366829902
1	Deaths	1	Global	3	Both	27	Age-standardized	411	Esophageal cancer	110	Dietary risks	3	Rate	1992	1.81691375842	3.52755079537	-0.41728448396
1	Deaths	1	Global	3	Both	27	Age-standardized	411	Esophageal cancer	110	Dietary risks	3	Rate	1993	1.77828440974	3.50749609151	-0.39241356451
1	Deaths	1	Global	3	Both	27	Age-standardized	411	Esophageal cancer	110	Dietary risks	3	Rate	1994	1.73489529017	3.4565708757599998	-0.37145233949
1	Deaths	1	Global	3	Both	27	Age-standardized	411	Esophageal cancer	110	Dietary risks	3	Rate	1995	1.6783677317299999	3.3889819049	-0.35597109222
1	Deaths	1	Global	3	Both	27	Age-standardized	411	Esophageal cancer	110	Dietary risks	3	Rate	1996	1.60236931875	3.1853211986999996	-0.33538224861
1	Deaths	1	Global	3	Both	27	Age-standardized	411	Esophageal cancer	110	Dietary risks	3	Rate	1997	1.52581047054	3.11483293173	-0.32789532276
1	Deaths	1	Global	3	Both	27	Age-standardized	411	Esophageal cancer	110	Dietary risks	3	Rate	1998	1.45744472949	2.97670495753	-0.30081143047000003
1	Deaths	1	Global	3	Both	27	Age-standardized	411	Esophageal cancer	110	Dietary risks	3	Rate	1999	1.38830123888	2.8526345002999998	-0.27585700781
1	Deaths	1	Global	3	Both	27	Age-standardized	411	Esophageal cancer	110	Dietary risks	3	Rate	2000	1.33345032106	2.76206557305	-0.2763171702
1	Deaths	1	Global	3	Both	27	Age-standardized	411	Esophageal cancer	110	Dietary risks	3	Rate	2001	1.27568177429	2.69058417818	-0.25765661991
1	Deaths	1	Global	3	Both	27	Age-standardized	411	Esophageal cancer	110	Dietary risks	3	Rate	2002	1.21380182114	2.5372341487	-0.25047195174000003
1	Deaths	1	Global	3	Both	27	Age-standardized	411	Esophageal cancer	110	Dietary risks	3	Rate	2003	1.1686712876499998	2.43404733198	-0.24081996184999999
1	Deaths	1	Global	3	Both	27	Age-standardized	411	Esophageal cancer	110	Dietary risks	3	Rate	2004	1.1185273686400001	2.31512594427	-0.22771660792
1	Deaths	1	Global	3	Both	27	Age-standardized	411	Esophageal cancer	110	Dietary risks	3	Rate	2005	1.05913290008	2.2321211931500002	-0.2170740259
1	Deaths	1	Global	3	Both	27	Age-standardized	411	Esophageal cancer	110	Dietary risks	3	Rate	2006	0.9863560332300001	2.0481318149799996	-0.20135159627
1	Deaths	1	Global	3	Both	27	Age-standardized	411	Esophageal cancer	110	Dietary risks	3	Rate	2007	0.93274046854	1.94207273968	-0.19066576841
1	Deaths	1	Global	3	Both	27	Age-standardized	411	Esophageal cancer	110	Dietary risks	3	Rate	2008	0.89326454202	1.84222590879	-0.18207973653
1	Deaths	1	Global	3	Both	27	Age-standardized	411	Esophageal cancer	110	Dietary risks	3	Rate	2009	0.8572238789700001	1.7800663803399999	-0.17681715389
1	Deaths	1	Global	3	Both	27	Age-standardized	411	Esophageal cancer	110	Dietary risks	3	Rate	2010	0.8280271488	1.70969183348	-0.16839059755
1	Deaths	1	Global	3	Both	27	Age-standardized	411	Esophageal cancer	110	Dietary risks	3	Rate	2011	0.79326910731	1.6244341611900002	-0.16229665095999998
1	Deaths	1	Global	3	Both	27	Age-standardized	411	Esophageal cancer	110	Dietary risks	3	Rate	2012	0.75980944701	1.5750542891000001	-0.15693078007
1	Deaths	1	Global	3	Both	27	Age-standardized	411	Esophageal cancer	110	Dietary risks	3	Rate	2013	0.7360366258	1.52351083373	-0.15112825679
1	Deaths	1	Global	3	Both	27	Age-standardized	411	Esophageal cancer	110	Dietary risks	3	Rate	2014	0.7190201159799999	1.48118753678	-0.14964950045
1	Deaths	1	Global	3	Both	27	Age-standardized	411	Esophageal cancer	110	Dietary risks	3	Rate	2015	0.7089201666	1.45187612103	-0.14447694190000002
1	Deaths	1	Global	3	Both	27	Age-standardized	411	Esophageal cancer	110	Dietary risks	3	Rate	2016	0.69975492307	1.42150778318	-0.14581431558
1	Deaths	1	Global	3	Both	27	Age-standardized	411	Esophageal cancer	110	Dietary risks	3	Rate	2017	0.6862089499899999	1.3991922407900002	-0.14168454836
1	Deaths	1	Global	3	Both	27	Age-standardized	411	Esophageal cancer	110	Dietary risks	3	Rate	2018	0.67889250258	1.41087054314	-0.14352791268
1	Deaths	1	Global	3	Both	27	Age-standardized	411	Esophageal cancer	110	Dietary risks	3	Rate	2019	0.67251279563	1.38782597991	-0.14454840404
1	Deaths	1	Global	3	Both	27	Age-standardized	411	Esophageal cancer	110	Dietary risks	3	Rate	2020	0.66398931147	1.37150778568	-0.14209055224
1	Deaths	1	Global	3	Both	27	Age-standardized	411	Esophageal cancer	110	Dietary risks	3	Rate	2021	0.66471549738	1.37859483053	-0.14059268715
1	Deaths	44637	Low SDI	3	Both	27	Age-standardized	429	Breast cancer	110	Dietary risks	3	Rate	1990	0.66517773868	1.4555809793999999	-0.00012346471
1	Deaths	44637	Low SDI	3	Both	27	Age-standardized	429	Breast cancer	110	Dietary risks	3	Rate	1991	0.66843040409	1.4649939217799999	-0.00012559586
1	Deaths	44637	Low SDI	3	Both	27	Age-standardized	429	Breast cancer	110	Dietary risks	3	Rate	1992	0.67067009148	1.4600966058	-0.00013260994
1	Deaths	44637	Low SDI	3	Both	27	Age-standardized	429	Breast cancer	110	Dietary risks	3	Rate	1993	0.67524734733	1.47601216419	-0.00011960250999999999
1	Deaths	44637	Low SDI	3	Both	27	Age-standardized	429	Breast cancer	110	Dietary risks	3	Rate	1994	0.67942811429	1.47801019018	-0.00011923859
1	Deaths	44637	Low SDI	3	Both	27	Age-standardized	429	Breast cancer	110	Dietary risks	3	Rate	1995	0.68444510043	1.4735566046600002	-0.0001109279
1	Deaths	44637	Low SDI	3	Both	27	Age-standardized	429	Breast cancer	110	Dietary risks	3	Rate	1996	0.68591357447	1.48466154682	-0.00010655295
1	Deaths	44637	Low SDI	3	Both	27	Age-standardized	429	Breast cancer	110	Dietary risks	3	Rate	1997	0.68593031537	1.4929226005	-0.00011883302000000001
1	Deaths	44637	Low SDI	3	Both	27	Age-standardized	429	Breast cancer	110	Dietary risks	3	Rate	1998	0.68847896937	1.49190364984	-0.00012351173
1	Deaths	44637	Low SDI	3	Both	27	Age-standardized	429	Breast cancer	110	Dietary risks	3	Rate	1999	0.69000618484	1.49285599494	-0.00011274621
1	Deaths	44637	Low SDI	3	Both	27	Age-standardized	429	Breast cancer	110	Dietary risks	3	Rate	2000	0.6932095310999999	1.51100303495	-0.00012833609999999998
1	Deaths	44637	Low SDI	3	Both	27	Age-standardized	429	Breast cancer	110	Dietary risks	3	Rate	2001	0.69319501418	1.50808993431	-0.00012656845
1	Deaths	44637	Low SDI	3	Both	27	Age-standardized	429	Breast cancer	110	Dietary risks	3	Rate	2002	0.69310686149	1.51889029175	-0.00012985422
1	Deaths	44637	Low SDI	3	Both	27	Age-standardized	429	Breast cancer	110	Dietary risks	3	Rate	2003	0.69454598051	1.49915930079	-0.00013446017
1	Deaths	44637	Low SDI	3	Both	27	Age-standardized	429	Breast cancer	110	Dietary risks	3	Rate	2004	0.69827335773	1.4986749203399998	-0.00013437779
1	Deaths	44637	Low SDI	3	Both	27	Age-standardized	429	Breast cancer	110	Dietary risks	3	Rate	2005	0.69988982058	1.51453034778	-0.00013062843
1	Deaths	44637	Low SDI	3	Both	27	Age-standardized	429	Breast cancer	110	Dietary risks	3	Rate	2006	0.70262781679	1.52085165581	-0.00012328704
1	Deaths	44637	Low SDI	3	Both	27	Age-standardized	429	Breast cancer	110	Dietary risks	3	Rate	2007	0.70580921589	1.52272245787	-0.00013003685
1	Deaths	44637	Low SDI	3	Both	27	Age-standardized	410	Neoplasms	110	Dietary risks	3	Rate	1990	6.61441499912	11.54367447204	2.53253145543
1	Deaths	44637	Low SDI	3	Both	27	Age-standardized	410	Neoplasms	110	Dietary risks	3	Rate	1991	6.5960442531100005	11.47247080616	2.53615512217
1	Deaths	44637	Low SDI	3	Both	27	Age-standardized	410	Neoplasms	110	Dietary risks	3	Rate	1992	6.5771679144399995	11.478559807289999	2.5137993972699997
1	Deaths	44637	Low SDI	3	Both	27	Age-standardized	410	Neoplasms	110	Dietary risks	3	Rate	1993	6.569540302920001	11.3646376114	2.60159363741
1	Deaths	44637	Low SDI	3	Both	27	Age-standardized	410	Neoplasms	110	Dietary risks	3	Rate	1994	6.59655326902	11.417530123699999	2.57539376881
1	Deaths	44637	Low SDI	3	Both	27	Age-standardized	410	Neoplasms	110	Dietary risks	3	Rate	1995	6.592021742330001	11.360009242659999	2.57256283813
1	Deaths	44637	Low SDI	3	Both	27	Age-standardized	410	Neoplasms	110	Dietary risks	3	Rate	1996	6.53721479764	11.33017059974	2.57859434892
1	Deaths	44637	Low SDI	3	Both	27	Age-standardized	410	Neoplasms	110	Dietary risks	3	Rate	1997	6.497728228230001	11.19882580327	2.54310221713
1	Deaths	44637	Low SDI	3	Both	27	Age-standardized	410	Neoplasms	110	Dietary risks	3	Rate	1998	6.4651206731599995	11.02246724804	2.59860355763
1	Deaths	44637	Low SDI	3	Both	27	Age-standardized	410	Neoplasms	110	Dietary risks	3	Rate	1999	6.35078543653	10.786103740889999	2.51579564184
1	Deaths	44637	Low SDI	3	Both	27	Age-standardized	410	Neoplasms	110	Dietary risks	3	Rate	2000	6.272075758800001	10.767174734600001	2.46592781094
1	Deaths	44637	Low SDI	3	Both	27	Age-standardized	410	Neoplasms	110	Dietary risks	3	Rate	2001	6.18203720194	10.486075478450001	2.43835444778
1	Deaths	44637	Low SDI	3	Both	27	Age-standardized	410	Neoplasms	110	Dietary risks	3	Rate	2002	6.1258538073	10.43521958185	2.43372809292
1	Deaths	44637	Low SDI	3	Both	27	Age-standardized	410	Neoplasms	110	Dietary risks	3	Rate	2003	6.10119214834	10.36417266556	2.41798094999
1	Deaths	44637	Low SDI	3	Both	27	Age-standardized	410	Neoplasms	110	Dietary risks	3	Rate	2004	6.0285086452000005	10.31276990092	2.39000214645
1	Deaths	44637	Low SDI	3	Both	27	Age-standardized	410	Neoplasms	110	Dietary risks	3	Rate	2005	5.94767981906	10.02286467003	2.37346267501
1	Deaths	44637	Low SDI	3	Both	27	Age-standardized	410	Neoplasms	110	Dietary risks	3	Rate	2006	5.87579223704	9.9087324859	2.33888950913
1	Deaths	44637	Low SDI	3	Both	27	Age-standardized	410	Neoplasms	110	Dietary risks	3	Rate	2007	5.81628500958	9.787490695759999	2.3335526263
1	Deaths	44637	Low SDI	3	Both	27	Age-standardized	410	Neoplasms	110	Dietary risks	3	Rate	2008	5.76173038635	9.69562198523	2.29674945078
1	Deaths	44637	Low SDI	3	Both	27	Age-standardized	410	Neoplasms	110	Dietary risks	3	Rate	2009	5.729421150359999	9.690227177	2.25146005248
1	Deaths	44637	Low SDI	3	Both	27	Age-standardized	410	Neoplasms	110	Dietary risks	3	Rate	2010	5.71331266266	9.65111775782	2.25930210226
1	Deaths	44637	Low SDI	3	Both	27	Age-standardized	410	Neoplasms	110	Dietary risks	3	Rate	2011	5.69487979208	9.6208652282	2.24283806447
1	Deaths	44637	Low SDI	3	Both	27	Age-standardized	410	Neoplasms	110	Dietary risks	3	Rate	2012	5.67804490224	9.600834876719999	2.23426772571
1	Deaths	44637	Low SDI	3	Both	27	Age-standardized	410	Neoplasms	110	Dietary risks	3	Rate	2013	5.7571424358500005	9.749626893570001	2.28978200275
1	Deaths	44637	Low SDI	3	Both	27	Age-standardized	410	Neoplasms	110	Dietary risks	3	Rate	2014	5.7957026118699995	9.83559161523	2.28582523714
1	Deaths	44637	Low SDI	3	Both	27	Age-standardized	410	Neoplasms	110	Dietary risks	3	Rate	2015	5.82752415716	9.80104865188	2.26151716855
1	Deaths	44637	Low SDI	3	Both	27	Age-standardized	410	Neoplasms	110	Dietary risks	3	Rate	2016	5.8277072079900005	9.839371559009999	2.2743187793599997
1	Deaths	44637	Low SDI	3	Both	27	Age-standardized	410	Neoplasms	110	Dietary risks	3	Rate	2017	5.839108732480001	9.79219097321	2.30769438569
1	Deaths	44637	Low SDI	3	Both	27	Age-standardized	410	Neoplasms	110	Dietary risks	3	Rate	2018	5.8283747182	9.70358243769	2.28118326578
1	Deaths	44637	Low SDI	3	Both	27	Age-standardized	410	Neoplasms	110	Dietary risks	3	Rate	2019	5.83696822285	9.85265121516	2.27096564033
1	Deaths	44637	Low SDI	3	Both	27	Age-standardized	410	Neoplasms	110	Dietary risks	3	Rate	2020	5.83203035878	9.69732496359	2.33000262033
1	Deaths	44637	Low SDI	3	Both	27	Age-standardized	410	Neoplasms	110	Dietary risks	3	Rate	2021	5.80791892013	9.60484667243	2.25135299274
2	DALYs (Disability-Adjusted Life Years)	1	Global	3	Both	27	Age-standardized	426	Tracheal, bronchus, and lung cancer	110	Dietary risks	3	Rate	1990	34.3865218909	50.70076573467001	17.23611323563
2	DALYs (Disability-Adjusted Life Years)	1	Global	3	Both	27	Age-standardized	426	Tracheal, bronchus, and lung cancer	110	Dietary risks	3	Rate	1991	33.90870333171	50.388375716240006	17.33553428235
2	DALYs (Disability-Adjusted Life Years)	1	Global	3	Both	27	Age-standardized	426	Tracheal, bronchus, and lung cancer	110	Dietary risks	3	Rate	1992	33.4893332189	47.99259098775	17.29043544464
2	DALYs (Disability-Adjusted Life Years)	1	Global	3	Both	27	Age-standardized	426	Tracheal, bronchus, and lung cancer	110	Dietary risks	3	Rate	1993	33.19024519847	48.55116536539	16.99045571664
2	DALYs (Disability-Adjusted Life Years)	1	Global	3	Both	27	Age-standardized	426	Tracheal, bronchus, and lung cancer	110	Dietary risks	3	Rate	1994	32.69353555554	48.09474411996	16.6388614388
2	DALYs (Disability-Adjusted Life Years)	1	Global	3	Both	27	Age-standardized	426	Tracheal, bronchus, and lung cancer	110	Dietary risks	3	Rate	1995	32.20015625171	46.72944328217	16.26397849347
2	DALYs (Disability-Adjusted Life Years)	1	Global	3	Both	27	Age-standardized	426	Tracheal, bronchus, and lung cancer	110	Dietary risks	3	Rate	1996	31.30170504312	45.52277761381	15.868388478810001
2	DALYs (Disability-Adjusted Life Years)	1	Global	3	Both	27	Age-standardized	426	Tracheal, bronchus, and lung cancer	110	Dietary risks	3	Rate	1997	30.50733989307	44.44733689203	15.812302552610001
2	DALYs (Disability-Adjusted Life Years)	1	Global	3	Both	27	Age-standardized	426	Tracheal, bronchus, and lung cancer	110	Dietary risks	3	Rate	1998	29.861734594539996	43.63773317765	15.46222056559
2	DALYs (Disability-Adjusted Life Years)	1	Global	3	Both	27	Age-standardized	426	Tracheal, bronchus, and lung cancer	110	Dietary risks	3	Rate	1999	29.25437147739	42.81650021103	15.05570373691
2	DALYs (Disability-Adjusted Life Years)	1	Global	3	Both	27	Age-standardized	426	Tracheal, bronchus, and lung cancer	110	Dietary risks	3	Rate	2000	28.88465716084	41.524501831929996	14.89186455139
2	DALYs (Disability-Adjusted Life Years)	1	Global	3	Both	27	Age-standardized	426	Tracheal, bronchus, and lung cancer	110	Dietary risks	3	Rate	2001	28.167804774729998	40.86193808063	14.479279934860001
2	DALYs (Disability-Adjusted Life Years)	1	Global	3	Both	27	Age-standardized	426	Tracheal, bronchus, and lung cancer	110	Dietary risks	3	Rate	2002	27.46449200287	39.858702256179996	14.22778817025
2	DALYs (Disability-Adjusted Life Years)	1	Global	3	Both	27	Age-standardized	426	Tracheal, bronchus, and lung cancer	110	Dietary risks	3	Rate	2003	26.780431185799998	38.99882157338	13.76008720866
2	DALYs (Disability-Adjusted Life Years)	1	Global	3	Both	27	Age-standardized	426	Tracheal, bronchus, and lung cancer	110	Dietary risks	3	Rate	2004	26.06889524756	37.81682866039	13.50511043952
2	DALYs (Disability-Adjusted Life Years)	1	Global	3	Both	27	Age-standardized	426	Tracheal, bronchus, and lung cancer	110	Dietary risks	3	Rate	2005	25.2583008188	36.54554129967	13.04357967881
2	DALYs (Disability-Adjusted Life Years)	1	Global	3	Both	27	Age-standardized	426	Tracheal, bronchus, and lung cancer	110	Dietary risks	3	Rate	2006	24.1459459358	35.13075419816	12.47653940503
2	DALYs (Disability-Adjusted Life Years)	1	Global	3	Both	27	Age-standardized	426	Tracheal, bronchus, and lung cancer	110	Dietary risks	3	Rate	2007	23.412168055720002	34.0973898896	11.93203865528
2	DALYs (Disability-Adjusted Life Years)	1	Global	3	Both	27	Age-standardized	426	Tracheal, bronchus, and lung cancer	110	Dietary risks	3	Rate	2008	22.86562259697	32.91769571408	11.7477567757
2	DALYs (Disability-Adjusted Life Years)	1	Global	3	Both	27	Age-standardized	426	Tracheal, bronchus, and lung cancer	110	Dietary risks	3	Rate	2009	22.32490507899	32.56763426992	11.617003335849999
2	DALYs (Disability-Adjusted Life Years)	1	Global	3	Both	27	Age-standardized	426	Tracheal, bronchus, and lung cancer	110	Dietary risks	3	Rate	2010	21.87266027039	31.85767844418	11.21149989583
2	DALYs (Disability-Adjusted Life Years)	1	Global	3	Both	27	Age-standardized	426	Tracheal, bronchus, and lung cancer	110	Dietary risks	3	Rate	2011	21.463075989369997	30.95230350796	10.99011346352
2	DALYs (Disability-Adjusted Life Years)	1	Global	3	Both	27	Age-standardized	426	Tracheal, bronchus, and lung cancer	110	Dietary risks	3	Rate	2012	20.97111790248	30.48288159655	10.93374867645
2	DALYs (Disability-Adjusted Life Years)	1	Global	3	Both	27	Age-standardized	426	Tracheal, bronchus, and lung cancer	110	Dietary risks	3	Rate	2013	20.440194828630002	29.39248369946	10.743037640579999
2	DALYs (Disability-Adjusted Life Years)	1	Global	3	Both	27	Age-standardized	426	Tracheal, bronchus, and lung cancer	110	Dietary risks	3	Rate	2014	20.00118618575	28.96362298929	10.4473993113
2	DALYs (Disability-Adjusted Life Years)	1	Global	3	Both	27	Age-standardized	426	Tracheal, bronchus, and lung cancer	110	Dietary risks	3	Rate	2015	19.694694606640002	28.10024810376	10.22836586516
2	DALYs (Disability-Adjusted Life Years)	1	Global	3	Both	27	Age-standardized	426	Tracheal, bronchus, and lung cancer	110	Dietary risks	3	Rate	2016	19.512734780760002	28.2445168104	10.48179388174
2	DALYs (Disability-Adjusted Life Years)	1	Global	3	Both	27	Age-standardized	426	Tracheal, bronchus, and lung cancer	110	Dietary risks	3	Rate	2017	19.23664303057	27.95336404427	9.983859629669999
2	DALYs (Disability-Adjusted Life Years)	1	Global	3	Both	27	Age-standardized	426	Tracheal, bronchus, and lung cancer	110	Dietary risks	3	Rate	2018	19.07480927321	27.338111852550004	10.07355700049
2	DALYs (Disability-Adjusted Life Years)	1	Global	3	Both	27	Age-standardized	426	Tracheal, bronchus, and lung cancer	110	Dietary risks	3	Rate	2019	18.85753808884	27.42232478571	10.0674160615
2	DALYs (Disability-Adjusted Life Years)	1	Global	3	Both	27	Age-standardized	426	Tracheal, bronchus, and lung cancer	110	Dietary risks	3	Rate	2020	18.580669626659997	26.88463638811	9.8607161021
2	DALYs (Disability-Adjusted Life Years)	1	Global	3	Both	27	Age-standardized	426	Tracheal, bronchus, and lung cancer	110	Dietary risks	3	Rate	2021	18.46337259055	26.9037026544	9.4879054965
2	DALYs (Disability-Adjusted Life Years)	44634	High-middle SDI	3	Both	27	Age-standardized	429	Breast cancer	110	Dietary risks	3	Rate	1990	39.06743323215	82.89820475079	-0.0137516053
2	DALYs (Disability-Adjusted Life Years)	44634	High-middle SDI	3	Both	27	Age-standardized	429	Breast cancer	110	Dietary risks	3	Rate	1991	38.98744232332	83.27945547845	-0.014666307920000001
2	DALYs (Disability-Adjusted Life Years)	44634	High-middle SDI	3	Both	27	Age-standardized	429	Breast cancer	110	Dietary risks	3	Rate	1992	39.05650425232	83.33075996579	-0.015191086320000002
2	DALYs (Disability-Adjusted Life Years)	44634	High-middle SDI	3	Both	27	Age-standardized	429	Breast cancer	110	Dietary risks	3	Rate	1993	39.95282997497	84.71280502119001	-0.016659954470000002
2	DALYs (Disability-Adjusted Life Years)	44634	High-middle SDI	3	Both	27	Age-standardized	429	Breast cancer	110	Dietary risks	3	Rate	1994	40.26899498117	84.44421138496	-0.01586591846
2	DALYs (Disability-Adjusted Life Years)	44634	High-middle SDI	3	Both	27	Age-standardized	429	Breast cancer	110	Dietary risks	3	Rate	1995	39.962420513139996	85.13307455425	-0.018827015869999998
2	DALYs (Disability-Adjusted Life Years)	44634	High-middle SDI	3	Both	27	Age-standardized	429	Breast cancer	110	Dietary risks	3	Rate	1996	39.42358823186	83.26081179650001	-0.01668251919
2	DALYs (Disability-Adjusted Life Years)	44634	High-middle SDI	3	Both	27	Age-standardized	429	Breast cancer	110	Dietary risks	3	Rate	1997	38.91154262051	82.30003471194999	-0.01645290312
2	DALYs (Disability-Adjusted Life Years)	44634	High-middle SDI	3	Both	27	Age-standardized	429	Breast cancer	110	Dietary risks	3	Rate	1998	38.41174957685	81.03677585157	-0.01580485014
2	DALYs (Disability-Adjusted Life Years)	44634	High-middle SDI	3	Both	27	Age-standardized	429	Breast cancer	110	Dietary risks	3	Rate	1999	38.72109945952	82.05696057853	-0.01711725776
2	DALYs (Disability-Adjusted Life Years)	44634	High-middle SDI	3	Both	27	Age-standardized	429	Breast cancer	110	Dietary risks	3	Rate	2000	38.38260358433	81.03803643383	-0.01551143258
2	DALYs (Disability-Adjusted Life Years)	44634	High-middle SDI	3	Both	27	Age-standardized	429	Breast cancer	110	Dietary risks	3	Rate	2001	37.95896055101	81.21023382893	-0.014023705430000002
2	DALYs (Disability-Adjusted Life Years)	44634	High-middle SDI	3	Both	27	Age-standardized	429	Breast cancer	110	Dietary risks	3	Rate	2002	37.54333805492	79.74747460496	-0.014009167950000002
2	DALYs (Disability-Adjusted Life Years)	44634	High-middle SDI	3	Both	27	Age-standardized	429	Breast cancer	110	Dietary risks	3	Rate	2003	37.52541167279	79.41320014078	-0.013957745709999999
2	DALYs (Disability-Adjusted Life Years)	44634	High-middle SDI	3	Both	27	Age-standardized	429	Breast cancer	110	Dietary risks	3	Rate	2004	37.00613571387	78.58873271883	-0.014741103169999999
2	DALYs (Disability-Adjusted Life Years)	44634	High-middle SDI	3	Both	27	Age-standardized	429	Breast cancer	110	Dietary risks	3	Rate	2005	36.76075007867	78.94305323885	-0.01419103572
2	DALYs (Disability-Adjusted Life Years)	44634	High-middle SDI	3	Both	27	Age-standardized	429	Breast cancer	110	Dietary risks	3	Rate	2006	35.74518867702	76.26120292914	-0.01301551262
2	DALYs (Disability-Adjusted Life Years)	44634	High-middle SDI	3	Both	27	Age-standardized	429	Breast cancer	110	Dietary risks	3	Rate	2007	35.24567362823	76.06883905131	-0.01292624816
2	DALYs (Disability-Adjusted Life Years)	44634	High-middle SDI	3	Both	27	Age-standardized	429	Breast cancer	110	Dietary risks	3	Rate	2008	35.00349116251	74.83242161586	-0.01217694934
2	DALYs (Disability-Adjusted Life Years)	44634	High-middle SDI	3	Both	27	Age-standardized	429	Breast cancer	110	Dietary risks	3	Rate	2009	34.45376520795	74.00738106209	-0.01213155313
2	DALYs (Disability-Adjusted Life Years)	44634	High-middle SDI	3	Both	27	Age-standardized	429	Breast cancer	110	Dietary risks	3	Rate	2010	34.141510062	72.42231768892	-0.01190759337
2	DALYs (Disability-Adjusted Life Years)	44634	High-middle SDI	3	Both	27	Age-standardized	429	Breast cancer	110	Dietary risks	3	Rate	2011	33.36563221056	71.3193949761	-0.012379008229999999
2	DALYs (Disability-Adjusted Life Years)	44634	High-middle SDI	3	Both	27	Age-standardized	429	Breast cancer	110	Dietary risks	3	Rate	2012	32.77032881113	69.7688776407	-0.012414894680000002
2	DALYs (Disability-Adjusted Life Years)	44634	High-middle SDI	3	Both	27	Age-standardized	429	Breast cancer	110	Dietary risks	3	Rate	2013	32.204370830529996	68.25402713575	-0.012821533230000001
2	DALYs (Disability-Adjusted Life Years)	44634	High-middle SDI	3	Both	27	Age-standardized	429	Breast cancer	110	Dietary risks	3	Rate	2014	31.8124922992	67.9038054624	-0.013161007110000001
2	DALYs (Disability-Adjusted Life Years)	44634	High-middle SDI	3	Both	27	Age-standardized	429	Breast cancer	110	Dietary risks	3	Rate	2015	31.467479850360004	66.94122580106	-0.013080776450000001
2	DALYs (Disability-Adjusted Life Years)	44634	High-middle SDI	3	Both	27	Age-standardized	429	Breast cancer	110	Dietary risks	3	Rate	2016	31.22581693823	66.10711327486	-0.013084408129999999
2	DALYs (Disability-Adjusted Life Years)	44634	High-middle SDI	3	Both	27	Age-standardized	429	Breast cancer	110	Dietary risks	3	Rate	2017	30.96729516206	66.49809986057	-0.01402090404
2	DALYs (Disability-Adjusted Life Years)	44634	High-middle SDI	3	Both	27	Age-standardized	429	Breast cancer	110	Dietary risks	3	Rate	2018	30.977483446420003	66.28938575226	-0.01424491634
2	DALYs (Disability-Adjusted Life Years)	44634	High-middle SDI	3	Both	27	Age-standardized	429	Breast cancer	110	Dietary risks	3	Rate	2019	30.702561768369996	66.51687600128	-0.0135419139
2	DALYs (Disability-Adjusted Life Years)	44634	High-middle SDI	3	Both	27	Age-standardized	429	Breast cancer	110	Dietary risks	3	Rate	2020	30.148700476760002	64.13304002381	-0.013068099639999999
2	DALYs (Disability-Adjusted Life Years)	44634	High-middle SDI	3	Both	27	Age-standardized	429	Breast cancer	110	Dietary risks	3	Rate	2021	30.2559077004	63.414511694459996	-0.0130675
2	DALYs (Disability-Adjusted Life Years)	44637	Low SDI	3	Both	27	Age-standardized	414	Stomach cancer	110	Dietary risks	3	Rate	1990	22.46556869159	116.97115454556001	5.632e-08
2	DALYs (Disability-Adjusted Life Years)	44637	Low SDI	3	Both	27	Age-standardized	414	Stomach cancer	110	Dietary risks	3	Rate	1991	22.18805285903	115.85144061227999	5.325e-08
2	DALYs (Disability-Adjusted Life Years)	44637	Low SDI	3	Both	27	Age-standardized	414	Stomach cancer	110	Dietary risks	3	Rate	1992	22.029179178379998	115.2427709388	5.369e-08
2	DALYs (Disability-Adjusted Life Years)	44637	Low SDI	3	Both	27	Age-standardized	414	Stomach cancer	110	Dietary risks	3	Rate	1993	21.838508559799997	113.5950607976	4.924e-08
2	DALYs (Disability-Adjusted Life Years)	44637	Low SDI	3	Both	27	Age-standardized	414	Stomach cancer	110	Dietary risks	3	Rate	1994	21.81445896197	113.51923064053	4.849e-08
2	DALYs (Disability-Adjusted Life Years)	44637	Low SDI	3	Both	27	Age-standardized	414	Stomach cancer	110	Dietary risks	3	Rate	1995	21.57216327156	112.35641694082	4.6960000000000005e-08
2	DALYs (Disability-Adjusted Life Years)	44637	Low SDI	3	Both	27	Age-standardized	414	Stomach cancer	110	Dietary risks	3	Rate	1996	21.4057271777	112.25288797643	4.853e-08
2	DALYs (Disability-Adjusted Life Years)	44637	Low SDI	3	Both	27	Age-standardized	414	Stomach cancer	110	Dietary risks	3	Rate	1997	21.29426623824	112.08054357445	4.788e-08
2	DALYs (Disability-Adjusted Life Years)	44637	Low SDI	3	Both	27	Age-standardized	414	Stomach cancer	110	Dietary risks	3	Rate	1998	21.08923672885	111.09042070654999	4.3090000000000004e-08
2	DALYs (Disability-Adjusted Life Years)	44637	Low SDI	3	Both	27	Age-standardized	414	Stomach cancer	110	Dietary risks	3	Rate	1999	20.43615987036	107.13882425618	3.667e-08
2	DALYs (Disability-Adjusted Life Years)	44637	Low SDI	3	Both	27	Age-standardized	414	Stomach cancer	110	Dietary risks	3	Rate	2000	19.94344801325	105.41876871049	3.698e-08
2	DALYs (Disability-Adjusted Life Years)	44637	Low SDI	3	Both	27	Age-standardized	414	Stomach cancer	110	Dietary risks	3	Rate	2001	19.50995849942	102.59532575901001	3.566e-08
2	DALYs (Disability-Adjusted Life Years)	44637	Low SDI	3	Both	27	Age-standardized	414	Stomach cancer	110	Dietary risks	3	Rate	2002	19.14124112142	100.33217054299	2.8610000000000003e-08
2	DALYs (Disability-Adjusted Life Years)	44637	Low SDI	3	Both	27	Age-standardized	414	Stomach cancer	110	Dietary risks	3	Rate	2003	18.89386671474	101.07871471975001	2.9439999999999998e-08
2	DALYs (Disability-Adjusted Life Years)	44637	Low SDI	3	Both	27	Age-standardized	414	Stomach cancer	110	Dietary risks	3	Rate	2004	18.40004537474	97.16518047198001	2.9899999999999996e-08
2	DALYs (Disability-Adjusted Life Years)	44637	Low SDI	3	Both	27	Age-standardized	414	Stomach cancer	110	Dietary risks	3	Rate	2005	18.09489860187	95.35652347684	2.8790000000000002e-08
2	DALYs (Disability-Adjusted Life Years)	44637	Low SDI	3	Both	27	Age-standardized	414	Stomach cancer	110	Dietary risks	3	Rate	2006	17.80777632873	93.63589479833	3.025e-08
2	DALYs (Disability-Adjusted Life Years)	44637	Low SDI	3	Both	27	Age-standardized	414	Stomach cancer	110	Dietary risks	3	Rate	2007	17.70561800123	92.86087809168001	3.471e-08
2	DALYs (Disability-Adjusted Life Years)	44637	Low SDI	3	Both	27	Age-standardized	414	Stomach cancer	110	Dietary risks	3	Rate	2008	17.439146556649998	91.12136131701	3.572e-08
2	DALYs (Disability-Adjusted Life Years)	44637	Low SDI	3	Both	27	Age-standardized	414	Stomach cancer	110	Dietary risks	3	Rate	2009	17.19635412064	89.87328206959	3.2830000000000003e-08
2	DALYs (Disability-Adjusted Life Years)	44637	Low SDI	3	Both	27	Age-standardized	414	Stomach cancer	110	Dietary risks	3	Rate	2010	17.163052823290002	89.55221627581	3.218e-08
2	DALYs (Disability-Adjusted Life Years)	44637	Low SDI	3	Both	27	Age-standardized	414	Stomach cancer	110	Dietary risks	3	Rate	2011	16.81447152106	87.51347582941	2.4479999999999998e-08
2	DALYs (Disability-Adjusted Life Years)	44637	Low SDI	3	Both	27	Age-standardized	414	Stomach cancer	110	Dietary risks	3	Rate	2012	16.60899169625	85.7719135596	2.842e-08
2	DALYs (Disability-Adjusted Life Years)	44637	Low SDI	3	Both	27	Age-standardized	414	Stomach cancer	110	Dietary risks	3	Rate	2013	16.589506054410002	86.63301506329	2.537e-08
2	DALYs (Disability-Adjusted Life Years)	44637	Low SDI	3	Both	27	Age-standardized	414	Stomach cancer	110	Dietary risks	3	Rate	2014	16.37143641307	85.26026682052	2.366e-08
2	DALYs (Disability-Adjusted Life Years)	44637	Low SDI	3	Both	27	Age-standardized	414	Stomach cancer	110	Dietary risks	3	Rate	2015	16.21282323158	84.80886267574999	2.37e-08
2	DALYs (Disability-Adjusted Life Years)	44637	Low SDI	3	Both	27	Age-standardized	414	Stomach cancer	110	Dietary risks	3	Rate	2016	15.87730471115	82.77759289885	2.3049999999999998e-08
2	DALYs (Disability-Adjusted Life Years)	44637	Low SDI	3	Both	27	Age-standardized	414	Stomach cancer	110	Dietary risks	3	Rate	2017	15.62900290171	81.0406912013	2.459e-08
2	DALYs (Disability-Adjusted Life Years)	44637	Low SDI	3	Both	27	Age-standardized	414	Stomach cancer	110	Dietary risks	3	Rate	2018	15.398392284069999	80.48780227258	2.482e-08
2	DALYs (Disability-Adjusted Life Years)	44637	Low SDI	3	Both	27	Age-standardized	414	Stomach cancer	110	Dietary risks	3	Rate	2019	15.210658160800001	79.22620335447	2.2279999999999998e-08
2	DALYs (Disability-Adjusted Life Years)	44637	Low SDI	3	Both	27	Age-standardized	414	Stomach cancer	110	Dietary risks	3	Rate	2020	14.993278583850001	79.11778114335	2.327e-08
2	DALYs (Disability-Adjusted Life Years)	44637	Low SDI	3	Both	27	Age-standardized	414	Stomach cancer	110	Dietary risks	3	Rate	2021	14.7106478471	78.40666531069	2.286e-08
2	DALYs (Disability-Adjusted Life Years)	44634	High-middle SDI	3	Both	27	Age-standardized	410	Neoplasms	110	Dietary risks	3	Rate	1990	378.29480501281	748.0690173035	91.33704524641
2	DALYs (Disability-Adjusted Life Years)	44634	High-middle SDI	3	Both	27	Age-standardized	410	Neoplasms	110	Dietary risks	3	Rate	1991	373.27828713471	753.35896094161	90.08482052752001
2	DALYs (Disability-Adjusted Life Years)	44634	High-middle SDI	3	Both	27	Age-standardized	410	Neoplasms	110	Dietary risks	3	Rate	1992	370.00341745945	718.00434387524	92.36945903741001
2	DALYs (Disability-Adjusted Life Years)	44634	High-middle SDI	3	Both	27	Age-standardized	410	Neoplasms	110	Dietary risks	3	Rate	1993	370.86900618738	730.22810426212	94.15393580173
2	DALYs (Disability-Adjusted Life Years)	44634	High-middle SDI	3	Both	27	Age-standardized	410	Neoplasms	110	Dietary risks	3	Rate	1994	367.39072851918	715.28612872648	92.77962333406
2	DALYs (Disability-Adjusted Life Years)	44634	High-middle SDI	3	Both	27	Age-standardized	410	Neoplasms	110	Dietary risks	3	Rate	1995	358.40073778146	682.9310633495301	90.92914046467
2	DALYs (Disability-Adjusted Life Years)	44634	High-middle SDI	3	Both	27	Age-standardized	410	Neoplasms	110	Dietary risks	3	Rate	1996	346.79226045256	669.28756378093	89.33344121369
2	DALYs (Disability-Adjusted Life Years)	44634	High-middle SDI	3	Both	27	Age-standardized	410	Neoplasms	110	Dietary risks	3	Rate	1997	336.80582482049	636.60343991363	87.6302698996
2	DALYs (Disability-Adjusted Life Years)	44634	High-middle SDI	3	Both	27	Age-standardized	410	Neoplasms	110	Dietary risks	3	Rate	1998	328.89118025309	640.93021447529	86.60583384127
2	DALYs (Disability-Adjusted Life Years)	44634	High-middle SDI	3	Both	27	Age-standardized	410	Neoplasms	110	Dietary risks	3	Rate	1999	326.87030662477	634.78008386776	88.57257685193001
2	DALYs (Disability-Adjusted Life Years)	44634	High-middle SDI	3	Both	27	Age-standardized	410	Neoplasms	110	Dietary risks	3	Rate	2000	323.35816299924	623.07715097298	90.03481284146
2	DALYs (Disability-Adjusted Life Years)	44634	High-middle SDI	3	Both	27	Age-standardized	410	Neoplasms	110	Dietary risks	3	Rate	2001	317.18457220842004	606.11149933238	87.28016373572
2	DALYs (Disability-Adjusted Life Years)	44634	High-middle SDI	3	Both	27	Age-standardized	410	Neoplasms	110	Dietary risks	3	Rate	2002	310.48958927666996	599.86751119655	86.1727216473
2	DALYs (Disability-Adjusted Life Years)	44634	High-middle SDI	3	Both	27	Age-standardized	410	Neoplasms	110	Dietary risks	3	Rate	2003	306.10161387397	593.35073578935	87.16992313823
2	DALYs (Disability-Adjusted Life Years)	44634	High-middle SDI	3	Both	27	Age-standardized	410	Neoplasms	110	Dietary risks	3	Rate	2004	300.28496144071	581.56939987128	85.9188359428
2	DALYs (Disability-Adjusted Life Years)	44634	High-middle SDI	3	Both	27	Age-standardized	410	Neoplasms	110	Dietary risks	3	Rate	2005	293.93925538231	572.13977236067	82.50671543472001
2	DALYs (Disability-Adjusted Life Years)	44634	High-middle SDI	3	Both	27	Age-standardized	410	Neoplasms	110	Dietary risks	3	Rate	2006	279.77955232506	540.80853114568	80.09652849466
2	DALYs (Disability-Adjusted Life Years)	44634	High-middle SDI	3	Both	27	Age-standardized	410	Neoplasms	110	Dietary risks	3	Rate	2007	271.0917474361	518.00719646737	78.15549464369
2	DALYs (Disability-Adjusted Life Years)	44634	High-middle SDI	3	Both	27	Age-standardized	410	Neoplasms	110	Dietary risks	3	Rate	2008	266.72455082114	511.21850798004	77.4484382996
2	DALYs (Disability-Adjusted Life Years)	44634	High-middle SDI	3	Both	27	Age-standardized	410	Neoplasms	110	Dietary risks	3	Rate	2009	259.71456888738	496.73254016643	75.15779492381
2	DALYs (Disability-Adjusted Life Years)	44634	High-middle SDI	3	Both	27	Age-standardized	410	Neoplasms	110	Dietary risks	3	Rate	2010	256.2247409475	492.81985722397	74.75426509014
2	DALYs (Disability-Adjusted Life Years)	44634	High-middle SDI	3	Both	27	Age-standardized	410	Neoplasms	110	Dietary risks	3	Rate	2011	249.88301689434002	472.71514356681	71.72981459409999
2	DALYs (Disability-Adjusted Life Years)	44634	High-middle SDI	3	Both	27	Age-standardized	410	Neoplasms	110	Dietary risks	3	Rate	2012	245.02101515780998	465.9059290227	72.11756263375
2	DALYs (Disability-Adjusted Life Years)	44634	High-middle SDI	3	Both	27	Age-standardized	410	Neoplasms	110	Dietary risks	3	Rate	2013	239.09062025571	443.75548892321996	71.05834942772
2	DALYs (Disability-Adjusted Life Years)	44634	High-middle SDI	3	Both	27	Age-standardized	410	Neoplasms	110	Dietary risks	3	Rate	2014	234.81094949777	441.78234473618994	68.30787315137
2	DALYs (Disability-Adjusted Life Years)	44634	High-middle SDI	3	Both	27	Age-standardized	410	Neoplasms	110	Dietary risks	3	Rate	2015	232.13156533107	425.29216749306994	66.36532496439
2	DALYs (Disability-Adjusted Life Years)	44634	High-middle SDI	3	Both	27	Age-standardized	410	Neoplasms	110	Dietary risks	3	Rate	2016	230.18288381639	436.05091763219	66.05643753564
2	DALYs (Disability-Adjusted Life Years)	44634	High-middle SDI	3	Both	27	Age-standardized	410	Neoplasms	110	Dietary risks	3	Rate	2017	226.81314764817	425.33976333004995	67.00290728082001
2	DALYs (Disability-Adjusted Life Years)	44634	High-middle SDI	3	Both	27	Age-standardized	410	Neoplasms	110	Dietary risks	3	Rate	2018	226.23391409360002	428.98386739817	64.69600752561999
2	DALYs (Disability-Adjusted Life Years)	44634	High-middle SDI	3	Both	27	Age-standardized	410	Neoplasms	110	Dietary risks	3	Rate	2019	224.3190794825	425.26604903916	66.2107358347
2	DALYs (Disability-Adjusted Life Years)	44634	High-middle SDI	3	Both	27	Age-standardized	410	Neoplasms	110	Dietary risks	3	Rate	2020	220.68853546496	416.49423756994	62.99362768668
2	DALYs (Disability-Adjusted Life Years)	44634	High-middle SDI	3	Both	27	Age-standardized	410	Neoplasms	110	Dietary risks	3	Rate	2021	219.56789332386998	406.46728927322994	67.28849903969
2	DALYs (Disability-Adjusted Life Years)	1	Global	3	Both	27	Age-standardized	410	Neoplasms	110	Dietary risks	3	Rate	1990	302.48376926654004	565.62609454114	80.52657455396
2	DALYs (Disability-Adjusted Life Years)	1	Global	3	Both	27	Age-standardized	410	Neoplasms	110	Dietary risks	3	Rate	1991	299.0947335296	575.3516112933501	78.72073114988
2	DALYs (Disability-Adjusted Life Years)	1	Global	3	Both	27	Age-standardized	410	Neoplasms	110	Dietary risks	3	Rate	1992	296.13391666763	555.78609551688	79.91692913612
2	DALYs (Disability-Adjusted Life Years)	1	Global	3	Both	27	Age-standardized	410	Neoplasms	110	Dietary risks	3	Rate	1993	293.9703165309	556.46398468818	79.74312754786
2	DALYs (Disability-Adjusted Life Years)	1	Global	3	Both	27	Age-standardized	410	Neoplasms	110	Dietary risks	3	Rate	1994	290.42951996675	547.41644203948	78.84771822500001
2	DALYs (Disability-Adjusted Life Years)	1	Global	3	Both	27	Age-standardized	410	Neoplasms	110	Dietary risks	3	Rate	1995	285.57228967936	528.42187740205	79.09979425391
2	DALYs (Disability-Adjusted Life Years)	1	Global	3	Both	27	Age-standardized	410	Neoplasms	110	Dietary risks	3	Rate	1996	278.91853801221	520.46049338591	77.71708683706001
2	DALYs (Disability-Adjusted Life Years)	1	Global	3	Both	27	Age-standardized	410	Neoplasms	110	Dietary risks	3	Rate	1997	272.42702964311	500.42388543383	75.92491959852
2	DALYs (Disability-Adjusted Life Years)	1	Global	3	Both	27	Age-standardized	410	Neoplasms	110	Dietary risks	3	Rate	1998	267.4126572384	498.97947093692	74.55103472275
2	DALYs (Disability-Adjusted Life Years)	1	Global	3	Both	27	Age-standardized	410	Neoplasms	110	Dietary risks	3	Rate	1999	263.76833032697004	490.80845133749	74.22134419122
2	DALYs (Disability-Adjusted Life Years)	1	Global	3	Both	27	Age-standardized	410	Neoplasms	110	Dietary risks	3	Rate	2000	260.01101577286	482.95640300776995	73.67582931148
2	DALYs (Disability-Adjusted Life Years)	1	Global	3	Both	27	Age-standardized	410	Neoplasms	110	Dietary risks	3	Rate	2001	255.76789286628002	471.69851501976996	73.09922778098
2	DALYs (Disability-Adjusted Life Years)	1	Global	3	Both	27	Age-standardized	410	Neoplasms	110	Dietary risks	3	Rate	2002	251.36665276003	460.63510630115	72.96528439784
2	DALYs (Disability-Adjusted Life Years)	1	Global	3	Both	27	Age-standardized	410	Neoplasms	110	Dietary risks	3	Rate	2003	247.8813783074	459.84042840606	71.39669780751
2	DALYs (Disability-Adjusted Life Years)	1	Global	3	Both	27	Age-standardized	410	Neoplasms	110	Dietary risks	3	Rate	2004	243.37695208188	453.0902503679	70.14691538331
2	DALYs (Disability-Adjusted Life Years)	1	Global	3	Both	27	Age-standardized	410	Neoplasms	110	Dietary risks	3	Rate	2005	238.17390508887	441.59729508537004	69.61094176309
2	DALYs (Disability-Adjusted Life Years)	1	Global	3	Both	27	Age-standardized	410	Neoplasms	110	Dietary risks	3	Rate	2006	230.12423381525002	423.68653412174996	66.67737317682
2	DALYs (Disability-Adjusted Life Years)	1	Global	3	Both	27	Age-standardized	410	Neoplasms	110	Dietary risks	3	Rate	2007	224.77314512932	412.18727156499995	65.85012304177
2	DALYs (Disability-Adjusted Life Years)	1	Global	3	Both	27	Age-standardized	410	Neoplasms	110	Dietary risks	3	Rate	2008	221.64880826009997	404.16952603873995	65.3793885786
2	DALYs (Disability-Adjusted Life Years)	1	Global	3	Both	27	Age-standardized	410	Neoplasms	110	Dietary risks	3	Rate	2009	217.44305699192998	395.57277378157	64.67436819230001
2	DALYs (Disability-Adjusted Life Years)	1	Global	3	Both	27	Age-standardized	410	Neoplasms	110	Dietary risks	3	Rate	2010	214.57019388973998	392.06078539056006	63.06531637165
2	DALYs (Disability-Adjusted Life Years)	1	Global	3	Both	27	Age-standardized	410	Neoplasms	110	Dietary risks	3	Rate	2011	210.88069470936	378.0804725886	61.996773796119996
2	DALYs (Disability-Adjusted Life Years)	1	Global	3	Both	27	Age-standardized	410	Neoplasms	110	Dietary risks	3	Rate	2012	207.15868232071	377.00432716962996	62.70509711768
2	DALYs (Disability-Adjusted Life Years)	1	Global	3	Both	27	Age-standardized	410	Neoplasms	110	Dietary risks	3	Rate	2013	203.56681114684997	365.79631897317	62.205701372830006
2	DALYs (Disability-Adjusted Life Years)	1	Global	3	Both	27	Age-standardized	410	Neoplasms	110	Dietary risks	3	Rate	2014	200.4466725753	361.52169969324	59.40911706107
2	DALYs (Disability-Adjusted Life Years)	1	Global	3	Both	27	Age-standardized	410	Neoplasms	110	Dietary risks	3	Rate	2015	198.81849360331	352.71858248264	59.31024489342
2	DALYs (Disability-Adjusted Life Years)	1	Global	3	Both	27	Age-standardized	410	Neoplasms	110	Dietary risks	3	Rate	2016	197.78985942385	356.63919940735997	58.6230154342
2	DALYs (Disability-Adjusted Life Years)	1	Global	3	Both	27	Age-standardized	410	Neoplasms	110	Dietary risks	3	Rate	2017	195.56631211705002	352.40307604715997	59.114288898599995
2	DALYs (Disability-Adjusted Life Years)	1	Global	3	Both	27	Age-standardized	410	Neoplasms	110	Dietary risks	3	Rate	2018	194.46701405561	351.06217112742	59.67927674701
2	DALYs (Disability-Adjusted Life Years)	1	Global	3	Both	27	Age-standardized	410	Neoplasms	110	Dietary risks	3	Rate	2019	193.02370864232	350.50537119	60.69722413572
2	DALYs (Disability-Adjusted Life Years)	1	Global	3	Both	27	Age-standardized	410	Neoplasms	110	Dietary risks	3	Rate	2020	190.30707266792	338.0643742921	58.44021223264
2	DALYs (Disability-Adjusted Life Years)	1	Global	3	Both	27	Age-standardized	410	Neoplasms	110	Dietary risks	3	Rate	2021	189.61846572968	335.37428165997	57.128919212
2	DALYs (Disability-Adjusted Life Years)	44635	High SDI	3	Both	27	Age-standardized	426	Tracheal, bronchus, and lung cancer	110	Dietary risks	3	Rate	1990	31.179834107359998	45.15539116027	15.77227061001
2	DALYs (Disability-Adjusted Life Years)	44635	High SDI	3	Both	27	Age-standardized	426	Tracheal, bronchus, and lung cancer	110	Dietary risks	3	Rate	1991	30.71070876783	44.71283791508	15.585626978409998
2	DALYs (Disability-Adjusted Life Years)	44635	High SDI	3	Both	27	Age-standardized	426	Tracheal, bronchus, and lung cancer	110	Dietary risks	3	Rate	1992	30.06301228885	43.44556027893	15.244426523300001
2	DALYs (Disability-Adjusted Life Years)	44635	High SDI	3	Both	27	Age-standardized	426	Tracheal, bronchus, and lung cancer	110	Dietary risks	3	Rate	1993	29.60020977972	42.85133435176	14.99533815367
2	DALYs (Disability-Adjusted Life Years)	44635	High SDI	3	Both	27	Age-standardized	426	Tracheal, bronchus, and lung cancer	110	Dietary risks	3	Rate	1994	28.95280350199	41.976644352630004	14.65413305205
2	DALYs (Disability-Adjusted Life Years)	44635	High SDI	3	Both	27	Age-standardized	426	Tracheal, bronchus, and lung cancer	110	Dietary risks	3	Rate	1995	28.658179572979996	41.43068180387	14.49181339013
2	DALYs (Disability-Adjusted Life Years)	44635	High SDI	3	Both	27	Age-standardized	426	Tracheal, bronchus, and lung cancer	110	Dietary risks	3	Rate	1996	27.80856822177	40.2163600234	14.050916292740002
2	DALYs (Disability-Adjusted Life Years)	44635	High SDI	3	Both	27	Age-standardized	426	Tracheal, bronchus, and lung cancer	110	Dietary risks	3	Rate	1997	27.0556899666	39.21532242458	13.7564382627
2	DALYs (Disability-Adjusted Life Years)	44635	High SDI	3	Both	27	Age-standardized	426	Tracheal, bronchus, and lung cancer	110	Dietary risks	3	Rate	1998	26.62116919802	38.60724740818	13.47616589854
2	DALYs (Disability-Adjusted Life Years)	44635	High SDI	3	Both	27	Age-standardized	426	Tracheal, bronchus, and lung cancer	110	Dietary risks	3	Rate	1999	26.1246517223	37.99213560855	13.259667396289998
2	DALYs (Disability-Adjusted Life Years)	44635	High SDI	3	Both	27	Age-standardized	426	Tracheal, bronchus, and lung cancer	110	Dietary risks	3	Rate	2000	25.743423209710002	37.32342168054	13.10623975584
2	DALYs (Disability-Adjusted Life Years)	44635	High SDI	3	Both	27	Age-standardized	426	Tracheal, bronchus, and lung cancer	110	Dietary risks	3	Rate	2001	25.28099049232	36.65193541229	12.87531767484
2	DALYs (Disability-Adjusted Life Years)	44635	High SDI	3	Both	27	Age-standardized	426	Tracheal, bronchus, and lung cancer	110	Dietary risks	3	Rate	2002	24.87371160548	36.229140640000004	12.62104973803
2	DALYs (Disability-Adjusted Life Years)	44635	High SDI	3	Both	27	Age-standardized	426	Tracheal, bronchus, and lung cancer	110	Dietary risks	3	Rate	2003	24.43788544493	35.66349020549	12.411403173920002
2	DALYs (Disability-Adjusted Life Years)	44635	High SDI	3	Both	27	Age-standardized	426	Tracheal, bronchus, and lung cancer	110	Dietary risks	3	Rate	2004	24.14297681434	35.18499442128	12.22786592547
2	DALYs (Disability-Adjusted Life Years)	44635	High SDI	3	Both	27	Age-standardized	426	Tracheal, bronchus, and lung cancer	110	Dietary risks	3	Rate	2005	23.71070625059	34.56097818725	11.96548415647
2	DALYs (Disability-Adjusted Life Years)	44635	High SDI	3	Both	27	Age-standardized	426	Tracheal, bronchus, and lung cancer	110	Dietary risks	3	Rate	2006	23.365381179899998	34.02293936531	11.78291511388
2	DALYs (Disability-Adjusted Life Years)	44635	High SDI	3	Both	27	Age-standardized	426	Tracheal, bronchus, and lung cancer	110	Dietary risks	3	Rate	2007	22.93757385583	33.49808588124	11.56685731286
2	DALYs (Disability-Adjusted Life Years)	44635	High SDI	3	Both	27	Age-standardized	426	Tracheal, bronchus, and lung cancer	110	Dietary risks	3	Rate	2008	22.556522113790002	32.898884069880005	11.37075799136
2	DALYs (Disability-Adjusted Life Years)	44635	High SDI	3	Both	27	Age-standardized	426	Tracheal, bronchus, and lung cancer	110	Dietary risks	3	Rate	2009	22.275631625259997	32.51486471297	11.24385140663
2	DALYs (Disability-Adjusted Life Years)	44635	High SDI	3	Both	27	Age-standardized	426	Tracheal, bronchus, and lung cancer	110	Dietary risks	3	Rate	2010	21.51759960225	31.36599799704	10.87763335406
2	DALYs (Disability-Adjusted Life Years)	44635	High SDI	3	Both	27	Age-standardized	426	Tracheal, bronchus, and lung cancer	110	Dietary risks	3	Rate	2011	21.20201163238	30.96401682624	10.71319345732
2	DALYs (Disability-Adjusted Life Years)	44635	High SDI	3	Both	27	Age-standardized	426	Tracheal, bronchus, and lung cancer	110	Dietary risks	3	Rate	2012	20.748520542650002	30.294180938929998	10.52591532116
2	DALYs (Disability-Adjusted Life Years)	44635	High SDI	3	Both	27	Age-standardized	426	Tracheal, bronchus, and lung cancer	110	Dietary risks	3	Rate	2013	20.290747448450002	29.773901079899996	10.26995360802
2	DALYs (Disability-Adjusted Life Years)	44635	High SDI	3	Both	27	Age-standardized	426	Tracheal, bronchus, and lung cancer	110	Dietary risks	3	Rate	2014	19.83956306239	29.06848169632	10.02723665454
2	DALYs (Disability-Adjusted Life Years)	44635	High SDI	3	Both	27	Age-standardized	426	Tracheal, bronchus, and lung cancer	110	Dietary risks	3	Rate	2015	19.13473812671	28.03100620451	9.67935760077
2	DALYs (Disability-Adjusted Life Years)	44635	High SDI	3	Both	27	Age-standardized	426	Tracheal, bronchus, and lung cancer	110	Dietary risks	3	Rate	2016	18.673194788980002	27.474508981999996	9.45178230299
2	DALYs (Disability-Adjusted Life Years)	44635	High SDI	3	Both	27	Age-standardized	426	Tracheal, bronchus, and lung cancer	110	Dietary risks	3	Rate	2017	17.99235835691	26.46253761495	9.09222614812
2	DALYs (Disability-Adjusted Life Years)	44635	High SDI	3	Both	27	Age-standardized	426	Tracheal, bronchus, and lung cancer	110	Dietary risks	3	Rate	2018	17.4056827656	25.589533631819997	8.81834327484
2	DALYs (Disability-Adjusted Life Years)	44635	High SDI	3	Both	27	Age-standardized	426	Tracheal, bronchus, and lung cancer	110	Dietary risks	3	Rate	2019	16.8454891347	24.868695684660004	8.53928946577
2	DALYs (Disability-Adjusted Life Years)	44635	High SDI	3	Both	27	Age-standardized	426	Tracheal, bronchus, and lung cancer	110	Dietary risks	3	Rate	2020	16.28260863103	24.0294330317	8.23540271411
2	DALYs (Disability-Adjusted Life Years)	44635	High SDI	3	Both	27	Age-standardized	426	Tracheal, bronchus, and lung cancer	110	Dietary risks	3	Rate	2021	16.18167110121	24.08562384758	8.209006921070001
2	DALYs (Disability-Adjusted Life Years)	1	Global	3	Both	27	Age-standardized	429	Breast cancer	110	Dietary risks	3	Rate	1990	33.313049158039995	71.67659569979	-0.010382808620000001
2	DALYs (Disability-Adjusted Life Years)	1	Global	3	Both	27	Age-standardized	429	Breast cancer	110	Dietary risks	3	Rate	1991	33.25541085623	70.97530962491	-0.0105073525
2	DALYs (Disability-Adjusted Life Years)	1	Global	3	Both	27	Age-standardized	429	Breast cancer	110	Dietary risks	3	Rate	1992	33.21975625416	70.14797908549	-0.01040234747
2	DALYs (Disability-Adjusted Life Years)	1	Global	3	Both	27	Age-standardized	429	Breast cancer	110	Dietary risks	3	Rate	1993	33.43023481879	70.76827616775999	-0.01091848273
2	DALYs (Disability-Adjusted Life Years)	1	Global	3	Both	27	Age-standardized	429	Breast cancer	110	Dietary risks	3	Rate	1994	33.47870444692	70.53597116518	-0.01039929776
2	DALYs (Disability-Adjusted Life Years)	1	Global	3	Both	27	Age-standardized	429	Breast cancer	110	Dietary risks	3	Rate	1995	33.33640219209	70.7643584458	-0.01109071934
2	DALYs (Disability-Adjusted Life Years)	1	Global	3	Both	27	Age-standardized	429	Breast cancer	110	Dietary risks	3	Rate	1996	32.96748751972	69.32410629828999	-0.0102818185
2	DALYs (Disability-Adjusted Life Years)	1	Global	3	Both	27	Age-standardized	429	Breast cancer	110	Dietary risks	3	Rate	1997	32.55957469814	68.4590495911	-0.01033201763
2	DALYs (Disability-Adjusted Life Years)	1	Global	3	Both	27	Age-standardized	429	Breast cancer	110	Dietary risks	3	Rate	1998	32.22328798435	67.82503489682	-0.01008323343
2	DALYs (Disability-Adjusted Life Years)	1	Global	3	Both	27	Age-standardized	429	Breast cancer	110	Dietary risks	3	Rate	1999	32.1525128821	67.77035887367	-0.01044910809
2	DALYs (Disability-Adjusted Life Years)	1	Global	3	Both	27	Age-standardized	429	Breast cancer	110	Dietary risks	3	Rate	2000	31.90612321436	67.32633849292	-0.00986083001
2	DALYs (Disability-Adjusted Life Years)	1	Global	3	Both	27	Age-standardized	429	Breast cancer	110	Dietary risks	3	Rate	2001	31.66003375503	67.29427998618	-0.00944748309
2	DALYs (Disability-Adjusted Life Years)	1	Global	3	Both	27	Age-standardized	429	Breast cancer	110	Dietary risks	3	Rate	2002	31.40803045702	66.21776799827	-0.009415676179999999
2	DALYs (Disability-Adjusted Life Years)	1	Global	3	Both	27	Age-standardized	429	Breast cancer	110	Dietary risks	3	Rate	2003	31.25247428466	66.10522838985	-0.00942207857
2	DALYs (Disability-Adjusted Life Years)	1	Global	3	Both	27	Age-standardized	429	Breast cancer	110	Dietary risks	3	Rate	2004	30.88297695976	65.50485852464	-0.00937922448
2	DALYs (Disability-Adjusted Life Years)	1	Global	3	Both	27	Age-standardized	429	Breast cancer	110	Dietary risks	3	Rate	2005	30.60550727316	65.52842036272	-0.009455396789999999
2	DALYs (Disability-Adjusted Life Years)	1	Global	3	Both	27	Age-standardized	429	Breast cancer	110	Dietary risks	3	Rate	2006	30.16575842093	63.95729923772	-0.00883362599
2	DALYs (Disability-Adjusted Life Years)	1	Global	3	Both	27	Age-standardized	429	Breast cancer	110	Dietary risks	3	Rate	2007	29.836910403690002	63.31294533529999	-0.00900172355
2	DALYs (Disability-Adjusted Life Years)	1	Global	3	Both	27	Age-standardized	429	Breast cancer	110	Dietary risks	3	Rate	2008	29.71910330254	63.7462752434	-0.00889134278
2	DALYs (Disability-Adjusted Life Years)	1	Global	3	Both	27	Age-standardized	429	Breast cancer	110	Dietary risks	3	Rate	2009	29.485355452500002	63.194683124470004	-0.00953683283
2	DALYs (Disability-Adjusted Life Years)	1	Global	3	Both	27	Age-standardized	429	Breast cancer	110	Dietary risks	3	Rate	2010	29.30199134055	62.19501537173	-0.0091954359
2	DALYs (Disability-Adjusted Life Years)	1	Global	3	Both	27	Age-standardized	429	Breast cancer	110	Dietary risks	3	Rate	2011	29.05127791688	61.734081177549996	-0.00925203061
2	DALYs (Disability-Adjusted Life Years)	1	Global	3	Both	27	Age-standardized	429	Breast cancer	110	Dietary risks	3	Rate	2012	28.784378814060002	60.78725325607	-0.00954557189
2	DALYs (Disability-Adjusted Life Years)	1	Global	3	Both	27	Age-standardized	429	Breast cancer	110	Dietary risks	3	Rate	2013	28.59904867689	60.79012510032	-0.00951256168
2	DALYs (Disability-Adjusted Life Years)	1	Global	3	Both	27	Age-standardized	429	Breast cancer	110	Dietary risks	3	Rate	2014	28.47723843918	60.219223393680004	-0.00968983458
2	DALYs (Disability-Adjusted Life Years)	1	Global	3	Both	27	Age-standardized	429	Breast cancer	110	Dietary risks	3	Rate	2015	28.45379145934	60.07811796051	-0.009819616599999999
2	DALYs (Disability-Adjusted Life Years)	1	Global	3	Both	27	Age-standardized	429	Breast cancer	110	Dietary risks	3	Rate	2016	28.562322933439997	60.324665592180004	-0.00972957694
2	DALYs (Disability-Adjusted Life Years)	1	Global	3	Both	27	Age-standardized	429	Breast cancer	110	Dietary risks	3	Rate	2017	28.50703540916	60.54297487825	-0.009902058889999999
2	DALYs (Disability-Adjusted Life Years)	1	Global	3	Both	27	Age-standardized	429	Breast cancer	110	Dietary risks	3	Rate	2018	28.56955622071	60.93718181189001	-0.01004765141
2	DALYs (Disability-Adjusted Life Years)	1	Global	3	Both	27	Age-standardized	429	Breast cancer	110	Dietary risks	3	Rate	2019	28.51790479776	60.607873841199996	-0.00967452937
2	DALYs (Disability-Adjusted Life Years)	1	Global	3	Both	27	Age-standardized	429	Breast cancer	110	Dietary risks	3	Rate	2020	28.28818509397	60.45486774946	-0.0094458356
2	DALYs (Disability-Adjusted Life Years)	1	Global	3	Both	27	Age-standardized	429	Breast cancer	110	Dietary risks	3	Rate	2021	28.36687170795	60.536268290369996	-0.00914795426
2	DALYs (Disability-Adjusted Life Years)	44634	High-middle SDI	3	Both	27	Age-standardized	441	Colon and rectum cancer	110	Dietary risks	3	Rate	1990	175.10838078254	264.10565176025	58.00457376259
2	DALYs (Disability-Adjusted Life Years)	44634	High-middle SDI	3	Both	27	Age-standardized	441	Colon and rectum cancer	110	Dietary risks	3	Rate	1991	174.40328910911998	266.72388422306	57.69249965627
2	DALYs (Disability-Adjusted Life Years)	44634	High-middle SDI	3	Both	27	Age-standardized	441	Colon and rectum cancer	110	Dietary risks	3	Rate	1992	174.39525717969	263.96279109025	58.486878904899996
2	DALYs (Disability-Adjusted Life Years)	44634	High-middle SDI	3	Both	27	Age-standardized	441	Colon and rectum cancer	110	Dietary risks	3	Rate	1993	177.27219265052	267.61242402095	57.80421514134
2	DALYs (Disability-Adjusted Life Years)	44634	High-middle SDI	3	Both	27	Age-standardized	441	Colon and rectum cancer	110	Dietary risks	3	Rate	1994	177.9838228174	271.32809394168004	55.52464398468
2	DALYs (Disability-Adjusted Life Years)	44634	High-middle SDI	3	Both	27	Age-standardized	441	Colon and rectum cancer	110	Dietary risks	3	Rate	1995	175.31675476302	266.38540262886	55.35393353796999
2	DALYs (Disability-Adjusted Life Years)	44634	High-middle SDI	3	Both	27	Age-standardized	441	Colon and rectum cancer	110	Dietary risks	3	Rate	1996	172.06174754907	258.47949630533	54.48751309275
2	DALYs (Disability-Adjusted Life Years)	44634	High-middle SDI	3	Both	27	Age-standardized	441	Colon and rectum cancer	110	Dietary risks	3	Rate	1997	169.42516335541998	257.92055560303004	53.84297361946
2	DALYs (Disability-Adjusted Life Years)	44634	High-middle SDI	3	Both	27	Age-standardized	441	Colon and rectum cancer	110	Dietary risks	3	Rate	1998	167.69371439914	253.22178231863	53.88941730208
2	DALYs (Disability-Adjusted Life Years)	44634	High-middle SDI	3	Both	27	Age-standardized	441	Colon and rectum cancer	110	Dietary risks	3	Rate	1999	169.03494354763	256.08405955858	54.04534419781
2	DALYs (Disability-Adjusted Life Years)	44634	High-middle SDI	3	Both	27	Age-standardized	441	Colon and rectum cancer	110	Dietary risks	3	Rate	2000	168.92893254767	254.22472198678	53.06222816421
2	DALYs (Disability-Adjusted Life Years)	44634	High-middle SDI	3	Both	27	Age-standardized	441	Colon and rectum cancer	110	Dietary risks	3	Rate	2001	167.69693130697001	252.74708183827002	52.726092034349996
2	DALYs (Disability-Adjusted Life Years)	44634	High-middle SDI	3	Both	27	Age-standardized	441	Colon and rectum cancer	110	Dietary risks	3	Rate	2002	166.19705172996	252.67155085164	52.73587137462
2	DALYs (Disability-Adjusted Life Years)	44634	High-middle SDI	3	Both	27	Age-standardized	441	Colon and rectum cancer	110	Dietary risks	3	Rate	2003	165.9270104736	251.84229721906	52.41758584103
2	DALYs (Disability-Adjusted Life Years)	44634	High-middle SDI	3	Both	27	Age-standardized	441	Colon and rectum cancer	110	Dietary risks	3	Rate	2004	164.23428725512002	249.01313689647	50.74587642405
2	DALYs (Disability-Adjusted Life Years)	44634	High-middle SDI	3	Both	27	Age-standardized	441	Colon and rectum cancer	110	Dietary risks	3	Rate	2005	163.30066127344	249.85223192137002	50.3032420135
2	DALYs (Disability-Adjusted Life Years)	44634	High-middle SDI	3	Both	27	Age-standardized	441	Colon and rectum cancer	110	Dietary risks	3	Rate	2006	157.97798010724998	241.57687106107	48.912242617139995
2	DALYs (Disability-Adjusted Life Years)	44634	High-middle SDI	3	Both	27	Age-standardized	441	Colon and rectum cancer	110	Dietary risks	3	Rate	2007	155.45217299349	237.04585010666	48.08275230412
2	DALYs (Disability-Adjusted Life Years)	44634	High-middle SDI	3	Both	27	Age-standardized	441	Colon and rectum cancer	110	Dietary risks	3	Rate	2008	155.13011592879002	236.11198073632	47.53445535884
2	DALYs (Disability-Adjusted Life Years)	44634	High-middle SDI	3	Both	27	Age-standardized	441	Colon and rectum cancer	110	Dietary risks	3	Rate	2009	152.46275878951	233.45646830658	47.64840799179
2	DALYs (Disability-Adjusted Life Years)	44634	High-middle SDI	3	Both	27	Age-standardized	441	Colon and rectum cancer	110	Dietary risks	3	Rate	2010	152.06197771348002	232.63248331459002	47.002241597
2	DALYs (Disability-Adjusted Life Years)	44634	High-middle SDI	3	Both	27	Age-standardized	441	Colon and rectum cancer	110	Dietary risks	3	Rate	2011	149.9366191769	228.53047303826997	45.49113609719
2	DALYs (Disability-Adjusted Life Years)	44634	High-middle SDI	3	Both	27	Age-standardized	441	Colon and rectum cancer	110	Dietary risks	3	Rate	2012	148.29007224211	229.24859086928998	44.91206670263
2	DALYs (Disability-Adjusted Life Years)	44634	High-middle SDI	3	Both	27	Age-standardized	441	Colon and rectum cancer	110	Dietary risks	3	Rate	2013	145.73064523521	222.43039344222998	44.78113726454
2	DALYs (Disability-Adjusted Life Years)	44634	High-middle SDI	3	Both	27	Age-standardized	441	Colon and rectum cancer	110	Dietary risks	3	Rate	2014	144.21606249202	222.40663426102	42.85901597801
2	DALYs (Disability-Adjusted Life Years)	44634	High-middle SDI	3	Both	27	Age-standardized	441	Colon and rectum cancer	110	Dietary risks	3	Rate	2015	143.63183348696998	221.50431532905	43.33909898008
2	DALYs (Disability-Adjusted Life Years)	44634	High-middle SDI	3	Both	27	Age-standardized	441	Colon and rectum cancer	110	Dietary risks	3	Rate	2016	143.03137392407	218.25062702448	43.38972620386
2	DALYs (Disability-Adjusted Life Years)	44634	High-middle SDI	3	Both	27	Age-standardized	441	Colon and rectum cancer	110	Dietary risks	3	Rate	2017	141.61713727941	218.04221569470002	42.21531999248
2	DALYs (Disability-Adjusted Life Years)	44634	High-middle SDI	3	Both	27	Age-standardized	441	Colon and rectum cancer	110	Dietary risks	3	Rate	2018	141.7603697239	218.58159878764	43.17391447217
2	DALYs (Disability-Adjusted Life Years)	44634	High-middle SDI	3	Both	27	Age-standardized	441	Colon and rectum cancer	110	Dietary risks	3	Rate	2019	141.09345555049	220.51665049451003	41.59063447847
2	DALYs (Disability-Adjusted Life Years)	44634	High-middle SDI	3	Both	27	Age-standardized	441	Colon and rectum cancer	110	Dietary risks	3	Rate	2020	138.99751792745002	214.91233654161	40.69168960309
2	DALYs (Disability-Adjusted Life Years)	44634	High-middle SDI	3	Both	27	Age-standardized	441	Colon and rectum cancer	110	Dietary risks	3	Rate	2021	138.33771613893	218.57419500968	41.11438184232
2	DALYs (Disability-Adjusted Life Years)	44636	Low-middle SDI	3	Both	27	Age-standardized	426	Tracheal, bronchus, and lung cancer	110	Dietary risks	3	Rate	1990	25.207066836530004	37.456454257640004	13.29461839005
2	DALYs (Disability-Adjusted Life Years)	44636	Low-middle SDI	3	Both	27	Age-standardized	426	Tracheal, bronchus, and lung cancer	110	Dietary risks	3	Rate	1991	24.941468417999996	37.43711521928	13.00857419185
2	DALYs (Disability-Adjusted Life Years)	44636	Low-middle SDI	3	Both	27	Age-standardized	426	Tracheal, bronchus, and lung cancer	110	Dietary risks	3	Rate	1992	24.871311939	37.16278428187	12.97313699071
2	DALYs (Disability-Adjusted Life Years)	44636	Low-middle SDI	3	Both	27	Age-standardized	426	Tracheal, bronchus, and lung cancer	110	Dietary risks	3	Rate	1993	24.637167964699998	36.616545191309996	12.784229839530001
2	DALYs (Disability-Adjusted Life Years)	44636	Low-middle SDI	3	Both	27	Age-standardized	426	Tracheal, bronchus, and lung cancer	110	Dietary risks	3	Rate	1994	24.52524575909	36.43437964846	12.792280899940002
2	DALYs (Disability-Adjusted Life Years)	44636	Low-middle SDI	3	Both	27	Age-standardized	426	Tracheal, bronchus, and lung cancer	110	Dietary risks	3	Rate	1995	24.496359400830002	36.576189489730005	12.96471099357
2	DALYs (Disability-Adjusted Life Years)	44636	Low-middle SDI	3	Both	27	Age-standardized	426	Tracheal, bronchus, and lung cancer	110	Dietary risks	3	Rate	1996	24.29770599294	35.91333400205	12.56883264661
2	DALYs (Disability-Adjusted Life Years)	44636	Low-middle SDI	3	Both	27	Age-standardized	426	Tracheal, bronchus, and lung cancer	110	Dietary risks	3	Rate	1997	24.21258575528	35.50606666768	12.698767738919999
2	DALYs (Disability-Adjusted Life Years)	44636	Low-middle SDI	3	Both	27	Age-standardized	426	Tracheal, bronchus, and lung cancer	110	Dietary risks	3	Rate	1998	24.03841459354	35.452308071670004	12.61364009734
2	DALYs (Disability-Adjusted Life Years)	44636	Low-middle SDI	3	Both	27	Age-standardized	426	Tracheal, bronchus, and lung cancer	110	Dietary risks	3	Rate	1999	23.4579634992	34.04257065915	12.263963397500001
2	DALYs (Disability-Adjusted Life Years)	44636	Low-middle SDI	3	Both	27	Age-standardized	426	Tracheal, bronchus, and lung cancer	110	Dietary risks	3	Rate	2000	23.177620506969998	34.15687717998	12.00895948983
2	DALYs (Disability-Adjusted Life Years)	44636	Low-middle SDI	3	Both	27	Age-standardized	426	Tracheal, bronchus, and lung cancer	110	Dietary risks	3	Rate	2001	22.95723192843	33.7182861311	11.95373230562
2	DALYs (Disability-Adjusted Life Years)	44636	Low-middle SDI	3	Both	27	Age-standardized	426	Tracheal, bronchus, and lung cancer	110	Dietary risks	3	Rate	2002	22.70290373234	32.83322926139	11.83941382693
2	DALYs (Disability-Adjusted Life Years)	44636	Low-middle SDI	3	Both	27	Age-standardized	426	Tracheal, bronchus, and lung cancer	110	Dietary risks	3	Rate	2003	22.520386374540003	33.36506224971	11.62903467651
2	DALYs (Disability-Adjusted Life Years)	44636	Low-middle SDI	3	Both	27	Age-standardized	426	Tracheal, bronchus, and lung cancer	110	Dietary risks	3	Rate	2004	22.08290627735	32.65513942561	11.5550948176
2	DALYs (Disability-Adjusted Life Years)	44636	Low-middle SDI	3	Both	27	Age-standardized	426	Tracheal, bronchus, and lung cancer	110	Dietary risks	3	Rate	2005	21.82681485863	31.87303370812	11.27629514687
2	DALYs (Disability-Adjusted Life Years)	44636	Low-middle SDI	3	Both	27	Age-standardized	426	Tracheal, bronchus, and lung cancer	110	Dietary risks	3	Rate	2006	21.6074675032	31.813258196480003	11.26230747778
2	DALYs (Disability-Adjusted Life Years)	44636	Low-middle SDI	3	Both	27	Age-standardized	426	Tracheal, bronchus, and lung cancer	110	Dietary risks	3	Rate	2007	21.68859924987	31.62355501196	11.13688051838
2	DALYs (Disability-Adjusted Life Years)	44636	Low-middle SDI	3	Both	27	Age-standardized	426	Tracheal, bronchus, and lung cancer	110	Dietary risks	3	Rate	2008	21.56359657855	30.92009295298	11.15521981554
2	DALYs (Disability-Adjusted Life Years)	44636	Low-middle SDI	3	Both	27	Age-standardized	426	Tracheal, bronchus, and lung cancer	110	Dietary risks	3	Rate	2009	21.45528188296	31.01656958343	11.08564487879
2	DALYs (Disability-Adjusted Life Years)	44636	Low-middle SDI	3	Both	27	Age-standardized	426	Tracheal, bronchus, and lung cancer	110	Dietary risks	3	Rate	2010	21.624734880000002	31.211225492999997	11.30869660168
2	DALYs (Disability-Adjusted Life Years)	44636	Low-middle SDI	3	Both	27	Age-standardized	426	Tracheal, bronchus, and lung cancer	110	Dietary risks	3	Rate	2011	21.79434764359	31.506308609590004	11.33793575511
2	DALYs (Disability-Adjusted Life Years)	44636	Low-middle SDI	3	Both	27	Age-standardized	426	Tracheal, bronchus, and lung cancer	110	Dietary risks	3	Rate	2012	21.755382871080002	31.297568046200002	11.487990538150001
2	DALYs (Disability-Adjusted Life Years)	44636	Low-middle SDI	3	Both	27	Age-standardized	426	Tracheal, bronchus, and lung cancer	110	Dietary risks	3	Rate	2013	21.62178504994	30.76289847812	11.290800576799999
2	DALYs (Disability-Adjusted Life Years)	44636	Low-middle SDI	3	Both	27	Age-standardized	426	Tracheal, bronchus, and lung cancer	110	Dietary risks	3	Rate	2014	21.54595230486	30.699464698590003	11.25834948743
2	DALYs (Disability-Adjusted Life Years)	44636	Low-middle SDI	3	Both	27	Age-standardized	426	Tracheal, bronchus, and lung cancer	110	Dietary risks	3	Rate	2015	21.73003796198	30.89575023594	11.42858770305
2	DALYs (Disability-Adjusted Life Years)	44636	Low-middle SDI	3	Both	27	Age-standardized	426	Tracheal, bronchus, and lung cancer	110	Dietary risks	3	Rate	2016	21.93877569149	30.784668439269996	11.61210402478
2	DALYs (Disability-Adjusted Life Years)	44636	Low-middle SDI	3	Both	27	Age-standardized	426	Tracheal, bronchus, and lung cancer	110	Dietary risks	3	Rate	2017	22.18988077545	31.240662615909997	11.44272601104
2	DALYs (Disability-Adjusted Life Years)	44636	Low-middle SDI	3	Both	27	Age-standardized	426	Tracheal, bronchus, and lung cancer	110	Dietary risks	3	Rate	2018	22.4972123132	31.800894752900003	11.86683428056
2	DALYs (Disability-Adjusted Life Years)	44636	Low-middle SDI	3	Both	27	Age-standardized	426	Tracheal, bronchus, and lung cancer	110	Dietary risks	3	Rate	2019	22.45246191772	31.7868566947	12.05842753678
2	DALYs (Disability-Adjusted Life Years)	44636	Low-middle SDI	3	Both	27	Age-standardized	426	Tracheal, bronchus, and lung cancer	110	Dietary risks	3	Rate	2020	22.17097976036	31.504166317729997	11.783547987439999
2	DALYs (Disability-Adjusted Life Years)	44636	Low-middle SDI	3	Both	27	Age-standardized	426	Tracheal, bronchus, and lung cancer	110	Dietary risks	3	Rate	2021	21.96365784392	30.927846745780002	11.3811473988
2	DALYs (Disability-Adjusted Life Years)	44635	High SDI	3	Both	27	Age-standardized	429	Breast cancer	110	Dietary risks	3	Rate	1990	52.81701562617	112.22583069033	-0.02143742116
2	DALYs (Disability-Adjusted Life Years)	44635	High SDI	3	Both	27	Age-standardized	429	Breast cancer	110	Dietary risks	3	Rate	1991	52.6102526197	111.30331266478	-0.02070777969
2	DALYs (Disability-Adjusted Life Years)	44635	High SDI	3	Both	27	Age-standardized	429	Breast cancer	110	Dietary risks	3	Rate	1992	51.9534844014	110.04925856247999	-0.01950267973
2	DALYs (Disability-Adjusted Life Years)	44635	High SDI	3	Both	27	Age-standardized	429	Breast cancer	110	Dietary risks	3	Rate	1993	51.68254731842	109.62877750958	-0.0190815966
2	DALYs (Disability-Adjusted Life Years)	44635	High SDI	3	Both	27	Age-standardized	429	Breast cancer	110	Dietary risks	3	Rate	1994	51.2677572064	108.69581306601	-0.018375739710000002
2	DALYs (Disability-Adjusted Life Years)	44635	High SDI	3	Both	27	Age-standardized	429	Breast cancer	110	Dietary risks	3	Rate	1995	50.95661953287	108.21087189912	-0.01838574085
2	DALYs (Disability-Adjusted Life Years)	44635	High SDI	3	Both	27	Age-standardized	429	Breast cancer	110	Dietary risks	3	Rate	1996	49.93543766795	105.92095874691	-0.018671501389999998
2	DALYs (Disability-Adjusted Life Years)	44635	High SDI	3	Both	27	Age-standardized	429	Breast cancer	110	Dietary risks	3	Rate	1997	48.81064419266	103.67748308368	-0.0180508564
2	DALYs (Disability-Adjusted Life Years)	44635	High SDI	3	Both	27	Age-standardized	429	Breast cancer	110	Dietary risks	3	Rate	1998	47.73586674503	101.47102430287	-0.01692385437
2	DALYs (Disability-Adjusted Life Years)	44635	High SDI	3	Both	27	Age-standardized	429	Breast cancer	110	Dietary risks	3	Rate	1999	47.033559749830005	99.84212689454	-0.01764134828
2	DALYs (Disability-Adjusted Life Years)	44635	High SDI	3	Both	27	Age-standardized	429	Breast cancer	110	Dietary risks	3	Rate	2000	46.42045709706	98.33044949408001	-0.016214578769999998
2	DALYs (Disability-Adjusted Life Years)	44635	High SDI	3	Both	27	Age-standardized	429	Breast cancer	110	Dietary risks	3	Rate	2001	45.852889781630005	97.18927212676999	-0.015939995550000002
2	DALYs (Disability-Adjusted Life Years)	44635	High SDI	3	Both	27	Age-standardized	429	Breast cancer	110	Dietary risks	3	Rate	2002	45.03876581808	95.20807684743001	-0.01511439381
2	DALYs (Disability-Adjusted Life Years)	44635	High SDI	3	Both	27	Age-standardized	429	Breast cancer	110	Dietary risks	3	Rate	2003	44.28482626174	93.89884171137	-0.01607881785
2	DALYs (Disability-Adjusted Life Years)	44635	High SDI	3	Both	27	Age-standardized	429	Breast cancer	110	Dietary risks	3	Rate	2004	43.28288783173	91.65762170298	-0.015487379070000001
2	DALYs (Disability-Adjusted Life Years)	44635	High SDI	3	Both	27	Age-standardized	429	Breast cancer	110	Dietary risks	3	Rate	2005	42.56975713635	90.24676257607	-0.01535294638
2	DALYs (Disability-Adjusted Life Years)	44635	High SDI	3	Both	27	Age-standardized	429	Breast cancer	110	Dietary risks	3	Rate	2006	41.79248661377	88.74271724008	-0.01391615789
2	DALYs (Disability-Adjusted Life Years)	44635	High SDI	3	Both	27	Age-standardized	429	Breast cancer	110	Dietary risks	3	Rate	2007	40.91362293661	87.0675171246	-0.014331566919999999
2	DALYs (Disability-Adjusted Life Years)	44635	High SDI	3	Both	27	Age-standardized	429	Breast cancer	110	Dietary risks	3	Rate	2008	40.43819073652	86.12532143554	-0.014132902740000002
2	DALYs (Disability-Adjusted Life Years)	44635	High SDI	3	Both	27	Age-standardized	429	Breast cancer	110	Dietary risks	3	Rate	2009	39.79325834292	84.76173763733	-0.01615507634
2	DALYs (Disability-Adjusted Life Years)	44635	High SDI	3	Both	27	Age-standardized	429	Breast cancer	110	Dietary risks	3	Rate	2010	38.90425022861	82.50246240398	-0.015540262800000001
2	DALYs (Disability-Adjusted Life Years)	44635	High SDI	3	Both	27	Age-standardized	429	Breast cancer	110	Dietary risks	3	Rate	2011	38.37266667017	81.56431334134	-0.01563872496
2	DALYs (Disability-Adjusted Life Years)	44635	High SDI	3	Both	27	Age-standardized	429	Breast cancer	110	Dietary risks	3	Rate	2012	37.55319936003	79.73313819435	-0.0167224974
2	DALYs (Disability-Adjusted Life Years)	44635	High SDI	3	Both	27	Age-standardized	429	Breast cancer	110	Dietary risks	3	Rate	2013	36.93607700763	78.57542515016	-0.01698977503
2	DALYs (Disability-Adjusted Life Years)	44635	High SDI	3	Both	27	Age-standardized	429	Breast cancer	110	Dietary risks	3	Rate	2014	36.35141991225	77.49904100168	-0.017805502
2	DALYs (Disability-Adjusted Life Years)	44635	High SDI	3	Both	27	Age-standardized	429	Breast cancer	110	Dietary risks	3	Rate	2015	36.01548804319	76.44070529185001	-0.01779282889
2	DALYs (Disability-Adjusted Life Years)	44635	High SDI	3	Both	27	Age-standardized	429	Breast cancer	110	Dietary risks	3	Rate	2016	35.96692148755	76.55692710582	-0.01715031093
2	DALYs (Disability-Adjusted Life Years)	44635	High SDI	3	Both	27	Age-standardized	429	Breast cancer	110	Dietary risks	3	Rate	2017	35.3605754465	75.09532209569	-0.01680778261
2	DALYs (Disability-Adjusted Life Years)	44635	High SDI	3	Both	27	Age-standardized	429	Breast cancer	110	Dietary risks	3	Rate	2018	34.93133199775	74.49881523815	-0.01662905064
2	DALYs (Disability-Adjusted Life Years)	44635	High SDI	3	Both	27	Age-standardized	429	Breast cancer	110	Dietary risks	3	Rate	2019	34.3669659908	73.60684990563	-0.01592546945
2	DALYs (Disability-Adjusted Life Years)	44635	High SDI	3	Both	27	Age-standardized	429	Breast cancer	110	Dietary risks	3	Rate	2020	33.30159286117	71.06162442738001	-0.01573829769
2	DALYs (Disability-Adjusted Life Years)	44635	High SDI	3	Both	27	Age-standardized	429	Breast cancer	110	Dietary risks	3	Rate	2021	33.07294175936	69.90278443883	-0.01558756474
2	DALYs (Disability-Adjusted Life Years)	44635	High SDI	3	Both	27	Age-standardized	410	Neoplasms	110	Dietary risks	3	Rate	1990	328.51621313145	586.0376151829801	81.47505964724
2	DALYs (Disability-Adjusted Life Years)	44635	High SDI	3	Both	27	Age-standardized	410	Neoplasms	110	Dietary risks	3	Rate	1991	326.45729111069	580.17801929338	80.91035063522
2	DALYs (Disability-Adjusted Life Years)	44635	High SDI	3	Both	27	Age-standardized	410	Neoplasms	110	Dietary risks	3	Rate	1992	323.07314072688	573.716001273	79.94175905826
2	DALYs (Disability-Adjusted Life Years)	44635	High SDI	3	Both	27	Age-standardized	410	Neoplasms	110	Dietary risks	3	Rate	1993	320.49203600753	569.49002400911	79.01419590747
2	DALYs (Disability-Adjusted Life Years)	44635	High SDI	3	Both	27	Age-standardized	410	Neoplasms	110	Dietary risks	3	Rate	1994	316.45924099164	561.7891136291499	77.88447567640999
2	DALYs (Disability-Adjusted Life Years)	44635	High SDI	3	Both	27	Age-standardized	410	Neoplasms	110	Dietary risks	3	Rate	1995	313.08921656825	554.47921265896	76.65507624442
2	DALYs (Disability-Adjusted Life Years)	44635	High SDI	3	Both	27	Age-standardized	410	Neoplasms	110	Dietary risks	3	Rate	1996	307.19300563934	543.94423654138	75.06263608869
2	DALYs (Disability-Adjusted Life Years)	44635	High SDI	3	Both	27	Age-standardized	410	Neoplasms	110	Dietary risks	3	Rate	1997	301.2634109883	531.93428355593	73.16290804716
2	DALYs (Disability-Adjusted Life Years)	44635	High SDI	3	Both	27	Age-standardized	410	Neoplasms	110	Dietary risks	3	Rate	1998	296.85798031167997	523.74195866791	72.1166781668
2	DALYs (Disability-Adjusted Life Years)	44635	High SDI	3	Both	27	Age-standardized	410	Neoplasms	110	Dietary risks	3	Rate	1999	293.252242114	516.25141612052	71.50146168152
2	DALYs (Disability-Adjusted Life Years)	44635	High SDI	3	Both	27	Age-standardized	410	Neoplasms	110	Dietary risks	3	Rate	2000	289.24621167314	506.94510837619003	70.13073786689
2	DALYs (Disability-Adjusted Life Years)	44635	High SDI	3	Both	27	Age-standardized	410	Neoplasms	110	Dietary risks	3	Rate	2001	285.78370828673997	499.95935721717996	69.33405769090001
2	DALYs (Disability-Adjusted Life Years)	44635	High SDI	3	Both	27	Age-standardized	410	Neoplasms	110	Dietary risks	3	Rate	2002	281.59393108767	491.74896422946	67.74436285908
2	DALYs (Disability-Adjusted Life Years)	44635	High SDI	3	Both	27	Age-standardized	410	Neoplasms	110	Dietary risks	3	Rate	2003	277.37746961042	484.89678236310004	66.92776900257
2	DALYs (Disability-Adjusted Life Years)	44635	High SDI	3	Both	27	Age-standardized	410	Neoplasms	110	Dietary risks	3	Rate	2004	271.52280545593	474.45666502677005	65.53969470037
2	DALYs (Disability-Adjusted Life Years)	44635	High SDI	3	Both	27	Age-standardized	410	Neoplasms	110	Dietary risks	3	Rate	2005	267.04553697046	465.74001712496005	64.64296269754999
2	DALYs (Disability-Adjusted Life Years)	44635	High SDI	3	Both	27	Age-standardized	410	Neoplasms	110	Dietary risks	3	Rate	2006	262.75015321469	457.39242054050004	63.64387534254
2	DALYs (Disability-Adjusted Life Years)	44635	High SDI	3	Both	27	Age-standardized	410	Neoplasms	110	Dietary risks	3	Rate	2007	258.40057053237	448.28081222087	62.65910360833
2	DALYs (Disability-Adjusted Life Years)	44635	High SDI	3	Both	27	Age-standardized	410	Neoplasms	110	Dietary risks	3	Rate	2008	254.92787940248002	440.22887071368	61.60419479612
2	DALYs (Disability-Adjusted Life Years)	44635	High SDI	3	Both	27	Age-standardized	410	Neoplasms	110	Dietary risks	3	Rate	2009	250.64016022351	434.45594173194996	60.260301316390006
2	DALYs (Disability-Adjusted Life Years)	44635	High SDI	3	Both	27	Age-standardized	410	Neoplasms	110	Dietary risks	3	Rate	2010	246.13438554123	427.09973112805	59.44711064639
2	DALYs (Disability-Adjusted Life Years)	44635	High SDI	3	Both	27	Age-standardized	410	Neoplasms	110	Dietary risks	3	Rate	2011	242.91018176091	418.95102726128	58.52632391988
2	DALYs (Disability-Adjusted Life Years)	44635	High SDI	3	Both	27	Age-standardized	410	Neoplasms	110	Dietary risks	3	Rate	2012	238.34560026667998	408.80701893018	57.26223295804
2	DALYs (Disability-Adjusted Life Years)	44635	High SDI	3	Both	27	Age-standardized	410	Neoplasms	110	Dietary risks	3	Rate	2013	234.31714533011	402.87181055972	56.2948450704
2	DALYs (Disability-Adjusted Life Years)	44635	High SDI	3	Both	27	Age-standardized	410	Neoplasms	110	Dietary risks	3	Rate	2014	230.32354498591	395.15485192115	54.823945291650006
2	DALYs (Disability-Adjusted Life Years)	44635	High SDI	3	Both	27	Age-standardized	410	Neoplasms	110	Dietary risks	3	Rate	2015	228.11994830317	390.79926008863	54.04940492773999
2	DALYs (Disability-Adjusted Life Years)	44635	High SDI	3	Both	27	Age-standardized	410	Neoplasms	110	Dietary risks	3	Rate	2016	226.28679249360002	387.04133661459997	53.25368150861
2	DALYs (Disability-Adjusted Life Years)	44635	High SDI	3	Both	27	Age-standardized	410	Neoplasms	110	Dietary risks	3	Rate	2017	222.2925959242	379.26275994572	51.36032577546
2	DALYs (Disability-Adjusted Life Years)	44635	High SDI	3	Both	27	Age-standardized	410	Neoplasms	110	Dietary risks	3	Rate	2018	218.69386331744	373.01016024472	50.61010209793
2	DALYs (Disability-Adjusted Life Years)	44635	High SDI	3	Both	27	Age-standardized	410	Neoplasms	110	Dietary risks	3	Rate	2019	214.86181690958	366.93221331809	49.107424472599995
2	DALYs (Disability-Adjusted Life Years)	44635	High SDI	3	Both	27	Age-standardized	410	Neoplasms	110	Dietary risks	3	Rate	2020	208.46199807572998	357.97717875255	48.80793154293
2	DALYs (Disability-Adjusted Life Years)	44635	High SDI	3	Both	27	Age-standardized	410	Neoplasms	110	Dietary risks	3	Rate	2021	207.53790517959	352.52523872096	47.3311896557
2	DALYs (Disability-Adjusted Life Years)	44635	High SDI	3	Both	27	Age-standardized	414	Stomach cancer	110	Dietary risks	3	Rate	1990	29.88875292454	151.09055768727	2.7207e-07
2	DALYs (Disability-Adjusted Life Years)	44635	High SDI	3	Both	27	Age-standardized	414	Stomach cancer	110	Dietary risks	3	Rate	1991	29.11601692889	148.26060231045	2.4498999999999997e-07
2	DALYs (Disability-Adjusted Life Years)	44635	High SDI	3	Both	27	Age-standardized	414	Stomach cancer	110	Dietary risks	3	Rate	1992	28.193555045180002	142.88823270838	2.5859e-07
2	DALYs (Disability-Adjusted Life Years)	44635	High SDI	3	Both	27	Age-standardized	414	Stomach cancer	110	Dietary risks	3	Rate	1993	27.343206583820002	137.99908290015	2.6454e-07
2	DALYs (Disability-Adjusted Life Years)	44635	High SDI	3	Both	27	Age-standardized	414	Stomach cancer	110	Dietary risks	3	Rate	1994	26.63929222199	134.98348486248	2.6309e-07
2	DALYs (Disability-Adjusted Life Years)	44635	High SDI	3	Both	27	Age-standardized	414	Stomach cancer	110	Dietary risks	3	Rate	1995	25.912908185800003	131.50418578632	2.2547000000000002e-07
2	DALYs (Disability-Adjusted Life Years)	44635	High SDI	3	Both	27	Age-standardized	414	Stomach cancer	110	Dietary risks	3	Rate	1996	25.09828995021	126.78186847517	2.2267000000000002e-07
2	DALYs (Disability-Adjusted Life Years)	44635	High SDI	3	Both	27	Age-standardized	414	Stomach cancer	110	Dietary risks	3	Rate	1997	24.24160204088	122.37090614921	2.1356e-07
2	DALYs (Disability-Adjusted Life Years)	44635	High SDI	3	Both	27	Age-standardized	414	Stomach cancer	110	Dietary risks	3	Rate	1998	23.6404906256	119.24855600361	2.2388000000000002e-07
2	DALYs (Disability-Adjusted Life Years)	44635	High SDI	3	Both	27	Age-standardized	414	Stomach cancer	110	Dietary risks	3	Rate	1999	23.01404525989	116.16136654079999	2.3994e-07
2	DALYs (Disability-Adjusted Life Years)	44635	High SDI	3	Both	27	Age-standardized	414	Stomach cancer	110	Dietary risks	3	Rate	2000	22.15510925492	111.91849992319999	2.5683e-07
2	DALYs (Disability-Adjusted Life Years)	44635	High SDI	3	Both	27	Age-standardized	414	Stomach cancer	110	Dietary risks	3	Rate	2001	21.33313642616	106.70135517289	2.3127e-07
2	DALYs (Disability-Adjusted Life Years)	44635	High SDI	3	Both	27	Age-standardized	414	Stomach cancer	110	Dietary risks	3	Rate	2002	20.566794978380003	103.73194064991002	1.9684e-07
2	DALYs (Disability-Adjusted Life Years)	44635	High SDI	3	Both	27	Age-standardized	414	Stomach cancer	110	Dietary risks	3	Rate	2003	20.04919078134	100.7076163562	2.1695e-07
2	DALYs (Disability-Adjusted Life Years)	44635	High SDI	3	Both	27	Age-standardized	414	Stomach cancer	110	Dietary risks	3	Rate	2004	19.52697880018	98.12080882068001	2.2141e-07
2	DALYs (Disability-Adjusted Life Years)	44635	High SDI	3	Both	27	Age-standardized	414	Stomach cancer	110	Dietary risks	3	Rate	2005	18.84864978168	94.85248477	2.0442e-07
2	DALYs (Disability-Adjusted Life Years)	44635	High SDI	3	Both	27	Age-standardized	414	Stomach cancer	110	Dietary risks	3	Rate	2006	18.19915611171	91.14507380415	2.1231e-07
2	DALYs (Disability-Adjusted Life Years)	44635	High SDI	3	Both	27	Age-standardized	414	Stomach cancer	110	Dietary risks	3	Rate	2007	17.60355119498	88.09938752726	1.6257e-07
2	DALYs (Disability-Adjusted Life Years)	44635	High SDI	3	Both	27	Age-standardized	414	Stomach cancer	110	Dietary risks	3	Rate	2008	17.08497387243	85.85764342183	1.7137e-07
2	DALYs (Disability-Adjusted Life Years)	44635	High SDI	3	Both	27	Age-standardized	414	Stomach cancer	110	Dietary risks	3	Rate	2009	16.598656611320003	83.20264591042	1.3641e-07
2	DALYs (Disability-Adjusted Life Years)	44635	High SDI	3	Both	27	Age-standardized	414	Stomach cancer	110	Dietary risks	3	Rate	2010	16.15053162778	80.83117225588	1.2934e-07
2	DALYs (Disability-Adjusted Life Years)	44635	High SDI	3	Both	27	Age-standardized	414	Stomach cancer	110	Dietary risks	3	Rate	2011	15.613825046150001	78.35957370705	1.2221e-07
2	DALYs (Disability-Adjusted Life Years)	44635	High SDI	3	Both	27	Age-standardized	414	Stomach cancer	110	Dietary risks	3	Rate	2012	15.03762471804	75.49287203515999	1.203e-07
2	DALYs (Disability-Adjusted Life Years)	44635	High SDI	3	Both	27	Age-standardized	414	Stomach cancer	110	Dietary risks	3	Rate	2013	14.54827643151	73.37105608026	1.201e-07
2	DALYs (Disability-Adjusted Life Years)	44635	High SDI	3	Both	27	Age-standardized	414	Stomach cancer	110	Dietary risks	3	Rate	2014	14.020175958709999	70.43089469024	1.1749e-07
2	DALYs (Disability-Adjusted Life Years)	44635	High SDI	3	Both	27	Age-standardized	414	Stomach cancer	110	Dietary risks	3	Rate	2015	13.55194308278	67.83066316192	1.0525e-07
2	DALYs (Disability-Adjusted Life Years)	44635	High SDI	3	Both	27	Age-standardized	414	Stomach cancer	110	Dietary risks	3	Rate	2016	13.21128714828	66.34793256089999	9.272e-08
2	DALYs (Disability-Adjusted Life Years)	44635	High SDI	3	Both	27	Age-standardized	414	Stomach cancer	110	Dietary risks	3	Rate	2017	12.78095925844	64.33032796093	9.861999999999999e-08
2	DALYs (Disability-Adjusted Life Years)	44635	High SDI	3	Both	27	Age-standardized	414	Stomach cancer	110	Dietary risks	3	Rate	2018	12.451340641680002	62.56016089908999	8.35e-08
2	DALYs (Disability-Adjusted Life Years)	44635	High SDI	3	Both	27	Age-standardized	414	Stomach cancer	110	Dietary risks	3	Rate	2019	12.05726880203	60.85154462879	7.609e-08
2	DALYs (Disability-Adjusted Life Years)	44635	High SDI	3	Both	27	Age-standardized	414	Stomach cancer	110	Dietary risks	3	Rate	2020	11.67014852077	58.49466936742	8.481e-08
2	DALYs (Disability-Adjusted Life Years)	44635	High SDI	3	Both	27	Age-standardized	414	Stomach cancer	110	Dietary risks	3	Rate	2021	11.60289998238	58.09155959839	7.776e-08
2	DALYs (Disability-Adjusted Life Years)	1	Global	3	Both	27	Age-standardized	441	Colon and rectum cancer	110	Dietary risks	3	Rate	1990	144.88155028537	215.52467829307	53.09564330408
2	DALYs (Disability-Adjusted Life Years)	1	Global	3	Both	27	Age-standardized	441	Colon and rectum cancer	110	Dietary risks	3	Rate	1991	144.0800238658	216.14949169463	52.56190291683
2	DALYs (Disability-Adjusted Life Years)	1	Global	3	Both	27	Age-standardized	441	Colon and rectum cancer	110	Dietary risks	3	Rate	1992	143.59789021029002	212.47706878521998	53.12924953176
2	DALYs (Disability-Adjusted Life Years)	1	Global	3	Both	27	Age-standardized	441	Colon and rectum cancer	110	Dietary risks	3	Rate	1993	143.63913104756	213.03072703991	52.09208675277
2	DALYs (Disability-Adjusted Life Years)	1	Global	3	Both	27	Age-standardized	441	Colon and rectum cancer	110	Dietary risks	3	Rate	1994	142.86460809967	213.17336674299003	50.94380665609
2	DALYs (Disability-Adjusted Life Years)	1	Global	3	Both	27	Age-standardized	441	Colon and rectum cancer	110	Dietary risks	3	Rate	1995	141.31189780839	210.85961027824	50.324838676949994
2	DALYs (Disability-Adjusted Life Years)	1	Global	3	Both	27	Age-standardized	441	Colon and rectum cancer	110	Dietary risks	3	Rate	1996	139.22368191158	206.3308087551	49.63973636473
2	DALYs (Disability-Adjusted Life Years)	1	Global	3	Both	27	Age-standardized	441	Colon and rectum cancer	110	Dietary risks	3	Rate	1997	137.19992788856	204.50874907540998	49.28760820468
2	DALYs (Disability-Adjusted Life Years)	1	Global	3	Both	27	Age-standardized	441	Colon and rectum cancer	110	Dietary risks	3	Rate	1998	135.88182293205	202.07668693300002	49.25513162439
2	DALYs (Disability-Adjusted Life Years)	1	Global	3	Both	27	Age-standardized	441	Colon and rectum cancer	110	Dietary risks	3	Rate	1999	135.30369716382998	202.09142753324997	48.15403735221
2	DALYs (Disability-Adjusted Life Years)	1	Global	3	Both	27	Age-standardized	441	Colon and rectum cancer	110	Dietary risks	3	Rate	2000	134.41052032386	198.78259764805998	47.51008498448
2	DALYs (Disability-Adjusted Life Years)	1	Global	3	Both	27	Age-standardized	441	Colon and rectum cancer	110	Dietary risks	3	Rate	2001	133.24564832141	197.22391256537	47.16913973098
2	DALYs (Disability-Adjusted Life Years)	1	Global	3	Both	27	Age-standardized	441	Colon and rectum cancer	110	Dietary risks	3	Rate	2002	132.08786918206002	197.16531004723	46.791804435589995
2	DALYs (Disability-Adjusted Life Years)	1	Global	3	Both	27	Age-standardized	441	Colon and rectum cancer	110	Dietary risks	3	Rate	2003	131.22775056684	195.28465014536002	46.700991640910004
2	DALYs (Disability-Adjusted Life Years)	1	Global	3	Both	27	Age-standardized	441	Colon and rectum cancer	110	Dietary risks	3	Rate	2004	129.58592175038999	192.93876062658	45.49102289782
2	DALYs (Disability-Adjusted Life Years)	1	Global	3	Both	27	Age-standardized	441	Colon and rectum cancer	110	Dietary risks	3	Rate	2005	128.08867396782	191.66906717820999	44.59290168847
2	DALYs (Disability-Adjusted Life Years)	1	Global	3	Both	27	Age-standardized	441	Colon and rectum cancer	110	Dietary risks	3	Rate	2006	125.07372231133999	186.26695725102	43.720492411929996
2	DALYs (Disability-Adjusted Life Years)	1	Global	3	Both	27	Age-standardized	441	Colon and rectum cancer	110	Dietary risks	3	Rate	2007	123.29670533039001	183.86826056293	43.08569758195
2	DALYs (Disability-Adjusted Life Years)	1	Global	3	Both	27	Age-standardized	441	Colon and rectum cancer	110	Dietary risks	3	Rate	2008	122.59312142258001	182.9995793013	42.53706225125
2	DALYs (Disability-Adjusted Life Years)	1	Global	3	Both	27	Age-standardized	441	Colon and rectum cancer	110	Dietary risks	3	Rate	2009	120.89938275798	180.51766711189	42.37691586158
2	DALYs (Disability-Adjusted Life Years)	1	Global	3	Both	27	Age-standardized	441	Colon and rectum cancer	110	Dietary risks	3	Rate	2010	120.07570814361	179.36240609566	41.88898185074
2	DALYs (Disability-Adjusted Life Years)	1	Global	3	Both	27	Age-standardized	441	Colon and rectum cancer	110	Dietary risks	3	Rate	2011	118.84955677458998	177.53905099025	41.02792074366
2	DALYs (Disability-Adjusted Life Years)	1	Global	3	Both	27	Age-standardized	441	Colon and rectum cancer	110	Dietary risks	3	Rate	2012	117.39926504918999	177.04857152616	40.65906076012
2	DALYs (Disability-Adjusted Life Years)	1	Global	3	Both	27	Age-standardized	441	Colon and rectum cancer	110	Dietary risks	3	Rate	2013	115.89272099861	174.25387283821	40.042292004649994
2	DALYs (Disability-Adjusted Life Years)	1	Global	3	Both	27	Age-standardized	441	Colon and rectum cancer	110	Dietary risks	3	Rate	2014	114.53502829965	171.34131930593	38.926884124029996
2	DALYs (Disability-Adjusted Life Years)	1	Global	3	Both	27	Age-standardized	441	Colon and rectum cancer	110	Dietary risks	3	Rate	2015	114.15527498457	172.67463141701	39.22283033391
2	DALYs (Disability-Adjusted Life Years)	1	Global	3	Both	27	Age-standardized	441	Colon and rectum cancer	110	Dietary risks	3	Rate	2016	113.77529491109	169.39890563009	39.81453362448
2	DALYs (Disability-Adjusted Life Years)	1	Global	3	Both	27	Age-standardized	441	Colon and rectum cancer	110	Dietary risks	3	Rate	2017	112.75965612384	169.23757937251	38.63976636175
2	DALYs (Disability-Adjusted Life Years)	1	Global	3	Both	27	Age-standardized	441	Colon and rectum cancer	110	Dietary risks	3	Rate	2018	112.30463032077	168.35596559544	39.16274566946
2	DALYs (Disability-Adjusted Life Years)	1	Global	3	Both	27	Age-standardized	441	Colon and rectum cancer	110	Dietary risks	3	Rate	2019	111.6729922176	170.58351565856	37.9480445512
2	DALYs (Disability-Adjusted Life Years)	1	Global	3	Both	27	Age-standardized	441	Colon and rectum cancer	110	Dietary risks	3	Rate	2020	110.0790643288	166.52043895593	38.36181472762
2	DALYs (Disability-Adjusted Life Years)	1	Global	3	Both	27	Age-standardized	441	Colon and rectum cancer	110	Dietary risks	3	Rate	2021	109.70730626502	168.51616859926	37.68153697212
2	DALYs (Disability-Adjusted Life Years)	44637	Low SDI	3	Both	27	Age-standardized	426	Tracheal, bronchus, and lung cancer	110	Dietary risks	3	Rate	1990	16.45370771872	25.520228845019997	8.683452344200001
2	DALYs (Disability-Adjusted Life Years)	44637	Low SDI	3	Both	27	Age-standardized	426	Tracheal, bronchus, and lung cancer	110	Dietary risks	3	Rate	1991	16.382334072309998	25.126562459869998	8.322199321880001
2	DALYs (Disability-Adjusted Life Years)	44637	Low SDI	3	Both	27	Age-standardized	426	Tracheal, bronchus, and lung cancer	110	Dietary risks	3	Rate	1992	16.28662199822	24.96214768381	8.55485415629
2	DALYs (Disability-Adjusted Life Years)	44637	Low SDI	3	Both	27	Age-standardized	426	Tracheal, bronchus, and lung cancer	110	Dietary risks	3	Rate	1993	16.2190770365	24.87685477319	8.52314625723
2	DALYs (Disability-Adjusted Life Years)	44637	Low SDI	3	Both	27	Age-standardized	426	Tracheal, bronchus, and lung cancer	110	Dietary risks	3	Rate	1994	16.306693436910003	25.109242718519997	8.52113857559
2	DALYs (Disability-Adjusted Life Years)	44637	Low SDI	3	Both	27	Age-standardized	426	Tracheal, bronchus, and lung cancer	110	Dietary risks	3	Rate	1995	16.3139715026	25.237426711370002	8.42112174673
2	DALYs (Disability-Adjusted Life Years)	44637	Low SDI	3	Both	27	Age-standardized	426	Tracheal, bronchus, and lung cancer	110	Dietary risks	3	Rate	1996	16.19268957771	25.1813650901	8.17465436056
2	DALYs (Disability-Adjusted Life Years)	44637	Low SDI	3	Both	27	Age-standardized	426	Tracheal, bronchus, and lung cancer	110	Dietary risks	3	Rate	1997	16.231029160840002	24.95200295915	8.304478455589999
2	DALYs (Disability-Adjusted Life Years)	44637	Low SDI	3	Both	27	Age-standardized	426	Tracheal, bronchus, and lung cancer	110	Dietary risks	3	Rate	1998	16.180757071909998	24.425809042349997	8.366038491740001
2	DALYs (Disability-Adjusted Life Years)	44637	Low SDI	3	Both	27	Age-standardized	426	Tracheal, bronchus, and lung cancer	110	Dietary risks	3	Rate	1999	15.803081761349999	23.999447752090003	8.09789219962
2	DALYs (Disability-Adjusted Life Years)	44637	Low SDI	3	Both	27	Age-standardized	426	Tracheal, bronchus, and lung cancer	110	Dietary risks	3	Rate	2000	15.57334925729	23.88493521741	7.78331419957
2	DALYs (Disability-Adjusted Life Years)	44637	Low SDI	3	Both	27	Age-standardized	426	Tracheal, bronchus, and lung cancer	110	Dietary risks	3	Rate	2001	15.359881538160002	23.147111594130003	7.75527269323
2	DALYs (Disability-Adjusted Life Years)	44637	Low SDI	3	Both	27	Age-standardized	426	Tracheal, bronchus, and lung cancer	110	Dietary risks	3	Rate	2002	15.15417517302	22.671133475770002	7.63159064298
2	DALYs (Disability-Adjusted Life Years)	44637	Low SDI	3	Both	27	Age-standardized	426	Tracheal, bronchus, and lung cancer	110	Dietary risks	3	Rate	2003	15.066243533360002	22.584080422270002	7.46945941374
2	DALYs (Disability-Adjusted Life Years)	44637	Low SDI	3	Both	27	Age-standardized	426	Tracheal, bronchus, and lung cancer	110	Dietary risks	3	Rate	2004	14.78428614834	22.10065746973	7.51561050855
2	DALYs (Disability-Adjusted Life Years)	44637	Low SDI	3	Both	27	Age-standardized	426	Tracheal, bronchus, and lung cancer	110	Dietary risks	3	Rate	2005	14.539432387259998	21.81126732612	7.295571091089999
2	DALYs (Disability-Adjusted Life Years)	44637	Low SDI	3	Both	27	Age-standardized	426	Tracheal, bronchus, and lung cancer	110	Dietary risks	3	Rate	2006	14.37796004816	21.716011950949998	7.12208992096
2	DALYs (Disability-Adjusted Life Years)	44637	Low SDI	3	Both	27	Age-standardized	426	Tracheal, bronchus, and lung cancer	110	Dietary risks	3	Rate	2007	14.22645864519	21.644375852150002	7.18154635677
2	DALYs (Disability-Adjusted Life Years)	44637	Low SDI	3	Both	27	Age-standardized	426	Tracheal, bronchus, and lung cancer	110	Dietary risks	3	Rate	2008	14.076193435190001	21.2406323999	7.3239086140200005
2	DALYs (Disability-Adjusted Life Years)	44637	Low SDI	3	Both	27	Age-standardized	426	Tracheal, bronchus, and lung cancer	110	Dietary risks	3	Rate	2009	14.05643590292	20.98582094904	7.22525022415
2	DALYs (Disability-Adjusted Life Years)	44637	Low SDI	3	Both	27	Age-standardized	426	Tracheal, bronchus, and lung cancer	110	Dietary risks	3	Rate	2010	14.07162886471	21.08280088296	7.260618592069999
2	DALYs (Disability-Adjusted Life Years)	44637	Low SDI	3	Both	27	Age-standardized	426	Tracheal, bronchus, and lung cancer	110	Dietary risks	3	Rate	2011	14.10268361695	21.224946145529998	7.12388693282
2	DALYs (Disability-Adjusted Life Years)	44637	Low SDI	3	Both	27	Age-standardized	426	Tracheal, bronchus, and lung cancer	110	Dietary risks	3	Rate	2012	14.074579721049998	20.91758209246	7.2434871234100005
2	DALYs (Disability-Adjusted Life Years)	44637	Low SDI	3	Both	27	Age-standardized	426	Tracheal, bronchus, and lung cancer	110	Dietary risks	3	Rate	2013	14.099804749559999	20.79749055444	7.21525841354
2	DALYs (Disability-Adjusted Life Years)	44637	Low SDI	3	Both	27	Age-standardized	426	Tracheal, bronchus, and lung cancer	110	Dietary risks	3	Rate	2014	14.19021481622	21.000650143250002	7.41949372771
2	DALYs (Disability-Adjusted Life Years)	44637	Low SDI	3	Both	27	Age-standardized	426	Tracheal, bronchus, and lung cancer	110	Dietary risks	3	Rate	2015	14.25114960324	20.78392710808	7.28616221469
2	DALYs (Disability-Adjusted Life Years)	44637	Low SDI	3	Both	27	Age-standardized	426	Tracheal, bronchus, and lung cancer	110	Dietary risks	3	Rate	2016	14.29487055794	21.09774461771	7.216868821079999
2	DALYs (Disability-Adjusted Life Years)	44637	Low SDI	3	Both	27	Age-standardized	426	Tracheal, bronchus, and lung cancer	110	Dietary risks	3	Rate	2017	14.323132631110001	20.77408905463	7.339204713460001
2	DALYs (Disability-Adjusted Life Years)	44637	Low SDI	3	Both	27	Age-standardized	426	Tracheal, bronchus, and lung cancer	110	Dietary risks	3	Rate	2018	14.389069974899998	20.95677202426	7.3475843229699995
2	DALYs (Disability-Adjusted Life Years)	44637	Low SDI	3	Both	27	Age-standardized	426	Tracheal, bronchus, and lung cancer	110	Dietary risks	3	Rate	2019	14.417840812500001	20.873853881859997	7.434061124209999
2	DALYs (Disability-Adjusted Life Years)	44637	Low SDI	3	Both	27	Age-standardized	426	Tracheal, bronchus, and lung cancer	110	Dietary risks	3	Rate	2020	14.35018975209	20.777452015879998	7.21919550925
2	DALYs (Disability-Adjusted Life Years)	44637	Low SDI	3	Both	27	Age-standardized	426	Tracheal, bronchus, and lung cancer	110	Dietary risks	3	Rate	2021	14.278508523969998	20.348574723720002	7.05758096099
2	DALYs (Disability-Adjusted Life Years)	44634	High-middle SDI	3	Both	27	Age-standardized	414	Stomach cancer	110	Dietary risks	3	Rate	1990	63.59972101988	322.96468034347	-1.77448e-06
2	DALYs (Disability-Adjusted Life Years)	44634	High-middle SDI	3	Both	27	Age-standardized	414	Stomach cancer	110	Dietary risks	3	Rate	1991	61.832440643709994	311.77282804814	-1.7066500000000002e-06
2	DALYs (Disability-Adjusted Life Years)	44634	High-middle SDI	3	Both	27	Age-standardized	414	Stomach cancer	110	Dietary risks	3	Rate	1992	60.61403391774	299.80958177435997	-1.931e-06
2	DALYs (Disability-Adjusted Life Years)	44634	High-middle SDI	3	Both	27	Age-standardized	414	Stomach cancer	110	Dietary risks	3	Rate	1993	59.54968413507999	299.04609058883	-1.49052e-06
2	DALYs (Disability-Adjusted Life Years)	44634	High-middle SDI	3	Both	27	Age-standardized	414	Stomach cancer	110	Dietary risks	3	Rate	1994	58.15332686622	293.79822121199004	-1.33665e-06
2	DALYs (Disability-Adjusted Life Years)	44634	High-middle SDI	3	Both	27	Age-standardized	414	Stomach cancer	110	Dietary risks	3	Rate	1995	56.45724270349	285.08833723473	-1.35733e-06
2	DALYs (Disability-Adjusted Life Years)	44634	High-middle SDI	3	Both	27	Age-standardized	414	Stomach cancer	110	Dietary risks	3	Rate	1996	54.274580733069996	272.0597472397	-1.27804e-06
2	DALYs (Disability-Adjusted Life Years)	44634	High-middle SDI	3	Both	27	Age-standardized	414	Stomach cancer	110	Dietary risks	3	Rate	1997	52.562468086879996	262.07986706964	-1.05524e-06
2	DALYs (Disability-Adjusted Life Years)	44634	High-middle SDI	3	Both	27	Age-standardized	414	Stomach cancer	110	Dietary risks	3	Rate	1998	51.432388440889994	258.11336540007	-8.736e-07
2	DALYs (Disability-Adjusted Life Years)	44634	High-middle SDI	3	Both	27	Age-standardized	414	Stomach cancer	110	Dietary risks	3	Rate	1999	51.28952803988	257.10670480076	-8.379000000000001e-07
2	DALYs (Disability-Adjusted Life Years)	44634	High-middle SDI	3	Both	27	Age-standardized	414	Stomach cancer	110	Dietary risks	3	Rate	2000	50.95431096364	251.8527830327	-1.12887e-06
2	DALYs (Disability-Adjusted Life Years)	44634	High-middle SDI	3	Both	27	Age-standardized	414	Stomach cancer	110	Dietary risks	3	Rate	2001	50.57697202943999	254.23662239912997	-1.09864e-06
2	DALYs (Disability-Adjusted Life Years)	44634	High-middle SDI	3	Both	27	Age-standardized	414	Stomach cancer	110	Dietary risks	3	Rate	2002	49.72063924278	246.28455207646	-1.24838e-06
2	DALYs (Disability-Adjusted Life Years)	44634	High-middle SDI	3	Both	27	Age-standardized	414	Stomach cancer	110	Dietary risks	3	Rate	2003	49.03374840369	247.07120043145	-1.0673899999999999e-06
2	DALYs (Disability-Adjusted Life Years)	44634	High-middle SDI	3	Both	27	Age-standardized	414	Stomach cancer	110	Dietary risks	3	Rate	2004	48.61571897492	241.88051106582998	-9.409299999999999e-07
2	DALYs (Disability-Adjusted Life Years)	44634	High-middle SDI	3	Both	27	Age-standardized	414	Stomach cancer	110	Dietary risks	3	Rate	2005	46.87512735631	233.77138681596003	-9.3825e-07
2	DALYs (Disability-Adjusted Life Years)	44634	High-middle SDI	3	Both	27	Age-standardized	414	Stomach cancer	110	Dietary risks	3	Rate	2006	43.74312174987	218.30792393729	-1.09553e-06
2	DALYs (Disability-Adjusted Life Years)	44634	High-middle SDI	3	Both	27	Age-standardized	414	Stomach cancer	110	Dietary risks	3	Rate	2007	41.448700568810004	205.91431413348	-9.2065e-07
2	DALYs (Disability-Adjusted Life Years)	44634	High-middle SDI	3	Both	27	Age-standardized	414	Stomach cancer	110	Dietary risks	3	Rate	2008	40.101837605010004	203.92913357613003	-9.6639e-07
2	DALYs (Disability-Adjusted Life Years)	44634	High-middle SDI	3	Both	27	Age-standardized	414	Stomach cancer	110	Dietary risks	3	Rate	2009	38.66775617804	192.84023281869	-9.336799999999999e-07
2	DALYs (Disability-Adjusted Life Years)	44634	High-middle SDI	3	Both	27	Age-standardized	414	Stomach cancer	110	Dietary risks	3	Rate	2010	37.52155011922	189.56699404744	-7.4415e-07
2	DALYs (Disability-Adjusted Life Years)	44634	High-middle SDI	3	Both	27	Age-standardized	414	Stomach cancer	110	Dietary risks	3	Rate	2011	35.95525476137	178.53864062619	-9.9006e-07
2	DALYs (Disability-Adjusted Life Years)	44634	High-middle SDI	3	Both	27	Age-standardized	414	Stomach cancer	110	Dietary risks	3	Rate	2012	34.91273463801	176.33412242293	-9.2388e-07
2	DALYs (Disability-Adjusted Life Years)	44634	High-middle SDI	3	Both	27	Age-standardized	414	Stomach cancer	110	Dietary risks	3	Rate	2013	33.5421510603	166.07364541721	-8.055799999999999e-07
2	DALYs (Disability-Adjusted Life Years)	44634	High-middle SDI	3	Both	27	Age-standardized	414	Stomach cancer	110	Dietary risks	3	Rate	2014	32.30427767282	160.58459945338998	-7.014800000000001e-07
2	DALYs (Disability-Adjusted Life Years)	44634	High-middle SDI	3	Both	27	Age-standardized	414	Stomach cancer	110	Dietary risks	3	Rate	2015	31.37176675616	153.79181390074	-5.1405e-07
2	DALYs (Disability-Adjusted Life Years)	44634	High-middle SDI	3	Both	27	Age-standardized	414	Stomach cancer	110	Dietary risks	3	Rate	2016	30.87529417938	154.61608131247	-4.9683e-07
2	DALYs (Disability-Adjusted Life Years)	44634	High-middle SDI	3	Both	27	Age-standardized	414	Stomach cancer	110	Dietary risks	3	Rate	2017	29.93444932954	152.04152449543	-4.8666e-07
2	DALYs (Disability-Adjusted Life Years)	44634	High-middle SDI	3	Both	27	Age-standardized	414	Stomach cancer	110	Dietary risks	3	Rate	2018	29.590233180589998	148.66341504062999	-4.3487e-07
2	DALYs (Disability-Adjusted Life Years)	44634	High-middle SDI	3	Both	27	Age-standardized	414	Stomach cancer	110	Dietary risks	3	Rate	2019	29.066939566229998	150.44876572522	-2.6272e-07
2	DALYs (Disability-Adjusted Life Years)	44634	High-middle SDI	3	Both	27	Age-standardized	414	Stomach cancer	110	Dietary risks	3	Rate	2020	28.55209731363	142.95513766573	-2.5397000000000004e-07
2	DALYs (Disability-Adjusted Life Years)	44634	High-middle SDI	3	Both	27	Age-standardized	414	Stomach cancer	110	Dietary risks	3	Rate	2021	28.13935829434	136.92274788332	-1.5842e-07
2	DALYs (Disability-Adjusted Life Years)	44634	High-middle SDI	3	Both	27	Age-standardized	411	Esophageal cancer	110	Dietary risks	3	Rate	1990	59.05235800447	117.93599520065999	-12.81683090027
2	DALYs (Disability-Adjusted Life Years)	44634	High-middle SDI	3	Both	27	Age-standardized	411	Esophageal cancer	110	Dietary risks	3	Rate	1991	57.331397151999994	113.93483056606999	-12.23435321402
2	DALYs (Disability-Adjusted Life Years)	44634	High-middle SDI	3	Both	27	Age-standardized	411	Esophageal cancer	110	Dietary risks	3	Rate	1992	55.48915812514001	110.76881100844001	-12.566319390410001
2	DALYs (Disability-Adjusted Life Years)	44634	High-middle SDI	3	Both	27	Age-standardized	411	Esophageal cancer	110	Dietary risks	3	Rate	1993	53.35658820714	107.71145829284	-10.89196648394
2	DALYs (Disability-Adjusted Life Years)	44634	High-middle SDI	3	Both	27	Age-standardized	411	Esophageal cancer	110	Dietary risks	3	Rate	1994	50.775509486580006	106.41904112956	-10.59345131317
2	DALYs (Disability-Adjusted Life Years)	44634	High-middle SDI	3	Both	27	Age-standardized	411	Esophageal cancer	110	Dietary risks	3	Rate	1995	47.427710381880004	97.89142196102	-9.62435596254
2	DALYs (Disability-Adjusted Life Years)	44634	High-middle SDI	3	Both	27	Age-standardized	411	Esophageal cancer	110	Dietary risks	3	Rate	1996	43.51368504433	88.99167637687	-8.69317416958
2	DALYs (Disability-Adjusted Life Years)	44634	High-middle SDI	3	Both	27	Age-standardized	411	Esophageal cancer	110	Dietary risks	3	Rate	1997	39.84093741858	83.00904681200001	-7.968820204400001
2	DALYs (Disability-Adjusted Life Years)	44634	High-middle SDI	3	Both	27	Age-standardized	411	Esophageal cancer	110	Dietary risks	3	Rate	1998	36.3924766086	78.07235939449	-7.175499192019999
2	DALYs (Disability-Adjusted Life Years)	44634	High-middle SDI	3	Both	27	Age-standardized	411	Esophageal cancer	110	Dietary risks	3	Rate	1999	33.36017593585	74.15771956054	-6.01413783045
2	DALYs (Disability-Adjusted Life Years)	44634	High-middle SDI	3	Both	27	Age-standardized	411	Esophageal cancer	110	Dietary risks	3	Rate	2000	30.887512371299998	68.1415544729	-5.8377216847
2	DALYs (Disability-Adjusted Life Years)	44634	High-middle SDI	3	Both	27	Age-standardized	411	Esophageal cancer	110	Dietary risks	3	Rate	2001	28.130130847879997	63.62423922322	-5.05584992057
2	DALYs (Disability-Adjusted Life Years)	44634	High-middle SDI	3	Both	27	Age-standardized	411	Esophageal cancer	110	Dietary risks	3	Rate	2002	25.377857174979997	56.42573102113	-4.497489317
2	DALYs (Disability-Adjusted Life Years)	44634	High-middle SDI	3	Both	27	Age-standardized	411	Esophageal cancer	110	Dietary risks	3	Rate	2003	23.25906138071	52.48459790462	-3.98122926342
2	DALYs (Disability-Adjusted Life Years)	44634	High-middle SDI	3	Both	27	Age-standardized	411	Esophageal cancer	110	Dietary risks	3	Rate	2004	21.35389083345	47.6881443158	-3.6663906379199998
2	DALYs (Disability-Adjusted Life Years)	44634	High-middle SDI	3	Both	27	Age-standardized	411	Esophageal cancer	110	Dietary risks	3	Rate	2005	19.32260734344	44.126820848819996	-3.46835612219
2	DALYs (Disability-Adjusted Life Years)	44634	High-middle SDI	3	Both	27	Age-standardized	411	Esophageal cancer	110	Dietary risks	3	Rate	2006	16.90444804023	38.2487508269	-2.92491467366
2	DALYs (Disability-Adjusted Life Years)	44634	High-middle SDI	3	Both	27	Age-standardized	411	Esophageal cancer	110	Dietary risks	3	Rate	2007	15.09423634573	34.84569707211	-2.6225285117
2	DALYs (Disability-Adjusted Life Years)	44634	High-middle SDI	3	Both	27	Age-standardized	411	Esophageal cancer	110	Dietary risks	3	Rate	2008	13.717506106370001	32.29537891701	-2.39312100662
2	DALYs (Disability-Adjusted Life Years)	44634	High-middle SDI	3	Both	27	Age-standardized	411	Esophageal cancer	110	Dietary risks	3	Rate	2009	12.493624244909999	29.663093987289997	-2.25322984687
2	DALYs (Disability-Adjusted Life Years)	44634	High-middle SDI	3	Both	27	Age-standardized	411	Esophageal cancer	110	Dietary risks	3	Rate	2010	11.62268312594	27.352456145189997	-2.11152776543
2	DALYs (Disability-Adjusted Life Years)	44634	High-middle SDI	3	Both	27	Age-standardized	411	Esophageal cancer	110	Dietary risks	3	Rate	2011	10.70632936848	25.169050691369996	-1.9419016173
2	DALYs (Disability-Adjusted Life Years)	44634	High-middle SDI	3	Both	27	Age-standardized	411	Esophageal cancer	110	Dietary risks	3	Rate	2012	9.94075225306	22.25711158174	-1.84437333712
2	DALYs (Disability-Adjusted Life Years)	44634	High-middle SDI	3	Both	27	Age-standardized	411	Esophageal cancer	110	Dietary risks	3	Rate	2013	9.32890090919	21.11014457673	-1.7521416243499999
2	DALYs (Disability-Adjusted Life Years)	44634	High-middle SDI	3	Both	27	Age-standardized	411	Esophageal cancer	110	Dietary risks	3	Rate	2014	8.86175048032	20.143683841919998	-1.67825530775
2	DALYs (Disability-Adjusted Life Years)	44634	High-middle SDI	3	Both	27	Age-standardized	411	Esophageal cancer	110	Dietary risks	3	Rate	2015	8.59415153188	19.02322533796	-1.6023087856600002
2	DALYs (Disability-Adjusted Life Years)	44634	High-middle SDI	3	Both	27	Age-standardized	411	Esophageal cancer	110	Dietary risks	3	Rate	2016	8.31022644036	18.56369096599	-1.57648956591
2	DALYs (Disability-Adjusted Life Years)	44634	High-middle SDI	3	Both	27	Age-standardized	411	Esophageal cancer	110	Dietary risks	3	Rate	2017	7.971429179279999	18.21603944772	-1.50166916199
2	DALYs (Disability-Adjusted Life Years)	44634	High-middle SDI	3	Both	27	Age-standardized	411	Esophageal cancer	110	Dietary risks	3	Rate	2018	7.828284117989999	17.313843564629998	-1.55571887171
2	DALYs (Disability-Adjusted Life Years)	44634	High-middle SDI	3	Both	27	Age-standardized	411	Esophageal cancer	110	Dietary risks	3	Rate	2019	7.68244037391	17.29522697063	-1.52550835243
2	DALYs (Disability-Adjusted Life Years)	44634	High-middle SDI	3	Both	27	Age-standardized	411	Esophageal cancer	110	Dietary risks	3	Rate	2020	7.4915250892400005	16.5719870101	-1.4975319467
2	DALYs (Disability-Adjusted Life Years)	44634	High-middle SDI	3	Both	27	Age-standardized	411	Esophageal cancer	110	Dietary risks	3	Rate	2021	7.559843600620001	17.5413454861	-1.4561981504600001
2	DALYs (Disability-Adjusted Life Years)	1	Global	3	Both	27	Age-standardized	411	Esophageal cancer	110	Dietary risks	3	Rate	1990	49.008756330290005	96.93287679228	-10.73815056974
2	DALYs (Disability-Adjusted Life Years)	1	Global	3	Both	27	Age-standardized	411	Esophageal cancer	110	Dietary risks	3	Rate	1991	48.00067219362	95.41747515501	-10.07203884187
2	DALYs (Disability-Adjusted Life Years)	1	Global	3	Both	27	Age-standardized	411	Esophageal cancer	110	Dietary risks	3	Rate	1992	46.91120632522	90.40912187888	-10.831644560640001
2	DALYs (Disability-Adjusted Life Years)	1	Global	3	Both	27	Age-standardized	411	Esophageal cancer	110	Dietary risks	3	Rate	1993	45.74138422638	90.1983541261	-10.110184220319999
2	DALYs (Disability-Adjusted Life Years)	1	Global	3	Both	27	Age-standardized	411	Esophageal cancer	110	Dietary risks	3	Rate	1994	44.427727387560005	88.58482792577	-9.52023529421
2	DALYs (Disability-Adjusted Life Years)	1	Global	3	Both	27	Age-standardized	411	Esophageal cancer	110	Dietary risks	3	Rate	1995	42.77314879204	86.72229759515	-9.049284982809999
2	DALYs (Disability-Adjusted Life Years)	1	Global	3	Both	27	Age-standardized	411	Esophageal cancer	110	Dietary risks	3	Rate	1996	40.643468188840004	80.97318811573	-8.578961586110001
2	DALYs (Disability-Adjusted Life Years)	1	Global	3	Both	27	Age-standardized	411	Esophageal cancer	110	Dietary risks	3	Rate	1997	38.49265996199	78.85107141833001	-8.22691919819
2	DALYs (Disability-Adjusted Life Years)	1	Global	3	Both	27	Age-standardized	411	Esophageal cancer	110	Dietary risks	3	Rate	1998	36.522303879249996	74.67819628343	-7.475220253860001
2	DALYs (Disability-Adjusted Life Years)	1	Global	3	Both	27	Age-standardized	411	Esophageal cancer	110	Dietary risks	3	Rate	1999	34.59711526338	71.12453700216	-6.821766745570001
2	DALYs (Disability-Adjusted Life Years)	1	Global	3	Both	27	Age-standardized	411	Esophageal cancer	110	Dietary risks	3	Rate	2000	33.00830759359	68.19684716681	-6.82194796264
2	DALYs (Disability-Adjusted Life Years)	1	Global	3	Both	27	Age-standardized	411	Esophageal cancer	110	Dietary risks	3	Rate	2001	31.33664065389	65.80578482839	-6.28454701497
2	DALYs (Disability-Adjusted Life Years)	1	Global	3	Both	27	Age-standardized	411	Esophageal cancer	110	Dietary risks	3	Rate	2002	29.654998819419998	61.685444066349994	-6.12302969838
2	DALYs (Disability-Adjusted Life Years)	1	Global	3	Both	27	Age-standardized	411	Esophageal cancer	110	Dietary risks	3	Rate	2003	28.33461468876	58.71703550896	-5.89804654152
2	DALYs (Disability-Adjusted Life Years)	1	Global	3	Both	27	Age-standardized	411	Esophageal cancer	110	Dietary risks	3	Rate	2004	26.98009540135	55.3896560953	-5.49224994423
2	DALYs (Disability-Adjusted Life Years)	1	Global	3	Both	27	Age-standardized	411	Esophageal cancer	110	Dietary risks	3	Rate	2005	25.48013330534	53.3944395586	-5.22807590712
2	DALYs (Disability-Adjusted Life Years)	1	Global	3	Both	27	Age-standardized	411	Esophageal cancer	110	Dietary risks	3	Rate	2006	23.7547380282	49.059450716899995	-4.859056921560001
2	DALYs (Disability-Adjusted Life Years)	1	Global	3	Both	27	Age-standardized	411	Esophageal cancer	110	Dietary risks	3	Rate	2007	22.42852084031	46.49326532485	-4.61357457058
2	DALYs (Disability-Adjusted Life Years)	1	Global	3	Both	27	Age-standardized	411	Esophageal cancer	110	Dietary risks	3	Rate	2008	21.4139947103	43.86421115698	-4.39020674609
2	DALYs (Disability-Adjusted Life Years)	1	Global	3	Both	27	Age-standardized	411	Esophageal cancer	110	Dietary risks	3	Rate	2009	20.488500387349998	42.53604896001	-4.23252154244
2	DALYs (Disability-Adjusted Life Years)	1	Global	3	Both	27	Age-standardized	411	Esophageal cancer	110	Dietary risks	3	Rate	2010	19.76768465038	40.661788904729995	-4.02442840682
2	DALYs (Disability-Adjusted Life Years)	1	Global	3	Both	27	Age-standardized	411	Esophageal cancer	110	Dietary risks	3	Rate	2011	18.94950167132	38.880881615389995	-3.88224344986
2	DALYs (Disability-Adjusted Life Years)	1	Global	3	Both	27	Age-standardized	411	Esophageal cancer	110	Dietary risks	3	Rate	2012	18.18436487663	37.504389622729995	-3.74877629143
2	DALYs (Disability-Adjusted Life Years)	1	Global	3	Both	27	Age-standardized	411	Esophageal cancer	110	Dietary risks	3	Rate	2013	17.62163511667	36.37073680727	-3.61061067066
2	DALYs (Disability-Adjusted Life Years)	1	Global	3	Both	27	Age-standardized	411	Esophageal cancer	110	Dietary risks	3	Rate	2014	17.21138745141	35.380157283070005	-3.5716621424099997
2	DALYs (Disability-Adjusted Life Years)	1	Global	3	Both	27	Age-standardized	411	Esophageal cancer	110	Dietary risks	3	Rate	2015	16.98632855125	34.82681887812	-3.45399123495
2	DALYs (Disability-Adjusted Life Years)	1	Global	3	Both	27	Age-standardized	411	Esophageal cancer	110	Dietary risks	3	Rate	2016	16.777149571789998	34.12424174307	-3.47646189274
2	DALYs (Disability-Adjusted Life Years)	1	Global	3	Both	27	Age-standardized	411	Esophageal cancer	110	Dietary risks	3	Rate	2017	16.48099585171	33.334995159099996	-3.3993491804300002
2	DALYs (Disability-Adjusted Life Years)	1	Global	3	Both	27	Age-standardized	411	Esophageal cancer	110	Dietary risks	3	Rate	2018	16.31798909171	33.60297263569	-3.4433400431300005
2	DALYs (Disability-Adjusted Life Years)	1	Global	3	Both	27	Age-standardized	411	Esophageal cancer	110	Dietary risks	3	Rate	2019	16.1750453086	33.022906871160004	-3.47317653961
2	DALYs (Disability-Adjusted Life Years)	1	Global	3	Both	27	Age-standardized	411	Esophageal cancer	110	Dietary risks	3	Rate	2020	15.987873836439999	32.71072998129	-3.3987713263100003
2	DALYs (Disability-Adjusted Life Years)	1	Global	3	Both	27	Age-standardized	411	Esophageal cancer	110	Dietary risks	3	Rate	2021	16.02448710687	33.09473315048	-3.36595534449
2	DALYs (Disability-Adjusted Life Years)	1	Global	3	Both	27	Age-standardized	414	Stomach cancer	110	Dietary risks	3	Rate	1990	44.53151219061	222.30549902111997	-7.4462e-07
2	DALYs (Disability-Adjusted Life Years)	1	Global	3	Both	27	Age-standardized	414	Stomach cancer	110	Dietary risks	3	Rate	1991	43.50742339273	217.96606202298003	-7.3798e-07
2	DALYs (Disability-Adjusted Life Years)	1	Global	3	Both	27	Age-standardized	414	Stomach cancer	110	Dietary risks	3	Rate	1992	42.62158656637	211.83386656275002	-7.369800000000001e-07
2	DALYs (Disability-Adjusted Life Years)	1	Global	3	Both	27	Age-standardized	414	Stomach cancer	110	Dietary risks	3	Rate	1993	41.73342193496	207.99490372630999	-6.6733e-07
2	DALYs (Disability-Adjusted Life Years)	1	Global	3	Both	27	Age-standardized	414	Stomach cancer	110	Dietary risks	3	Rate	1994	40.81029082453	204.75489981113	-6.2785e-07
2	DALYs (Disability-Adjusted Life Years)	1	Global	3	Both	27	Age-standardized	414	Stomach cancer	110	Dietary risks	3	Rate	1995	39.82352281225	200.54244537098003	-5.866900000000001e-07
2	DALYs (Disability-Adjusted Life Years)	1	Global	3	Both	27	Age-standardized	414	Stomach cancer	110	Dietary risks	3	Rate	1996	38.67933638361	192.98270136674998	-5.1301e-07
2	DALYs (Disability-Adjusted Life Years)	1	Global	3	Both	27	Age-standardized	414	Stomach cancer	110	Dietary risks	3	Rate	1997	37.5710810296	185.81073335837002	-3.8017e-07
2	DALYs (Disability-Adjusted Life Years)	1	Global	3	Both	27	Age-standardized	414	Stomach cancer	110	Dietary risks	3	Rate	1998	36.83411726204	183.50952337825	-2.8267000000000003e-07
2	DALYs (Disability-Adjusted Life Years)	1	Global	3	Both	27	Age-standardized	414	Stomach cancer	110	Dietary risks	3	Rate	1999	36.370533747539994	183.15378382804	-2.8493e-07
2	DALYs (Disability-Adjusted Life Years)	1	Global	3	Both	27	Age-standardized	414	Stomach cancer	110	Dietary risks	3	Rate	2000	35.73264757858	179.00447738986	-3.7153e-07
2	DALYs (Disability-Adjusted Life Years)	1	Global	3	Both	27	Age-standardized	414	Stomach cancer	110	Dietary risks	3	Rate	2001	35.2870506821	175.83510687912	-3.7286e-07
2	DALYs (Disability-Adjusted Life Years)	1	Global	3	Both	27	Age-standardized	414	Stomach cancer	110	Dietary risks	3	Rate	2002	34.65089726558	171.00454276248	-3.5178e-07
2	DALYs (Disability-Adjusted Life Years)	1	Global	3	Both	27	Age-standardized	414	Stomach cancer	110	Dietary risks	3	Rate	2003	34.1688059127	171.17124372226	-3.296e-07
2	DALYs (Disability-Adjusted Life Years)	1	Global	3	Both	27	Age-standardized	414	Stomach cancer	110	Dietary risks	3	Rate	2004	33.718691204879995	167.03058730141	-2.163e-07
2	DALYs (Disability-Adjusted Life Years)	1	Global	3	Both	27	Age-standardized	414	Stomach cancer	110	Dietary risks	3	Rate	2005	32.57460727695	161.02564050143002	-2.4047e-07
2	DALYs (Disability-Adjusted Life Years)	1	Global	3	Both	27	Age-standardized	414	Stomach cancer	110	Dietary risks	3	Rate	2006	30.784038652710002	152.66324406725	-3.0292e-07
2	DALYs (Disability-Adjusted Life Years)	1	Global	3	Both	27	Age-standardized	414	Stomach cancer	110	Dietary risks	3	Rate	2007	29.56043959075	147.04804181714	-2.5714000000000004e-07
2	DALYs (Disability-Adjusted Life Years)	1	Global	3	Both	27	Age-standardized	414	Stomach cancer	110	Dietary risks	3	Rate	2008	28.80292157823	144.53676586557	-2.5269e-07
2	DALYs (Disability-Adjusted Life Years)	1	Global	3	Both	27	Age-standardized	414	Stomach cancer	110	Dietary risks	3	Rate	2009	27.95301138063	138.85106519690999	-2.4971e-07
2	DALYs (Disability-Adjusted Life Years)	1	Global	3	Both	27	Age-standardized	414	Stomach cancer	110	Dietary risks	3	Rate	2010	27.25063124624	136.6207691246	-2.1854e-07
2	DALYs (Disability-Adjusted Life Years)	1	Global	3	Both	27	Age-standardized	414	Stomach cancer	110	Dietary risks	3	Rate	2011	26.25893436709	129.92043833309	-2.2879999999999998e-07
2	DALYs (Disability-Adjusted Life Years)	1	Global	3	Both	27	Age-standardized	414	Stomach cancer	110	Dietary risks	3	Rate	2012	25.50535850943	128.03126157075	-2.6354e-07
2	DALYs (Disability-Adjusted Life Years)	1	Global	3	Both	27	Age-standardized	414	Stomach cancer	110	Dietary risks	3	Rate	2013	24.66967210157	122.63342405611	-2.1817e-07
2	DALYs (Disability-Adjusted Life Years)	1	Global	3	Both	27	Age-standardized	414	Stomach cancer	110	Dietary risks	3	Rate	2014	23.8666550065	119.32370526143	-2.3265999999999997e-07
2	DALYs (Disability-Adjusted Life Years)	1	Global	3	Both	27	Age-standardized	414	Stomach cancer	110	Dietary risks	3	Rate	2015	23.18967385395	115.38551464556001	-1.6371999999999999e-07
2	DALYs (Disability-Adjusted Life Years)	1	Global	3	Both	27	Age-standardized	414	Stomach cancer	110	Dietary risks	3	Rate	2016	22.8531234173	112.88559820415	-1.7283e-07
2	DALYs (Disability-Adjusted Life Years)	1	Global	3	Both	27	Age-standardized	414	Stomach cancer	110	Dietary risks	3	Rate	2017	22.25499854577	111.91523825378	-1.7558000000000001e-07
2	DALYs (Disability-Adjusted Life Years)	1	Global	3	Both	27	Age-standardized	414	Stomach cancer	110	Dietary risks	3	Rate	2018	21.88571982908	109.93447734982001	-1.9002e-07
2	DALYs (Disability-Adjusted Life Years)	1	Global	3	Both	27	Age-standardized	414	Stomach cancer	110	Dietary risks	3	Rate	2019	21.51552114691	108.24850495778	-1.0166e-07
2	DALYs (Disability-Adjusted Life Years)	1	Global	3	Both	27	Age-standardized	414	Stomach cancer	110	Dietary risks	3	Rate	2020	21.085173758259998	104.20984184379	-5.254e-08
2	DALYs (Disability-Adjusted Life Years)	1	Global	3	Both	27	Age-standardized	414	Stomach cancer	110	Dietary risks	3	Rate	2021	20.7827488392	102.37847763199001	-4.682e-08
2	DALYs (Disability-Adjusted Life Years)	44636	Low-middle SDI	3	Both	27	Age-standardized	410	Neoplasms	110	Dietary risks	3	Rate	1990	143.01590622998998	265.59404003918	51.420323618350004
2	DALYs (Disability-Adjusted Life Years)	44636	Low-middle SDI	3	Both	27	Age-standardized	410	Neoplasms	110	Dietary risks	3	Rate	1991	142.3136371822	262.57886776723	50.89876712133
2	DALYs (Disability-Adjusted Life Years)	44636	Low-middle SDI	3	Both	27	Age-standardized	410	Neoplasms	110	Dietary risks	3	Rate	1992	142.9692019195	263.89226913301997	51.04301063615
2	DALYs (Disability-Adjusted Life Years)	44636	Low-middle SDI	3	Both	27	Age-standardized	410	Neoplasms	110	Dietary risks	3	Rate	1993	142.71976019145	260.4075646801	51.05892082445
2	DALYs (Disability-Adjusted Life Years)	44636	Low-middle SDI	3	Both	27	Age-standardized	410	Neoplasms	110	Dietary risks	3	Rate	1994	142.94446583095998	262.57077773145	51.210202307269995
2	DALYs (Disability-Adjusted Life Years)	44636	Low-middle SDI	3	Both	27	Age-standardized	410	Neoplasms	110	Dietary risks	3	Rate	1995	143.42842515248	264.7434589063	50.94736567752
2	DALYs (Disability-Adjusted Life Years)	44636	Low-middle SDI	3	Both	27	Age-standardized	410	Neoplasms	110	Dietary risks	3	Rate	1996	143.14624102147	260.41456919416	50.33922065328
2	DALYs (Disability-Adjusted Life Years)	44636	Low-middle SDI	3	Both	27	Age-standardized	410	Neoplasms	110	Dietary risks	3	Rate	1997	143.53912492664	259.53822850926	50.29278908004
2	DALYs (Disability-Adjusted Life Years)	44636	Low-middle SDI	3	Both	27	Age-standardized	410	Neoplasms	110	Dietary risks	3	Rate	1998	143.83841863002	262.19308265957	50.80353028458
2	DALYs (Disability-Adjusted Life Years)	44636	Low-middle SDI	3	Both	27	Age-standardized	410	Neoplasms	110	Dietary risks	3	Rate	1999	142.37322331524	259.0149928257	49.737323813770004
2	DALYs (Disability-Adjusted Life Years)	44636	Low-middle SDI	3	Both	27	Age-standardized	410	Neoplasms	110	Dietary risks	3	Rate	2000	142.23820886788	255.84594901473	49.90393239755
2	DALYs (Disability-Adjusted Life Years)	44636	Low-middle SDI	3	Both	27	Age-standardized	410	Neoplasms	110	Dietary risks	3	Rate	2001	142.18894000403	253.67076861559	50.26729425612
2	DALYs (Disability-Adjusted Life Years)	44636	Low-middle SDI	3	Both	27	Age-standardized	410	Neoplasms	110	Dietary risks	3	Rate	2002	142.30189729552	255.31514241629	49.91219162497
2	DALYs (Disability-Adjusted Life Years)	44636	Low-middle SDI	3	Both	27	Age-standardized	410	Neoplasms	110	Dietary risks	3	Rate	2003	142.44950302555998	256.91627870094004	50.21771357113
2	DALYs (Disability-Adjusted Life Years)	44636	Low-middle SDI	3	Both	27	Age-standardized	410	Neoplasms	110	Dietary risks	3	Rate	2004	141.26629520308998	251.81072077655	49.418093260199996
2	DALYs (Disability-Adjusted Life Years)	44636	Low-middle SDI	3	Both	27	Age-standardized	410	Neoplasms	110	Dietary risks	3	Rate	2005	141.12870577901	252.18372672955	48.81476171493
2	DALYs (Disability-Adjusted Life Years)	44636	Low-middle SDI	3	Both	27	Age-standardized	410	Neoplasms	110	Dietary risks	3	Rate	2006	140.32375774247	250.11366787051998	49.096508398980006
2	DALYs (Disability-Adjusted Life Years)	44636	Low-middle SDI	3	Both	27	Age-standardized	410	Neoplasms	110	Dietary risks	3	Rate	2007	140.57345046173	252.98943080897	48.77380001763
2	DALYs (Disability-Adjusted Life Years)	44636	Low-middle SDI	3	Both	27	Age-standardized	410	Neoplasms	110	Dietary risks	3	Rate	2008	140.35294979279	252.2675715853	48.42973930343
2	DALYs (Disability-Adjusted Life Years)	44636	Low-middle SDI	3	Both	27	Age-standardized	410	Neoplasms	110	Dietary risks	3	Rate	2009	139.47222972373999	251.30186013893	47.17601687138
2	DALYs (Disability-Adjusted Life Years)	44636	Low-middle SDI	3	Both	27	Age-standardized	410	Neoplasms	110	Dietary risks	3	Rate	2010	139.70623076973	248.57989988838	47.648887958269995
2	DALYs (Disability-Adjusted Life Years)	44636	Low-middle SDI	3	Both	27	Age-standardized	410	Neoplasms	110	Dietary risks	3	Rate	2011	139.46867843340002	248.32495095206	47.432222717500004
2	DALYs (Disability-Adjusted Life Years)	44636	Low-middle SDI	3	Both	27	Age-standardized	410	Neoplasms	110	Dietary risks	3	Rate	2012	138.72993284898	247.26292805288	47.21724380541
2	DALYs (Disability-Adjusted Life Years)	44636	Low-middle SDI	3	Both	27	Age-standardized	410	Neoplasms	110	Dietary risks	3	Rate	2013	138.89522802026	246.30485392774	46.54997976759
2	DALYs (Disability-Adjusted Life Years)	44636	Low-middle SDI	3	Both	27	Age-standardized	410	Neoplasms	110	Dietary risks	3	Rate	2014	138.85915073926	246.22554497509	47.22499077502
2	DALYs (Disability-Adjusted Life Years)	44636	Low-middle SDI	3	Both	27	Age-standardized	410	Neoplasms	110	Dietary risks	3	Rate	2015	139.95594755656	244.28698933357	47.91783033717
2	DALYs (Disability-Adjusted Life Years)	44636	Low-middle SDI	3	Both	27	Age-standardized	410	Neoplasms	110	Dietary risks	3	Rate	2016	140.748982945	246.56797144837003	47.606847419720005
2	DALYs (Disability-Adjusted Life Years)	44636	Low-middle SDI	3	Both	27	Age-standardized	410	Neoplasms	110	Dietary risks	3	Rate	2017	141.33223301074	244.91368756938	47.86584911772
2	DALYs (Disability-Adjusted Life Years)	44636	Low-middle SDI	3	Both	27	Age-standardized	410	Neoplasms	110	Dietary risks	3	Rate	2018	142.09594526396	246.54768952631997	48.21436572691
2	DALYs (Disability-Adjusted Life Years)	44636	Low-middle SDI	3	Both	27	Age-standardized	410	Neoplasms	110	Dietary risks	3	Rate	2019	141.63018729427	249.22972319743002	48.575449270120004
2	DALYs (Disability-Adjusted Life Years)	44636	Low-middle SDI	3	Both	27	Age-standardized	410	Neoplasms	110	Dietary risks	3	Rate	2020	140.64474153419002	243.11084579147	47.4378792272
2	DALYs (Disability-Adjusted Life Years)	44636	Low-middle SDI	3	Both	27	Age-standardized	410	Neoplasms	110	Dietary risks	3	Rate	2021	139.67058433664	242.91456599749	46.84317645275
2	DALYs (Disability-Adjusted Life Years)	44636	Low-middle SDI	3	Both	27	Age-standardized	429	Breast cancer	110	Dietary risks	3	Rate	1990	14.812347395969999	32.23300498167	-0.00339825914
2	DALYs (Disability-Adjusted Life Years)	44636	Low-middle SDI	3	Both	27	Age-standardized	429	Breast cancer	110	Dietary risks	3	Rate	1991	15.06030579461	32.85840962452	-0.00395308306
2	DALYs (Disability-Adjusted Life Years)	44636	Low-middle SDI	3	Both	27	Age-standardized	429	Breast cancer	110	Dietary risks	3	Rate	1992	15.42444893264	33.75822282518	-0.00410557632
2	DALYs (Disability-Adjusted Life Years)	44636	Low-middle SDI	3	Both	27	Age-standardized	429	Breast cancer	110	Dietary risks	3	Rate	1993	15.731303609400001	34.378986781710005	-0.00420581761
2	DALYs (Disability-Adjusted Life Years)	44636	Low-middle SDI	3	Both	27	Age-standardized	429	Breast cancer	110	Dietary risks	3	Rate	1994	16.11291847459	34.90747351676	-0.0036222703500000003
2	DALYs (Disability-Adjusted Life Years)	44636	Low-middle SDI	3	Both	27	Age-standardized	429	Breast cancer	110	Dietary risks	3	Rate	1995	16.40482471264	35.72017345552	-0.00356434064
2	DALYs (Disability-Adjusted Life Years)	44636	Low-middle SDI	3	Both	27	Age-standardized	429	Breast cancer	110	Dietary risks	3	Rate	1996	16.60211311034	36.05504915462	-0.0033141794500000004
2	DALYs (Disability-Adjusted Life Years)	44636	Low-middle SDI	3	Both	27	Age-standardized	429	Breast cancer	110	Dietary risks	3	Rate	1997	16.86509851212	36.74426937847	-0.00364134649
2	DALYs (Disability-Adjusted Life Years)	44636	Low-middle SDI	3	Both	27	Age-standardized	429	Breast cancer	110	Dietary risks	3	Rate	1998	17.170767545670003	36.88984126268	-0.00370670401
2	DALYs (Disability-Adjusted Life Years)	44636	Low-middle SDI	3	Both	27	Age-standardized	429	Breast cancer	110	Dietary risks	3	Rate	1999	17.402582377309997	37.636983182499996	-0.00357822925
2	DALYs (Disability-Adjusted Life Years)	44636	Low-middle SDI	3	Both	27	Age-standardized	429	Breast cancer	110	Dietary risks	3	Rate	2000	17.67274283487	38.73009783035	-0.00348152954
2	DALYs (Disability-Adjusted Life Years)	44636	Low-middle SDI	3	Both	27	Age-standardized	429	Breast cancer	110	Dietary risks	3	Rate	2001	17.97050712943	38.79489745212	-0.00392733308
2	DALYs (Disability-Adjusted Life Years)	44636	Low-middle SDI	3	Both	27	Age-standardized	429	Breast cancer	110	Dietary risks	3	Rate	2002	18.37637395195	39.758455223489996	-0.00372408111
2	DALYs (Disability-Adjusted Life Years)	44636	Low-middle SDI	3	Both	27	Age-standardized	429	Breast cancer	110	Dietary risks	3	Rate	2003	18.707255431	40.428051859629996	-0.00409309603
2	DALYs (Disability-Adjusted Life Years)	44636	Low-middle SDI	3	Both	27	Age-standardized	429	Breast cancer	110	Dietary risks	3	Rate	2004	18.93725091263	40.75578081218	-0.0036726181300000002
2	DALYs (Disability-Adjusted Life Years)	44636	Low-middle SDI	3	Both	27	Age-standardized	429	Breast cancer	110	Dietary risks	3	Rate	2005	19.19216816338	41.498699869599996	-0.0038116660999999996
2	DALYs (Disability-Adjusted Life Years)	44636	Low-middle SDI	3	Both	27	Age-standardized	429	Breast cancer	110	Dietary risks	3	Rate	2006	19.39505247908	42.0673917677	-0.00393829097
2	DALYs (Disability-Adjusted Life Years)	44636	Low-middle SDI	3	Both	27	Age-standardized	429	Breast cancer	110	Dietary risks	3	Rate	2007	19.568169272680002	41.703105002550004	-0.00453931029
2	DALYs (Disability-Adjusted Life Years)	44636	Low-middle SDI	3	Both	27	Age-standardized	429	Breast cancer	110	Dietary risks	3	Rate	2008	19.864659753989997	42.85491132322	-0.00480082203
2	DALYs (Disability-Adjusted Life Years)	44636	Low-middle SDI	3	Both	27	Age-standardized	429	Breast cancer	110	Dietary risks	3	Rate	2009	20.11230046282	43.61274545365	-0.00464310227
2	DALYs (Disability-Adjusted Life Years)	44636	Low-middle SDI	3	Both	27	Age-standardized	429	Breast cancer	110	Dietary risks	3	Rate	2010	20.3927127348	44.33033379239	-0.00467106606
2	DALYs (Disability-Adjusted Life Years)	44636	Low-middle SDI	3	Both	27	Age-standardized	429	Breast cancer	110	Dietary risks	3	Rate	2011	20.69512452515	44.18196484518	-0.00544085052
2	DALYs (Disability-Adjusted Life Years)	44636	Low-middle SDI	3	Both	27	Age-standardized	429	Breast cancer	110	Dietary risks	3	Rate	2012	20.9920691715	45.49582784556	-0.00578051802
2	DALYs (Disability-Adjusted Life Years)	44636	Low-middle SDI	3	Both	27	Age-standardized	429	Breast cancer	110	Dietary risks	3	Rate	2013	21.37520557786	46.14561167798	-0.005990981329999999
2	DALYs (Disability-Adjusted Life Years)	44636	Low-middle SDI	3	Both	27	Age-standardized	429	Breast cancer	110	Dietary risks	3	Rate	2014	21.75163714545	46.88291853928	-0.006789348739999999
2	DALYs (Disability-Adjusted Life Years)	44636	Low-middle SDI	3	Both	27	Age-standardized	429	Breast cancer	110	Dietary risks	3	Rate	2015	22.31960342516	47.82124680742	-0.00721898911
2	DALYs (Disability-Adjusted Life Years)	44636	Low-middle SDI	3	Both	27	Age-standardized	429	Breast cancer	110	Dietary risks	3	Rate	2016	22.72043636369	49.71901537085	-0.0077981744
2	DALYs (Disability-Adjusted Life Years)	44636	Low-middle SDI	3	Both	27	Age-standardized	429	Breast cancer	110	Dietary risks	3	Rate	2017	23.08026128833	50.08713566641	-0.00800141946
2	DALYs (Disability-Adjusted Life Years)	44636	Low-middle SDI	3	Both	27	Age-standardized	429	Breast cancer	110	Dietary risks	3	Rate	2018	23.361806876110002	50.856043654560004	-0.007168198299999999
2	DALYs (Disability-Adjusted Life Years)	44636	Low-middle SDI	3	Both	27	Age-standardized	429	Breast cancer	110	Dietary risks	3	Rate	2019	23.61776578959	51.068731726370004	-0.0073772297599999995
2	DALYs (Disability-Adjusted Life Years)	44636	Low-middle SDI	3	Both	27	Age-standardized	429	Breast cancer	110	Dietary risks	3	Rate	2020	23.86221596143	51.793589010939996	-0.00728313777
2	DALYs (Disability-Adjusted Life Years)	44636	Low-middle SDI	3	Both	27	Age-standardized	429	Breast cancer	110	Dietary risks	3	Rate	2021	23.989430961449997	52.27984242247	-0.006377227489999999
2	DALYs (Disability-Adjusted Life Years)	44635	High SDI	3	Both	27	Age-standardized	411	Esophageal cancer	110	Dietary risks	3	Rate	1990	23.12196246753	46.437526041729996	-4.96926002659
2	DALYs (Disability-Adjusted Life Years)	44635	High SDI	3	Both	27	Age-standardized	411	Esophageal cancer	110	Dietary risks	3	Rate	1991	22.84208312857	45.48629127075	-4.87757804764
2	DALYs (Disability-Adjusted Life Years)	44635	High SDI	3	Both	27	Age-standardized	411	Esophageal cancer	110	Dietary risks	3	Rate	1992	22.51758315975	44.95073984118	-4.84770417282
2	DALYs (Disability-Adjusted Life Years)	44635	High SDI	3	Both	27	Age-standardized	411	Esophageal cancer	110	Dietary risks	3	Rate	1993	22.385541787090002	45.02230437478	-4.78731773957
2	DALYs (Disability-Adjusted Life Years)	44635	High SDI	3	Both	27	Age-standardized	411	Esophageal cancer	110	Dietary risks	3	Rate	1994	22.05835854344	44.11167510827	-4.6943465260399995
2	DALYs (Disability-Adjusted Life Years)	44635	High SDI	3	Both	27	Age-standardized	411	Esophageal cancer	110	Dietary risks	3	Rate	1995	21.67927971429	43.63141429603	-4.6136952496
2	DALYs (Disability-Adjusted Life Years)	44635	High SDI	3	Both	27	Age-standardized	411	Esophageal cancer	110	Dietary risks	3	Rate	1996	21.2852976934	42.87886998118	-4.54922670554
2	DALYs (Disability-Adjusted Life Years)	44635	High SDI	3	Both	27	Age-standardized	411	Esophageal cancer	110	Dietary risks	3	Rate	1997	20.73859260417	41.87455708538	-4.42500765063
2	DALYs (Disability-Adjusted Life Years)	44635	High SDI	3	Both	27	Age-standardized	411	Esophageal cancer	110	Dietary risks	3	Rate	1998	20.40059481282	41.12106209296	-4.36586778643
2	DALYs (Disability-Adjusted Life Years)	44635	High SDI	3	Both	27	Age-standardized	411	Esophageal cancer	110	Dietary risks	3	Rate	1999	20.20572428724	40.86520006414	-4.31466795119
2	DALYs (Disability-Adjusted Life Years)	44635	High SDI	3	Both	27	Age-standardized	411	Esophageal cancer	110	Dietary risks	3	Rate	2000	20.044297198320002	40.46223398318	-4.29255009485
2	DALYs (Disability-Adjusted Life Years)	44635	High SDI	3	Both	27	Age-standardized	411	Esophageal cancer	110	Dietary risks	3	Rate	2001	19.918949850700002	40.249210895619996	-4.2667521358
2	DALYs (Disability-Adjusted Life Years)	44635	High SDI	3	Both	27	Age-standardized	411	Esophageal cancer	110	Dietary risks	3	Rate	2002	19.81874638706	39.90110316447	-4.25902705385
2	DALYs (Disability-Adjusted Life Years)	44635	High SDI	3	Both	27	Age-standardized	411	Esophageal cancer	110	Dietary risks	3	Rate	2003	19.616641701379997	39.51173137482	-4.22413138881
2	DALYs (Disability-Adjusted Life Years)	44635	High SDI	3	Both	27	Age-standardized	411	Esophageal cancer	110	Dietary risks	3	Rate	2004	19.24755726	38.82820284399	-4.14688982031
2	DALYs (Disability-Adjusted Life Years)	44635	High SDI	3	Both	27	Age-standardized	411	Esophageal cancer	110	Dietary risks	3	Rate	2005	19.13155873684	38.632621137179996	-4.1182936021
2	DALYs (Disability-Adjusted Life Years)	44635	High SDI	3	Both	27	Age-standardized	411	Esophageal cancer	110	Dietary risks	3	Rate	2006	18.90840363386	38.20697753342	-4.07471940885
2	DALYs (Disability-Adjusted Life Years)	44635	High SDI	3	Both	27	Age-standardized	411	Esophageal cancer	110	Dietary risks	3	Rate	2007	18.6277937686	37.62036840546	-4.0097742081500005
2	DALYs (Disability-Adjusted Life Years)	44635	High SDI	3	Both	27	Age-standardized	411	Esophageal cancer	110	Dietary risks	3	Rate	2008	18.32028580203	36.97853198645	-3.94454650925
2	DALYs (Disability-Adjusted Life Years)	44635	High SDI	3	Both	27	Age-standardized	411	Esophageal cancer	110	Dietary risks	3	Rate	2009	18.033224858060002	36.46120508375	-3.8841745016100004
2	DALYs (Disability-Adjusted Life Years)	44635	High SDI	3	Both	27	Age-standardized	411	Esophageal cancer	110	Dietary risks	3	Rate	2010	17.813731808649997	36.00934435155	-3.8414826457999998
2	DALYs (Disability-Adjusted Life Years)	44635	High SDI	3	Both	27	Age-standardized	411	Esophageal cancer	110	Dietary risks	3	Rate	2011	17.37577094232	35.04836420682	-3.7433261653100005
2	DALYs (Disability-Adjusted Life Years)	44635	High SDI	3	Both	27	Age-standardized	411	Esophageal cancer	110	Dietary risks	3	Rate	2012	16.84198566485	33.81967634609	-3.61339353585
2	DALYs (Disability-Adjusted Life Years)	44635	High SDI	3	Both	27	Age-standardized	411	Esophageal cancer	110	Dietary risks	3	Rate	2013	16.38617303567	32.865551535570006	-3.51660623584
2	DALYs (Disability-Adjusted Life Years)	44635	High SDI	3	Both	27	Age-standardized	411	Esophageal cancer	110	Dietary risks	3	Rate	2014	16.28468257071	32.62706438579	-3.4990516398900002
2	DALYs (Disability-Adjusted Life Years)	44635	High SDI	3	Both	27	Age-standardized	411	Esophageal cancer	110	Dietary risks	3	Rate	2015	16.19127969997	32.36197843666	-3.4795964255100005
2	DALYs (Disability-Adjusted Life Years)	44635	High SDI	3	Both	27	Age-standardized	411	Esophageal cancer	110	Dietary risks	3	Rate	2016	15.99560861133	31.99022035154	-3.4410112463499996
2	DALYs (Disability-Adjusted Life Years)	44635	High SDI	3	Both	27	Age-standardized	411	Esophageal cancer	110	Dietary risks	3	Rate	2017	15.633830280069999	31.25837424912	-3.36023763574
2	DALYs (Disability-Adjusted Life Years)	44635	High SDI	3	Both	27	Age-standardized	411	Esophageal cancer	110	Dietary risks	3	Rate	2018	15.38505404972	30.787658721550002	-3.2950173058799996
2	DALYs (Disability-Adjusted Life Years)	44635	High SDI	3	Both	27	Age-standardized	411	Esophageal cancer	110	Dietary risks	3	Rate	2019	15.19072999053	30.44500116652	-3.24546209124
2	DALYs (Disability-Adjusted Life Years)	44635	High SDI	3	Both	27	Age-standardized	411	Esophageal cancer	110	Dietary risks	3	Rate	2020	14.657688517	29.513629107960003	-3.11942787532
2	DALYs (Disability-Adjusted Life Years)	44635	High SDI	3	Both	27	Age-standardized	411	Esophageal cancer	110	Dietary risks	3	Rate	2021	14.61411600645	29.63260662136	-3.10973966904
2	DALYs (Disability-Adjusted Life Years)	44636	Low-middle SDI	3	Both	27	Age-standardized	411	Esophageal cancer	110	Dietary risks	3	Rate	1990	26.53107849774	51.77611100463	-6.28595232318
2	DALYs (Disability-Adjusted Life Years)	44636	Low-middle SDI	3	Both	27	Age-standardized	411	Esophageal cancer	110	Dietary risks	3	Rate	1991	26.36998084809	51.58702087806	-6.14598684136
2	DALYs (Disability-Adjusted Life Years)	44636	Low-middle SDI	3	Both	27	Age-standardized	411	Esophageal cancer	110	Dietary risks	3	Rate	1992	26.53075646128	51.686153626410004	-6.26510056074
2	DALYs (Disability-Adjusted Life Years)	44636	Low-middle SDI	3	Both	27	Age-standardized	411	Esophageal cancer	110	Dietary risks	3	Rate	1993	26.45087914842	52.05147506583	-6.3197516159200005
2	DALYs (Disability-Adjusted Life Years)	44636	Low-middle SDI	3	Both	27	Age-standardized	411	Esophageal cancer	110	Dietary risks	3	Rate	1994	26.500038621259996	52.18717219922	-6.14868709923
2	DALYs (Disability-Adjusted Life Years)	44636	Low-middle SDI	3	Both	27	Age-standardized	411	Esophageal cancer	110	Dietary risks	3	Rate	1995	26.67115457664	52.05669831857001	-6.27721655461
2	DALYs (Disability-Adjusted Life Years)	44636	Low-middle SDI	3	Both	27	Age-standardized	411	Esophageal cancer	110	Dietary risks	3	Rate	1996	26.54312428623	51.56953580086	-6.161851093779999
2	DALYs (Disability-Adjusted Life Years)	44636	Low-middle SDI	3	Both	27	Age-standardized	411	Esophageal cancer	110	Dietary risks	3	Rate	1997	26.545758954860002	52.01253042367001	-6.17156525931
2	DALYs (Disability-Adjusted Life Years)	44636	Low-middle SDI	3	Both	27	Age-standardized	411	Esophageal cancer	110	Dietary risks	3	Rate	1998	26.49896562353	51.42787818974	-6.2562515692
2	DALYs (Disability-Adjusted Life Years)	44636	Low-middle SDI	3	Both	27	Age-standardized	411	Esophageal cancer	110	Dietary risks	3	Rate	1999	26.05618220903	50.84018337092	-6.165603533840001
2	DALYs (Disability-Adjusted Life Years)	44636	Low-middle SDI	3	Both	27	Age-standardized	411	Esophageal cancer	110	Dietary risks	3	Rate	2000	25.90914761136	50.12947543189	-5.92592481366
2	DALYs (Disability-Adjusted Life Years)	44636	Low-middle SDI	3	Both	27	Age-standardized	411	Esophageal cancer	110	Dietary risks	3	Rate	2001	25.73190712313	50.019074372169996	-5.95440057053
2	DALYs (Disability-Adjusted Life Years)	44636	Low-middle SDI	3	Both	27	Age-standardized	411	Esophageal cancer	110	Dietary risks	3	Rate	2002	25.49395520851	49.59793482679	-5.903380044
2	DALYs (Disability-Adjusted Life Years)	44636	Low-middle SDI	3	Both	27	Age-standardized	411	Esophageal cancer	110	Dietary risks	3	Rate	2003	25.307523621439998	49.385046164769996	-5.7707321057800005
2	DALYs (Disability-Adjusted Life Years)	44636	Low-middle SDI	3	Both	27	Age-standardized	411	Esophageal cancer	110	Dietary risks	3	Rate	2004	24.88602920905	48.549353965289995	-5.6732086485
2	DALYs (Disability-Adjusted Life Years)	44636	Low-middle SDI	3	Both	27	Age-standardized	411	Esophageal cancer	110	Dietary risks	3	Rate	2005	24.79298988702	48.48621742218	-5.58837047881
2	DALYs (Disability-Adjusted Life Years)	44636	Low-middle SDI	3	Both	27	Age-standardized	411	Esophageal cancer	110	Dietary risks	3	Rate	2006	24.49217723873	48.01328169119	-5.50214133836
2	DALYs (Disability-Adjusted Life Years)	44636	Low-middle SDI	3	Both	27	Age-standardized	411	Esophageal cancer	110	Dietary risks	3	Rate	2007	24.36767851078	47.51169442451	-5.39041835578
2	DALYs (Disability-Adjusted Life Years)	44636	Low-middle SDI	3	Both	27	Age-standardized	411	Esophageal cancer	110	Dietary risks	3	Rate	2008	24.17492989622	47.63722775012	-5.42045095404
2	DALYs (Disability-Adjusted Life Years)	44636	Low-middle SDI	3	Both	27	Age-standardized	411	Esophageal cancer	110	Dietary risks	3	Rate	2009	23.76389337474	47.15147470155	-5.229182451670001
2	DALYs (Disability-Adjusted Life Years)	44636	Low-middle SDI	3	Both	27	Age-standardized	411	Esophageal cancer	110	Dietary risks	3	Rate	2010	23.62066760785	46.39554612379	-5.1576853394099995
2	DALYs (Disability-Adjusted Life Years)	44636	Low-middle SDI	3	Both	27	Age-standardized	411	Esophageal cancer	110	Dietary risks	3	Rate	2011	23.31758738608	46.0588717348	-5.09152823338
2	DALYs (Disability-Adjusted Life Years)	44636	Low-middle SDI	3	Both	27	Age-standardized	411	Esophageal cancer	110	Dietary risks	3	Rate	2012	22.9028557984	45.49543550344	-5.02359392072
2	DALYs (Disability-Adjusted Life Years)	44636	Low-middle SDI	3	Both	27	Age-standardized	411	Esophageal cancer	110	Dietary risks	3	Rate	2013	22.767613336820002	45.23953898062	-4.9464117311799995
2	DALYs (Disability-Adjusted Life Years)	44636	Low-middle SDI	3	Both	27	Age-standardized	411	Esophageal cancer	110	Dietary risks	3	Rate	2014	22.51989767706	44.84894850202	-4.93125014549
2	DALYs (Disability-Adjusted Life Years)	44636	Low-middle SDI	3	Both	27	Age-standardized	411	Esophageal cancer	110	Dietary risks	3	Rate	2015	22.50326497581	44.64028324202	-4.84045993193
2	DALYs (Disability-Adjusted Life Years)	44636	Low-middle SDI	3	Both	27	Age-standardized	411	Esophageal cancer	110	Dietary risks	3	Rate	2016	22.52405292841	44.99685737913	-4.85593008342
2	DALYs (Disability-Adjusted Life Years)	44636	Low-middle SDI	3	Both	27	Age-standardized	411	Esophageal cancer	110	Dietary risks	3	Rate	2017	22.54121393865	45.10121047754	-4.81568590359
2	DALYs (Disability-Adjusted Life Years)	44636	Low-middle SDI	3	Both	27	Age-standardized	411	Esophageal cancer	110	Dietary risks	3	Rate	2018	22.50285409384	45.57827638818	-4.83280882427
2	DALYs (Disability-Adjusted Life Years)	44636	Low-middle SDI	3	Both	27	Age-standardized	411	Esophageal cancer	110	Dietary risks	3	Rate	2019	22.31939363971	45.08810315459	-4.84654667259
2	DALYs (Disability-Adjusted Life Years)	44636	Low-middle SDI	3	Both	27	Age-standardized	411	Esophageal cancer	110	Dietary risks	3	Rate	2020	22.08555599229	44.21143739931	-4.82094137034
2	DALYs (Disability-Adjusted Life Years)	44636	Low-middle SDI	3	Both	27	Age-standardized	411	Esophageal cancer	110	Dietary risks	3	Rate	2021	21.85695343123	44.45087667053	-4.63356188705
2	DALYs (Disability-Adjusted Life Years)	44635	High SDI	3	Both	27	Age-standardized	441	Colon and rectum cancer	110	Dietary risks	3	Rate	1990	192.25950508541	298.25842000358	45.82123389902
2	DALYs (Disability-Adjusted Life Years)	44635	High SDI	3	Both	27	Age-standardized	441	Colon and rectum cancer	110	Dietary risks	3	Rate	1991	191.92440820138	298.4378035852	45.783636025220005
2	DALYs (Disability-Adjusted Life Years)	44635	High SDI	3	Both	27	Age-standardized	441	Colon and rectum cancer	110	Dietary risks	3	Rate	1992	191.09203134679	296.85740918422	45.485935908289996
2	DALYs (Disability-Adjusted Life Years)	44635	High SDI	3	Both	27	Age-standardized	441	Colon and rectum cancer	110	Dietary risks	3	Rate	1993	190.2282679921	294.42451719932	45.0628467787
2	DALYs (Disability-Adjusted Life Years)	44635	High SDI	3	Both	27	Age-standardized	441	Colon and rectum cancer	110	Dietary risks	3	Rate	1994	188.28828247109	292.78629847195003	44.312162079379995
2	DALYs (Disability-Adjusted Life Years)	44635	High SDI	3	Both	27	Age-standardized	441	Colon and rectum cancer	110	Dietary risks	3	Rate	1995	186.61919806785	290.54501429103	43.76616049609
2	DALYs (Disability-Adjusted Life Years)	44635	High SDI	3	Both	27	Age-standardized	441	Colon and rectum cancer	110	Dietary risks	3	Rate	1996	183.79532630457	286.65811960395	42.885107333250005
2	DALYs (Disability-Adjusted Life Years)	44635	High SDI	3	Both	27	Age-standardized	441	Colon and rectum cancer	110	Dietary risks	3	Rate	1997	181.13635244561	283.12243593675	42.10143014744
2	DALYs (Disability-Adjusted Life Years)	44635	High SDI	3	Both	27	Age-standardized	441	Colon and rectum cancer	110	Dietary risks	3	Rate	1998	179.17146102738002	279.55450139195	41.38460857811
2	DALYs (Disability-Adjusted Life Years)	44635	High SDI	3	Both	27	Age-standardized	441	Colon and rectum cancer	110	Dietary risks	3	Rate	1999	177.58022626226	277.43388220118	41.01113042643
2	DALYs (Disability-Adjusted Life Years)	44635	High SDI	3	Both	27	Age-standardized	441	Colon and rectum cancer	110	Dietary risks	3	Rate	2000	175.59008219417998	273.28514081301	40.21290756679
2	DALYs (Disability-Adjusted Life Years)	44635	High SDI	3	Both	27	Age-standardized	441	Colon and rectum cancer	110	Dietary risks	3	Rate	2001	174.10289801982	271.05097634278	39.94817908245
2	DALYs (Disability-Adjusted Life Years)	44635	High SDI	3	Both	27	Age-standardized	441	Colon and rectum cancer	110	Dietary risks	3	Rate	2002	171.99377133393	267.42012718429	39.34676274849
2	DALYs (Disability-Adjusted Life Years)	44635	High SDI	3	Both	27	Age-standardized	441	Colon and rectum cancer	110	Dietary risks	3	Rate	2003	169.67962002101	264.38111866034	38.661356958519995
2	DALYs (Disability-Adjusted Life Years)	44635	High SDI	3	Both	27	Age-standardized	441	Colon and rectum cancer	110	Dietary risks	3	Rate	2004	166.01221515974	257.75378786848	37.85049290584
2	DALYs (Disability-Adjusted Life Years)	44635	High SDI	3	Both	27	Age-standardized	441	Colon and rectum cancer	110	Dietary risks	3	Rate	2005	163.47425699557002	254.56262687742	37.27713659688
2	DALYs (Disability-Adjusted Life Years)	44635	High SDI	3	Both	27	Age-standardized	441	Colon and rectum cancer	110	Dietary risks	3	Rate	2006	161.16941207657	251.48048916383	36.6134668809
2	DALYs (Disability-Adjusted Life Years)	44635	High SDI	3	Both	27	Age-standardized	441	Colon and rectum cancer	110	Dietary risks	3	Rate	2007	159.00036723032	248.04205743409	36.06975990655
2	DALYs (Disability-Adjusted Life Years)	44635	High SDI	3	Both	27	Age-standardized	441	Colon and rectum cancer	110	Dietary risks	3	Rate	2008	157.20672987099002	245.57035642998997	35.60526896084
2	DALYs (Disability-Adjusted Life Years)	44635	High SDI	3	Both	27	Age-standardized	441	Colon and rectum cancer	110	Dietary risks	3	Rate	2009	154.61622735187	241.43933517614	35.35507467031
2	DALYs (Disability-Adjusted Life Years)	44635	High SDI	3	Both	27	Age-standardized	441	Colon and rectum cancer	110	Dietary risks	3	Rate	2010	152.42411184230002	237.98342256918	34.824936081139995
2	DALYs (Disability-Adjusted Life Years)	44635	High SDI	3	Both	27	Age-standardized	441	Colon and rectum cancer	110	Dietary risks	3	Rate	2011	151.02163419657	235.65294261225	34.65109809431
2	DALYs (Disability-Adjusted Life Years)	44635	High SDI	3	Both	27	Age-standardized	441	Colon and rectum cancer	110	Dietary risks	3	Rate	2012	148.82254364377	232.49160124441	34.189820416459995
2	DALYs (Disability-Adjusted Life Years)	44635	High SDI	3	Both	27	Age-standardized	441	Colon and rectum cancer	110	Dietary risks	3	Rate	2013	146.80050108286	229.72768632673998	33.82206871462
2	DALYs (Disability-Adjusted Life Years)	44635	High SDI	3	Both	27	Age-standardized	441	Colon and rectum cancer	110	Dietary risks	3	Rate	2014	144.46200800714	226.11151634042	33.13209973411
2	DALYs (Disability-Adjusted Life Years)	44635	High SDI	3	Both	27	Age-standardized	441	Colon and rectum cancer	110	Dietary risks	3	Rate	2015	143.85420561408	224.11377233701998	33.00935089106
2	DALYs (Disability-Adjusted Life Years)	44635	High SDI	3	Both	27	Age-standardized	441	Colon and rectum cancer	110	Dietary risks	3	Rate	2016	143.06982700173	222.85146355004002	32.81845290983
2	DALYs (Disability-Adjusted Life Years)	44635	High SDI	3	Both	27	Age-standardized	441	Colon and rectum cancer	110	Dietary risks	3	Rate	2017	141.15516520861	220.6119442844	32.168037890579996
2	DALYs (Disability-Adjusted Life Years)	44635	High SDI	3	Both	27	Age-standardized	441	Colon and rectum cancer	110	Dietary risks	3	Rate	2018	139.14546896725	217.16147648309	31.775897598969998
2	DALYs (Disability-Adjusted Life Years)	44635	High SDI	3	Both	27	Age-standardized	441	Colon and rectum cancer	110	Dietary risks	3	Rate	2019	137.02468303882	214.65665988263999	31.27890018931
2	DALYs (Disability-Adjusted Life Years)	44635	High SDI	3	Both	27	Age-standardized	441	Colon and rectum cancer	110	Dietary risks	3	Rate	2020	133.17318721512	209.39948247914998	30.326062777439997
2	DALYs (Disability-Adjusted Life Years)	44635	High SDI	3	Both	27	Age-standardized	441	Colon and rectum cancer	110	Dietary risks	3	Rate	2021	132.69812201576	209.13412725817	30.400050967899997
2	DALYs (Disability-Adjusted Life Years)	44636	Low-middle SDI	3	Both	27	Age-standardized	441	Colon and rectum cancer	110	Dietary risks	3	Rate	1990	61.86105846538	88.29794359368	35.0991066567
2	DALYs (Disability-Adjusted Life Years)	44636	Low-middle SDI	3	Both	27	Age-standardized	441	Colon and rectum cancer	110	Dietary risks	3	Rate	1991	61.61694344246	87.14244590451	34.77133198487
2	DALYs (Disability-Adjusted Life Years)	44636	Low-middle SDI	3	Both	27	Age-standardized	441	Colon and rectum cancer	110	Dietary risks	3	Rate	1992	61.94605884196999	87.46591666910001	35.21805789176
2	DALYs (Disability-Adjusted Life Years)	44636	Low-middle SDI	3	Both	27	Age-standardized	441	Colon and rectum cancer	110	Dietary risks	3	Rate	1993	62.09883746093	87.7655737716	35.15140767237
2	DALYs (Disability-Adjusted Life Years)	44636	Low-middle SDI	3	Both	27	Age-standardized	441	Colon and rectum cancer	110	Dietary risks	3	Rate	1994	62.42122304333	88.18279510512	35.34786159606
2	DALYs (Disability-Adjusted Life Years)	44636	Low-middle SDI	3	Both	27	Age-standardized	441	Colon and rectum cancer	110	Dietary risks	3	Rate	1995	62.77190160257	89.61669665332	35.47020561062
2	DALYs (Disability-Adjusted Life Years)	44636	Low-middle SDI	3	Both	27	Age-standardized	441	Colon and rectum cancer	110	Dietary risks	3	Rate	1996	62.76509033259	88.18728460282	35.015497197280006
2	DALYs (Disability-Adjusted Life Years)	44636	Low-middle SDI	3	Both	27	Age-standardized	441	Colon and rectum cancer	110	Dietary risks	3	Rate	1997	63.06414572934	89.15578165659001	35.255403416259995
2	DALYs (Disability-Adjusted Life Years)	44636	Low-middle SDI	3	Both	27	Age-standardized	441	Colon and rectum cancer	110	Dietary risks	3	Rate	1998	63.3784281607	89.96243693921001	35.318809787460005
2	DALYs (Disability-Adjusted Life Years)	44636	Low-middle SDI	3	Both	27	Age-standardized	441	Colon and rectum cancer	110	Dietary risks	3	Rate	1999	63.12998044437	89.53064884443	35.11298359963
2	DALYs (Disability-Adjusted Life Years)	44636	Low-middle SDI	3	Both	27	Age-standardized	441	Colon and rectum cancer	110	Dietary risks	3	Rate	2000	63.3944170762	89.81323436331	34.79682135572
2	DALYs (Disability-Adjusted Life Years)	44636	Low-middle SDI	3	Both	27	Age-standardized	441	Colon and rectum cancer	110	Dietary risks	3	Rate	2001	63.59943649289	90.07727827837	34.99749240135
2	DALYs (Disability-Adjusted Life Years)	44636	Low-middle SDI	3	Both	27	Age-standardized	441	Colon and rectum cancer	110	Dietary risks	3	Rate	2002	63.965912233660006	90.87141757231001	35.12730667169
2	DALYs (Disability-Adjusted Life Years)	44636	Low-middle SDI	3	Both	27	Age-standardized	441	Colon and rectum cancer	110	Dietary risks	3	Rate	2003	64.29725166557	91.48184642949	35.12507242809
2	DALYs (Disability-Adjusted Life Years)	44636	Low-middle SDI	3	Both	27	Age-standardized	441	Colon and rectum cancer	110	Dietary risks	3	Rate	2004	64.09705318308	90.53143376569	34.90881125136
2	DALYs (Disability-Adjusted Life Years)	44636	Low-middle SDI	3	Both	27	Age-standardized	441	Colon and rectum cancer	110	Dietary risks	3	Rate	2005	64.09648301266	90.9465506366	34.306554206
2	DALYs (Disability-Adjusted Life Years)	44636	Low-middle SDI	3	Both	27	Age-standardized	441	Colon and rectum cancer	110	Dietary risks	3	Rate	2006	63.716717291669994	90.52218875295	34.264614917189995
2	DALYs (Disability-Adjusted Life Years)	44636	Low-middle SDI	3	Both	27	Age-standardized	441	Colon and rectum cancer	110	Dietary risks	3	Rate	2007	63.69486718886	90.24474563727	34.28023772198
2	DALYs (Disability-Adjusted Life Years)	44636	Low-middle SDI	3	Both	27	Age-standardized	441	Colon and rectum cancer	110	Dietary risks	3	Rate	2008	63.63315294403	90.21028164533	33.64099267304
2	DALYs (Disability-Adjusted Life Years)	44636	Low-middle SDI	3	Both	27	Age-standardized	441	Colon and rectum cancer	110	Dietary risks	3	Rate	2009	63.20075187485	89.98545996761	33.08465474533
2	DALYs (Disability-Adjusted Life Years)	44636	Low-middle SDI	3	Both	27	Age-standardized	441	Colon and rectum cancer	110	Dietary risks	3	Rate	2010	63.08490613744	89.44517845994	32.89856118664
2	DALYs (Disability-Adjusted Life Years)	44636	Low-middle SDI	3	Both	27	Age-standardized	441	Colon and rectum cancer	110	Dietary risks	3	Rate	2011	62.98538152821	89.38907056588	32.386957754630004
2	DALYs (Disability-Adjusted Life Years)	44636	Low-middle SDI	3	Both	27	Age-standardized	441	Colon and rectum cancer	110	Dietary risks	3	Rate	2012	62.72165315891	88.41306447723	32.01022944001
2	DALYs (Disability-Adjusted Life Years)	44636	Low-middle SDI	3	Both	27	Age-standardized	441	Colon and rectum cancer	110	Dietary risks	3	Rate	2013	62.89685838009	88.66419589409	31.8307977013
2	DALYs (Disability-Adjusted Life Years)	44636	Low-middle SDI	3	Both	27	Age-standardized	441	Colon and rectum cancer	110	Dietary risks	3	Rate	2014	63.15135272194	89.4068791115	32.19226730842
2	DALYs (Disability-Adjusted Life Years)	44636	Low-middle SDI	3	Both	27	Age-standardized	441	Colon and rectum cancer	110	Dietary risks	3	Rate	2015	63.678898418539994	90.67942525344999	32.15987285744
2	DALYs (Disability-Adjusted Life Years)	44636	Low-middle SDI	3	Both	27	Age-standardized	441	Colon and rectum cancer	110	Dietary risks	3	Rate	2016	64.06292193332	90.80090244234	32.02342695073
2	DALYs (Disability-Adjusted Life Years)	44636	Low-middle SDI	3	Both	27	Age-standardized	441	Colon and rectum cancer	110	Dietary risks	3	Rate	2017	64.26068943986	91.47538123041	31.98365584839
2	DALYs (Disability-Adjusted Life Years)	44636	Low-middle SDI	3	Both	27	Age-standardized	441	Colon and rectum cancer	110	Dietary risks	3	Rate	2018	64.59965150801	92.7378292946	32.59620592646
2	DALYs (Disability-Adjusted Life Years)	44636	Low-middle SDI	3	Both	27	Age-standardized	441	Colon and rectum cancer	110	Dietary risks	3	Rate	2019	64.39539568062	92.00082720831	31.769076364960004
2	DALYs (Disability-Adjusted Life Years)	44636	Low-middle SDI	3	Both	27	Age-standardized	441	Colon and rectum cancer	110	Dietary risks	3	Rate	2020	64.00718617897999	91.70396048751999	31.36999537745
2	DALYs (Disability-Adjusted Life Years)	44636	Low-middle SDI	3	Both	27	Age-standardized	441	Colon and rectum cancer	110	Dietary risks	3	Rate	2021	63.67281849604	90.39430880468001	31.536628573199998
2	DALYs (Disability-Adjusted Life Years)	44637	Low SDI	3	Both	27	Age-standardized	429	Breast cancer	110	Dietary risks	3	Rate	1990	20.54239885954	45.23459773823	-0.00446900267
2	DALYs (Disability-Adjusted Life Years)	44637	Low SDI	3	Both	27	Age-standardized	429	Breast cancer	110	Dietary risks	3	Rate	1991	20.67661712124	45.12206491329	-0.00453808542
2	DALYs (Disability-Adjusted Life Years)	44637	Low SDI	3	Both	27	Age-standardized	429	Breast cancer	110	Dietary risks	3	Rate	1992	20.73928048245	45.384284695779996	-0.0048178716
2	DALYs (Disability-Adjusted Life Years)	44637	Low SDI	3	Both	27	Age-standardized	429	Breast cancer	110	Dietary risks	3	Rate	1993	20.879889309670002	45.46667759592	-0.00422865186
2	DALYs (Disability-Adjusted Life Years)	44637	Low SDI	3	Both	27	Age-standardized	429	Breast cancer	110	Dietary risks	3	Rate	1994	20.9659261935	45.28847651532	-0.0042658910999999996
2	DALYs (Disability-Adjusted Life Years)	44637	Low SDI	3	Both	27	Age-standardized	429	Breast cancer	110	Dietary risks	3	Rate	1995	21.11020708126	45.66459488207	-0.00389303301
2	DALYs (Disability-Adjusted Life Years)	44637	Low SDI	3	Both	27	Age-standardized	429	Breast cancer	110	Dietary risks	3	Rate	1996	21.157882785319998	45.91461194783	-0.00373512656
2	DALYs (Disability-Adjusted Life Years)	44637	Low SDI	3	Both	27	Age-standardized	429	Breast cancer	110	Dietary risks	3	Rate	1997	21.15251948458	45.76376846912	-0.00419717741
2	DALYs (Disability-Adjusted Life Years)	44637	Low SDI	3	Both	27	Age-standardized	429	Breast cancer	110	Dietary risks	3	Rate	1998	21.23381213998	45.21937423164	-0.0043188192799999995
2	DALYs (Disability-Adjusted Life Years)	44637	Low SDI	3	Both	27	Age-standardized	429	Breast cancer	110	Dietary risks	3	Rate	1999	21.29015049481	46.00173574607	-0.00401749749
2	DALYs (Disability-Adjusted Life Years)	44637	Low SDI	3	Both	27	Age-standardized	429	Breast cancer	110	Dietary risks	3	Rate	2000	21.37241209084	46.22088687678	-0.00456681904
2	DALYs (Disability-Adjusted Life Years)	44637	Low SDI	3	Both	27	Age-standardized	429	Breast cancer	110	Dietary risks	3	Rate	2001	21.38664328362	45.75165313318	-0.00452332341
2	DALYs (Disability-Adjusted Life Years)	44637	Low SDI	3	Both	27	Age-standardized	429	Breast cancer	110	Dietary risks	3	Rate	2002	21.32504234174	46.07603244355	-0.00460560173
2	DALYs (Disability-Adjusted Life Years)	44637	Low SDI	3	Both	27	Age-standardized	429	Breast cancer	110	Dietary risks	3	Rate	2003	21.36120312581	46.14880712253	-0.00476193092
2	DALYs (Disability-Adjusted Life Years)	44637	Low SDI	3	Both	27	Age-standardized	429	Breast cancer	110	Dietary risks	3	Rate	2004	21.47151765126	46.2179675792	-0.0047869961099999995
2	DALYs (Disability-Adjusted Life Years)	44637	Low SDI	3	Both	27	Age-standardized	429	Breast cancer	110	Dietary risks	3	Rate	2005	21.506127548370003	46.74678163222	-0.00453203161
2	DALYs (Disability-Adjusted Life Years)	44637	Low SDI	3	Both	27	Age-standardized	429	Breast cancer	110	Dietary risks	3	Rate	2006	21.55727271868	46.810694275109995	-0.00425600625
2	DALYs (Disability-Adjusted Life Years)	44637	Low SDI	3	Both	27	Age-standardized	429	Breast cancer	110	Dietary risks	3	Rate	2007	21.65987440908	47.3775375378	-0.00443526079
2	DALYs (Disability-Adjusted Life Years)	44637	Low SDI	3	Both	27	Age-standardized	429	Breast cancer	110	Dietary risks	3	Rate	2008	21.77232546871	47.30993894646	-0.0039883470300000005
2	DALYs (Disability-Adjusted Life Years)	44637	Low SDI	3	Both	27	Age-standardized	429	Breast cancer	110	Dietary risks	3	Rate	2009	21.95791351103	47.73738702866	-0.0044312962099999995
2	DALYs (Disability-Adjusted Life Years)	44637	Low SDI	3	Both	27	Age-standardized	429	Breast cancer	110	Dietary risks	3	Rate	2010	22.20270392	48.31845987205	-0.00500148544
2	DALYs (Disability-Adjusted Life Years)	44637	Low SDI	3	Both	27	Age-standardized	429	Breast cancer	110	Dietary risks	3	Rate	2011	22.521799586969998	49.27293713500001	-0.00527605994
2	DALYs (Disability-Adjusted Life Years)	44637	Low SDI	3	Both	27	Age-standardized	429	Breast cancer	110	Dietary risks	3	Rate	2012	22.940366696479998	50.347395062960004	-0.00561910277
2	DALYs (Disability-Adjusted Life Years)	44637	Low SDI	3	Both	27	Age-standardized	429	Breast cancer	110	Dietary risks	3	Rate	2013	23.49359338591	51.88916993399	-0.006191526219999999
2	DALYs (Disability-Adjusted Life Years)	44637	Low SDI	3	Both	27	Age-standardized	429	Breast cancer	110	Dietary risks	3	Rate	2014	24.04607355097	51.305423489380004	-0.00633787168
2	DALYs (Disability-Adjusted Life Years)	44637	Low SDI	3	Both	27	Age-standardized	429	Breast cancer	110	Dietary risks	3	Rate	2015	24.32873498316	53.18632436359	-0.00644371542
2	DALYs (Disability-Adjusted Life Years)	44637	Low SDI	3	Both	27	Age-standardized	429	Breast cancer	110	Dietary risks	3	Rate	2016	24.80826763732	53.797435162030006	-0.0067686481
2	DALYs (Disability-Adjusted Life Years)	44637	Low SDI	3	Both	27	Age-standardized	429	Breast cancer	110	Dietary risks	3	Rate	2017	25.241580749980002	55.17604363511	-0.00698474513
2	DALYs (Disability-Adjusted Life Years)	44637	Low SDI	3	Both	27	Age-standardized	429	Breast cancer	110	Dietary risks	3	Rate	2018	25.51177483979	56.77770185498	-0.006518463719999999
2	DALYs (Disability-Adjusted Life Years)	44637	Low SDI	3	Both	27	Age-standardized	429	Breast cancer	110	Dietary risks	3	Rate	2019	25.93115765185	56.668044127490006	-0.00656935243
2	DALYs (Disability-Adjusted Life Years)	44637	Low SDI	3	Both	27	Age-standardized	429	Breast cancer	110	Dietary risks	3	Rate	2020	26.30401813554	57.74617183146	-0.0069245092599999995
2	DALYs (Disability-Adjusted Life Years)	44637	Low SDI	3	Both	27	Age-standardized	429	Breast cancer	110	Dietary risks	3	Rate	2021	26.61909710602	57.422311529640005	-0.00661115112
2	DALYs (Disability-Adjusted Life Years)	44636	Low-middle SDI	3	Both	27	Age-standardized	414	Stomach cancer	110	Dietary risks	3	Rate	1990	21.39164918128	108.45737524352	4.9790000000000004e-08
2	DALYs (Disability-Adjusted Life Years)	44636	Low-middle SDI	3	Both	27	Age-standardized	414	Stomach cancer	110	Dietary risks	3	Rate	1991	21.13459305329	107.28995240283	1.48e-08
2	DALYs (Disability-Adjusted Life Years)	44636	Low-middle SDI	3	Both	27	Age-standardized	414	Stomach cancer	110	Dietary risks	3	Rate	1992	21.07769540284	106.61440305647001	-1.9699999999999998e-08
2	DALYs (Disability-Adjusted Life Years)	44636	Low-middle SDI	3	Both	27	Age-standardized	414	Stomach cancer	110	Dietary risks	3	Rate	1993	20.75532576388	105.31933087052	-5.45e-09
2	DALYs (Disability-Adjusted Life Years)	44636	Low-middle SDI	3	Both	27	Age-standardized	414	Stomach cancer	110	Dietary risks	3	Rate	1994	20.51718033993	104.70974535766	9.97e-09
2	DALYs (Disability-Adjusted Life Years)	44636	Low-middle SDI	3	Both	27	Age-standardized	414	Stomach cancer	110	Dietary risks	3	Rate	1995	20.24350324354	104.09446691637	3.4330000000000004e-08
2	DALYs (Disability-Adjusted Life Years)	44636	Low-middle SDI	3	Both	27	Age-standardized	414	Stomach cancer	110	Dietary risks	3	Rate	1996	20.12751630157	103.05102786634	3.6049999999999995e-08
2	DALYs (Disability-Adjusted Life Years)	44636	Low-middle SDI	3	Both	27	Age-standardized	414	Stomach cancer	110	Dietary risks	3	Rate	1997	20.04435396628	103.02899303275	4.7739999999999996e-08
2	DALYs (Disability-Adjusted Life Years)	44636	Low-middle SDI	3	Both	27	Age-standardized	414	Stomach cancer	110	Dietary risks	3	Rate	1998	19.95428568323	102.64851461443999	5.7999999999999997e-08
2	DALYs (Disability-Adjusted Life Years)	44636	Low-middle SDI	3	Both	27	Age-standardized	414	Stomach cancer	110	Dietary risks	3	Rate	1999	19.49804015745	98.78038917564001	3.115e-08
2	DALYs (Disability-Adjusted Life Years)	44636	Low-middle SDI	3	Both	27	Age-standardized	414	Stomach cancer	110	Dietary risks	3	Rate	2000	19.29404454814	98.12799752426001	2.078e-08
2	DALYs (Disability-Adjusted Life Years)	44636	Low-middle SDI	3	Both	27	Age-standardized	414	Stomach cancer	110	Dietary risks	3	Rate	2001	19.0888135766	98.34438884238001	1.936e-08
2	DALYs (Disability-Adjusted Life Years)	44636	Low-middle SDI	3	Both	27	Age-standardized	414	Stomach cancer	110	Dietary risks	3	Rate	2002	18.89350491979	96.43307897469	2.025e-08
2	DALYs (Disability-Adjusted Life Years)	44636	Low-middle SDI	3	Both	27	Age-standardized	414	Stomach cancer	110	Dietary risks	3	Rate	2003	18.709363016610002	96.5961667282	1.4719999999999999e-08
2	DALYs (Disability-Adjusted Life Years)	44636	Low-middle SDI	3	Both	27	Age-standardized	414	Stomach cancer	110	Dietary risks	3	Rate	2004	18.27062461895	93.84218303117	2.874e-08
2	DALYs (Disability-Adjusted Life Years)	44636	Low-middle SDI	3	Both	27	Age-standardized	414	Stomach cancer	110	Dietary risks	3	Rate	2005	18.14228536622	93.51790283964999	2.1250000000000002e-08
2	DALYs (Disability-Adjusted Life Years)	44636	Low-middle SDI	3	Both	27	Age-standardized	414	Stomach cancer	110	Dietary risks	3	Rate	2006	18.00453869393	91.58997101353	2.339e-08
2	DALYs (Disability-Adjusted Life Years)	44636	Low-middle SDI	3	Both	27	Age-standardized	414	Stomach cancer	110	Dietary risks	3	Rate	2007	18.07002379194	93.07757754154	3.1290000000000004e-08
2	DALYs (Disability-Adjusted Life Years)	44636	Low-middle SDI	3	Both	27	Age-standardized	414	Stomach cancer	110	Dietary risks	3	Rate	2008	17.89732535049	92.3961021918	2.4530000000000002e-08
2	DALYs (Disability-Adjusted Life Years)	44636	Low-middle SDI	3	Both	27	Age-standardized	414	Stomach cancer	110	Dietary risks	3	Rate	2009	17.630619877210002	90.92319711939	3.91e-08
2	DALYs (Disability-Adjusted Life Years)	44636	Low-middle SDI	3	Both	27	Age-standardized	414	Stomach cancer	110	Dietary risks	3	Rate	2010	17.60340030163	90.05441863859	3.242e-08
2	DALYs (Disability-Adjusted Life Years)	44636	Low-middle SDI	3	Both	27	Age-standardized	414	Stomach cancer	110	Dietary risks	3	Rate	2011	17.23799650752	88.13522473768	2.865e-08
2	DALYs (Disability-Adjusted Life Years)	44636	Low-middle SDI	3	Both	27	Age-standardized	414	Stomach cancer	110	Dietary risks	3	Rate	2012	16.88430893255	85.44474643934	4.3689999999999996e-08
2	DALYs (Disability-Adjusted Life Years)	44636	Low-middle SDI	3	Both	27	Age-standardized	414	Stomach cancer	110	Dietary risks	3	Rate	2013	16.76624054433	86.05303452702	4.234e-08
2	DALYs (Disability-Adjusted Life Years)	44636	Low-middle SDI	3	Both	27	Age-standardized	414	Stomach cancer	110	Dietary risks	3	Rate	2014	16.45401945311	83.59883347540999	3.279e-08
2	DALYs (Disability-Adjusted Life Years)	44636	Low-middle SDI	3	Both	27	Age-standardized	414	Stomach cancer	110	Dietary risks	3	Rate	2015	16.254603693110003	82.46552563467	3.728e-08
2	DALYs (Disability-Adjusted Life Years)	44636	Low-middle SDI	3	Both	27	Age-standardized	414	Stomach cancer	110	Dietary risks	3	Rate	2016	16.08282875339	80.75119385744	4.274e-08
2	DALYs (Disability-Adjusted Life Years)	44636	Low-middle SDI	3	Both	27	Age-standardized	414	Stomach cancer	110	Dietary risks	3	Rate	2017	15.847390369320001	80.10155783578	4.8819999999999996e-08
2	DALYs (Disability-Adjusted Life Years)	44636	Low-middle SDI	3	Both	27	Age-standardized	414	Stomach cancer	110	Dietary risks	3	Rate	2018	15.75095951083	80.10410442865	5.518e-08
2	DALYs (Disability-Adjusted Life Years)	44636	Low-middle SDI	3	Both	27	Age-standardized	414	Stomach cancer	110	Dietary risks	3	Rate	2019	15.47551999938	78.94323813946	4.858e-08
2	DALYs (Disability-Adjusted Life Years)	44636	Low-middle SDI	3	Both	27	Age-standardized	414	Stomach cancer	110	Dietary risks	3	Rate	2020	15.14083826923	76.48799130975	5.0980000000000004e-08
2	DALYs (Disability-Adjusted Life Years)	44636	Low-middle SDI	3	Both	27	Age-standardized	414	Stomach cancer	110	Dietary risks	3	Rate	2021	14.78284954351	75.0934678326	3.466e-08
2	DALYs (Disability-Adjusted Life Years)	44639	Middle SDI	3	Both	27	Age-standardized	429	Breast cancer	110	Dietary risks	3	Rate	1990	22.11395645048	48.11093159363	-0.00621889716
2	DALYs (Disability-Adjusted Life Years)	44639	Middle SDI	3	Both	27	Age-standardized	429	Breast cancer	110	Dietary risks	3	Rate	1991	22.1813787685	47.7938834777	-0.00685000021
2	DALYs (Disability-Adjusted Life Years)	44639	Middle SDI	3	Both	27	Age-standardized	429	Breast cancer	110	Dietary risks	3	Rate	1992	22.48792320832	48.10722817698	-0.0072832836
2	DALYs (Disability-Adjusted Life Years)	44639	Middle SDI	3	Both	27	Age-standardized	429	Breast cancer	110	Dietary risks	3	Rate	1993	22.66160790444	48.2240680859	-0.007617247729999999
2	DALYs (Disability-Adjusted Life Years)	44639	Middle SDI	3	Both	27	Age-standardized	429	Breast cancer	110	Dietary risks	3	Rate	1994	22.92047543015	49.235363949029995	-0.00750026209
2	DALYs (Disability-Adjusted Life Years)	44639	Middle SDI	3	Both	27	Age-standardized	429	Breast cancer	110	Dietary risks	3	Rate	1995	22.96480878676	50.343616744159995	-0.00788851742
2	DALYs (Disability-Adjusted Life Years)	44639	Middle SDI	3	Both	27	Age-standardized	429	Breast cancer	110	Dietary risks	3	Rate	1996	23.0383488899	49.100535977609994	-0.00798410936
2	DALYs (Disability-Adjusted Life Years)	44639	Middle SDI	3	Both	27	Age-standardized	429	Breast cancer	110	Dietary risks	3	Rate	1997	23.0181172073	49.20610888857	-0.00770807968
2	DALYs (Disability-Adjusted Life Years)	44639	Middle SDI	3	Both	27	Age-standardized	429	Breast cancer	110	Dietary risks	3	Rate	1998	23.10199322364	49.416087820369995	-0.0077780038300000005
2	DALYs (Disability-Adjusted Life Years)	44639	Middle SDI	3	Both	27	Age-standardized	429	Breast cancer	110	Dietary risks	3	Rate	1999	23.16304883692	50.762951695210006	-0.00772528082
2	DALYs (Disability-Adjusted Life Years)	44639	Middle SDI	3	Both	27	Age-standardized	429	Breast cancer	110	Dietary risks	3	Rate	2000	23.07283996931	49.30722423995999	-0.007587405
2	DALYs (Disability-Adjusted Life Years)	44639	Middle SDI	3	Both	27	Age-standardized	429	Breast cancer	110	Dietary risks	3	Rate	2001	23.04891910777	49.10540488704	-0.00745454757
2	DALYs (Disability-Adjusted Life Years)	44639	Middle SDI	3	Both	27	Age-standardized	429	Breast cancer	110	Dietary risks	3	Rate	2002	23.058604782419998	49.06342456172	-0.0074070552
2	DALYs (Disability-Adjusted Life Years)	44639	Middle SDI	3	Both	27	Age-standardized	429	Breast cancer	110	Dietary risks	3	Rate	2003	23.12106258925	48.896938610389995	-0.00735665284
2	DALYs (Disability-Adjusted Life Years)	44639	Middle SDI	3	Both	27	Age-standardized	429	Breast cancer	110	Dietary risks	3	Rate	2004	23.10711561857	49.16268706646	-0.00686671857
[truncated: 305 more rows]
