# Supplementary material for: Global impact of dietary risks on cancers: burdens across regions from 1990 to 2021 and the projection to 2035
Source: Front Nutr. 2025 Jul 4;12:1585305. doi: 10.3389/fnut.2025.1585305 (PMC12271164; doi:10.3389/fnut.2025.1585305)
Supplement: Supplementary file 1 [file Data_Sheet_1.zip › Supplementary data/Fig 5/DALY.csv]

	measure_name	location_name	sex_name	age_name	cause_name	rei_name	metric_name	year	val	upper	lower
1	DALYs (Disability-Adjusted Life Years)	Global	Male	25-29 years	Neoplasms	Dietary risks	Number	2021	67336.93870517754	113352.33171092	26264.40333957723
2	DALYs (Disability-Adjusted Life Years)	Global	Female	25-29 years	Neoplasms	Dietary risks	Number	2021	82358.59649621964	151790.1150467306	20713.70390112441
3	DALYs (Disability-Adjusted Life Years)	Global	Male	25-29 years	Neoplasms	Dietary risks	Rate	2021	22.64523012884	38.12008218065	8.83264771548
4	DALYs (Disability-Adjusted Life Years)	Global	Female	25-29 years	Neoplasms	Dietary risks	Rate	2021	28.30316126622	52.16383337693	7.11842268902
5	DALYs (Disability-Adjusted Life Years)	Global	Male	30-34 years	Neoplasms	Dietary risks	Number	2021	153872.4292000218	270220.5694377563	57903.36418570168
6	DALYs (Disability-Adjusted Life Years)	Global	Female	30-34 years	Neoplasms	Dietary risks	Number	2021	182740.1209847944	340574.6030694422	42279.29229683473
7	DALYs (Disability-Adjusted Life Years)	Global	Male	30-34 years	Neoplasms	Dietary risks	Rate	2021	50.35928017024	88.43763262092	18.95057974315
8	DALYs (Disability-Adjusted Life Years)	Global	Female	30-34 years	Neoplasms	Dietary risks	Rate	2021	61.13123059757	113.93088985449	14.14350145425
9	DALYs (Disability-Adjusted Life Years)	Global	Male	35-39 years	Neoplasms	Dietary risks	Number	2021	234923.2588874958	423353.9697772263	84068.91500510239
10	DALYs (Disability-Adjusted Life Years)	Global	Female	35-39 years	Neoplasms	Dietary risks	Number	2021	302045.5726637733	566368.722091422	62710.25040800677
11	DALYs (Disability-Adjusted Life Years)	Global	Male	35-39 years	Neoplasms	Dietary risks	Rate	2021	82.9931676744	149.5615511454	29.69967976889
12	DALYs (Disability-Adjusted Life Years)	Global	Female	35-39 years	Neoplasms	Dietary risks	Rate	2021	108.7266379014	203.87442339392	22.57366207584
13	DALYs (Disability-Adjusted Life Years)	Global	Male	40-44 years	Neoplasms	Dietary risks	Number	2021	355039.7664909937	654811.6404164309	118253.2668889974
14	DALYs (Disability-Adjusted Life Years)	Global	Female	40-44 years	Neoplasms	Dietary risks	Number	2021	444185.0878806288	837159.2649999522	89852.05536022008
15	DALYs (Disability-Adjusted Life Years)	Global	Male	40-44 years	Neoplasms	Dietary risks	Rate	2021	140.79887731762	259.68004862205	46.89595022459
16	DALYs (Disability-Adjusted Life Years)	Global	Female	40-44 years	Neoplasms	Dietary risks	Rate	2021	179.04201648508	337.44195159708	36.21754447854
17	DALYs (Disability-Adjusted Life Years)	Global	Male	45-49 years	Neoplasms	Dietary risks	Number	2021	561406.7589144976	1012983.775412284	177320.0456743326
18	DALYs (Disability-Adjusted Life Years)	Global	Female	45-49 years	Neoplasms	Dietary risks	Number	2021	628663.6690787064	1154709.642217874	136589.0491888566
19	DALYs (Disability-Adjusted Life Years)	Global	Male	45-49 years	Neoplasms	Dietary risks	Rate	2021	236.02199689139	425.8702797837301	74.54743036911
20	DALYs (Disability-Adjusted Life Years)	Global	Female	45-49 years	Neoplasms	Dietary risks	Rate	2021	266.78696120671	490.02589409191	57.96450337365
21	DALYs (Disability-Adjusted Life Years)	Global	Male	50-54 years	Neoplasms	Dietary risks	Number	2021	863141.5897156241	1583905.769119933	263728.4429742933
22	DALYs (Disability-Adjusted Life Years)	Global	Female	50-54 years	Neoplasms	Dietary risks	Number	2021	846104.7556876661	1546069.199902807	197842.0009088763
23	DALYs (Disability-Adjusted Life Years)	Global	Male	50-54 years	Neoplasms	Dietary risks	Rate	2021	388.83681961877	713.53401247104	118.80707664998
24	DALYs (Disability-Adjusted Life Years)	Global	Female	50-54 years	Neoplasms	Dietary risks	Rate	2021	379.51691668472	693.48317898467	88.7412411654
25	DALYs (Disability-Adjusted Life Years)	Global	Male	55-59 years	Neoplasms	Dietary risks	Number	2021	1103337.589511473	2027736.824290174	342311.7133875701
26	DALYs (Disability-Adjusted Life Years)	Global	Female	55-59 years	Neoplasms	Dietary risks	Number	2021	986697.2896283166	1777327.08246679	248540.7366051932
27	DALYs (Disability-Adjusted Life Years)	Global	Male	55-59 years	Neoplasms	Dietary risks	Rate	2021	566.61473110822	1041.33636556527	175.79285005795
28	DALYs (Disability-Adjusted Life Years)	Global	Female	55-59 years	Neoplasms	Dietary risks	Rate	2021	490.88556793233	884.22682766959	123.64993998181
29	DALYs (Disability-Adjusted Life Years)	Global	Male	60-64 years	Neoplasms	Dietary risks	Number	2021	1164687.588078535	2117779.659900078	387845.540113703
30	DALYs (Disability-Adjusted Life Years)	Global	Female	60-64 years	Neoplasms	Dietary risks	Number	2021	958424.3981546528	1697745.499755403	255092.4092415003
31	DALYs (Disability-Adjusted Life Years)	Global	Male	60-64 years	Neoplasms	Dietary risks	Rate	2021	748.81744180275	1361.59289706567	249.35914844055
32	DALYs (Disability-Adjusted Life Years)	Global	Female	60-64 years	Neoplasms	Dietary risks	Rate	2021	582.5900935191199	1031.99554537485	155.0610677714
33	DALYs (Disability-Adjusted Life Years)	Global	Male	65-69 years	Neoplasms	Dietary risks	Number	2021	1240602.706365606	2279208.292210777	426808.6246711146
34	DALYs (Disability-Adjusted Life Years)	Global	Female	65-69 years	Neoplasms	Dietary risks	Number	2021	988324.072872848	1738070.502130242	279415.0899086383
35	DALYs (Disability-Adjusted Life Years)	Global	Male	65-69 years	Neoplasms	Dietary risks	Rate	2021	941.03940627073	1728.85711683857	323.74887842084
36	DALYs (Disability-Adjusted Life Years)	Global	Female	65-69 years	Neoplasms	Dietary risks	Rate	2021	686.29364017202	1206.9186257047	194.02623535717
37	DALYs (Disability-Adjusted Life Years)	Global	Male	70-74 years	Neoplasms	Dietary risks	Number	2021	1064613.82433197	1959728.919077856	385612.3077543648
38	DALYs (Disability-Adjusted Life Years)	Global	Female	70-74 years	Neoplasms	Dietary risks	Number	2021	891027.6692022206	1570677.166703214	261883.8349158374
39	DALYs (Disability-Adjusted Life Years)	Global	Male	70-74 years	Neoplasms	Dietary risks	Rate	2021	1104.46957755818	2033.09493255983	400.04840526464
40	DALYs (Disability-Adjusted Life Years)	Global	Female	70-74 years	Neoplasms	Dietary risks	Rate	2021	814.1119359609801	1435.09239179895	239.27736837971
41	DALYs (Disability-Adjusted Life Years)	Global	Male	75-79 years	Neoplasms	Dietary risks	Number	2021	699306.16599623	1272662.930441592	257737.9004043552
42	DALYs (Disability-Adjusted Life Years)	Global	Female	75-79 years	Neoplasms	Dietary risks	Number	2021	653378.5891907002	1126653.860031678	194423.099903849
43	DALYs (Disability-Adjusted Life Years)	Global	Male	75-79 years	Neoplasms	Dietary risks	Rate	2021	1169.66799458071	2128.67148898391	431.0955454881901
44	DALYs (Disability-Adjusted Life Years)	Global	Female	75-79 years	Neoplasms	Dietary risks	Rate	2021	906.24077843219	1562.67696559114	269.66623075345
45	DALYs (Disability-Adjusted Life Years)	Global	Male	80-84 years	Neoplasms	Dietary risks	Number	2021	465017.9363553907	817746.6125836308	172563.6833031436
46	DALYs (Disability-Adjusted Life Years)	Global	Female	80-84 years	Neoplasms	Dietary risks	Number	2021	521925.1784539993	896468.5849577445	160429.863817906
47	DALYs (Disability-Adjusted Life Years)	Global	Male	80-84 years	Neoplasms	Dietary risks	Rate	2021	1268.74300056947	2231.1188662666	470.8183238248801
48	DALYs (Disability-Adjusted Life Years)	Global	Female	80-84 years	Neoplasms	Dietary risks	Rate	2021	1024.76523755491	1760.15620696043	314.99332527554
49	DALYs (Disability-Adjusted Life Years)	Global	Male	85-89 years	Neoplasms	Dietary risks	Number	2021	251581.6427332699	442804.8568848829	90855.76634839586
50	DALYs (Disability-Adjusted Life Years)	Global	Female	85-89 years	Neoplasms	Dietary risks	Number	2021	327315.8022881265	560088.6603578709	101297.8024361741
51	DALYs (Disability-Adjusted Life Years)	Global	Male	85-89 years	Neoplasms	Dietary risks	Rate	2021	1458.2194864446	2566.58897678969	526.61890392994
52	DALYs (Disability-Adjusted Life Years)	Global	Female	85-89 years	Neoplasms	Dietary risks	Rate	2021	1149.72176679383	1967.35421768911	355.81627154906
53	DALYs (Disability-Adjusted Life Years)	Global	Male	90-94 years	Neoplasms	Dietary risks	Number	2021	92170.15314736227	156419.4846064748	33311.58381240859
54	DALYs (Disability-Adjusted Life Years)	Global	Female	90-94 years	Neoplasms	Dietary risks	Number	2021	179669.1379476459	311228.8104264965	53553.3401624456
55	DALYs (Disability-Adjusted Life Years)	Global	Male	90-94 years	Neoplasms	Dietary risks	Rate	2021	1581.37031221132	2683.70096784584	571.52937143828
56	DALYs (Disability-Adjusted Life Years)	Global	Female	90-94 years	Neoplasms	Dietary risks	Rate	2021	1489.68581740472	2580.48293744913	444.0253469568699
57	DALYs (Disability-Adjusted Life Years)	Global	Male	95+ years	Neoplasms	Dietary risks	Number	2021	21864.60102786781	37235.65293944602	7343.138914850335
58	DALYs (Disability-Adjusted Life Years)	Global	Female	95+ years	Neoplasms	Dietary risks	Number	2021	71845.66351938795	124193.3357940564	19634.32167715049
59	DALYs (Disability-Adjusted Life Years)	Global	Male	95+ years	Neoplasms	Dietary risks	Rate	2021	1446.0314420981	2462.60724578803	485.64388350987
60	DALYs (Disability-Adjusted Life Years)	Global	Female	95+ years	Neoplasms	Dietary risks	Rate	2021	1824.29650636751	3153.50234801694	498.55235077418
