# Supplementary material for: Global impact of dietary risks on cancers: burdens across regions from 1990 to 2021 and the projection to 2035
Source: Front Nutr. 2025 Jul 4;12:1585305. doi: 10.3389/fnut.2025.1585305 (PMC12271164; doi:10.3389/fnut.2025.1585305)
Supplement: Supplementary file 1 [file Data_Sheet_1.zip › Supplementary data/Fig 5/Death.csv]

	measure_name	location_name	sex_name	age_name	cause_name	rei_name	metric_name	year	val	upper	lower
1	Deaths	Global	Male	25-29 years	Neoplasms	Dietary risks	Number	2021	1052.405773075862	1775.315234889363	410.6852137680307
2	Deaths	Global	Female	25-29 years	Neoplasms	Dietary risks	Number	2021	1270.314115167653	2344.95451980869	324.2339845609389
3	Deaths	Global	Male	25-29 years	Neoplasms	Dietary risks	Rate	2021	0.35392121143	0.5970337057	0.1381123252
4	Deaths	Global	Female	25-29 years	Neoplasms	Dietary risks	Rate	2021	0.43655315644	0.8058615464500001	0.11142548736
5	Deaths	Global	Male	30-34 years	Neoplasms	Dietary risks	Number	2021	2606.11087662631	4591.343048926519	985.0306170016738
6	Deaths	Global	Female	30-34 years	Neoplasms	Dietary risks	Number	2021	3049.850672109701	5623.937779412769	717.8747455533461
7	Deaths	Global	Male	30-34 years	Neoplasms	Dietary risks	Rate	2021	0.8529264695	1.50265211358	0.32238025406
8	Deaths	Global	Female	30-34 years	Neoplasms	Dietary risks	Rate	2021	1.02025282527	1.88135060548	0.2401474092
9	Deaths	Global	Male	35-39 years	Neoplasms	Dietary risks	Number	2021	4346.739060777029	7856.086012126883	1559.792852928307
10	Deaths	Global	Female	35-39 years	Neoplasms	Dietary risks	Number	2021	5498.261971500322	10327.5937705033	1167.544982331777
11	Deaths	Global	Male	35-39 years	Neoplasms	Dietary risks	Rate	2021	1.53560633126	2.77538063603	0.55104015836
12	Deaths	Global	Female	35-39 years	Neoplasms	Dietary risks	Rate	2021	1.97919649406	3.71759975945	0.42027843483
13	Deaths	Global	Male	40-44 years	Neoplasms	Dietary risks	Number	2021	7249.772817813363	13381.40626713179	2411.76222209887
14	Deaths	Global	Female	40-44 years	Neoplasms	Dietary risks	Number	2021	8883.308807703375	16742.71223744503	1834.05817433297
15	Deaths	Global	Male	40-44 years	Neoplasms	Dietary risks	Rate	2021	2.87505786646	5.30669281913	0.95643768749
16	Deaths	Global	Female	40-44 years	Neoplasms	Dietary risks	Rate	2021	3.58068193955	6.748648350000001	0.7392717199300001
17	Deaths	Global	Male	45-49 years	Neoplasms	Dietary risks	Number	2021	12764.88288292993	23070.81431950575	4011.342407944704
18	Deaths	Global	Female	45-49 years	Neoplasms	Dietary risks	Number	2021	13998.38363064546	25805.61870563796	3093.967002677657
19	Deaths	Global	Male	45-49 years	Neoplasms	Dietary risks	Rate	2021	5.36650672667	9.69924137737	1.68641547382
20	Deaths	Global	Female	45-49 years	Neoplasms	Dietary risks	Rate	2021	5.94051543665	10.95116981489	1.31299150137
21	Deaths	Global	Male	50-54 years	Neoplasms	Dietary risks	Number	2021	22029.48350579866	40745.25185428496	6713.899296965006
22	Deaths	Global	Female	50-54 years	Neoplasms	Dietary risks	Number	2021	21210.26455871632	38891.80138998365	5044.897717015224
23	Deaths	Global	Male	50-54 years	Neoplasms	Dietary risks	Rate	2021	9.92406623236	18.35533629054	3.0245457767
24	Deaths	Global	Female	50-54 years	Neoplasms	Dietary risks	Rate	2021	9.51377965114	17.44476254107	2.26286876853
25	Deaths	Global	Male	55-59 years	Neoplasms	Dietary risks	Number	2021	32009.43217948773	59013.65096103899	9908.597964658844
26	Deaths	Global	Female	55-59 years	Neoplasms	Dietary risks	Number	2021	28156.88298285408	50939.73118762742	7189.86251488316
27	Deaths	Global	Male	55-59 years	Neoplasms	Dietary risks	Rate	2021	16.43831949506	30.30623110176	5.08852197621
28	Deaths	Global	Female	55-59 years	Neoplasms	Dietary risks	Rate	2021	14.00815390852	25.34270554627	3.57698331704
29	Deaths	Global	Male	60-64 years	Neoplasms	Dietary risks	Number	2021	39155.93954503474	71445.65302447625	12962.63016328935
30	Deaths	Global	Female	60-64 years	Neoplasms	Dietary risks	Number	2021	31641.02522999813	55781.97991541896	8553.864784896698
31	Deaths	Global	Male	60-64 years	Neoplasms	Dietary risks	Rate	2021	25.17469129199	45.93485126254	8.33411779885
32	Deaths	Global	Female	60-64 years	Neoplasms	Dietary risks	Rate	2021	19.23338750899	33.90776461677	5.19957222977
33	Deaths	Global	Male	65-69 years	Neoplasms	Dietary risks	Number	2021	49348.06022974644	90965.229775678	16870.89812437589
34	Deaths	Global	Female	65-69 years	Neoplasms	Dietary risks	Number	2021	38619.049460273	68048.59796915973	11007.38610755992
35	Deaths	Global	Male	65-69 years	Neoplasms	Dietary risks	Rate	2021	37.43218442208	69.0002249553	12.7971508306
36	Deaths	Global	Female	65-69 years	Neoplasms	Dietary risks	Rate	2021	26.81712280571	47.25304309658	7.64354454969
37	Deaths	Global	Male	70-74 years	Neoplasms	Dietary risks	Number	2021	51271.35310499495	94782.13688468066	18417.10847293911
38	Deaths	Global	Female	70-74 years	Neoplasms	Dietary risks	Number	2021	42220.28333194525	74638.3132581161	12601.87134856005
39	Deaths	Global	Male	70-74 years	Neoplasms	Dietary risks	Rate	2021	53.19078938341	98.33047842561	19.10658639785
40	Deaths	Global	Female	70-74 years	Neoplasms	Dietary risks	Rate	2021	38.57572305354	68.19534769086	11.51404634773
41	Deaths	Global	Male	75-79 years	Neoplasms	Dietary risks	Number	2021	41988.78908313096	76805.1200339251	15452.9642325547
42	Deaths	Global	Female	75-79 years	Neoplasms	Dietary risks	Number	2021	38757.87413098143	66852.51015260984	11698.45183874295
43	Deaths	Global	Male	75-79 years	Neoplasms	Dietary risks	Rate	2021	70.23095907036	128.46517747434	25.84681583419
44	Deaths	Global	Female	75-79 years	Neoplasms	Dietary risks	Rate	2021	53.7574487501	92.72490994216	16.22583640814
45	Deaths	Global	Male	80-84 years	Neoplasms	Dietary risks	Number	2021	35719.24786371445	63195.77865139237	13256.62733067388
46	Deaths	Global	Female	80-84 years	Neoplasms	Dietary risks	Number	2021	39665.79591036175	68312.75094911427	12386.33764960861
47	Deaths	Global	Male	80-84 years	Neoplasms	Dietary risks	Rate	2021	97.4554789604	172.4217402406	36.16904171218
48	Deaths	Global	Female	80-84 years	Neoplasms	Dietary risks	Rate	2021	77.88114167875	134.12752506357	24.31974690612
49	Deaths	Global	Male	85-89 years	Neoplasms	Dietary risks	Number	2021	24286.24460501877	42869.50281468151	8821.599806560153
50	Deaths	Global	Female	85-89 years	Neoplasms	Dietary risks	Number	2021	31242.90944471908	53696.99180235003	9806.672996966206
51	Deaths	Global	Male	85-89 years	Neoplasms	Dietary risks	Rate	2021	140.76812103952	248.4805477037	51.13182583508
52	Deaths	Global	Female	85-89 years	Neoplasms	Dietary risks	Rate	2021	109.74310679611	188.61478686619	34.44668826137
53	Deaths	Global	Male	90-94 years	Neoplasms	Dietary risks	Number	2021	10297.94551142715	17513.43541977327	3723.685448016284
54	Deaths	Global	Female	90-94 years	Neoplasms	Dietary risks	Number	2021	19977.4458827751	34580.34371548122	5998.410463988609
55	Deaths	Global	Male	90-94 years	Neoplasms	Dietary risks	Rate	2021	176.68263263601	300.47934056679	63.88755381681001
56	Deaths	Global	Female	90-94 years	Neoplasms	Dietary risks	Rate	2021	165.63845154203	286.71505959439	49.73445688696
57	Deaths	Global	Male	95+ years	Neoplasms	Dietary risks	Number	2021	2641.748279171158	4523.215439360198	884.9845265732258
58	Deaths	Global	Female	95+ years	Neoplasms	Dietary risks	Number	2021	8696.42404702193	15085.16081342662	2379.179534274309
59	Deaths	Global	Male	95+ years	Neoplasms	Dietary risks	Rate	2021	174.71396203027	299.14617405375	58.52910142582
60	Deaths	Global	Female	95+ years	Neoplasms	Dietary risks	Rate	2021	220.81856064411	383.04060150408	60.41184254949999
