# Supplementary material for: Global impact of dietary risks on cancers: burdens across regions from 1990 to 2021 and the projection to 2035
Source: Front Nutr. 2025 Jul 4;12:1585305. doi: 10.3389/fnut.2025.1585305 (PMC12271164; doi:10.3389/fnut.2025.1585305)
Supplement: Supplementary file 1 [file Data_Sheet_1.zip › Supplementary data/Fig 6/DALY.xlsx]

## Sheet: Sheet1
Exported data
	measure_name	location_name	sex_name	age_name	cause_name	rei_name	metric_name	year	val	upper	lower
1	DALYs (Disability-Adjusted Life Years)	Southeast Asia	Both	All ages	Tracheal, bronchus, and lung cancer	Dietary risks	Number	1990	99020	149303	50496.9
2	DALYs (Disability-Adjusted Life Years)	Southeast Asia	Both	All ages	Tracheal, bronchus, and lung cancer	Dietary risks	Number	2000	100112	144986	50329.1
3	DALYs (Disability-Adjusted Life Years)	Southeast Asia	Both	All ages	Tracheal, bronchus, and lung cancer	Dietary risks	Number	2010	97446.4	141938	49926.9
4	DALYs (Disability-Adjusted Life Years)	Southeast Asia	Both	All ages	Tracheal, bronchus, and lung cancer	Dietary risks	Number	2021	118214	179100	57829.3
5	DALYs (Disability-Adjusted Life Years)	Southeast Asia	Both	All ages	Breast cancer	Dietary risks	Number	1990	77791.6	172199	-14.5283
6	DALYs (Disability-Adjusted Life Years)	Southeast Asia	Both	All ages	Breast cancer	Dietary risks	Number	2000	123029	265377	-22.2839
7	DALYs (Disability-Adjusted Life Years)	Southeast Asia	Both	All ages	Breast cancer	Dietary risks	Number	2010	180371	391320	-52.1684
8	DALYs (Disability-Adjusted Life Years)	Southeast Asia	Both	All ages	Breast cancer	Dietary risks	Number	2021	262142	590575	-67.8502
9	DALYs (Disability-Adjusted Life Years)	East Asia	Both	All ages	Tracheal, bronchus, and lung cancer	Dietary risks	Number	1990	520776	780491	255283
10	DALYs (Disability-Adjusted Life Years)	East Asia	Both	All ages	Tracheal, bronchus, and lung cancer	Dietary risks	Number	2000	524707	780495	275531
11	DALYs (Disability-Adjusted Life Years)	East Asia	Both	All ages	Tracheal, bronchus, and lung cancer	Dietary risks	Number	2010	446436	675494	228804
12	DALYs (Disability-Adjusted Life Years)	East Asia	Both	All ages	Tracheal, bronchus, and lung cancer	Dietary risks	Number	2021	455284	716373	229549
13	DALYs (Disability-Adjusted Life Years)	Southeast Asia	Both	All ages	Colon and rectum cancer	Dietary risks	Number	1990	375127	496463	236531
14	DALYs (Disability-Adjusted Life Years)	Southeast Asia	Both	All ages	Colon and rectum cancer	Dietary risks	Number	2000	528118	705060	325256
15	DALYs (Disability-Adjusted Life Years)	Southeast Asia	Both	All ages	Colon and rectum cancer	Dietary risks	Number	2010	707654	951657	403949
16	DALYs (Disability-Adjusted Life Years)	Southeast Asia	Both	All ages	Colon and rectum cancer	Dietary risks	Number	2021	990465	1.36352e+06	536995
17	DALYs (Disability-Adjusted Life Years)	Central Asia	Both	All ages	Tracheal, bronchus, and lung cancer	Dietary risks	Number	1990	26223.2	38103.3	13391.4
18	DALYs (Disability-Adjusted Life Years)	Central Asia	Both	All ages	Tracheal, bronchus, and lung cancer	Dietary risks	Number	2000	19579.5	28959.2	9884.21
19	DALYs (Disability-Adjusted Life Years)	Central Asia	Both	All ages	Tracheal, bronchus, and lung cancer	Dietary risks	Number	2010	11617.1	16680.3	5865.66
20	DALYs (Disability-Adjusted Life Years)	Central Asia	Both	All ages	Tracheal, bronchus, and lung cancer	Dietary risks	Number	2021	10853.6	15980.3	5571.65
21	DALYs (Disability-Adjusted Life Years)	Oceania	Both	All ages	Tracheal, bronchus, and lung cancer	Dietary risks	Number	1990	762.288	1300.83	346.104
22	DALYs (Disability-Adjusted Life Years)	Oceania	Both	All ages	Tracheal, bronchus, and lung cancer	Dietary risks	Number	2000	882.553	1498.74	414.542
23	DALYs (Disability-Adjusted Life Years)	Oceania	Both	All ages	Tracheal, bronchus, and lung cancer	Dietary risks	Number	2010	1147.48	1898	544.614
24	DALYs (Disability-Adjusted Life Years)	Oceania	Both	All ages	Tracheal, bronchus, and lung cancer	Dietary risks	Number	2021	1643.02	2810.26	735.441
25	DALYs (Disability-Adjusted Life Years)	East Asia	Both	All ages	Breast cancer	Dietary risks	Number	1990	209990	462189	-67.0524
26	DALYs (Disability-Adjusted Life Years)	East Asia	Both	All ages	Breast cancer	Dietary risks	Number	2000	277386	608245	-94.1556
27	DALYs (Disability-Adjusted Life Years)	East Asia	Both	All ages	Breast cancer	Dietary risks	Number	2010	347627	743209	-110.575
28	DALYs (Disability-Adjusted Life Years)	East Asia	Both	All ages	Breast cancer	Dietary risks	Number	2021	435514	958943	-244.709
29	DALYs (Disability-Adjusted Life Years)	Oceania	Both	All ages	Breast cancer	Dietary risks	Number	1990	1634.56	3560.65	-0.549978
30	DALYs (Disability-Adjusted Life Years)	Oceania	Both	All ages	Breast cancer	Dietary risks	Number	2000	2227.25	4818.95	-0.861162
31	DALYs (Disability-Adjusted Life Years)	Oceania	Both	All ages	Breast cancer	Dietary risks	Number	2010	3096.51	6938.47	-1.09486
32	DALYs (Disability-Adjusted Life Years)	Oceania	Both	All ages	Breast cancer	Dietary risks	Number	2021	4770.62	10505.2	-1.45434
33	DALYs (Disability-Adjusted Life Years)	Southeast Asia	Both	All ages	Stomach cancer	Dietary risks	Number	1990	66675.7	336540	0.000691118
34	DALYs (Disability-Adjusted Life Years)	Southeast Asia	Both	All ages	Stomach cancer	Dietary risks	Number	2000	77805.5	386517	0.000795031
35	DALYs (Disability-Adjusted Life Years)	Southeast Asia	Both	All ages	Stomach cancer	Dietary risks	Number	2010	81797.4	413677	0.000927641
36	DALYs (Disability-Adjusted Life Years)	Southeast Asia	Both	All ages	Stomach cancer	Dietary risks	Number	2021	97670.4	497997	0.000987708
37	DALYs (Disability-Adjusted Life Years)	Southeast Asia	Both	All ages	Esophageal cancer	Dietary risks	Number	1990	50369.8	98924.2	-11911.8
38	DALYs (Disability-Adjusted Life Years)	Southeast Asia	Both	All ages	Esophageal cancer	Dietary risks	Number	2000	61845.6	122097	-14425.5
39	DALYs (Disability-Adjusted Life Years)	Southeast Asia	Both	All ages	Esophageal cancer	Dietary risks	Number	2010	74366.5	145373	-17005.4
40	DALYs (Disability-Adjusted Life Years)	Southeast Asia	Both	All ages	Esophageal cancer	Dietary risks	Number	2021	97621.2	197030	-22091.4
41	DALYs (Disability-Adjusted Life Years)	East Asia	Both	All ages	Esophageal cancer	Dietary risks	Number	1990	1.2391e+06	2.4535e+06	-269429
42	DALYs (Disability-Adjusted Life Years)	East Asia	Both	All ages	Esophageal cancer	Dietary risks	Number	2000	780433	1.7182e+06	-142761
43	DALYs (Disability-Adjusted Life Years)	East Asia	Both	All ages	Esophageal cancer	Dietary risks	Number	2010	289467	739301	-43071.1
44	DALYs (Disability-Adjusted Life Years)	East Asia	Both	All ages	Esophageal cancer	Dietary risks	Number	2021	195180	546748	-37643.6
45	DALYs (Disability-Adjusted Life Years)	East Asia	Both	All ages	Colon and rectum cancer	Dietary risks	Number	1990	1.49167e+06	2.20337e+06	689032
46	DALYs (Disability-Adjusted Life Years)	East Asia	Both	All ages	Colon and rectum cancer	Dietary risks	Number	2000	1.69156e+06	2.50807e+06	738455
47	DALYs (Disability-Adjusted Life Years)	East Asia	Both	All ages	Colon and rectum cancer	Dietary risks	Number	2010	2.04324e+06	3.0784e+06	811149
48	DALYs (Disability-Adjusted Life Years)	East Asia	Both	All ages	Colon and rectum cancer	Dietary risks	Number	2021	2.67691e+06	4.3131e+06	927985
49	DALYs (Disability-Adjusted Life Years)	Central Asia	Both	All ages	Breast cancer	Dietary risks	Number	1990	23456.7	49808.7	-11.1254
50	DALYs (Disability-Adjusted Life Years)	Central Asia	Both	All ages	Breast cancer	Dietary risks	Number	2000	23977.5	50790.5	-8.20425
51	DALYs (Disability-Adjusted Life Years)	Central Asia	Both	All ages	Breast cancer	Dietary risks	Number	2010	26259.6	55586.1	-9.6113
52	DALYs (Disability-Adjusted Life Years)	Central Asia	Both	All ages	Breast cancer	Dietary risks	Number	2021	29845.6	64385.9	-14.7612
53	DALYs (Disability-Adjusted Life Years)	Central Europe	Both	All ages	Tracheal, bronchus, and lung cancer	Dietary risks	Number	1990	58378.2	84084.6	29834.9
54	DALYs (Disability-Adjusted Life Years)	Central Europe	Both	All ages	Tracheal, bronchus, and lung cancer	Dietary risks	Number	2000	65899.3	95516	33470.1
55	DALYs (Disability-Adjusted Life Years)	Central Europe	Both	All ages	Tracheal, bronchus, and lung cancer	Dietary risks	Number	2010	60980.5	88907.6	30687.9
56	DALYs (Disability-Adjusted Life Years)	Central Europe	Both	All ages	Tracheal, bronchus, and lung cancer	Dietary risks	Number	2021	51738.4	76270.9	26282.8
57	DALYs (Disability-Adjusted Life Years)	Oceania	Both	All ages	Colon and rectum cancer	Dietary risks	Number	1990	2283.75	3388.67	1141.45
58	DALYs (Disability-Adjusted Life Years)	Oceania	Both	All ages	Colon and rectum cancer	Dietary risks	Number	2000	2819.28	3966.44	1447.14
59	DALYs (Disability-Adjusted Life Years)	Oceania	Both	All ages	Colon and rectum cancer	Dietary risks	Number	2010	3644.41	5143.65	1883.45
60	DALYs (Disability-Adjusted Life Years)	Oceania	Both	All ages	Colon and rectum cancer	Dietary risks	Number	2021	5200.17	7416.3	2612.74
61	DALYs (Disability-Adjusted Life Years)	Central Asia	Both	All ages	Colon and rectum cancer	Dietary risks	Number	1990	54490.9	85068.5	16108.2
62	DALYs (Disability-Adjusted Life Years)	Central Asia	Both	All ages	Colon and rectum cancer	Dietary risks	Number	2000	49461	76112.2	15516.2
63	DALYs (Disability-Adjusted Life Years)	Central Asia	Both	All ages	Colon and rectum cancer	Dietary risks	Number	2010	53363.5	81639.6	15319.6
64	DALYs (Disability-Adjusted Life Years)	Central Asia	Both	All ages	Colon and rectum cancer	Dietary risks	Number	2021	65512.3	105121	17729.9
65	DALYs (Disability-Adjusted Life Years)	Central Asia	Both	All ages	Esophageal cancer	Dietary risks	Number	1990	27171.7	56782.4	-5868.29
66	DALYs (Disability-Adjusted Life Years)	Central Asia	Both	All ages	Esophageal cancer	Dietary risks	Number	2000	21040.1	43890	-4719.47
67	DALYs (Disability-Adjusted Life Years)	Central Asia	Both	All ages	Esophageal cancer	Dietary risks	Number	2010	8027.58	18585.2	-1531.47
68	DALYs (Disability-Adjusted Life Years)	Central Asia	Both	All ages	Esophageal cancer	Dietary risks	Number	2021	5608.22	13454.8	-1006.47
69	DALYs (Disability-Adjusted Life Years)	East Asia	Both	All ages	Stomach cancer	Dietary risks	Number	1990	910166	4.42101e+06	-0.042416
70	DALYs (Disability-Adjusted Life Years)	East Asia	Both	All ages	Stomach cancer	Dietary risks	Number	2000	938713	4.57032e+06	-0.0268621
71	DALYs (Disability-Adjusted Life Years)	East Asia	Both	All ages	Stomach cancer	Dietary risks	Number	2010	913567	4.57143e+06	-0.0212003
72	DALYs (Disability-Adjusted Life Years)	East Asia	Both	All ages	Stomach cancer	Dietary risks	Number	2021	906420	4.57416e+06	-0.0128532
73	DALYs (Disability-Adjusted Life Years)	Oceania	Both	All ages	Stomach cancer	Dietary risks	Number	1990	1064.57	5908.38	3.04642e-07
74	DALYs (Disability-Adjusted Life Years)	Oceania	Both	All ages	Stomach cancer	Dietary risks	Number	2000	1246.58	6937.27	4.58649e-06
75	DALYs (Disability-Adjusted Life Years)	Oceania	Both	All ages	Stomach cancer	Dietary risks	Number	2010	1549.9	8335.06	3.83742e-06
76	DALYs (Disability-Adjusted Life Years)	Oceania	Both	All ages	Stomach cancer	Dietary risks	Number	2021	2143.71	11558.1	7.11036e-06
77	DALYs (Disability-Adjusted Life Years)	Oceania	Both	All ages	Esophageal cancer	Dietary risks	Number	1990	436.478	905.866	-82.6044
78	DALYs (Disability-Adjusted Life Years)	Oceania	Both	All ages	Esophageal cancer	Dietary risks	Number	2000	523.584	1043.1	-97.6809
79	DALYs (Disability-Adjusted Life Years)	Oceania	Both	All ages	Esophageal cancer	Dietary risks	Number	2010	676.976	1359.51	-127.8
80	DALYs (Disability-Adjusted Life Years)	Oceania	Both	All ages	Esophageal cancer	Dietary risks	Number	2021	933.321	1904.87	-188.124
81	DALYs (Disability-Adjusted Life Years)	Western Europe	Both	All ages	Tracheal, bronchus, and lung cancer	Dietary risks	Number	1990	125376	181485	63353.5
82	DALYs (Disability-Adjusted Life Years)	Western Europe	Both	All ages	Tracheal, bronchus, and lung cancer	Dietary risks	Number	2000	119764	173149	60841.8
83	DALYs (Disability-Adjusted Life Years)	Western Europe	Both	All ages	Tracheal, bronchus, and lung cancer	Dietary risks	Number	2010	120944	176116	61186.8
84	DALYs (Disability-Adjusted Life Years)	Western Europe	Both	All ages	Tracheal, bronchus, and lung cancer	Dietary risks	Number	2021	116950	169417	59350.1
85	DALYs (Disability-Adjusted Life Years)	High-income Asia Pacific	Both	All ages	Tracheal, bronchus, and lung cancer	Dietary risks	Number	1990	47430.5	68656.7	24351.5
86	DALYs (Disability-Adjusted Life Years)	High-income Asia Pacific	Both	All ages	Tracheal, bronchus, and lung cancer	Dietary risks	Number	2000	56868.5	83566.8	28951.4
87	DALYs (Disability-Adjusted Life Years)	High-income Asia Pacific	Both	All ages	Tracheal, bronchus, and lung cancer	Dietary risks	Number	2010	70512.9	103382	35907.2
88	DALYs (Disability-Adjusted Life Years)	High-income Asia Pacific	Both	All ages	Tracheal, bronchus, and lung cancer	Dietary risks	Number	2021	65117	96289.8	32978.2
89	DALYs (Disability-Adjusted Life Years)	Eastern Europe	Both	All ages	Tracheal, bronchus, and lung cancer	Dietary risks	Number	1990	164166	238346	85551.4
90	DALYs (Disability-Adjusted Life Years)	Eastern Europe	Both	All ages	Tracheal, bronchus, and lung cancer	Dietary risks	Number	2000	152226	220363	78067.8
91	DALYs (Disability-Adjusted Life Years)	Eastern Europe	Both	All ages	Tracheal, bronchus, and lung cancer	Dietary risks	Number	2010	87166.4	126003	44728.7
92	DALYs (Disability-Adjusted Life Years)	Eastern Europe	Both	All ages	Tracheal, bronchus, and lung cancer	Dietary risks	Number	2021	72401.7	105901	37070.4
93	DALYs (Disability-Adjusted Life Years)	Eastern Europe	Both	All ages	Breast cancer	Dietary risks	Number	1990	129043	275785	-39.0695
94	DALYs (Disability-Adjusted Life Years)	Eastern Europe	Both	All ages	Breast cancer	Dietary risks	Number	2000	157112	332416	-79.7154
95	DALYs (Disability-Adjusted Life Years)	Eastern Europe	Both	All ages	Breast cancer	Dietary risks	Number	2010	144793	306927	-64.6795
96	DALYs (Disability-Adjusted Life Years)	Eastern Europe	Both	All ages	Breast cancer	Dietary risks	Number	2021	135183	289880	-52.4313
97	DALYs (Disability-Adjusted Life Years)	Australasia	Both	All ages	Tracheal, bronchus, and lung cancer	Dietary risks	Number	1990	5697.55	8319.46	2861.23
98	DALYs (Disability-Adjusted Life Years)	Australasia	Both	All ages	Tracheal, bronchus, and lung cancer	Dietary risks	Number	2000	5557.48	8158.21	2830.2
99	DALYs (Disability-Adjusted Life Years)	Australasia	Both	All ages	Tracheal, bronchus, and lung cancer	Dietary risks	Number	2010	5837.79	8478.49	2948.58
100	DALYs (Disability-Adjusted Life Years)	Australasia	Both	All ages	Tracheal, bronchus, and lung cancer	Dietary risks	Number	2021	6699.61	9909.47	3486.33
101	DALYs (Disability-Adjusted Life Years)	Central Asia	Both	All ages	Stomach cancer	Dietary risks	Number	1990	28789.8	143224	0.000343706
102	DALYs (Disability-Adjusted Life Years)	Central Asia	Both	All ages	Stomach cancer	Dietary risks	Number	2000	22667.6	113322	0.000115228
103	DALYs (Disability-Adjusted Life Years)	Central Asia	Both	All ages	Stomach cancer	Dietary risks	Number	2010	21224	109056	7.70861e-05
104	DALYs (Disability-Adjusted Life Years)	Central Asia	Both	All ages	Stomach cancer	Dietary risks	Number	2021	20435.5	105882	7.39835e-05
105	DALYs (Disability-Adjusted Life Years)	Eastern Europe	Both	All ages	Colon and rectum cancer	Dietary risks	Number	1990	539227	826047	125183
106	DALYs (Disability-Adjusted Life Years)	Eastern Europe	Both	All ages	Colon and rectum cancer	Dietary risks	Number	2000	627090	965390	150415
107	DALYs (Disability-Adjusted Life Years)	Eastern Europe	Both	All ages	Colon and rectum cancer	Dietary risks	Number	2010	571795	890066	134427
108	DALYs (Disability-Adjusted Life Years)	Eastern Europe	Both	All ages	Colon and rectum cancer	Dietary risks	Number	2021	580571	893728	144512
109	DALYs (Disability-Adjusted Life Years)	Eastern Europe	Both	All ages	Esophageal cancer	Dietary risks	Number	1990	60668	121857	-13023.8
110	DALYs (Disability-Adjusted Life Years)	Eastern Europe	Both	All ages	Esophageal cancer	Dietary risks	Number	2000	47234.8	97011.2	-9834.98
111	DALYs (Disability-Adjusted Life Years)	Eastern Europe	Both	All ages	Esophageal cancer	Dietary risks	Number	2010	44580.3	90658.8	-9488.32
112	DALYs (Disability-Adjusted Life Years)	Eastern Europe	Both	All ages	Esophageal cancer	Dietary risks	Number	2021	47921.9	98172	-9421.89
113	DALYs (Disability-Adjusted Life Years)	High-income North America	Both	All ages	Tracheal, bronchus, and lung cancer	Dietary risks	Number	1990	116403	170120	59213.3
114	DALYs (Disability-Adjusted Life Years)	High-income North America	Both	All ages	Tracheal, bronchus, and lung cancer	Dietary risks	Number	2000	102237	148242	51381.1
115	DALYs (Disability-Adjusted Life Years)	High-income North America	Both	All ages	Tracheal, bronchus, and lung cancer	Dietary risks	Number	2010	101826	149568	50799.4
116	DALYs (Disability-Adjusted Life Years)	High-income North America	Both	All ages	Tracheal, bronchus, and lung cancer	Dietary risks	Number	2021	98586.4	150590	49205
117	DALYs (Disability-Adjusted Life Years)	Central Europe	Both	All ages	Breast cancer	Dietary risks	Number	1990	71105.7	150331	-23.9359
118	DALYs (Disability-Adjusted Life Years)	Central Europe	Both	All ages	Breast cancer	Dietary risks	Number	2000	81008.3	170457	-30.7834
119	DALYs (Disability-Adjusted Life Years)	Central Europe	Both	All ages	Breast cancer	Dietary risks	Number	2010	80571.2	170686	-28.8202
120	DALYs (Disability-Adjusted Life Years)	Central Europe	Both	All ages	Breast cancer	Dietary risks	Number	2021	83271.5	177888	-36.1708
121	DALYs (Disability-Adjusted Life Years)	Southern Latin America	Both	All ages	Tracheal, bronchus, and lung cancer	Dietary risks	Number	1990	8790.76	12844	4446.48
122	DALYs (Disability-Adjusted Life Years)	Southern Latin America	Both	All ages	Tracheal, bronchus, and lung cancer	Dietary risks	Number	2000	6980.82	10194.5	3501.33
123	DALYs (Disability-Adjusted Life Years)	Southern Latin America	Both	All ages	Tracheal, bronchus, and lung cancer	Dietary risks	Number	2010	6456.51	9514.71	3173.84
124	DALYs (Disability-Adjusted Life Years)	Southern Latin America	Both	All ages	Tracheal, bronchus, and lung cancer	Dietary risks	Number	2021	6388.76	9596.85	3226.03
125	DALYs (Disability-Adjusted Life Years)	High-income Asia Pacific	Both	All ages	Stomach cancer	Dietary risks	Number	1990	151938	743670	0.00374471
126	DALYs (Disability-Adjusted Life Years)	High-income Asia Pacific	Both	All ages	Stomach cancer	Dietary risks	Number	2000	134187	659086	0.00364786
127	DALYs (Disability-Adjusted Life Years)	High-income Asia Pacific	Both	All ages	Stomach cancer	Dietary risks	Number	2010	117544	583360	0.00238639
128	DALYs (Disability-Adjusted Life Years)	High-income Asia Pacific	Both	All ages	Stomach cancer	Dietary risks	Number	2021	99016.6	495285	0.00117218
129	DALYs (Disability-Adjusted Life Years)	Central Europe	Both	All ages	Colon and rectum cancer	Dietary risks	Number	1990	289215	450012	79915.2
130	DALYs (Disability-Adjusted Life Years)	Central Europe	Both	All ages	Colon and rectum cancer	Dietary risks	Number	2000	346334	540789	96754.8
131	DALYs (Disability-Adjusted Life Years)	Central Europe	Both	All ages	Colon and rectum cancer	Dietary risks	Number	2010	392700	610753	103192
132	DALYs (Disability-Adjusted Life Years)	Central Europe	Both	All ages	Colon and rectum cancer	Dietary risks	Number	2021	412485	651168	100628
133	DALYs (Disability-Adjusted Life Years)	High-income Asia Pacific	Both	All ages	Esophageal cancer	Dietary risks	Number	1990	35620.5	74144.6	-7151.51
134	DALYs (Disability-Adjusted Life Years)	High-income Asia Pacific	Both	All ages	Esophageal cancer	Dietary risks	Number	2000	30853.7	69957.1	-5286.41
135	DALYs (Disability-Adjusted Life Years)	High-income Asia Pacific	Both	All ages	Esophageal cancer	Dietary risks	Number	2010	33731.6	74794.6	-5749.18
136	DALYs (Disability-Adjusted Life Years)	High-income Asia Pacific	Both	All ages	Esophageal cancer	Dietary risks	Number	2021	31943.3	72796.2	-5727.21
137	DALYs (Disability-Adjusted Life Years)	Central Europe	Both	All ages	Stomach cancer	Dietary risks	Number	1990	55098.5	277909	-0.000551758
138	DALYs (Disability-Adjusted Life Years)	Central Europe	Both	All ages	Stomach cancer	Dietary risks	Number	2000	49483.1	247366	5.17138e-05
139	DALYs (Disability-Adjusted Life Years)	Central Europe	Both	All ages	Stomach cancer	Dietary risks	Number	2010	41928.6	209602	0.00037568
140	DALYs (Disability-Adjusted Life Years)	Central Europe	Both	All ages	Stomach cancer	Dietary risks	Number	2021	34860.2	170909	0.000591316
141	DALYs (Disability-Adjusted Life Years)	Eastern Europe	Both	All ages	Stomach cancer	Dietary risks	Number	1990	173733	903204	-9.77393e-05
142	DALYs (Disability-Adjusted Life Years)	Eastern Europe	Both	All ages	Stomach cancer	Dietary risks	Number	2000	143840	753043	-6.236e-05
143	DALYs (Disability-Adjusted Life Years)	Eastern Europe	Both	All ages	Stomach cancer	Dietary risks	Number	2010	101152	521467	1.35614e-05
144	DALYs (Disability-Adjusted Life Years)	Eastern Europe	Both	All ages	Stomach cancer	Dietary risks	Number	2021	79239.6	402533	3.61356e-05
145	DALYs (Disability-Adjusted Life Years)	Central Europe	Both	All ages	Esophageal cancer	Dietary risks	Number	1990	21084.4	43424.7	-4569.94
146	DALYs (Disability-Adjusted Life Years)	Central Europe	Both	All ages	Esophageal cancer	Dietary risks	Number	2000	21920.2	45887.1	-4748.84
147	DALYs (Disability-Adjusted Life Years)	Central Europe	Both	All ages	Esophageal cancer	Dietary risks	Number	2010	18524.9	38832.2	-4093.52
148	DALYs (Disability-Adjusted Life Years)	Central Europe	Both	All ages	Esophageal cancer	Dietary risks	Number	2021	16203.9	34017.6	-3269.82
149	DALYs (Disability-Adjusted Life Years)	Australasia	Both	All ages	Esophageal cancer	Dietary risks	Number	1990	4930.96	9823.97	-1115.83
150	DALYs (Disability-Adjusted Life Years)	Australasia	Both	All ages	Esophageal cancer	Dietary risks	Number	2000	5893.06	11737.8	-1306.94
151	DALYs (Disability-Adjusted Life Years)	Australasia	Both	All ages	Esophageal cancer	Dietary risks	Number	2010	7089.15	14114	-1577.32
152	DALYs (Disability-Adjusted Life Years)	Australasia	Both	All ages	Esophageal cancer	Dietary risks	Number	2021	8506.54	17082.2	-1892.81
153	DALYs (Disability-Adjusted Life Years)	Caribbean	Both	All ages	Tracheal, bronchus, and lung cancer	Dietary risks	Number	1990	3071.37	4605.88	1528.78
154	DALYs (Disability-Adjusted Life Years)	Caribbean	Both	All ages	Tracheal, bronchus, and lung cancer	Dietary risks	Number	2000	3256.41	4780.29	1643.3
155	DALYs (Disability-Adjusted Life Years)	Caribbean	Both	All ages	Tracheal, bronchus, and lung cancer	Dietary risks	Number	2010	3497.82	5101.08	1725.15
156	DALYs (Disability-Adjusted Life Years)	Caribbean	Both	All ages	Tracheal, bronchus, and lung cancer	Dietary risks	Number	2021	3953.66	5867.19	1895.85
157	DALYs (Disability-Adjusted Life Years)	Andean Latin America	Both	All ages	Tracheal, bronchus, and lung cancer	Dietary risks	Number	1990	2084.74	3221.8	1060.79
158	DALYs (Disability-Adjusted Life Years)	Andean Latin America	Both	All ages	Tracheal, bronchus, and lung cancer	Dietary risks	Number	2000	2011.2	2949.61	999.571
159	DALYs (Disability-Adjusted Life Years)	Andean Latin America	Both	All ages	Tracheal, bronchus, and lung cancer	Dietary risks	Number	2010	2383.89	3478.64	1149.94
160	DALYs (Disability-Adjusted Life Years)	Andean Latin America	Both	All ages	Tracheal, bronchus, and lung cancer	Dietary risks	Number	2021	3053.1	4756.15	1460.15
161	DALYs (Disability-Adjusted Life Years)	Central Latin America	Both	All ages	Tracheal, bronchus, and lung cancer	Dietary risks	Number	1990	6687.26	9669.58	3362.16
162	DALYs (Disability-Adjusted Life Years)	Central Latin America	Both	All ages	Tracheal, bronchus, and lung cancer	Dietary risks	Number	2000	7815.56	11380.9	3909.38
163	DALYs (Disability-Adjusted Life Years)	Central Latin America	Both	All ages	Tracheal, bronchus, and lung cancer	Dietary risks	Number	2010	9571.43	13928	4826.89
164	DALYs (Disability-Adjusted Life Years)	Central Latin America	Both	All ages	Tracheal, bronchus, and lung cancer	Dietary risks	Number	2021	11772.2	17378.2	5938.96
165	DALYs (Disability-Adjusted Life Years)	Australasia	Both	All ages	Stomach cancer	Dietary risks	Number	1990	2602.89	14210.1	1.51779e-07
166	DALYs (Disability-Adjusted Life Years)	Australasia	Both	All ages	Stomach cancer	Dietary risks	Number	2000	2498.12	13762.9	4.16801e-07
167	DALYs (Disability-Adjusted Life Years)	Australasia	Both	All ages	Stomach cancer	Dietary risks	Number	2010	2524.36	13927	6.3736e-07
168	DALYs (Disability-Adjusted Life Years)	Australasia	Both	All ages	Stomach cancer	Dietary risks	Number	2021	2808.9	15482.5	5.90934e-07
169	DALYs (Disability-Adjusted Life Years)	Tropical Latin America	Both	All ages	Tracheal, bronchus, and lung cancer	Dietary risks	Number	1990	8993.12	13360.1	4514.61
170	DALYs (Disability-Adjusted Life Years)	Tropical Latin America	Both	All ages	Tracheal, bronchus, and lung cancer	Dietary risks	Number	2000	10150.8	14690.5	5158.97
171	DALYs (Disability-Adjusted Life Years)	Tropical Latin America	Both	All ages	Tracheal, bronchus, and lung cancer	Dietary risks	Number	2010	11537.8	17119.5	5883.38
172	DALYs (Disability-Adjusted Life Years)	Tropical Latin America	Both	All ages	Tracheal, bronchus, and lung cancer	Dietary risks	Number	2021	13945	20904.3	7176.54
173	DALYs (Disability-Adjusted Life Years)	North Africa and Middle East	Both	All ages	Tracheal, bronchus, and lung cancer	Dietary risks	Number	1990	13430.1	21037.7	6595.65
174	DALYs (Disability-Adjusted Life Years)	North Africa and Middle East	Both	All ages	Tracheal, bronchus, and lung cancer	Dietary risks	Number	2000	14759.4	22816.4	7109.38
175	DALYs (Disability-Adjusted Life Years)	North Africa and Middle East	Both	All ages	Tracheal, bronchus, and lung cancer	Dietary risks	Number	2010	17447.6	25656.3	8830.71
176	DALYs (Disability-Adjusted Life Years)	North Africa and Middle East	Both	All ages	Tracheal, bronchus, and lung cancer	Dietary risks	Number	2021	23505.7	35334.6	11719.3
177	DALYs (Disability-Adjusted Life Years)	High-income Asia Pacific	Both	All ages	Breast cancer	Dietary risks	Number	1990	38343.1	81540.5	-16.3616
178	DALYs (Disability-Adjusted Life Years)	High-income Asia Pacific	Both	All ages	Breast cancer	Dietary risks	Number	2000	54251.4	114470	-19.3092
179	DALYs (Disability-Adjusted Life Years)	High-income Asia Pacific	Both	All ages	Breast cancer	Dietary risks	Number	2010	66535.6	141873	-24.0847
180	DALYs (Disability-Adjusted Life Years)	High-income Asia Pacific	Both	All ages	Breast cancer	Dietary risks	Number	2021	72649.8	156827	-23.3522
181	DALYs (Disability-Adjusted Life Years)	Western Europe	Both	All ages	Breast cancer	Dietary risks	Number	1990	332829	702494	-124.604
182	DALYs (Disability-Adjusted Life Years)	Western Europe	Both	All ages	Breast cancer	Dietary risks	Number	2000	329257	700430	-105.16
183	DALYs (Disability-Adjusted Life Years)	Western Europe	Both	All ages	Breast cancer	Dietary risks	Number	2010	314139	671793	-120.674
184	DALYs (Disability-Adjusted Life Years)	Western Europe	Both	All ages	Breast cancer	Dietary risks	Number	2021	293388	630172	-132.678
185	DALYs (Disability-Adjusted Life Years)	High-income Asia Pacific	Both	All ages	Colon and rectum cancer	Dietary risks	Number	1990	333980	513833	95314.1
186	DALYs (Disability-Adjusted Life Years)	High-income Asia Pacific	Both	All ages	Colon and rectum cancer	Dietary risks	Number	2000	426641	655670	114248
187	DALYs (Disability-Adjusted Life Years)	High-income Asia Pacific	Both	All ages	Colon and rectum cancer	Dietary risks	Number	2010	501629	774587	141519
188	DALYs (Disability-Adjusted Life Years)	High-income Asia Pacific	Both	All ages	Colon and rectum cancer	Dietary risks	Number	2021	555359	866418	165707
189	DALYs (Disability-Adjusted Life Years)	Western Europe	Both	All ages	Colon and rectum cancer	Dietary risks	Number	1990	1.1238e+06	1.74791e+06	251673
190	DALYs (Disability-Adjusted Life Years)	Western Europe	Both	All ages	Colon and rectum cancer	Dietary risks	Number	2000	1.15507e+06	1.80505e+06	251016
191	DALYs (Disability-Adjusted Life Years)	Western Europe	Both	All ages	Colon and rectum cancer	Dietary risks	Number	2010	1.17263e+06	1.83398e+06	246718
192	DALYs (Disability-Adjusted Life Years)	Western Europe	Both	All ages	Colon and rectum cancer	Dietary risks	Number	2021	1.15943e+06	1.8115e+06	241502
193	DALYs (Disability-Adjusted Life Years)	South Asia	Both	All ages	Tracheal, bronchus, and lung cancer	Dietary risks	Number	1990	185148	270388	99645.1
194	DALYs (Disability-Adjusted Life Years)	South Asia	Both	All ages	Tracheal, bronchus, and lung cancer	Dietary risks	Number	2000	241680	350753	126815
195	DALYs (Disability-Adjusted Life Years)	South Asia	Both	All ages	Tracheal, bronchus, and lung cancer	Dietary risks	Number	2010	318366	460579	168651
196	DALYs (Disability-Adjusted Life Years)	South Asia	Both	All ages	Tracheal, bronchus, and lung cancer	Dietary risks	Number	2021	469725	673435	241739
197	DALYs (Disability-Adjusted Life Years)	Australasia	Both	All ages	Breast cancer	Dietary risks	Number	1990	12991.6	27907.9	-8.96578
198	DALYs (Disability-Adjusted Life Years)	Australasia	Both	All ages	Breast cancer	Dietary risks	Number	2000	13879.5	29806.3	-8.08725
199	DALYs (Disability-Adjusted Life Years)	Australasia	Both	All ages	Breast cancer	Dietary risks	Number	2010	14583.6	30898.5	-8.36872
200	DALYs (Disability-Adjusted Life Years)	Australasia	Both	All ages	Breast cancer	Dietary risks	Number	2021	15501.9	32639.8	-9.37482
201	DALYs (Disability-Adjusted Life Years)	Western Europe	Both	All ages	Stomach cancer	Dietary risks	Number	1990	127536	667811	0.000137936
202	DALYs (Disability-Adjusted Life Years)	Western Europe	Both	All ages	Stomach cancer	Dietary risks	Number	2000	101020	530159	6.72221e-05
203	DALYs (Disability-Adjusted Life Years)	Western Europe	Both	All ages	Stomach cancer	Dietary risks	Number	2010	86798	453350	5.11566e-05
204	DALYs (Disability-Adjusted Life Years)	Western Europe	Both	All ages	Stomach cancer	Dietary risks	Number	2021	76170.6	392855	4.80776e-05
205	DALYs (Disability-Adjusted Life Years)	Western Europe	Both	All ages	Esophageal cancer	Dietary risks	Number	1990	120468	240932	-26668.2
206	DALYs (Disability-Adjusted Life Years)	Western Europe	Both	All ages	Esophageal cancer	Dietary risks	Number	2000	131556	263631	-29053.5
207	DALYs (Disability-Adjusted Life Years)	Western Europe	Both	All ages	Esophageal cancer	Dietary risks	Number	2010	140082	280495	-30634.1
208	DALYs (Disability-Adjusted Life Years)	Western Europe	Both	All ages	Esophageal cancer	Dietary risks	Number	2021	139426	282157	-30605.3
209	DALYs (Disability-Adjusted Life Years)	Australasia	Both	All ages	Colon and rectum cancer	Dietary risks	Number	1990	52611.4	83311.5	12490.5
210	DALYs (Disability-Adjusted Life Years)	Australasia	Both	All ages	Colon and rectum cancer	Dietary risks	Number	2000	57534.9	89890.9	13859.6
211	DALYs (Disability-Adjusted Life Years)	Australasia	Both	All ages	Colon and rectum cancer	Dietary risks	Number	2010	58231.5	91179.2	13870
212	DALYs (Disability-Adjusted Life Years)	Australasia	Both	All ages	Colon and rectum cancer	Dietary risks	Number	2021	66807.8	106035	15699.5
213	DALYs (Disability-Adjusted Life Years)	Central Sub-Saharan Africa	Both	All ages	Tracheal, bronchus, and lung cancer	Dietary risks	Number	1990	2584.18	4532.75	1183.38
214	DALYs (Disability-Adjusted Life Years)	Central Sub-Saharan Africa	Both	All ages	Tracheal, bronchus, and lung cancer	Dietary risks	Number	2000	3894.25	7070.35	1745.26
215	DALYs (Disability-Adjusted Life Years)	Central Sub-Saharan Africa	Both	All ages	Tracheal, bronchus, and lung cancer	Dietary risks	Number	2010	5123.35	10038.2	2114.3
216	DALYs (Disability-Adjusted Life Years)	Central Sub-Saharan Africa	Both	All ages	Tracheal, bronchus, and lung cancer	Dietary risks	Number	2021	7603.64	14241.5	3019.61
217	DALYs (Disability-Adjusted Life Years)	Southern Latin America	Both	All ages	Breast cancer	Dietary risks	Number	1990	27957.9	59703.9	-16.7859
218	DALYs (Disability-Adjusted Life Years)	Southern Latin America	Both	All ages	Breast cancer	Dietary risks	Number	2000	32319.3	68961.3	-22.3276
219	DALYs (Disability-Adjusted Life Years)	Southern Latin America	Both	All ages	Breast cancer	Dietary risks	Number	2010	35086.7	74608.7	-25.809
220	DALYs (Disability-Adjusted Life Years)	Southern Latin America	Both	All ages	Breast cancer	Dietary risks	Number	2021	35964.9	76954.9	-24.4156
221	DALYs (Disability-Adjusted Life Years)	Eastern Sub-Saharan Africa	Both	All ages	Tracheal, bronchus, and lung cancer	Dietary risks	Number	1990	20325	31505.5	10574.7
222	DALYs (Disability-Adjusted Life Years)	Eastern Sub-Saharan Africa	Both	All ages	Tracheal, bronchus, and lung cancer	Dietary risks	Number	2000	20812.7	31270	10397.6
223	DALYs (Disability-Adjusted Life Years)	Eastern Sub-Saharan Africa	Both	All ages	Tracheal, bronchus, and lung cancer	Dietary risks	Number	2010	21281.5	30805.5	11131.9
224	DALYs (Disability-Adjusted Life Years)	Eastern Sub-Saharan Africa	Both	All ages	Tracheal, bronchus, and lung cancer	Dietary risks	Number	2021	28947	41514.4	14805.1
225	DALYs (Disability-Adjusted Life Years)	Southern Latin America	Both	All ages	Colon and rectum cancer	Dietary risks	Number	1990	83202.2	128221	25145.4
226	DALYs (Disability-Adjusted Life Years)	Southern Latin America	Both	All ages	Colon and rectum cancer	Dietary risks	Number	2000	106432	162146	30134.5
227	DALYs (Disability-Adjusted Life Years)	Southern Latin America	Both	All ages	Colon and rectum cancer	Dietary risks	Number	2010	129172	199171	36790.9
228	DALYs (Disability-Adjusted Life Years)	Southern Latin America	Both	All ages	Colon and rectum cancer	Dietary risks	Number	2021	141691	224100	39077.7
229	DALYs (Disability-Adjusted Life Years)	Caribbean	Both	All ages	Breast cancer	Dietary risks	Number	1990	10917	23406.5	-5.69147
230	DALYs (Disability-Adjusted Life Years)	Caribbean	Both	All ages	Breast cancer	Dietary risks	Number	2000	14153.1	30152.4	-6.7008
231	DALYs (Disability-Adjusted Life Years)	Caribbean	Both	All ages	Breast cancer	Dietary risks	Number	2010	18368.6	38728.7	-9.0792
232	DALYs (Disability-Adjusted Life Years)	Caribbean	Both	All ages	Breast cancer	Dietary risks	Number	2021	21795	47932.7	-8.246
233	DALYs (Disability-Adjusted Life Years)	Caribbean	Both	All ages	Esophageal cancer	Dietary risks	Number	1990	6250.18	12191.9	-1450.94
234	DALYs (Disability-Adjusted Life Years)	Caribbean	Both	All ages	Esophageal cancer	Dietary risks	Number	2000	7001.88	13907.6	-1606.67
235	DALYs (Disability-Adjusted Life Years)	Caribbean	Both	All ages	Esophageal cancer	Dietary risks	Number	2010	8504.7	16643	-1853.08
236	DALYs (Disability-Adjusted Life Years)	Caribbean	Both	All ages	Esophageal cancer	Dietary risks	Number	2021	10851.7	21768.3	-2375.21
237	DALYs (Disability-Adjusted Life Years)	High-income North America	Both	All ages	Breast cancer	Dietary risks	Number	1990	213000	454543	-96.2272
238	DALYs (Disability-Adjusted Life Years)	High-income North America	Both	All ages	Breast cancer	Dietary risks	Number	2000	210651	448029	-86.2198
239	DALYs (Disability-Adjusted Life Years)	High-income North America	Both	All ages	Breast cancer	Dietary risks	Number	2010	208420	445266	-98.5461
240	DALYs (Disability-Adjusted Life Years)	High-income North America	Both	All ages	Breast cancer	Dietary risks	Number	2021	215099	461979	-98.8073
241	DALYs (Disability-Adjusted Life Years)	Caribbean	Both	All ages	Colon and rectum cancer	Dietary risks	Number	1990	32524.6	48632.1	13662.6
242	DALYs (Disability-Adjusted Life Years)	Caribbean	Both	All ages	Colon and rectum cancer	Dietary risks	Number	2000	42118.8	63369.5	17532.6
243	DALYs (Disability-Adjusted Life Years)	Caribbean	Both	All ages	Colon and rectum cancer	Dietary risks	Number	2010	53321.7	78571.3	21123.3
244	DALYs (Disability-Adjusted Life Years)	Caribbean	Both	All ages	Colon and rectum cancer	Dietary risks	Number	2021	68486.3	103681	27101.4
245	DALYs (Disability-Adjusted Life Years)	High-income North America	Both	All ages	Esophageal cancer	Dietary risks	Number	1990	57654.2	115399	-12254.5
246	DALYs (Disability-Adjusted Life Years)	High-income North America	Both	All ages	Esophageal cancer	Dietary risks	Number	2000	71031.5	142260	-15293.9
247	DALYs (Disability-Adjusted Life Years)	High-income North America	Both	All ages	Esophageal cancer	Dietary risks	Number	2010	88401.8	176972	-19648.5
248	DALYs (Disability-Adjusted Life Years)	High-income North America	Both	All ages	Esophageal cancer	Dietary risks	Number	2021	97516	196139	-21135.6
249	DALYs (Disability-Adjusted Life Years)	Southern Latin America	Both	All ages	Esophageal cancer	Dietary risks	Number	1990	18229	36162.3	-4267.99
250	DALYs (Disability-Adjusted Life Years)	Southern Latin America	Both	All ages	Esophageal cancer	Dietary risks	Number	2000	19812.7	39833.3	-4525.03
251	DALYs (Disability-Adjusted Life Years)	Southern Latin America	Both	All ages	Esophageal cancer	Dietary risks	Number	2010	17713.7	35454	-3980.59
252	DALYs (Disability-Adjusted Life Years)	Southern Latin America	Both	All ages	Esophageal cancer	Dietary risks	Number	2021	16031.6	32356.3	-3704.63
253	DALYs (Disability-Adjusted Life Years)	Southern Sub-Saharan Africa	Both	All ages	Tracheal, bronchus, and lung cancer	Dietary risks	Number	1990	13674.3	20679.8	7150.69
254	DALYs (Disability-Adjusted Life Years)	Southern Sub-Saharan Africa	Both	All ages	Tracheal, bronchus, and lung cancer	Dietary risks	Number	2000	22460.9	32201.9	11663
255	DALYs (Disability-Adjusted Life Years)	Southern Sub-Saharan Africa	Both	All ages	Tracheal, bronchus, and lung cancer	Dietary risks	Number	2010	26818.2	38489.9	13915.8
256	DALYs (Disability-Adjusted Life Years)	Southern Sub-Saharan Africa	Both	All ages	Tracheal, bronchus, and lung cancer	Dietary risks	Number	2021	30227.9	43759.1	15316.9
257	DALYs (Disability-Adjusted Life Years)	Caribbean	Both	All ages	Stomach cancer	Dietary risks	Number	1990	5804.55	30338	7.76561e-07
258	DALYs (Disability-Adjusted Life Years)	Caribbean	Both	All ages	Stomach cancer	Dietary risks	Number	2000	6178.59	32328.2	1.20382e-06
259	DALYs (Disability-Adjusted Life Years)	Caribbean	Both	All ages	Stomach cancer	Dietary risks	Number	2010	6547.45	34259.5	7.05022e-07
260	DALYs (Disability-Adjusted Life Years)	Caribbean	Both	All ages	Stomach cancer	Dietary risks	Number	2021	7607.75	40990.5	3.81443e-07
261	DALYs (Disability-Adjusted Life Years)	Andean Latin America	Both	All ages	Breast cancer	Dietary risks	Number	1990	6125.41	13296.8	-3.06021
262	DALYs (Disability-Adjusted Life Years)	Andean Latin America	Both	All ages	Breast cancer	Dietary risks	Number	2000	8966.16	19017.6	-4.1889
263	DALYs (Disability-Adjusted Life Years)	Andean Latin America	Both	All ages	Breast cancer	Dietary risks	Number	2010	12279.6	26602.8	-6.79879
264	DALYs (Disability-Adjusted Life Years)	Andean Latin America	Both	All ages	Breast cancer	Dietary risks	Number	2021	17336.7	37815.1	-5.90238
265	DALYs (Disability-Adjusted Life Years)	High-income North America	Both	All ages	Colon and rectum cancer	Dietary risks	Number	1990	640875	997197	139384
266	DALYs (Disability-Adjusted Life Years)	High-income North America	Both	All ages	Colon and rectum cancer	Dietary risks	Number	2000	682423	1.07383e+06	133955
267	DALYs (Disability-Adjusted Life Years)	High-income North America	Both	All ages	Colon and rectum cancer	Dietary risks	Number	2010	704927	1.1083e+06	137494
268	DALYs (Disability-Adjusted Life Years)	High-income North America	Both	All ages	Colon and rectum cancer	Dietary risks	Number	2021	768817	1.20636e+06	149025
269	DALYs (Disability-Adjusted Life Years)	Andean Latin America	Both	All ages	Esophageal cancer	Dietary risks	Number	1990	2467.25	4885.78	-532.897
270	DALYs (Disability-Adjusted Life Years)	Andean Latin America	Both	All ages	Esophageal cancer	Dietary risks	Number	2000	2919.33	5881.6	-682.542
271	DALYs (Disability-Adjusted Life Years)	Andean Latin America	Both	All ages	Esophageal cancer	Dietary risks	Number	2010	3525.17	6957.98	-722.467
272	DALYs (Disability-Adjusted Life Years)	Andean Latin America	Both	All ages	Esophageal cancer	Dietary risks	Number	2021	4510.52	8923.07	-1023.42
273	DALYs (Disability-Adjusted Life Years)	Southern Latin America	Both	All ages	Stomach cancer	Dietary risks	Number	1990	16277.6	82265.4	3.48135e-05
274	DALYs (Disability-Adjusted Life Years)	Southern Latin America	Both	All ages	Stomach cancer	Dietary risks	Number	2000	17269.3	86499	3.07268e-05
275	DALYs (Disability-Adjusted Life Years)	Southern Latin America	Both	All ages	Stomach cancer	Dietary risks	Number	2010	17557.4	87827.5	2.10464e-05
276	DALYs (Disability-Adjusted Life Years)	Southern Latin America	Both	All ages	Stomach cancer	Dietary risks	Number	2021	16598.7	82996.5	3.81233e-05
277	DALYs (Disability-Adjusted Life Years)	High-income North America	Both	All ages	Stomach cancer	Dietary risks	Number	1990	31635.1	165388	2.84866e-06
278	DALYs (Disability-Adjusted Life Years)	High-income North America	Both	All ages	Stomach cancer	Dietary risks	Number	2000	31644.7	162028	1.50215e-05
279	DALYs (Disability-Adjusted Life Years)	High-income North America	Both	All ages	Stomach cancer	Dietary risks	Number	2010	31391.4	158744	5.09766e-05
280	DALYs (Disability-Adjusted Life Years)	High-income North America	Both	All ages	Stomach cancer	Dietary risks	Number	2021	32630.8	166471	3.08233e-05
281	DALYs (Disability-Adjusted Life Years)	Andean Latin America	Both	All ages	Stomach cancer	Dietary risks	Number	1990	13410	68083.6	2.37791e-05
282	DALYs (Disability-Adjusted Life Years)	Andean Latin America	Both	All ages	Stomach cancer	Dietary risks	Number	2000	16618	84808	1.7648e-05
283	DALYs (Disability-Adjusted Life Years)	Andean Latin America	Both	All ages	Stomach cancer	Dietary risks	Number	2010	19637.2	101200	3.9329e-05
284	DALYs (Disability-Adjusted Life Years)	Andean Latin America	Both	All ages	Stomach cancer	Dietary risks	Number	2021	23127.7	116684	4.76341e-05
285	DALYs (Disability-Adjusted Life Years)	Andean Latin America	Both	All ages	Colon and rectum cancer	Dietary risks	Number	1990	18026.2	26172.3	8797.73
286	DALYs (Disability-Adjusted Life Years)	Andean Latin America	Both	All ages	Colon and rectum cancer	Dietary risks	Number	2000	25459.8	37566.1	11950.9
287	DALYs (Disability-Adjusted Life Years)	Andean Latin America	Both	All ages	Colon and rectum cancer	Dietary risks	Number	2010	38090.7	56881.6	16501.6
288	DALYs (Disability-Adjusted Life Years)	Andean Latin America	Both	All ages	Colon and rectum cancer	Dietary risks	Number	2021	52039	81314.2	20323.3
289	DALYs (Disability-Adjusted Life Years)	Western Sub-Saharan Africa	Both	All ages	Tracheal, bronchus, and lung cancer	Dietary risks	Number	1990	6353.3	9375.72	3193.6
290	DALYs (Disability-Adjusted Life Years)	Western Sub-Saharan Africa	Both	All ages	Tracheal, bronchus, and lung cancer	Dietary risks	Number	2000	7316.3	11213.3	3717.02
291	DALYs (Disability-Adjusted Life Years)	Western Sub-Saharan Africa	Both	All ages	Tracheal, bronchus, and lung cancer	Dietary risks	Number	2010	10109.2	15028.9	5183.14
292	DALYs (Disability-Adjusted Life Years)	Western Sub-Saharan Africa	Both	All ages	Tracheal, bronchus, and lung cancer	Dietary risks	Number	2021	14657	22043	7088
293	DALYs (Disability-Adjusted Life Years)	Central Latin America	Both	All ages	Esophageal cancer	Dietary risks	Number	1990	12524.8	24443.7	-2878.44
294	DALYs (Disability-Adjusted Life Years)	Central Latin America	Both	All ages	Esophageal cancer	Dietary risks	Number	2000	14200.9	28136.3	-3275.09
295	DALYs (Disability-Adjusted Life Years)	Central Latin America	Both	All ages	Esophageal cancer	Dietary risks	Number	2010	16985.8	33266.3	-3834.27
296	DALYs (Disability-Adjusted Life Years)	Central Latin America	Both	All ages	Esophageal cancer	Dietary risks	Number	2021	21386.9	44217.2	-4978.56
297	DALYs (Disability-Adjusted Life Years)	Central Latin America	Both	All ages	Colon and rectum cancer	Dietary risks	Number	1990	55111.6	80743.1	21325.7
298	DALYs (Disability-Adjusted Life Years)	Central Latin America	Both	All ages	Colon and rectum cancer	Dietary risks	Number	2000	83749	125491	30595.4
299	DALYs (Disability-Adjusted Life Years)	Central Latin America	Both	All ages	Colon and rectum cancer	Dietary risks	Number	2010	130260	198285	45115.9
300	DALYs (Disability-Adjusted Life Years)	Central Latin America	Both	All ages	Colon and rectum cancer	Dietary risks	Number	2021	214570	332736	72236.8
301	DALYs (Disability-Adjusted Life Years)	Tropical Latin America	Both	All ages	Esophageal cancer	Dietary risks	Number	1990	42543.6	82930.7	-9651.56
302	DALYs (Disability-Adjusted Life Years)	Tropical Latin America	Both	All ages	Esophageal cancer	Dietary risks	Number	2000	53058.6	104261	-11934.2
303	DALYs (Disability-Adjusted Life Years)	Tropical Latin America	Both	All ages	Esophageal cancer	Dietary risks	Number	2010	66783	132163	-14924.5
304	DALYs (Disability-Adjusted Life Years)	Tropical Latin America	Both	All ages	Esophageal cancer	Dietary risks	Number	2021	78613.8	156500	-17852.7
305	DALYs (Disability-Adjusted Life Years)	Central Latin America	Both	All ages	Stomach cancer	Dietary risks	Number	1990	33796.4	170528	6.22222e-05
306	DALYs (Disability-Adjusted Life Years)	Central Latin America	Both	All ages	Stomach cancer	Dietary risks	Number	2000	41714.1	208608	0.000213719
307	DALYs (Disability-Adjusted Life Years)	Central Latin America	Both	All ages	Stomach cancer	Dietary risks	Number	2010	47513.5	240194	0.000257801
308	DALYs (Disability-Adjusted Life Years)	Central Latin America	Both	All ages	Stomach cancer	Dietary risks	Number	2021	57296.7	297890	0.0001344
309	DALYs (Disability-Adjusted Life Years)	Tropical Latin America	Both	All ages	Stomach cancer	Dietary risks	Number	1990	35939.6	179652	-5.3952e-05
310	DALYs (Disability-Adjusted Life Years)	Tropical Latin America	Both	All ages	Stomach cancer	Dietary risks	Number	2000	40575.1	204826	-2.38614e-05
311	DALYs (Disability-Adjusted Life Years)	Tropical Latin America	Both	All ages	Stomach cancer	Dietary risks	Number	2010	43879.7	221472	-1.51004e-05
312	DALYs (Disability-Adjusted Life Years)	Tropical Latin America	Both	All ages	Stomach cancer	Dietary risks	Number	2021	49223	252502	-1.84083e-05
313	DALYs (Disability-Adjusted Life Years)	Central Latin America	Both	All ages	Breast cancer	Dietary risks	Number	1990	26160.4	55615.6	-8.83362
314	DALYs (Disability-Adjusted Life Years)	Central Latin America	Both	All ages	Breast cancer	Dietary risks	Number	2000	38439.2	82086.1	-20.0001
315	DALYs (Disability-Adjusted Life Years)	Central Latin America	Both	All ages	Breast cancer	Dietary risks	Number	2010	55580.6	119005	-19.4988
316	DALYs (Disability-Adjusted Life Years)	Central Latin America	Both	All ages	Breast cancer	Dietary risks	Number	2021	85891.4	182264	-35.9898
317	DALYs (Disability-Adjusted Life Years)	North Africa and Middle East	Both	All ages	Esophageal cancer	Dietary risks	Number	1990	20420.1	42740.9	-4098.67
318	DALYs (Disability-Adjusted Life Years)	North Africa and Middle East	Both	All ages	Esophageal cancer	Dietary risks	Number	2000	21764.6	45525.6	-4237.96
319	DALYs (Disability-Adjusted Life Years)	North Africa and Middle East	Both	All ages	Esophageal cancer	Dietary risks	Number	2010	20414.1	43022.2	-3682.55
320	DALYs (Disability-Adjusted Life Years)	North Africa and Middle East	Both	All ages	Esophageal cancer	Dietary risks	Number	2021	27524	57214	-5444.54
321	DALYs (Disability-Adjusted Life Years)	Tropical Latin America	Both	All ages	Breast cancer	Dietary risks	Number	1990	38685.1	81873.9	-14.7949
322	DALYs (Disability-Adjusted Life Years)	Tropical Latin America	Both	All ages	Breast cancer	Dietary risks	Number	2000	56130.1	119587	-29.0514
323	DALYs (Disability-Adjusted Life Years)	Tropical Latin America	Both	All ages	Breast cancer	Dietary risks	Number	2010	74356.6	156349	-36.2061
324	DALYs (Disability-Adjusted Life Years)	Tropical Latin America	Both	All ages	Breast cancer	Dietary risks	Number	2021	103494	220712	-58.6869
325	DALYs (Disability-Adjusted Life Years)	Central Sub-Saharan Africa	Both	All ages	Esophageal cancer	Dietary risks	Number	1990	19332.5	39119.6	-4185.72
326	DALYs (Disability-Adjusted Life Years)	Central Sub-Saharan Africa	Both	All ages	Esophageal cancer	Dietary risks	Number	2000	22624	44926.1	-4575.84
327	DALYs (Disability-Adjusted Life Years)	Central Sub-Saharan Africa	Both	All ages	Esophageal cancer	Dietary risks	Number	2010	25245.9	51275.9	-5264.05
328	DALYs (Disability-Adjusted Life Years)	Central Sub-Saharan Africa	Both	All ages	Esophageal cancer	Dietary risks	Number	2021	35801	72267	-7433.71
329	DALYs (Disability-Adjusted Life Years)	North Africa and Middle East	Both	All ages	Breast cancer	Dietary risks	Number	1990	33894.7	72970.3	-13.6247
330	DALYs (Disability-Adjusted Life Years)	North Africa and Middle East	Both	All ages	Breast cancer	Dietary risks	Number	2000	47902	103701	-17.9404
331	DALYs (Disability-Adjusted Life Years)	North Africa and Middle East	Both	All ages	Breast cancer	Dietary risks	Number	2010	91854.4	200093	-39.6797
332	DALYs (Disability-Adjusted Life Years)	North Africa and Middle East	Both	All ages	Breast cancer	Dietary risks	Number	2021	140767	300791	-46.7587
333	DALYs (Disability-Adjusted Life Years)	North Africa and Middle East	Both	All ages	Stomach cancer	Dietary risks	Number	1990	37024.4	214621	2.62688e-06
334	DALYs (Disability-Adjusted Life Years)	North Africa and Middle East	Both	All ages	Stomach cancer	Dietary risks	Number	2000	39053.4	229373	3.37317e-06
335	DALYs (Disability-Adjusted Life Years)	North Africa and Middle East	Both	All ages	Stomach cancer	Dietary risks	Number	2010	45346.2	267837	3.42359e-06
336	DALYs (Disability-Adjusted Life Years)	North Africa and Middle East	Both	All ages	Stomach cancer	Dietary risks	Number	2021	54759.4	325676	4.73763e-06
337	DALYs (Disability-Adjusted Life Years)	South Asia	Both	All ages	Esophageal cancer	Dietary risks	Number	1990	169991	336767	-40750.2
338	DALYs (Disability-Adjusted Life Years)	South Asia	Both	All ages	Esophageal cancer	Dietary risks	Number	2000	213196	423942	-48944.4
339	DALYs (Disability-Adjusted Life Years)	South Asia	Both	All ages	Esophageal cancer	Dietary risks	Number	2010	249843	498210	-56101.2
340	DALYs (Disability-Adjusted Life Years)	South Asia	Both	All ages	Esophageal cancer	Dietary risks	Number	2021	327261	675391	-70577.6
341	DALYs (Disability-Adjusted Life Years)	Tropical Latin America	Both	All ages	Colon and rectum cancer	Dietary risks	Number	1990	81397	123285	29889.5
342	DALYs (Disability-Adjusted Life Years)	Tropical Latin America	Both	All ages	Colon and rectum cancer	Dietary risks	Number	2000	128973	195651	44274.5
343	DALYs (Disability-Adjusted Life Years)	Tropical Latin America	Both	All ages	Colon and rectum cancer	Dietary risks	Number	2010	190509	297931	58880.3
344	DALYs (Disability-Adjusted Life Years)	Tropical Latin America	Both	All ages	Colon and rectum cancer	Dietary risks	Number	2021	274609	425473	83729.9
345	DALYs (Disability-Adjusted Life Years)	South Asia	Both	All ages	Breast cancer	Dietary risks	Number	1990	67949.2	148572	-8.1546
346	DALYs (Disability-Adjusted Life Years)	South Asia	Both	All ages	Breast cancer	Dietary risks	Number	2000	102017	225719	-8.6079
347	DALYs (Disability-Adjusted Life Years)	South Asia	Both	All ages	Breast cancer	Dietary risks	Number	2010	144263	327467	-20.9447
348	DALYs (Disability-Adjusted Life Years)	South Asia	Both	All ages	Breast cancer	Dietary risks	Number	2021	246939	546997	-31.531
349	DALYs (Disability-Adjusted Life Years)	Central Sub-Saharan Africa	Both	All ages	Colon and rectum cancer	Dietary risks	Number	1990	20810.9	29452.7	11706.5
350	DALYs (Disability-Adjusted Life Years)	Central Sub-Saharan Africa	Both	All ages	Colon and rectum cancer	Dietary risks	Number	2000	25576.5	36245.6	14977
351	DALYs (Disability-Adjusted Life Years)	Central Sub-Saharan Africa	Both	All ages	Colon and rectum cancer	Dietary risks	Number	2010	34097.3	48958.7	20031
352	DALYs (Disability-Adjusted Life Years)	Central Sub-Saharan Africa	Both	All ages	Colon and rectum cancer	Dietary risks	Number	2021	52660.2	79025.4	28427.9
353	DALYs (Disability-Adjusted Life Years)	South Asia	Both	All ages	Colon and rectum cancer	Dietary risks	Number	1990	271530	390546	149961
354	DALYs (Disability-Adjusted Life Years)	South Asia	Both	All ages	Colon and rectum cancer	Dietary risks	Number	2000	347044	500112	186111
355	DALYs (Disability-Adjusted Life Years)	South Asia	Both	All ages	Colon and rectum cancer	Dietary risks	Number	2010	433446	612054	226113
356	DALYs (Disability-Adjusted Life Years)	South Asia	Both	All ages	Colon and rectum cancer	Dietary risks	Number	2021	610918	877490	287882
357	DALYs (Disability-Adjusted Life Years)	North Africa and Middle East	Both	All ages	Colon and rectum cancer	Dietary risks	Number	1990	153951	232278	60869.8
358	DALYs (Disability-Adjusted Life Years)	North Africa and Middle East	Both	All ages	Colon and rectum cancer	Dietary risks	Number	2000	183932	280036	72462.7
359	DALYs (Disability-Adjusted Life Years)	North Africa and Middle East	Both	All ages	Colon and rectum cancer	Dietary risks	Number	2010	259669	393087	98547
360	DALYs (Disability-Adjusted Life Years)	North Africa and Middle East	Both	All ages	Colon and rectum cancer	Dietary risks	Number	2021	369977	570946	134253
361	DALYs (Disability-Adjusted Life Years)	Central Sub-Saharan Africa	Both	All ages	Stomach cancer	Dietary risks	Number	1990	4236.6	24980.1	7.69889e-08
362	DALYs (Disability-Adjusted Life Years)	Central Sub-Saharan Africa	Both	All ages	Stomach cancer	Dietary risks	Number	2000	5070.13	28974.7	8.36366e-08
363	DALYs (Disability-Adjusted Life Years)	Central Sub-Saharan Africa	Both	All ages	Stomach cancer	Dietary risks	Number	2010	6005.56	34812.8	1.04804e-07
364	DALYs (Disability-Adjusted Life Years)	Central Sub-Saharan Africa	Both	All ages	Stomach cancer	Dietary risks	Number	2021	7863.51	46176.3	2.21591e-07
365	DALYs (Disability-Adjusted Life Years)	Eastern Sub-Saharan Africa	Both	All ages	Esophageal cancer	Dietary risks	Number	1990	78429.9	147692	-17988.5
366	DALYs (Disability-Adjusted Life Years)	Eastern Sub-Saharan Africa	Both	All ages	Esophageal cancer	Dietary risks	Number	2000	94170.1	179123	-20884.9
367	DALYs (Disability-Adjusted Life Years)	Eastern Sub-Saharan Africa	Both	All ages	Esophageal cancer	Dietary risks	Number	2010	103281	196108	-22846.9
368	DALYs (Disability-Adjusted Life Years)	Eastern Sub-Saharan Africa	Both	All ages	Esophageal cancer	Dietary risks	Number	2021	136193	258889	-26704
369	DALYs (Disability-Adjusted Life Years)	South Asia	Both	All ages	Stomach cancer	Dietary risks	Number	1990	112571	573788	0.000238066
370	DALYs (Disability-Adjusted Life Years)	South Asia	Both	All ages	Stomach cancer	Dietary risks	Number	2000	125589	632643	0.000281419
371	DALYs (Disability-Adjusted Life Years)	South Asia	Both	All ages	Stomach cancer	Dietary risks	Number	2010	154731	785532	0.00043467
372	DALYs (Disability-Adjusted Life Years)	South Asia	Both	All ages	Stomach cancer	Dietary risks	Number	2021	180806	908078	0.000586613
373	DALYs (Disability-Adjusted Life Years)	Western Sub-Saharan Africa	Both	All ages	Esophageal cancer	Dietary risks	Number	1990	15703.7	31362.6	-3371.41
374	DALYs (Disability-Adjusted Life Years)	Western Sub-Saharan Africa	Both	All ages	Esophageal cancer	Dietary risks	Number	2000	19281.4	37469.7	-4159
375	DALYs (Disability-Adjusted Life Years)	Western Sub-Saharan Africa	Both	All ages	Esophageal cancer	Dietary risks	Number	2010	34062	68693	-7038.16
376	DALYs (Disability-Adjusted Life Years)	Western Sub-Saharan Africa	Both	All ages	Esophageal cancer	Dietary risks	Number	2021	53365.8	107904	-11927.9
377	DALYs (Disability-Adjusted Life Years)	Eastern Sub-Saharan Africa	Both	All ages	Breast cancer	Dietary risks	Number	1990	27826.5	62404.5	-4.61585
378	DALYs (Disability-Adjusted Life Years)	Eastern Sub-Saharan Africa	Both	All ages	Breast cancer	Dietary risks	Number	2000	37126.1	80090.1	-6.38486
379	DALYs (Disability-Adjusted Life Years)	Eastern Sub-Saharan Africa	Both	All ages	Breast cancer	Dietary risks	Number	2010	51719.9	112396	-7.08734
380	DALYs (Disability-Adjusted Life Years)	Eastern Sub-Saharan Africa	Both	All ages	Breast cancer	Dietary risks	Number	2021	88540.5	198001	-23.6442
381	DALYs (Disability-Adjusted Life Years)	Southern Sub-Saharan Africa	Both	All ages	Esophageal cancer	Dietary risks	Number	1990	22713.4	43726.8	-5165.7
382	DALYs (Disability-Adjusted Life Years)	Southern Sub-Saharan Africa	Both	All ages	Esophageal cancer	Dietary risks	Number	2000	40859	78241.5	-9314.99
383	DALYs (Disability-Adjusted Life Years)	Southern Sub-Saharan Africa	Both	All ages	Esophageal cancer	Dietary risks	Number	2010	42612.9	82853.8	-9794.92
384	DALYs (Disability-Adjusted Life Years)	Southern Sub-Saharan Africa	Both	All ages	Esophageal cancer	Dietary risks	Number	2021	44452.4	85608.5	-9828.58
385	DALYs (Disability-Adjusted Life Years)	Eastern Sub-Saharan Africa	Both	All ages	Stomach cancer	Dietary risks	Number	1990	19716.4	99792.8	9.39703e-05
386	DALYs (Disability-Adjusted Life Years)	Eastern Sub-Saharan Africa	Both	All ages	Stomach cancer	Dietary risks	Number	2000	21153.7	108779	6.28285e-05
387	DALYs (Disability-Adjusted Life Years)	Eastern Sub-Saharan Africa	Both	All ages	Stomach cancer	Dietary risks	Number	2010	20358	107219	5.11337e-05
388	DALYs (Disability-Adjusted Life Years)	Eastern Sub-Saharan Africa	Both	All ages	Stomach cancer	Dietary risks	Number	2021	24470	129515	5.61251e-05
389	DALYs (Disability-Adjusted Life Years)	Eastern Sub-Saharan Africa	Both	All ages	Colon and rectum cancer	Dietary risks	Number	1990	108333	152344	62411.1
390	DALYs (Disability-Adjusted Life Years)	Eastern Sub-Saharan Africa	Both	All ages	Colon and rectum cancer	Dietary risks	Number	2000	122339	171611	70230.4
391	DALYs (Disability-Adjusted Life Years)	Eastern Sub-Saharan Africa	Both	All ages	Colon and rectum cancer	Dietary risks	Number	2010	136581	189148	73618.3
392	DALYs (Disability-Adjusted Life Years)	Eastern Sub-Saharan Africa	Both	All ages	Colon and rectum cancer	Dietary risks	Number	2021	195607	268915	98558.9
393	DALYs (Disability-Adjusted Life Years)	Central Sub-Saharan Africa	Both	All ages	Breast cancer	Dietary risks	Number	1990	6674.97	15040	-0.87758
394	DALYs (Disability-Adjusted Life Years)	Central Sub-Saharan Africa	Both	All ages	Breast cancer	Dietary risks	Number	2000	7577.1	17679.4	-1.35295
395	DALYs (Disability-Adjusted Life Years)	Central Sub-Saharan Africa	Both	All ages	Breast cancer	Dietary risks	Number	2010	11106.8	25288.3	-3.76156
396	DALYs (Disability-Adjusted Life Years)	Central Sub-Saharan Africa	Both	All ages	Breast cancer	Dietary risks	Number	2021	20381.6	48618.9	-4.45749
397	DALYs (Disability-Adjusted Life Years)	Western Sub-Saharan Africa	Both	All ages	Stomach cancer	Dietary risks	Number	1990	13169.3	70651.2	1.77008e-06
398	DALYs (Disability-Adjusted Life Years)	Western Sub-Saharan Africa	Both	All ages	Stomach cancer	Dietary risks	Number	2000	14922.5	78783.2	1.72562e-06
399	DALYs (Disability-Adjusted Life Years)	Western Sub-Saharan Africa	Both	All ages	Stomach cancer	Dietary risks	Number	2010	19200.7	99334.2	1.5703e-06
400	DALYs (Disability-Adjusted Life Years)	Western Sub-Saharan Africa	Both	All ages	Stomach cancer	Dietary risks	Number	2021	24102.2	126886	3.79843e-06
401	DALYs (Disability-Adjusted Life Years)	Southern Sub-Saharan Africa	Both	All ages	Breast cancer	Dietary risks	Number	1990	12262.7	27092.7	-4.92565
402	DALYs (Disability-Adjusted Life Years)	Southern Sub-Saharan Africa	Both	All ages	Breast cancer	Dietary risks	Number	2000	17275.4	37270.9	-6.01152
403	DALYs (Disability-Adjusted Life Years)	Southern Sub-Saharan Africa	Both	All ages	Breast cancer	Dietary risks	Number	2010	28355.1	59516	-8.86976
404	DALYs (Disability-Adjusted Life Years)	Southern Sub-Saharan Africa	Both	All ages	Breast cancer	Dietary risks	Number	2021	36635	80377.4	-13.7258
405	DALYs (Disability-Adjusted Life Years)	Southern Sub-Saharan Africa	Both	All ages	Stomach cancer	Dietary risks	Number	1990	4431.39	23681.4	2.19377e-07
406	DALYs (Disability-Adjusted Life Years)	Southern Sub-Saharan Africa	Both	All ages	Stomach cancer	Dietary risks	Number	2000	6223.41	33249.4	7.53232e-07
407	DALYs (Disability-Adjusted Life Years)	Southern Sub-Saharan Africa	Both	All ages	Stomach cancer	Dietary risks	Number	2010	7106.86	38143.3	1.14248e-06
408	DALYs (Disability-Adjusted Life Years)	Southern Sub-Saharan Africa	Both	All ages	Stomach cancer	Dietary risks	Number	2021	7339.7	39115.1	5.68476e-07
409	DALYs (Disability-Adjusted Life Years)	Southern Sub-Saharan Africa	Both	All ages	Colon and rectum cancer	Dietary risks	Number	1990	27692.6	39412.4	14698.8
410	DALYs (Disability-Adjusted Life Years)	Southern Sub-Saharan Africa	Both	All ages	Colon and rectum cancer	Dietary risks	Number	2000	43887.4	60454	23882.9
411	DALYs (Disability-Adjusted Life Years)	Southern Sub-Saharan Africa	Both	All ages	Colon and rectum cancer	Dietary risks	Number	2010	62240	86481.4	33825.3
412	DALYs (Disability-Adjusted Life Years)	Southern Sub-Saharan Africa	Both	All ages	Colon and rectum cancer	Dietary risks	Number	2021	75305.7	105767	38548.2
413	DALYs (Disability-Adjusted Life Years)	Western Sub-Saharan Africa	Both	All ages	Breast cancer	Dietary risks	Number	1990	28201.8	59301	-6.40925
414	DALYs (Disability-Adjusted Life Years)	Western Sub-Saharan Africa	Both	All ages	Breast cancer	Dietary risks	Number	2000	38981.4	85506.9	-9.03966
415	DALYs (Disability-Adjusted Life Years)	Western Sub-Saharan Africa	Both	All ages	Breast cancer	Dietary risks	Number	2010	60282.9	133981	-16.134
416	DALYs (Disability-Adjusted Life Years)	Western Sub-Saharan Africa	Both	All ages	Breast cancer	Dietary risks	Number	2021	106608	235377	-24.8391
417	DALYs (Disability-Adjusted Life Years)	Western Sub-Saharan Africa	Both	All ages	Colon and rectum cancer	Dietary risks	Number	1990	54418	75158.3	30121.7
418	DALYs (Disability-Adjusted Life Years)	Western Sub-Saharan Africa	Both	All ages	Colon and rectum cancer	Dietary risks	Number	2000	66047.5	93351.9	34513.5
419	DALYs (Disability-Adjusted Life Years)	Western Sub-Saharan Africa	Both	All ages	Colon and rectum cancer	Dietary risks	Number	2010	86281	122867	41297.3
420	DALYs (Disability-Adjusted Life Years)	Western Sub-Saharan Africa	Both	All ages	Colon and rectum cancer	Dietary risks	Number	2021	121042	172310	54701.7
