# Supplementary material for: Global impact of dietary risks on cancers: burdens across regions from 1990 to 2021 and the projection to 2035
Source: Front Nutr. 2025 Jul 4;12:1585305. doi: 10.3389/fnut.2025.1585305 (PMC12271164; doi:10.3389/fnut.2025.1585305)
Supplement: Supplementary file 1 [file Data_Sheet_1.zip › Supplementary data/Fig 6/Death.xlsx]

## Sheet: Sheet1
Exported data
	measure_name	location_name	sex_name	age_name	cause_name	rei_name	metric_name	year	val	upper	lower
1	Deaths	Southeast Asia	Both	All ages	Tracheal, bronchus, and lung cancer	Dietary risks	Number	1990	3462.44	5213.15	1761.77
2	Deaths	Southeast Asia	Both	All ages	Tracheal, bronchus, and lung cancer	Dietary risks	Number	2000	3577.86	5185.35	1806.93
3	Deaths	Southeast Asia	Both	All ages	Tracheal, bronchus, and lung cancer	Dietary risks	Number	2010	3519.75	5136.34	1809.31
4	Deaths	Southeast Asia	Both	All ages	Tracheal, bronchus, and lung cancer	Dietary risks	Number	2021	4374.16	6611.79	2127.22
5	Deaths	Oceania	Both	All ages	Tracheal, bronchus, and lung cancer	Dietary risks	Number	1990	26.13	44.3222	11.9134
6	Deaths	Oceania	Both	All ages	Tracheal, bronchus, and lung cancer	Dietary risks	Number	2000	30.773	52.9945	14.3844
7	Deaths	Oceania	Both	All ages	Tracheal, bronchus, and lung cancer	Dietary risks	Number	2010	39.6581	64.8231	18.8645
8	Deaths	Oceania	Both	All ages	Tracheal, bronchus, and lung cancer	Dietary risks	Number	2021	57.022	96.1725	25.9321
9	Deaths	Oceania	Both	All ages	Esophageal cancer	Dietary risks	Number	1990	14.7349	30.1301	-2.87442
10	Deaths	Oceania	Both	All ages	Esophageal cancer	Dietary risks	Number	2000	17.9342	35.8367	-3.45428
11	Deaths	Oceania	Both	All ages	Esophageal cancer	Dietary risks	Number	2010	23.0998	46.2214	-4.44995
12	Deaths	Oceania	Both	All ages	Esophageal cancer	Dietary risks	Number	2021	32.0961	65.1507	-6.57548
13	Deaths	Southeast Asia	Both	All ages	Breast cancer	Dietary risks	Number	1990	2125.17	4688.44	-0.379063
14	Deaths	Southeast Asia	Both	All ages	Breast cancer	Dietary risks	Number	2000	3372.39	7315.08	-0.599291
15	Deaths	Southeast Asia	Both	All ages	Breast cancer	Dietary risks	Number	2010	5068	10942	-1.45694
16	Deaths	Southeast Asia	Both	All ages	Breast cancer	Dietary risks	Number	2021	7646.64	17188	-1.96331
17	Deaths	East Asia	Both	All ages	Tracheal, bronchus, and lung cancer	Dietary risks	Number	1990	17900	27450.8	8752.23
18	Deaths	East Asia	Both	All ages	Tracheal, bronchus, and lung cancer	Dietary risks	Number	2000	19282.3	28489.3	10166.5
19	Deaths	East Asia	Both	All ages	Tracheal, bronchus, and lung cancer	Dietary risks	Number	2010	17840.1	26810.5	9177.53
20	Deaths	East Asia	Both	All ages	Tracheal, bronchus, and lung cancer	Dietary risks	Number	2021	19553.4	30556.8	9988.82
21	Deaths	East Asia	Both	All ages	Breast cancer	Dietary risks	Number	1990	5809.64	12737.5	-1.74744
22	Deaths	East Asia	Both	All ages	Breast cancer	Dietary risks	Number	2000	7823.3	17132.2	-2.51102
23	Deaths	East Asia	Both	All ages	Breast cancer	Dietary risks	Number	2010	9977.76	21539.1	-3.02729
24	Deaths	East Asia	Both	All ages	Breast cancer	Dietary risks	Number	2021	13178.6	28699.3	-6.72691
25	Deaths	Southeast Asia	Both	All ages	Colon and rectum cancer	Dietary risks	Number	1990	12856.2	16931.5	8126.86
26	Deaths	Southeast Asia	Both	All ages	Colon and rectum cancer	Dietary risks	Number	2000	18406.3	24523	11478
27	Deaths	Southeast Asia	Both	All ages	Colon and rectum cancer	Dietary risks	Number	2010	25449.7	34058.3	14779.1
28	Deaths	Southeast Asia	Both	All ages	Colon and rectum cancer	Dietary risks	Number	2021	36667	50505.5	20106.4
29	Deaths	East Asia	Both	All ages	Esophageal cancer	Dietary risks	Number	1990	45019.9	89058.2	-9645.31
30	Deaths	East Asia	Both	All ages	Esophageal cancer	Dietary risks	Number	2000	30712.5	67474.9	-5717.48
31	Deaths	East Asia	Both	All ages	Esophageal cancer	Dietary risks	Number	2010	13098.5	32171.2	-1970.32
32	Deaths	East Asia	Both	All ages	Esophageal cancer	Dietary risks	Number	2021	9456.94	26399.9	-1822.32
33	Deaths	East Asia	Both	All ages	Stomach cancer	Dietary risks	Number	1990	31815.6	155224	-0.0010883
34	Deaths	East Asia	Both	All ages	Stomach cancer	Dietary risks	Number	2000	34384.3	167500	-0.000655332
35	Deaths	East Asia	Both	All ages	Stomach cancer	Dietary risks	Number	2010	35731.4	179167	-0.000352498
36	Deaths	East Asia	Both	All ages	Stomach cancer	Dietary risks	Number	2021	37861.8	188112	-0.000546796
37	Deaths	East Asia	Both	All ages	Colon and rectum cancer	Dietary risks	Number	1990	51053.7	75640.3	23740.6
38	Deaths	East Asia	Both	All ages	Colon and rectum cancer	Dietary risks	Number	2000	61210.5	90934.3	26801.9
39	Deaths	East Asia	Both	All ages	Colon and rectum cancer	Dietary risks	Number	2010	78189.3	118145	31390.6
40	Deaths	East Asia	Both	All ages	Colon and rectum cancer	Dietary risks	Number	2021	107799	174103	38058.6
41	Deaths	Southeast Asia	Both	All ages	Esophageal cancer	Dietary risks	Number	1990	1747.37	3427	-416.216
42	Deaths	Southeast Asia	Both	All ages	Esophageal cancer	Dietary risks	Number	2000	2163.41	4253.47	-508.371
43	Deaths	Southeast Asia	Both	All ages	Esophageal cancer	Dietary risks	Number	2010	2633.42	5159.24	-604.033
44	Deaths	Southeast Asia	Both	All ages	Esophageal cancer	Dietary risks	Number	2021	3555.71	7100.73	-805.572
45	Deaths	Southeast Asia	Both	All ages	Stomach cancer	Dietary risks	Number	1990	2263.81	11384.9	3.4225e-05
46	Deaths	Southeast Asia	Both	All ages	Stomach cancer	Dietary risks	Number	2000	2685.09	13321.7	3.99525e-05
47	Deaths	Southeast Asia	Both	All ages	Stomach cancer	Dietary risks	Number	2010	2882.38	14647.8	3.06727e-05
48	Deaths	Southeast Asia	Both	All ages	Stomach cancer	Dietary risks	Number	2021	3571.6	18178.3	5.23158e-05
49	Deaths	Oceania	Both	All ages	Breast cancer	Dietary risks	Number	1990	43.1624	93.6958	-0.0137421
50	Deaths	Oceania	Both	All ages	Breast cancer	Dietary risks	Number	2000	58.5797	126.297	-0.0202761
51	Deaths	Oceania	Both	All ages	Breast cancer	Dietary risks	Number	2010	81.9024	181.794	-0.0290618
52	Deaths	Oceania	Both	All ages	Breast cancer	Dietary risks	Number	2021	127	279.191	-0.0405995
53	Deaths	Oceania	Both	All ages	Colon and rectum cancer	Dietary risks	Number	1990	74.5435	109.572	37.9481
54	Deaths	Oceania	Both	All ages	Colon and rectum cancer	Dietary risks	Number	2000	93.0014	130.443	48.5686
55	Deaths	Oceania	Both	All ages	Colon and rectum cancer	Dietary risks	Number	2010	120.024	169.338	62.9423
56	Deaths	Oceania	Both	All ages	Colon and rectum cancer	Dietary risks	Number	2021	172.269	243.914	87.3607
57	Deaths	Oceania	Both	All ages	Stomach cancer	Dietary risks	Number	1990	35.8395	195.581	6.57287e-08
58	Deaths	Oceania	Both	All ages	Stomach cancer	Dietary risks	Number	2000	42.2778	227.267	1.92667e-07
59	Deaths	Oceania	Both	All ages	Stomach cancer	Dietary risks	Number	2010	52.0917	274.977	1.73357e-07
60	Deaths	Oceania	Both	All ages	Stomach cancer	Dietary risks	Number	2021	72.0854	380.844	2.41852e-07
61	Deaths	Central Asia	Both	All ages	Tracheal, bronchus, and lung cancer	Dietary risks	Number	1990	859.597	1252.09	438.456
62	Deaths	Central Asia	Both	All ages	Tracheal, bronchus, and lung cancer	Dietary risks	Number	2000	656.446	971.644	328.998
63	Deaths	Central Asia	Both	All ages	Tracheal, bronchus, and lung cancer	Dietary risks	Number	2010	401.353	576.908	201.378
64	Deaths	Central Asia	Both	All ages	Tracheal, bronchus, and lung cancer	Dietary risks	Number	2021	381.077	559.649	196.459
65	Deaths	Central Asia	Both	All ages	Esophageal cancer	Dietary risks	Number	1990	1046.1	2164.84	-225.935
66	Deaths	Central Asia	Both	All ages	Esophageal cancer	Dietary risks	Number	2000	807.663	1680.68	-180.547
67	Deaths	Central Asia	Both	All ages	Esophageal cancer	Dietary risks	Number	2010	335.935	765.671	-65.5145
68	Deaths	Central Asia	Both	All ages	Esophageal cancer	Dietary risks	Number	2021	232.677	544.375	-42.8497
69	Deaths	Central Asia	Both	All ages	Stomach cancer	Dietary risks	Number	1990	998.016	4972.32	1.32998e-05
70	Deaths	Central Asia	Both	All ages	Stomach cancer	Dietary risks	Number	2000	788.202	3935.73	5.00904e-06
71	Deaths	Central Asia	Both	All ages	Stomach cancer	Dietary risks	Number	2010	757.143	3920.67	3.92772e-06
72	Deaths	Central Asia	Both	All ages	Stomach cancer	Dietary risks	Number	2021	722.776	3724.68	3.10823e-06
73	Deaths	Central Asia	Both	All ages	Breast cancer	Dietary risks	Number	1990	703.106	1482.82	-0.330529
74	Deaths	Central Asia	Both	All ages	Breast cancer	Dietary risks	Number	2000	702.098	1488.63	-0.256493
75	Deaths	Central Asia	Both	All ages	Breast cancer	Dietary risks	Number	2010	786.21	1660.72	-0.30712
76	Deaths	Central Asia	Both	All ages	Breast cancer	Dietary risks	Number	2021	905	1967.52	-0.440885
77	Deaths	Central Asia	Both	All ages	Colon and rectum cancer	Dietary risks	Number	1990	1899.84	2953.73	570.405
78	Deaths	Central Asia	Both	All ages	Colon and rectum cancer	Dietary risks	Number	2000	1733.41	2657.42	551.142
79	Deaths	Central Asia	Both	All ages	Colon and rectum cancer	Dietary risks	Number	2010	1958.55	3014.24	569.116
80	Deaths	Central Asia	Both	All ages	Colon and rectum cancer	Dietary risks	Number	2021	2375.01	3809.42	652.185
81	Deaths	Central Europe	Both	All ages	Esophageal cancer	Dietary risks	Number	1990	781.623	1602.57	-168.776
82	Deaths	Central Europe	Both	All ages	Esophageal cancer	Dietary risks	Number	2000	816.424	1705.45	-176.626
83	Deaths	Central Europe	Both	All ages	Esophageal cancer	Dietary risks	Number	2010	730.297	1530.05	-159.829
84	Deaths	Central Europe	Both	All ages	Esophageal cancer	Dietary risks	Number	2021	690.766	1454.43	-140.305
85	Deaths	Central Europe	Both	All ages	Colon and rectum cancer	Dietary risks	Number	1990	12130.7	18846	3434.45
86	Deaths	Central Europe	Both	All ages	Colon and rectum cancer	Dietary risks	Number	2000	15002.2	23381.6	4300.79
87	Deaths	Central Europe	Both	All ages	Colon and rectum cancer	Dietary risks	Number	2010	17748.6	27648.5	4837.35
88	Deaths	Central Europe	Both	All ages	Colon and rectum cancer	Dietary risks	Number	2021	19615.1	30842.9	5013.76
89	Deaths	Central Europe	Both	All ages	Tracheal, bronchus, and lung cancer	Dietary risks	Number	1990	2074.49	3002.17	1054.19
90	Deaths	Central Europe	Both	All ages	Tracheal, bronchus, and lung cancer	Dietary risks	Number	2000	2443.93	3554.73	1234.46
91	Deaths	Central Europe	Both	All ages	Tracheal, bronchus, and lung cancer	Dietary risks	Number	2010	2394.91	3480.2	1195.49
92	Deaths	Central Europe	Both	All ages	Tracheal, bronchus, and lung cancer	Dietary risks	Number	2021	2223.53	3283.08	1135.99
93	Deaths	Central Europe	Both	All ages	Stomach cancer	Dietary risks	Number	1990	2259.36	11339.3	-2.73397e-05
94	Deaths	Central Europe	Both	All ages	Stomach cancer	Dietary risks	Number	2000	2069.16	10343.7	8.9342e-06
95	Deaths	Central Europe	Both	All ages	Stomach cancer	Dietary risks	Number	2010	1830.13	9118.74	1.91389e-05
96	Deaths	Central Europe	Both	All ages	Stomach cancer	Dietary risks	Number	2021	1600	7857.9	2.27577e-05
97	Deaths	Eastern Europe	Both	All ages	Tracheal, bronchus, and lung cancer	Dietary risks	Number	1990	5642.04	8218.47	2927.66
98	Deaths	Eastern Europe	Both	All ages	Tracheal, bronchus, and lung cancer	Dietary risks	Number	2000	5454.47	7880.35	2787.79
99	Deaths	Eastern Europe	Both	All ages	Tracheal, bronchus, and lung cancer	Dietary risks	Number	2010	3290.75	4793.92	1672.27
100	Deaths	Eastern Europe	Both	All ages	Tracheal, bronchus, and lung cancer	Dietary risks	Number	2021	2825.95	4147.27	1449.49
101	Deaths	Eastern Europe	Both	All ages	Breast cancer	Dietary risks	Number	1990	4104.86	8723.38	-1.33167
102	Deaths	Eastern Europe	Both	All ages	Breast cancer	Dietary risks	Number	2000	5181.42	10923.1	-2.63675
103	Deaths	Eastern Europe	Both	All ages	Breast cancer	Dietary risks	Number	2010	5020.52	10618.1	-2.16121
104	Deaths	Eastern Europe	Both	All ages	Breast cancer	Dietary risks	Number	2021	4928.16	10446.4	-1.96094
105	Deaths	Central Europe	Both	All ages	Breast cancer	Dietary risks	Number	1990	2409.26	5130.19	-0.824868
106	Deaths	Central Europe	Both	All ages	Breast cancer	Dietary risks	Number	2000	2862.59	6065.38	-1.1532
107	Deaths	Central Europe	Both	All ages	Breast cancer	Dietary risks	Number	2010	3035.59	6364.61	-1.24355
108	Deaths	Central Europe	Both	All ages	Breast cancer	Dietary risks	Number	2021	3443.09	7326.62	-1.47591
109	Deaths	Eastern Europe	Both	All ages	Colon and rectum cancer	Dietary risks	Number	1990	21110.7	32305.6	5044.52
110	Deaths	Eastern Europe	Both	All ages	Colon and rectum cancer	Dietary risks	Number	2000	25152.4	38788.6	6194.65
111	Deaths	Eastern Europe	Both	All ages	Colon and rectum cancer	Dietary risks	Number	2010	24292.4	37754	5858.26
112	Deaths	Eastern Europe	Both	All ages	Colon and rectum cancer	Dietary risks	Number	2021	25627.5	39261.6	6491.05
113	Deaths	High-income Asia Pacific	Both	All ages	Esophageal cancer	Dietary risks	Number	1990	1488.94	3086.65	-303.478
114	Deaths	High-income Asia Pacific	Both	All ages	Esophageal cancer	Dietary risks	Number	2000	1360.23	3074.23	-243.076
115	Deaths	High-income Asia Pacific	Both	All ages	Esophageal cancer	Dietary risks	Number	2010	1619.12	3611.31	-275.454
116	Deaths	High-income Asia Pacific	Both	All ages	Esophageal cancer	Dietary risks	Number	2021	1767.1	4024.65	-335.301
117	Deaths	High-income Asia Pacific	Both	All ages	Stomach cancer	Dietary risks	Number	1990	6059.35	29936.8	0.000181261
118	Deaths	High-income Asia Pacific	Both	All ages	Stomach cancer	Dietary risks	Number	2000	5997.4	29696.6	0.000138746
119	Deaths	High-income Asia Pacific	Both	All ages	Stomach cancer	Dietary risks	Number	2010	5969.79	29712.3	9.37165e-05
120	Deaths	High-income Asia Pacific	Both	All ages	Stomach cancer	Dietary risks	Number	2021	5863.7	29532.4	5.96849e-05
121	Deaths	Eastern Europe	Both	All ages	Stomach cancer	Dietary risks	Number	1990	6322.64	32995.8	-5.48757e-06
122	Deaths	Eastern Europe	Both	All ages	Stomach cancer	Dietary risks	Number	2000	5352.98	28129.2	-1.31193e-06
123	Deaths	Eastern Europe	Both	All ages	Stomach cancer	Dietary risks	Number	2010	3962.51	20519	5.48128e-07
124	Deaths	Eastern Europe	Both	All ages	Stomach cancer	Dietary risks	Number	2021	3240.56	16644.6	6.83453e-07
125	Deaths	Eastern Europe	Both	All ages	Esophageal cancer	Dietary risks	Number	1990	2242.38	4500.84	-476.559
126	Deaths	Eastern Europe	Both	All ages	Esophageal cancer	Dietary risks	Number	2000	1771.65	3629.48	-366.383
127	Deaths	Eastern Europe	Both	All ages	Esophageal cancer	Dietary risks	Number	2010	1679.22	3413.02	-357.172
128	Deaths	Eastern Europe	Both	All ages	Esophageal cancer	Dietary risks	Number	2021	1828	3730.41	-360.86
129	Deaths	High-income Asia Pacific	Both	All ages	Tracheal, bronchus, and lung cancer	Dietary risks	Number	1990	2045.27	2952.98	1054.21
130	Deaths	High-income Asia Pacific	Both	All ages	Tracheal, bronchus, and lung cancer	Dietary risks	Number	2000	2646.64	3905	1341.24
131	Deaths	High-income Asia Pacific	Both	All ages	Tracheal, bronchus, and lung cancer	Dietary risks	Number	2010	3554.7	5196.76	1784.25
132	Deaths	High-income Asia Pacific	Both	All ages	Tracheal, bronchus, and lung cancer	Dietary risks	Number	2021	3788.85	5598.52	1927.38
133	Deaths	Australasia	Both	All ages	Breast cancer	Dietary risks	Number	1990	449.428	960.228	-0.271362
134	Deaths	Australasia	Both	All ages	Breast cancer	Dietary risks	Number	2000	484.709	1038.05	-0.350358
135	Deaths	Australasia	Both	All ages	Breast cancer	Dietary risks	Number	2010	530.015	1127.8	-0.397362
136	Deaths	Australasia	Both	All ages	Breast cancer	Dietary risks	Number	2021	597.375	1268.79	-0.42503
137	Deaths	High-income Asia Pacific	Both	All ages	Breast cancer	Dietary risks	Number	1990	1052.76	2227.02	-0.422315
138	Deaths	High-income Asia Pacific	Both	All ages	Breast cancer	Dietary risks	Number	2000	1591.99	3361.5	-0.547586
139	Deaths	High-income Asia Pacific	Both	All ages	Breast cancer	Dietary risks	Number	2010	2149.36	4608.15	-0.763747
140	Deaths	High-income Asia Pacific	Both	All ages	Breast cancer	Dietary risks	Number	2021	2684.73	5799.42	-0.763756
141	Deaths	Australasia	Both	All ages	Esophageal cancer	Dietary risks	Number	1990	219.331	434.391	-48.6482
142	Deaths	Australasia	Both	All ages	Esophageal cancer	Dietary risks	Number	2000	275.855	546.516	-61.2745
143	Deaths	Australasia	Both	All ages	Esophageal cancer	Dietary risks	Number	2010	334.764	664.098	-75.1185
144	Deaths	Australasia	Both	All ages	Esophageal cancer	Dietary risks	Number	2021	428.703	855.166	-96.3577
145	Deaths	High-income Asia Pacific	Both	All ages	Colon and rectum cancer	Dietary risks	Number	1990	13572.5	20980.6	4010.24
146	Deaths	High-income Asia Pacific	Both	All ages	Colon and rectum cancer	Dietary risks	Number	2000	18743.5	29178.1	5372.57
147	Deaths	High-income Asia Pacific	Both	All ages	Colon and rectum cancer	Dietary risks	Number	2010	24517.7	38282.5	7525.35
148	Deaths	High-income Asia Pacific	Both	All ages	Colon and rectum cancer	Dietary risks	Number	2021	30818.7	47993.4	9925.53
149	Deaths	Australasia	Both	All ages	Colon and rectum cancer	Dietary risks	Number	1990	2274.09	3613.57	561.928
150	Deaths	Australasia	Both	All ages	Colon and rectum cancer	Dietary risks	Number	2000	2617.09	4089.1	658.144
151	Deaths	Australasia	Both	All ages	Colon and rectum cancer	Dietary risks	Number	2010	2764.93	4316.46	681.319
152	Deaths	Australasia	Both	All ages	Colon and rectum cancer	Dietary risks	Number	2021	3300.26	5253.73	799.774
153	Deaths	Australasia	Both	All ages	Stomach cancer	Dietary risks	Number	1990	113.131	630.207	8.07593e-09
154	Deaths	Australasia	Both	All ages	Stomach cancer	Dietary risks	Number	2000	111.8	624.089	2.41511e-08
155	Deaths	Australasia	Both	All ages	Stomach cancer	Dietary risks	Number	2010	115.586	649.528	1.76488e-08
156	Deaths	Australasia	Both	All ages	Stomach cancer	Dietary risks	Number	2021	138.142	787.549	1.54574e-08
157	Deaths	Western Europe	Both	All ages	Tracheal, bronchus, and lung cancer	Dietary risks	Number	1990	5340.42	7762.14	2698.58
158	Deaths	Western Europe	Both	All ages	Tracheal, bronchus, and lung cancer	Dietary risks	Number	2000	5206.55	7554.69	2649.27
159	Deaths	Western Europe	Both	All ages	Tracheal, bronchus, and lung cancer	Dietary risks	Number	2010	5473.23	8015.24	2772.66
160	Deaths	Western Europe	Both	All ages	Tracheal, bronchus, and lung cancer	Dietary risks	Number	2021	5650.38	8259.26	2848.59
161	Deaths	Western Europe	Both	All ages	Breast cancer	Dietary risks	Number	1990	12566.4	26818.2	-4.08365
162	Deaths	Western Europe	Both	All ages	Breast cancer	Dietary risks	Number	2000	12781	27321.1	-3.86451
163	Deaths	Western Europe	Both	All ages	Breast cancer	Dietary risks	Number	2010	12661.6	27263.7	-4.28015
164	Deaths	Western Europe	Both	All ages	Breast cancer	Dietary risks	Number	2021	12823.7	27476.3	-4.96773
165	Deaths	Australasia	Both	All ages	Tracheal, bronchus, and lung cancer	Dietary risks	Number	1990	240.116	350.581	119.865
166	Deaths	Australasia	Both	All ages	Tracheal, bronchus, and lung cancer	Dietary risks	Number	2000	251.071	367.833	127.61
167	Deaths	Australasia	Both	All ages	Tracheal, bronchus, and lung cancer	Dietary risks	Number	2010	276.28	403.846	137.822
168	Deaths	Australasia	Both	All ages	Tracheal, bronchus, and lung cancer	Dietary risks	Number	2021	328.699	487.594	168.982
169	Deaths	Western Europe	Both	All ages	Esophageal cancer	Dietary risks	Number	1990	5140.01	10309.6	-1126.64
170	Deaths	Western Europe	Both	All ages	Esophageal cancer	Dietary risks	Number	2000	5764.61	11500.7	-1256.54
171	Deaths	Western Europe	Both	All ages	Esophageal cancer	Dietary risks	Number	2010	6382.92	12782.2	-1392.45
172	Deaths	Western Europe	Both	All ages	Esophageal cancer	Dietary risks	Number	2021	6828.4	13840.2	-1508.05
173	Deaths	Southern Latin America	Both	All ages	Tracheal, bronchus, and lung cancer	Dietary risks	Number	1990	326.233	475.611	164.363
174	Deaths	Southern Latin America	Both	All ages	Tracheal, bronchus, and lung cancer	Dietary risks	Number	2000	277.014	406.639	137.458
175	Deaths	Southern Latin America	Both	All ages	Tracheal, bronchus, and lung cancer	Dietary risks	Number	2010	271.625	397.794	133.12
176	Deaths	Southern Latin America	Both	All ages	Tracheal, bronchus, and lung cancer	Dietary risks	Number	2021	279.922	421.195	142.193
177	Deaths	Western Europe	Both	All ages	Colon and rectum cancer	Dietary risks	Number	1990	54456.5	84848.4	12646.4
178	Deaths	Western Europe	Both	All ages	Colon and rectum cancer	Dietary risks	Number	2000	57119.1	89547.6	12867.3
179	Deaths	Western Europe	Both	All ages	Colon and rectum cancer	Dietary risks	Number	2010	59712	93948.7	13088.4
180	Deaths	Western Europe	Both	All ages	Colon and rectum cancer	Dietary risks	Number	2021	62171.2	98755	13415.6
181	Deaths	Western Europe	Both	All ages	Stomach cancer	Dietary risks	Number	1990	6132.03	32392.1	4.81219e-06
182	Deaths	Western Europe	Both	All ages	Stomach cancer	Dietary risks	Number	2000	4941.49	26277.9	1.61488e-06
183	Deaths	Western Europe	Both	All ages	Stomach cancer	Dietary risks	Number	2010	4356.35	22938.5	1.12521e-06
184	Deaths	Western Europe	Both	All ages	Stomach cancer	Dietary risks	Number	2021	4049.66	21330.7	1.57763e-06
185	Deaths	Southern Latin America	Both	All ages	Breast cancer	Dietary risks	Number	1990	979.053	2085.45	-0.721673
186	Deaths	Southern Latin America	Both	All ages	Breast cancer	Dietary risks	Number	2000	1203.28	2547.49	-0.831403
187	Deaths	Southern Latin America	Both	All ages	Breast cancer	Dietary risks	Number	2010	1347.17	2879.32	-0.838012
188	Deaths	Southern Latin America	Both	All ages	Breast cancer	Dietary risks	Number	2021	1378.68	2983.97	-0.839713
189	Deaths	Southern Latin America	Both	All ages	Colon and rectum cancer	Dietary risks	Number	1990	3633	5561.5	1137.13
190	Deaths	Southern Latin America	Both	All ages	Colon and rectum cancer	Dietary risks	Number	2000	4898.42	7439.84	1462.4
191	Deaths	Southern Latin America	Both	All ages	Colon and rectum cancer	Dietary risks	Number	2010	6001.42	9248.44	1773.45
192	Deaths	Southern Latin America	Both	All ages	Colon and rectum cancer	Dietary risks	Number	2021	6540.71	10209.8	1855.72
193	Deaths	High-income North America	Both	All ages	Tracheal, bronchus, and lung cancer	Dietary risks	Number	1990	4797.84	7008.65	2456.91
194	Deaths	High-income North America	Both	All ages	Tracheal, bronchus, and lung cancer	Dietary risks	Number	2000	4438.61	6480.15	2251.56
195	Deaths	High-income North America	Both	All ages	Tracheal, bronchus, and lung cancer	Dietary risks	Number	2010	4608.92	6887.22	2300.12
196	Deaths	High-income North America	Both	All ages	Tracheal, bronchus, and lung cancer	Dietary risks	Number	2021	4753.87	7308.42	2371.77
197	Deaths	Southern Latin America	Both	All ages	Esophageal cancer	Dietary risks	Number	1990	779.32	1541.95	-180.197
198	Deaths	Southern Latin America	Both	All ages	Esophageal cancer	Dietary risks	Number	2000	893.005	1791	-200.038
199	Deaths	Southern Latin America	Both	All ages	Esophageal cancer	Dietary risks	Number	2010	822.884	1645.85	-182.81
200	Deaths	Southern Latin America	Both	All ages	Esophageal cancer	Dietary risks	Number	2021	764.119	1536.96	-178.071
201	Deaths	Southern Latin America	Both	All ages	Stomach cancer	Dietary risks	Number	1990	685.499	3454.82	1.60948e-06
202	Deaths	Southern Latin America	Both	All ages	Stomach cancer	Dietary risks	Number	2000	758.245	3796.16	1.3387e-06
203	Deaths	Southern Latin America	Both	All ages	Stomach cancer	Dietary risks	Number	2010	780.76	3944.84	6.75398e-07
204	Deaths	Southern Latin America	Both	All ages	Stomach cancer	Dietary risks	Number	2021	751.839	3766.66	1.69964e-06
205	Deaths	High-income North America	Both	All ages	Breast cancer	Dietary risks	Number	1990	7382.48	15769.4	-3.1501
206	Deaths	High-income North America	Both	All ages	Breast cancer	Dietary risks	Number	2000	7460.88	15918.4	-2.85698
207	Deaths	High-income North America	Both	All ages	Breast cancer	Dietary risks	Number	2010	7493.25	16001.9	-3.15225
208	Deaths	High-income North America	Both	All ages	Breast cancer	Dietary risks	Number	2021	8147.48	17523.1	-3.65794
209	Deaths	High-income North America	Both	All ages	Esophageal cancer	Dietary risks	Number	1990	2417.95	4829.81	-518.354
210	Deaths	High-income North America	Both	All ages	Esophageal cancer	Dietary risks	Number	2000	3090.68	6180.25	-663.358
211	Deaths	High-income North America	Both	All ages	Esophageal cancer	Dietary risks	Number	2010	3873.15	7769.4	-865.618
212	Deaths	High-income North America	Both	All ages	Esophageal cancer	Dietary risks	Number	2021	4461.23	8984.32	-975.28
213	Deaths	High-income North America	Both	All ages	Colon and rectum cancer	Dietary risks	Number	1990	29382.7	45805.8	6725.53
214	Deaths	High-income North America	Both	All ages	Colon and rectum cancer	Dietary risks	Number	2000	31497.9	49672.1	6535.63
215	Deaths	High-income North America	Both	All ages	Colon and rectum cancer	Dietary risks	Number	2010	31421.2	49499.2	6518.42
216	Deaths	High-income North America	Both	All ages	Colon and rectum cancer	Dietary risks	Number	2021	34422.7	54450.7	7042.12
217	Deaths	Caribbean	Both	All ages	Tracheal, bronchus, and lung cancer	Dietary risks	Number	1990	124.284	185.508	61.7847
218	Deaths	Caribbean	Both	All ages	Tracheal, bronchus, and lung cancer	Dietary risks	Number	2000	130.574	191.851	66.6226
219	Deaths	Caribbean	Both	All ages	Tracheal, bronchus, and lung cancer	Dietary risks	Number	2010	144.669	212.747	71.2383
220	Deaths	Caribbean	Both	All ages	Tracheal, bronchus, and lung cancer	Dietary risks	Number	2021	167.053	247.904	80.6757
221	Deaths	High-income North America	Both	All ages	Stomach cancer	Dietary risks	Number	1990	1413.91	7465.54	1.86267e-07
222	Deaths	High-income North America	Both	All ages	Stomach cancer	Dietary risks	Number	2000	1433.7	7454.9	3.78176e-07
223	Deaths	High-income North America	Both	All ages	Stomach cancer	Dietary risks	Number	2010	1397.25	7175.71	1.50564e-06
224	Deaths	High-income North America	Both	All ages	Stomach cancer	Dietary risks	Number	2021	1481.69	7675.1	6.08755e-07
225	Deaths	Andean Latin America	Both	All ages	Tracheal, bronchus, and lung cancer	Dietary risks	Number	1990	78.4278	122.287	39.6548
226	Deaths	Andean Latin America	Both	All ages	Tracheal, bronchus, and lung cancer	Dietary risks	Number	2000	80.1756	117.826	39.5397
227	Deaths	Andean Latin America	Both	All ages	Tracheal, bronchus, and lung cancer	Dietary risks	Number	2010	100.357	147.677	48.2265
228	Deaths	Andean Latin America	Both	All ages	Tracheal, bronchus, and lung cancer	Dietary risks	Number	2021	128.374	200.191	61.8568
229	Deaths	Caribbean	Both	All ages	Breast cancer	Dietary risks	Number	1990	344.798	733.73	-0.173848
230	Deaths	Caribbean	Both	All ages	Breast cancer	Dietary risks	Number	2000	451.838	958.434	-0.181397
231	Deaths	Caribbean	Both	All ages	Breast cancer	Dietary risks	Number	2010	609.109	1284.66	-0.277694
232	Deaths	Caribbean	Both	All ages	Breast cancer	Dietary risks	Number	2021	743.198	1632.58	-0.266113
233	Deaths	Caribbean	Both	All ages	Esophageal cancer	Dietary risks	Number	1990	252.41	491.786	-58.6421
234	Deaths	Caribbean	Both	All ages	Esophageal cancer	Dietary risks	Number	2000	279.471	551.946	-63.5407
235	Deaths	Caribbean	Both	All ages	Esophageal cancer	Dietary risks	Number	2010	336.686	657.166	-73.3058
236	Deaths	Caribbean	Both	All ages	Esophageal cancer	Dietary risks	Number	2021	428.407	860.276	-95.1098
237	Deaths	Caribbean	Both	All ages	Colon and rectum cancer	Dietary risks	Number	1990	1353.98	2021.47	563.598
238	Deaths	Caribbean	Both	All ages	Colon and rectum cancer	Dietary risks	Number	2000	1790.86	2675.03	743.586
239	Deaths	Caribbean	Both	All ages	Colon and rectum cancer	Dietary risks	Number	2010	2319.84	3445.72	923.448
240	Deaths	Caribbean	Both	All ages	Colon and rectum cancer	Dietary risks	Number	2021	2993.36	4575.88	1167.4
241	Deaths	Central Latin America	Both	All ages	Tracheal, bronchus, and lung cancer	Dietary risks	Number	1990	252.139	366.413	126.807
242	Deaths	Central Latin America	Both	All ages	Tracheal, bronchus, and lung cancer	Dietary risks	Number	2000	305.17	445.27	153.337
243	Deaths	Central Latin America	Both	All ages	Tracheal, bronchus, and lung cancer	Dietary risks	Number	2010	386.696	566.781	196.927
244	Deaths	Central Latin America	Both	All ages	Tracheal, bronchus, and lung cancer	Dietary risks	Number	2021	483.461	710.969	243.797
245	Deaths	Caribbean	Both	All ages	Stomach cancer	Dietary risks	Number	1990	236.206	1222.59	5.51952e-08
246	Deaths	Caribbean	Both	All ages	Stomach cancer	Dietary risks	Number	2000	253.255	1317.6	5.11548e-08
247	Deaths	Caribbean	Both	All ages	Stomach cancer	Dietary risks	Number	2010	270.298	1410.72	3.96544e-08
248	Deaths	Caribbean	Both	All ages	Stomach cancer	Dietary risks	Number	2021	311.093	1670.65	3.14361e-08
249	Deaths	Andean Latin America	Both	All ages	Breast cancer	Dietary risks	Number	1990	179.567	388.585	-0.0843791
250	Deaths	Andean Latin America	Both	All ages	Breast cancer	Dietary risks	Number	2000	269.423	572.306	-0.118141
251	Deaths	Andean Latin America	Both	All ages	Breast cancer	Dietary risks	Number	2010	381.982	825.915	-0.198189
252	Deaths	Andean Latin America	Both	All ages	Breast cancer	Dietary risks	Number	2021	549.238	1209.93	-0.180167
253	Deaths	Andean Latin America	Both	All ages	Esophageal cancer	Dietary risks	Number	1990	102.055	201.213	-22.2839
254	Deaths	Andean Latin America	Both	All ages	Esophageal cancer	Dietary risks	Number	2000	125.903	252.9	-29.5106
255	Deaths	Andean Latin America	Both	All ages	Esophageal cancer	Dietary risks	Number	2010	159.137	314.905	-32.938
256	Deaths	Andean Latin America	Both	All ages	Esophageal cancer	Dietary risks	Number	2021	206.517	405.066	-47.4019
257	Deaths	Andean Latin America	Both	All ages	Colon and rectum cancer	Dietary risks	Number	1990	720.897	1043.8	358.182
258	Deaths	Andean Latin America	Both	All ages	Colon and rectum cancer	Dietary risks	Number	2000	1041.56	1527.54	497.896
259	Deaths	Andean Latin America	Both	All ages	Colon and rectum cancer	Dietary risks	Number	2010	1632.15	2426.04	724.951
260	Deaths	Andean Latin America	Both	All ages	Colon and rectum cancer	Dietary risks	Number	2021	2224.15	3419.65	887.829
261	Deaths	Andean Latin America	Both	All ages	Stomach cancer	Dietary risks	Number	1990	522.255	2644.79	9.8217e-07
262	Deaths	Andean Latin America	Both	All ages	Stomach cancer	Dietary risks	Number	2000	673.045	3435.47	6.16758e-07
263	Deaths	Andean Latin America	Both	All ages	Stomach cancer	Dietary risks	Number	2010	832.851	4324.46	9.89869e-07
264	Deaths	Andean Latin America	Both	All ages	Stomach cancer	Dietary risks	Number	2021	988.317	4998.75	1.44205e-06
265	Deaths	Central Latin America	Both	All ages	Breast cancer	Dietary risks	Number	1990	757.327	1616.57	-0.268275
266	Deaths	Central Latin America	Both	All ages	Breast cancer	Dietary risks	Number	2000	1110.61	2371.38	-0.518515
267	Deaths	Central Latin America	Both	All ages	Breast cancer	Dietary risks	Number	2010	1657.65	3539.33	-0.653614
268	Deaths	Central Latin America	Both	All ages	Breast cancer	Dietary risks	Number	2021	2632.16	5619.09	-1.12785
269	Deaths	Tropical Latin America	Both	All ages	Breast cancer	Dietary risks	Number	1990	1161.83	2472.76	-0.425903
270	Deaths	Tropical Latin America	Both	All ages	Breast cancer	Dietary risks	Number	2000	1719.91	3648.98	-0.808596
271	Deaths	Tropical Latin America	Both	All ages	Breast cancer	Dietary risks	Number	2010	2341.84	4945.06	-1.19475
272	Deaths	Tropical Latin America	Both	All ages	Breast cancer	Dietary risks	Number	2021	3336.36	7156.61	-1.96244
273	Deaths	Central Latin America	Both	All ages	Colon and rectum cancer	Dietary risks	Number	1990	2124.91	3121.12	844.662
274	Deaths	Central Latin America	Both	All ages	Colon and rectum cancer	Dietary risks	Number	2000	3201.01	4798.86	1204.26
275	Deaths	Central Latin America	Both	All ages	Colon and rectum cancer	Dietary risks	Number	2010	5053.06	7673.24	1815.22
276	Deaths	Central Latin America	Both	All ages	Colon and rectum cancer	Dietary risks	Number	2021	8360.38	12896.3	2899.86
277	Deaths	Tropical Latin America	Both	All ages	Colon and rectum cancer	Dietary risks	Number	1990	3063.85	4647.76	1144.01
278	Deaths	Tropical Latin America	Both	All ages	Colon and rectum cancer	Dietary risks	Number	2000	4924.96	7510.33	1703.75
279	Deaths	Tropical Latin America	Both	All ages	Colon and rectum cancer	Dietary risks	Number	2010	7396.98	11568.7	2318.31
280	Deaths	Tropical Latin America	Both	All ages	Colon and rectum cancer	Dietary risks	Number	2021	10847.1	16764.5	3357.87
281	Deaths	Central Latin America	Both	All ages	Stomach cancer	Dietary risks	Number	1990	1316.45	6624.97	1.57251e-06
282	Deaths	Central Latin America	Both	All ages	Stomach cancer	Dietary risks	Number	2000	1639.18	8187.43	4.32424e-06
283	Deaths	Central Latin America	Both	All ages	Stomach cancer	Dietary risks	Number	2010	1891.63	9516.65	9.84262e-06
284	Deaths	Central Latin America	Both	All ages	Stomach cancer	Dietary risks	Number	2021	2295.17	11894.9	6.14174e-06
285	Deaths	Tropical Latin America	Both	All ages	Esophageal cancer	Dietary risks	Number	1990	1514.63	2947.55	-343.536
286	Deaths	Tropical Latin America	Both	All ages	Esophageal cancer	Dietary risks	Number	2000	1894.19	3725.19	-427.009
287	Deaths	Tropical Latin America	Both	All ages	Esophageal cancer	Dietary risks	Number	2010	2437.51	4844.44	-543.219
288	Deaths	Tropical Latin America	Both	All ages	Esophageal cancer	Dietary risks	Number	2021	2971.1	5901.91	-675.44
289	Deaths	Central Latin America	Both	All ages	Esophageal cancer	Dietary risks	Number	1990	504.87	988.287	-115.72
290	Deaths	Central Latin America	Both	All ages	Esophageal cancer	Dietary risks	Number	2000	585.147	1161.72	-135.267
291	Deaths	Central Latin America	Both	All ages	Esophageal cancer	Dietary risks	Number	2010	713.432	1404.01	-161.424
292	Deaths	Central Latin America	Both	All ages	Esophageal cancer	Dietary risks	Number	2021	906.823	1874.13	-210.079
293	Deaths	Tropical Latin America	Both	All ages	Tracheal, bronchus, and lung cancer	Dietary risks	Number	1990	322.215	475.259	162.969
294	Deaths	Tropical Latin America	Both	All ages	Tracheal, bronchus, and lung cancer	Dietary risks	Number	2000	379.6	558.165	194.164
295	Deaths	Tropical Latin America	Both	All ages	Tracheal, bronchus, and lung cancer	Dietary risks	Number	2010	451.826	673.802	232.996
296	Deaths	Tropical Latin America	Both	All ages	Tracheal, bronchus, and lung cancer	Dietary risks	Number	2021	576.372	858.945	296.172
297	Deaths	Tropical Latin America	Both	All ages	Stomach cancer	Dietary risks	Number	1990	1355.85	6802.21	-2.31047e-06
298	Deaths	Tropical Latin America	Both	All ages	Stomach cancer	Dietary risks	Number	2000	1564.78	7899.45	-8.52415e-07
299	Deaths	Tropical Latin America	Both	All ages	Stomach cancer	Dietary risks	Number	2010	1731.57	8720.24	-6.0822e-07
300	Deaths	Tropical Latin America	Both	All ages	Stomach cancer	Dietary risks	Number	2021	1988.04	10206	-1.37507e-06
301	Deaths	North Africa and Middle East	Both	All ages	Colon and rectum cancer	Dietary risks	Number	1990	5381.1	8061.73	2154.23
302	Deaths	North Africa and Middle East	Both	All ages	Colon and rectum cancer	Dietary risks	Number	2000	6531.19	9817.69	2580.85
303	Deaths	North Africa and Middle East	Both	All ages	Colon and rectum cancer	Dietary risks	Number	2010	9510.95	14371.5	3642.18
304	Deaths	North Africa and Middle East	Both	All ages	Colon and rectum cancer	Dietary risks	Number	2021	13716.2	21142.6	5049.67
305	Deaths	North Africa and Middle East	Both	All ages	Stomach cancer	Dietary risks	Number	1990	1257.34	7340.69	6.41181e-08
306	Deaths	North Africa and Middle East	Both	All ages	Stomach cancer	Dietary risks	Number	2000	1364.17	8020.33	1.08794e-07
307	Deaths	North Africa and Middle East	Both	All ages	Stomach cancer	Dietary risks	Number	2010	1620.17	9782.6	7.79984e-08
308	Deaths	North Africa and Middle East	Both	All ages	Stomach cancer	Dietary risks	Number	2021	1976.55	11965.7	1.18519e-07
309	Deaths	North Africa and Middle East	Both	All ages	Esophageal cancer	Dietary risks	Number	1990	744.672	1531.79	-148.378
310	Deaths	North Africa and Middle East	Both	All ages	Esophageal cancer	Dietary risks	Number	2000	821.147	1698.86	-159.869
311	Deaths	North Africa and Middle East	Both	All ages	Esophageal cancer	Dietary risks	Number	2010	792.124	1678.11	-145.068
312	Deaths	North Africa and Middle East	Both	All ages	Esophageal cancer	Dietary risks	Number	2021	1051.4	2221.38	-209.462
313	Deaths	South Asia	Both	All ages	Tracheal, bronchus, and lung cancer	Dietary risks	Number	1990	6186.05	9062.93	3329.67
314	Deaths	South Asia	Both	All ages	Tracheal, bronchus, and lung cancer	Dietary risks	Number	2000	8213.54	11945	4309.15
315	Deaths	South Asia	Both	All ages	Tracheal, bronchus, and lung cancer	Dietary risks	Number	2010	11038.7	15956.5	5846.44
316	Deaths	South Asia	Both	All ages	Tracheal, bronchus, and lung cancer	Dietary risks	Number	2021	16739.2	23927.2	8630.71
317	Deaths	North Africa and Middle East	Both	All ages	Tracheal, bronchus, and lung cancer	Dietary risks	Number	1990	464.776	726.319	228.428
318	Deaths	North Africa and Middle East	Both	All ages	Tracheal, bronchus, and lung cancer	Dietary risks	Number	2000	516.493	797.446	252.537
319	Deaths	North Africa and Middle East	Both	All ages	Tracheal, bronchus, and lung cancer	Dietary risks	Number	2010	619.401	913.836	313.203
320	Deaths	North Africa and Middle East	Both	All ages	Tracheal, bronchus, and lung cancer	Dietary risks	Number	2021	844.815	1277.11	424.822
321	Deaths	North Africa and Middle East	Both	All ages	Breast cancer	Dietary risks	Number	1990	914.519	1948.89	-0.326031
322	Deaths	North Africa and Middle East	Both	All ages	Breast cancer	Dietary risks	Number	2000	1284.96	2773.63	-0.445517
323	Deaths	North Africa and Middle East	Both	All ages	Breast cancer	Dietary risks	Number	2010	2530.97	5506.06	-0.973851
324	Deaths	North Africa and Middle East	Both	All ages	Breast cancer	Dietary risks	Number	2021	3901.04	8370.36	-1.2653
325	Deaths	South Asia	Both	All ages	Stomach cancer	Dietary risks	Number	1990	3630.87	18682.7	5.53969e-06
326	Deaths	South Asia	Both	All ages	Stomach cancer	Dietary risks	Number	2000	4140.39	20936.9	7.44336e-06
327	Deaths	South Asia	Both	All ages	Stomach cancer	Dietary risks	Number	2010	5356.74	27458.5	1.13543e-05
328	Deaths	South Asia	Both	All ages	Stomach cancer	Dietary risks	Number	2021	6498.89	32699.5	1.53246e-05
329	Deaths	South Asia	Both	All ages	Esophageal cancer	Dietary risks	Number	1990	5716.17	11352.5	-1372.14
330	Deaths	South Asia	Both	All ages	Esophageal cancer	Dietary risks	Number	2000	7272.18	14462.4	-1671.18
331	Deaths	South Asia	Both	All ages	Esophageal cancer	Dietary risks	Number	2010	8775.18	17536.2	-1979.73
332	Deaths	South Asia	Both	All ages	Esophageal cancer	Dietary risks	Number	2021	11824.9	24375.5	-2569.67
333	Deaths	South Asia	Both	All ages	Breast cancer	Dietary risks	Number	1990	1897.72	4156.49	-0.228373
334	Deaths	South Asia	Both	All ages	Breast cancer	Dietary risks	Number	2000	2884.34	6401.23	-0.243389
335	Deaths	South Asia	Both	All ages	Breast cancer	Dietary risks	Number	2010	4147.37	9417.68	-0.518563
336	Deaths	South Asia	Both	All ages	Breast cancer	Dietary risks	Number	2021	7157.56	15824	-0.82913
337	Deaths	South Asia	Both	All ages	Colon and rectum cancer	Dietary risks	Number	1990	9044.58	13038.5	5038.52
338	Deaths	South Asia	Both	All ages	Colon and rectum cancer	Dietary risks	Number	2000	11778.5	16824.3	6401.75
339	Deaths	South Asia	Both	All ages	Colon and rectum cancer	Dietary risks	Number	2010	15266.3	21435.6	8147.5
340	Deaths	South Asia	Both	All ages	Colon and rectum cancer	Dietary risks	Number	2021	22076.3	31368.7	10679
341	Deaths	Eastern Sub-Saharan Africa	Both	All ages	Tracheal, bronchus, and lung cancer	Dietary risks	Number	1990	692.855	1065.38	363.253
342	Deaths	Eastern Sub-Saharan Africa	Both	All ages	Tracheal, bronchus, and lung cancer	Dietary risks	Number	2000	720.569	1070.13	360.428
343	Deaths	Eastern Sub-Saharan Africa	Both	All ages	Tracheal, bronchus, and lung cancer	Dietary risks	Number	2010	752.735	1085.38	395.425
344	Deaths	Eastern Sub-Saharan Africa	Both	All ages	Tracheal, bronchus, and lung cancer	Dietary risks	Number	2021	1025.18	1468.28	522.304
345	Deaths	Central Sub-Saharan Africa	Both	All ages	Tracheal, bronchus, and lung cancer	Dietary risks	Number	1990	86.4614	152.219	39.2869
346	Deaths	Central Sub-Saharan Africa	Both	All ages	Tracheal, bronchus, and lung cancer	Dietary risks	Number	2000	131.329	241.324	58.3813
347	Deaths	Central Sub-Saharan Africa	Both	All ages	Tracheal, bronchus, and lung cancer	Dietary risks	Number	2010	170.502	334.514	70.2715
348	Deaths	Central Sub-Saharan Africa	Both	All ages	Tracheal, bronchus, and lung cancer	Dietary risks	Number	2021	251.659	466.001	100.605
349	Deaths	Central Sub-Saharan Africa	Both	All ages	Breast cancer	Dietary risks	Number	1990	186.609	418.169	-0.0247732
350	Deaths	Central Sub-Saharan Africa	Both	All ages	Breast cancer	Dietary risks	Number	2000	212.498	489.353	-0.0351788
351	Deaths	Central Sub-Saharan Africa	Both	All ages	Breast cancer	Dietary risks	Number	2010	309.077	695.748	-0.0952188
352	Deaths	Central Sub-Saharan Africa	Both	All ages	Breast cancer	Dietary risks	Number	2021	564.211	1324.53	-0.125961
353	Deaths	Eastern Sub-Saharan Africa	Both	All ages	Stomach cancer	Dietary risks	Number	1990	657.502	3325.25	3.77747e-06
354	Deaths	Eastern Sub-Saharan Africa	Both	All ages	Stomach cancer	Dietary risks	Number	2000	712.517	3622.05	2.7864e-06
355	Deaths	Eastern Sub-Saharan Africa	Both	All ages	Stomach cancer	Dietary risks	Number	2010	704.87	3650.14	2.12701e-06
356	Deaths	Eastern Sub-Saharan Africa	Both	All ages	Stomach cancer	Dietary risks	Number	2021	852.334	4457.26	2.19336e-06
357	Deaths	Central Sub-Saharan Africa	Both	All ages	Colon and rectum cancer	Dietary risks	Number	1990	716.213	1004.72	412.746
358	Deaths	Central Sub-Saharan Africa	Both	All ages	Colon and rectum cancer	Dietary risks	Number	2000	894.661	1262.74	526.61
359	Deaths	Central Sub-Saharan Africa	Both	All ages	Colon and rectum cancer	Dietary risks	Number	2010	1178.89	1672.86	699.177
360	Deaths	Central Sub-Saharan Africa	Both	All ages	Colon and rectum cancer	Dietary risks	Number	2021	1799.94	2681.36	986.64
361	Deaths	Eastern Sub-Saharan Africa	Both	All ages	Esophageal cancer	Dietary risks	Number	1990	2717.33	5109.53	-630.228
362	Deaths	Eastern Sub-Saharan Africa	Both	All ages	Esophageal cancer	Dietary risks	Number	2000	3253.19	6209.64	-729.325
363	Deaths	Eastern Sub-Saharan Africa	Both	All ages	Esophageal cancer	Dietary risks	Number	2010	3609.71	6854.99	-802.608
364	Deaths	Eastern Sub-Saharan Africa	Both	All ages	Esophageal cancer	Dietary risks	Number	2021	4765.89	9060.08	-945.631
365	Deaths	Central Sub-Saharan Africa	Both	All ages	Stomach cancer	Dietary risks	Number	1990	141.967	838.196	1.6416e-09
366	Deaths	Central Sub-Saharan Africa	Both	All ages	Stomach cancer	Dietary risks	Number	2000	171.822	982.647	3.35747e-09
367	Deaths	Central Sub-Saharan Africa	Both	All ages	Stomach cancer	Dietary risks	Number	2010	201.353	1161.93	6.1171e-09
368	Deaths	Central Sub-Saharan Africa	Both	All ages	Stomach cancer	Dietary risks	Number	2021	262.041	1543.94	7.69347e-09
369	Deaths	Central Sub-Saharan Africa	Both	All ages	Esophageal cancer	Dietary risks	Number	1990	654.801	1321.42	-142.627
370	Deaths	Central Sub-Saharan Africa	Both	All ages	Esophageal cancer	Dietary risks	Number	2000	776.106	1531.75	-157.666
371	Deaths	Central Sub-Saharan Africa	Both	All ages	Esophageal cancer	Dietary risks	Number	2010	862.242	1731.09	-179.927
372	Deaths	Central Sub-Saharan Africa	Both	All ages	Esophageal cancer	Dietary risks	Number	2021	1214.89	2448.98	-249.874
373	Deaths	Southern Sub-Saharan Africa	Both	All ages	Tracheal, bronchus, and lung cancer	Dietary risks	Number	1990	462.626	701.08	242.806
374	Deaths	Southern Sub-Saharan Africa	Both	All ages	Tracheal, bronchus, and lung cancer	Dietary risks	Number	2000	775.717	1114.37	402.668
375	Deaths	Southern Sub-Saharan Africa	Both	All ages	Tracheal, bronchus, and lung cancer	Dietary risks	Number	2010	933.387	1335.69	483.793
376	Deaths	Southern Sub-Saharan Africa	Both	All ages	Tracheal, bronchus, and lung cancer	Dietary risks	Number	2021	1067.82	1556.32	542.642
377	Deaths	Southern Sub-Saharan Africa	Both	All ages	Stomach cancer	Dietary risks	Number	1990	148.193	796.349	9.45561e-09
378	Deaths	Southern Sub-Saharan Africa	Both	All ages	Stomach cancer	Dietary risks	Number	2000	216.769	1178.74	2.49304e-08
379	Deaths	Southern Sub-Saharan Africa	Both	All ages	Stomach cancer	Dietary risks	Number	2010	243.8	1335.86	3.05818e-08
380	Deaths	Southern Sub-Saharan Africa	Both	All ages	Stomach cancer	Dietary risks	Number	2021	254.558	1387.35	2.93272e-08
381	Deaths	Eastern Sub-Saharan Africa	Both	All ages	Breast cancer	Dietary risks	Number	1990	791.225	1776.49	-0.120119
382	Deaths	Eastern Sub-Saharan Africa	Both	All ages	Breast cancer	Dietary risks	Number	2000	1045.42	2299.33	-0.15079
383	Deaths	Eastern Sub-Saharan Africa	Both	All ages	Breast cancer	Dietary risks	Number	2010	1468.41	3204.33	-0.181521
384	Deaths	Eastern Sub-Saharan Africa	Both	All ages	Breast cancer	Dietary risks	Number	2021	2503.27	5616.96	-0.595938
385	Deaths	Southern Sub-Saharan Africa	Both	All ages	Esophageal cancer	Dietary risks	Number	1990	771.524	1488.14	-176.606
386	Deaths	Southern Sub-Saharan Africa	Both	All ages	Esophageal cancer	Dietary risks	Number	2000	1432.57	2749.75	-327.26
387	Deaths	Southern Sub-Saharan Africa	Both	All ages	Esophageal cancer	Dietary risks	Number	2010	1508.15	2931.6	-345.907
388	Deaths	Southern Sub-Saharan Africa	Both	All ages	Esophageal cancer	Dietary risks	Number	2021	1581.57	3043.12	-346.696
389	Deaths	Eastern Sub-Saharan Africa	Both	All ages	Colon and rectum cancer	Dietary risks	Number	1990	3797.67	5300.56	2195.51
390	Deaths	Eastern Sub-Saharan Africa	Both	All ages	Colon and rectum cancer	Dietary risks	Number	2000	4349.33	6071.5	2546.7
391	Deaths	Eastern Sub-Saharan Africa	Both	All ages	Colon and rectum cancer	Dietary risks	Number	2010	4973.78	6837.16	2749.69
392	Deaths	Eastern Sub-Saharan Africa	Both	All ages	Colon and rectum cancer	Dietary risks	Number	2021	7193.53	9833.63	3756.35
393	Deaths	Western Sub-Saharan Africa	Both	All ages	Breast cancer	Dietary risks	Number	1990	846.623	1772.46	-0.17078
394	Deaths	Western Sub-Saharan Africa	Both	All ages	Breast cancer	Dietary risks	Number	2000	1145.87	2518.95	-0.242899
395	Deaths	Western Sub-Saharan Africa	Both	All ages	Breast cancer	Dietary risks	Number	2010	1757.03	3891.13	-0.42095
396	Deaths	Western Sub-Saharan Africa	Both	All ages	Breast cancer	Dietary risks	Number	2021	3105.04	6794.11	-0.645088
397	Deaths	Western Sub-Saharan Africa	Both	All ages	Colon and rectum cancer	Dietary risks	Number	1990	2080.8	2851.34	1178.87
398	Deaths	Western Sub-Saharan Africa	Both	All ages	Colon and rectum cancer	Dietary risks	Number	2000	2524.09	3539.93	1354.74
399	Deaths	Western Sub-Saharan Africa	Both	All ages	Colon and rectum cancer	Dietary risks	Number	2010	3310.57	4687.15	1649.88
400	Deaths	Western Sub-Saharan Africa	Both	All ages	Colon and rectum cancer	Dietary risks	Number	2021	4581.49	6429.88	2159.36
401	Deaths	Southern Sub-Saharan Africa	Both	All ages	Breast cancer	Dietary risks	Number	1990	368.338	819.905	-0.139417
402	Deaths	Southern Sub-Saharan Africa	Both	All ages	Breast cancer	Dietary risks	Number	2000	556.698	1195.21	-0.206248
403	Deaths	Southern Sub-Saharan Africa	Both	All ages	Breast cancer	Dietary risks	Number	2010	891.01	1860.65	-0.318542
404	Deaths	Southern Sub-Saharan Africa	Both	All ages	Breast cancer	Dietary risks	Number	2021	1153.66	2508.12	-0.366375
405	Deaths	Southern Sub-Saharan Africa	Both	All ages	Colon and rectum cancer	Dietary risks	Number	1990	1029.63	1464.22	556.099
406	Deaths	Southern Sub-Saharan Africa	Both	All ages	Colon and rectum cancer	Dietary risks	Number	2000	1689.17	2310.95	929.904
407	Deaths	Southern Sub-Saharan Africa	Both	All ages	Colon and rectum cancer	Dietary risks	Number	2010	2313.66	3203.81	1262.58
408	Deaths	Southern Sub-Saharan Africa	Both	All ages	Colon and rectum cancer	Dietary risks	Number	2021	2797.39	3911.19	1466.26
409	Deaths	Western Sub-Saharan Africa	Both	All ages	Stomach cancer	Dietary risks	Number	1990	478.727	2558.73	6.0394e-08
410	Deaths	Western Sub-Saharan Africa	Both	All ages	Stomach cancer	Dietary risks	Number	2000	543.449	2848.27	6.69267e-08
411	Deaths	Western Sub-Saharan Africa	Both	All ages	Stomach cancer	Dietary risks	Number	2010	705.417	3683.87	5.64605e-08
412	Deaths	Western Sub-Saharan Africa	Both	All ages	Stomach cancer	Dietary risks	Number	2021	880.312	4609.45	1.44584e-07
413	Deaths	Western Sub-Saharan Africa	Both	All ages	Esophageal cancer	Dietary risks	Number	1990	577.561	1140.75	-124.401
414	Deaths	Western Sub-Saharan Africa	Both	All ages	Esophageal cancer	Dietary risks	Number	2000	706.81	1369.08	-152.931
415	Deaths	Western Sub-Saharan Africa	Both	All ages	Esophageal cancer	Dietary risks	Number	2010	1252.91	2522.37	-257.921
416	Deaths	Western Sub-Saharan Africa	Both	All ages	Esophageal cancer	Dietary risks	Number	2021	1941.88	3929.7	-429.75
417	Deaths	Western Sub-Saharan Africa	Both	All ages	Tracheal, bronchus, and lung cancer	Dietary risks	Number	1990	236.965	352.281	119.486
418	Deaths	Western Sub-Saharan Africa	Both	All ages	Tracheal, bronchus, and lung cancer	Dietary risks	Number	2000	273.972	417.402	139.562
419	Deaths	Western Sub-Saharan Africa	Both	All ages	Tracheal, bronchus, and lung cancer	Dietary risks	Number	2010	379.503	561.06	194.263
420	Deaths	Western Sub-Saharan Africa	Both	All ages	Tracheal, bronchus, and lung cancer	Dietary risks	Number	2021	544.648	815.086	267.316
