# Supplementary material for: Global impact of dietary risks on cancers: burdens across regions from 1990 to 2021 and the projection to 2035
Source: Front Nutr. 2025 Jul 4;12:1585305. doi: 10.3389/fnut.2025.1585305 (PMC12271164; doi:10.3389/fnut.2025.1585305)
Supplement: Supplementary file 1 [file Data_Sheet_1.zip › Supplementary data/Fig 7/Fig 7A.csv]

	measure_name	location_name	sex_name	age_name	cause_name	rei_name	metric_name	location_namex	year	val	upper	lower
1	Deaths	High SDI	Both	Age-standardized	Neoplasms	Diet low in whole grains	Rate	High SDI	2021	2.69822755052	4.09654643835	1.12485985602
2	Deaths	High SDI	Both	Age-standardized	Neoplasms	Diet low in fiber	Rate	High SDI	2021	0.19166324959	0.29661686381	0.08556420833
3	Deaths	High-middle SDI	Both	Age-standardized	Neoplasms	Diet low in vegetables	Rate	High-middle SDI	2021	0.339203462	0.7883021585400001	-0.06759268896
4	Deaths	High-middle SDI	Both	Age-standardized	Neoplasms	Diet high in processed meat	Rate	High-middle SDI	2021	0.8917065070699999	1.83782981947	-0.21011227222
5	Deaths	Low-middle SDI	Both	Age-standardized	Neoplasms	Diet low in vegetables	Rate	Low-middle SDI	2021	0.85950635315	1.74149404803	-0.18201609303
6	Deaths	Low-middle SDI	Both	Age-standardized	Neoplasms	Diet high in processed meat	Rate	Low-middle SDI	2021	0.15763334665	0.32644975426	-0.03573086699
7	Deaths	Low SDI	Both	Age-standardized	Neoplasms	Diet low in fruits	Rate	Low SDI	2021	0.57318433532	0.82316798627	0.28391603537
8	Deaths	High-middle SDI	Both	Age-standardized	Neoplasms	Diet low in whole grains	Rate	High-middle SDI	2021	2.88733309827	4.38443865706	1.16669106545
9	Deaths	High SDI	Both	Age-standardized	Neoplasms	Diet low in fruits	Rate	High SDI	2021	0.73466249553	1.09893798605	0.36959440798
10	Deaths	High-middle SDI	Both	Age-standardized	Neoplasms	Diet low in fiber	Rate	High-middle SDI	2021	0.13778626246	0.2138933627	0.05952024636
11	Deaths	Middle SDI	Both	Age-standardized	Neoplasms	Diet low in fruits	Rate	Middle SDI	2021	0.7884520901100001	1.17370956353	0.40895195781
12	Deaths	High SDI	Both	Age-standardized	Neoplasms	Diet high in red meat	Rate	High SDI	2021	3.49748547663	7.232298865360001	-0.00103137767
13	Deaths	Low-middle SDI	Both	Age-standardized	Neoplasms	Diet low in whole grains	Rate	Low-middle SDI	2021	1.11054385234	1.65306575204	0.45904652766
14	Deaths	High-middle SDI	Both	Age-standardized	Neoplasms	Dietary risks	Rate	High-middle SDI	2021	9.1634365275	16.89379051198	2.86533674699
15	Deaths	Low-middle SDI	Both	Age-standardized	Neoplasms	Diet low in fiber	Rate	Low-middle SDI	2021	0.13127636541	0.20083472374	0.05772886142
16	Deaths	Low SDI	Both	Age-standardized	Neoplasms	Diet high in red meat	Rate	Low SDI	2021	1.59279526071	3.37618794639	-0.00011939224
17	Deaths	High-middle SDI	Both	Age-standardized	Neoplasms	Diet low in milk	Rate	High-middle SDI	2021	2.15711185747	3.55189268136	0.66578814772
18	Deaths	High-middle SDI	Both	Age-standardized	Neoplasms	Diet high in sodium	Rate	High-middle SDI	2021	1.18392821723	5.7914536224	-1.286e-8
19	Deaths	Global	Both	Age-standardized	Neoplasms	Diet low in whole grains	Rate	Global	2021	2.21154751763	3.38421313296	0.90538945385
20	Deaths	Global	Both	Age-standardized	Neoplasms	Diet low in fiber	Rate	Global	2021	0.157785362	0.24276990648	0.06905717294000001
21	Deaths	High-middle SDI	Both	Age-standardized	Neoplasms	Diet low in fruits	Rate	High-middle SDI	2021	0.71184314507	1.06815360202	0.35615072369
22	Deaths	Global	Both	Age-standardized	Neoplasms	Diet low in fruits	Rate	Global	2021	0.76867319244	1.13018268036	0.3958452863500001
23	Deaths	Low SDI	Both	Age-standardized	Neoplasms	Diet low in vegetables	Rate	Low SDI	2021	1.48310733186	2.87766141033	-0.29862843386
24	Deaths	Low SDI	Both	Age-standardized	Neoplasms	Diet high in processed meat	Rate	Low SDI	2021	0.20834009084	0.43954126463	-0.04849213079
25	Deaths	Middle SDI	Both	Age-standardized	Neoplasms	Diet high in red meat	Rate	Middle SDI	2021	2.31081663687	4.84247606721	-0.00047434403999999
26	Deaths	High-middle SDI	Both	Age-standardized	Neoplasms	Diet high in red meat	Rate	High-middle SDI	2021	3.48435154902	7.22598793515	-0.00091440623
27	Deaths	Low SDI	Both	Age-standardized	Neoplasms	Diet low in calcium	Rate	Low SDI	2021	1.34301253571	1.58205103045	1.11843334492
28	Deaths	High SDI	Both	Age-standardized	Neoplasms	Diet low in calcium	Rate	High SDI	2021	0.63425340324	0.8290658721399999	0.44804361524
29	Deaths	Global	Both	Age-standardized	Neoplasms	Diet high in red meat	Rate	Global	2021	2.77262215586	5.70197115104	-0.00062909235
30	Deaths	Low-middle SDI	Both	Age-standardized	Neoplasms	Dietary risks	Rate	Low-middle SDI	2021	5.23198998274	8.99911000308	1.94180293257
31	Deaths	Low-middle SDI	Both	Age-standardized	Neoplasms	Diet low in milk	Rate	Low-middle SDI	2021	0.96595446032	1.30709138089	0.52746044696
32	Deaths	Low-middle SDI	Both	Age-standardized	Neoplasms	Diet high in sodium	Rate	Low-middle SDI	2021	0.59183283045	3.00414877366	1.02e-9
33	Deaths	Global	Both	Age-standardized	Neoplasms	Dietary risks	Rate	Global	2021	7.89922926148	13.85255281314	2.45252271944
34	Deaths	Middle SDI	Both	Age-standardized	Neoplasms	Diet low in calcium	Rate	Middle SDI	2021	1.23289419508	1.52167595844	0.95289286488
35	Deaths	Global	Both	Age-standardized	Neoplasms	Diet low in milk	Rate	Global	2021	1.73988476386	2.7304466508	0.62085676402
36	Deaths	High-middle SDI	Both	Age-standardized	Neoplasms	Diet low in calcium	Rate	High-middle SDI	2021	0.89299267072	1.16384726486	0.6476807170900001
37	Deaths	Global	Both	Age-standardized	Neoplasms	Diet high in sodium	Rate	Global	2021	0.8869789111699999	4.36990148898	-3.71e-9
38	Deaths	Low SDI	Both	Age-standardized	Neoplasms	Diet low in whole grains	Rate	Low SDI	2021	1.22613287483	1.84481809447	0.5063833631
39	Deaths	Low SDI	Both	Age-standardized	Neoplasms	Diet low in fiber	Rate	Low SDI	2021	0.06366008469000001	0.0981938029	0.02951323893
40	Deaths	Global	Both	Age-standardized	Neoplasms	Diet low in calcium	Rate	Global	2021	0.99308696424	1.21802523282	0.7646985364500001
41	Deaths	Low-middle SDI	Both	Age-standardized	Neoplasms	Diet low in fruits	Rate	Low-middle SDI	2021	0.8406745044	1.18209189537	0.43509049488
42	Deaths	Middle SDI	Both	Age-standardized	Neoplasms	Diet low in vegetables	Rate	Middle SDI	2021	0.66472746197	1.48055320907	-0.14458577999
43	Deaths	Low-middle SDI	Both	Age-standardized	Neoplasms	Diet high in red meat	Rate	Low-middle SDI	2021	1.42200715481	3.02206347862	-0.0001386099
44	Deaths	Middle SDI	Both	Age-standardized	Neoplasms	Diet high in processed meat	Rate	Middle SDI	2021	0.24123528589	0.51988908373	-0.0515891285
45	Deaths	Low-middle SDI	Both	Age-standardized	Neoplasms	Diet low in calcium	Rate	Low-middle SDI	2021	0.98175625045	1.15698713001	0.8012590075899999
46	Deaths	High SDI	Both	Age-standardized	Neoplasms	Diet low in vegetables	Rate	High SDI	2021	0.63594097214	1.29226646507	-0.13694837682
47	Deaths	High SDI	Both	Age-standardized	Neoplasms	Diet high in processed meat	Rate	High SDI	2021	1.36934901767	2.76915766449	-0.33369332814
48	Deaths	Global	Both	Age-standardized	Neoplasms	Diet low in vegetables	Rate	Global	2021	0.66471549738	1.37859483053	-0.14059268715
49	Deaths	Global	Both	Age-standardized	Neoplasms	Diet high in processed meat	Rate	Global	2021	0.6806140534699999	1.40172913952	-0.15940828713
50	Deaths	Low SDI	Both	Age-standardized	Neoplasms	Dietary risks	Rate	Low SDI	2021	5.80791892013	9.60484667243	2.25135299274
51	Deaths	Low SDI	Both	Age-standardized	Neoplasms	Diet low in milk	Rate	Low SDI	2021	0.770081393	1.0315100065	0.4382402809299999
52	Deaths	Low SDI	Both	Age-standardized	Neoplasms	Diet high in sodium	Rate	Low SDI	2021	0.59912497713	3.18300597769	9.3e-10
53	Deaths	Middle SDI	Both	Age-standardized	Neoplasms	Diet low in whole grains	Rate	Middle SDI	2021	1.84768370255	2.82581845093	0.74294707451
54	Deaths	Middle SDI	Both	Age-standardized	Neoplasms	Diet low in fiber	Rate	Middle SDI	2021	0.15284590432	0.23627169798	0.06756477158
55	Deaths	High SDI	Both	Age-standardized	Neoplasms	Dietary risks	Rate	High SDI	2021	8.89206701492	15.14217217393	2.22580007131
56	Deaths	High SDI	Both	Age-standardized	Neoplasms	Diet low in milk	Rate	High SDI	2021	1.82855514724	3.06195630959	0.50712176595
57	Deaths	High SDI	Both	Age-standardized	Neoplasms	Diet high in sodium	Rate	High SDI	2021	0.54342823134	2.73319104037	3.8e-9
58	Deaths	Middle SDI	Both	Age-standardized	Neoplasms	Dietary risks	Rate	Middle SDI	2021	7.222665260229999	13.4629228212	2.58136183101
59	Deaths	Middle SDI	Both	Age-standardized	Neoplasms	Diet low in milk	Rate	Middle SDI	2021	1.71738514595	2.61103038844	0.6726136831
60	Deaths	Middle SDI	Both	Age-standardized	Neoplasms	Diet high in sodium	Rate	Middle SDI	2021	1.10650572096	5.43049889069	-1.14e-9
