# Supplementary material for: Global impact of dietary risks on cancers: burdens across regions from 1990 to 2021 and the projection to 2035
Source: Front Nutr. 2025 Jul 4;12:1585305. doi: 10.3389/fnut.2025.1585305 (PMC12271164; doi:10.3389/fnut.2025.1585305)
Supplement: Supplementary file 1 [file Data_Sheet_1.zip › Supplementary data/Fig 7/Fig 7B.csv]

	measure_name	location_name	sex_name	age_name	cause_name	rei_name	metric_name	location_namex	year	val	upper	lower
1	DALYs (Disability-Adjusted Life Years)	High-middle SDI	Both	Age-standardized	Neoplasms	Dietary risks	Rate	High-middle SDI	2021	219.56789332387	406.4672892732299	67.28849903969
2	DALYs (Disability-Adjusted Life Years)	High-middle SDI	Both	Age-standardized	Neoplasms	Diet low in milk	Rate	High-middle SDI	2021	50.53263121717	83.31309233828	15.04057274488
3	DALYs (Disability-Adjusted Life Years)	High-middle SDI	Both	Age-standardized	Neoplasms	Diet high in sodium	Rate	High-middle SDI	2021	28.13935829434	136.92274788332	-1.5842e-7
4	DALYs (Disability-Adjusted Life Years)	Global	Both	Age-standardized	Neoplasms	Diet low in whole grains	Rate	Global	2021	50.18651232030999	76.29871643205	20.36746581236
5	DALYs (Disability-Adjusted Life Years)	Global	Both	Age-standardized	Neoplasms	Diet low in fruits	Rate	Global	2021	18.46337259055	26.9037026544	9.4879054965
6	DALYs (Disability-Adjusted Life Years)	Global	Both	Age-standardized	Neoplasms	Diet low in fiber	Rate	Global	2021	3.57567194885	5.49929892801	1.57951542667
7	DALYs (Disability-Adjusted Life Years)	Global	Both	Age-standardized	Neoplasms	Diet low in vegetables	Rate	Global	2021	16.02448710687	33.09473315048	-3.36595534449
8	DALYs (Disability-Adjusted Life Years)	Global	Both	Age-standardized	Neoplasms	Dietary risks	Rate	Global	2021	189.61846572968	335.37428165997	57.128919212
9	DALYs (Disability-Adjusted Life Years)	Global	Both	Age-standardized	Neoplasms	Diet low in milk	Rate	Global	2021	40.50196942568	63.71845224513	13.90958953559
10	DALYs (Disability-Adjusted Life Years)	Global	Both	Age-standardized	Neoplasms	Diet high in sodium	Rate	Global	2021	20.7827488392	102.37847763199	-4.682e-8
11	DALYs (Disability-Adjusted Life Years)	Global	Both	Age-standardized	Neoplasms	Diet high in processed meat	Rate	Global	2021	15.11333104498	30.93245889852	-3.59761435612
12	DALYs (Disability-Adjusted Life Years)	High SDI	Both	Age-standardized	Neoplasms	Diet low in fruits	Rate	High SDI	2021	16.18167110121	24.08562384758	8.209006921070001
13	DALYs (Disability-Adjusted Life Years)	High SDI	Both	Age-standardized	Neoplasms	Diet high in red meat	Rate	High SDI	2021	86.75963579586	175.13249582278	-0.02572988101
14	DALYs (Disability-Adjusted Life Years)	High-middle SDI	Both	Age-standardized	Neoplasms	Diet low in vegetables	Rate	High-middle SDI	2021	7.559843600620001	17.5413454861	-1.45619815046
15	DALYs (Disability-Adjusted Life Years)	High SDI	Both	Age-standardized	Neoplasms	Diet low in calcium	Rate	High SDI	2021	13.07596557513	17.13427898333	9.37035379639
16	DALYs (Disability-Adjusted Life Years)	Global	Both	Age-standardized	Neoplasms	Diet high in red meat	Rate	Global	2021	69.56025859657001	142.37557592382	-0.01599140209
17	DALYs (Disability-Adjusted Life Years)	High-middle SDI	Both	Age-standardized	Neoplasms	Diet low in whole grains	Rate	High-middle SDI	2021	66.59516664699	100.76716476747	26.65307630754
18	DALYs (Disability-Adjusted Life Years)	High-middle SDI	Both	Age-standardized	Neoplasms	Diet low in fiber	Rate	High-middle SDI	2021	3.20519656866	4.97876782392	1.39122460445
19	DALYs (Disability-Adjusted Life Years)	High SDI	Both	Age-standardized	Neoplasms	Diet low in vegetables	Rate	High SDI	2021	14.61411600645	29.63260662136	-3.10973966904
20	DALYs (Disability-Adjusted Life Years)	High-middle SDI	Both	Age-standardized	Neoplasms	Diet high in processed meat	Rate	High-middle SDI	2021	20.39701071539	42.30229904984	-4.84070395077
21	DALYs (Disability-Adjusted Life Years)	High-middle SDI	Both	Age-standardized	Neoplasms	Diet low in fruits	Rate	High-middle SDI	2021	17.17362903403	25.95631970094	8.47864577947
22	DALYs (Disability-Adjusted Life Years)	High SDI	Both	Age-standardized	Neoplasms	Dietary risks	Rate	High SDI	2021	207.53790517959	352.52523872096	47.3311896557
23	DALYs (Disability-Adjusted Life Years)	Global	Both	Age-standardized	Neoplasms	Diet low in calcium	Rate	Global	2021	23.55759135601	28.95079329142	18.10590301524
24	DALYs (Disability-Adjusted Life Years)	High SDI	Both	Age-standardized	Neoplasms	Diet low in milk	Rate	High SDI	2021	40.05398758003	66.23119967202	11.04112607892
25	DALYs (Disability-Adjusted Life Years)	High SDI	Both	Age-standardized	Neoplasms	Diet high in sodium	Rate	High SDI	2021	11.60289998238	58.09155959839	7.776e-8
26	DALYs (Disability-Adjusted Life Years)	High SDI	Both	Age-standardized	Neoplasms	Diet high in processed meat	Rate	High SDI	2021	32.47072771128001	65.7225331807	-8.08976473643
27	DALYs (Disability-Adjusted Life Years)	High SDI	Both	Age-standardized	Neoplasms	Diet low in whole grains	Rate	High SDI	2021	60.69130574664	91.15542500596	25.12296337815
28	DALYs (Disability-Adjusted Life Years)	High SDI	Both	Age-standardized	Neoplasms	Diet low in fiber	Rate	High SDI	2021	4.02746355755	6.21503722464	1.7988618105
29	DALYs (Disability-Adjusted Life Years)	High-middle SDI	Both	Age-standardized	Neoplasms	Diet high in red meat	Rate	High-middle SDI	2021	87.28209713181	181.0173012884	-0.02612825879999999
30	DALYs (Disability-Adjusted Life Years)	High-middle SDI	Both	Age-standardized	Neoplasms	Diet low in calcium	Rate	High-middle SDI	2021	20.26361612308	26.48074714966	14.7422208909
31	DALYs (Disability-Adjusted Life Years)	Low-middle SDI	Both	Age-standardized	Neoplasms	Diet low in vegetables	Rate	Low-middle SDI	2021	21.85695343123	44.45087667053	-4.63356188705
32	DALYs (Disability-Adjusted Life Years)	Low-middle SDI	Both	Age-standardized	Neoplasms	Diet high in processed meat	Rate	Low-middle SDI	2021	4.14972243761	8.61895769591	-0.94861882393
33	DALYs (Disability-Adjusted Life Years)	Low-middle SDI	Both	Age-standardized	Neoplasms	Diet low in fruits	Rate	Low-middle SDI	2021	21.96365784392	30.92784674578	11.3811473988
34	DALYs (Disability-Adjusted Life Years)	Low-middle SDI	Both	Age-standardized	Neoplasms	Diet low in whole grains	Rate	Low-middle SDI	2021	28.05409654662	41.94930171092	11.53433649285
35	DALYs (Disability-Adjusted Life Years)	Low-middle SDI	Both	Age-standardized	Neoplasms	Diet low in fiber	Rate	Low-middle SDI	2021	3.22006472961	4.91044399067	1.42450481124
36	DALYs (Disability-Adjusted Life Years)	Low SDI	Both	Age-standardized	Neoplasms	Diet low in fruits	Rate	Low SDI	2021	14.27850852397	20.34857472372	7.05758096099
37	DALYs (Disability-Adjusted Life Years)	Low SDI	Both	Age-standardized	Neoplasms	Diet low in vegetables	Rate	Low SDI	2021	37.33317553686	72.77198424485	-7.59260054221
38	DALYs (Disability-Adjusted Life Years)	Low-middle SDI	Both	Age-standardized	Neoplasms	Diet high in red meat	Rate	Low-middle SDI	2021	40.98766207293	86.98806176107	-0.00369996405
39	DALYs (Disability-Adjusted Life Years)	Middle SDI	Both	Age-standardized	Neoplasms	Diet low in vegetables	Rate	Middle SDI	2021	15.17734220221	33.24575534701	-3.34087752965
40	DALYs (Disability-Adjusted Life Years)	Low SDI	Both	Age-standardized	Neoplasms	Diet high in processed meat	Rate	Low SDI	2021	5.150151885950001	10.84550024022	-1.21330582856
41	DALYs (Disability-Adjusted Life Years)	Middle SDI	Both	Age-standardized	Neoplasms	Diet high in processed meat	Rate	Middle SDI	2021	6.30154249672	13.56646099646	-1.35945790059
42	DALYs (Disability-Adjusted Life Years)	Low SDI	Both	Age-standardized	Neoplasms	Diet high in red meat	Rate	Low SDI	2021	43.84153118418	92.65158922747	-0.00321054310999999
43	DALYs (Disability-Adjusted Life Years)	Low-middle SDI	Both	Age-standardized	Neoplasms	Diet low in calcium	Rate	Low-middle SDI	2021	24.32781673662	29.12393740657	19.23305667946
44	DALYs (Disability-Adjusted Life Years)	Low SDI	Both	Age-standardized	Neoplasms	Diet low in calcium	Rate	Low SDI	2021	31.24113181523	36.96395389974	25.47519159741
45	DALYs (Disability-Adjusted Life Years)	Middle SDI	Both	Age-standardized	Neoplasms	Dietary risks	Rate	Middle SDI	2021	180.57606004305	336.14363840216	60.55374155418001
46	DALYs (Disability-Adjusted Life Years)	Low SDI	Both	Age-standardized	Neoplasms	Diet low in whole grains	Rate	Low SDI	2021	28.74956115206	42.8845771087	11.8744157678
47	DALYs (Disability-Adjusted Life Years)	Middle SDI	Both	Age-standardized	Neoplasms	Diet low in milk	Rate	Middle SDI	2021	42.37392610517	65.75373756942	15.12850103418
48	DALYs (Disability-Adjusted Life Years)	Low SDI	Both	Age-standardized	Neoplasms	Diet low in fiber	Rate	Low SDI	2021	1.52987233431	2.35147419316	0.71309252906
49	DALYs (Disability-Adjusted Life Years)	Middle SDI	Both	Age-standardized	Neoplasms	Diet high in sodium	Rate	Middle SDI	2021	25.81781237958	127.57588607717	-1.3271e-7
50	DALYs (Disability-Adjusted Life Years)	Low-middle SDI	Both	Age-standardized	Neoplasms	Dietary risks	Rate	Low-middle SDI	2021	139.67058433664	242.91456599749	46.84317645275
51	DALYs (Disability-Adjusted Life Years)	Low-middle SDI	Both	Age-standardized	Neoplasms	Diet low in milk	Rate	Low-middle SDI	2021	26.13405946261	37.45549771335	12.20888378999
52	DALYs (Disability-Adjusted Life Years)	Low-middle SDI	Both	Age-standardized	Neoplasms	Diet high in sodium	Rate	Low-middle SDI	2021	14.78284954351	75.0934678326	3.466e-8
53	DALYs (Disability-Adjusted Life Years)	Middle SDI	Both	Age-standardized	Neoplasms	Diet low in whole grains	Rate	Middle SDI	2021	44.71946098174	68.32132237582	17.98254057839
54	DALYs (Disability-Adjusted Life Years)	Middle SDI	Both	Age-standardized	Neoplasms	Diet low in fiber	Rate	Middle SDI	2021	3.8271401623	5.92643090778	1.70518584008
55	DALYs (Disability-Adjusted Life Years)	Middle SDI	Both	Age-standardized	Neoplasms	Diet low in fruits	Rate	Middle SDI	2021	18.9744133211	27.82715151045	9.76333640458
56	DALYs (Disability-Adjusted Life Years)	Middle SDI	Both	Age-standardized	Neoplasms	Diet high in red meat	Rate	Middle SDI	2021	61.99519816746	128.66174003221	-0.01350089432
57	DALYs (Disability-Adjusted Life Years)	Middle SDI	Both	Age-standardized	Neoplasms	Diet low in calcium	Rate	Middle SDI	2021	30.02204275541	37.12727890242	23.26245354525
58	DALYs (Disability-Adjusted Life Years)	Low SDI	Both	Age-standardized	Neoplasms	Dietary risks	Rate	Low SDI	2021	150.03830350938	253.65603639055	49.70877567284
59	DALYs (Disability-Adjusted Life Years)	Low SDI	Both	Age-standardized	Neoplasms	Diet low in milk	Rate	Low SDI	2021	21.01838698469	28.22912555659	14.95227817804
60	DALYs (Disability-Adjusted Life Years)	Low SDI	Both	Age-standardized	Neoplasms	Diet high in sodium	Rate	Low SDI	2021	14.7106478471	78.40666531069	2.286e-8
