# Supplementary material for: Global impact of dietary risks on cancers: burdens across regions from 1990 to 2021 and the projection to 2035
Source: Front Nutr. 2025 Jul 4;12:1585305. doi: 10.3389/fnut.2025.1585305 (PMC12271164; doi:10.3389/fnut.2025.1585305)
Supplement: Supplementary file 1 [file Data_Sheet_1.zip › Supplementary data/Fig 7/Fig 7C.csv]

	measure_name	location_name	sex_name	age_name	cause_name	rei_name	metric_name	location_namex	year	val	upper	lower
1	Deaths	High SDI	Both	Age-standardized	Colon and rectum cancer	Diet low in whole grains	Rate	High SDI	2021	2.69822755052	4.09654643835	1.12485985602
2	Deaths	High SDI	Both	Age-standardized	Colon and rectum cancer	Diet low in fiber	Rate	High SDI	2021	0.19166324959	0.29661686381	0.08556420833
3	Deaths	Low SDI	Both	Age-standardized	Colon and rectum cancer	Diet low in whole grains	Rate	Low SDI	2021	1.22613287483	1.84481809447	0.5063833631
4	Deaths	Low SDI	Both	Age-standardized	Colon and rectum cancer	Diet low in fiber	Rate	Low SDI	2021	0.06366008469000001	0.0981938029	0.02951323893
5	Deaths	High SDI	Both	Age-standardized	Colon and rectum cancer	Dietary risks	Rate	High SDI	2021	5.87206422564	9.23669379934	1.40471016057
6	Deaths	High SDI	Both	Age-standardized	Colon and rectum cancer	Diet high in processed meat	Rate	High SDI	2021	1.36934901767	2.76915766449	-0.33369332814
7	Deaths	High-middle SDI	Both	Age-standardized	Colon and rectum cancer	Diet high in red meat	Rate	High-middle SDI	2021	2.44967788725	5.04280547767	-0.00087718399999999
8	Deaths	High-middle SDI	Both	Age-standardized	Colon and rectum cancer	Diet low in calcium	Rate	High-middle SDI	2021	0.92327161133	1.21988974863	0.6527808885499999
9	Deaths	Low-middle SDI	Both	Age-standardized	Colon and rectum cancer	Diet low in whole grains	Rate	Low-middle SDI	2021	1.11054385234	1.65306575204	0.45904652766
10	Deaths	High SDI	Both	Age-standardized	Colon and rectum cancer	Diet low in milk	Rate	High SDI	2021	1.84278127393	3.09796147253	0.49472294657
11	Deaths	Low SDI	Both	Age-standardized	Colon and rectum cancer	Dietary risks	Rate	Low SDI	2021	3.0698175051	4.20415471327	1.67258376781
12	Deaths	Low-middle SDI	Both	Age-standardized	Colon and rectum cancer	Diet low in fiber	Rate	Low-middle SDI	2021	0.13127636541	0.20083472374	0.05772886142
13	Deaths	Low SDI	Both	Age-standardized	Colon and rectum cancer	Diet low in milk	Rate	Low SDI	2021	1.28847120092	2.07705552482	0.36062323463
14	Deaths	Low SDI	Both	Age-standardized	Colon and rectum cancer	Diet high in processed meat	Rate	Low SDI	2021	0.20834009084	0.43954126463	-0.04849213079
15	Deaths	Low-middle SDI	Both	Age-standardized	Colon and rectum cancer	Diet high in red meat	Rate	Low-middle SDI	2021	0.6723627559600001	1.37973374996	-0.0001051
16	Deaths	Low-middle SDI	Both	Age-standardized	Colon and rectum cancer	Diet low in calcium	Rate	Low-middle SDI	2021	1.10002585385	1.33919978135	0.82111688352
17	Deaths	Middle SDI	Both	Age-standardized	Colon and rectum cancer	Diet low in milk	Rate	Middle SDI	2021	1.90096390366	3.14498529554	0.5135467256
18	Deaths	Global	Both	Age-standardized	Colon and rectum cancer	Diet low in milk	Rate	Global	2021	1.87077227049	3.11988851416	0.50941728691
19	Deaths	High-middle SDI	Both	Age-standardized	Colon and rectum cancer	Diet low in whole grains	Rate	High-middle SDI	2021	2.88733309827	4.38443865706	1.16669106545
20	Deaths	Global	Both	Age-standardized	Colon and rectum cancer	Dietary risks	Rate	Global	2021	4.82182720776	7.46442111518	1.63953972885
21	Deaths	Global	Both	Age-standardized	Colon and rectum cancer	Diet high in processed meat	Rate	Global	2021	0.6806140534699999	1.40172913952	-0.15940828713
22	Deaths	Low-middle SDI	Both	Age-standardized	Colon and rectum cancer	Dietary risks	Rate	Low-middle SDI	2021	2.56107481335	3.60856053077	1.29314422504
23	Deaths	High-middle SDI	Both	Age-standardized	Colon and rectum cancer	Diet low in milk	Rate	High-middle SDI	2021	2.23135617164	3.77242982885	0.6053978421499999
24	Deaths	Low-middle SDI	Both	Age-standardized	Colon and rectum cancer	Diet high in processed meat	Rate	Low-middle SDI	2021	0.15763334665	0.32644975426	-0.03573086699
25	Deaths	High-middle SDI	Both	Age-standardized	Colon and rectum cancer	Diet low in fiber	Rate	High-middle SDI	2021	0.13778626246	0.2138933627	0.05952024636
26	Deaths	Global	Both	Age-standardized	Colon and rectum cancer	Diet low in whole grains	Rate	Global	2021	2.21154751763	3.38421313296	0.90538945385
27	Deaths	High-middle SDI	Both	Age-standardized	Colon and rectum cancer	Dietary risks	Rate	High-middle SDI	2021	5.999860917199999	9.47339596976	1.77981413226
28	Deaths	Global	Both	Age-standardized	Colon and rectum cancer	Diet low in fiber	Rate	Global	2021	0.157785362	0.24276990648	0.06905717294000001
29	Deaths	Low-middle SDI	Both	Age-standardized	Colon and rectum cancer	Diet low in milk	Rate	Low-middle SDI	2021	1.20794167437	1.94722665433	0.34092104105
30	Deaths	High-middle SDI	Both	Age-standardized	Colon and rectum cancer	Diet high in processed meat	Rate	High-middle SDI	2021	0.8917065070699999	1.83782981947	-0.21011227222
31	Deaths	Middle SDI	Both	Age-standardized	Colon and rectum cancer	Diet high in red meat	Rate	Middle SDI	2021	1.52449210907	3.14389682868	-0.00042869789
32	Deaths	Middle SDI	Both	Age-standardized	Colon and rectum cancer	Diet low in calcium	Rate	Middle SDI	2021	1.31219937654	1.65336405409	0.97349166104
33	Deaths	Low SDI	Both	Age-standardized	Colon and rectum cancer	Diet high in red meat	Rate	Low SDI	2021	0.71888993331	1.4736084935	-0.00009901137
34	Deaths	Low SDI	Both	Age-standardized	Colon and rectum cancer	Diet low in calcium	Rate	Low SDI	2021	1.58966100572	1.9665060483	1.17990241658
35	Deaths	Middle SDI	Both	Age-standardized	Colon and rectum cancer	Diet low in whole grains	Rate	Middle SDI	2021	1.84768370255	2.82581845093	0.74294707451
36	Deaths	High SDI	Both	Age-standardized	Colon and rectum cancer	Diet high in red meat	Rate	High SDI	2021	2.35627098004	4.77568122071	-0.00095474661
37	Deaths	Middle SDI	Both	Age-standardized	Colon and rectum cancer	Diet low in fiber	Rate	Middle SDI	2021	0.15284590432	0.23627169798	0.06756477158
38	Deaths	High SDI	Both	Age-standardized	Colon and rectum cancer	Diet low in calcium	Rate	High SDI	2021	0.65508329429	0.8682407259499999	0.45080937516
39	Deaths	Global	Both	Age-standardized	Colon and rectum cancer	Diet high in red meat	Rate	Global	2021	1.81662637418	3.73844743486	-0.00060399792
40	Deaths	Global	Both	Age-standardized	Colon and rectum cancer	Diet low in calcium	Rate	Global	2021	1.05616434326	1.33091733465	0.77099645708
41	Deaths	Middle SDI	Both	Age-standardized	Colon and rectum cancer	Dietary risks	Rate	Middle SDI	2021	4.14650995825	6.274241203959999	1.75980757073
42	Deaths	Middle SDI	Both	Age-standardized	Colon and rectum cancer	Diet high in processed meat	Rate	Middle SDI	2021	0.24123528589	0.51988908373	-0.0515891285
