# Supplementary material for: Global impact of dietary risks on cancers: burdens across regions from 1990 to 2021 and the projection to 2035
Source: Front Nutr. 2025 Jul 4;12:1585305. doi: 10.3389/fnut.2025.1585305 (PMC12271164; doi:10.3389/fnut.2025.1585305)
Supplement: Supplementary file 1 [file Data_Sheet_1.zip › Supplementary data/Fig 7/Fig 7D.csv]

	measure_name	location_name	sex_name	age_name	cause_name	rei_name	metric_name	location_namex	year	val	upper	lower
1	DALYs (Disability-Adjusted Life Years)	Global	Both	Age-standardized	Colon and rectum cancer	Diet low in milk	Rate	Global	2021	42.99041005478	71.22553256536	11.72700562237
2	DALYs (Disability-Adjusted Life Years)	High-middle SDI	Both	Age-standardized	Colon and rectum cancer	Diet low in whole grains	Rate	High-middle SDI	2021	66.59516664699	100.76716476747	26.65307630754
3	DALYs (Disability-Adjusted Life Years)	Global	Both	Age-standardized	Colon and rectum cancer	Dietary risks	Rate	Global	2021	109.70730626502	168.51616859926	37.68153697212
4	DALYs (Disability-Adjusted Life Years)	High-middle SDI	Both	Age-standardized	Colon and rectum cancer	Diet low in fiber	Rate	High-middle SDI	2021	3.20519656866	4.97876782392	1.39122460445
5	DALYs (Disability-Adjusted Life Years)	High-middle SDI	Both	Age-standardized	Colon and rectum cancer	Diet high in red meat	Rate	High-middle SDI	2021	57.0261894314	115.77269631487	-0.02343877011
6	DALYs (Disability-Adjusted Life Years)	Global	Both	Age-standardized	Colon and rectum cancer	Diet high in processed meat	Rate	Global	2021	15.11333104498	30.93245889852	-3.59761435612
7	DALYs (Disability-Adjusted Life Years)	High-middle SDI	Both	Age-standardized	Colon and rectum cancer	Diet low in milk	Rate	High-middle SDI	2021	51.88076197922	87.64388212212	13.97497188551
8	DALYs (Disability-Adjusted Life Years)	Global	Both	Age-standardized	Colon and rectum cancer	Diet high in red meat	Rate	Global	2021	41.19338688861	83.6722075102	-0.01500139691
9	DALYs (Disability-Adjusted Life Years)	Global	Both	Age-standardized	Colon and rectum cancer	Diet low in calcium	Rate	Global	2021	24.70143419326	31.01891452542	18.1697990833
10	DALYs (Disability-Adjusted Life Years)	High-middle SDI	Both	Age-standardized	Colon and rectum cancer	Dietary risks	Rate	High-middle SDI	2021	138.33771613893	218.57419500968	41.11438184232
11	DALYs (Disability-Adjusted Life Years)	High-middle SDI	Both	Age-standardized	Colon and rectum cancer	Diet high in processed meat	Rate	High-middle SDI	2021	20.39701071539	42.30229904984	-4.84070395077
12	DALYs (Disability-Adjusted Life Years)	High-middle SDI	Both	Age-standardized	Colon and rectum cancer	Diet low in calcium	Rate	High-middle SDI	2021	20.78665543691	27.5160606202	14.82868042737
13	DALYs (Disability-Adjusted Life Years)	Global	Both	Age-standardized	Colon and rectum cancer	Diet low in whole grains	Rate	Global	2021	50.18651232030999	76.29871643205	20.36746581236
14	DALYs (Disability-Adjusted Life Years)	Global	Both	Age-standardized	Colon and rectum cancer	Diet low in fiber	Rate	Global	2021	3.57567194885	5.49929892801	1.57951542667
15	DALYs (Disability-Adjusted Life Years)	High SDI	Both	Age-standardized	Colon and rectum cancer	Diet low in whole grains	Rate	High SDI	2021	60.69130574664	91.15542500596	25.12296337815
16	DALYs (Disability-Adjusted Life Years)	High SDI	Both	Age-standardized	Colon and rectum cancer	Diet low in fiber	Rate	High SDI	2021	4.02746355755	6.21503722464	1.7988618105
17	DALYs (Disability-Adjusted Life Years)	High SDI	Both	Age-standardized	Colon and rectum cancer	Diet high in red meat	Rate	High SDI	2021	53.68669403649	106.91972615477	-0.02438619944
18	DALYs (Disability-Adjusted Life Years)	High SDI	Both	Age-standardized	Colon and rectum cancer	Dietary risks	Rate	High SDI	2021	132.69812201576	209.13412725817	30.4000509679
19	DALYs (Disability-Adjusted Life Years)	High SDI	Both	Age-standardized	Colon and rectum cancer	Diet high in processed meat	Rate	High SDI	2021	32.47072771128001	65.7225331807	-8.08976473643
20	DALYs (Disability-Adjusted Life Years)	High SDI	Both	Age-standardized	Colon and rectum cancer	Diet low in calcium	Rate	High SDI	2021	13.4424090013	17.88065214836	9.32800758897
21	DALYs (Disability-Adjusted Life Years)	Low-middle SDI	Both	Age-standardized	Colon and rectum cancer	Diet high in red meat	Rate	Low-middle SDI	2021	16.99823111148	35.30481300832	-0.00308745156
22	DALYs (Disability-Adjusted Life Years)	Low-middle SDI	Both	Age-standardized	Colon and rectum cancer	Diet low in calcium	Rate	Low-middle SDI	2021	26.35824522057	32.36417498771	19.35130024107
23	DALYs (Disability-Adjusted Life Years)	Low-middle SDI	Both	Age-standardized	Colon and rectum cancer	Dietary risks	Rate	Low-middle SDI	2021	63.67281849604	90.39430880468	31.5366285732
24	DALYs (Disability-Adjusted Life Years)	Low-middle SDI	Both	Age-standardized	Colon and rectum cancer	Diet high in processed meat	Rate	Low-middle SDI	2021	4.14972243761	8.61895769591	-0.94861882393
25	DALYs (Disability-Adjusted Life Years)	High SDI	Both	Age-standardized	Colon and rectum cancer	Diet low in milk	Rate	High SDI	2021	40.31615326495	66.95155488993	10.81101023289
26	DALYs (Disability-Adjusted Life Years)	Low SDI	Both	Age-standardized	Colon and rectum cancer	Diet high in red meat	Rate	Low SDI	2021	17.22243407816	35.26058108787	-0.00209866994
27	DALYs (Disability-Adjusted Life Years)	Middle SDI	Both	Age-standardized	Colon and rectum cancer	Diet high in red meat	Rate	Middle SDI	2021	37.04337324824	75.89997637614	-0.01251906582999999
28	DALYs (Disability-Adjusted Life Years)	Low SDI	Both	Age-standardized	Colon and rectum cancer	Diet low in calcium	Rate	Low SDI	2021	35.54208783623	43.95051637533999	26.48109590692
29	DALYs (Disability-Adjusted Life Years)	Low-middle SDI	Both	Age-standardized	Colon and rectum cancer	Diet low in milk	Rate	Low-middle SDI	2021	30.51489482541	49.28872533307	8.66475757841
30	DALYs (Disability-Adjusted Life Years)	Middle SDI	Both	Age-standardized	Colon and rectum cancer	Diet low in calcium	Rate	Middle SDI	2021	31.39081832791	39.43698027775	23.34871418663
31	DALYs (Disability-Adjusted Life Years)	Middle SDI	Both	Age-standardized	Colon and rectum cancer	Diet low in whole grains	Rate	Middle SDI	2021	44.71946098174	68.32132237582	17.98254057839
32	DALYs (Disability-Adjusted Life Years)	Middle SDI	Both	Age-standardized	Colon and rectum cancer	Diet low in fiber	Rate	Middle SDI	2021	3.8271401623	5.92643090778	1.70518584008
33	DALYs (Disability-Adjusted Life Years)	Low-middle SDI	Both	Age-standardized	Colon and rectum cancer	Diet low in whole grains	Rate	Low-middle SDI	2021	28.05409654662	41.94930171092	11.53433649285
34	DALYs (Disability-Adjusted Life Years)	Low-middle SDI	Both	Age-standardized	Colon and rectum cancer	Diet low in fiber	Rate	Low-middle SDI	2021	3.22006472961	4.91044399067	1.42450481124
35	DALYs (Disability-Adjusted Life Years)	Middle SDI	Both	Age-standardized	Colon and rectum cancer	Diet low in milk	Rate	Middle SDI	2021	45.66105619554	75.25467274483	12.24107977722
36	DALYs (Disability-Adjusted Life Years)	Low SDI	Both	Age-standardized	Colon and rectum cancer	Diet low in whole grains	Rate	Low SDI	2021	28.74956115206	42.8845771087	11.8744157678
37	DALYs (Disability-Adjusted Life Years)	Low SDI	Both	Age-standardized	Colon and rectum cancer	Diet low in fiber	Rate	Low SDI	2021	1.52987233431	2.35147419316	0.71309252906
38	DALYs (Disability-Adjusted Life Years)	Low SDI	Both	Age-standardized	Colon and rectum cancer	Diet low in milk	Rate	Low SDI	2021	30.23105967902	48.68450050228	8.44081277593
39	DALYs (Disability-Adjusted Life Years)	Low SDI	Both	Age-standardized	Colon and rectum cancer	Dietary risks	Rate	Low SDI	2021	71.06751187822	97.8119722355	38.22615414817
40	DALYs (Disability-Adjusted Life Years)	Low SDI	Both	Age-standardized	Colon and rectum cancer	Diet high in processed meat	Rate	Low SDI	2021	5.150151885950001	10.84550024022	-1.21330582856
41	DALYs (Disability-Adjusted Life Years)	Middle SDI	Both	Age-standardized	Colon and rectum cancer	Dietary risks	Rate	Middle SDI	2021	100.43386441137	151.20001124854	42.22730852518
42	DALYs (Disability-Adjusted Life Years)	Middle SDI	Both	Age-standardized	Colon and rectum cancer	Diet high in processed meat	Rate	Middle SDI	2021	6.30154249672	13.56646099646	-1.35945790059
