# Supplementary material for: Global impact of dietary risks on cancers: burdens across regions from 1990 to 2021 and the projection to 2035
Source: Front Nutr. 2025 Jul 4;12:1585305. doi: 10.3389/fnut.2025.1585305 (PMC12271164; doi:10.3389/fnut.2025.1585305)
Supplement: Supplementary file 1 [file Data_Sheet_1.zip › Supplementary data/Fig 8/Fig 8A.csv]

	measure_name	location_name	sex_name	age_name	cause_name	rei_name	metric_name	year	val	upper	lower
1	Deaths	Oceania	Both	Age-standardized	Neoplasms	Dietary risks	Rate	1990	6.13384669911	13.16043432487	2.43777676186
2	Deaths	Oceania	Both	Age-standardized	Neoplasms	Dietary risks	Rate	1991	6.14485507432	13.22388482731	2.46455215456
3	Deaths	Oceania	Both	Age-standardized	Neoplasms	Dietary risks	Rate	1992	6.08938508318	13.19603839185	2.45081226925
4	Deaths	Oceania	Both	Age-standardized	Neoplasms	Dietary risks	Rate	1993	6.03153412278	13.01084213461	2.43863487419
5	Deaths	Oceania	Both	Age-standardized	Neoplasms	Dietary risks	Rate	1994	5.95741667182	12.7723703769	2.40909113784
6	Deaths	Oceania	Both	Age-standardized	Neoplasms	Dietary risks	Rate	1995	5.90084576693	12.65531988908	2.39788267373
7	Deaths	Oceania	Both	Age-standardized	Neoplasms	Dietary risks	Rate	1996	5.88939484878	12.51064936121	2.4113558359
8	Deaths	Oceania	Both	Age-standardized	Neoplasms	Dietary risks	Rate	1997	5.81405874998	12.39440117082	2.40849673936
9	Deaths	Oceania	Both	Age-standardized	Neoplasms	Dietary risks	Rate	1998	5.74137633786	12.14432251983	2.3588622888
10	Deaths	Oceania	Both	Age-standardized	Neoplasms	Dietary risks	Rate	1999	5.71660707193	12.09066360655	2.29974078049
11	Deaths	Oceania	Both	Age-standardized	Neoplasms	Dietary risks	Rate	2000	5.68728212504	12.01050514138	2.26977132771
12	Deaths	Oceania	Both	Age-standardized	Neoplasms	Dietary risks	Rate	2001	5.58016329316	11.8214668261	2.21181174753
13	Deaths	Oceania	Both	Age-standardized	Neoplasms	Dietary risks	Rate	2002	5.49302572446	11.48529580102	2.14178720579
14	Deaths	Oceania	Both	Age-standardized	Neoplasms	Dietary risks	Rate	2003	5.42300243325	11.20670146791	2.08311153034
15	Deaths	Oceania	Both	Age-standardized	Neoplasms	Dietary risks	Rate	2004	5.32970682592	11.02221982442	2.05224110903
16	Deaths	Oceania	Both	Age-standardized	Neoplasms	Dietary risks	Rate	2005	5.31148773315	10.96109023979	2.07752979582
17	Deaths	Oceania	Both	Age-standardized	Neoplasms	Dietary risks	Rate	2006	5.31365251469	10.85137945008	2.08649059682
18	Deaths	Oceania	Both	Age-standardized	Neoplasms	Dietary risks	Rate	2007	5.28125441212	10.81146881825	2.06266712291
19	Deaths	Oceania	Both	Age-standardized	Neoplasms	Dietary risks	Rate	2008	5.24305473294	10.72177776736	2.05696118902
20	Deaths	Oceania	Both	Age-standardized	Neoplasms	Dietary risks	Rate	2009	5.19312636831	10.65264438671	2.03828363002
21	Deaths	Oceania	Both	Age-standardized	Neoplasms	Dietary risks	Rate	2010	5.23810722132	10.72185881003	2.03892889716
22	Deaths	Oceania	Both	Age-standardized	Neoplasms	Dietary risks	Rate	2011	5.29702056529	10.80534487441	2.02194913673
23	Deaths	Oceania	Both	Age-standardized	Neoplasms	Dietary risks	Rate	2012	5.28409851627	10.81084631981	2.02161277164
24	Deaths	Oceania	Both	Age-standardized	Neoplasms	Dietary risks	Rate	2013	5.23518032969	10.72753465962	2.00944706986
25	Deaths	Oceania	Both	Age-standardized	Neoplasms	Dietary risks	Rate	2014	5.24870665327	10.77614369432	2.00627323818
26	Deaths	Oceania	Both	Age-standardized	Neoplasms	Dietary risks	Rate	2015	5.27617195671	10.76047399775	2.0143210872
27	Deaths	Oceania	Both	Age-standardized	Neoplasms	Dietary risks	Rate	2016	5.23712794435	10.68640927663	1.97771551499
28	Deaths	Oceania	Both	Age-standardized	Neoplasms	Dietary risks	Rate	2017	5.26684568705	10.87805692091	1.97205138476
29	Deaths	Oceania	Both	Age-standardized	Neoplasms	Dietary risks	Rate	2018	5.26302325729	11.02153845836	1.97841301491
30	Deaths	Oceania	Both	Age-standardized	Neoplasms	Dietary risks	Rate	2019	5.28241331065	11.04288118173	1.93789272155
31	Deaths	Oceania	Both	Age-standardized	Neoplasms	Dietary risks	Rate	2020	5.20625568621	10.79766843553	1.9289355494
32	Deaths	Oceania	Both	Age-standardized	Neoplasms	Dietary risks	Rate	2021	5.18717882638	10.76950646644	1.92164184305
33	Deaths	Central Asia	Both	Age-standardized	Neoplasms	Dietary risks	Rate	1990	11.73311671182	23.42976050364	2.43854377848
34	Deaths	Central Asia	Both	Age-standardized	Neoplasms	Dietary risks	Rate	1991	11.17795708626	22.4789734609	2.31102549841
35	Deaths	Central Asia	Both	Age-standardized	Neoplasms	Dietary risks	Rate	1992	10.92721468724	21.87959221853	2.28205602593
36	Deaths	Central Asia	Both	Age-standardized	Neoplasms	Dietary risks	Rate	1993	10.70178498915	21.32380697193	2.23824941976
37	Deaths	Central Asia	Both	Age-standardized	Neoplasms	Dietary risks	Rate	1994	10.33798601104	20.44794135896	2.12858635532
38	Deaths	Central Asia	Both	Age-standardized	Neoplasms	Dietary risks	Rate	1995	10.27788963341	20.3502114742	2.12348600708
39	Deaths	Central Asia	Both	Age-standardized	Neoplasms	Dietary risks	Rate	1996	10.09007393111	19.95055115532	2.08880036309
40	Deaths	Central Asia	Both	Age-standardized	Neoplasms	Dietary risks	Rate	1997	9.76054145222	19.30380172168	2.02667721363
41	Deaths	Central Asia	Both	Age-standardized	Neoplasms	Dietary risks	Rate	1998	9.42682474629	18.41530406345	1.92409540687
42	Deaths	Central Asia	Both	Age-standardized	Neoplasms	Dietary risks	Rate	1999	9.1698007734	17.86204126869	1.89117372528
43	Deaths	Central Asia	Both	Age-standardized	Neoplasms	Dietary risks	Rate	2000	8.96949672058	17.48931216029	1.88996663202
44	Deaths	Central Asia	Both	Age-standardized	Neoplasms	Dietary risks	Rate	2001	8.7326650208	17.13988405776	1.85819172657
45	Deaths	Central Asia	Both	Age-standardized	Neoplasms	Dietary risks	Rate	2002	8.537775222219999	16.70035589299	1.83667155516
46	Deaths	Central Asia	Both	Age-standardized	Neoplasms	Dietary risks	Rate	2003	8.45570283387	16.62853605527	1.82913060136
47	Deaths	Central Asia	Both	Age-standardized	Neoplasms	Dietary risks	Rate	2004	8.18023147179	16.14668471247	1.78257381091
48	Deaths	Central Asia	Both	Age-standardized	Neoplasms	Dietary risks	Rate	2005	7.88470123135	15.67218503352	1.72510225251
49	Deaths	Central Asia	Both	Age-standardized	Neoplasms	Dietary risks	Rate	2006	7.490544311770001	15.04098632891	1.65083207335
50	Deaths	Central Asia	Both	Age-standardized	Neoplasms	Dietary risks	Rate	2007	7.24711550674	14.6418358414	1.60967283025
51	Deaths	Central Asia	Both	Age-standardized	Neoplasms	Dietary risks	Rate	2008	7.13017867556	14.51968790596	1.60893308974
52	Deaths	Central Asia	Both	Age-standardized	Neoplasms	Dietary risks	Rate	2009	6.974406265669999	14.26200269447	1.58809750624
53	Deaths	Central Asia	Both	Age-standardized	Neoplasms	Dietary risks	Rate	2010	6.98499991628	14.42124543114	1.63057686896
54	Deaths	Central Asia	Both	Age-standardized	Neoplasms	Dietary risks	Rate	2011	6.924937637319999	14.21474432917	1.67594902775
55	Deaths	Central Asia	Both	Age-standardized	Neoplasms	Dietary risks	Rate	2012	6.84536803702	14.06959333178	1.6845276934
56	Deaths	Central Asia	Both	Age-standardized	Neoplasms	Dietary risks	Rate	2013	6.487908246750001	13.41415777604	1.61250666304
57	Deaths	Central Asia	Both	Age-standardized	Neoplasms	Dietary risks	Rate	2014	6.36900037793	13.07018603193	1.59137401334
58	Deaths	Central Asia	Both	Age-standardized	Neoplasms	Dietary risks	Rate	2015	6.42222004176	13.14391228737	1.60133652297
59	Deaths	Central Asia	Both	Age-standardized	Neoplasms	Dietary risks	Rate	2016	6.4198698197	12.97924260022	1.60123143496
60	Deaths	Central Asia	Both	Age-standardized	Neoplasms	Dietary risks	Rate	2017	6.15649312636	12.40811616448	1.51893969554
61	Deaths	Central Asia	Both	Age-standardized	Neoplasms	Dietary risks	Rate	2018	6.03673415117	12.04173098398	1.4891081714
62	Deaths	Central Asia	Both	Age-standardized	Neoplasms	Dietary risks	Rate	2019	5.96350135686	11.94243936826	1.48330911939
63	Deaths	Central Asia	Both	Age-standardized	Neoplasms	Dietary risks	Rate	2020	5.900493228959999	11.58554042137	1.48489299021
64	Deaths	Central Asia	Both	Age-standardized	Neoplasms	Dietary risks	Rate	2021	5.75598414008	11.33845071756	1.44194375684
65	Deaths	East Asia	Both	Age-standardized	Neoplasms	Dietary risks	Rate	1990	18.12890500477	37.29313684594	3.86482995595
66	Deaths	East Asia	Both	Age-standardized	Neoplasms	Dietary risks	Rate	1991	17.79231820713	37.33019673007	3.85646779172
67	Deaths	East Asia	Both	Age-standardized	Neoplasms	Dietary risks	Rate	1992	17.42207530878	35.41503355037	3.77860644265
68	Deaths	East Asia	Both	Age-standardized	Neoplasms	Dietary risks	Rate	1993	17.03378721522	35.12449474468	3.81748783525
69	Deaths	East Asia	Both	Age-standardized	Neoplasms	Dietary risks	Rate	1994	16.62262821007	34.43824301693	3.775088227999999
70	Deaths	East Asia	Both	Age-standardized	Neoplasms	Dietary risks	Rate	1995	16.20997318195	32.82810133091	3.91122645815
71	Deaths	East Asia	Both	Age-standardized	Neoplasms	Dietary risks	Rate	1996	15.66411795037	31.61747683871	3.7595547456
72	Deaths	East Asia	Both	Age-standardized	Neoplasms	Dietary risks	Rate	1997	15.14738575728	30.307760869	3.7571946388
73	Deaths	East Asia	Both	Age-standardized	Neoplasms	Dietary risks	Rate	1998	14.7187611104	29.93727303166	3.62020968238
74	Deaths	East Asia	Both	Age-standardized	Neoplasms	Dietary risks	Rate	1999	14.37725645902	29.90855522172	3.68418677092
75	Deaths	East Asia	Both	Age-standardized	Neoplasms	Dietary risks	Rate	2000	14.21794285018	29.13563192959	3.80937083814
76	Deaths	East Asia	Both	Age-standardized	Neoplasms	Dietary risks	Rate	2001	13.99612192525	29.24492756378	3.76431737742
77	Deaths	East Asia	Both	Age-standardized	Neoplasms	Dietary risks	Rate	2002	13.59199663431	28.23032903518	3.75517430219
78	Deaths	East Asia	Both	Age-standardized	Neoplasms	Dietary risks	Rate	2003	13.40433403109	28.73079310368	3.83201244311
79	Deaths	East Asia	Both	Age-standardized	Neoplasms	Dietary risks	Rate	2004	13.25471209062	27.97098278515	3.80124439212
80	Deaths	East Asia	Both	Age-standardized	Neoplasms	Dietary risks	Rate	2005	12.75333006893	26.81871607588	3.75181956931
81	Deaths	East Asia	Both	Age-standardized	Neoplasms	Dietary risks	Rate	2006	11.79878036966	24.67204713295	3.56056019423
82	Deaths	East Asia	Both	Age-standardized	Neoplasms	Dietary risks	Rate	2007	11.24998714053	23.44136170449	3.41896569471
83	Deaths	East Asia	Both	Age-standardized	Neoplasms	Dietary risks	Rate	2008	10.99160368917	23.09642577547	3.42921033388
84	Deaths	East Asia	Both	Age-standardized	Neoplasms	Dietary risks	Rate	2009	10.76180651805	22.79121572421	3.48331022992
85	Deaths	East Asia	Both	Age-standardized	Neoplasms	Dietary risks	Rate	2010	10.57405623264	22.81765100006	3.4137221628
86	Deaths	East Asia	Both	Age-standardized	Neoplasms	Dietary risks	Rate	2011	10.27003532501	21.42602740206	3.25408808786
87	Deaths	East Asia	Both	Age-standardized	Neoplasms	Dietary risks	Rate	2012	9.90164969781	20.72157776226	3.3195026797
88	Deaths	East Asia	Both	Age-standardized	Neoplasms	Dietary risks	Rate	2013	9.55720254814	19.60850336095	3.24149003617
89	Deaths	East Asia	Both	Age-standardized	Neoplasms	Dietary risks	Rate	2014	9.26197198687	19.62227040888	3.02442326285
90	Deaths	East Asia	Both	Age-standardized	Neoplasms	Dietary risks	Rate	2015	9.05960205436	18.61472733767	2.97570736397
91	Deaths	East Asia	Both	Age-standardized	Neoplasms	Dietary risks	Rate	2016	8.99718864414	18.7798437625	2.91321000387
92	Deaths	East Asia	Both	Age-standardized	Neoplasms	Dietary risks	Rate	2017	8.889563508730001	18.76223749477	2.96961910865
93	Deaths	East Asia	Both	Age-standardized	Neoplasms	Dietary risks	Rate	2018	8.82806257894	18.46703727447	2.89837798378
94	Deaths	East Asia	Both	Age-standardized	Neoplasms	Dietary risks	Rate	2019	8.79925516437	18.39133963581	2.93414991125
95	Deaths	East Asia	Both	Age-standardized	Neoplasms	Dietary risks	Rate	2020	8.77420860996	17.42896904191	2.86453692387
96	Deaths	East Asia	Both	Age-standardized	Neoplasms	Dietary risks	Rate	2021	8.7372276544	17.81124182206	3.00706687871
97	Deaths	Southeast Asia	Both	Age-standardized	Neoplasms	Dietary risks	Rate	1990	8.413576260540001	13.52488924946	4.6244960926
98	Deaths	Southeast Asia	Both	Age-standardized	Neoplasms	Dietary risks	Rate	1991	8.42230022763	13.62864283766	4.59703531795
99	Deaths	Southeast Asia	Both	Age-standardized	Neoplasms	Dietary risks	Rate	1992	8.45209282694	13.27696259966	4.58907748048
100	Deaths	Southeast Asia	Both	Age-standardized	Neoplasms	Dietary risks	Rate	1993	8.491379703	13.49482615179	4.70662813336
101	Deaths	Southeast Asia	Both	Age-standardized	Neoplasms	Dietary risks	Rate	1994	8.51675557447	13.60382041291	4.72268534219
102	Deaths	Southeast Asia	Both	Age-standardized	Neoplasms	Dietary risks	Rate	1995	8.52160151905	13.59445266033	4.668653297020001
103	Deaths	Southeast Asia	Both	Age-standardized	Neoplasms	Dietary risks	Rate	1996	8.54032176683	13.56027108936	4.66354847352
104	Deaths	Southeast Asia	Both	Age-standardized	Neoplasms	Dietary risks	Rate	1997	8.42862751781	13.18284061074	4.57811974131
105	Deaths	Southeast Asia	Both	Age-standardized	Neoplasms	Dietary risks	Rate	1998	8.44882086637	13.26091069131	4.63671603922
106	Deaths	Southeast Asia	Both	Age-standardized	Neoplasms	Dietary risks	Rate	1999	8.49808856898	13.35404637552	4.65564849491
107	Deaths	Southeast Asia	Both	Age-standardized	Neoplasms	Dietary risks	Rate	2000	8.465876225139999	13.18622318125	4.53811956682
108	Deaths	Southeast Asia	Both	Age-standardized	Neoplasms	Dietary risks	Rate	2001	8.39670286966	12.85970094621	4.64605826597
109	Deaths	Southeast Asia	Both	Age-standardized	Neoplasms	Dietary risks	Rate	2002	8.43573892848	12.96773487459	4.63734240546
110	Deaths	Southeast Asia	Both	Age-standardized	Neoplasms	Dietary risks	Rate	2003	8.44298026543	12.99866748775	4.5538908673
111	Deaths	Southeast Asia	Both	Age-standardized	Neoplasms	Dietary risks	Rate	2004	8.450043766230001	12.92138888029	4.68157131205
112	Deaths	Southeast Asia	Both	Age-standardized	Neoplasms	Dietary risks	Rate	2005	8.43967464856	12.95615957024	4.55407894739
113	Deaths	Southeast Asia	Both	Age-standardized	Neoplasms	Dietary risks	Rate	2006	8.38432210341	12.82438727913	4.62707306691
114	Deaths	Southeast Asia	Both	Age-standardized	Neoplasms	Dietary risks	Rate	2007	8.34178155268	12.94763149847	4.6100027498
115	Deaths	Southeast Asia	Both	Age-standardized	Neoplasms	Dietary risks	Rate	2008	8.33145587516	12.76575934385	4.45352304626
116	Deaths	Southeast Asia	Both	Age-standardized	Neoplasms	Dietary risks	Rate	2009	8.30800265881	12.74211269549	4.41077937838
117	Deaths	Southeast Asia	Both	Age-standardized	Neoplasms	Dietary risks	Rate	2010	8.29375815346	12.6386743843	4.44545616883
118	Deaths	Southeast Asia	Both	Age-standardized	Neoplasms	Dietary risks	Rate	2011	8.24489942338	12.56491413606	4.39831405092
119	Deaths	Southeast Asia	Both	Age-standardized	Neoplasms	Dietary risks	Rate	2012	8.15756251184	12.60584101634	4.315739917739999
120	Deaths	Southeast Asia	Both	Age-standardized	Neoplasms	Dietary risks	Rate	2013	8.103033008919999	12.46700382624	4.278759195
121	Deaths	Southeast Asia	Both	Age-standardized	Neoplasms	Dietary risks	Rate	2014	8.08567581122	12.49458321766	4.27774366945
122	Deaths	Southeast Asia	Both	Age-standardized	Neoplasms	Dietary risks	Rate	2015	8.10913650543	12.42090413555	4.247600529610001
123	Deaths	Southeast Asia	Both	Age-standardized	Neoplasms	Dietary risks	Rate	2016	8.12056778844	12.37041457402	4.30415255505
124	Deaths	Southeast Asia	Both	Age-standardized	Neoplasms	Dietary risks	Rate	2017	8.10281620029	12.41853456946	4.30473803771
125	Deaths	Southeast Asia	Both	Age-standardized	Neoplasms	Dietary risks	Rate	2018	8.129359728039999	12.30936152725	4.26346339658
126	Deaths	Southeast Asia	Both	Age-standardized	Neoplasms	Dietary risks	Rate	2019	8.18278821278	12.31230198613	4.25355502201
127	Deaths	Southeast Asia	Both	Age-standardized	Neoplasms	Dietary risks	Rate	2020	8.11018888801	12.21333324067	4.20674160269
128	Deaths	Southeast Asia	Both	Age-standardized	Neoplasms	Dietary risks	Rate	2021	8.16097170053	12.42839511237	4.22595887464
129	Deaths	Central Europe	Both	Age-standardized	Neoplasms	Dietary risks	Rate	1990	13.40321577719	24.38554125949	3.81091171695
130	Deaths	Central Europe	Both	Age-standardized	Neoplasms	Dietary risks	Rate	1991	13.54926444111	24.44442118084	3.89825481134
131	Deaths	Central Europe	Both	Age-standardized	Neoplasms	Dietary risks	Rate	1992	13.68601030635	24.45368870793	3.97666826336
132	Deaths	Central Europe	Both	Age-standardized	Neoplasms	Dietary risks	Rate	1993	13.70528397125	24.26464665792	4.00370435144
133	Deaths	Central Europe	Both	Age-standardized	Neoplasms	Dietary risks	Rate	1994	13.91603912953	24.6001560256	4.10436443498
134	Deaths	Central Europe	Both	Age-standardized	Neoplasms	Dietary risks	Rate	1995	14.1264565742	24.86391233958	4.19598369206
135	Deaths	Central Europe	Both	Age-standardized	Neoplasms	Dietary risks	Rate	1996	14.09497218442	24.63163383807	4.18763301988
136	Deaths	Central Europe	Both	Age-standardized	Neoplasms	Dietary risks	Rate	1997	14.27696223618	24.94862914098	4.22665911761
137	Deaths	Central Europe	Both	Age-standardized	Neoplasms	Dietary risks	Rate	1998	14.20618708372	24.74424074277	4.20855103895
138	Deaths	Central Europe	Both	Age-standardized	Neoplasms	Dietary risks	Rate	1999	14.17522581838	24.66668973159	4.187071001480001
139	Deaths	Central Europe	Both	Age-standardized	Neoplasms	Dietary risks	Rate	2000	14.05654525179	24.52046138212	4.1641093723
140	Deaths	Central Europe	Both	Age-standardized	Neoplasms	Dietary risks	Rate	2001	14.09468220521	24.54307743942	4.16038977692
141	Deaths	Central Europe	Both	Age-standardized	Neoplasms	Dietary risks	Rate	2002	14.09159464735	24.54200839159	4.14565262087
142	Deaths	Central Europe	Both	Age-standardized	Neoplasms	Dietary risks	Rate	2003	14.19919438617	24.69319794062	4.17202549009
143	Deaths	Central Europe	Both	Age-standardized	Neoplasms	Dietary risks	Rate	2004	14.10848828504	24.42467488172	4.1278147565
144	Deaths	Central Europe	Both	Age-standardized	Neoplasms	Dietary risks	Rate	2005	14.01105453412	24.14607258874	4.07459831218
145	Deaths	Central Europe	Both	Age-standardized	Neoplasms	Dietary risks	Rate	2006	13.80919715482	23.76663496008	3.99397071777
146	Deaths	Central Europe	Both	Age-standardized	Neoplasms	Dietary risks	Rate	2007	13.76951614868	23.63870209109	3.97281497845
147	Deaths	Central Europe	Both	Age-standardized	Neoplasms	Dietary risks	Rate	2008	13.6570120337	23.46000159401	3.93037210632
148	Deaths	Central Europe	Both	Age-standardized	Neoplasms	Dietary risks	Rate	2009	13.51212505011	23.18648945371	3.88279808722
149	Deaths	Central Europe	Both	Age-standardized	Neoplasms	Dietary risks	Rate	2010	13.24271507744	22.76771511857	3.79295333866
150	Deaths	Central Europe	Both	Age-standardized	Neoplasms	Dietary risks	Rate	2011	13.08395533548	22.41418179873	3.73942572412
151	Deaths	Central Europe	Both	Age-standardized	Neoplasms	Dietary risks	Rate	2012	13.0421980689	22.27675836007	3.71467293513
152	Deaths	Central Europe	Both	Age-standardized	Neoplasms	Dietary risks	Rate	2013	12.78560908688	21.73205317069	3.62128942997
153	Deaths	Central Europe	Both	Age-standardized	Neoplasms	Dietary risks	Rate	2014	12.72529842214	21.68365055861	3.58855058196
154	Deaths	Central Europe	Both	Age-standardized	Neoplasms	Dietary risks	Rate	2015	12.8287077456	21.77231762964	3.59967359526
155	Deaths	Central Europe	Both	Age-standardized	Neoplasms	Dietary risks	Rate	2016	12.64891438914	21.40982302063	3.54328844707
156	Deaths	Central Europe	Both	Age-standardized	Neoplasms	Dietary risks	Rate	2017	12.54661877313	21.18744198894	3.48284033457
157	Deaths	Central Europe	Both	Age-standardized	Neoplasms	Dietary risks	Rate	2018	12.51516038379	21.18527434377	3.4375726979
158	Deaths	Central Europe	Both	Age-standardized	Neoplasms	Dietary risks	Rate	2019	12.3037465333	20.78959150563	3.35508118171
159	Deaths	Central Europe	Both	Age-standardized	Neoplasms	Dietary risks	Rate	2020	12.18798098301	20.42665251388	3.32387319933
160	Deaths	Central Europe	Both	Age-standardized	Neoplasms	Dietary risks	Rate	2021	12.12776684888	20.28614937338	3.28395219441
161	Deaths	Eastern Europe	Both	Age-standardized	Neoplasms	Dietary risks	Rate	1990	14.1014307377	28.05930121579	3.78696080079
162	Deaths	Eastern Europe	Both	Age-standardized	Neoplasms	Dietary risks	Rate	1991	14.16794935142	28.03670006665	3.82733451659
163	Deaths	Eastern Europe	Both	Age-standardized	Neoplasms	Dietary risks	Rate	1992	14.35485267106	28.30641622969	3.90485407511
164	Deaths	Eastern Europe	Both	Age-standardized	Neoplasms	Dietary risks	Rate	1993	15.08892145932	29.45002546086	4.12897934508
165	Deaths	Eastern Europe	Both	Age-standardized	Neoplasms	Dietary risks	Rate	1994	15.27903396007	29.59501345671	4.20797394859
166	Deaths	Eastern Europe	Both	Age-standardized	Neoplasms	Dietary risks	Rate	1995	14.85219360356	28.59865532575	4.12124355762
167	Deaths	Eastern Europe	Both	Age-standardized	Neoplasms	Dietary risks	Rate	1996	14.2743258303	27.32462107015	3.9793392799
168	Deaths	Eastern Europe	Both	Age-standardized	Neoplasms	Dietary risks	Rate	1997	13.86797147698	26.3590345188	3.87670495895
169	Deaths	Eastern Europe	Both	Age-standardized	Neoplasms	Dietary risks	Rate	1998	13.72759635201	25.97924602859	3.8439620286
170	Deaths	Eastern Europe	Both	Age-standardized	Neoplasms	Dietary risks	Rate	1999	14.21871776431	26.70190523449	3.99141556505
171	Deaths	Eastern Europe	Both	Age-standardized	Neoplasms	Dietary risks	Rate	2000	14.29482355218	26.62336262644	4.03640258789
172	Deaths	Eastern Europe	Both	Age-standardized	Neoplasms	Dietary risks	Rate	2001	14.06796680906	26.06072976274	3.95389477401
173	Deaths	Eastern Europe	Both	Age-standardized	Neoplasms	Dietary risks	Rate	2002	13.86442509342	25.63233384174	3.89351775701
174	Deaths	Eastern Europe	Both	Age-standardized	Neoplasms	Dietary risks	Rate	2003	13.74676366055	25.36917360825	3.82345892082
175	Deaths	Eastern Europe	Both	Age-standardized	Neoplasms	Dietary risks	Rate	2004	13.39212241769	24.6596742622	3.689702848030001
176	Deaths	Eastern Europe	Both	Age-standardized	Neoplasms	Dietary risks	Rate	2005	13.38499649337	24.51052543456	3.64182391537
177	Deaths	Eastern Europe	Both	Age-standardized	Neoplasms	Dietary risks	Rate	2006	12.61203812517	23.03723806439	3.40078037689
178	Deaths	Eastern Europe	Both	Age-standardized	Neoplasms	Dietary risks	Rate	2007	12.29601119131	22.45837740224	3.29854298673
179	Deaths	Eastern Europe	Both	Age-standardized	Neoplasms	Dietary risks	Rate	2008	12.41289683108	22.61582609413	3.30103671118
180	Deaths	Eastern Europe	Both	Age-standardized	Neoplasms	Dietary risks	Rate	2009	11.97774595027	21.86546910906	3.17030452067
181	Deaths	Eastern Europe	Both	Age-standardized	Neoplasms	Dietary risks	Rate	2010	12.1136060756	22.05138921897	3.2026456947
182	Deaths	Eastern Europe	Both	Age-standardized	Neoplasms	Dietary risks	Rate	2011	11.69665109265	21.17940710886	3.08450766743
183	Deaths	Eastern Europe	Both	Age-standardized	Neoplasms	Dietary risks	Rate	2012	11.5199350237	20.76839317742	3.03554671022
184	Deaths	Eastern Europe	Both	Age-standardized	Neoplasms	Dietary risks	Rate	2013	11.39024871327	20.46454157564	2.9854395646
185	Deaths	Eastern Europe	Both	Age-standardized	Neoplasms	Dietary risks	Rate	2014	11.36241584486	20.30918293367	2.97178984463
186	Deaths	Eastern Europe	Both	Age-standardized	Neoplasms	Dietary risks	Rate	2015	11.28894575215	20.08228288639	2.95006659228
187	Deaths	Eastern Europe	Both	Age-standardized	Neoplasms	Dietary risks	Rate	2016	11.17622397122	19.80769849668	2.92159531987
188	Deaths	Eastern Europe	Both	Age-standardized	Neoplasms	Dietary risks	Rate	2017	10.90362710004	19.1628473083	2.86398983926
189	Deaths	Eastern Europe	Both	Age-standardized	Neoplasms	Dietary risks	Rate	2018	11.05491167301	19.4683329435	2.88448251378
190	Deaths	Eastern Europe	Both	Age-standardized	Neoplasms	Dietary risks	Rate	2019	11.03166871682	19.31014776899	2.81418226251
191	Deaths	Eastern Europe	Both	Age-standardized	Neoplasms	Dietary risks	Rate	2020	10.79844809871	19.08283215867	2.76922893573
192	Deaths	Eastern Europe	Both	Age-standardized	Neoplasms	Dietary risks	Rate	2021	10.83964881576	19.01445531607	2.84114466057
193	Deaths	High-income Asia Pacific	Both	Age-standardized	Neoplasms	Dietary risks	Rate	1990	12.34549807461	28.07500317349	3.43578305162
194	Deaths	High-income Asia Pacific	Both	Age-standardized	Neoplasms	Dietary risks	Rate	1991	12.31619707165	27.64307723493	3.45635854627
195	Deaths	High-income Asia Pacific	Both	Age-standardized	Neoplasms	Dietary risks	Rate	1992	12.26204328208	27.13879389069	3.46213235974
196	Deaths	High-income Asia Pacific	Both	Age-standardized	Neoplasms	Dietary risks	Rate	1993	12.08877812324	26.43490328314	3.42424804853
197	Deaths	High-income Asia Pacific	Both	Age-standardized	Neoplasms	Dietary risks	Rate	1994	11.90645609767	25.83436695633	3.38108708756
198	Deaths	High-income Asia Pacific	Both	Age-standardized	Neoplasms	Dietary risks	Rate	1995	11.71938455906	25.17074514076	3.34266002763
199	Deaths	High-income Asia Pacific	Both	Age-standardized	Neoplasms	Dietary risks	Rate	1996	11.53862213829	24.54506920154	3.30166366848
200	Deaths	High-income Asia Pacific	Both	Age-standardized	Neoplasms	Dietary risks	Rate	1997	11.30062232136	23.76381729468	3.23751988572
201	Deaths	High-income Asia Pacific	Both	Age-standardized	Neoplasms	Dietary risks	Rate	1998	11.30337989204	23.55734508432	3.25224369386
202	Deaths	High-income Asia Pacific	Both	Age-standardized	Neoplasms	Dietary risks	Rate	1999	11.25611535063	23.27419290503	3.22944393512
203	Deaths	High-income Asia Pacific	Both	Age-standardized	Neoplasms	Dietary risks	Rate	2000	11.06075152623	22.63000469079	3.1633906862
204	Deaths	High-income Asia Pacific	Both	Age-standardized	Neoplasms	Dietary risks	Rate	2001	10.87823979009	22.01202271758	3.10194140827
205	Deaths	High-income Asia Pacific	Both	Age-standardized	Neoplasms	Dietary risks	Rate	2002	10.67942558657	21.29114518026	3.04291370573
206	Deaths	High-income Asia Pacific	Both	Age-standardized	Neoplasms	Dietary risks	Rate	2003	10.6293782635	21.02212219862	3.03843981164
207	Deaths	High-income Asia Pacific	Both	Age-standardized	Neoplasms	Dietary risks	Rate	2004	10.61462480665	20.89282488938	3.03424931919
208	Deaths	High-income Asia Pacific	Both	Age-standardized	Neoplasms	Dietary risks	Rate	2005	10.51644421869	20.56406423139	3.00758170552
209	Deaths	High-income Asia Pacific	Both	Age-standardized	Neoplasms	Dietary risks	Rate	2006	10.33490068614	20.11082121406	2.96039461126
210	Deaths	High-income Asia Pacific	Both	Age-standardized	Neoplasms	Dietary risks	Rate	2007	10.18041786464	19.69260038916	2.92456547778
211	Deaths	High-income Asia Pacific	Both	Age-standardized	Neoplasms	Dietary risks	Rate	2008	10.04397630398	19.25683561441	2.90050856403
212	Deaths	High-income Asia Pacific	Both	Age-standardized	Neoplasms	Dietary risks	Rate	2009	9.90613742939	18.97503484075	2.8701021345
213	Deaths	High-income Asia Pacific	Both	Age-standardized	Neoplasms	Dietary risks	Rate	2010	9.8981134546	18.84807639678	2.87626627754
214	Deaths	High-income Asia Pacific	Both	Age-standardized	Neoplasms	Dietary risks	Rate	2011	9.91559923906	18.78985239654	2.88267870903
215	Deaths	High-income Asia Pacific	Both	Age-standardized	Neoplasms	Dietary risks	Rate	2012	9.76064368363	18.41330295204	2.85901777285
216	Deaths	High-income Asia Pacific	Both	Age-standardized	Neoplasms	Dietary risks	Rate	2013	9.60792576536	18.068352505	2.81830342439
217	Deaths	High-income Asia Pacific	Both	Age-standardized	Neoplasms	Dietary risks	Rate	2014	9.45952771781	17.74033901161	2.7785146555
218	Deaths	High-income Asia Pacific	Both	Age-standardized	Neoplasms	Dietary risks	Rate	2015	9.31109767323	17.39262065225	2.73948485198
219	Deaths	High-income Asia Pacific	Both	Age-standardized	Neoplasms	Dietary risks	Rate	2016	9.21643383066	17.14514620763	2.72404783565
220	Deaths	High-income Asia Pacific	Both	Age-standardized	Neoplasms	Dietary risks	Rate	2017	8.99458967582	16.65932196908	2.66788590438
221	Deaths	High-income Asia Pacific	Both	Age-standardized	Neoplasms	Dietary risks	Rate	2018	8.84939149209	16.35404902641	2.63176684573
222	Deaths	High-income Asia Pacific	Both	Age-standardized	Neoplasms	Dietary risks	Rate	2019	8.727241900220001	16.05765508584	2.61413595672
223	Deaths	High-income Asia Pacific	Both	Age-standardized	Neoplasms	Dietary risks	Rate	2020	8.45195622133	15.54707392324	2.52438252038
224	Deaths	High-income Asia Pacific	Both	Age-standardized	Neoplasms	Dietary risks	Rate	2021	8.52984144099	15.72464450595	2.55051277049
225	Deaths	Australasia	Both	Age-standardized	Neoplasms	Dietary risks	Rate	1990	14.1530511402	23.92799302888	3.37572948735
226	Deaths	Australasia	Both	Age-standardized	Neoplasms	Dietary risks	Rate	1991	14.00609253983	23.6667448603	3.32594521571
227	Deaths	Australasia	Both	Age-standardized	Neoplasms	Dietary risks	Rate	1992	13.79830553942	23.39441942817	3.268850892
228	Deaths	Australasia	Both	Age-standardized	Neoplasms	Dietary risks	Rate	1993	13.74273820564	23.18961103756	3.23085661082
229	Deaths	Australasia	Both	Age-standardized	Neoplasms	Dietary risks	Rate	1994	13.72836977743	23.01349637571	3.21944813826
230	Deaths	Australasia	Both	Age-standardized	Neoplasms	Dietary risks	Rate	1995	13.36810490538	22.45185468977	3.1395586267
231	Deaths	Australasia	Both	Age-standardized	Neoplasms	Dietary risks	Rate	1996	13.14709623198	22.03920067496	3.08405155529
232	Deaths	Australasia	Both	Age-standardized	Neoplasms	Dietary risks	Rate	1997	12.84914518241	21.62030782805	3.02130688018
233	Deaths	Australasia	Both	Age-standardized	Neoplasms	Dietary risks	Rate	1998	12.60925175386	21.17485858904	2.96919986686
234	Deaths	Australasia	Both	Age-standardized	Neoplasms	Dietary risks	Rate	1999	12.37878592583	20.69483758141	2.91307861058
235	Deaths	Australasia	Both	Age-standardized	Neoplasms	Dietary risks	Rate	2000	12.24053760562	20.4914056793	2.87766210502
236	Deaths	Australasia	Both	Age-standardized	Neoplasms	Dietary risks	Rate	2001	12.00111278831	20.03310072886	2.80707009996
237	Deaths	Australasia	Both	Age-standardized	Neoplasms	Dietary risks	Rate	2002	11.69644072918	19.54006439099	2.72592465101
238	Deaths	Australasia	Both	Age-standardized	Neoplasms	Dietary risks	Rate	2003	11.40946065935	19.05071767717	2.64576753612
239	Deaths	Australasia	Both	Age-standardized	Neoplasms	Dietary risks	Rate	2004	11.09247605648	18.46124426039	2.54935326418
240	Deaths	Australasia	Both	Age-standardized	Neoplasms	Dietary risks	Rate	2005	10.83136076765	18.07097732666	2.45737864981
241	Deaths	Australasia	Both	Age-standardized	Neoplasms	Dietary risks	Rate	2006	10.54834677846	17.58397972559	2.38066724148
242	Deaths	Australasia	Both	Age-standardized	Neoplasms	Dietary risks	Rate	2007	10.45562829297	17.41959874128	2.34933913877
243	Deaths	Australasia	Both	Age-standardized	Neoplasms	Dietary risks	Rate	2008	10.3408349892	17.11965415335	2.33759907162
244	Deaths	Australasia	Both	Age-standardized	Neoplasms	Dietary risks	Rate	2009	10.09437201566	16.7867924946	2.28617022115
245	Deaths	Australasia	Both	Age-standardized	Neoplasms	Dietary risks	Rate	2010	9.95532466122	16.560193824	2.24332605144
246	Deaths	Australasia	Both	Age-standardized	Neoplasms	Dietary risks	Rate	2011	9.73498496203	16.20705702437	2.1810680808
247	Deaths	Australasia	Both	Age-standardized	Neoplasms	Dietary risks	Rate	2012	9.45349940423	15.80967877049	2.11040494092
248	Deaths	Australasia	Both	Age-standardized	Neoplasms	Dietary risks	Rate	2013	9.27922166074	15.62369154713	2.06153480688
249	Deaths	Australasia	Both	Age-standardized	Neoplasms	Dietary risks	Rate	2014	9.21265620811	15.56812859922	2.03791960113
250	Deaths	Australasia	Both	Age-standardized	Neoplasms	Dietary risks	Rate	2015	9.40045499443	15.82010586521	2.06619943889
251	Deaths	Australasia	Both	Age-standardized	Neoplasms	Dietary risks	Rate	2016	9.26350512762	15.54734612052	2.0486958891
252	Deaths	Australasia	Both	Age-standardized	Neoplasms	Dietary risks	Rate	2017	8.95742509851	14.90998754825	1.98705564851
253	Deaths	Australasia	Both	Age-standardized	Neoplasms	Dietary risks	Rate	2018	8.80151860775	14.59689267727	1.95995333447
254	Deaths	Australasia	Both	Age-standardized	Neoplasms	Dietary risks	Rate	2019	8.90184253048	14.83463098865	1.97428789599
255	Deaths	Australasia	Both	Age-standardized	Neoplasms	Dietary risks	Rate	2020	8.34847425117	13.96765223717	1.83157567898
256	Deaths	Australasia	Both	Age-standardized	Neoplasms	Dietary risks	Rate	2021	8.55606245333	14.34379386197	1.89030379189
257	Deaths	Southern Latin America	Both	Age-standardized	Neoplasms	Dietary risks	Rate	1990	14.11964148528	25.8724989012	3.63987931631
258	Deaths	Southern Latin America	Both	Age-standardized	Neoplasms	Dietary risks	Rate	1991	13.97693061472	25.69985387494	3.59033085854
259	Deaths	Southern Latin America	Both	Age-standardized	Neoplasms	Dietary risks	Rate	1992	13.88257571124	25.42508464537	3.54830213981
260	Deaths	Southern Latin America	Both	Age-standardized	Neoplasms	Dietary risks	Rate	1993	13.79020773736	25.08230070282	3.50325956497
261	Deaths	Southern Latin America	Both	Age-standardized	Neoplasms	Dietary risks	Rate	1994	13.77400052935	25.03024654307	3.4951083328
262	Deaths	Southern Latin America	Both	Age-standardized	Neoplasms	Dietary risks	Rate	1995	13.60685225786	24.61669267179	3.46389517221
263	Deaths	Southern Latin America	Both	Age-standardized	Neoplasms	Dietary risks	Rate	1996	13.84396581311	24.99304717746	3.50935061306
264	Deaths	Southern Latin America	Both	Age-standardized	Neoplasms	Dietary risks	Rate	1997	14.20785126998	25.58375785559	3.59503756801
265	Deaths	Southern Latin America	Both	Age-standardized	Neoplasms	Dietary risks	Rate	1998	14.20878242599	25.5806506927	3.60851829851
266	Deaths	Southern Latin America	Both	Age-standardized	Neoplasms	Dietary risks	Rate	1999	14.28620720544	25.66891778078	3.65106274462
267	Deaths	Southern Latin America	Both	Age-standardized	Neoplasms	Dietary risks	Rate	2000	14.11880427894	25.21042415279	3.61647019383
268	Deaths	Southern Latin America	Both	Age-standardized	Neoplasms	Dietary risks	Rate	2001	14.04233498117	24.96248359086	3.61555811205
269	Deaths	Southern Latin America	Both	Age-standardized	Neoplasms	Dietary risks	Rate	2002	14.03426415576	24.99751891882	3.61632347056
270	Deaths	Southern Latin America	Both	Age-standardized	Neoplasms	Dietary risks	Rate	2003	14.03988909371	25.00591510521	3.6341805262
271	Deaths	Southern Latin America	Both	Age-standardized	Neoplasms	Dietary risks	Rate	2004	13.81622549699	24.53834689912	3.58626597819
272	Deaths	Southern Latin America	Both	Age-standardized	Neoplasms	Dietary risks	Rate	2005	13.68296518408	24.2603452904	3.55048634796
273	Deaths	Southern Latin America	Both	Age-standardized	Neoplasms	Dietary risks	Rate	2006	13.53554037056	24.00691754475	3.51529378091
274	Deaths	Southern Latin America	Both	Age-standardized	Neoplasms	Dietary risks	Rate	2007	13.53882739342	24.01767838562	3.51457720305
275	Deaths	Southern Latin America	Both	Age-standardized	Neoplasms	Dietary risks	Rate	2008	13.26879502896	23.4982324747	3.47624830363
276	Deaths	Southern Latin America	Both	Age-standardized	Neoplasms	Dietary risks	Rate	2009	13.13020425851	23.29085630741	3.43754132087
277	Deaths	Southern Latin America	Both	Age-standardized	Neoplasms	Dietary risks	Rate	2010	12.98031080968	22.93333016674	3.42833054615
278	Deaths	Southern Latin America	Both	Age-standardized	Neoplasms	Dietary risks	Rate	2011	12.89559851899	22.6385601633	3.3994729953
279	Deaths	Southern Latin America	Both	Age-standardized	Neoplasms	Dietary risks	Rate	2012	12.80792977904	22.57911823319	3.39216369895
280	Deaths	Southern Latin America	Both	Age-standardized	Neoplasms	Dietary risks	Rate	2013	12.70082336305	22.52758704174	3.39607873753
281	Deaths	Southern Latin America	Both	Age-standardized	Neoplasms	Dietary risks	Rate	2014	12.57765700771	22.40500644962	3.38905912779
282	Deaths	Southern Latin America	Both	Age-standardized	Neoplasms	Dietary risks	Rate	2015	12.52945441542	22.28872060475	3.39102700613
283	Deaths	Southern Latin America	Both	Age-standardized	Neoplasms	Dietary risks	Rate	2016	12.49273245306	21.99486182772	3.39934404204
284	Deaths	Southern Latin America	Both	Age-standardized	Neoplasms	Dietary risks	Rate	2017	12.19355809697	21.31557861606	3.31840507092
285	Deaths	Southern Latin America	Both	Age-standardized	Neoplasms	Dietary risks	Rate	2018	12.0269102121	20.93405893118	3.25392953914
286	Deaths	Southern Latin America	Both	Age-standardized	Neoplasms	Dietary risks	Rate	2019	11.90491681754	20.66475770059	3.20569942223
287	Deaths	Southern Latin America	Both	Age-standardized	Neoplasms	Dietary risks	Rate	2020	11.38634785363	19.63360404813	3.06028038685
288	Deaths	Southern Latin America	Both	Age-standardized	Neoplasms	Dietary risks	Rate	2021	10.84167142939	18.67648556537	2.90539171348
289	Deaths	Western Europe	Both	Age-standardized	Neoplasms	Dietary risks	Rate	1990	14.28283787123	25.01962233514	3.31018547621
290	Deaths	Western Europe	Both	Age-standardized	Neoplasms	Dietary risks	Rate	1991	14.16817135294	24.80239517704	3.27234215448
291	Deaths	Western Europe	Both	Age-standardized	Neoplasms	Dietary risks	Rate	1992	14.11195800587	24.65102582639	3.25660125971
292	Deaths	Western Europe	Both	Age-standardized	Neoplasms	Dietary risks	Rate	1993	14.03928285655	24.44962642251	3.23783916063
293	Deaths	Western Europe	Both	Age-standardized	Neoplasms	Dietary risks	Rate	1994	13.86027446093	24.15642410872	3.19569168699
294	Deaths	Western Europe	Both	Age-standardized	Neoplasms	Dietary risks	Rate	1995	13.74088561454	23.96353713223	3.15160856837
295	Deaths	Western Europe	Both	Age-standardized	Neoplasms	Dietary risks	Rate	1996	13.55774435477	23.63623681626	3.08801447933
296	Deaths	Western Europe	Both	Age-standardized	Neoplasms	Dietary risks	Rate	1997	13.28232671151	23.12427316873	3.00742264264
297	Deaths	Western Europe	Both	Age-standardized	Neoplasms	Dietary risks	Rate	1998	13.08833368478	22.7331801611	2.95166477393
298	Deaths	Western Europe	Both	Age-standardized	Neoplasms	Dietary risks	Rate	1999	12.80513022729	22.15911785659	2.85677190321
299	Deaths	Western Europe	Both	Age-standardized	Neoplasms	Dietary risks	Rate	2000	12.59186156424	21.73829639885	2.77852917225
300	Deaths	Western Europe	Both	Age-standardized	Neoplasms	Dietary risks	Rate	2001	12.42336876342	21.39052273902	2.71135816535
301	Deaths	Western Europe	Both	Age-standardized	Neoplasms	Dietary risks	Rate	2002	12.31483805624	21.09168532765	2.66339388972
302	Deaths	Western Europe	Both	Age-standardized	Neoplasms	Dietary risks	Rate	2003	12.16030228862	20.818022451	2.61940268093
303	Deaths	Western Europe	Both	Age-standardized	Neoplasms	Dietary risks	Rate	2004	11.87741140286	20.33275149284	2.54999199591
304	Deaths	Western Europe	Both	Age-standardized	Neoplasms	Dietary risks	Rate	2005	11.65638143081	19.9221263896	2.47918116136
305	Deaths	Western Europe	Both	Age-standardized	Neoplasms	Dietary risks	Rate	2006	11.4356512234	19.52964777557	2.41852267776
306	Deaths	Western Europe	Both	Age-standardized	Neoplasms	Dietary risks	Rate	2007	11.26456055129	19.1814462093	2.37280355166
307	Deaths	Western Europe	Both	Age-standardized	Neoplasms	Dietary risks	Rate	2008	11.18191545077	19.00917082703	2.33817854873
308	Deaths	Western Europe	Both	Age-standardized	Neoplasms	Dietary risks	Rate	2009	10.97241315196	18.62909249003	2.28952558119
309	Deaths	Western Europe	Both	Age-standardized	Neoplasms	Dietary risks	Rate	2010	10.75869462848	18.25739838495	2.24025803105
310	Deaths	Western Europe	Both	Age-standardized	Neoplasms	Dietary risks	Rate	2011	10.58943114205	17.97787534639	2.21312915721
311	Deaths	Western Europe	Both	Age-standardized	Neoplasms	Dietary risks	Rate	2012	10.44792774836	17.73262695151	2.18694673106
312	Deaths	Western Europe	Both	Age-standardized	Neoplasms	Dietary risks	Rate	2013	10.30748718733	17.48881850268	2.15932174838
313	Deaths	Western Europe	Both	Age-standardized	Neoplasms	Dietary risks	Rate	2014	10.09300981529	17.12711772632	2.11008745656
314	Deaths	Western Europe	Both	Age-standardized	Neoplasms	Dietary risks	Rate	2015	10.09520494367	17.15199906729	2.09253743923
315	Deaths	Western Europe	Both	Age-standardized	Neoplasms	Dietary risks	Rate	2016	10.01933083326	17.06570343942	2.0674541278
316	Deaths	Western Europe	Both	Age-standardized	Neoplasms	Dietary risks	Rate	2017	9.85983566176	16.80775781856	2.02002450939
317	Deaths	Western Europe	Both	Age-standardized	Neoplasms	Dietary risks	Rate	2018	9.76397872309	16.65594843241	1.98902886157
318	Deaths	Western Europe	Both	Age-standardized	Neoplasms	Dietary risks	Rate	2019	9.55483506859	16.26728083478	1.93902712327
319	Deaths	Western Europe	Both	Age-standardized	Neoplasms	Dietary risks	Rate	2020	9.22517023775	15.76626463954	1.87127538518
320	Deaths	Western Europe	Both	Age-standardized	Neoplasms	Dietary risks	Rate	2021	9.06941703726	15.49881181015	1.83869335066
321	Deaths	High-income North America	Both	Age-standardized	Neoplasms	Dietary risks	Rate	1990	12.77957038316	21.52973193049	2.95893831845
322	Deaths	High-income North America	Both	Age-standardized	Neoplasms	Dietary risks	Rate	1991	12.61442807525	21.18713274329	2.89355585882
323	Deaths	High-income North America	Both	Age-standardized	Neoplasms	Dietary risks	Rate	1992	12.41623001205	20.79230068323	2.81701105057
324	Deaths	High-income North America	Both	Age-standardized	Neoplasms	Dietary risks	Rate	1993	12.39295734935	20.72834700434	2.78518060687
325	Deaths	High-income North America	Both	Age-standardized	Neoplasms	Dietary risks	Rate	1994	12.28744009676	20.57310365518	2.73306903468
326	Deaths	High-income North America	Both	Age-standardized	Neoplasms	Dietary risks	Rate	1995	12.12850055019	20.30650004403	2.68373313979
327	Deaths	High-income North America	Both	Age-standardized	Neoplasms	Dietary risks	Rate	1996	11.82574269799	19.77715419344	2.59279829738
328	Deaths	High-income North America	Both	Age-standardized	Neoplasms	Dietary risks	Rate	1997	11.56335412961	19.32225749365	2.50854472179
329	Deaths	High-income North America	Both	Age-standardized	Neoplasms	Dietary risks	Rate	1998	11.4326086702	19.08882315741	2.45967169568
330	Deaths	High-income North America	Both	Age-standardized	Neoplasms	Dietary risks	Rate	1999	11.46392481546	19.14413917908	2.43495058089
331	Deaths	High-income North America	Both	Age-standardized	Neoplasms	Dietary risks	Rate	2000	11.32060228999	18.92333006966	2.37824130845
332	Deaths	High-income North America	Both	Age-standardized	Neoplasms	Dietary risks	Rate	2001	11.18323985705	18.74054451528	2.33287864888
333	Deaths	High-income North America	Both	Age-standardized	Neoplasms	Dietary risks	Rate	2002	11.0367196962	18.48637974486	2.29453570122
334	Deaths	High-income North America	Both	Age-standardized	Neoplasms	Dietary risks	Rate	2003	10.81474202229	18.1829790885	2.24415219762
335	Deaths	High-income North America	Both	Age-standardized	Neoplasms	Dietary risks	Rate	2004	10.45119787415	17.59850883354	2.17181353899
336	Deaths	High-income North America	Both	Age-standardized	Neoplasms	Dietary risks	Rate	2005	10.23570344722	17.28858727818	2.11775662851
337	Deaths	High-income North America	Both	Age-standardized	Neoplasms	Dietary risks	Rate	2006	10.13016674611	17.09164425916	2.10019955394
338	Deaths	High-income North America	Both	Age-standardized	Neoplasms	Dietary risks	Rate	2007	9.95618142392	16.80500389606	2.06983375075
339	Deaths	High-income North America	Both	Age-standardized	Neoplasms	Dietary risks	Rate	2008	9.79372516004	16.54886774834	2.04201635339
340	Deaths	High-income North America	Both	Age-standardized	Neoplasms	Dietary risks	Rate	2009	9.61941469773	16.23517955942	2.01728448203
341	Deaths	High-income North America	Both	Age-standardized	Neoplasms	Dietary risks	Rate	2010	9.3922513372	15.8289856091	1.96293835022
342	Deaths	High-income North America	Both	Age-standardized	Neoplasms	Dietary risks	Rate	2011	9.28407171499	15.66194071573	1.94820887721
343	Deaths	High-income North America	Both	Age-standardized	Neoplasms	Dietary risks	Rate	2012	9.11930370419	15.38193586475	1.90892924548
344	Deaths	High-income North America	Both	Age-standardized	Neoplasms	Dietary risks	Rate	2013	8.94835163791	15.11323007823	1.87871777958
345	Deaths	High-income North America	Both	Age-standardized	Neoplasms	Dietary risks	Rate	2014	8.84998312399	14.93995044797	1.84925653113
346	Deaths	High-income North America	Both	Age-standardized	Neoplasms	Dietary risks	Rate	2015	8.70566700256	14.70239957984	1.80298855272
347	Deaths	High-income North America	Both	Age-standardized	Neoplasms	Dietary risks	Rate	2016	8.66140039261	14.61740165747	1.78114415028
348	Deaths	High-income North America	Both	Age-standardized	Neoplasms	Dietary risks	Rate	2017	8.49961968408	14.350365816	1.73388845258
349	Deaths	High-income North America	Both	Age-standardized	Neoplasms	Dietary risks	Rate	2018	8.283422059509999	13.98590290055	1.67838145926
350	Deaths	High-income North America	Both	Age-standardized	Neoplasms	Dietary risks	Rate	2019	8.13865346415	13.7029784512	1.63079138878
351	Deaths	High-income North America	Both	Age-standardized	Neoplasms	Dietary risks	Rate	2020	8.00329753309	13.42166323978	1.59858755295
352	Deaths	High-income North America	Both	Age-standardized	Neoplasms	Dietary risks	Rate	2021	8.05739100449	13.59576887137	1.61335225633
353	Deaths	Caribbean	Both	Age-standardized	Neoplasms	Dietary risks	Rate	1990	8.54067711707	15.24378202293	3.01776936781
354	Deaths	Caribbean	Both	Age-standardized	Neoplasms	Dietary risks	Rate	1991	8.35130113436	14.77049406124	2.96337365598
355	Deaths	Caribbean	Both	Age-standardized	Neoplasms	Dietary risks	Rate	1992	8.281523643	14.59448051019	2.95551110483
356	Deaths	Caribbean	Both	Age-standardized	Neoplasms	Dietary risks	Rate	1993	8.26587049588	14.46926590833	2.98272690581
357	Deaths	Caribbean	Both	Age-standardized	Neoplasms	Dietary risks	Rate	1994	8.199382254209999	14.22984978582	3.00055445706
358	Deaths	Caribbean	Both	Age-standardized	Neoplasms	Dietary risks	Rate	1995	8.22292867957	14.27020274893	3.04417698836
359	Deaths	Caribbean	Both	Age-standardized	Neoplasms	Dietary risks	Rate	1996	8.20917949958	14.19755968356	3.03658831815
360	Deaths	Caribbean	Both	Age-standardized	Neoplasms	Dietary risks	Rate	1997	8.049982120080001	13.82087655033	2.98409201228
361	Deaths	Caribbean	Both	Age-standardized	Neoplasms	Dietary risks	Rate	1998	8.077938023949999	13.91069169138	3.00108519925
362	Deaths	Caribbean	Both	Age-standardized	Neoplasms	Dietary risks	Rate	1999	8.04918123147	13.84661081334	2.99104694557
363	Deaths	Caribbean	Both	Age-standardized	Neoplasms	Dietary risks	Rate	2000	8.02796451891	13.73258845307	3.00652883163
364	Deaths	Caribbean	Both	Age-standardized	Neoplasms	Dietary risks	Rate	2001	8.06661754159	13.84284263473	3.00635328738
365	Deaths	Caribbean	Both	Age-standardized	Neoplasms	Dietary risks	Rate	2002	7.879251459460001	13.49457716395	2.95230023243
366	Deaths	Caribbean	Both	Age-standardized	Neoplasms	Dietary risks	Rate	2003	8.00001795749	13.66761976843	3.00224522964
367	Deaths	Caribbean	Both	Age-standardized	Neoplasms	Dietary risks	Rate	2004	8.03073350789	13.64142874536	3.02325632901
368	Deaths	Caribbean	Both	Age-standardized	Neoplasms	Dietary risks	Rate	2005	8.00376379744	13.37969218348	3.01412355744
369	Deaths	Caribbean	Both	Age-standardized	Neoplasms	Dietary risks	Rate	2006	7.91401431359	13.18866243191	2.99052623107
370	Deaths	Caribbean	Both	Age-standardized	Neoplasms	Dietary risks	Rate	2007	7.98049232068	13.35931043503	3.03548558326
371	Deaths	Caribbean	Both	Age-standardized	Neoplasms	Dietary risks	Rate	2008	8.0392267348	13.48122370566	3.00218236481
372	Deaths	Caribbean	Both	Age-standardized	Neoplasms	Dietary risks	Rate	2009	8.23427311935	13.63585962812	3.03561872302
373	Deaths	Caribbean	Both	Age-standardized	Neoplasms	Dietary risks	Rate	2010	8.025612518039999	13.28068800349	2.94172864893
374	Deaths	Caribbean	Both	Age-standardized	Neoplasms	Dietary risks	Rate	2011	8.02482312702	13.26670988648	2.90567962548
375	Deaths	Caribbean	Both	Age-standardized	Neoplasms	Dietary risks	Rate	2012	8.01282005868	13.29084194386	2.86911353548
376	Deaths	Caribbean	Both	Age-standardized	Neoplasms	Dietary risks	Rate	2013	8.04801547048	13.36244270348	2.89771131943
377	Deaths	Caribbean	Both	Age-standardized	Neoplasms	Dietary risks	Rate	2014	8.093740668139999	13.37760429762	2.88492341236
378	Deaths	Caribbean	Both	Age-standardized	Neoplasms	Dietary risks	Rate	2015	8.093551358560001	13.41255738086	2.90956823722
379	Deaths	Caribbean	Both	Age-standardized	Neoplasms	Dietary risks	Rate	2016	8.08847632886	13.40225518092	2.93191482391
380	Deaths	Caribbean	Both	Age-standardized	Neoplasms	Dietary risks	Rate	2017	8.124490932939999	13.54761948114	2.96206917606
381	Deaths	Caribbean	Both	Age-standardized	Neoplasms	Dietary risks	Rate	2018	8.03452143136	13.34396211849	2.94794780858
382	Deaths	Caribbean	Both	Age-standardized	Neoplasms	Dietary risks	Rate	2019	8.07907683675	13.50749524752	2.95048804397
383	Deaths	Caribbean	Both	Age-standardized	Neoplasms	Dietary risks	Rate	2020	7.997084488950001	13.3038345162	2.98272715684
384	Deaths	Caribbean	Both	Age-standardized	Neoplasms	Dietary risks	Rate	2021	7.9424008723	13.28044347014	2.89391495251
385	Deaths	Andean Latin America	Both	Age-standardized	Neoplasms	Dietary risks	Rate	1990	7.48064809337	19.48879984439	2.62754480692
386	Deaths	Andean Latin America	Both	Age-standardized	Neoplasms	Dietary risks	Rate	1991	7.216944932350001	18.40612847914	2.54998619986
387	Deaths	Andean Latin America	Both	Age-standardized	Neoplasms	Dietary risks	Rate	1992	7.51597612117	18.92952265935	2.6336831966
388	Deaths	Andean Latin America	Both	Age-standardized	Neoplasms	Dietary risks	Rate	1993	7.516639966960001	19.12582676597	2.67025727431
389	Deaths	Andean Latin America	Both	Age-standardized	Neoplasms	Dietary risks	Rate	1994	7.52091964671	19.40090742357	2.67243775889
390	Deaths	Andean Latin America	Both	Age-standardized	Neoplasms	Dietary risks	Rate	1995	7.620824117570001	19.5778826558	2.64793825289
391	Deaths	Andean Latin America	Both	Age-standardized	Neoplasms	Dietary risks	Rate	1996	7.48015264513	19.02796833658	2.5522006057
392	Deaths	Andean Latin America	Both	Age-standardized	Neoplasms	Dietary risks	Rate	1997	7.43854950912	18.96452694498	2.53890337903
393	Deaths	Andean Latin America	Both	Age-standardized	Neoplasms	Dietary risks	Rate	1998	7.42799397124	19.01781179822	2.52079892554
394	Deaths	Andean Latin America	Both	Age-standardized	Neoplasms	Dietary risks	Rate	1999	7.17200048404	18.47533430874	2.44740331108
395	Deaths	Andean Latin America	Both	Age-standardized	Neoplasms	Dietary risks	Rate	2000	7.18513330778	18.33983288637	2.51006884155
396	Deaths	Andean Latin America	Both	Age-standardized	Neoplasms	Dietary risks	Rate	2001	7.14242331206	17.89457396095	2.49269366518
397	Deaths	Andean Latin America	Both	Age-standardized	Neoplasms	Dietary risks	Rate	2002	7.29906807522	18.3400752647	2.56793856785
398	Deaths	Andean Latin America	Both	Age-standardized	Neoplasms	Dietary risks	Rate	2003	7.3524752737	18.24469003147	2.5989520912
399	Deaths	Andean Latin America	Both	Age-standardized	Neoplasms	Dietary risks	Rate	2004	7.204476489449999	17.59972836452	2.54563741291
400	Deaths	Andean Latin America	Both	Age-standardized	Neoplasms	Dietary risks	Rate	2005	7.100142849910001	17.32144076641	2.43673545855
401	Deaths	Andean Latin America	Both	Age-standardized	Neoplasms	Dietary risks	Rate	2006	6.990484227560001	17.07549183689	2.42581739091
402	Deaths	Andean Latin America	Both	Age-standardized	Neoplasms	Dietary risks	Rate	2007	6.86042270775	16.61083139804	2.43676727346
403	Deaths	Andean Latin America	Both	Age-standardized	Neoplasms	Dietary risks	Rate	2008	6.85128478235	16.51479931701	2.38474684705
404	Deaths	Andean Latin America	Both	Age-standardized	Neoplasms	Dietary risks	Rate	2009	7.0303203608	17.1630629806	2.43760303627
405	Deaths	Andean Latin America	Both	Age-standardized	Neoplasms	Dietary risks	Rate	2010	7.04219983242	16.85620385028	2.47372542098
406	Deaths	Andean Latin America	Both	Age-standardized	Neoplasms	Dietary risks	Rate	2011	6.900439736880001	16.46861355863	2.33026330961
407	Deaths	Andean Latin America	Both	Age-standardized	Neoplasms	Dietary risks	Rate	2012	6.804215149419999	15.92134124636	2.33292890507
408	Deaths	Andean Latin America	Both	Age-standardized	Neoplasms	Dietary risks	Rate	2013	6.59402115846	15.32682750818	2.31831107777
409	Deaths	Andean Latin America	Both	Age-standardized	Neoplasms	Dietary risks	Rate	2014	6.4189922561	14.71541133865	2.26681431041
410	Deaths	Andean Latin America	Both	Age-standardized	Neoplasms	Dietary risks	Rate	2015	6.25990946867	14.36030771919	2.22428324673
411	Deaths	Andean Latin America	Both	Age-standardized	Neoplasms	Dietary risks	Rate	2016	6.30477470568	14.54725633518	2.17921569945
412	Deaths	Andean Latin America	Both	Age-standardized	Neoplasms	Dietary risks	Rate	2017	6.581257990929999	15.13751798821	2.28735514971
413	Deaths	Andean Latin America	Both	Age-standardized	Neoplasms	Dietary risks	Rate	2018	6.744095901940001	15.46388521161	2.30132910188
414	Deaths	Andean Latin America	Both	Age-standardized	Neoplasms	Dietary risks	Rate	2019	6.951776235870001	16.14312065596	2.32045441584
415	Deaths	Andean Latin America	Both	Age-standardized	Neoplasms	Dietary risks	Rate	2020	6.629666447859999	15.3020649461	2.20762217029
416	Deaths	Andean Latin America	Both	Age-standardized	Neoplasms	Dietary risks	Rate	2021	6.529156499980001	15.08658003218	2.17612905625
417	Deaths	Central Latin America	Both	Age-standardized	Neoplasms	Dietary risks	Rate	1990	6.021487856929999	14.33177108429	1.59316288385
418	Deaths	Central Latin America	Both	Age-standardized	Neoplasms	Dietary risks	Rate	1991	6.00272313364	14.27690726722	1.58924606589
419	Deaths	Central Latin America	Both	Age-standardized	Neoplasms	Dietary risks	Rate	1992	6.01054472607	14.28465912003	1.58939783899
420	Deaths	Central Latin America	Both	Age-standardized	Neoplasms	Dietary risks	Rate	1993	6.00086509447	14.20969501163	1.59840808077
421	Deaths	Central Latin America	Both	Age-standardized	Neoplasms	Dietary risks	Rate	1994	5.98895315986	14.11312219861	1.61231709294
422	Deaths	Central Latin America	Both	Age-standardized	Neoplasms	Dietary risks	Rate	1995	5.909293447350001	13.82642970206	1.58892104334
423	Deaths	Central Latin America	Both	Age-standardized	Neoplasms	Dietary risks	Rate	1996	5.864373710630001	13.62888952795	1.59236493508
424	Deaths	Central Latin America	Both	Age-standardized	Neoplasms	Dietary risks	Rate	1997	5.72748670982	13.22098688655	1.57855476437
425	Deaths	Central Latin America	Both	Age-standardized	Neoplasms	Dietary risks	Rate	1998	5.63364520847	12.90036876073	1.55917920575
426	Deaths	Central Latin America	Both	Age-standardized	Neoplasms	Dietary risks	Rate	1999	5.57513267378	12.67926863064	1.55727424279
427	Deaths	Central Latin America	Both	Age-standardized	Neoplasms	Dietary risks	Rate	2000	5.5796153259	12.6715851164	1.57515528309
428	Deaths	Central Latin America	Both	Age-standardized	Neoplasms	Dietary risks	Rate	2001	5.52679215912	12.4493928492	1.56898692193
429	Deaths	Central Latin America	Both	Age-standardized	Neoplasms	Dietary risks	Rate	2002	5.53114646359	12.35940168729	1.58332208847
430	Deaths	Central Latin America	Both	Age-standardized	Neoplasms	Dietary risks	Rate	2003	5.60831212184	12.39939013441	1.61326168048
431	Deaths	Central Latin America	Both	Age-standardized	Neoplasms	Dietary risks	Rate	2004	5.54451658437	12.20648635714	1.60614501189
432	Deaths	Central Latin America	Both	Age-standardized	Neoplasms	Dietary risks	Rate	2005	5.4586664617	11.95268049355	1.5840203795
433	Deaths	Central Latin America	Both	Age-standardized	Neoplasms	Dietary risks	Rate	2006	5.46914221416	11.9105603883	1.59413185888
434	Deaths	Central Latin America	Both	Age-standardized	Neoplasms	Dietary risks	Rate	2007	5.36499142933	11.58297726397	1.56939851729
435	Deaths	Central Latin America	Both	Age-standardized	Neoplasms	Dietary risks	Rate	2008	5.42356640305	11.59800091471	1.585689679
436	Deaths	Central Latin America	Both	Age-standardized	Neoplasms	Dietary risks	Rate	2009	5.48467900179	11.71589343061	1.58705353621
437	Deaths	Central Latin America	Both	Age-standardized	Neoplasms	Dietary risks	Rate	2010	5.43299773036	11.50340884824	1.56603172214
438	Deaths	Central Latin America	Both	Age-standardized	Neoplasms	Dietary risks	Rate	2011	5.35980430052	11.24264573553	1.5441695694
439	Deaths	Central Latin America	Both	Age-standardized	Neoplasms	Dietary risks	Rate	2012	5.403120310739999	11.25967747931	1.54684639658
440	Deaths	Central Latin America	Both	Age-standardized	Neoplasms	Dietary risks	Rate	2013	5.476757789620001	11.27564316589	1.56784288318
441	Deaths	Central Latin America	Both	Age-standardized	Neoplasms	Dietary risks	Rate	2014	5.45891462767	11.18168455834	1.56313343713
442	Deaths	Central Latin America	Both	Age-standardized	Neoplasms	Dietary risks	Rate	2015	5.476112877639999	11.18528045958	1.57399346764
443	Deaths	Central Latin America	Both	Age-standardized	Neoplasms	Dietary risks	Rate	2016	5.62099681264	11.36091096854	1.61838298638
444	Deaths	Central Latin America	Both	Age-standardized	Neoplasms	Dietary risks	Rate	2017	5.574764683910001	11.20308356028	1.60753533068
445	Deaths	Central Latin America	Both	Age-standardized	Neoplasms	Dietary risks	Rate	2018	5.61165470999	11.15283500477	1.63222267485
446	Deaths	Central Latin America	Both	Age-standardized	Neoplasms	Dietary risks	Rate	2019	5.64814206777	11.18452185026	1.64404312166
447	Deaths	Central Latin America	Both	Age-standardized	Neoplasms	Dietary risks	Rate	2020	5.655770374149999	11.28806716976	1.62308513369
448	Deaths	Central Latin America	Both	Age-standardized	Neoplasms	Dietary risks	Rate	2021	5.69769927825	11.49598941985	1.66287923415
449	Deaths	Tropical Latin America	Both	Age-standardized	Neoplasms	Dietary risks	Rate	1990	8.34102202989	17.33574400173	1.7259437772
450	Deaths	Tropical Latin America	Both	Age-standardized	Neoplasms	Dietary risks	Rate	1991	8.267084259	17.21391512698	1.71392200769
451	Deaths	Tropical Latin America	Both	Age-standardized	Neoplasms	Dietary risks	Rate	1992	8.35400101646	17.25069337879	1.72479892828
452	Deaths	Tropical Latin America	Both	Age-standardized	Neoplasms	Dietary risks	Rate	1993	8.496551859610001	17.44572458999	1.75302915584
453	Deaths	Tropical Latin America	Both	Age-standardized	Neoplasms	Dietary risks	Rate	1994	8.41185696043	17.19955949369	1.7381252184
454	Deaths	Tropical Latin America	Both	Age-standardized	Neoplasms	Dietary risks	Rate	1995	8.31414102043	16.83447351168	1.72541833439
455	Deaths	Tropical Latin America	Both	Age-standardized	Neoplasms	Dietary risks	Rate	1996	8.20796939794	16.57161823781	1.69818408869
456	Deaths	Tropical Latin America	Both	Age-standardized	Neoplasms	Dietary risks	Rate	1997	8.13727572301	16.35997828608	1.67961997684
457	Deaths	Tropical Latin America	Both	Age-standardized	Neoplasms	Dietary risks	Rate	1998	8.18867022319	16.39551866228	1.69779714061
458	Deaths	Tropical Latin America	Both	Age-standardized	Neoplasms	Dietary risks	Rate	1999	8.22025416276	16.36341977558	1.72018364283
459	Deaths	Tropical Latin America	Both	Age-standardized	Neoplasms	Dietary risks	Rate	2000	8.243245378440001	16.2627387443	1.76376957551
460	Deaths	Tropical Latin America	Both	Age-standardized	Neoplasms	Dietary risks	Rate	2001	8.266449385700001	16.20825688702	1.78747716296
461	Deaths	Tropical Latin America	Both	Age-standardized	Neoplasms	Dietary risks	Rate	2002	8.308399669249999	16.29093870507	1.80427356992
462	Deaths	Tropical Latin America	Both	Age-standardized	Neoplasms	Dietary risks	Rate	2003	8.31819443191	16.18692276144	1.79793069156
463	Deaths	Tropical Latin America	Both	Age-standardized	Neoplasms	Dietary risks	Rate	2004	8.31929441092	16.12513474066	1.80044698878
464	Deaths	Tropical Latin America	Both	Age-standardized	Neoplasms	Dietary risks	Rate	2005	8.18914690658	15.83969021541	1.79031094444
465	Deaths	Tropical Latin America	Both	Age-standardized	Neoplasms	Dietary risks	Rate	2006	8.156609215040001	15.70174564207	1.77239483315
466	Deaths	Tropical Latin America	Both	Age-standardized	Neoplasms	Dietary risks	Rate	2007	8.07268860564	15.50195456051	1.75195451327
467	Deaths	Tropical Latin America	Both	Age-standardized	Neoplasms	Dietary risks	Rate	2008	8.03529491975	15.28292153109	1.75028887427
468	Deaths	Tropical Latin America	Both	Age-standardized	Neoplasms	Dietary risks	Rate	2009	7.968880614350001	15.11476390889	1.72779331165
469	Deaths	Tropical Latin America	Both	Age-standardized	Neoplasms	Dietary risks	Rate	2010	7.94960783856	14.94279658605	1.73049456894
470	Deaths	Tropical Latin America	Both	Age-standardized	Neoplasms	Dietary risks	Rate	2011	7.92861183766	14.75971196322	1.73031172429
471	Deaths	Tropical Latin America	Both	Age-standardized	Neoplasms	Dietary risks	Rate	2012	7.85159067241	14.55961883767	1.71942332618
472	Deaths	Tropical Latin America	Both	Age-standardized	Neoplasms	Dietary risks	Rate	2013	7.80153828878	14.49209567382	1.70190015436
473	Deaths	Tropical Latin America	Both	Age-standardized	Neoplasms	Dietary risks	Rate	2014	7.772332327739999	14.3960820091	1.70604814237
474	Deaths	Tropical Latin America	Both	Age-standardized	Neoplasms	Dietary risks	Rate	2015	7.74723231653	14.3170184412	1.69388177511
475	Deaths	Tropical Latin America	Both	Age-standardized	Neoplasms	Dietary risks	Rate	2016	7.85906877057	14.43054046381	1.73913026399
476	Deaths	Tropical Latin America	Both	Age-standardized	Neoplasms	Dietary risks	Rate	2017	7.73224224622	14.10310093785	1.71041538053
477	Deaths	Tropical Latin America	Both	Age-standardized	Neoplasms	Dietary risks	Rate	2018	7.72357841686	14.01109618353	1.7111559401
478	Deaths	Tropical Latin America	Both	Age-standardized	Neoplasms	Dietary risks	Rate	2019	7.77651156046	14.12872532199	1.73223174827
479	Deaths	Tropical Latin America	Both	Age-standardized	Neoplasms	Dietary risks	Rate	2020	7.765046380489999	14.04827271332	1.72336351734
480	Deaths	Tropical Latin America	Both	Age-standardized	Neoplasms	Dietary risks	Rate	2021	7.635639341029999	13.7306949817	1.70403472743
481	Deaths	North Africa and Middle East	Both	Age-standardized	Neoplasms	Dietary risks	Rate	1990	5.309943860630001	10.49060431605	1.78577429221
482	Deaths	North Africa and Middle East	Both	Age-standardized	Neoplasms	Dietary risks	Rate	1991	5.24129607081	10.35994853904	1.76790558248
483	Deaths	North Africa and Middle East	Both	Age-standardized	Neoplasms	Dietary risks	Rate	1992	5.19356737332	10.20585988803	1.76519685301
484	Deaths	North Africa and Middle East	Both	Age-standardized	Neoplasms	Dietary risks	Rate	1993	5.169389311870001	10.10361865101	1.77283330401
485	Deaths	North Africa and Middle East	Both	Age-standardized	Neoplasms	Dietary risks	Rate	1994	5.13928050956	9.95993597326	1.7822807931
486	Deaths	North Africa and Middle East	Both	Age-standardized	Neoplasms	Dietary risks	Rate	1995	5.09049077123	9.80158258336	1.76941362221
487	Deaths	North Africa and Middle East	Both	Age-standardized	Neoplasms	Dietary risks	Rate	1996	5.02530290752	9.65514293265	1.74111166969
488	Deaths	North Africa and Middle East	Both	Age-standardized	Neoplasms	Dietary risks	Rate	1997	4.96685957579	9.50726758316	1.71153983668
489	Deaths	North Africa and Middle East	Both	Age-standardized	Neoplasms	Dietary risks	Rate	1998	4.88564994893	9.37994791956	1.68749219256
490	Deaths	North Africa and Middle East	Both	Age-standardized	Neoplasms	Dietary risks	Rate	1999	4.80792708125	9.26462769448	1.65292999634
491	Deaths	North Africa and Middle East	Both	Age-standardized	Neoplasms	Dietary risks	Rate	2000	4.701208990890001	8.99249435434	1.60465124454
492	Deaths	North Africa and Middle East	Both	Age-standardized	Neoplasms	Dietary risks	Rate	2001	4.65441141677	8.91188665189	1.5775150485
493	Deaths	North Africa and Middle East	Both	Age-standardized	Neoplasms	Dietary risks	Rate	2002	4.63779985505	8.911494029610001	1.56755980567
494	Deaths	North Africa and Middle East	Both	Age-standardized	Neoplasms	Dietary risks	Rate	2003	4.668224973	9.00617696086	1.56540316278
495	Deaths	North Africa and Middle East	Both	Age-standardized	Neoplasms	Dietary risks	Rate	2004	4.68249303313	9.01286963198	1.56527946467
496	Deaths	North Africa and Middle East	Both	Age-standardized	Neoplasms	Dietary risks	Rate	2005	4.71318573279	8.96742069079	1.55548131654
497	Deaths	North Africa and Middle East	Both	Age-standardized	Neoplasms	Dietary risks	Rate	2006	4.7350151057	8.96322170229	1.55233471701
498	Deaths	North Africa and Middle East	Both	Age-standardized	Neoplasms	Dietary risks	Rate	2007	4.74543435239	8.96962310582	1.55452670011
499	Deaths	North Africa and Middle East	Both	Age-standardized	Neoplasms	Dietary risks	Rate	2008	4.801739956700001	9.01992098227	1.56837448532
500	Deaths	North Africa and Middle East	Both	Age-standardized	Neoplasms	Dietary risks	Rate	2009	4.88204055263	9.13737957223	1.59317270816
501	Deaths	North Africa and Middle East	Both	Age-standardized	Neoplasms	Dietary risks	Rate	2010	4.886512608909999	9.13224106436	1.59815450455
502	Deaths	North Africa and Middle East	Both	Age-standardized	Neoplasms	Dietary risks	Rate	2011	4.88560763573	9.11984720552	1.59900985336
503	Deaths	North Africa and Middle East	Both	Age-standardized	Neoplasms	Dietary risks	Rate	2012	4.90366122972	9.0440866567	1.59443346501
504	Deaths	North Africa and Middle East	Both	Age-standardized	Neoplasms	Dietary risks	Rate	2013	4.92274032907	9.03991145961	1.59935892767
505	Deaths	North Africa and Middle East	Both	Age-standardized	Neoplasms	Dietary risks	Rate	2014	4.9825144017	9.03042319184	1.6156136284
506	Deaths	North Africa and Middle East	Both	Age-standardized	Neoplasms	Dietary risks	Rate	2015	5.03898620032	9.1281967392	1.62904847116
507	Deaths	North Africa and Middle East	Both	Age-standardized	Neoplasms	Dietary risks	Rate	2016	5.03045495067	8.98382277292	1.61577371655
508	Deaths	North Africa and Middle East	Both	Age-standardized	Neoplasms	Dietary risks	Rate	2017	4.97042486674	8.7960918471	1.60658512087
509	Deaths	North Africa and Middle East	Both	Age-standardized	Neoplasms	Dietary risks	Rate	2018	4.918925428410001	8.72965649689	1.58374260111
510	Deaths	North Africa and Middle East	Both	Age-standardized	Neoplasms	Dietary risks	Rate	2019	4.93191188504	8.67690496511	1.60365189126
511	Deaths	North Africa and Middle East	Both	Age-standardized	Neoplasms	Dietary risks	Rate	2020	4.88017396571	8.69642107378	1.60427755422
512	Deaths	North Africa and Middle East	Both	Age-standardized	Neoplasms	Dietary risks	Rate	2021	4.839298695	8.619135465200001	1.57194262189
513	Deaths	South Asia	Both	Age-standardized	Neoplasms	Dietary risks	Rate	1990	4.42405169396	8.015606835349999	1.5247837613
514	Deaths	South Asia	Both	Age-standardized	Neoplasms	Dietary risks	Rate	1991	4.40244322023	7.998142166580001	1.49861167677
515	Deaths	South Asia	Both	Age-standardized	Neoplasms	Dietary risks	Rate	1992	4.44881280866	8.13512097651	1.51342845518
516	Deaths	South Asia	Both	Age-standardized	Neoplasms	Dietary risks	Rate	1993	4.42983810025	7.98882868956	1.49139985595
517	Deaths	South Asia	Both	Age-standardized	Neoplasms	Dietary risks	Rate	1994	4.47985161287	8.124676800329999	1.52769526498
518	Deaths	South Asia	Both	Age-standardized	Neoplasms	Dietary risks	Rate	1995	4.552763930749999	8.149260941909999	1.5638336332
519	Deaths	South Asia	Both	Age-standardized	Neoplasms	Dietary risks	Rate	1996	4.537737697030001	8.11643949859	1.53177707798
520	Deaths	South Asia	Both	Age-standardized	Neoplasms	Dietary risks	Rate	1997	4.52876824595	8.00315803736	1.53265056993
521	Deaths	South Asia	Both	Age-standardized	Neoplasms	Dietary risks	Rate	1998	4.52228386551	8.01181511377	1.55710045857
522	Deaths	South Asia	Both	Age-standardized	Neoplasms	Dietary risks	Rate	1999	4.38162075211	7.773016966710001	1.49866155474
523	Deaths	South Asia	Both	Age-standardized	Neoplasms	Dietary risks	Rate	2000	4.334614670250001	7.6864614188	1.44601724691
524	Deaths	South Asia	Both	Age-standardized	Neoplasms	Dietary risks	Rate	2001	4.32822863036	7.63577492495	1.4903656144
525	Deaths	South Asia	Both	Age-standardized	Neoplasms	Dietary risks	Rate	2002	4.29142160144	7.576603521	1.47320553531
526	Deaths	South Asia	Both	Age-standardized	Neoplasms	Dietary risks	Rate	2003	4.29763245291	7.623164332959999	1.48572879051
527	Deaths	South Asia	Both	Age-standardized	Neoplasms	Dietary risks	Rate	2004	4.23214535144	7.5136709332	1.46112517967
528	Deaths	South Asia	Both	Age-standardized	Neoplasms	Dietary risks	Rate	2005	4.21516285644	7.43729856822	1.44847036101
529	Deaths	South Asia	Both	Age-standardized	Neoplasms	Dietary risks	Rate	2006	4.173979185689999	7.39594067727	1.44787921454
530	Deaths	South Asia	Both	Age-standardized	Neoplasms	Dietary risks	Rate	2007	4.2149724719	7.48109781116	1.4928994146
531	Deaths	South Asia	Both	Age-standardized	Neoplasms	Dietary risks	Rate	2008	4.188352560709999	7.422771862139999	1.44050738031
532	Deaths	South Asia	Both	Age-standardized	Neoplasms	Dietary risks	Rate	2009	4.10730110992	7.22968783473	1.41774735208
533	Deaths	South Asia	Both	Age-standardized	Neoplasms	Dietary risks	Rate	2010	4.114417518140001	7.243671945100001	1.42352517026
534	Deaths	South Asia	Both	Age-standardized	Neoplasms	Dietary risks	Rate	2011	4.09646340245	7.30575375408	1.40434647156
535	Deaths	South Asia	Both	Age-standardized	Neoplasms	Dietary risks	Rate	2012	4.04564776219	7.217414410709999	1.40320947451
536	Deaths	South Asia	Both	Age-standardized	Neoplasms	Dietary risks	Rate	2013	4.12154601646	7.28667845116	1.41047928659
537	Deaths	South Asia	Both	Age-standardized	Neoplasms	Dietary risks	Rate	2014	4.1763956208	7.41466512493	1.47314760248
538	Deaths	South Asia	Both	Age-standardized	Neoplasms	Dietary risks	Rate	2015	4.196130023839999	7.34383205637	1.46901090773
539	Deaths	South Asia	Both	Age-standardized	Neoplasms	Dietary risks	Rate	2016	4.19262546112	7.43774390387	1.43134003189
540	Deaths	South Asia	Both	Age-standardized	Neoplasms	Dietary risks	Rate	2017	4.24332372553	7.38879732191	1.46568246915
541	Deaths	South Asia	Both	Age-standardized	Neoplasms	Dietary risks	Rate	2018	4.29076259727	7.3997401793	1.49475183006
542	Deaths	South Asia	Both	Age-standardized	Neoplasms	Dietary risks	Rate	2019	4.28880360596	7.462425959639999	1.52679634142
543	Deaths	South Asia	Both	Age-standardized	Neoplasms	Dietary risks	Rate	2020	4.241970567879999	7.393435276700001	1.48809934773
544	Deaths	South Asia	Both	Age-standardized	Neoplasms	Dietary risks	Rate	2021	4.20950789933	7.198154949	1.47554735311
545	Deaths	Central Sub-Saharan Africa	Both	Age-standardized	Neoplasms	Dietary risks	Rate	1990	6.77245565502	11.30003557093	2.67685957209
546	Deaths	Central Sub-Saharan Africa	Both	Age-standardized	Neoplasms	Dietary risks	Rate	1991	6.752704980679999	11.09381022014	2.67632635022
547	Deaths	Central Sub-Saharan Africa	Both	Age-standardized	Neoplasms	Dietary risks	Rate	1992	6.7002142756	11.0402992418	2.66259422606
548	Deaths	Central Sub-Saharan Africa	Both	Age-standardized	Neoplasms	Dietary risks	Rate	1993	6.65988108137	11.00799525075	2.63726224899
549	Deaths	Central Sub-Saharan Africa	Both	Age-standardized	Neoplasms	Dietary risks	Rate	1994	6.679751852840001	11.06753618379	2.58741635008
550	Deaths	Central Sub-Saharan Africa	Both	Age-standardized	Neoplasms	Dietary risks	Rate	1995	6.70507191671	10.98583622634	2.57774885554
551	Deaths	Central Sub-Saharan Africa	Both	Age-standardized	Neoplasms	Dietary risks	Rate	1996	6.756875128669999	11.07316955929	2.59055548481
552	Deaths	Central Sub-Saharan Africa	Both	Age-standardized	Neoplasms	Dietary risks	Rate	1997	6.57742211937	10.72205075221	2.56331509424
553	Deaths	Central Sub-Saharan Africa	Both	Age-standardized	Neoplasms	Dietary risks	Rate	1998	6.568806699910001	10.7608696358	2.5957508103
554	Deaths	Central Sub-Saharan Africa	Both	Age-standardized	Neoplasms	Dietary risks	Rate	1999	6.53151020498	10.73763080121	2.6335339829
555	Deaths	Central Sub-Saharan Africa	Both	Age-standardized	Neoplasms	Dietary risks	Rate	2000	6.507547172440001	10.66409768812	2.6935213384
556	Deaths	Central Sub-Saharan Africa	Both	Age-standardized	Neoplasms	Dietary risks	Rate	2001	6.427664340300001	10.52351926917	2.73207169446
557	Deaths	Central Sub-Saharan Africa	Both	Age-standardized	Neoplasms	Dietary risks	Rate	2002	6.28805824983	10.21167639912	2.75284603085
558	Deaths	Central Sub-Saharan Africa	Both	Age-standardized	Neoplasms	Dietary risks	Rate	2003	6.30269028432	10.20823543648	2.8176782917
559	Deaths	Central Sub-Saharan Africa	Both	Age-standardized	Neoplasms	Dietary risks	Rate	2004	6.244965315050001	10.09666753893	2.79523537295
560	Deaths	Central Sub-Saharan Africa	Both	Age-standardized	Neoplasms	Dietary risks	Rate	2005	6.15479432825	9.77270161387	2.77198983687
561	Deaths	Central Sub-Saharan Africa	Both	Age-standardized	Neoplasms	Dietary risks	Rate	2006	6.13816998717	9.61799187753	2.74521905968
562	Deaths	Central Sub-Saharan Africa	Both	Age-standardized	Neoplasms	Dietary risks	Rate	2007	6.1003084177	9.62838225384	2.75951247556
563	Deaths	Central Sub-Saharan Africa	Both	Age-standardized	Neoplasms	Dietary risks	Rate	2008	6.1238789428	9.66373715053	2.83224287938
564	Deaths	Central Sub-Saharan Africa	Both	Age-standardized	Neoplasms	Dietary risks	Rate	2009	6.12884902579	9.75534234221	2.82867147641
565	Deaths	Central Sub-Saharan Africa	Both	Age-standardized	Neoplasms	Dietary risks	Rate	2010	6.15404845707	9.76924107814	2.80680873315
566	Deaths	Central Sub-Saharan Africa	Both	Age-standardized	Neoplasms	Dietary risks	Rate	2011	6.18204614858	9.81856170061	2.81461363781
567	Deaths	Central Sub-Saharan Africa	Both	Age-standardized	Neoplasms	Dietary risks	Rate	2012	6.20231121647	9.86682180405	2.81127931041
568	Deaths	Central Sub-Saharan Africa	Both	Age-standardized	Neoplasms	Dietary risks	Rate	2013	6.211409200569999	9.85492090626	2.80734901633
569	Deaths	Central Sub-Saharan Africa	Both	Age-standardized	Neoplasms	Dietary risks	Rate	2014	6.20064390161	9.78488628507	2.78943818663
570	Deaths	Central Sub-Saharan Africa	Both	Age-standardized	Neoplasms	Dietary risks	Rate	2015	6.20094565145	9.84847481661	2.80433011108
571	Deaths	Central Sub-Saharan Africa	Both	Age-standardized	Neoplasms	Dietary risks	Rate	2016	6.19607979068	9.87210545422	2.79091315666
572	Deaths	Central Sub-Saharan Africa	Both	Age-standardized	Neoplasms	Dietary risks	Rate	2017	6.196665579439999	9.90327563516	2.82325971189
573	Deaths	Central Sub-Saharan Africa	Both	Age-standardized	Neoplasms	Dietary risks	Rate	2018	6.19784223856	9.92799179559	2.82344880669
574	Deaths	Central Sub-Saharan Africa	Both	Age-standardized	Neoplasms	Dietary risks	Rate	2019	6.21002619183	9.96173774819	2.82716279295
575	Deaths	Central Sub-Saharan Africa	Both	Age-standardized	Neoplasms	Dietary risks	Rate	2020	6.25293760565	10.04274593453	2.82776609179
576	Deaths	Central Sub-Saharan Africa	Both	Age-standardized	Neoplasms	Dietary risks	Rate	2021	6.258474766740001	10.05817685118	2.8134959661
577	Deaths	Southern Sub-Saharan Africa	Both	Age-standardized	Neoplasms	Dietary risks	Rate	1990	9.96817258917	16.14571425777	2.95964076307
578	Deaths	Southern Sub-Saharan Africa	Both	Age-standardized	Neoplasms	Dietary risks	Rate	1991	10.00710935778	16.2531063843	2.96453350873
579	Deaths	Southern Sub-Saharan Africa	Both	Age-standardized	Neoplasms	Dietary risks	Rate	1992	10.36455799251	16.7962527405	3.02619202407
580	Deaths	Southern Sub-Saharan Africa	Both	Age-standardized	Neoplasms	Dietary risks	Rate	1993	10.15503717982	16.3293630634	2.96373656506
581	Deaths	Southern Sub-Saharan Africa	Both	Age-standardized	Neoplasms	Dietary risks	Rate	1994	10.60830597774	17.16071355609	3.08999169214
582	Deaths	Southern Sub-Saharan Africa	Both	Age-standardized	Neoplasms	Dietary risks	Rate	1995	10.77500728473	17.21707955121	3.11016084343
583	Deaths	Southern Sub-Saharan Africa	Both	Age-standardized	Neoplasms	Dietary risks	Rate	1996	11.42878738349	18.42482745609	3.19890696484
584	Deaths	Southern Sub-Saharan Africa	Both	Age-standardized	Neoplasms	Dietary risks	Rate	1997	12.5011391271	20.08897126664	3.47965461408
585	Deaths	Southern Sub-Saharan Africa	Both	Age-standardized	Neoplasms	Dietary risks	Rate	1998	12.84433258877	20.55520669697	3.55584385408
586	Deaths	Southern Sub-Saharan Africa	Both	Age-standardized	Neoplasms	Dietary risks	Rate	1999	12.64148928854	20.15010755906	3.50801817552
587	Deaths	Southern Sub-Saharan Africa	Both	Age-standardized	Neoplasms	Dietary risks	Rate	2000	13.00610883618	20.86573862464	3.58101933009
588	Deaths	Southern Sub-Saharan Africa	Both	Age-standardized	Neoplasms	Dietary risks	Rate	2001	12.99262353767	20.88068302908	3.60103724342
589	Deaths	Southern Sub-Saharan Africa	Both	Age-standardized	Neoplasms	Dietary risks	Rate	2002	13.27734339193	21.19091388724	3.71265745694
590	Deaths	Southern Sub-Saharan Africa	Both	Age-standardized	Neoplasms	Dietary risks	Rate	2003	13.58684414183	21.61680634198	3.84578644764
591	Deaths	Southern Sub-Saharan Africa	Both	Age-standardized	Neoplasms	Dietary risks	Rate	2004	13.60785684	21.75891536719	3.8628672725
592	Deaths	Southern Sub-Saharan Africa	Both	Age-standardized	Neoplasms	Dietary risks	Rate	2005	13.59261780887	21.79536219323	3.89714070119
593	Deaths	Southern Sub-Saharan Africa	Both	Age-standardized	Neoplasms	Dietary risks	Rate	2006	13.65766968306	22.02321455122	3.91608776826
594	Deaths	Southern Sub-Saharan Africa	Both	Age-standardized	Neoplasms	Dietary risks	Rate	2007	13.47104321337	21.56783494883	3.94233478755
595	Deaths	Southern Sub-Saharan Africa	Both	Age-standardized	Neoplasms	Dietary risks	Rate	2008	13.44803514523	21.55071914642	3.97187757651
596	Deaths	Southern Sub-Saharan Africa	Both	Age-standardized	Neoplasms	Dietary risks	Rate	2009	13.40726353169	21.46354174794	3.93656017748
597	Deaths	Southern Sub-Saharan Africa	Both	Age-standardized	Neoplasms	Dietary risks	Rate	2010	13.25391005297	21.21024740837	3.89541414857
598	Deaths	Southern Sub-Saharan Africa	Both	Age-standardized	Neoplasms	Dietary risks	Rate	2011	13.04364898346	20.89349558466	3.842444521420001
599	Deaths	Southern Sub-Saharan Africa	Both	Age-standardized	Neoplasms	Dietary risks	Rate	2012	12.83358045606	20.33235725166	3.81693506762
600	Deaths	Southern Sub-Saharan Africa	Both	Age-standardized	Neoplasms	Dietary risks	Rate	2013	12.65692610987	20.1485273548	3.74128685381
601	Deaths	Southern Sub-Saharan Africa	Both	Age-standardized	Neoplasms	Dietary risks	Rate	2014	12.68368735238	20.25211777256	3.73908495418
602	Deaths	Southern Sub-Saharan Africa	Both	Age-standardized	Neoplasms	Dietary risks	Rate	2015	12.75896484803	20.48592965197	3.81538023982
603	Deaths	Southern Sub-Saharan Africa	Both	Age-standardized	Neoplasms	Dietary risks	Rate	2016	12.63528972209	20.32968607113	3.80467219903
604	Deaths	Southern Sub-Saharan Africa	Both	Age-standardized	Neoplasms	Dietary risks	Rate	2017	12.27216187401	19.82743916464	3.72847589222
605	Deaths	Southern Sub-Saharan Africa	Both	Age-standardized	Neoplasms	Dietary risks	Rate	2018	12.06361428993	19.71265195379	3.637858219830001
606	Deaths	Southern Sub-Saharan Africa	Both	Age-standardized	Neoplasms	Dietary risks	Rate	2019	11.72560125222	18.95858991322	3.51005323657
607	Deaths	Southern Sub-Saharan Africa	Both	Age-standardized	Neoplasms	Dietary risks	Rate	2020	11.84720001862	19.10148264799	3.58099429813
608	Deaths	Southern Sub-Saharan Africa	Both	Age-standardized	Neoplasms	Dietary risks	Rate	2021	11.7416104519	19.16598783924	3.51862329571
609	Deaths	Western Sub-Saharan Africa	Both	Age-standardized	Neoplasms	Dietary risks	Rate	1990	2.99860884964	5.58280454887	0.38593014502
610	Deaths	Western Sub-Saharan Africa	Both	Age-standardized	Neoplasms	Dietary risks	Rate	1991	2.96645057942	5.59643210068	0.39805116434
611	Deaths	Western Sub-Saharan Africa	Both	Age-standardized	Neoplasms	Dietary risks	Rate	1992	2.92930334992	5.48076287975	0.19203215554
612	Deaths	Western Sub-Saharan Africa	Both	Age-standardized	Neoplasms	Dietary risks	Rate	1993	2.90398551632	5.47867019286	0.08853636151000001
613	Deaths	Western Sub-Saharan Africa	Both	Age-standardized	Neoplasms	Dietary risks	Rate	1994	2.86745449395	5.30874088838	0.09159556125
614	Deaths	Western Sub-Saharan Africa	Both	Age-standardized	Neoplasms	Dietary risks	Rate	1995	2.86330342565	5.38857658901	0.24533403935
615	Deaths	Western Sub-Saharan Africa	Both	Age-standardized	Neoplasms	Dietary risks	Rate	1996	2.81941822085	5.34558602666	0.07872518141000001
616	Deaths	Western Sub-Saharan Africa	Both	Age-standardized	Neoplasms	Dietary risks	Rate	1997	2.79630273677	5.20603912754	0.15582706561
617	Deaths	Western Sub-Saharan Africa	Both	Age-standardized	Neoplasms	Dietary risks	Rate	1998	2.78220638714	5.227115664729999	0.09592599111
618	Deaths	Western Sub-Saharan Africa	Both	Age-standardized	Neoplasms	Dietary risks	Rate	1999	2.76401952421	5.23897524136	0.02030894409
619	Deaths	Western Sub-Saharan Africa	Both	Age-standardized	Neoplasms	Dietary risks	Rate	2000	2.7437296417	5.183781962819999	-0.24439942544
620	Deaths	Western Sub-Saharan Africa	Both	Age-standardized	Neoplasms	Dietary risks	Rate	2001	2.78025440994	5.31184113416	-0.12046753497
621	Deaths	Western Sub-Saharan Africa	Both	Age-standardized	Neoplasms	Dietary risks	Rate	2002	2.81953044473	5.23229244411	0.16912154667
622	Deaths	Western Sub-Saharan Africa	Both	Age-standardized	Neoplasms	Dietary risks	Rate	2003	2.85973500752	5.364026241319999	0.03358114757
623	Deaths	Western Sub-Saharan Africa	Both	Age-standardized	Neoplasms	Dietary risks	Rate	2004	2.9262190937	5.36964874028	0.08016361728
624	Deaths	Western Sub-Saharan Africa	Both	Age-standardized	Neoplasms	Dietary risks	Rate	2005	2.94439100776	5.32457260088	0.18447821815
625	Deaths	Western Sub-Saharan Africa	Both	Age-standardized	Neoplasms	Dietary risks	Rate	2006	2.96832929811	5.49986926202	0.01898288794
626	Deaths	Western Sub-Saharan Africa	Both	Age-standardized	Neoplasms	Dietary risks	Rate	2007	3.02282326742	5.56348767068	0.09703681687
627	Deaths	Western Sub-Saharan Africa	Both	Age-standardized	Neoplasms	Dietary risks	Rate	2008	3.04331081629	5.48290647946	0.16125385708
628	Deaths	Western Sub-Saharan Africa	Both	Age-standardized	Neoplasms	Dietary risks	Rate	2009	3.09167615741	5.55891055589	-0.02377646982999999
629	Deaths	Western Sub-Saharan Africa	Both	Age-standardized	Neoplasms	Dietary risks	Rate	2010	3.15663523247	5.5340423463	0.23185301673
630	Deaths	Western Sub-Saharan Africa	Both	Age-standardized	Neoplasms	Dietary risks	Rate	2011	3.23161542424	5.83365041407	0.03231459345
631	Deaths	Western Sub-Saharan Africa	Both	Age-standardized	Neoplasms	Dietary risks	Rate	2012	3.27268039125	5.91837098768	0.16668464696
632	Deaths	Western Sub-Saharan Africa	Both	Age-standardized	Neoplasms	Dietary risks	Rate	2013	3.34898034135	5.98912309696	0.2001077032
633	Deaths	Western Sub-Saharan Africa	Both	Age-standardized	Neoplasms	Dietary risks	Rate	2014	3.39030316933	5.85113461965	0.47400487407
634	Deaths	Western Sub-Saharan Africa	Both	Age-standardized	Neoplasms	Dietary risks	Rate	2015	3.39753573281	5.92108968716	0.32480114179
635	Deaths	Western Sub-Saharan Africa	Both	Age-standardized	Neoplasms	Dietary risks	Rate	2016	3.42736842594	5.96631088996	0.4909704801
636	Deaths	Western Sub-Saharan Africa	Both	Age-standardized	Neoplasms	Dietary risks	Rate	2017	3.46617170224	5.97198860438	0.6198495660400001
637	Deaths	Western Sub-Saharan Africa	Both	Age-standardized	Neoplasms	Dietary risks	Rate	2018	3.4720357221	6.06396724712	0.45449316201
638	Deaths	Western Sub-Saharan Africa	Both	Age-standardized	Neoplasms	Dietary risks	Rate	2019	3.48499697917	6.03978249316	0.42810086484
639	Deaths	Western Sub-Saharan Africa	Both	Age-standardized	Neoplasms	Dietary risks	Rate	2020	3.49332306848	6.03246547277	0.23837384418
640	Deaths	Western Sub-Saharan Africa	Both	Age-standardized	Neoplasms	Dietary risks	Rate	2021	3.53418666289	6.274448903110001	0.68925019982
641	Deaths	Eastern Sub-Saharan Africa	Both	Age-standardized	Neoplasms	Dietary risks	Rate	1990	11.32975871272	18.22552188924	3.56287318178
642	Deaths	Eastern Sub-Saharan Africa	Both	Age-standardized	Neoplasms	Dietary risks	Rate	1991	11.3419728114	18.13554937966	3.52877947023
643	Deaths	Eastern Sub-Saharan Africa	Both	Age-standardized	Neoplasms	Dietary risks	Rate	1992	11.3382846161	18.23397119703	3.53541131497
644	Deaths	Eastern Sub-Saharan Africa	Both	Age-standardized	Neoplasms	Dietary risks	Rate	1993	11.35105879226	18.08169276647	3.62197430203
645	Deaths	Eastern Sub-Saharan Africa	Both	Age-standardized	Neoplasms	Dietary risks	Rate	1994	11.33480319713	17.96070023758	3.55215543947
646	Deaths	Eastern Sub-Saharan Africa	Both	Age-standardized	Neoplasms	Dietary risks	Rate	1995	11.32944146419	18.23301977058	3.554188068
647	Deaths	Eastern Sub-Saharan Africa	Both	Age-standardized	Neoplasms	Dietary risks	Rate	1996	11.26940629337	18.07646875852	3.62886757286
648	Deaths	Eastern Sub-Saharan Africa	Both	Age-standardized	Neoplasms	Dietary risks	Rate	1997	11.22814922407	18.17265135719	3.52694415961
649	Deaths	Eastern Sub-Saharan Africa	Both	Age-standardized	Neoplasms	Dietary risks	Rate	1998	11.18627693241	17.90824413447	3.54506920879
650	Deaths	Eastern Sub-Saharan Africa	Both	Age-standardized	Neoplasms	Dietary risks	Rate	1999	11.0610036671	17.60177644232	3.39110190209
651	Deaths	Eastern Sub-Saharan Africa	Both	Age-standardized	Neoplasms	Dietary risks	Rate	2000	10.95199718728	17.25503066191	3.36725727194
652	Deaths	Eastern Sub-Saharan Africa	Both	Age-standardized	Neoplasms	Dietary risks	Rate	2001	10.72228956653	17.00927768044	3.24205708477
653	Deaths	Eastern Sub-Saharan Africa	Both	Age-standardized	Neoplasms	Dietary risks	Rate	2002	10.60983599256	16.88669008724	3.17784289343
654	Deaths	Eastern Sub-Saharan Africa	Both	Age-standardized	Neoplasms	Dietary risks	Rate	2003	10.527795015	16.9541496892	3.17208941309
655	Deaths	Eastern Sub-Saharan Africa	Both	Age-standardized	Neoplasms	Dietary risks	Rate	2004	10.4525340461	16.77550265664	3.1446767721
656	Deaths	Eastern Sub-Saharan Africa	Both	Age-standardized	Neoplasms	Dietary risks	Rate	2005	10.33957525734	16.42069874424	3.10168638241
657	Deaths	Eastern Sub-Saharan Africa	Both	Age-standardized	Neoplasms	Dietary risks	Rate	2006	10.23116218981	16.30756322412	3.02360594577
658	Deaths	Eastern Sub-Saharan Africa	Both	Age-standardized	Neoplasms	Dietary risks	Rate	2007	10.06935481251	16.01112667674	3.03235133031
659	Deaths	Eastern Sub-Saharan Africa	Both	Age-standardized	Neoplasms	Dietary risks	Rate	2008	9.9539049451	15.8618822962	2.94512994402
660	Deaths	Eastern Sub-Saharan Africa	Both	Age-standardized	Neoplasms	Dietary risks	Rate	2009	9.87400331145	15.74317826899	2.93253941155
661	Deaths	Eastern Sub-Saharan Africa	Both	Age-standardized	Neoplasms	Dietary risks	Rate	2010	9.84014155407	15.77606708719	2.92995579109
662	Deaths	Eastern Sub-Saharan Africa	Both	Age-standardized	Neoplasms	Dietary risks	Rate	2011	9.77685167329	15.65486740172	2.89485410898
663	Deaths	Eastern Sub-Saharan Africa	Both	Age-standardized	Neoplasms	Dietary risks	Rate	2012	9.68434629401	15.51761131741	2.83443110121
664	Deaths	Eastern Sub-Saharan Africa	Both	Age-standardized	Neoplasms	Dietary risks	Rate	2013	9.70029103409	15.51480314896	2.90764595903
665	Deaths	Eastern Sub-Saharan Africa	Both	Age-standardized	Neoplasms	Dietary risks	Rate	2014	9.66163757524	15.34888066602	2.87321948802
666	Deaths	Eastern Sub-Saharan Africa	Both	Age-standardized	Neoplasms	Dietary risks	Rate	2015	9.71148069778	15.7003492542	2.87815147793
667	Deaths	Eastern Sub-Saharan Africa	Both	Age-standardized	Neoplasms	Dietary risks	Rate	2016	9.73203291454	15.76133081335	2.87867995222
668	Deaths	Eastern Sub-Saharan Africa	Both	Age-standardized	Neoplasms	Dietary risks	Rate	2017	9.75566659445	15.60509657964	2.88780013575
669	Deaths	Eastern Sub-Saharan Africa	Both	Age-standardized	Neoplasms	Dietary risks	Rate	2018	9.79431578447	15.66908859757	2.96146196125
670	Deaths	Eastern Sub-Saharan Africa	Both	Age-standardized	Neoplasms	Dietary risks	Rate	2019	9.84248178458	15.921899628	2.85553563269
671	Deaths	Eastern Sub-Saharan Africa	Both	Age-standardized	Neoplasms	Dietary risks	Rate	2020	9.87726421281	15.87667692333	2.92645396607
672	Deaths	Eastern Sub-Saharan Africa	Both	Age-standardized	Neoplasms	Dietary risks	Rate	2021	9.87619582117	15.69282238341	2.93022491391
