# Supplementary material for: Global impact of dietary risks on cancers: burdens across regions from 1990 to 2021 and the projection to 2035
Source: Front Nutr. 2025 Jul 4;12:1585305. doi: 10.3389/fnut.2025.1585305 (PMC12271164; doi:10.3389/fnut.2025.1585305)
Supplement: Supplementary file 1 [file Data_Sheet_1.zip › Supplementary data/Fig 8/Fig 8B.csv]

	measure_name	location_name	sex_name	age_name	cause_name	rei_name	metric_name	year	val	upper	lower
1	DALYs (Disability-Adjusted Life Years)	East Asia	Both	Age-standardized	Neoplasms	Dietary risks	Rate	1990	462.1437309137	959.07374330655	96.31903938534
2	DALYs (Disability-Adjusted Life Years)	East Asia	Both	Age-standardized	Neoplasms	Dietary risks	Rate	1991	452.63063294534	957.11808330098	96.38781316349
3	DALYs (Disability-Adjusted Life Years)	East Asia	Both	Age-standardized	Neoplasms	Dietary risks	Rate	1992	441.79466545077	909.97721043912	94.26624303906
4	DALYs (Disability-Adjusted Life Years)	East Asia	Both	Age-standardized	Neoplasms	Dietary risks	Rate	1993	430.48479158371	891.3161293859099	94.49134881185
5	DALYs (Disability-Adjusted Life Years)	East Asia	Both	Age-standardized	Neoplasms	Dietary risks	Rate	1994	418.51315847066	876.14361072977	93.73038302593
6	DALYs (Disability-Adjusted Life Years)	East Asia	Both	Age-standardized	Neoplasms	Dietary risks	Rate	1995	406.2718087759701	829.7453858853601	95.10465465121
7	DALYs (Disability-Adjusted Life Years)	East Asia	Both	Age-standardized	Neoplasms	Dietary risks	Rate	1996	390.79171722421	789.5341877693401	91.87193029386
8	DALYs (Disability-Adjusted Life Years)	East Asia	Both	Age-standardized	Neoplasms	Dietary risks	Rate	1997	375.98372327589	753.7609697678	92.30446219233
9	DALYs (Disability-Adjusted Life Years)	East Asia	Both	Age-standardized	Neoplasms	Dietary risks	Rate	1998	363.6348608953	754.7746706999301	88.44262529682
10	DALYs (Disability-Adjusted Life Years)	East Asia	Both	Age-standardized	Neoplasms	Dietary risks	Rate	1999	353.5535694287	743.10295789275	89.4865705221
11	DALYs (Disability-Adjusted Life Years)	East Asia	Both	Age-standardized	Neoplasms	Dietary risks	Rate	2000	346.74700908894	712.41276335723	92.20703674049
12	DALYs (Disability-Adjusted Life Years)	East Asia	Both	Age-standardized	Neoplasms	Dietary risks	Rate	2001	338.7332576047	709.3753138050399	89.54360981506
13	DALYs (Disability-Adjusted Life Years)	East Asia	Both	Age-standardized	Neoplasms	Dietary risks	Rate	2002	328.23015312065	689.10769440168	90.08942545169
14	DALYs (Disability-Adjusted Life Years)	East Asia	Both	Age-standardized	Neoplasms	Dietary risks	Rate	2003	320.96081829269	693.08656813864	90.73650706557
15	DALYs (Disability-Adjusted Life Years)	East Asia	Both	Age-standardized	Neoplasms	Dietary risks	Rate	2004	315.72179355857	678.0431714879201	88.59426198706
16	DALYs (Disability-Adjusted Life Years)	East Asia	Both	Age-standardized	Neoplasms	Dietary risks	Rate	2005	302.65521625788	639.38665991271	86.84082882964
17	DALYs (Disability-Adjusted Life Years)	East Asia	Both	Age-standardized	Neoplasms	Dietary risks	Rate	2006	282.02355167064	594.9675127719499	83.65838700460999
18	DALYs (Disability-Adjusted Life Years)	East Asia	Both	Age-standardized	Neoplasms	Dietary risks	Rate	2007	268.88408087786	564.35844421119	79.13347588489
19	DALYs (Disability-Adjusted Life Years)	East Asia	Both	Age-standardized	Neoplasms	Dietary risks	Rate	2008	262.1225962822	554.75716200087	78.48653160962
20	DALYs (Disability-Adjusted Life Years)	East Asia	Both	Age-standardized	Neoplasms	Dietary risks	Rate	2009	255.73411386835	541.79965850256	80.74581158056
21	DALYs (Disability-Adjusted Life Years)	East Asia	Both	Age-standardized	Neoplasms	Dietary risks	Rate	2010	250.84017362572	542.92866543943	78.09376498082
22	DALYs (Disability-Adjusted Life Years)	East Asia	Both	Age-standardized	Neoplasms	Dietary risks	Rate	2011	243.84708617429	512.3028709163	76.5064070148
23	DALYs (Disability-Adjusted Life Years)	East Asia	Both	Age-standardized	Neoplasms	Dietary risks	Rate	2012	236.27227979797	495.18615982872	76.41828167255001
24	DALYs (Disability-Adjusted Life Years)	East Asia	Both	Age-standardized	Neoplasms	Dietary risks	Rate	2013	228.5405262482	468.88614311997	75.37531321286
25	DALYs (Disability-Adjusted Life Years)	East Asia	Both	Age-standardized	Neoplasms	Dietary risks	Rate	2014	222.27757358785	469.67073958385	70.69034320618
26	DALYs (Disability-Adjusted Life Years)	East Asia	Both	Age-standardized	Neoplasms	Dietary risks	Rate	2015	217.61384655165	448.05814596765	68.5167486601
27	DALYs (Disability-Adjusted Life Years)	East Asia	Both	Age-standardized	Neoplasms	Dietary risks	Rate	2016	216.13384369494	450.94255817551	67.31720643954
28	DALYs (Disability-Adjusted Life Years)	East Asia	Both	Age-standardized	Neoplasms	Dietary risks	Rate	2017	214.51787735714	455.99854310471	68.86414002697
29	DALYs (Disability-Adjusted Life Years)	East Asia	Both	Age-standardized	Neoplasms	Dietary risks	Rate	2018	213.88432377782	450.92544696867	67.09266813968
30	DALYs (Disability-Adjusted Life Years)	East Asia	Both	Age-standardized	Neoplasms	Dietary risks	Rate	2019	213.47686334584	449.44616574598	68.01212808071
31	DALYs (Disability-Adjusted Life Years)	East Asia	Both	Age-standardized	Neoplasms	Dietary risks	Rate	2020	213.14443008883	426.4857494967099	65.52138493905
32	DALYs (Disability-Adjusted Life Years)	East Asia	Both	Age-standardized	Neoplasms	Dietary risks	Rate	2021	212.62546734284	431.7335099184399	71.29666278316
33	DALYs (Disability-Adjusted Life Years)	Southeast Asia	Both	Age-standardized	Neoplasms	Dietary risks	Rate	1990	224.58111575784	363.85621462233	113.04174088888
34	DALYs (Disability-Adjusted Life Years)	Southeast Asia	Both	Age-standardized	Neoplasms	Dietary risks	Rate	1991	224.55168869316	369.43311643181	112.40831081367
35	DALYs (Disability-Adjusted Life Years)	Southeast Asia	Both	Age-standardized	Neoplasms	Dietary risks	Rate	1992	225.15452882912	358.66936242145	112.21760885869
36	DALYs (Disability-Adjusted Life Years)	Southeast Asia	Both	Age-standardized	Neoplasms	Dietary risks	Rate	1993	226.18129203125	364.16860426737	115.3447089818
37	DALYs (Disability-Adjusted Life Years)	Southeast Asia	Both	Age-standardized	Neoplasms	Dietary risks	Rate	1994	226.49263752887	365.47771207738	115.51902265116
38	DALYs (Disability-Adjusted Life Years)	Southeast Asia	Both	Age-standardized	Neoplasms	Dietary risks	Rate	1995	226.44070615267	366.98818998689	113.87967823067
39	DALYs (Disability-Adjusted Life Years)	Southeast Asia	Both	Age-standardized	Neoplasms	Dietary risks	Rate	1996	226.55147162936	366.30182713051	113.38186081098
40	DALYs (Disability-Adjusted Life Years)	Southeast Asia	Both	Age-standardized	Neoplasms	Dietary risks	Rate	1997	223.31446221862	354.31051922136	111.24650445825
41	DALYs (Disability-Adjusted Life Years)	Southeast Asia	Both	Age-standardized	Neoplasms	Dietary risks	Rate	1998	223.57224667464	355.06415741317	112.75343019044
42	DALYs (Disability-Adjusted Life Years)	Southeast Asia	Both	Age-standardized	Neoplasms	Dietary risks	Rate	1999	225.14436736528	359.37878228968	112.58309229503
43	DALYs (Disability-Adjusted Life Years)	Southeast Asia	Both	Age-standardized	Neoplasms	Dietary risks	Rate	2000	224.37928836374	356.92450896131	109.82869490701
44	DALYs (Disability-Adjusted Life Years)	Southeast Asia	Both	Age-standardized	Neoplasms	Dietary risks	Rate	2001	222.31980619332	350.17851732675	112.62138262002
45	DALYs (Disability-Adjusted Life Years)	Southeast Asia	Both	Age-standardized	Neoplasms	Dietary risks	Rate	2002	223.10599943775	350.55643328226	112.3547795673
46	DALYs (Disability-Adjusted Life Years)	Southeast Asia	Both	Age-standardized	Neoplasms	Dietary risks	Rate	2003	222.97990158302	350.26838979402	109.94164108993
47	DALYs (Disability-Adjusted Life Years)	Southeast Asia	Both	Age-standardized	Neoplasms	Dietary risks	Rate	2004	222.63808822185	349.45693434145	112.82520834107
48	DALYs (Disability-Adjusted Life Years)	Southeast Asia	Both	Age-standardized	Neoplasms	Dietary risks	Rate	2005	221.52660792105	348.15941989998	109.0187915866
49	DALYs (Disability-Adjusted Life Years)	Southeast Asia	Both	Age-standardized	Neoplasms	Dietary risks	Rate	2006	219.49256582017	341.99990943636	111.54076454332
50	DALYs (Disability-Adjusted Life Years)	Southeast Asia	Both	Age-standardized	Neoplasms	Dietary risks	Rate	2007	218.01991857379	344.53267006734	110.11452348838
51	DALYs (Disability-Adjusted Life Years)	Southeast Asia	Both	Age-standardized	Neoplasms	Dietary risks	Rate	2008	217.36346299323	340.86097337455	107.04637710778
52	DALYs (Disability-Adjusted Life Years)	Southeast Asia	Both	Age-standardized	Neoplasms	Dietary risks	Rate	2009	216.49611275719	342.82873142206	104.62644210313
53	DALYs (Disability-Adjusted Life Years)	Southeast Asia	Both	Age-standardized	Neoplasms	Dietary risks	Rate	2010	215.87541001775	338.3070274053	106.58980893293
54	DALYs (Disability-Adjusted Life Years)	Southeast Asia	Both	Age-standardized	Neoplasms	Dietary risks	Rate	2011	214.75050830916	336.24362974974	104.02753457014
55	DALYs (Disability-Adjusted Life Years)	Southeast Asia	Both	Age-standardized	Neoplasms	Dietary risks	Rate	2012	212.59727396188	337.54190270601	103.27513838997
56	DALYs (Disability-Adjusted Life Years)	Southeast Asia	Both	Age-standardized	Neoplasms	Dietary risks	Rate	2013	211.30226826269	332.45387440036	102.39964143323
57	DALYs (Disability-Adjusted Life Years)	Southeast Asia	Both	Age-standardized	Neoplasms	Dietary risks	Rate	2014	210.91349803645	332.30147813929	101.95638575913
58	DALYs (Disability-Adjusted Life Years)	Southeast Asia	Both	Age-standardized	Neoplasms	Dietary risks	Rate	2015	211.73896739476	329.80570672205	100.77563570962
59	DALYs (Disability-Adjusted Life Years)	Southeast Asia	Both	Age-standardized	Neoplasms	Dietary risks	Rate	2016	212.05777445043	332.70900766653	102.30561658084
60	DALYs (Disability-Adjusted Life Years)	Southeast Asia	Both	Age-standardized	Neoplasms	Dietary risks	Rate	2017	211.40730989791	331.22616714653	103.07349738423
61	DALYs (Disability-Adjusted Life Years)	Southeast Asia	Both	Age-standardized	Neoplasms	Dietary risks	Rate	2018	211.7027671021	328.69528122101	101.16632694956
62	DALYs (Disability-Adjusted Life Years)	Southeast Asia	Both	Age-standardized	Neoplasms	Dietary risks	Rate	2019	212.82337162594	332.17713610691	101.794653369
63	DALYs (Disability-Adjusted Life Years)	Southeast Asia	Both	Age-standardized	Neoplasms	Dietary risks	Rate	2020	210.99485751804	324.93310581933	100.07057189913
64	DALYs (Disability-Adjusted Life Years)	Southeast Asia	Both	Age-standardized	Neoplasms	Dietary risks	Rate	2021	211.68748435465	334.64276607804	100.22023130644
65	DALYs (Disability-Adjusted Life Years)	Oceania	Both	Age-standardized	Neoplasms	Dietary risks	Rate	1990	165.43085150809	354.15748955842	57.76707958228999
66	DALYs (Disability-Adjusted Life Years)	Oceania	Both	Age-standardized	Neoplasms	Dietary risks	Rate	1991	165.98144374058	355.76198508339	57.72594584783
67	DALYs (Disability-Adjusted Life Years)	Oceania	Both	Age-standardized	Neoplasms	Dietary risks	Rate	1992	164.71212654835	354.99080075126	56.89119278319
68	DALYs (Disability-Adjusted Life Years)	Oceania	Both	Age-standardized	Neoplasms	Dietary risks	Rate	1993	163.477613445	352.24591437967	56.68338477911
69	DALYs (Disability-Adjusted Life Years)	Oceania	Both	Age-standardized	Neoplasms	Dietary risks	Rate	1994	161.76971404624	348.10736812406	55.92781116959
70	DALYs (Disability-Adjusted Life Years)	Oceania	Both	Age-standardized	Neoplasms	Dietary risks	Rate	1995	160.38301346732	344.12105480621	55.70706049599
71	DALYs (Disability-Adjusted Life Years)	Oceania	Both	Age-standardized	Neoplasms	Dietary risks	Rate	1996	160.47723503618	342.98157234234	56.10064063573
72	DALYs (Disability-Adjusted Life Years)	Oceania	Both	Age-standardized	Neoplasms	Dietary risks	Rate	1997	158.54000165455	338.24365826836	56.18899570893001
73	DALYs (Disability-Adjusted Life Years)	Oceania	Both	Age-standardized	Neoplasms	Dietary risks	Rate	1998	156.80206336123	331.19890905165	55.79424606141
74	DALYs (Disability-Adjusted Life Years)	Oceania	Both	Age-standardized	Neoplasms	Dietary risks	Rate	1999	156.5989488949	329.44216997074	55.86939392100999
75	DALYs (Disability-Adjusted Life Years)	Oceania	Both	Age-standardized	Neoplasms	Dietary risks	Rate	2000	156.1712936483	327.56851588988	55.94222259247
76	DALYs (Disability-Adjusted Life Years)	Oceania	Both	Age-standardized	Neoplasms	Dietary risks	Rate	2001	153.34122086504	319.52994733168	55.16423204258
77	DALYs (Disability-Adjusted Life Years)	Oceania	Both	Age-standardized	Neoplasms	Dietary risks	Rate	2002	151.36178843074	312.36223155376	54.31473475775
78	DALYs (Disability-Adjusted Life Years)	Oceania	Both	Age-standardized	Neoplasms	Dietary risks	Rate	2003	149.50237925898	305.0031226582	53.48593847684
79	DALYs (Disability-Adjusted Life Years)	Oceania	Both	Age-standardized	Neoplasms	Dietary risks	Rate	2004	147.15808535655	299.24508758636	53.07542247998
80	DALYs (Disability-Adjusted Life Years)	Oceania	Both	Age-standardized	Neoplasms	Dietary risks	Rate	2005	147.29382627838	298.75508452277	53.95088179037
81	DALYs (Disability-Adjusted Life Years)	Oceania	Both	Age-standardized	Neoplasms	Dietary risks	Rate	2006	147.3416221594	296.67155021885	54.32857060821
82	DALYs (Disability-Adjusted Life Years)	Oceania	Both	Age-standardized	Neoplasms	Dietary risks	Rate	2007	146.92623694276	293.66014141552	54.34915324251
83	DALYs (Disability-Adjusted Life Years)	Oceania	Both	Age-standardized	Neoplasms	Dietary risks	Rate	2008	145.75649218601	291.22539474273	53.75915281970001
84	DALYs (Disability-Adjusted Life Years)	Oceania	Both	Age-standardized	Neoplasms	Dietary risks	Rate	2009	144.18135571924	288.38420092865	52.62289864915
85	DALYs (Disability-Adjusted Life Years)	Oceania	Both	Age-standardized	Neoplasms	Dietary risks	Rate	2010	146.20357433677	294.84627283087	52.5247830557
86	DALYs (Disability-Adjusted Life Years)	Oceania	Both	Age-standardized	Neoplasms	Dietary risks	Rate	2011	148.02384564654	300.11534286604	53.23080698028001
87	DALYs (Disability-Adjusted Life Years)	Oceania	Both	Age-standardized	Neoplasms	Dietary risks	Rate	2012	147.89730306888	298.92901014026	53.07448218096
88	DALYs (Disability-Adjusted Life Years)	Oceania	Both	Age-standardized	Neoplasms	Dietary risks	Rate	2013	146.11585497172	295.77855750913	52.24491456316
89	DALYs (Disability-Adjusted Life Years)	Oceania	Both	Age-standardized	Neoplasms	Dietary risks	Rate	2014	146.61826493719	297.71505187681	51.46918077683
90	DALYs (Disability-Adjusted Life Years)	Oceania	Both	Age-standardized	Neoplasms	Dietary risks	Rate	2015	148.06454149039	298.99409269316	51.60925898942
91	DALYs (Disability-Adjusted Life Years)	Oceania	Both	Age-standardized	Neoplasms	Dietary risks	Rate	2016	146.4050937425	296.94127855984	51.38054131303
92	DALYs (Disability-Adjusted Life Years)	Oceania	Both	Age-standardized	Neoplasms	Dietary risks	Rate	2017	147.31301318194	299.58841965699	51.94353580098
93	DALYs (Disability-Adjusted Life Years)	Oceania	Both	Age-standardized	Neoplasms	Dietary risks	Rate	2018	147.06690027292	299.61646113704	51.44228099895
94	DALYs (Disability-Adjusted Life Years)	Oceania	Both	Age-standardized	Neoplasms	Dietary risks	Rate	2019	148.35652246959	307.15494658293	53.18220858074
95	DALYs (Disability-Adjusted Life Years)	Oceania	Both	Age-standardized	Neoplasms	Dietary risks	Rate	2020	146.85502191937	306.47471204995	52.56226029224
96	DALYs (Disability-Adjusted Life Years)	Oceania	Both	Age-standardized	Neoplasms	Dietary risks	Rate	2021	145.694844161	302.24179412352	51.88766741422999
97	DALYs (Disability-Adjusted Life Years)	Central Asia	Both	Age-standardized	Neoplasms	Dietary risks	Rate	1990	322.26227535304	645.06295229584	67.65540079034001
98	DALYs (Disability-Adjusted Life Years)	Central Asia	Both	Age-standardized	Neoplasms	Dietary risks	Rate	1991	306.57422057318	611.3705693689201	64.02335566117
99	DALYs (Disability-Adjusted Life Years)	Central Asia	Both	Age-standardized	Neoplasms	Dietary risks	Rate	1992	299.69719393574	596.90490906819	63.23530289988
100	DALYs (Disability-Adjusted Life Years)	Central Asia	Both	Age-standardized	Neoplasms	Dietary risks	Rate	1993	295.55858955473	585.3981697486901	62.50303223743001
101	DALYs (Disability-Adjusted Life Years)	Central Asia	Both	Age-standardized	Neoplasms	Dietary risks	Rate	1994	287.21024021094	568.5072260196599	59.75566236277
102	DALYs (Disability-Adjusted Life Years)	Central Asia	Both	Age-standardized	Neoplasms	Dietary risks	Rate	1995	286.29148696115	567.98200901937	59.57668041591
103	DALYs (Disability-Adjusted Life Years)	Central Asia	Both	Age-standardized	Neoplasms	Dietary risks	Rate	1996	280.49282034672	556.1218067132	58.3098067077
104	DALYs (Disability-Adjusted Life Years)	Central Asia	Both	Age-standardized	Neoplasms	Dietary risks	Rate	1997	270.33763802474	537.07123212821	56.35562573557
105	DALYs (Disability-Adjusted Life Years)	Central Asia	Both	Age-standardized	Neoplasms	Dietary risks	Rate	1998	260.10727326559	510.74143857323	53.62600524786
106	DALYs (Disability-Adjusted Life Years)	Central Asia	Both	Age-standardized	Neoplasms	Dietary risks	Rate	1999	252.31402310345	494.6072233340899	52.59753036954
107	DALYs (Disability-Adjusted Life Years)	Central Asia	Both	Age-standardized	Neoplasms	Dietary risks	Rate	2000	246.95432258715	483.14182255283	52.43076268284
108	DALYs (Disability-Adjusted Life Years)	Central Asia	Both	Age-standardized	Neoplasms	Dietary risks	Rate	2001	239.05395254786	471.2435993632	51.0931952728
109	DALYs (Disability-Adjusted Life Years)	Central Asia	Both	Age-standardized	Neoplasms	Dietary risks	Rate	2002	232.40284203869	456.6151761954	50.16608813694999
110	DALYs (Disability-Adjusted Life Years)	Central Asia	Both	Age-standardized	Neoplasms	Dietary risks	Rate	2003	229.29620366822	453.35105013271	49.70009746228001
111	DALYs (Disability-Adjusted Life Years)	Central Asia	Both	Age-standardized	Neoplasms	Dietary risks	Rate	2004	221.83835853494	439.8075979908	48.08741169822
112	DALYs (Disability-Adjusted Life Years)	Central Asia	Both	Age-standardized	Neoplasms	Dietary risks	Rate	2005	214.0203256601901	426.14864092351	46.22287840561
113	DALYs (Disability-Adjusted Life Years)	Central Asia	Both	Age-standardized	Neoplasms	Dietary risks	Rate	2006	202.50184478321	405.8988927549	43.92293850626
114	DALYs (Disability-Adjusted Life Years)	Central Asia	Both	Age-standardized	Neoplasms	Dietary risks	Rate	2007	195.06701598722	393.34477735526	42.60982023451
115	DALYs (Disability-Adjusted Life Years)	Central Asia	Both	Age-standardized	Neoplasms	Dietary risks	Rate	2008	190.5284989216	387.34557390861	42.43945635768
116	DALYs (Disability-Adjusted Life Years)	Central Asia	Both	Age-standardized	Neoplasms	Dietary risks	Rate	2009	184.62002763852	379.03287959771	41.49374941256
117	DALYs (Disability-Adjusted Life Years)	Central Asia	Both	Age-standardized	Neoplasms	Dietary risks	Rate	2010	183.2255333272	380.12434075947	42.00488098718
118	DALYs (Disability-Adjusted Life Years)	Central Asia	Both	Age-standardized	Neoplasms	Dietary risks	Rate	2011	179.57867971655	371.41806575185	42.30123032381
119	DALYs (Disability-Adjusted Life Years)	Central Asia	Both	Age-standardized	Neoplasms	Dietary risks	Rate	2012	176.93313491072	366.36434544794	42.34952787836
120	DALYs (Disability-Adjusted Life Years)	Central Asia	Both	Age-standardized	Neoplasms	Dietary risks	Rate	2013	169.5357724242	350.50592960245	41.00327147789
121	DALYs (Disability-Adjusted Life Years)	Central Asia	Both	Age-standardized	Neoplasms	Dietary risks	Rate	2014	166.23285560486	341.4545843636	40.41488271136
122	DALYs (Disability-Adjusted Life Years)	Central Asia	Both	Age-standardized	Neoplasms	Dietary risks	Rate	2015	167.11978931236	345.07304206146	40.52757262713
123	DALYs (Disability-Adjusted Life Years)	Central Asia	Both	Age-standardized	Neoplasms	Dietary risks	Rate	2016	166.65550940195	339.66576290804	40.42366210423
124	DALYs (Disability-Adjusted Life Years)	Central Asia	Both	Age-standardized	Neoplasms	Dietary risks	Rate	2017	160.28161688498	324.0837949663	38.57483810381
125	DALYs (Disability-Adjusted Life Years)	Central Asia	Both	Age-standardized	Neoplasms	Dietary risks	Rate	2018	157.42337729827	315.41603225918	37.88066132856
126	DALYs (Disability-Adjusted Life Years)	Central Asia	Both	Age-standardized	Neoplasms	Dietary risks	Rate	2019	155.245356364	313.09216009123	37.3883080372
127	DALYs (Disability-Adjusted Life Years)	Central Asia	Both	Age-standardized	Neoplasms	Dietary risks	Rate	2020	152.26702788196	302.47992414011	37.02657964756
128	DALYs (Disability-Adjusted Life Years)	Central Asia	Both	Age-standardized	Neoplasms	Dietary risks	Rate	2021	149.43925097041	296.25930255424	36.27200035519
129	DALYs (Disability-Adjusted Life Years)	Central Europe	Both	Age-standardized	Neoplasms	Dietary risks	Rate	1990	330.41119989537	603.32766452471	91.63211075412
130	DALYs (Disability-Adjusted Life Years)	Central Europe	Both	Age-standardized	Neoplasms	Dietary risks	Rate	1991	333.94860941894	604.72944145295	93.74877305357
131	DALYs (Disability-Adjusted Life Years)	Central Europe	Both	Age-standardized	Neoplasms	Dietary risks	Rate	1992	336.16650185528	603.08963702521	95.27645627063
132	DALYs (Disability-Adjusted Life Years)	Central Europe	Both	Age-standardized	Neoplasms	Dietary risks	Rate	1993	335.72289513074	597.02043467414	95.57708046425
133	DALYs (Disability-Adjusted Life Years)	Central Europe	Both	Age-standardized	Neoplasms	Dietary risks	Rate	1994	340.80229592272	603.12937026572	97.45761148683
134	DALYs (Disability-Adjusted Life Years)	Central Europe	Both	Age-standardized	Neoplasms	Dietary risks	Rate	1995	346.25282628901	610.94166081047	99.78483444445
135	DALYs (Disability-Adjusted Life Years)	Central Europe	Both	Age-standardized	Neoplasms	Dietary risks	Rate	1996	344.47253825886	606.35401867942	99.36536763581
136	DALYs (Disability-Adjusted Life Years)	Central Europe	Both	Age-standardized	Neoplasms	Dietary risks	Rate	1997	349.35856825289	615.03841315801	100.44775845193
137	DALYs (Disability-Adjusted Life Years)	Central Europe	Both	Age-standardized	Neoplasms	Dietary risks	Rate	1998	345.83770180215	608.15913331372	99.53950097371
138	DALYs (Disability-Adjusted Life Years)	Central Europe	Both	Age-standardized	Neoplasms	Dietary risks	Rate	1999	344.52866915517	607.08216856069	98.80409105372
139	DALYs (Disability-Adjusted Life Years)	Central Europe	Both	Age-standardized	Neoplasms	Dietary risks	Rate	2000	340.52258720382	601.7915722300501	97.9853318075
140	DALYs (Disability-Adjusted Life Years)	Central Europe	Both	Age-standardized	Neoplasms	Dietary risks	Rate	2001	341.3095459583	601.83715871758	97.87600668779
141	DALYs (Disability-Adjusted Life Years)	Central Europe	Both	Age-standardized	Neoplasms	Dietary risks	Rate	2002	339.99612466786	599.50406912452	97.11379603301
142	DALYs (Disability-Adjusted Life Years)	Central Europe	Both	Age-standardized	Neoplasms	Dietary risks	Rate	2003	341.35595449386	602.30504553738	97.32166617909
143	DALYs (Disability-Adjusted Life Years)	Central Europe	Both	Age-standardized	Neoplasms	Dietary risks	Rate	2004	338.78372557265	596.5429890581399	96.09652463568
144	DALYs (Disability-Adjusted Life Years)	Central Europe	Both	Age-standardized	Neoplasms	Dietary risks	Rate	2005	338.03213476188	592.58244440324	95.24208526356
145	DALYs (Disability-Adjusted Life Years)	Central Europe	Both	Age-standardized	Neoplasms	Dietary risks	Rate	2006	333.43986847655	584.82782291282	93.36271927662
146	DALYs (Disability-Adjusted Life Years)	Central Europe	Both	Age-standardized	Neoplasms	Dietary risks	Rate	2007	332.19479353875	579.07309791851	92.68764364326
147	DALYs (Disability-Adjusted Life Years)	Central Europe	Both	Age-standardized	Neoplasms	Dietary risks	Rate	2008	328.22407335762	570.66772065375	91.26473708668
148	DALYs (Disability-Adjusted Life Years)	Central Europe	Both	Age-standardized	Neoplasms	Dietary risks	Rate	2009	324.07922052139	562.87318642395	89.92252681041
149	DALYs (Disability-Adjusted Life Years)	Central Europe	Both	Age-standardized	Neoplasms	Dietary risks	Rate	2010	317.03819243259	552.08250768932	87.55019498841
150	DALYs (Disability-Adjusted Life Years)	Central Europe	Both	Age-standardized	Neoplasms	Dietary risks	Rate	2011	312.63691641856	542.75283364813	86.12656907627
151	DALYs (Disability-Adjusted Life Years)	Central Europe	Both	Age-standardized	Neoplasms	Dietary risks	Rate	2012	311.1985623934	539.0026364797201	85.39728593829
152	DALYs (Disability-Adjusted Life Years)	Central Europe	Both	Age-standardized	Neoplasms	Dietary risks	Rate	2013	304.36014239821	525.47217958572	83.0210126718
153	DALYs (Disability-Adjusted Life Years)	Central Europe	Both	Age-standardized	Neoplasms	Dietary risks	Rate	2014	302.44836370682	521.73374602347	82.09439615279
154	DALYs (Disability-Adjusted Life Years)	Central Europe	Both	Age-standardized	Neoplasms	Dietary risks	Rate	2015	303.77256723622	521.3195074837699	82.07734080688
155	DALYs (Disability-Adjusted Life Years)	Central Europe	Both	Age-standardized	Neoplasms	Dietary risks	Rate	2016	298.97631009223	512.05163864747	80.45483126266001
156	DALYs (Disability-Adjusted Life Years)	Central Europe	Both	Age-standardized	Neoplasms	Dietary risks	Rate	2017	296.21435710551	506.41056461854	78.86187763385
157	DALYs (Disability-Adjusted Life Years)	Central Europe	Both	Age-standardized	Neoplasms	Dietary risks	Rate	2018	294.35380815629	503.8422055496	77.45560848877
158	DALYs (Disability-Adjusted Life Years)	Central Europe	Both	Age-standardized	Neoplasms	Dietary risks	Rate	2019	288.79470080531	491.13722453062	75.3685522454
159	DALYs (Disability-Adjusted Life Years)	Central Europe	Both	Age-standardized	Neoplasms	Dietary risks	Rate	2020	283.14776810156	475.95781001711	74.02824318625
160	DALYs (Disability-Adjusted Life Years)	Central Europe	Both	Age-standardized	Neoplasms	Dietary risks	Rate	2021	282.89657484389	477.39995483362	73.38746287276
161	DALYs (Disability-Adjusted Life Years)	Eastern Europe	Both	Age-standardized	Neoplasms	Dietary risks	Rate	1990	378.9962752241101	762.46357814675	98.71048538627
162	DALYs (Disability-Adjusted Life Years)	Eastern Europe	Both	Age-standardized	Neoplasms	Dietary risks	Rate	1991	379.91471861671	760.17096503282	99.81384536347
163	DALYs (Disability-Adjusted Life Years)	Eastern Europe	Both	Age-standardized	Neoplasms	Dietary risks	Rate	1992	384.6310877648	766.61346950419	101.79405288992
164	DALYs (Disability-Adjusted Life Years)	Eastern Europe	Both	Age-standardized	Neoplasms	Dietary risks	Rate	1993	407.03383374931	802.74416526945	108.22213058881
165	DALYs (Disability-Adjusted Life Years)	Eastern Europe	Both	Age-standardized	Neoplasms	Dietary risks	Rate	1994	415.38932325738	813.02023258133	111.17708651223
166	DALYs (Disability-Adjusted Life Years)	Eastern Europe	Both	Age-standardized	Neoplasms	Dietary risks	Rate	1995	402.7522088992501	784.09654761197	108.68876734675
167	DALYs (Disability-Adjusted Life Years)	Eastern Europe	Both	Age-standardized	Neoplasms	Dietary risks	Rate	1996	384.73599257006	744.07731733493	104.44560746744
168	DALYs (Disability-Adjusted Life Years)	Eastern Europe	Both	Age-standardized	Neoplasms	Dietary risks	Rate	1997	369.94344940627	711.18828699624	100.54256620713
169	DALYs (Disability-Adjusted Life Years)	Eastern Europe	Both	Age-standardized	Neoplasms	Dietary risks	Rate	1998	363.22083348891	695.60344859237	98.69960231407
170	DALYs (Disability-Adjusted Life Years)	Eastern Europe	Both	Age-standardized	Neoplasms	Dietary risks	Rate	1999	376.68464609617	716.9971045126499	102.6131335198
171	DALYs (Disability-Adjusted Life Years)	Eastern Europe	Both	Age-standardized	Neoplasms	Dietary risks	Rate	2000	377.27723446548	712.49112034782	103.45084046984
172	DALYs (Disability-Adjusted Life Years)	Eastern Europe	Both	Age-standardized	Neoplasms	Dietary risks	Rate	2001	369.85730693911	695.6089055866801	100.85283025722
173	DALYs (Disability-Adjusted Life Years)	Eastern Europe	Both	Age-standardized	Neoplasms	Dietary risks	Rate	2002	363.06974828063	681.10520321538	98.79646036743
174	DALYs (Disability-Adjusted Life Years)	Eastern Europe	Both	Age-standardized	Neoplasms	Dietary risks	Rate	2003	359.26908109372	672.8232576919199	96.69831762624
175	DALYs (Disability-Adjusted Life Years)	Eastern Europe	Both	Age-standardized	Neoplasms	Dietary risks	Rate	2004	349.90704745992	653.3662992191299	93.26737901722
176	DALYs (Disability-Adjusted Life Years)	Eastern Europe	Both	Age-standardized	Neoplasms	Dietary risks	Rate	2005	348.37737072924	646.89713348838	92.17678425804
177	DALYs (Disability-Adjusted Life Years)	Eastern Europe	Both	Age-standardized	Neoplasms	Dietary risks	Rate	2006	325.62313901699	603.63641724898	85.15990835069
178	DALYs (Disability-Adjusted Life Years)	Eastern Europe	Both	Age-standardized	Neoplasms	Dietary risks	Rate	2007	315.95583527546	585.38610593951	82.01213659327
179	DALYs (Disability-Adjusted Life Years)	Eastern Europe	Both	Age-standardized	Neoplasms	Dietary risks	Rate	2008	318.0023301356	587.52549242524	81.72509532153
180	DALYs (Disability-Adjusted Life Years)	Eastern Europe	Both	Age-standardized	Neoplasms	Dietary risks	Rate	2009	304.76222510009	564.11572575237	77.95395072679
181	DALYs (Disability-Adjusted Life Years)	Eastern Europe	Both	Age-standardized	Neoplasms	Dietary risks	Rate	2010	307.16508609056	566.71595348502	78.46317274146
182	DALYs (Disability-Adjusted Life Years)	Eastern Europe	Both	Age-standardized	Neoplasms	Dietary risks	Rate	2011	295.06783547378	541.77189133705	75.12563047553
183	DALYs (Disability-Adjusted Life Years)	Eastern Europe	Both	Age-standardized	Neoplasms	Dietary risks	Rate	2012	289.55754330728	529.48799726088	73.62743155499
184	DALYs (Disability-Adjusted Life Years)	Eastern Europe	Both	Age-standardized	Neoplasms	Dietary risks	Rate	2013	285.45870160166	520.6727005933	72.17554626755
185	DALYs (Disability-Adjusted Life Years)	Eastern Europe	Both	Age-standardized	Neoplasms	Dietary risks	Rate	2014	284.25828243739	515.48025740714	71.66940184424
186	DALYs (Disability-Adjusted Life Years)	Eastern Europe	Both	Age-standardized	Neoplasms	Dietary risks	Rate	2015	281.24416256012	508.72538652734	70.79722700811
187	DALYs (Disability-Adjusted Life Years)	Eastern Europe	Both	Age-standardized	Neoplasms	Dietary risks	Rate	2016	277.69736951459	500.6476357023501	69.94886805321
188	DALYs (Disability-Adjusted Life Years)	Eastern Europe	Both	Age-standardized	Neoplasms	Dietary risks	Rate	2017	270.35506237323	487.57617708918	68.43362329936001
189	DALYs (Disability-Adjusted Life Years)	Eastern Europe	Both	Age-standardized	Neoplasms	Dietary risks	Rate	2018	274.03256388162	492.0795250392	69.00818207100001
190	DALYs (Disability-Adjusted Life Years)	Eastern Europe	Both	Age-standardized	Neoplasms	Dietary risks	Rate	2019	272.76654255056	488.10768220518	66.88568400446
191	DALYs (Disability-Adjusted Life Years)	Eastern Europe	Both	Age-standardized	Neoplasms	Dietary risks	Rate	2020	266.77839054054	477.48343436991	65.87948701084001
192	DALYs (Disability-Adjusted Life Years)	Eastern Europe	Both	Age-standardized	Neoplasms	Dietary risks	Rate	2021	267.79085146803	474.80013190263	67.71084894191
193	DALYs (Disability-Adjusted Life Years)	High-income Asia Pacific	Both	Age-standardized	Neoplasms	Dietary risks	Rate	1990	297.45290583083	679.23350432707	78.42211506773
194	DALYs (Disability-Adjusted Life Years)	High-income Asia Pacific	Both	Age-standardized	Neoplasms	Dietary risks	Rate	1991	297.09490111336	668.3697846344801	78.37862492895
195	DALYs (Disability-Adjusted Life Years)	High-income Asia Pacific	Both	Age-standardized	Neoplasms	Dietary risks	Rate	1992	295.47097130721	653.85676721661	78.23897856447999
196	DALYs (Disability-Adjusted Life Years)	High-income Asia Pacific	Both	Age-standardized	Neoplasms	Dietary risks	Rate	1993	291.18982963624	635.58371591474	77.19913162378
197	DALYs (Disability-Adjusted Life Years)	High-income Asia Pacific	Both	Age-standardized	Neoplasms	Dietary risks	Rate	1994	285.98587919562	621.27371390995	75.80390910508
198	DALYs (Disability-Adjusted Life Years)	High-income Asia Pacific	Both	Age-standardized	Neoplasms	Dietary risks	Rate	1995	281.58440810322	607.39403847833	74.79149435075
199	DALYs (Disability-Adjusted Life Years)	High-income Asia Pacific	Both	Age-standardized	Neoplasms	Dietary risks	Rate	1996	277.87703032703	591.63927036728	73.93642366031
200	DALYs (Disability-Adjusted Life Years)	High-income Asia Pacific	Both	Age-standardized	Neoplasms	Dietary risks	Rate	1997	272.44004815159	575.3227548364699	72.38571937382
201	DALYs (Disability-Adjusted Life Years)	High-income Asia Pacific	Both	Age-standardized	Neoplasms	Dietary risks	Rate	1998	271.0739473898	566.12930409754	72.24491406338
202	DALYs (Disability-Adjusted Life Years)	High-income Asia Pacific	Both	Age-standardized	Neoplasms	Dietary risks	Rate	1999	268.62676017521	557.92203278634	71.62279598578
203	DALYs (Disability-Adjusted Life Years)	High-income Asia Pacific	Both	Age-standardized	Neoplasms	Dietary risks	Rate	2000	264.09528463035	543.66574981337	70.36759156936
204	DALYs (Disability-Adjusted Life Years)	High-income Asia Pacific	Both	Age-standardized	Neoplasms	Dietary risks	Rate	2001	259.85078017417	528.18711721892	69.08529544635
205	DALYs (Disability-Adjusted Life Years)	High-income Asia Pacific	Both	Age-standardized	Neoplasms	Dietary risks	Rate	2002	254.30154818809	510.53716560075	67.89539275615
206	DALYs (Disability-Adjusted Life Years)	High-income Asia Pacific	Both	Age-standardized	Neoplasms	Dietary risks	Rate	2003	252.92491103405	502.71433085232	67.84288995743
207	DALYs (Disability-Adjusted Life Years)	High-income Asia Pacific	Both	Age-standardized	Neoplasms	Dietary risks	Rate	2004	252.22380734662	496.92944550433	67.83875596256999
208	DALYs (Disability-Adjusted Life Years)	High-income Asia Pacific	Both	Age-standardized	Neoplasms	Dietary risks	Rate	2005	249.46093283567	487.41816312295	67.58197121643
209	DALYs (Disability-Adjusted Life Years)	High-income Asia Pacific	Both	Age-standardized	Neoplasms	Dietary risks	Rate	2006	245.15888532976	476.26734589388	66.66570929325
210	DALYs (Disability-Adjusted Life Years)	High-income Asia Pacific	Both	Age-standardized	Neoplasms	Dietary risks	Rate	2007	241.56708109346	466.99625235282	66.2680095972
211	DALYs (Disability-Adjusted Life Years)	High-income Asia Pacific	Both	Age-standardized	Neoplasms	Dietary risks	Rate	2008	237.48928349365	456.13401398254	65.44749613031
212	DALYs (Disability-Adjusted Life Years)	High-income Asia Pacific	Both	Age-standardized	Neoplasms	Dietary risks	Rate	2009	233.75681818623	447.9969572300899	64.90735744576999
213	DALYs (Disability-Adjusted Life Years)	High-income Asia Pacific	Both	Age-standardized	Neoplasms	Dietary risks	Rate	2010	233.14989354641	445.8679972602799	65.02282166123
214	DALYs (Disability-Adjusted Life Years)	High-income Asia Pacific	Both	Age-standardized	Neoplasms	Dietary risks	Rate	2011	232.79594563364	442.0549350860199	65.28493486081
215	DALYs (Disability-Adjusted Life Years)	High-income Asia Pacific	Both	Age-standardized	Neoplasms	Dietary risks	Rate	2012	228.55022307116	432.1177532147799	64.7267930926
216	DALYs (Disability-Adjusted Life Years)	High-income Asia Pacific	Both	Age-standardized	Neoplasms	Dietary risks	Rate	2013	224.80938034087	423.6773386598199	63.77571132955
217	DALYs (Disability-Adjusted Life Years)	High-income Asia Pacific	Both	Age-standardized	Neoplasms	Dietary risks	Rate	2014	220.76160034229	413.7313525147299	62.68356250466
218	DALYs (Disability-Adjusted Life Years)	High-income Asia Pacific	Both	Age-standardized	Neoplasms	Dietary risks	Rate	2015	216.16545007314	402.8989848783399	61.44354870296
219	DALYs (Disability-Adjusted Life Years)	High-income Asia Pacific	Both	Age-standardized	Neoplasms	Dietary risks	Rate	2016	213.30716723673	395.8536010166	60.90438938352
220	DALYs (Disability-Adjusted Life Years)	High-income Asia Pacific	Both	Age-standardized	Neoplasms	Dietary risks	Rate	2017	207.56531774491	383.80365123952	59.4922010985
221	DALYs (Disability-Adjusted Life Years)	High-income Asia Pacific	Both	Age-standardized	Neoplasms	Dietary risks	Rate	2018	203.54618847417	375.27738149999	58.54330306215
222	DALYs (Disability-Adjusted Life Years)	High-income Asia Pacific	Both	Age-standardized	Neoplasms	Dietary risks	Rate	2019	199.87057441276	367.85468738979	57.92904540637
223	DALYs (Disability-Adjusted Life Years)	High-income Asia Pacific	Both	Age-standardized	Neoplasms	Dietary risks	Rate	2020	194.39096952474	355.96534830021	56.22209427166
224	DALYs (Disability-Adjusted Life Years)	High-income Asia Pacific	Both	Age-standardized	Neoplasms	Dietary risks	Rate	2021	194.4729226985	356.76921500305	56.38538657089
225	DALYs (Disability-Adjusted Life Years)	Australasia	Both	Age-standardized	Neoplasms	Dietary risks	Rate	1990	341.17930460922	579.19715224696	76.23986208431
226	DALYs (Disability-Adjusted Life Years)	Australasia	Both	Age-standardized	Neoplasms	Dietary risks	Rate	1991	338.21181384723	575.07172532558	75.13368780643
227	DALYs (Disability-Adjusted Life Years)	Australasia	Both	Age-standardized	Neoplasms	Dietary risks	Rate	1992	332.46834427465	562.44061567652	73.83101482539
228	DALYs (Disability-Adjusted Life Years)	Australasia	Both	Age-standardized	Neoplasms	Dietary risks	Rate	1993	329.72306665372	557.5694074729	72.60843390456
229	DALYs (Disability-Adjusted Life Years)	Australasia	Both	Age-standardized	Neoplasms	Dietary risks	Rate	1994	329.18016971975	555.5383846593	72.29385540758
230	DALYs (Disability-Adjusted Life Years)	Australasia	Both	Age-standardized	Neoplasms	Dietary risks	Rate	1995	320.46424276784	542.23297005539	70.65530353615
231	DALYs (Disability-Adjusted Life Years)	Australasia	Both	Age-standardized	Neoplasms	Dietary risks	Rate	1996	315.69980260994	535.5225118022901	69.49522402088999
232	DALYs (Disability-Adjusted Life Years)	Australasia	Both	Age-standardized	Neoplasms	Dietary risks	Rate	1997	308.73562284659	523.97166048273	68.03370316893
233	DALYs (Disability-Adjusted Life Years)	Australasia	Both	Age-standardized	Neoplasms	Dietary risks	Rate	1998	302.05622128874	513.32217219678	66.70349215141
234	DALYs (Disability-Adjusted Life Years)	Australasia	Both	Age-standardized	Neoplasms	Dietary risks	Rate	1999	295.32019206868	501.00648580479	64.98554769408
235	DALYs (Disability-Adjusted Life Years)	Australasia	Both	Age-standardized	Neoplasms	Dietary risks	Rate	2000	291.20772651175	492.23905626602	63.96592045241
236	DALYs (Disability-Adjusted Life Years)	Australasia	Both	Age-standardized	Neoplasms	Dietary risks	Rate	2001	284.59001750881	480.9890929400599	62.17553487877
237	DALYs (Disability-Adjusted Life Years)	Australasia	Both	Age-standardized	Neoplasms	Dietary risks	Rate	2002	276.96810697648	470.32371868371	60.17917156531
238	DALYs (Disability-Adjusted Life Years)	Australasia	Both	Age-standardized	Neoplasms	Dietary risks	Rate	2003	270.05566386021	455.61573834691	58.48345958658
239	DALYs (Disability-Adjusted Life Years)	Australasia	Both	Age-standardized	Neoplasms	Dietary risks	Rate	2004	262.43699652849	442.37536099946	56.51531666886
240	DALYs (Disability-Adjusted Life Years)	Australasia	Both	Age-standardized	Neoplasms	Dietary risks	Rate	2005	256.05136790782	431.99326144472	54.87934999609001
241	DALYs (Disability-Adjusted Life Years)	Australasia	Both	Age-standardized	Neoplasms	Dietary risks	Rate	2006	249.29057345456	421.79528815205	53.35596860779
242	DALYs (Disability-Adjusted Life Years)	Australasia	Both	Age-standardized	Neoplasms	Dietary risks	Rate	2007	247.04051441393	421.22475947205	52.63386160717
243	DALYs (Disability-Adjusted Life Years)	Australasia	Both	Age-standardized	Neoplasms	Dietary risks	Rate	2008	243.46069401105	413.5759228464101	52.02131627035001
244	DALYs (Disability-Adjusted Life Years)	Australasia	Both	Age-standardized	Neoplasms	Dietary risks	Rate	2009	237.82119848641	404.13885524929	50.77259814145999
245	DALYs (Disability-Adjusted Life Years)	Australasia	Both	Age-standardized	Neoplasms	Dietary risks	Rate	2010	233.68784520625	398.49533170059	49.53946138451
246	DALYs (Disability-Adjusted Life Years)	Australasia	Both	Age-standardized	Neoplasms	Dietary risks	Rate	2011	227.61567642782	387.11132955672	47.82850125143
247	DALYs (Disability-Adjusted Life Years)	Australasia	Both	Age-standardized	Neoplasms	Dietary risks	Rate	2012	221.01415789237	377.55229177869	46.32737398669
248	DALYs (Disability-Adjusted Life Years)	Australasia	Both	Age-standardized	Neoplasms	Dietary risks	Rate	2013	217.19982356619	373.71199236038	45.43748505151
249	DALYs (Disability-Adjusted Life Years)	Australasia	Both	Age-standardized	Neoplasms	Dietary risks	Rate	2014	215.49361076109	369.24476087382	44.99753186407
250	DALYs (Disability-Adjusted Life Years)	Australasia	Both	Age-standardized	Neoplasms	Dietary risks	Rate	2015	219.47831505565	375.45838077972	45.63244165128
251	DALYs (Disability-Adjusted Life Years)	Australasia	Both	Age-standardized	Neoplasms	Dietary risks	Rate	2016	215.774888839	367.06069639025	45.10468951319
252	DALYs (Disability-Adjusted Life Years)	Australasia	Both	Age-standardized	Neoplasms	Dietary risks	Rate	2017	207.98808930945	352.71485731322	43.57810586235
253	DALYs (Disability-Adjusted Life Years)	Australasia	Both	Age-standardized	Neoplasms	Dietary risks	Rate	2018	204.99559599684	347.66229997436	43.19091629715
254	DALYs (Disability-Adjusted Life Years)	Australasia	Both	Age-standardized	Neoplasms	Dietary risks	Rate	2019	208.30599794787	353.96859771831	43.78766890558
255	DALYs (Disability-Adjusted Life Years)	Australasia	Both	Age-standardized	Neoplasms	Dietary risks	Rate	2020	196.05065558305	336.06413209478	40.90091002757
256	DALYs (Disability-Adjusted Life Years)	Australasia	Both	Age-standardized	Neoplasms	Dietary risks	Rate	2021	199.40590091602	342.84431679346	41.751392378
257	DALYs (Disability-Adjusted Life Years)	Western Europe	Both	Age-standardized	Neoplasms	Dietary risks	Rate	1990	331.00632634059	583.7177261347899	72.5185944288
258	DALYs (Disability-Adjusted Life Years)	Western Europe	Both	Age-standardized	Neoplasms	Dietary risks	Rate	1991	328.69019887878	577.07429045843	71.57318715042
259	DALYs (Disability-Adjusted Life Years)	Western Europe	Both	Age-standardized	Neoplasms	Dietary risks	Rate	1992	327.03459969823	571.29315816034	70.54158291076999
260	DALYs (Disability-Adjusted Life Years)	Western Europe	Both	Age-standardized	Neoplasms	Dietary risks	Rate	1993	325.53878067483	566.5391114117	69.46538708165001
261	DALYs (Disability-Adjusted Life Years)	Western Europe	Both	Age-standardized	Neoplasms	Dietary risks	Rate	1994	321.51090070822	559.0088106603	68.15868925746
262	DALYs (Disability-Adjusted Life Years)	Western Europe	Both	Age-standardized	Neoplasms	Dietary risks	Rate	1995	318.99473441969	554.29204850062	67.06256624193
263	DALYs (Disability-Adjusted Life Years)	Western Europe	Both	Age-standardized	Neoplasms	Dietary risks	Rate	1996	314.81079900092	547.0662707744	65.68840263067
264	DALYs (Disability-Adjusted Life Years)	Western Europe	Both	Age-standardized	Neoplasms	Dietary risks	Rate	1997	308.06632504322	535.5218488972	63.89607387213999
265	DALYs (Disability-Adjusted Life Years)	Western Europe	Both	Age-standardized	Neoplasms	Dietary risks	Rate	1998	303.43428727827	527.3413093814199	62.73542466821
266	DALYs (Disability-Adjusted Life Years)	Western Europe	Both	Age-standardized	Neoplasms	Dietary risks	Rate	1999	296.92477371809	518.38998881142	60.74074425669
267	DALYs (Disability-Adjusted Life Years)	Western Europe	Both	Age-standardized	Neoplasms	Dietary risks	Rate	2000	292.38536568406	510.25923217036	59.21589121397
268	DALYs (Disability-Adjusted Life Years)	Western Europe	Both	Age-standardized	Neoplasms	Dietary risks	Rate	2001	288.6131695614	503.14236145748	57.87856532816
269	DALYs (Disability-Adjusted Life Years)	Western Europe	Both	Age-standardized	Neoplasms	Dietary risks	Rate	2002	285.88912602391	497.94960402572	56.79925108600001
270	DALYs (Disability-Adjusted Life Years)	Western Europe	Both	Age-standardized	Neoplasms	Dietary risks	Rate	2003	282.10538191811	490.51201862697	55.85116076192
271	DALYs (Disability-Adjusted Life Years)	Western Europe	Both	Age-standardized	Neoplasms	Dietary risks	Rate	2004	275.71015674141	477.84832276414	54.58469892295
272	DALYs (Disability-Adjusted Life Years)	Western Europe	Both	Age-standardized	Neoplasms	Dietary risks	Rate	2005	271.17443844418	469.39220772028	53.37975831193
273	DALYs (Disability-Adjusted Life Years)	Western Europe	Both	Age-standardized	Neoplasms	Dietary risks	Rate	2006	266.0487470873	459.6516201342999	52.1977135786
274	DALYs (Disability-Adjusted Life Years)	Western Europe	Both	Age-standardized	Neoplasms	Dietary risks	Rate	2007	262.00802305618	452.01604416333	51.17236049135
275	DALYs (Disability-Adjusted Life Years)	Western Europe	Both	Age-standardized	Neoplasms	Dietary risks	Rate	2008	259.58439927975	447.4258509982701	50.44516002371
276	DALYs (Disability-Adjusted Life Years)	Western Europe	Both	Age-standardized	Neoplasms	Dietary risks	Rate	2009	254.86513210796	440.26230143564	49.63465413471999
277	DALYs (Disability-Adjusted Life Years)	Western Europe	Both	Age-standardized	Neoplasms	Dietary risks	Rate	2010	249.78073103083	432.26446286411	48.51979022656
278	DALYs (Disability-Adjusted Life Years)	Western Europe	Both	Age-standardized	Neoplasms	Dietary risks	Rate	2011	245.32567736999	424.50412594772	47.85051389976
279	DALYs (Disability-Adjusted Life Years)	Western Europe	Both	Age-standardized	Neoplasms	Dietary risks	Rate	2012	241.48213808583	417.11524788492	47.20901996256
280	DALYs (Disability-Adjusted Life Years)	Western Europe	Both	Age-standardized	Neoplasms	Dietary risks	Rate	2013	237.73410609444	410.71619877447	46.52107909708
281	DALYs (Disability-Adjusted Life Years)	Western Europe	Both	Age-standardized	Neoplasms	Dietary risks	Rate	2014	232.61349159979	401.25289467925	45.43263641173
282	DALYs (Disability-Adjusted Life Years)	Western Europe	Both	Age-standardized	Neoplasms	Dietary risks	Rate	2015	232.45329733411	400.44584821082	45.03229013219
283	DALYs (Disability-Adjusted Life Years)	Western Europe	Both	Age-standardized	Neoplasms	Dietary risks	Rate	2016	230.54209435742	397.44984822505	44.44816920901
284	DALYs (Disability-Adjusted Life Years)	Western Europe	Both	Age-standardized	Neoplasms	Dietary risks	Rate	2017	226.64674129524	391.31787569738	43.3862089019
285	DALYs (Disability-Adjusted Life Years)	Western Europe	Both	Age-standardized	Neoplasms	Dietary risks	Rate	2018	224.34838836179	387.68736617387	42.68380947746
286	DALYs (Disability-Adjusted Life Years)	Western Europe	Both	Age-standardized	Neoplasms	Dietary risks	Rate	2019	219.42114990392	378.77301042173	41.58281795883
287	DALYs (Disability-Adjusted Life Years)	Western Europe	Both	Age-standardized	Neoplasms	Dietary risks	Rate	2020	208.9689185451	360.69068914955	39.61006958132
288	DALYs (Disability-Adjusted Life Years)	Western Europe	Both	Age-standardized	Neoplasms	Dietary risks	Rate	2021	206.88797998954	357.55730124065	39.20253645784
289	DALYs (Disability-Adjusted Life Years)	Southern Latin America	Both	Age-standardized	Neoplasms	Dietary risks	Rate	1990	330.80247122975	611.6983472532601	82.45814837801
290	DALYs (Disability-Adjusted Life Years)	Southern Latin America	Both	Age-standardized	Neoplasms	Dietary risks	Rate	1991	327.5498937254	605.81398356192	81.07787903946
291	DALYs (Disability-Adjusted Life Years)	Southern Latin America	Both	Age-standardized	Neoplasms	Dietary risks	Rate	1992	324.61884667453	598.18251140182	79.68138452030999
292	DALYs (Disability-Adjusted Life Years)	Southern Latin America	Both	Age-standardized	Neoplasms	Dietary risks	Rate	1993	321.73607251122	591.25552321746	78.10953316451
293	DALYs (Disability-Adjusted Life Years)	Southern Latin America	Both	Age-standardized	Neoplasms	Dietary risks	Rate	1994	321.48470642607	590.86487194151	77.46539070745
294	DALYs (Disability-Adjusted Life Years)	Southern Latin America	Both	Age-standardized	Neoplasms	Dietary risks	Rate	1995	317.397647485	583.2869243816	76.10419742132
295	DALYs (Disability-Adjusted Life Years)	Southern Latin America	Both	Age-standardized	Neoplasms	Dietary risks	Rate	1996	322.18247888715	592.47360384426	76.63694256992
296	DALYs (Disability-Adjusted Life Years)	Southern Latin America	Both	Age-standardized	Neoplasms	Dietary risks	Rate	1997	328.9476898173	605.33788162808	77.60161012789
297	DALYs (Disability-Adjusted Life Years)	Southern Latin America	Both	Age-standardized	Neoplasms	Dietary risks	Rate	1998	326.74179674955	599.76162624192	77.36153496669999
298	DALYs (Disability-Adjusted Life Years)	Southern Latin America	Both	Age-standardized	Neoplasms	Dietary risks	Rate	1999	327.95294387368	599.6501094602701	78.00026653808
299	DALYs (Disability-Adjusted Life Years)	Southern Latin America	Both	Age-standardized	Neoplasms	Dietary risks	Rate	2000	324.53835994887	589.04989603264	78.14576524889
300	DALYs (Disability-Adjusted Life Years)	Southern Latin America	Both	Age-standardized	Neoplasms	Dietary risks	Rate	2001	322.56650375132	583.52635304202	78.66039300727
301	DALYs (Disability-Adjusted Life Years)	Southern Latin America	Both	Age-standardized	Neoplasms	Dietary risks	Rate	2002	322.1802025127	585.47556368326	79.15155466429
302	DALYs (Disability-Adjusted Life Years)	Southern Latin America	Both	Age-standardized	Neoplasms	Dietary risks	Rate	2003	321.43231240229	581.95918024823	79.78905434407
303	DALYs (Disability-Adjusted Life Years)	Southern Latin America	Both	Age-standardized	Neoplasms	Dietary risks	Rate	2004	315.86835481148	567.49814366481	78.4703966276
304	DALYs (Disability-Adjusted Life Years)	Southern Latin America	Both	Age-standardized	Neoplasms	Dietary risks	Rate	2005	313.14334316308	562.10365073567	77.86708890082001
305	DALYs (Disability-Adjusted Life Years)	Southern Latin America	Both	Age-standardized	Neoplasms	Dietary risks	Rate	2006	310.13004049644	557.11788662628	77.19445827089
306	DALYs (Disability-Adjusted Life Years)	Southern Latin America	Both	Age-standardized	Neoplasms	Dietary risks	Rate	2007	310.63473332539	557.4940126609699	77.43268382999
307	DALYs (Disability-Adjusted Life Years)	Southern Latin America	Both	Age-standardized	Neoplasms	Dietary risks	Rate	2008	305.47178455389	547.48496001978	77.15954653621
308	DALYs (Disability-Adjusted Life Years)	Southern Latin America	Both	Age-standardized	Neoplasms	Dietary risks	Rate	2009	303.0716570704	544.2406061258699	76.53865158789
309	DALYs (Disability-Adjusted Life Years)	Southern Latin America	Both	Age-standardized	Neoplasms	Dietary risks	Rate	2010	298.86610422552	534.93058208131	75.91186841116
310	DALYs (Disability-Adjusted Life Years)	Southern Latin America	Both	Age-standardized	Neoplasms	Dietary risks	Rate	2011	296.13649952154	526.9483799167	75.23277152977
311	DALYs (Disability-Adjusted Life Years)	Southern Latin America	Both	Age-standardized	Neoplasms	Dietary risks	Rate	2012	294.05861210381	523.52073528348	75.05353803507
312	DALYs (Disability-Adjusted Life Years)	Southern Latin America	Both	Age-standardized	Neoplasms	Dietary risks	Rate	2013	292.52565064546	521.44210353902	75.56202512059
313	DALYs (Disability-Adjusted Life Years)	Southern Latin America	Both	Age-standardized	Neoplasms	Dietary risks	Rate	2014	289.20449780445	515.66166242475	75.43756310252999
314	DALYs (Disability-Adjusted Life Years)	Southern Latin America	Both	Age-standardized	Neoplasms	Dietary risks	Rate	2015	287.41273423511	510.46566183302	75.11579116286
315	DALYs (Disability-Adjusted Life Years)	Southern Latin America	Both	Age-standardized	Neoplasms	Dietary risks	Rate	2016	286.43569526606	506.22687550304	74.60280292041
316	DALYs (Disability-Adjusted Life Years)	Southern Latin America	Both	Age-standardized	Neoplasms	Dietary risks	Rate	2017	280.80716881837	497.1751934537699	72.94524681269999
317	DALYs (Disability-Adjusted Life Years)	Southern Latin America	Both	Age-standardized	Neoplasms	Dietary risks	Rate	2018	278.18998612396	487.77749634569	71.89041482939
318	DALYs (Disability-Adjusted Life Years)	Southern Latin America	Both	Age-standardized	Neoplasms	Dietary risks	Rate	2019	275.28523884862	481.37327388455	70.76088545039
319	DALYs (Disability-Adjusted Life Years)	Southern Latin America	Both	Age-standardized	Neoplasms	Dietary risks	Rate	2020	264.13903255401	458.72089538981	67.4428180709
320	DALYs (Disability-Adjusted Life Years)	Southern Latin America	Both	Age-standardized	Neoplasms	Dietary risks	Rate	2021	251.75856376262	434.85081016798	64.37925963986
321	DALYs (Disability-Adjusted Life Years)	High-income North America	Both	Age-standardized	Neoplasms	Dietary risks	Rate	1990	313.09173114406	535.46736160253	67.97970491636
322	DALYs (Disability-Adjusted Life Years)	High-income North America	Both	Age-standardized	Neoplasms	Dietary risks	Rate	1991	309.09883952221	528.75542554724	66.49819478422
323	DALYs (Disability-Adjusted Life Years)	High-income North America	Both	Age-standardized	Neoplasms	Dietary risks	Rate	1992	303.44110073386	519.30114267537	64.61036504209
324	DALYs (Disability-Adjusted Life Years)	High-income North America	Both	Age-standardized	Neoplasms	Dietary risks	Rate	1993	302.42677683461	518.3636833423201	63.92559588022
325	DALYs (Disability-Adjusted Life Years)	High-income North America	Both	Age-standardized	Neoplasms	Dietary risks	Rate	1994	299.89631226538	514.40896322857	62.75369851859
326	DALYs (Disability-Adjusted Life Years)	High-income North America	Both	Age-standardized	Neoplasms	Dietary risks	Rate	1995	296.19564059834	507.55418208987	61.48626753799
327	DALYs (Disability-Adjusted Life Years)	High-income North America	Both	Age-standardized	Neoplasms	Dietary risks	Rate	1996	288.24943004892	493.35760909645	59.22746178430999
328	DALYs (Disability-Adjusted Life Years)	High-income North America	Both	Age-standardized	Neoplasms	Dietary risks	Rate	1997	281.40902770006	480.57388061925	57.14656583179001
329	DALYs (Disability-Adjusted Life Years)	High-income North America	Both	Age-standardized	Neoplasms	Dietary risks	Rate	1998	277.37800977863	472.8037893605	55.90898121757999
330	DALYs (Disability-Adjusted Life Years)	High-income North America	Both	Age-standardized	Neoplasms	Dietary risks	Rate	1999	277.48727467066	472.68416733362	55.22324781715
331	DALYs (Disability-Adjusted Life Years)	High-income North America	Both	Age-standardized	Neoplasms	Dietary risks	Rate	2000	274.70596078903	468.44587136648	54.03676740622
332	DALYs (Disability-Adjusted Life Years)	High-income North America	Both	Age-standardized	Neoplasms	Dietary risks	Rate	2001	272.54586634516	464.1445980300499	53.20810184701
333	DALYs (Disability-Adjusted Life Years)	High-income North America	Both	Age-standardized	Neoplasms	Dietary risks	Rate	2002	269.04212594811	458.39442809687	52.32879826706
334	DALYs (Disability-Adjusted Life Years)	High-income North America	Both	Age-standardized	Neoplasms	Dietary risks	Rate	2003	263.35281903618	449.42936484776	51.09910432730999
335	DALYs (Disability-Adjusted Life Years)	High-income North America	Both	Age-standardized	Neoplasms	Dietary risks	Rate	2004	254.26481767708	434.1023093466901	49.36218508436
336	DALYs (Disability-Adjusted Life Years)	High-income North America	Both	Age-standardized	Neoplasms	Dietary risks	Rate	2005	249.59852003107	425.31265699902	48.19807365374
337	DALYs (Disability-Adjusted Life Years)	High-income North America	Both	Age-standardized	Neoplasms	Dietary risks	Rate	2006	247.42848397291	421.97360365461	47.83937782293
338	DALYs (Disability-Adjusted Life Years)	High-income North America	Both	Age-standardized	Neoplasms	Dietary risks	Rate	2007	243.41326315911	414.1525314574801	47.13469946724
339	DALYs (Disability-Adjusted Life Years)	High-income North America	Both	Age-standardized	Neoplasms	Dietary risks	Rate	2008	240.29401329708	408.66241299901	46.58065253645
340	DALYs (Disability-Adjusted Life Years)	High-income North America	Both	Age-standardized	Neoplasms	Dietary risks	Rate	2009	236.72918961049	402.49774544573	46.12652490114
341	DALYs (Disability-Adjusted Life Years)	High-income North America	Both	Age-standardized	Neoplasms	Dietary risks	Rate	2010	231.19257058863	392.15520805226	44.82921771218
342	DALYs (Disability-Adjusted Life Years)	High-income North America	Both	Age-standardized	Neoplasms	Dietary risks	Rate	2011	228.70564629666	387.77873734711	44.50289541895
343	DALYs (Disability-Adjusted Life Years)	High-income North America	Both	Age-standardized	Neoplasms	Dietary risks	Rate	2012	225.09089142077	381.81802400992	43.6761540146
344	DALYs (Disability-Adjusted Life Years)	High-income North America	Both	Age-standardized	Neoplasms	Dietary risks	Rate	2013	221.3974863232	375.98039439765	43.06510094487
345	DALYs (Disability-Adjusted Life Years)	High-income North America	Both	Age-standardized	Neoplasms	Dietary risks	Rate	2014	219.16006495203	372.2840687705	42.41811227824
346	DALYs (Disability-Adjusted Life Years)	High-income North America	Both	Age-standardized	Neoplasms	Dietary risks	Rate	2015	216.83268739476	368.52918187306	41.58889891442
347	DALYs (Disability-Adjusted Life Years)	High-income North America	Both	Age-standardized	Neoplasms	Dietary risks	Rate	2016	216.49310590208	367.55647924566	41.20159939721
348	DALYs (Disability-Adjusted Life Years)	High-income North America	Both	Age-standardized	Neoplasms	Dietary risks	Rate	2017	212.65944435893	360.85923839537	40.16441400827
349	DALYs (Disability-Adjusted Life Years)	High-income North America	Both	Age-standardized	Neoplasms	Dietary risks	Rate	2018	207.52656032347	352.94204349496	38.93220786329
350	DALYs (Disability-Adjusted Life Years)	High-income North America	Both	Age-standardized	Neoplasms	Dietary risks	Rate	2019	203.91476646788	347.01595858166	37.81599108964
351	DALYs (Disability-Adjusted Life Years)	High-income North America	Both	Age-standardized	Neoplasms	Dietary risks	Rate	2020	200.58592015712	340.77880856983	37.09294884341
352	DALYs (Disability-Adjusted Life Years)	High-income North America	Both	Age-standardized	Neoplasms	Dietary risks	Rate	2021	200.9635341316	345.12307807717	37.31432051051
353	DALYs (Disability-Adjusted Life Years)	Caribbean	Both	Age-standardized	Neoplasms	Dietary risks	Rate	1990	209.37562189668	382.84385259979	68.22526821786
354	DALYs (Disability-Adjusted Life Years)	Caribbean	Both	Age-standardized	Neoplasms	Dietary risks	Rate	1991	205.04866998488	372.26547310675	66.82642386828
355	DALYs (Disability-Adjusted Life Years)	Caribbean	Both	Age-standardized	Neoplasms	Dietary risks	Rate	1992	203.70193993884	365.77853846764	66.53320788523
356	DALYs (Disability-Adjusted Life Years)	Caribbean	Both	Age-standardized	Neoplasms	Dietary risks	Rate	1993	203.88265897993	362.85178208256	67.11833140153999
357	DALYs (Disability-Adjusted Life Years)	Caribbean	Both	Age-standardized	Neoplasms	Dietary risks	Rate	1994	202.73623951545	358.0869889995	67.54249845374
358	DALYs (Disability-Adjusted Life Years)	Caribbean	Both	Age-standardized	Neoplasms	Dietary risks	Rate	1995	203.63693938127	361.37326835542	68.54457787247
359	DALYs (Disability-Adjusted Life Years)	Caribbean	Both	Age-standardized	Neoplasms	Dietary risks	Rate	1996	203.22331111858	355.34503861801	68.24950009161
360	DALYs (Disability-Adjusted Life Years)	Caribbean	Both	Age-standardized	Neoplasms	Dietary risks	Rate	1997	200.03547438743	350.7136505225	67.17249069132
361	DALYs (Disability-Adjusted Life Years)	Caribbean	Both	Age-standardized	Neoplasms	Dietary risks	Rate	1998	200.67662665639	354.11441268331	67.22154624245
362	DALYs (Disability-Adjusted Life Years)	Caribbean	Both	Age-standardized	Neoplasms	Dietary risks	Rate	1999	200.37291828548	350.33578288261	67.53944777483
363	DALYs (Disability-Adjusted Life Years)	Caribbean	Both	Age-standardized	Neoplasms	Dietary risks	Rate	2000	199.44155893436	347.57289584647	67.32455025667
364	DALYs (Disability-Adjusted Life Years)	Caribbean	Both	Age-standardized	Neoplasms	Dietary risks	Rate	2001	200.77360053793	351.55236884856	67.59296175578
365	DALYs (Disability-Adjusted Life Years)	Caribbean	Both	Age-standardized	Neoplasms	Dietary risks	Rate	2002	195.98362299931	340.58404069308	66.00314365101
366	DALYs (Disability-Adjusted Life Years)	Caribbean	Both	Age-standardized	Neoplasms	Dietary risks	Rate	2003	198.0703948714	345.81839671556	67.13536627981999
367	DALYs (Disability-Adjusted Life Years)	Caribbean	Both	Age-standardized	Neoplasms	Dietary risks	Rate	2004	197.90024036671	343.18265711161	66.77721468669
368	DALYs (Disability-Adjusted Life Years)	Caribbean	Both	Age-standardized	Neoplasms	Dietary risks	Rate	2005	197.6315313268	341.60203353343	67.24021493638
369	DALYs (Disability-Adjusted Life Years)	Caribbean	Both	Age-standardized	Neoplasms	Dietary risks	Rate	2006	195.3104239957	333.06815127529	66.58877917526999
370	DALYs (Disability-Adjusted Life Years)	Caribbean	Both	Age-standardized	Neoplasms	Dietary risks	Rate	2007	196.9767980646801	335.30811560489	67.87506885278
371	DALYs (Disability-Adjusted Life Years)	Caribbean	Both	Age-standardized	Neoplasms	Dietary risks	Rate	2008	197.99522402903	336.59061309271	66.59423156902
372	DALYs (Disability-Adjusted Life Years)	Caribbean	Both	Age-standardized	Neoplasms	Dietary risks	Rate	2009	202.9598020139	340.14034839112	67.3371676529
373	DALYs (Disability-Adjusted Life Years)	Caribbean	Both	Age-standardized	Neoplasms	Dietary risks	Rate	2010	197.69379083064	331.71642813837	65.26827691636001
374	DALYs (Disability-Adjusted Life Years)	Caribbean	Both	Age-standardized	Neoplasms	Dietary risks	Rate	2011	198.46046339802	332.77732543934	64.91077831356
375	DALYs (Disability-Adjusted Life Years)	Caribbean	Both	Age-standardized	Neoplasms	Dietary risks	Rate	2012	198.32866658633	334.34801086173	64.03101820457
376	DALYs (Disability-Adjusted Life Years)	Caribbean	Both	Age-standardized	Neoplasms	Dietary risks	Rate	2013	199.85181646897	337.44351234276	64.88414662567
377	DALYs (Disability-Adjusted Life Years)	Caribbean	Both	Age-standardized	Neoplasms	Dietary risks	Rate	2014	202.01179036306	338.7577451433	65.05595610233
378	DALYs (Disability-Adjusted Life Years)	Caribbean	Both	Age-standardized	Neoplasms	Dietary risks	Rate	2015	202.57970244447	340.12471804038	65.81847777973
379	DALYs (Disability-Adjusted Life Years)	Caribbean	Both	Age-standardized	Neoplasms	Dietary risks	Rate	2016	202.85455542443	343.01099916631	66.45657502358999
380	DALYs (Disability-Adjusted Life Years)	Caribbean	Both	Age-standardized	Neoplasms	Dietary risks	Rate	2017	203.38827621533	342.64801565028	67.05091516521
381	DALYs (Disability-Adjusted Life Years)	Caribbean	Both	Age-standardized	Neoplasms	Dietary risks	Rate	2018	201.84113256352	341.48355291039	67.03001348624
382	DALYs (Disability-Adjusted Life Years)	Caribbean	Both	Age-standardized	Neoplasms	Dietary risks	Rate	2019	203.24519743266	345.00522448964	67.1641991338
383	DALYs (Disability-Adjusted Life Years)	Caribbean	Both	Age-standardized	Neoplasms	Dietary risks	Rate	2020	200.0043038705	338.5078033264	67.50025373683
384	DALYs (Disability-Adjusted Life Years)	Caribbean	Both	Age-standardized	Neoplasms	Dietary risks	Rate	2021	198.14790792627	336.61035140803	65.71521563894
385	DALYs (Disability-Adjusted Life Years)	Andean Latin America	Both	Age-standardized	Neoplasms	Dietary risks	Rate	1990	182.82000591302	473.69659267725	57.87761345369
386	DALYs (Disability-Adjusted Life Years)	Andean Latin America	Both	Age-standardized	Neoplasms	Dietary risks	Rate	1991	176.45010847591	451.40914088738	57.38767007801
387	DALYs (Disability-Adjusted Life Years)	Andean Latin America	Both	Age-standardized	Neoplasms	Dietary risks	Rate	1992	183.60523045892	463.6417275601101	58.89581456312001
388	DALYs (Disability-Adjusted Life Years)	Andean Latin America	Both	Age-standardized	Neoplasms	Dietary risks	Rate	1993	183.07445490642	467.2486928268399	59.79902203437
389	DALYs (Disability-Adjusted Life Years)	Andean Latin America	Both	Age-standardized	Neoplasms	Dietary risks	Rate	1994	183.10089538873	470.25435902528	59.19824970520001
390	DALYs (Disability-Adjusted Life Years)	Andean Latin America	Both	Age-standardized	Neoplasms	Dietary risks	Rate	1995	184.31547878348	468.91082060754	58.7932039118
391	DALYs (Disability-Adjusted Life Years)	Andean Latin America	Both	Age-standardized	Neoplasms	Dietary risks	Rate	1996	180.42016926079	450.4066272208601	56.2940061877
392	DALYs (Disability-Adjusted Life Years)	Andean Latin America	Both	Age-standardized	Neoplasms	Dietary risks	Rate	1997	179.34479182843	448.8472626831101	55.56269693585
393	DALYs (Disability-Adjusted Life Years)	Andean Latin America	Both	Age-standardized	Neoplasms	Dietary risks	Rate	1998	178.8864747381	452.3285402314201	55.55310120662
394	DALYs (Disability-Adjusted Life Years)	Andean Latin America	Both	Age-standardized	Neoplasms	Dietary risks	Rate	1999	172.70676215224	438.3758970155701	53.89062099755
395	DALYs (Disability-Adjusted Life Years)	Andean Latin America	Both	Age-standardized	Neoplasms	Dietary risks	Rate	2000	172.8609416629	434.17125028957	55.19814357586
396	DALYs (Disability-Adjusted Life Years)	Andean Latin America	Both	Age-standardized	Neoplasms	Dietary risks	Rate	2001	171.35321046858	424.74624781638	54.64462964307
397	DALYs (Disability-Adjusted Life Years)	Andean Latin America	Both	Age-standardized	Neoplasms	Dietary risks	Rate	2002	174.73200959142	432.0430690596101	56.38033412163
398	DALYs (Disability-Adjusted Life Years)	Andean Latin America	Both	Age-standardized	Neoplasms	Dietary risks	Rate	2003	175.85742193756	432.1636787946001	56.75846889136999
399	DALYs (Disability-Adjusted Life Years)	Andean Latin America	Both	Age-standardized	Neoplasms	Dietary risks	Rate	2004	171.85725361261	415.53542061518	55.54826417956
400	DALYs (Disability-Adjusted Life Years)	Andean Latin America	Both	Age-standardized	Neoplasms	Dietary risks	Rate	2005	169.63290382542	407.49021373908	54.10899303812
401	DALYs (Disability-Adjusted Life Years)	Andean Latin America	Both	Age-standardized	Neoplasms	Dietary risks	Rate	2006	166.77740680898	400.3399307351201	53.35111390928
402	DALYs (Disability-Adjusted Life Years)	Andean Latin America	Both	Age-standardized	Neoplasms	Dietary risks	Rate	2007	163.08210915752	390.14319678133	52.32752591619
403	DALYs (Disability-Adjusted Life Years)	Andean Latin America	Both	Age-standardized	Neoplasms	Dietary risks	Rate	2008	163.29519547193	389.6475711368301	51.78116188638
404	DALYs (Disability-Adjusted Life Years)	Andean Latin America	Both	Age-standardized	Neoplasms	Dietary risks	Rate	2009	168.2046737263	406.0379805633	53.34499541738001
405	DALYs (Disability-Adjusted Life Years)	Andean Latin America	Both	Age-standardized	Neoplasms	Dietary risks	Rate	2010	167.73017714263	394.13621928324	54.0884237543
406	DALYs (Disability-Adjusted Life Years)	Andean Latin America	Both	Age-standardized	Neoplasms	Dietary risks	Rate	2011	163.82909941151	382.78690050945	51.29388442879
407	DALYs (Disability-Adjusted Life Years)	Andean Latin America	Both	Age-standardized	Neoplasms	Dietary risks	Rate	2012	160.98972188746	372.0263187030099	49.67281001299001
408	DALYs (Disability-Adjusted Life Years)	Andean Latin America	Both	Age-standardized	Neoplasms	Dietary risks	Rate	2013	155.98166386977	356.27419645425	49.26310420974
409	DALYs (Disability-Adjusted Life Years)	Andean Latin America	Both	Age-standardized	Neoplasms	Dietary risks	Rate	2014	151.6680954987	342.27529810186	48.47531876064
410	DALYs (Disability-Adjusted Life Years)	Andean Latin America	Both	Age-standardized	Neoplasms	Dietary risks	Rate	2015	148.26880998857	332.9625985752	47.2839149566
411	DALYs (Disability-Adjusted Life Years)	Andean Latin America	Both	Age-standardized	Neoplasms	Dietary risks	Rate	2016	149.26062587482	339.26846570225	45.8640903142
412	DALYs (Disability-Adjusted Life Years)	Andean Latin America	Both	Age-standardized	Neoplasms	Dietary risks	Rate	2017	155.76595966139	353.35514437646	48.67738370538
413	DALYs (Disability-Adjusted Life Years)	Andean Latin America	Both	Age-standardized	Neoplasms	Dietary risks	Rate	2018	160.09602381063	363.60832504462	49.06603047382
414	DALYs (Disability-Adjusted Life Years)	Andean Latin America	Both	Age-standardized	Neoplasms	Dietary risks	Rate	2019	165.32154805294	379.69869008872	49.90782022004
415	DALYs (Disability-Adjusted Life Years)	Andean Latin America	Both	Age-standardized	Neoplasms	Dietary risks	Rate	2020	158.3986833469	365.29995575321	47.69788098385
416	DALYs (Disability-Adjusted Life Years)	Andean Latin America	Both	Age-standardized	Neoplasms	Dietary risks	Rate	2021	156.75871259221	363.24478329229	47.38562842161
417	DALYs (Disability-Adjusted Life Years)	Central Latin America	Both	Age-standardized	Neoplasms	Dietary risks	Rate	1990	145.00420803366	343.55303591483	35.33299972686
418	DALYs (Disability-Adjusted Life Years)	Central Latin America	Both	Age-standardized	Neoplasms	Dietary risks	Rate	1991	144.9675146809	342.74452783673	35.54573986022
419	DALYs (Disability-Adjusted Life Years)	Central Latin America	Both	Age-standardized	Neoplasms	Dietary risks	Rate	1992	145.69306528587	343.50429196679	35.82117215447
420	DALYs (Disability-Adjusted Life Years)	Central Latin America	Both	Age-standardized	Neoplasms	Dietary risks	Rate	1993	145.93079723222	342.3279057982	36.17745583999
421	DALYs (Disability-Adjusted Life Years)	Central Latin America	Both	Age-standardized	Neoplasms	Dietary risks	Rate	1994	146.05327474239	342.0119646735	36.51749077205
422	DALYs (Disability-Adjusted Life Years)	Central Latin America	Both	Age-standardized	Neoplasms	Dietary risks	Rate	1995	144.14746310677	334.38481964016	35.99188073409
423	DALYs (Disability-Adjusted Life Years)	Central Latin America	Both	Age-standardized	Neoplasms	Dietary risks	Rate	1996	143.00007019799	330.69123403293	35.97417420468
424	DALYs (Disability-Adjusted Life Years)	Central Latin America	Both	Age-standardized	Neoplasms	Dietary risks	Rate	1997	140.62032951669	322.52830227022	35.83594261456
425	DALYs (Disability-Adjusted Life Years)	Central Latin America	Both	Age-standardized	Neoplasms	Dietary risks	Rate	1998	139.17157190367	316.47456150096	35.58049690168
426	DALYs (Disability-Adjusted Life Years)	Central Latin America	Both	Age-standardized	Neoplasms	Dietary risks	Rate	1999	138.00060401494	312.85902948651	35.56084871386
427	DALYs (Disability-Adjusted Life Years)	Central Latin America	Both	Age-standardized	Neoplasms	Dietary risks	Rate	2000	138.5006795255	313.31055075866	36.09066830771
428	DALYs (Disability-Adjusted Life Years)	Central Latin America	Both	Age-standardized	Neoplasms	Dietary risks	Rate	2001	137.56488374445	308.48245017089	36.04452316797
429	DALYs (Disability-Adjusted Life Years)	Central Latin America	Both	Age-standardized	Neoplasms	Dietary risks	Rate	2002	137.78669046296	306.91070757677	36.29328008570999
430	DALYs (Disability-Adjusted Life Years)	Central Latin America	Both	Age-standardized	Neoplasms	Dietary risks	Rate	2003	139.67985004247	308.61403169456	36.94380656591
431	DALYs (Disability-Adjusted Life Years)	Central Latin America	Both	Age-standardized	Neoplasms	Dietary risks	Rate	2004	138.21982804688	303.79339993165	36.46245211784
432	DALYs (Disability-Adjusted Life Years)	Central Latin America	Both	Age-standardized	Neoplasms	Dietary risks	Rate	2005	136.59101549901	297.84960120521	35.96960588481
433	DALYs (Disability-Adjusted Life Years)	Central Latin America	Both	Age-standardized	Neoplasms	Dietary risks	Rate	2006	137.21698276463	297.81232312023	36.09585788965
434	DALYs (Disability-Adjusted Life Years)	Central Latin America	Both	Age-standardized	Neoplasms	Dietary risks	Rate	2007	134.50923785929	289.9894614955	35.50149614677
435	DALYs (Disability-Adjusted Life Years)	Central Latin America	Both	Age-standardized	Neoplasms	Dietary risks	Rate	2008	136.44725684688	291.76551575544	35.93316552352
436	DALYs (Disability-Adjusted Life Years)	Central Latin America	Both	Age-standardized	Neoplasms	Dietary risks	Rate	2009	138.17926654658	293.90588441516	36.15182957227
437	DALYs (Disability-Adjusted Life Years)	Central Latin America	Both	Age-standardized	Neoplasms	Dietary risks	Rate	2010	137.01103886806	288.54864241636	36.24414101144
438	DALYs (Disability-Adjusted Life Years)	Central Latin America	Both	Age-standardized	Neoplasms	Dietary risks	Rate	2011	135.51233208779	283.12197180825	36.34349892431
439	DALYs (Disability-Adjusted Life Years)	Central Latin America	Both	Age-standardized	Neoplasms	Dietary risks	Rate	2012	136.86907598592	282.68140762527	36.95223990005
440	DALYs (Disability-Adjusted Life Years)	Central Latin America	Both	Age-standardized	Neoplasms	Dietary risks	Rate	2013	139.06813237705	284.74374850271	37.91982834999
441	DALYs (Disability-Adjusted Life Years)	Central Latin America	Both	Age-standardized	Neoplasms	Dietary risks	Rate	2014	138.74507110766	282.16208386752	37.81800019018
442	DALYs (Disability-Adjusted Life Years)	Central Latin America	Both	Age-standardized	Neoplasms	Dietary risks	Rate	2015	139.28753917366	281.8410881921	38.02970170433
443	DALYs (Disability-Adjusted Life Years)	Central Latin America	Both	Age-standardized	Neoplasms	Dietary risks	Rate	2016	143.67246553145	288.68442609778	39.22178364387
444	DALYs (Disability-Adjusted Life Years)	Central Latin America	Both	Age-standardized	Neoplasms	Dietary risks	Rate	2017	143.17146521349	285.07347668144	39.17386083687
445	DALYs (Disability-Adjusted Life Years)	Central Latin America	Both	Age-standardized	Neoplasms	Dietary risks	Rate	2018	144.41992845679	285.30522445101	39.96510946911999
446	DALYs (Disability-Adjusted Life Years)	Central Latin America	Both	Age-standardized	Neoplasms	Dietary risks	Rate	2019	145.59497391606	286.37803434922	40.51237838457
447	DALYs (Disability-Adjusted Life Years)	Central Latin America	Both	Age-standardized	Neoplasms	Dietary risks	Rate	2020	146.72169626694	292.89796346378	39.64494729049
448	DALYs (Disability-Adjusted Life Years)	Central Latin America	Both	Age-standardized	Neoplasms	Dietary risks	Rate	2021	147.75621558899	294.02012977113	40.595386908
449	DALYs (Disability-Adjusted Life Years)	Tropical Latin America	Both	Age-standardized	Neoplasms	Dietary risks	Rate	1990	208.24868764078	433.88002727818	39.37157135897
450	DALYs (Disability-Adjusted Life Years)	Tropical Latin America	Both	Age-standardized	Neoplasms	Dietary risks	Rate	1991	206.40398510209	428.75191032188	39.11576412282
451	DALYs (Disability-Adjusted Life Years)	Tropical Latin America	Both	Age-standardized	Neoplasms	Dietary risks	Rate	1992	209.22590462242	431.94179902264	39.43921668025
452	DALYs (Disability-Adjusted Life Years)	Tropical Latin America	Both	Age-standardized	Neoplasms	Dietary risks	Rate	1993	212.89796208357	436.09103819387	39.96955214137
453	DALYs (Disability-Adjusted Life Years)	Tropical Latin America	Both	Age-standardized	Neoplasms	Dietary risks	Rate	1994	211.45630872143	431.6377704769	40.11211278248
454	DALYs (Disability-Adjusted Life Years)	Tropical Latin America	Both	Age-standardized	Neoplasms	Dietary risks	Rate	1995	209.27631713841	423.25207337875	39.94302092952
455	DALYs (Disability-Adjusted Life Years)	Tropical Latin America	Both	Age-standardized	Neoplasms	Dietary risks	Rate	1996	207.2972890534	416.39977988867	39.87249365155
456	DALYs (Disability-Adjusted Life Years)	Tropical Latin America	Both	Age-standardized	Neoplasms	Dietary risks	Rate	1997	206.1576523894	414.3589791477699	39.75986292859
457	DALYs (Disability-Adjusted Life Years)	Tropical Latin America	Both	Age-standardized	Neoplasms	Dietary risks	Rate	1998	207.76295047325	414.13378900679	40.39794791028
458	DALYs (Disability-Adjusted Life Years)	Tropical Latin America	Both	Age-standardized	Neoplasms	Dietary risks	Rate	1999	208.8115396283	414.1358579565699	41.10065461748
459	DALYs (Disability-Adjusted Life Years)	Tropical Latin America	Both	Age-standardized	Neoplasms	Dietary risks	Rate	2000	208.99999149757	411.08788265896	41.93319298813
460	DALYs (Disability-Adjusted Life Years)	Tropical Latin America	Both	Age-standardized	Neoplasms	Dietary risks	Rate	2001	209.62915696909	410.20203427195	42.6260682044
461	DALYs (Disability-Adjusted Life Years)	Tropical Latin America	Both	Age-standardized	Neoplasms	Dietary risks	Rate	2002	210.57891276918	411.64842825148	43.03733458865
462	DALYs (Disability-Adjusted Life Years)	Tropical Latin America	Both	Age-standardized	Neoplasms	Dietary risks	Rate	2003	210.23501156519	406.86808751743	42.88911649524
463	DALYs (Disability-Adjusted Life Years)	Tropical Latin America	Both	Age-standardized	Neoplasms	Dietary risks	Rate	2004	210.8130570023	407.15323719295	43.11840264551
464	DALYs (Disability-Adjusted Life Years)	Tropical Latin America	Both	Age-standardized	Neoplasms	Dietary risks	Rate	2005	207.25969177552	399.21439967948	42.94849873782
465	DALYs (Disability-Adjusted Life Years)	Tropical Latin America	Both	Age-standardized	Neoplasms	Dietary risks	Rate	2006	206.30577153089	393.4235884577	42.52144532089
466	DALYs (Disability-Adjusted Life Years)	Tropical Latin America	Both	Age-standardized	Neoplasms	Dietary risks	Rate	2007	204.77703782568	389.04149080782	42.16250171798
467	DALYs (Disability-Adjusted Life Years)	Tropical Latin America	Both	Age-standardized	Neoplasms	Dietary risks	Rate	2008	204.3028293766	384.77457875866	42.21098889558
468	DALYs (Disability-Adjusted Life Years)	Tropical Latin America	Both	Age-standardized	Neoplasms	Dietary risks	Rate	2009	203.27245845348	381.93986351925	41.80628740322
469	DALYs (Disability-Adjusted Life Years)	Tropical Latin America	Both	Age-standardized	Neoplasms	Dietary risks	Rate	2010	202.24113567666	376.99927141867	41.78691569031
470	DALYs (Disability-Adjusted Life Years)	Tropical Latin America	Both	Age-standardized	Neoplasms	Dietary risks	Rate	2011	201.73770137613	374.00752472169	41.88467755706
471	DALYs (Disability-Adjusted Life Years)	Tropical Latin America	Both	Age-standardized	Neoplasms	Dietary risks	Rate	2012	199.29217127544	367.42186779931	41.58570019621001
472	DALYs (Disability-Adjusted Life Years)	Tropical Latin America	Both	Age-standardized	Neoplasms	Dietary risks	Rate	2013	198.26888799426	365.4389796534	41.21417967477
473	DALYs (Disability-Adjusted Life Years)	Tropical Latin America	Both	Age-standardized	Neoplasms	Dietary risks	Rate	2014	196.84353463719	362.01847360196	41.14172948934
474	DALYs (Disability-Adjusted Life Years)	Tropical Latin America	Both	Age-standardized	Neoplasms	Dietary risks	Rate	2015	196.46291174645	360.69073274494	40.91123982699
475	DALYs (Disability-Adjusted Life Years)	Tropical Latin America	Both	Age-standardized	Neoplasms	Dietary risks	Rate	2016	199.48411698642	363.83571962716	42.00665334443
476	DALYs (Disability-Adjusted Life Years)	Tropical Latin America	Both	Age-standardized	Neoplasms	Dietary risks	Rate	2017	195.7904629685	355.45699675129	41.18877696851
477	DALYs (Disability-Adjusted Life Years)	Tropical Latin America	Both	Age-standardized	Neoplasms	Dietary risks	Rate	2018	195.46143933393	354.97958000249	41.25547532088
478	DALYs (Disability-Adjusted Life Years)	Tropical Latin America	Both	Age-standardized	Neoplasms	Dietary risks	Rate	2019	196.86568889513	356.86708195497	41.69843185739001
479	DALYs (Disability-Adjusted Life Years)	Tropical Latin America	Both	Age-standardized	Neoplasms	Dietary risks	Rate	2020	197.66143119813	358.36980072165	41.76765593346
480	DALYs (Disability-Adjusted Life Years)	Tropical Latin America	Both	Age-standardized	Neoplasms	Dietary risks	Rate	2021	197.23292205464	356.50006001297	42.15383062949
481	DALYs (Disability-Adjusted Life Years)	South Asia	Both	Age-standardized	Neoplasms	Dietary risks	Rate	1990	120.3062747051	219.67016963828	39.49308013447
482	DALYs (Disability-Adjusted Life Years)	South Asia	Both	Age-standardized	Neoplasms	Dietary risks	Rate	1991	119.75888418532	218.61190376423	38.90946308318
483	DALYs (Disability-Adjusted Life Years)	South Asia	Both	Age-standardized	Neoplasms	Dietary risks	Rate	1992	120.60766057631	223.30410319355	39.07974332641
484	DALYs (Disability-Adjusted Life Years)	South Asia	Both	Age-standardized	Neoplasms	Dietary risks	Rate	1993	120.0357454189	220.31068293957	38.34057379097
485	DALYs (Disability-Adjusted Life Years)	South Asia	Both	Age-standardized	Neoplasms	Dietary risks	Rate	1994	120.69973635149	220.94573570312	38.67481087003
486	DALYs (Disability-Adjusted Life Years)	South Asia	Both	Age-standardized	Neoplasms	Dietary risks	Rate	1995	121.66236360585	219.13590460397	39.43816430612
487	DALYs (Disability-Adjusted Life Years)	South Asia	Both	Age-standardized	Neoplasms	Dietary risks	Rate	1996	121.65959809221	219.13218579507	38.65273032512
488	DALYs (Disability-Adjusted Life Years)	South Asia	Both	Age-standardized	Neoplasms	Dietary risks	Rate	1997	122.12533083846	217.22850707654	38.88886855622
489	DALYs (Disability-Adjusted Life Years)	South Asia	Both	Age-standardized	Neoplasms	Dietary risks	Rate	1998	121.9632511215	221.5536372877	39.65465118019
490	DALYs (Disability-Adjusted Life Years)	South Asia	Both	Age-standardized	Neoplasms	Dietary risks	Rate	1999	118.97183509308	213.85245548578	38.30231143648
491	DALYs (Disability-Adjusted Life Years)	South Asia	Both	Age-standardized	Neoplasms	Dietary risks	Rate	2000	117.90007165937	211.43128157975	36.78397110033
492	DALYs (Disability-Adjusted Life Years)	South Asia	Both	Age-standardized	Neoplasms	Dietary risks	Rate	2001	117.39992281596	209.3770425206	38.04650985079
493	DALYs (Disability-Adjusted Life Years)	South Asia	Both	Age-standardized	Neoplasms	Dietary risks	Rate	2002	116.21658777432	206.65361412486	37.57590179092
494	DALYs (Disability-Adjusted Life Years)	South Asia	Both	Age-standardized	Neoplasms	Dietary risks	Rate	2003	115.56391680874	206.40212765111	37.74406763413
495	DALYs (Disability-Adjusted Life Years)	South Asia	Both	Age-standardized	Neoplasms	Dietary risks	Rate	2004	113.17507785399	202.53681357253	36.55153557286
496	DALYs (Disability-Adjusted Life Years)	South Asia	Both	Age-standardized	Neoplasms	Dietary risks	Rate	2005	112.74688130504	200.35739769658	36.30285992395
497	DALYs (Disability-Adjusted Life Years)	South Asia	Both	Age-standardized	Neoplasms	Dietary risks	Rate	2006	111.41078182686	198.04738874589	36.27406864408
498	DALYs (Disability-Adjusted Life Years)	South Asia	Both	Age-standardized	Neoplasms	Dietary risks	Rate	2007	111.96147839648	199.58414874287	36.89226111876
499	DALYs (Disability-Adjusted Life Years)	South Asia	Both	Age-standardized	Neoplasms	Dietary risks	Rate	2008	111.36132150538	198.77829529422	35.88652068646
500	DALYs (Disability-Adjusted Life Years)	South Asia	Both	Age-standardized	Neoplasms	Dietary risks	Rate	2009	109.8441292738	195.15543348673	35.90949883599
501	DALYs (Disability-Adjusted Life Years)	South Asia	Both	Age-standardized	Neoplasms	Dietary risks	Rate	2010	110.23716012734	195.77163346473	36.13764415497999
502	DALYs (Disability-Adjusted Life Years)	South Asia	Both	Age-standardized	Neoplasms	Dietary risks	Rate	2011	109.94101314093	197.58043516513	35.75419760045
503	DALYs (Disability-Adjusted Life Years)	South Asia	Both	Age-standardized	Neoplasms	Dietary risks	Rate	2012	108.95705336473	195.0545952046	35.8652601808
504	DALYs (Disability-Adjusted Life Years)	South Asia	Both	Age-standardized	Neoplasms	Dietary risks	Rate	2013	109.66201912797	194.60824175609	35.32877617973
505	DALYs (Disability-Adjusted Life Years)	South Asia	Both	Age-standardized	Neoplasms	Dietary risks	Rate	2014	109.78404976728	195.39330583381	36.28151259015
506	DALYs (Disability-Adjusted Life Years)	South Asia	Both	Age-standardized	Neoplasms	Dietary risks	Rate	2015	111.17624232466	195.21066539561	36.36382015374
507	DALYs (Disability-Adjusted Life Years)	South Asia	Both	Age-standardized	Neoplasms	Dietary risks	Rate	2016	111.74393729473	198.51725617244	35.66516020137
508	DALYs (Disability-Adjusted Life Years)	South Asia	Both	Age-standardized	Neoplasms	Dietary risks	Rate	2017	113.17659311247	197.66909543043	36.49521158597
509	DALYs (Disability-Adjusted Life Years)	South Asia	Both	Age-standardized	Neoplasms	Dietary risks	Rate	2018	114.38562126222	198.18247343496	37.3123726609
510	DALYs (Disability-Adjusted Life Years)	South Asia	Both	Age-standardized	Neoplasms	Dietary risks	Rate	2019	114.16190484667	199.97863582182	37.71488681109
511	DALYs (Disability-Adjusted Life Years)	South Asia	Both	Age-standardized	Neoplasms	Dietary risks	Rate	2020	113.05658522618	197.72292076802	36.96890738135
512	DALYs (Disability-Adjusted Life Years)	South Asia	Both	Age-standardized	Neoplasms	Dietary risks	Rate	2021	112.31248635231	193.31698531115	36.65891020721
513	DALYs (Disability-Adjusted Life Years)	North Africa and Middle East	Both	Age-standardized	Neoplasms	Dietary risks	Rate	1990	136.59657984949	274.45048683777	42.77945448946
514	DALYs (Disability-Adjusted Life Years)	North Africa and Middle East	Both	Age-standardized	Neoplasms	Dietary risks	Rate	1991	135.50386445701	270.96721376414	42.6007610382
515	DALYs (Disability-Adjusted Life Years)	North Africa and Middle East	Both	Age-standardized	Neoplasms	Dietary risks	Rate	1992	134.48797413482	268.54959917026	42.58395405887
516	DALYs (Disability-Adjusted Life Years)	North Africa and Middle East	Both	Age-standardized	Neoplasms	Dietary risks	Rate	1993	133.88629909561	264.88258510048	42.86193859377
517	DALYs (Disability-Adjusted Life Years)	North Africa and Middle East	Both	Age-standardized	Neoplasms	Dietary risks	Rate	1994	133.12300594528	260.88708319917	42.77737818489
518	DALYs (Disability-Adjusted Life Years)	North Africa and Middle East	Both	Age-standardized	Neoplasms	Dietary risks	Rate	1995	131.65387790831	259.36624482697	42.80377773568
519	DALYs (Disability-Adjusted Life Years)	North Africa and Middle East	Both	Age-standardized	Neoplasms	Dietary risks	Rate	1996	129.87959508691	253.80774278335	42.51801502127
520	DALYs (Disability-Adjusted Life Years)	North Africa and Middle East	Both	Age-standardized	Neoplasms	Dietary risks	Rate	1997	128.3080974988	250.89100169594	41.82741193201
521	DALYs (Disability-Adjusted Life Years)	North Africa and Middle East	Both	Age-standardized	Neoplasms	Dietary risks	Rate	1998	126.04095136823	246.20897894259	41.21451257327
522	DALYs (Disability-Adjusted Life Years)	North Africa and Middle East	Both	Age-standardized	Neoplasms	Dietary risks	Rate	1999	124.0464871082	241.02454203816	40.68747205945
523	DALYs (Disability-Adjusted Life Years)	North Africa and Middle East	Both	Age-standardized	Neoplasms	Dietary risks	Rate	2000	120.9340662683	232.80698288215	39.39901680602
524	DALYs (Disability-Adjusted Life Years)	North Africa and Middle East	Both	Age-standardized	Neoplasms	Dietary risks	Rate	2001	119.56285733409	230.96832112795	38.90448612158
525	DALYs (Disability-Adjusted Life Years)	North Africa and Middle East	Both	Age-standardized	Neoplasms	Dietary risks	Rate	2002	119.03934228232	230.06453104904	38.60391449624
526	DALYs (Disability-Adjusted Life Years)	North Africa and Middle East	Both	Age-standardized	Neoplasms	Dietary risks	Rate	2003	119.94751680023	230.67891092091	38.36729587476
527	DALYs (Disability-Adjusted Life Years)	North Africa and Middle East	Both	Age-standardized	Neoplasms	Dietary risks	Rate	2004	120.37273601911	230.86749035427	38.33595168977
528	DALYs (Disability-Adjusted Life Years)	North Africa and Middle East	Both	Age-standardized	Neoplasms	Dietary risks	Rate	2005	121.06772107281	229.3246602215	38.0016302458
529	DALYs (Disability-Adjusted Life Years)	North Africa and Middle East	Both	Age-standardized	Neoplasms	Dietary risks	Rate	2006	121.5153519654	229.23769785279	37.86200064009
530	DALYs (Disability-Adjusted Life Years)	North Africa and Middle East	Both	Age-standardized	Neoplasms	Dietary risks	Rate	2007	121.38845187249	227.52780534008	37.75789165709
531	DALYs (Disability-Adjusted Life Years)	North Africa and Middle East	Both	Age-standardized	Neoplasms	Dietary risks	Rate	2008	122.34678463051	229.24854456502	37.91240394057
532	DALYs (Disability-Adjusted Life Years)	North Africa and Middle East	Both	Age-standardized	Neoplasms	Dietary risks	Rate	2009	123.90615491287	231.90485501434	38.36015550659
533	DALYs (Disability-Adjusted Life Years)	North Africa and Middle East	Both	Age-standardized	Neoplasms	Dietary risks	Rate	2010	123.91407289049	229.78542056086	38.42380476979
534	DALYs (Disability-Adjusted Life Years)	North Africa and Middle East	Both	Age-standardized	Neoplasms	Dietary risks	Rate	2011	123.81917292723	230.24371534835	38.43629395042
535	DALYs (Disability-Adjusted Life Years)	North Africa and Middle East	Both	Age-standardized	Neoplasms	Dietary risks	Rate	2012	124.28912835801	228.13298955668	38.34717576566
536	DALYs (Disability-Adjusted Life Years)	North Africa and Middle East	Both	Age-standardized	Neoplasms	Dietary risks	Rate	2013	124.34828490189	227.47682462436	38.14868796131
537	DALYs (Disability-Adjusted Life Years)	North Africa and Middle East	Both	Age-standardized	Neoplasms	Dietary risks	Rate	2014	125.37642128558	228.02030750558	38.463971965
538	DALYs (Disability-Adjusted Life Years)	North Africa and Middle East	Both	Age-standardized	Neoplasms	Dietary risks	Rate	2015	126.19398856241	227.45053944774	38.81338658209
539	DALYs (Disability-Adjusted Life Years)	North Africa and Middle East	Both	Age-standardized	Neoplasms	Dietary risks	Rate	2016	125.56863425434	225.68955063754	38.30978403369
540	DALYs (Disability-Adjusted Life Years)	North Africa and Middle East	Both	Age-standardized	Neoplasms	Dietary risks	Rate	2017	123.95177665663	222.86118188955	37.80240425924
541	DALYs (Disability-Adjusted Life Years)	North Africa and Middle East	Both	Age-standardized	Neoplasms	Dietary risks	Rate	2018	123.07804478866	222.50233651614	37.59124348516
542	DALYs (Disability-Adjusted Life Years)	North Africa and Middle East	Both	Age-standardized	Neoplasms	Dietary risks	Rate	2019	123.1881857247	219.66732390364	37.80304980366
543	DALYs (Disability-Adjusted Life Years)	North Africa and Middle East	Both	Age-standardized	Neoplasms	Dietary risks	Rate	2020	121.53324585728	219.5466361551	37.16337733331
544	DALYs (Disability-Adjusted Life Years)	North Africa and Middle East	Both	Age-standardized	Neoplasms	Dietary risks	Rate	2021	120.94561456361	218.53491254087	36.64331591839
545	DALYs (Disability-Adjusted Life Years)	Central Sub-Saharan Africa	Both	Age-standardized	Neoplasms	Dietary risks	Rate	1990	185.94065871978	323.17159033001	58.73090077219999
546	DALYs (Disability-Adjusted Life Years)	Central Sub-Saharan Africa	Both	Age-standardized	Neoplasms	Dietary risks	Rate	1991	185.61548178259	319.78547484697	59.43833195228
547	DALYs (Disability-Adjusted Life Years)	Central Sub-Saharan Africa	Both	Age-standardized	Neoplasms	Dietary risks	Rate	1992	184.0157599898	313.26494389093	58.95205160422
548	DALYs (Disability-Adjusted Life Years)	Central Sub-Saharan Africa	Both	Age-standardized	Neoplasms	Dietary risks	Rate	1993	182.76748782023	310.61684899765	58.26918626562
549	DALYs (Disability-Adjusted Life Years)	Central Sub-Saharan Africa	Both	Age-standardized	Neoplasms	Dietary risks	Rate	1994	183.14484975743	309.9688826468	57.02219631831
550	DALYs (Disability-Adjusted Life Years)	Central Sub-Saharan Africa	Both	Age-standardized	Neoplasms	Dietary risks	Rate	1995	183.7982997666	312.65674487445	56.79464443792001
551	DALYs (Disability-Adjusted Life Years)	Central Sub-Saharan Africa	Both	Age-standardized	Neoplasms	Dietary risks	Rate	1996	184.69714734023	314.59098211926	56.82727892161
552	DALYs (Disability-Adjusted Life Years)	Central Sub-Saharan Africa	Both	Age-standardized	Neoplasms	Dietary risks	Rate	1997	179.25048827944	301.35007846284	55.88686411416
553	DALYs (Disability-Adjusted Life Years)	Central Sub-Saharan Africa	Both	Age-standardized	Neoplasms	Dietary risks	Rate	1998	179.0809280811	301.47383137545	56.4563671272
554	DALYs (Disability-Adjusted Life Years)	Central Sub-Saharan Africa	Both	Age-standardized	Neoplasms	Dietary risks	Rate	1999	178.22353303304	300.63669203262	56.63672706377
555	DALYs (Disability-Adjusted Life Years)	Central Sub-Saharan Africa	Both	Age-standardized	Neoplasms	Dietary risks	Rate	2000	177.28682636501	300.38334416417	57.09199461185
556	DALYs (Disability-Adjusted Life Years)	Central Sub-Saharan Africa	Both	Age-standardized	Neoplasms	Dietary risks	Rate	2001	174.67269660452	295.47312363676	57.19052528485999
557	DALYs (Disability-Adjusted Life Years)	Central Sub-Saharan Africa	Both	Age-standardized	Neoplasms	Dietary risks	Rate	2002	170.41168163327	290.35366920328	57.34363153541
558	DALYs (Disability-Adjusted Life Years)	Central Sub-Saharan Africa	Both	Age-standardized	Neoplasms	Dietary risks	Rate	2003	170.71594706454	287.85365900546	59.30405195735
559	DALYs (Disability-Adjusted Life Years)	Central Sub-Saharan Africa	Both	Age-standardized	Neoplasms	Dietary risks	Rate	2004	168.81308543137	280.39598356321	59.51334644142
560	DALYs (Disability-Adjusted Life Years)	Central Sub-Saharan Africa	Both	Age-standardized	Neoplasms	Dietary risks	Rate	2005	166.04414373285	270.41388653203	59.72564074199
561	DALYs (Disability-Adjusted Life Years)	Central Sub-Saharan Africa	Both	Age-standardized	Neoplasms	Dietary risks	Rate	2006	165.3860313719	268.12965748732	60.24554964219
562	DALYs (Disability-Adjusted Life Years)	Central Sub-Saharan Africa	Both	Age-standardized	Neoplasms	Dietary risks	Rate	2007	164.16670897352	266.00188584323	60.05126258951
563	DALYs (Disability-Adjusted Life Years)	Central Sub-Saharan Africa	Both	Age-standardized	Neoplasms	Dietary risks	Rate	2008	164.61204532816	266.0024689691	61.63796067677
564	DALYs (Disability-Adjusted Life Years)	Central Sub-Saharan Africa	Both	Age-standardized	Neoplasms	Dietary risks	Rate	2009	164.67777772501	266.2238645449	61.09172247792
565	DALYs (Disability-Adjusted Life Years)	Central Sub-Saharan Africa	Both	Age-standardized	Neoplasms	Dietary risks	Rate	2010	165.30167772549	269.76586355239	60.32705320359
566	DALYs (Disability-Adjusted Life Years)	Central Sub-Saharan Africa	Both	Age-standardized	Neoplasms	Dietary risks	Rate	2011	166.09557280547	271.91674760235	60.35088775596
567	DALYs (Disability-Adjusted Life Years)	Central Sub-Saharan Africa	Both	Age-standardized	Neoplasms	Dietary risks	Rate	2012	166.71500726511	274.33790972733	60.61481877744
568	DALYs (Disability-Adjusted Life Years)	Central Sub-Saharan Africa	Both	Age-standardized	Neoplasms	Dietary risks	Rate	2013	166.99616468116	276.10670684735	60.79951620979001
569	DALYs (Disability-Adjusted Life Years)	Central Sub-Saharan Africa	Both	Age-standardized	Neoplasms	Dietary risks	Rate	2014	166.77432316062	275.99708812402	61.23919856909
570	DALYs (Disability-Adjusted Life Years)	Central Sub-Saharan Africa	Both	Age-standardized	Neoplasms	Dietary risks	Rate	2015	166.5933955277	276.2531516147	61.81789340614
571	DALYs (Disability-Adjusted Life Years)	Central Sub-Saharan Africa	Both	Age-standardized	Neoplasms	Dietary risks	Rate	2016	166.5134583573	272.68975182325	61.46554155808
572	DALYs (Disability-Adjusted Life Years)	Central Sub-Saharan Africa	Both	Age-standardized	Neoplasms	Dietary risks	Rate	2017	166.52074772732	274.92225250036	61.41875222756001
573	DALYs (Disability-Adjusted Life Years)	Central Sub-Saharan Africa	Both	Age-standardized	Neoplasms	Dietary risks	Rate	2018	166.51795479828	275.69635217965	60.95946470196
574	DALYs (Disability-Adjusted Life Years)	Central Sub-Saharan Africa	Both	Age-standardized	Neoplasms	Dietary risks	Rate	2019	166.69200336988	274.14787515947	61.12488044914
575	DALYs (Disability-Adjusted Life Years)	Central Sub-Saharan Africa	Both	Age-standardized	Neoplasms	Dietary risks	Rate	2020	167.65592908826	279.00075549389	61.78224987423
576	DALYs (Disability-Adjusted Life Years)	Central Sub-Saharan Africa	Both	Age-standardized	Neoplasms	Dietary risks	Rate	2021	167.75276470694	276.1504038599	61.52964492559001
577	DALYs (Disability-Adjusted Life Years)	Southern Sub-Saharan Africa	Both	Age-standardized	Neoplasms	Dietary risks	Rate	1990	260.60401013664	432.43091076015	69.39223828175
578	DALYs (Disability-Adjusted Life Years)	Southern Sub-Saharan Africa	Both	Age-standardized	Neoplasms	Dietary risks	Rate	1991	261.30349557543	437.03889079375	68.50505493347
579	DALYs (Disability-Adjusted Life Years)	Southern Sub-Saharan Africa	Both	Age-standardized	Neoplasms	Dietary risks	Rate	1992	270.46052441854	444.6372677892	70.21006394643
580	DALYs (Disability-Adjusted Life Years)	Southern Sub-Saharan Africa	Both	Age-standardized	Neoplasms	Dietary risks	Rate	1993	261.57120000612	429.924595985	67.81643135412
581	DALYs (Disability-Adjusted Life Years)	Southern Sub-Saharan Africa	Both	Age-standardized	Neoplasms	Dietary risks	Rate	1994	271.94249112121	447.1437007528	70.78308635648
582	DALYs (Disability-Adjusted Life Years)	Southern Sub-Saharan Africa	Both	Age-standardized	Neoplasms	Dietary risks	Rate	1995	274.29426008392	443.75338477572	71.37337542114
583	DALYs (Disability-Adjusted Life Years)	Southern Sub-Saharan Africa	Both	Age-standardized	Neoplasms	Dietary risks	Rate	1996	286.63463341093	470.62310861964	71.76013148311999
584	DALYs (Disability-Adjusted Life Years)	Southern Sub-Saharan Africa	Both	Age-standardized	Neoplasms	Dietary risks	Rate	1997	313.75909492379	510.50749462659	79.01521225111
585	DALYs (Disability-Adjusted Life Years)	Southern Sub-Saharan Africa	Both	Age-standardized	Neoplasms	Dietary risks	Rate	1998	322.27869726834	520.85126728682	80.61550150962
586	DALYs (Disability-Adjusted Life Years)	Southern Sub-Saharan Africa	Both	Age-standardized	Neoplasms	Dietary risks	Rate	1999	316.37886456434	511.25957567783	80.09504127664
587	DALYs (Disability-Adjusted Life Years)	Southern Sub-Saharan Africa	Both	Age-standardized	Neoplasms	Dietary risks	Rate	2000	328.51916716545	534.30760848989	81.36512329931
588	DALYs (Disability-Adjusted Life Years)	Southern Sub-Saharan Africa	Both	Age-standardized	Neoplasms	Dietary risks	Rate	2001	327.90002013145	529.0713962940499	82.85938163661
589	DALYs (Disability-Adjusted Life Years)	Southern Sub-Saharan Africa	Both	Age-standardized	Neoplasms	Dietary risks	Rate	2002	337.25593422056	544.53033871545	86.28694572043
590	DALYs (Disability-Adjusted Life Years)	Southern Sub-Saharan Africa	Both	Age-standardized	Neoplasms	Dietary risks	Rate	2003	347.72787929763	559.68918912341	89.93033639828
591	DALYs (Disability-Adjusted Life Years)	Southern Sub-Saharan Africa	Both	Age-standardized	Neoplasms	Dietary risks	Rate	2004	350.85522593155	567.72581337162	91.72899409252
592	DALYs (Disability-Adjusted Life Years)	Southern Sub-Saharan Africa	Both	Age-standardized	Neoplasms	Dietary risks	Rate	2005	351.40730516503	569.58342335752	92.25175647394
593	DALYs (Disability-Adjusted Life Years)	Southern Sub-Saharan Africa	Both	Age-standardized	Neoplasms	Dietary risks	Rate	2006	353.10071682097	575.6467655449601	92.80075473671
594	DALYs (Disability-Adjusted Life Years)	Southern Sub-Saharan Africa	Both	Age-standardized	Neoplasms	Dietary risks	Rate	2007	346.51924076918	560.67980790841	93.10017814865
595	DALYs (Disability-Adjusted Life Years)	Southern Sub-Saharan Africa	Both	Age-standardized	Neoplasms	Dietary risks	Rate	2008	346.06934623865	559.4981759364599	92.98124408479
596	DALYs (Disability-Adjusted Life Years)	Southern Sub-Saharan Africa	Both	Age-standardized	Neoplasms	Dietary risks	Rate	2009	344.3792418853	557.65577693181	92.01226781702
597	DALYs (Disability-Adjusted Life Years)	Southern Sub-Saharan Africa	Both	Age-standardized	Neoplasms	Dietary risks	Rate	2010	339.16675553696	548.8242608287	90.99734528127
598	DALYs (Disability-Adjusted Life Years)	Southern Sub-Saharan Africa	Both	Age-standardized	Neoplasms	Dietary risks	Rate	2011	332.46242859332	538.7372669785	89.59580396269
599	DALYs (Disability-Adjusted Life Years)	Southern Sub-Saharan Africa	Both	Age-standardized	Neoplasms	Dietary risks	Rate	2012	326.71440561927	520.68413103135	89.47881561002
600	DALYs (Disability-Adjusted Life Years)	Southern Sub-Saharan Africa	Both	Age-standardized	Neoplasms	Dietary risks	Rate	2013	321.78233327656	516.57753041705	88.21566064623
601	DALYs (Disability-Adjusted Life Years)	Southern Sub-Saharan Africa	Both	Age-standardized	Neoplasms	Dietary risks	Rate	2014	322.16558903443	519.55815519283	89.61556313631
602	DALYs (Disability-Adjusted Life Years)	Southern Sub-Saharan Africa	Both	Age-standardized	Neoplasms	Dietary risks	Rate	2015	323.30772084391	526.08991112403	89.71490712952
603	DALYs (Disability-Adjusted Life Years)	Southern Sub-Saharan Africa	Both	Age-standardized	Neoplasms	Dietary risks	Rate	2016	319.81429133084	522.3032147748199	89.44510360358
604	DALYs (Disability-Adjusted Life Years)	Southern Sub-Saharan Africa	Both	Age-standardized	Neoplasms	Dietary risks	Rate	2017	309.53118881218	508.43162740007	87.20843016968999
605	DALYs (Disability-Adjusted Life Years)	Southern Sub-Saharan Africa	Both	Age-standardized	Neoplasms	Dietary risks	Rate	2018	304.10731026364	503.19337682373	85.41796283305
606	DALYs (Disability-Adjusted Life Years)	Southern Sub-Saharan Africa	Both	Age-standardized	Neoplasms	Dietary risks	Rate	2019	296.14864429657	486.66725613625	82.22037407911
607	DALYs (Disability-Adjusted Life Years)	Southern Sub-Saharan Africa	Both	Age-standardized	Neoplasms	Dietary risks	Rate	2020	299.41409041378	489.0582058152101	84.36065545557
608	DALYs (Disability-Adjusted Life Years)	Southern Sub-Saharan Africa	Both	Age-standardized	Neoplasms	Dietary risks	Rate	2021	297.88226378382	492.81735088858	83.74513861598
609	DALYs (Disability-Adjusted Life Years)	Eastern Sub-Saharan Africa	Both	Age-standardized	Neoplasms	Dietary risks	Rate	1990	295.73376859523	483.9066980737101	86.45626808668
610	DALYs (Disability-Adjusted Life Years)	Eastern Sub-Saharan Africa	Both	Age-standardized	Neoplasms	Dietary risks	Rate	1991	295.96929175367	481.21949169138	84.72232585884
611	DALYs (Disability-Adjusted Life Years)	Eastern Sub-Saharan Africa	Both	Age-standardized	Neoplasms	Dietary risks	Rate	1992	295.62564959377	485.63459637899	85.51882867447
612	DALYs (Disability-Adjusted Life Years)	Eastern Sub-Saharan Africa	Both	Age-standardized	Neoplasms	Dietary risks	Rate	1993	295.83893572134	479.5700907271	87.48494440594
613	DALYs (Disability-Adjusted Life Years)	Eastern Sub-Saharan Africa	Both	Age-standardized	Neoplasms	Dietary risks	Rate	1994	295.14784612171	480.8453494854299	86.21105556638001
614	DALYs (Disability-Adjusted Life Years)	Eastern Sub-Saharan Africa	Both	Age-standardized	Neoplasms	Dietary risks	Rate	1995	294.62499993133	485.6433160350499	84.00865415033
615	DALYs (Disability-Adjusted Life Years)	Eastern Sub-Saharan Africa	Both	Age-standardized	Neoplasms	Dietary risks	Rate	1996	292.3244446525	478.1402284550299	85.64707806296
616	DALYs (Disability-Adjusted Life Years)	Eastern Sub-Saharan Africa	Both	Age-standardized	Neoplasms	Dietary risks	Rate	1997	290.51501822201	477.89156172761	83.36705573369001
617	DALYs (Disability-Adjusted Life Years)	Eastern Sub-Saharan Africa	Both	Age-standardized	Neoplasms	Dietary risks	Rate	1998	288.7892555838	473.00580629324	83.10242645670999
618	DALYs (Disability-Adjusted Life Years)	Eastern Sub-Saharan Africa	Both	Age-standardized	Neoplasms	Dietary risks	Rate	1999	284.61898949732	461.10217169563	80.0079258843
619	DALYs (Disability-Adjusted Life Years)	Eastern Sub-Saharan Africa	Both	Age-standardized	Neoplasms	Dietary risks	Rate	2000	280.86365211164	455.2803493749599	78.92326764709
620	DALYs (Disability-Adjusted Life Years)	Eastern Sub-Saharan Africa	Both	Age-standardized	Neoplasms	Dietary risks	Rate	2001	274.04925694	444.34287359971	74.37789776635
621	DALYs (Disability-Adjusted Life Years)	Eastern Sub-Saharan Africa	Both	Age-standardized	Neoplasms	Dietary risks	Rate	2002	269.81521375474	438.18775315317	72.91491892381
622	DALYs (Disability-Adjusted Life Years)	Eastern Sub-Saharan Africa	Both	Age-standardized	Neoplasms	Dietary risks	Rate	2003	266.88578997625	436.8279889091699	72.19791369974
623	DALYs (Disability-Adjusted Life Years)	Eastern Sub-Saharan Africa	Both	Age-standardized	Neoplasms	Dietary risks	Rate	2004	264.07072874293	431.63516421856	70.15219472089
624	DALYs (Disability-Adjusted Life Years)	Eastern Sub-Saharan Africa	Both	Age-standardized	Neoplasms	Dietary risks	Rate	2005	260.22413995512	428.4998786569799	69.38713716636
625	DALYs (Disability-Adjusted Life Years)	Eastern Sub-Saharan Africa	Both	Age-standardized	Neoplasms	Dietary risks	Rate	2006	256.49605203779	419.70810949176	68.19239304598
626	DALYs (Disability-Adjusted Life Years)	Eastern Sub-Saharan Africa	Both	Age-standardized	Neoplasms	Dietary risks	Rate	2007	251.95883618561	412.00798579146	67.48480666128
627	DALYs (Disability-Adjusted Life Years)	Eastern Sub-Saharan Africa	Both	Age-standardized	Neoplasms	Dietary risks	Rate	2008	248.27775574128	402.1733069793201	65.2949860942
628	DALYs (Disability-Adjusted Life Years)	Eastern Sub-Saharan Africa	Both	Age-standardized	Neoplasms	Dietary risks	Rate	2009	245.59414485189	400.68730805908	64.11401653933
629	DALYs (Disability-Adjusted Life Years)	Eastern Sub-Saharan Africa	Both	Age-standardized	Neoplasms	Dietary risks	Rate	2010	243.942166119	398.9117709763701	64.71719276597
630	DALYs (Disability-Adjusted Life Years)	Eastern Sub-Saharan Africa	Both	Age-standardized	Neoplasms	Dietary risks	Rate	2011	241.78646511355	396.40904192635	63.09104974432
631	DALYs (Disability-Adjusted Life Years)	Eastern Sub-Saharan Africa	Both	Age-standardized	Neoplasms	Dietary risks	Rate	2012	238.93955022687	391.96355187551	61.40744967443
632	DALYs (Disability-Adjusted Life Years)	Eastern Sub-Saharan Africa	Both	Age-standardized	Neoplasms	Dietary risks	Rate	2013	238.53586769649	390.74040914535	62.90246964733999
633	DALYs (Disability-Adjusted Life Years)	Eastern Sub-Saharan Africa	Both	Age-standardized	Neoplasms	Dietary risks	Rate	2014	237.15753483623	382.65552121886	61.04834358241
634	DALYs (Disability-Adjusted Life Years)	Eastern Sub-Saharan Africa	Both	Age-standardized	Neoplasms	Dietary risks	Rate	2015	237.36123568506	391.3053059571501	61.03523562039
635	DALYs (Disability-Adjusted Life Years)	Eastern Sub-Saharan Africa	Both	Age-standardized	Neoplasms	Dietary risks	Rate	2016	237.83703372744	393.0339097579899	61.55868600691
636	DALYs (Disability-Adjusted Life Years)	Eastern Sub-Saharan Africa	Both	Age-standardized	Neoplasms	Dietary risks	Rate	2017	237.98019821964	390.3319871456	61.33817327223
637	DALYs (Disability-Adjusted Life Years)	Eastern Sub-Saharan Africa	Both	Age-standardized	Neoplasms	Dietary risks	Rate	2018	238.431583855	390.3570782888	62.60080016463
638	DALYs (Disability-Adjusted Life Years)	Eastern Sub-Saharan Africa	Both	Age-standardized	Neoplasms	Dietary risks	Rate	2019	239.08935324687	393.58052562187	60.16554019597
639	DALYs (Disability-Adjusted Life Years)	Eastern Sub-Saharan Africa	Both	Age-standardized	Neoplasms	Dietary risks	Rate	2020	239.62767237017	393.01781277236	61.72543695102
640	DALYs (Disability-Adjusted Life Years)	Eastern Sub-Saharan Africa	Both	Age-standardized	Neoplasms	Dietary risks	Rate	2021	239.8911925594	387.7111911387301	61.54803527296001
641	DALYs (Disability-Adjusted Life Years)	Western Sub-Saharan Africa	Both	Age-standardized	Neoplasms	Dietary risks	Rate	1990	87.97902234272	156.23460506016	29.19127918541
642	DALYs (Disability-Adjusted Life Years)	Western Sub-Saharan Africa	Both	Age-standardized	Neoplasms	Dietary risks	Rate	1991	87.37747630795	157.67435173759	29.70214535248
643	DALYs (Disability-Adjusted Life Years)	Western Sub-Saharan Africa	Both	Age-standardized	Neoplasms	Dietary risks	Rate	1992	86.55573146328001	155.55216692103	28.39644805368
644	DALYs (Disability-Adjusted Life Years)	Western Sub-Saharan Africa	Both	Age-standardized	Neoplasms	Dietary risks	Rate	1993	86.00204080911	153.27857749913	26.28714444749
645	DALYs (Disability-Adjusted Life Years)	Western Sub-Saharan Africa	Both	Age-standardized	Neoplasms	Dietary risks	Rate	1994	85.17560354528	150.29061386014	29.29672825447
646	DALYs (Disability-Adjusted Life Years)	Western Sub-Saharan Africa	Both	Age-standardized	Neoplasms	Dietary risks	Rate	1995	85.06932884767001	148.89070456388	26.64876899905
647	DALYs (Disability-Adjusted Life Years)	Western Sub-Saharan Africa	Both	Age-standardized	Neoplasms	Dietary risks	Rate	1996	84.01452013343	150.47400386989	24.15749678421
648	DALYs (Disability-Adjusted Life Years)	Western Sub-Saharan Africa	Both	Age-standardized	Neoplasms	Dietary risks	Rate	1997	83.41183771675	146.95900057954	24.02156819187
649	DALYs (Disability-Adjusted Life Years)	Western Sub-Saharan Africa	Both	Age-standardized	Neoplasms	Dietary risks	Rate	1998	83.14034480232	142.65049670163	23.85889368106
650	DALYs (Disability-Adjusted Life Years)	Western Sub-Saharan Africa	Both	Age-standardized	Neoplasms	Dietary risks	Rate	1999	82.81930868235	144.48246774137	24.13476840163
651	DALYs (Disability-Adjusted Life Years)	Western Sub-Saharan Africa	Both	Age-standardized	Neoplasms	Dietary risks	Rate	2000	82.28070865106	144.22328725467	19.41716784184
652	DALYs (Disability-Adjusted Life Years)	Western Sub-Saharan Africa	Both	Age-standardized	Neoplasms	Dietary risks	Rate	2001	83.53719920187001	145.98715349389	20.52298741903
653	DALYs (Disability-Adjusted Life Years)	Western Sub-Saharan Africa	Both	Age-standardized	Neoplasms	Dietary risks	Rate	2002	84.34925509464999	147.5346590603	24.34885535956
654	DALYs (Disability-Adjusted Life Years)	Western Sub-Saharan Africa	Both	Age-standardized	Neoplasms	Dietary risks	Rate	2003	85.33491413247	144.48535969673	24.12635022182
655	DALYs (Disability-Adjusted Life Years)	Western Sub-Saharan Africa	Both	Age-standardized	Neoplasms	Dietary risks	Rate	2004	86.88993631843	151.31682479374	23.31674598847
656	DALYs (Disability-Adjusted Life Years)	Western Sub-Saharan Africa	Both	Age-standardized	Neoplasms	Dietary risks	Rate	2005	87.3452991898	151.93715206385	26.29473588441
657	DALYs (Disability-Adjusted Life Years)	Western Sub-Saharan Africa	Both	Age-standardized	Neoplasms	Dietary risks	Rate	2006	87.77108646793	149.44886652801	25.52540190245
658	DALYs (Disability-Adjusted Life Years)	Western Sub-Saharan Africa	Both	Age-standardized	Neoplasms	Dietary risks	Rate	2007	89.3416545671	157.77317410404	27.21407158662
659	DALYs (Disability-Adjusted Life Years)	Western Sub-Saharan Africa	Both	Age-standardized	Neoplasms	Dietary risks	Rate	2008	89.66159853523	155.90331570301	27.83556588298
660	DALYs (Disability-Adjusted Life Years)	Western Sub-Saharan Africa	Both	Age-standardized	Neoplasms	Dietary risks	Rate	2009	91.06960629855	157.01118897086	27.3207446287
661	DALYs (Disability-Adjusted Life Years)	Western Sub-Saharan Africa	Both	Age-standardized	Neoplasms	Dietary risks	Rate	2010	93.084428495	157.45535693116	29.35320323594
662	DALYs (Disability-Adjusted Life Years)	Western Sub-Saharan Africa	Both	Age-standardized	Neoplasms	Dietary risks	Rate	2011	95.27160731533	161.00426002001	29.65068440238
663	DALYs (Disability-Adjusted Life Years)	Western Sub-Saharan Africa	Both	Age-standardized	Neoplasms	Dietary risks	Rate	2012	96.72590443086	164.02016026728	30.25511880244
664	DALYs (Disability-Adjusted Life Years)	Western Sub-Saharan Africa	Both	Age-standardized	Neoplasms	Dietary risks	Rate	2013	99.13705493693	178.78543163648	32.1550486671
665	DALYs (Disability-Adjusted Life Years)	Western Sub-Saharan Africa	Both	Age-standardized	Neoplasms	Dietary risks	Rate	2014	100.75552114641	176.80979703751	32.0299061023
666	DALYs (Disability-Adjusted Life Years)	Western Sub-Saharan Africa	Both	Age-standardized	Neoplasms	Dietary risks	Rate	2015	100.68995673918	174.26068083301	30.22486274643
667	DALYs (Disability-Adjusted Life Years)	Western Sub-Saharan Africa	Both	Age-standardized	Neoplasms	Dietary risks	Rate	2016	101.86899951895	175.36682466512	33.64486702011
668	DALYs (Disability-Adjusted Life Years)	Western Sub-Saharan Africa	Both	Age-standardized	Neoplasms	Dietary risks	Rate	2017	102.70023935798	173.28674984068	33.65824468025
669	DALYs (Disability-Adjusted Life Years)	Western Sub-Saharan Africa	Both	Age-standardized	Neoplasms	Dietary risks	Rate	2018	102.65869987436	183.25134293045	31.20178706737
670	DALYs (Disability-Adjusted Life Years)	Western Sub-Saharan Africa	Both	Age-standardized	Neoplasms	Dietary risks	Rate	2019	102.81541790263	178.57684393762	31.39969785414
671	DALYs (Disability-Adjusted Life Years)	Western Sub-Saharan Africa	Both	Age-standardized	Neoplasms	Dietary risks	Rate	2020	102.97478276976	179.3720667319	29.68186234027
672	DALYs (Disability-Adjusted Life Years)	Western Sub-Saharan Africa	Both	Age-standardized	Neoplasms	Dietary risks	Rate	2021	103.79736634025	183.58240236745	34.10471419593
