# Supplementary material for: Global impact of dietary risks on cancers: burdens across regions from 1990 to 2021 and the projection to 2035
Source: Front Nutr. 2025 Jul 4;12:1585305. doi: 10.3389/fnut.2025.1585305 (PMC12271164; doi:10.3389/fnut.2025.1585305)
Supplement: Supplementary file 1 [file Data_Sheet_1.zip › Supplementary data/Fig 8/Fig 8C.csv]

	measure_name	location_name	sex_name	age_name	cause_name	rei_name	metric_name	year	val	upper	lower
1	Deaths	Oceania	Both	Age-standardized	Esophageal cancer	Dietary risks	Rate	1990	0.55424448525	1.09728291088	-0.1112504561
2	Deaths	Oceania	Both	Age-standardized	Esophageal cancer	Dietary risks	Rate	1991	0.55510305114	1.10805512094	-0.11237810336
3	Deaths	Oceania	Both	Age-standardized	Esophageal cancer	Dietary risks	Rate	1992	0.55092073048	1.10885495237	-0.11199357997
4	Deaths	Oceania	Both	Age-standardized	Esophageal cancer	Dietary risks	Rate	1993	0.5470124782	1.08752591115	-0.11114152855
5	Deaths	Oceania	Both	Age-standardized	Esophageal cancer	Dietary risks	Rate	1994	0.5415477237599999	1.05895133609	-0.10801777726
6	Deaths	Oceania	Both	Age-standardized	Esophageal cancer	Dietary risks	Rate	1995	0.53656814928	1.04114685498	-0.10536253761
7	Deaths	Oceania	Both	Age-standardized	Esophageal cancer	Dietary risks	Rate	1996	0.53552324932	1.04580232306	-0.10569153595
8	Deaths	Oceania	Both	Age-standardized	Esophageal cancer	Dietary risks	Rate	1997	0.52987271878	1.02747460175	-0.10476737886
9	Deaths	Oceania	Both	Age-standardized	Esophageal cancer	Dietary risks	Rate	1998	0.5230152789	1.02973081037	-0.10497497153
10	Deaths	Oceania	Both	Age-standardized	Esophageal cancer	Dietary risks	Rate	1999	0.52187798602	1.03439965898	-0.10459855054
11	Deaths	Oceania	Both	Age-standardized	Esophageal cancer	Dietary risks	Rate	2000	0.52307403112	1.04139483051	-0.10364381053
12	Deaths	Oceania	Both	Age-standardized	Esophageal cancer	Dietary risks	Rate	2001	0.51848157957	1.03448044731	-0.10123796821
13	Deaths	Oceania	Both	Age-standardized	Esophageal cancer	Dietary risks	Rate	2002	0.5131834521900001	1.02481252777	-0.09991221475
14	Deaths	Oceania	Both	Age-standardized	Esophageal cancer	Dietary risks	Rate	2003	0.51188315873	1.01735633969	-0.09955728431
15	Deaths	Oceania	Both	Age-standardized	Esophageal cancer	Dietary risks	Rate	2004	0.5066739570100001	0.99247758555	-0.09777965058
16	Deaths	Oceania	Both	Age-standardized	Esophageal cancer	Dietary risks	Rate	2005	0.50663605756	0.99564400283	-0.09741547115
17	Deaths	Oceania	Both	Age-standardized	Esophageal cancer	Dietary risks	Rate	2006	0.51022624074	1.00889745262	-0.09796017111
18	Deaths	Oceania	Both	Age-standardized	Esophageal cancer	Dietary risks	Rate	2007	0.5082632775	1.00001573691	-0.09810307496
19	Deaths	Oceania	Both	Age-standardized	Esophageal cancer	Dietary risks	Rate	2008	0.5036384120599999	0.99678237451	-0.09826583238
20	Deaths	Oceania	Both	Age-standardized	Esophageal cancer	Dietary risks	Rate	2009	0.49614896653	0.97855153103	-0.09747686849
21	Deaths	Oceania	Both	Age-standardized	Esophageal cancer	Dietary risks	Rate	2010	0.49564941981	0.98983529195	-0.09797838035
22	Deaths	Oceania	Both	Age-standardized	Esophageal cancer	Dietary risks	Rate	2011	0.4974927662500001	0.99156083208	-0.09856532042
23	Deaths	Oceania	Both	Age-standardized	Esophageal cancer	Dietary risks	Rate	2012	0.49076571355	0.98636282902	-0.09769365931
24	Deaths	Oceania	Both	Age-standardized	Esophageal cancer	Dietary risks	Rate	2013	0.48524319574	0.97213088186	-0.09620138038
25	Deaths	Oceania	Both	Age-standardized	Esophageal cancer	Dietary risks	Rate	2014	0.4831768696899999	0.97087338303	-0.09684477542
26	Deaths	Oceania	Both	Age-standardized	Esophageal cancer	Dietary risks	Rate	2015	0.48302578799	0.95246396669	-0.09746488085
27	Deaths	Oceania	Both	Age-standardized	Esophageal cancer	Dietary risks	Rate	2016	0.4776504113	0.94285445097	-0.09678218032
28	Deaths	Oceania	Both	Age-standardized	Esophageal cancer	Dietary risks	Rate	2017	0.4776746045	0.95459212223	-0.09781723034
29	Deaths	Oceania	Both	Age-standardized	Esophageal cancer	Dietary risks	Rate	2018	0.47731943056	0.95402508522	-0.09968578263
30	Deaths	Oceania	Both	Age-standardized	Esophageal cancer	Dietary risks	Rate	2019	0.47825046876	0.94801057302	-0.10043434076
31	Deaths	Oceania	Both	Age-standardized	Esophageal cancer	Dietary risks	Rate	2020	0.4733787941100001	0.94490934782	-0.09726772174
32	Deaths	Oceania	Both	Age-standardized	Esophageal cancer	Dietary risks	Rate	2021	0.46871333201	0.94079866418	-0.09789585862
33	Deaths	Central Asia	Both	Age-standardized	Esophageal cancer	Dietary risks	Rate	1990	2.30531094426	4.755070733119999	-0.49818230015
34	Deaths	Central Asia	Both	Age-standardized	Esophageal cancer	Dietary risks	Rate	1991	2.24138275325	4.63843339288	-0.48204400925
35	Deaths	Central Asia	Both	Age-standardized	Esophageal cancer	Dietary risks	Rate	1992	2.1780045076	4.46335560792	-0.47055217599
36	Deaths	Central Asia	Both	Age-standardized	Esophageal cancer	Dietary risks	Rate	1993	2.15666360614	4.42697869421	-0.46964244845
37	Deaths	Central Asia	Both	Age-standardized	Esophageal cancer	Dietary risks	Rate	1994	2.10428490738	4.30540956351	-0.45958460323
38	Deaths	Central Asia	Both	Age-standardized	Esophageal cancer	Dietary risks	Rate	1995	2.06799393523	4.22818590487	-0.45183791283
39	Deaths	Central Asia	Both	Age-standardized	Esophageal cancer	Dietary risks	Rate	1996	1.97775966796	4.06228820083	-0.4353034389
40	Deaths	Central Asia	Both	Age-standardized	Esophageal cancer	Dietary risks	Rate	1997	1.85771431642	3.81323991134	-0.41537123984
41	Deaths	Central Asia	Both	Age-standardized	Esophageal cancer	Dietary risks	Rate	1998	1.80416513195	3.71093257337	-0.39805911049
42	Deaths	Central Asia	Both	Age-standardized	Esophageal cancer	Dietary risks	Rate	1999	1.71699530455	3.55162615475	-0.37979360772
43	Deaths	Central Asia	Both	Age-standardized	Esophageal cancer	Dietary risks	Rate	2000	1.6049467561	3.34392037114	-0.35725185607
44	Deaths	Central Asia	Both	Age-standardized	Esophageal cancer	Dietary risks	Rate	2001	1.52554373217	3.20034814626	-0.33764881637
45	Deaths	Central Asia	Both	Age-standardized	Esophageal cancer	Dietary risks	Rate	2002	1.45023671294	3.04866020601	-0.31830356809
46	Deaths	Central Asia	Both	Age-standardized	Esophageal cancer	Dietary risks	Rate	2003	1.365984417	2.87601169661	-0.2956606966
47	Deaths	Central Asia	Both	Age-standardized	Esophageal cancer	Dietary risks	Rate	2004	1.24237318971	2.63719205515	-0.26436927689
48	Deaths	Central Asia	Both	Age-standardized	Esophageal cancer	Dietary risks	Rate	2005	1.09080780952	2.3194172565	-0.23394300906
49	Deaths	Central Asia	Both	Age-standardized	Esophageal cancer	Dietary risks	Rate	2006	0.96209194472	2.07538228073	-0.2067790567
50	Deaths	Central Asia	Both	Age-standardized	Esophageal cancer	Dietary risks	Rate	2007	0.84702680716	1.85544064454	-0.17840608432
51	Deaths	Central Asia	Both	Age-standardized	Esophageal cancer	Dietary risks	Rate	2008	0.73693174823	1.62479597423	-0.15102267857
52	Deaths	Central Asia	Both	Age-standardized	Esophageal cancer	Dietary risks	Rate	2009	0.65798986485	1.47298046046	-0.13151693412
53	Deaths	Central Asia	Both	Age-standardized	Esophageal cancer	Dietary risks	Rate	2010	0.59403158786	1.33968670863	-0.11648958865
54	Deaths	Central Asia	Both	Age-standardized	Esophageal cancer	Dietary risks	Rate	2011	0.52159176978	1.19413676993	-0.09980614732
55	Deaths	Central Asia	Both	Age-standardized	Esophageal cancer	Dietary risks	Rate	2012	0.47718312882	1.1020257657	-0.09011932158
56	Deaths	Central Asia	Both	Age-standardized	Esophageal cancer	Dietary risks	Rate	2013	0.40448664531	0.93675035985	-0.07586957541
57	Deaths	Central Asia	Both	Age-standardized	Esophageal cancer	Dietary risks	Rate	2014	0.37347220084	0.86475043238	-0.0698344828
58	Deaths	Central Asia	Both	Age-standardized	Esophageal cancer	Dietary risks	Rate	2015	0.36370207299	0.84621623582	-0.06915383022
59	Deaths	Central Asia	Both	Age-standardized	Esophageal cancer	Dietary risks	Rate	2016	0.34922887993	0.81146485912	-0.06744116221
60	Deaths	Central Asia	Both	Age-standardized	Esophageal cancer	Dietary risks	Rate	2017	0.33067653386	0.77549417083	-0.06355989786999999
61	Deaths	Central Asia	Both	Age-standardized	Esophageal cancer	Dietary risks	Rate	2018	0.32312266645	0.75995507562	-0.06205640865
62	Deaths	Central Asia	Both	Age-standardized	Esophageal cancer	Dietary risks	Rate	2019	0.31959244014	0.7668600766	-0.06096334781
63	Deaths	Central Asia	Both	Age-standardized	Esophageal cancer	Dietary risks	Rate	2020	0.31684909763	0.74056867229	-0.05924617828
64	Deaths	Central Asia	Both	Age-standardized	Esophageal cancer	Dietary risks	Rate	2021	0.32100676027	0.7439428955499999	-0.05956293061
65	Deaths	East Asia	Both	Age-standardized	Esophageal cancer	Dietary risks	Rate	1990	5.35514969722	10.60809842766	-1.1356141724
66	Deaths	East Asia	Both	Age-standardized	Esophageal cancer	Dietary risks	Rate	1991	5.19821237973	10.66010308744	-1.11307241748
67	Deaths	East Asia	Both	Age-standardized	Esophageal cancer	Dietary risks	Rate	1992	5.01605224631	9.86006063465	-1.09865590089
68	Deaths	East Asia	Both	Age-standardized	Esophageal cancer	Dietary risks	Rate	1993	4.81918840775	9.61624666061	-0.98811206042
69	Deaths	East Asia	Both	Age-standardized	Esophageal cancer	Dietary risks	Rate	1994	4.61412309947	9.40578196305	-0.94399476972
70	Deaths	East Asia	Both	Age-standardized	Esophageal cancer	Dietary risks	Rate	1995	4.37117893848	9.01855301875	-0.8731566264399999
71	Deaths	East Asia	Both	Age-standardized	Esophageal cancer	Dietary risks	Rate	1996	4.03896184994	8.305578440509999	-0.7717612238099999
72	Deaths	East Asia	Both	Age-standardized	Esophageal cancer	Dietary risks	Rate	1997	3.7191437298	7.98692864252	-0.71489045751
73	Deaths	East Asia	Both	Age-standardized	Esophageal cancer	Dietary risks	Rate	1998	3.42221944525	7.37668979845	-0.6230176424999999
74	Deaths	East Asia	Both	Age-standardized	Esophageal cancer	Dietary risks	Rate	1999	3.14294860503	6.82821826334	-0.5706429710700001
75	Deaths	East Asia	Both	Age-standardized	Esophageal cancer	Dietary risks	Rate	2000	2.93117767903	6.39826737129	-0.54526506865
76	Deaths	East Asia	Both	Age-standardized	Esophageal cancer	Dietary risks	Rate	2001	2.70952410344	6.120516419729999	-0.4777070833900001
77	Deaths	East Asia	Both	Age-standardized	Esophageal cancer	Dietary risks	Rate	2002	2.45867986701	5.52231334972	-0.42005621892
78	Deaths	East Asia	Both	Age-standardized	Esophageal cancer	Dietary risks	Rate	2003	2.28060851322	5.02879660335	-0.38473029761
79	Deaths	East Asia	Both	Age-standardized	Esophageal cancer	Dietary risks	Rate	2004	2.10887537896	4.78562759753	-0.35406224485
80	Deaths	East Asia	Both	Age-standardized	Esophageal cancer	Dietary risks	Rate	2005	1.87289385812	4.33698397539	-0.33122423285
81	Deaths	East Asia	Both	Age-standardized	Esophageal cancer	Dietary risks	Rate	2006	1.57623982862	3.64017264013	-0.26123926946
82	Deaths	East Asia	Both	Age-standardized	Esophageal cancer	Dietary risks	Rate	2007	1.36591426758	3.26365259351	-0.22766864999
83	Deaths	East Asia	Both	Age-standardized	Esophageal cancer	Dietary risks	Rate	2008	1.21950007372	2.83746325761	-0.20082358826
84	Deaths	East Asia	Both	Age-standardized	Esophageal cancer	Dietary risks	Rate	2009	1.09776513158	2.70455576689	-0.17596219961
85	Deaths	East Asia	Both	Age-standardized	Esophageal cancer	Dietary risks	Rate	2010	0.98686631097	2.38427328228	-0.15416439638
86	Deaths	East Asia	Both	Age-standardized	Esophageal cancer	Dietary risks	Rate	2011	0.8749549067800001	2.10516036285	-0.13681997476
87	Deaths	East Asia	Both	Age-standardized	Esophageal cancer	Dietary risks	Rate	2012	0.77395104215	1.97754784793	-0.11863944807
88	Deaths	East Asia	Both	Age-standardized	Esophageal cancer	Dietary risks	Rate	2013	0.69270899988	1.69416731697	-0.10629086734
89	Deaths	East Asia	Both	Age-standardized	Esophageal cancer	Dietary risks	Rate	2014	0.62398703133	1.5499748527	-0.09009178392
90	Deaths	East Asia	Both	Age-standardized	Esophageal cancer	Dietary risks	Rate	2015	0.57450005997	1.44744734396	-0.08621415394
91	Deaths	East Asia	Both	Age-standardized	Esophageal cancer	Dietary risks	Rate	2016	0.53782063592	1.40186917856	-0.07944654027
92	Deaths	East Asia	Both	Age-standardized	Esophageal cancer	Dietary risks	Rate	2017	0.50106145704	1.29494816809	-0.0783110337
93	Deaths	East Asia	Both	Age-standardized	Esophageal cancer	Dietary risks	Rate	2018	0.4748821078099999	1.25270290706	-0.07976497043
94	Deaths	East Asia	Both	Age-standardized	Esophageal cancer	Dietary risks	Rate	2019	0.45644314407	1.21769899975	-0.0815498142
95	Deaths	East Asia	Both	Age-standardized	Esophageal cancer	Dietary risks	Rate	2020	0.45193903609	1.14506321326	-0.08595648672
96	Deaths	East Asia	Both	Age-standardized	Esophageal cancer	Dietary risks	Rate	2021	0.4658830722	1.27706857727	-0.08876090442
97	Deaths	Southeast Asia	Both	Age-standardized	Esophageal cancer	Dietary risks	Rate	1990	0.6982657119400001	1.37097103415	-0.16701259476
98	Deaths	Southeast Asia	Both	Age-standardized	Esophageal cancer	Dietary risks	Rate	1991	0.6913412049900001	1.35301717316	-0.1675327316
99	Deaths	Southeast Asia	Both	Age-standardized	Esophageal cancer	Dietary risks	Rate	1992	0.68741084271	1.34770763287	-0.16730883474
100	Deaths	Southeast Asia	Both	Age-standardized	Esophageal cancer	Dietary risks	Rate	1993	0.6844869861	1.33046294158	-0.16378170866
101	Deaths	Southeast Asia	Both	Age-standardized	Esophageal cancer	Dietary risks	Rate	1994	0.68327766679	1.328327673	-0.16196256073
102	Deaths	Southeast Asia	Both	Age-standardized	Esophageal cancer	Dietary risks	Rate	1995	0.67935711515	1.33950412898	-0.16127675221
103	Deaths	Southeast Asia	Both	Age-standardized	Esophageal cancer	Dietary risks	Rate	1996	0.67455990629	1.33108732106	-0.15928464184
104	Deaths	Southeast Asia	Both	Age-standardized	Esophageal cancer	Dietary risks	Rate	1997	0.65679748676	1.28365642901	-0.15675315809
105	Deaths	Southeast Asia	Both	Age-standardized	Esophageal cancer	Dietary risks	Rate	1998	0.65738938826	1.28180370934	-0.15626446701
106	Deaths	Southeast Asia	Both	Age-standardized	Esophageal cancer	Dietary risks	Rate	1999	0.65792230045	1.28916821669	-0.15665227599
107	Deaths	Southeast Asia	Both	Age-standardized	Esophageal cancer	Dietary risks	Rate	2000	0.65029152958	1.28061297466	-0.15370445393
108	Deaths	Southeast Asia	Both	Age-standardized	Esophageal cancer	Dietary risks	Rate	2001	0.63632064489	1.25156848362	-0.15087556097
109	Deaths	Southeast Asia	Both	Age-standardized	Esophageal cancer	Dietary risks	Rate	2002	0.63339932477	1.2463723834	-0.15249192575
110	Deaths	Southeast Asia	Both	Age-standardized	Esophageal cancer	Dietary risks	Rate	2003	0.62972392486	1.22090572667	-0.15056190036
111	Deaths	Southeast Asia	Both	Age-standardized	Esophageal cancer	Dietary risks	Rate	2004	0.6264226364	1.224473892	-0.15302286949
112	Deaths	Southeast Asia	Both	Age-standardized	Esophageal cancer	Dietary risks	Rate	2005	0.62323447264	1.22386007584	-0.14682116291
113	Deaths	Southeast Asia	Both	Age-standardized	Esophageal cancer	Dietary risks	Rate	2006	0.6152291531399999	1.21482355725	-0.145258243
114	Deaths	Southeast Asia	Both	Age-standardized	Esophageal cancer	Dietary risks	Rate	2007	0.60707119419	1.19705962224	-0.14532874818
115	Deaths	Southeast Asia	Both	Age-standardized	Esophageal cancer	Dietary risks	Rate	2008	0.60180509348	1.1828120646	-0.13942758705
116	Deaths	Southeast Asia	Both	Age-standardized	Esophageal cancer	Dietary risks	Rate	2009	0.5936977987400001	1.18218925199	-0.13549232556
117	Deaths	Southeast Asia	Both	Age-standardized	Esophageal cancer	Dietary risks	Rate	2010	0.5885414814500001	1.15513375213	-0.13512228516
118	Deaths	Southeast Asia	Both	Age-standardized	Esophageal cancer	Dietary risks	Rate	2011	0.58061324127	1.15735545896	-0.12937752329
119	Deaths	Southeast Asia	Both	Age-standardized	Esophageal cancer	Dietary risks	Rate	2012	0.56869805986	1.1374464405	-0.12475678577
120	Deaths	Southeast Asia	Both	Age-standardized	Esophageal cancer	Dietary risks	Rate	2013	0.5613765721299999	1.10640404774	-0.12959468513
121	Deaths	Southeast Asia	Both	Age-standardized	Esophageal cancer	Dietary risks	Rate	2014	0.55804243497	1.12860603069	-0.13035243103
122	Deaths	Southeast Asia	Both	Age-standardized	Esophageal cancer	Dietary risks	Rate	2015	0.55545777009	1.12191977558	-0.12905585623
123	Deaths	Southeast Asia	Both	Age-standardized	Esophageal cancer	Dietary risks	Rate	2016	0.55302567193	1.09565265086	-0.12845970944
124	Deaths	Southeast Asia	Both	Age-standardized	Esophageal cancer	Dietary risks	Rate	2017	0.54854420504	1.09367292946	-0.13021886971
125	Deaths	Southeast Asia	Both	Age-standardized	Esophageal cancer	Dietary risks	Rate	2018	0.54927783061	1.06444733477	-0.13068301416
126	Deaths	Southeast Asia	Both	Age-standardized	Esophageal cancer	Dietary risks	Rate	2019	0.55296163317	1.10570762516	-0.12813407996
127	Deaths	Southeast Asia	Both	Age-standardized	Esophageal cancer	Dietary risks	Rate	2020	0.54593465313	1.08672023952	-0.12287357407
128	Deaths	Southeast Asia	Both	Age-standardized	Esophageal cancer	Dietary risks	Rate	2021	0.54942335052	1.09140546009	-0.12450354632
129	Deaths	High-income Asia Pacific	Both	Age-standardized	Esophageal cancer	Dietary risks	Rate	1990	0.74428806045	1.5397790465	-0.15259125414
130	Deaths	High-income Asia Pacific	Both	Age-standardized	Esophageal cancer	Dietary risks	Rate	1991	0.7158480703	1.50254733025	-0.14463155332
131	Deaths	High-income Asia Pacific	Both	Age-standardized	Esophageal cancer	Dietary risks	Rate	1992	0.68588243563	1.45559735923	-0.13591693761
132	Deaths	High-income Asia Pacific	Both	Age-standardized	Esophageal cancer	Dietary risks	Rate	1993	0.6520293830799999	1.39718849425	-0.12671109106
133	Deaths	High-income Asia Pacific	Both	Age-standardized	Esophageal cancer	Dietary risks	Rate	1994	0.6150863411999999	1.32631671991	-0.12003110902
134	Deaths	High-income Asia Pacific	Both	Age-standardized	Esophageal cancer	Dietary risks	Rate	1995	0.5791639162	1.26087827367	-0.11272658988
135	Deaths	High-income Asia Pacific	Both	Age-standardized	Esophageal cancer	Dietary risks	Rate	1996	0.55470426367	1.22374780338	-0.10654469779
136	Deaths	High-income Asia Pacific	Both	Age-standardized	Esophageal cancer	Dietary risks	Rate	1997	0.53072211878	1.18246518628	-0.09974968443
137	Deaths	High-income Asia Pacific	Both	Age-standardized	Esophageal cancer	Dietary risks	Rate	1998	0.51723938367	1.15613741726	-0.09556267564
138	Deaths	High-income Asia Pacific	Both	Age-standardized	Esophageal cancer	Dietary risks	Rate	1999	0.50515172834	1.13344097318	-0.0927289699
139	Deaths	High-income Asia Pacific	Both	Age-standardized	Esophageal cancer	Dietary risks	Rate	2000	0.49142239332	1.11015069088	-0.08769522853
140	Deaths	High-income Asia Pacific	Both	Age-standardized	Esophageal cancer	Dietary risks	Rate	2001	0.48398587622	1.09429730252	-0.08431618079
141	Deaths	High-income Asia Pacific	Both	Age-standardized	Esophageal cancer	Dietary risks	Rate	2002	0.4729888894899999	1.06392291425	-0.08144307359
142	Deaths	High-income Asia Pacific	Both	Age-standardized	Esophageal cancer	Dietary risks	Rate	2003	0.47006834954	1.05335729384	-0.0800197201
143	Deaths	High-income Asia Pacific	Both	Age-standardized	Esophageal cancer	Dietary risks	Rate	2004	0.46252741505	1.03260955297	-0.07921659039000001
144	Deaths	High-income Asia Pacific	Both	Age-standardized	Esophageal cancer	Dietary risks	Rate	2005	0.45707522601	1.01888941257	-0.07771418766
145	Deaths	High-income Asia Pacific	Both	Age-standardized	Esophageal cancer	Dietary risks	Rate	2006	0.45045325054	1.00623023218	-0.07677865542
146	Deaths	High-income Asia Pacific	Both	Age-standardized	Esophageal cancer	Dietary risks	Rate	2007	0.44588772628	1.00007700459	-0.07634601261
147	Deaths	High-income Asia Pacific	Both	Age-standardized	Esophageal cancer	Dietary risks	Rate	2008	0.43896776966	0.98257601454	-0.07480160697
148	Deaths	High-income Asia Pacific	Both	Age-standardized	Esophageal cancer	Dietary risks	Rate	2009	0.4350026139300001	0.97077662083	-0.07389255635
149	Deaths	High-income Asia Pacific	Both	Age-standardized	Esophageal cancer	Dietary risks	Rate	2010	0.42997598098	0.95711621941	-0.07290370177000001
150	Deaths	High-income Asia Pacific	Both	Age-standardized	Esophageal cancer	Dietary risks	Rate	2011	0.42249010815	0.94132981119	-0.07187641859
151	Deaths	High-income Asia Pacific	Both	Age-standardized	Esophageal cancer	Dietary risks	Rate	2012	0.40237208501	0.89700518027	-0.06907082856999999
152	Deaths	High-income Asia Pacific	Both	Age-standardized	Esophageal cancer	Dietary risks	Rate	2013	0.38753345822	0.8716726207700001	-0.06621177735
153	Deaths	High-income Asia Pacific	Both	Age-standardized	Esophageal cancer	Dietary risks	Rate	2014	0.37681474636	0.8561394985599999	-0.06412003387000001
154	Deaths	High-income Asia Pacific	Both	Age-standardized	Esophageal cancer	Dietary risks	Rate	2015	0.36944116064	0.84125576552	-0.06298054981
155	Deaths	High-income Asia Pacific	Both	Age-standardized	Esophageal cancer	Dietary risks	Rate	2016	0.36047742775	0.8201132131900001	-0.06212735275
156	Deaths	High-income Asia Pacific	Both	Age-standardized	Esophageal cancer	Dietary risks	Rate	2017	0.34886287357	0.79055527014	-0.06012475757
157	Deaths	High-income Asia Pacific	Both	Age-standardized	Esophageal cancer	Dietary risks	Rate	2018	0.34127286488	0.7718760143700001	-0.05912539846
158	Deaths	High-income Asia Pacific	Both	Age-standardized	Esophageal cancer	Dietary risks	Rate	2019	0.34056900192	0.7735775553600001	-0.05903841254
159	Deaths	High-income Asia Pacific	Both	Age-standardized	Esophageal cancer	Dietary risks	Rate	2020	0.33757721253	0.7693101585300001	-0.05960151286
160	Deaths	High-income Asia Pacific	Both	Age-standardized	Esophageal cancer	Dietary risks	Rate	2021	0.34717115386	0.78687910888	-0.06295012103
161	Deaths	Central Europe	Both	Age-standardized	Esophageal cancer	Dietary risks	Rate	1990	0.5268405442999999	1.07804056344	-0.1135777242
162	Deaths	Central Europe	Both	Age-standardized	Esophageal cancer	Dietary risks	Rate	1991	0.54099390609	1.10642565589	-0.11756899145
163	Deaths	Central Europe	Both	Age-standardized	Esophageal cancer	Dietary risks	Rate	1992	0.54331439501	1.11016984833	-0.11825031153
164	Deaths	Central Europe	Both	Age-standardized	Esophageal cancer	Dietary risks	Rate	1993	0.55158916993	1.11998135021	-0.12064262523
165	Deaths	Central Europe	Both	Age-standardized	Esophageal cancer	Dietary risks	Rate	1994	0.56658932502	1.15129413676	-0.12390329503
166	Deaths	Central Europe	Both	Age-standardized	Esophageal cancer	Dietary risks	Rate	1995	0.57241447246	1.16668349446	-0.1252394801
167	Deaths	Central Europe	Both	Age-standardized	Esophageal cancer	Dietary risks	Rate	1996	0.56262976466	1.15243610938	-0.12280884366
168	Deaths	Central Europe	Both	Age-standardized	Esophageal cancer	Dietary risks	Rate	1997	0.56369775007	1.15593607363	-0.12266448015
169	Deaths	Central Europe	Both	Age-standardized	Esophageal cancer	Dietary risks	Rate	1998	0.5407842066799999	1.11941050159	-0.11799070911
170	Deaths	Central Europe	Both	Age-standardized	Esophageal cancer	Dietary risks	Rate	1999	0.52096823634	1.08144607335	-0.11371868572
171	Deaths	Central Europe	Both	Age-standardized	Esophageal cancer	Dietary risks	Rate	2000	0.49937068169	1.03975817747	-0.1076698365
172	Deaths	Central Europe	Both	Age-standardized	Esophageal cancer	Dietary risks	Rate	2001	0.48323820914	0.99992217652	-0.10368427532
173	Deaths	Central Europe	Both	Age-standardized	Esophageal cancer	Dietary risks	Rate	2002	0.4796273734900001	0.99452831639	-0.10274149798
174	Deaths	Central Europe	Both	Age-standardized	Esophageal cancer	Dietary risks	Rate	2003	0.46976043345	0.97361290461	-0.10130084141
175	Deaths	Central Europe	Both	Age-standardized	Esophageal cancer	Dietary risks	Rate	2004	0.45524413488	0.94728413932	-0.09832127679
176	Deaths	Central Europe	Both	Age-standardized	Esophageal cancer	Dietary risks	Rate	2005	0.4450415625299999	0.92534014468	-0.09703836982
177	Deaths	Central Europe	Both	Age-standardized	Esophageal cancer	Dietary risks	Rate	2006	0.43310144466	0.90307343399	-0.09426399692
178	Deaths	Central Europe	Both	Age-standardized	Esophageal cancer	Dietary risks	Rate	2007	0.4256200622	0.8904165862799999	-0.09283174594
179	Deaths	Central Europe	Both	Age-standardized	Esophageal cancer	Dietary risks	Rate	2008	0.40592201707	0.8524913397899999	-0.08894482282999999
180	Deaths	Central Europe	Both	Age-standardized	Esophageal cancer	Dietary risks	Rate	2009	0.3958806380199999	0.8289693201999999	-0.08643326827
181	Deaths	Central Europe	Both	Age-standardized	Esophageal cancer	Dietary risks	Rate	2010	0.38433238875	0.8051137204500001	-0.08392719888
182	Deaths	Central Europe	Both	Age-standardized	Esophageal cancer	Dietary risks	Rate	2011	0.37719883049	0.79378826297	-0.08159528367
183	Deaths	Central Europe	Both	Age-standardized	Esophageal cancer	Dietary risks	Rate	2012	0.37557054271	0.79502777417	-0.07980616862
184	Deaths	Central Europe	Both	Age-standardized	Esophageal cancer	Dietary risks	Rate	2013	0.36025872101	0.76488014869	-0.07513887039
185	Deaths	Central Europe	Both	Age-standardized	Esophageal cancer	Dietary risks	Rate	2014	0.34770444854	0.73957050686	-0.07183391961
186	Deaths	Central Europe	Both	Age-standardized	Esophageal cancer	Dietary risks	Rate	2015	0.34494858385	0.73490934218	-0.07046291729
187	Deaths	Central Europe	Both	Age-standardized	Esophageal cancer	Dietary risks	Rate	2016	0.33325592626	0.7067807953799999	-0.06775631929999999
188	Deaths	Central Europe	Both	Age-standardized	Esophageal cancer	Dietary risks	Rate	2017	0.32698782481	0.68753086311	-0.06619835760000001
189	Deaths	Central Europe	Both	Age-standardized	Esophageal cancer	Dietary risks	Rate	2018	0.32768735327	0.69044201917	-0.06666734672
190	Deaths	Central Europe	Both	Age-standardized	Esophageal cancer	Dietary risks	Rate	2019	0.32013835661	0.67428626506	-0.06474229946
191	Deaths	Central Europe	Both	Age-standardized	Esophageal cancer	Dietary risks	Rate	2020	0.31492350167	0.66418394868	-0.06267670768
192	Deaths	Central Europe	Both	Age-standardized	Esophageal cancer	Dietary risks	Rate	2021	0.31548335148	0.66197637819	-0.06425204281
193	Deaths	Eastern Europe	Both	Age-standardized	Esophageal cancer	Dietary risks	Rate	1990	0.79555955566	1.5980265066	-0.16914308738
194	Deaths	Eastern Europe	Both	Age-standardized	Esophageal cancer	Dietary risks	Rate	1991	0.7760038004	1.5585197159	-0.16355614391
195	Deaths	Eastern Europe	Both	Age-standardized	Esophageal cancer	Dietary risks	Rate	1992	0.7684002641200001	1.55491014773	-0.16067685712
196	Deaths	Eastern Europe	Both	Age-standardized	Esophageal cancer	Dietary risks	Rate	1993	0.7830471957599999	1.58715828498	-0.16282490606
197	Deaths	Eastern Europe	Both	Age-standardized	Esophageal cancer	Dietary risks	Rate	1994	0.76269353057	1.54808088543	-0.15888111596
198	Deaths	Eastern Europe	Both	Age-standardized	Esophageal cancer	Dietary risks	Rate	1995	0.7030603815400001	1.43086184158	-0.14602189201
199	Deaths	Eastern Europe	Both	Age-standardized	Esophageal cancer	Dietary risks	Rate	1996	0.66209553759	1.35101899786	-0.13704901409
200	Deaths	Eastern Europe	Both	Age-standardized	Esophageal cancer	Dietary risks	Rate	1997	0.62539107191	1.27707077502	-0.13054208946
201	Deaths	Eastern Europe	Both	Age-standardized	Esophageal cancer	Dietary risks	Rate	1998	0.60361860632	1.23253685312	-0.12628722807
202	Deaths	Eastern Europe	Both	Age-standardized	Esophageal cancer	Dietary risks	Rate	1999	0.60942266369	1.24590691765	-0.12702420016
203	Deaths	Eastern Europe	Both	Age-standardized	Esophageal cancer	Dietary risks	Rate	2000	0.59632573796	1.21784323883	-0.12375528305
204	Deaths	Eastern Europe	Both	Age-standardized	Esophageal cancer	Dietary risks	Rate	2001	0.5772819473799999	1.17677673262	-0.1198441958
205	Deaths	Eastern Europe	Both	Age-standardized	Esophageal cancer	Dietary risks	Rate	2002	0.55040598923	1.1226759315	-0.11305431276
206	Deaths	Eastern Europe	Both	Age-standardized	Esophageal cancer	Dietary risks	Rate	2003	0.53877543729	1.10456063013	-0.1104580233
207	Deaths	Eastern Europe	Both	Age-standardized	Esophageal cancer	Dietary risks	Rate	2004	0.52796202021	1.08500405339	-0.10891205728
208	Deaths	Eastern Europe	Both	Age-standardized	Esophageal cancer	Dietary risks	Rate	2005	0.53255216112	1.09729950046	-0.11111312314
209	Deaths	Eastern Europe	Both	Age-standardized	Esophageal cancer	Dietary risks	Rate	2006	0.50344594414	1.03261439624	-0.10547487151
210	Deaths	Eastern Europe	Both	Age-standardized	Esophageal cancer	Dietary risks	Rate	2007	0.50049570114	1.02800212172	-0.10561290582
211	Deaths	Eastern Europe	Both	Age-standardized	Esophageal cancer	Dietary risks	Rate	2008	0.51351178187	1.05263498204	-0.1082193917
212	Deaths	Eastern Europe	Both	Age-standardized	Esophageal cancer	Dietary risks	Rate	2009	0.51148263433	1.04240920184	-0.10853589626
213	Deaths	Eastern Europe	Both	Age-standardized	Esophageal cancer	Dietary risks	Rate	2010	0.53191029143	1.08169478438	-0.11277361188
214	Deaths	Eastern Europe	Both	Age-standardized	Esophageal cancer	Dietary risks	Rate	2011	0.5145512371100001	1.0436578147	-0.10812054795
215	Deaths	Eastern Europe	Both	Age-standardized	Esophageal cancer	Dietary risks	Rate	2012	0.5058095831	1.02502148028	-0.10564131026
216	Deaths	Eastern Europe	Both	Age-standardized	Esophageal cancer	Dietary risks	Rate	2013	0.51050506543	1.03146108755	-0.10629813311
217	Deaths	Eastern Europe	Both	Age-standardized	Esophageal cancer	Dietary risks	Rate	2014	0.51851820053	1.04689590471	-0.10771487563
218	Deaths	Eastern Europe	Both	Age-standardized	Esophageal cancer	Dietary risks	Rate	2015	0.53324353814	1.07401385617	-0.11029515407
219	Deaths	Eastern Europe	Both	Age-standardized	Esophageal cancer	Dietary risks	Rate	2016	0.53557729098	1.07786445453	-0.11080153861
220	Deaths	Eastern Europe	Both	Age-standardized	Esophageal cancer	Dietary risks	Rate	2017	0.52132018656	1.04291530242	-0.10847747979
221	Deaths	Eastern Europe	Both	Age-standardized	Esophageal cancer	Dietary risks	Rate	2018	0.5331837404099999	1.06691722319	-0.10987705794
222	Deaths	Eastern Europe	Both	Age-standardized	Esophageal cancer	Dietary risks	Rate	2019	0.5362811534899999	1.06902183444	-0.10915724151
223	Deaths	Eastern Europe	Both	Age-standardized	Esophageal cancer	Dietary risks	Rate	2020	0.52656369087	1.07313919834	-0.10673265386
224	Deaths	Eastern Europe	Both	Age-standardized	Esophageal cancer	Dietary risks	Rate	2021	0.52024726549	1.06048758155	-0.10288382377
225	Deaths	Australasia	Both	Age-standardized	Esophageal cancer	Dietary risks	Rate	1990	0.93144851654	1.84302118934	-0.20670037064
226	Deaths	Australasia	Both	Age-standardized	Esophageal cancer	Dietary risks	Rate	1991	0.93300796846	1.83716869511	-0.20649790657
227	Deaths	Australasia	Both	Age-standardized	Esophageal cancer	Dietary risks	Rate	1992	0.93163136377	1.8353512484	-0.20478857434
228	Deaths	Australasia	Both	Age-standardized	Esophageal cancer	Dietary risks	Rate	1993	0.9467254597	1.86366699421	-0.20662024819
229	Deaths	Australasia	Both	Age-standardized	Esophageal cancer	Dietary risks	Rate	1994	0.9507429177	1.87908902586	-0.20925491113
230	Deaths	Australasia	Both	Age-standardized	Esophageal cancer	Dietary risks	Rate	1995	0.93708889652	1.84543253722	-0.20669829781
231	Deaths	Australasia	Both	Age-standardized	Esophageal cancer	Dietary risks	Rate	1996	0.93339889444	1.83854933475	-0.20672268551
232	Deaths	Australasia	Both	Age-standardized	Esophageal cancer	Dietary risks	Rate	1997	0.92241531698	1.81318940388	-0.204988761
233	Deaths	Australasia	Both	Age-standardized	Esophageal cancer	Dietary risks	Rate	1998	0.90914266341	1.78415514447	-0.20218317977
234	Deaths	Australasia	Both	Age-standardized	Esophageal cancer	Dietary risks	Rate	1999	0.90548104147	1.79037280612	-0.20135501707
235	Deaths	Australasia	Both	Age-standardized	Esophageal cancer	Dietary risks	Rate	2000	0.90321578311	1.78875485651	-0.20105243125
236	Deaths	Australasia	Both	Age-standardized	Esophageal cancer	Dietary risks	Rate	2001	0.8988675852800001	1.78901841388	-0.2009205495
237	Deaths	Australasia	Both	Age-standardized	Esophageal cancer	Dietary risks	Rate	2002	0.8905578322800001	1.77813200802	-0.1991413556
238	Deaths	Australasia	Both	Age-standardized	Esophageal cancer	Dietary risks	Rate	2003	0.9102978887	1.81527396207	-0.20168052727
239	Deaths	Australasia	Both	Age-standardized	Esophageal cancer	Dietary risks	Rate	2004	0.90224381454	1.79470880833	-0.19836840972
240	Deaths	Australasia	Both	Age-standardized	Esophageal cancer	Dietary risks	Rate	2005	0.89455530785	1.76653584015	-0.19884431887
241	Deaths	Australasia	Both	Age-standardized	Esophageal cancer	Dietary risks	Rate	2006	0.88883463087	1.75754492417	-0.19737356998
242	Deaths	Australasia	Both	Age-standardized	Esophageal cancer	Dietary risks	Rate	2007	0.88165180845	1.74433175523	-0.1926916289
243	Deaths	Australasia	Both	Age-standardized	Esophageal cancer	Dietary risks	Rate	2008	0.88255795308	1.73988500737	-0.19332615434
244	Deaths	Australasia	Both	Age-standardized	Esophageal cancer	Dietary risks	Rate	2009	0.8542614928800001	1.69065242002	-0.19017386498
245	Deaths	Australasia	Both	Age-standardized	Esophageal cancer	Dietary risks	Rate	2010	0.83855263136	1.66302798967	-0.18740723017
246	Deaths	Australasia	Both	Age-standardized	Esophageal cancer	Dietary risks	Rate	2011	0.8389996577900001	1.6638116074	-0.18820709663
247	Deaths	Australasia	Both	Age-standardized	Esophageal cancer	Dietary risks	Rate	2012	0.81281525189	1.61994377032	-0.18320157123
248	Deaths	Australasia	Both	Age-standardized	Esophageal cancer	Dietary risks	Rate	2013	0.80890825467	1.61498428876	-0.1830814693
249	Deaths	Australasia	Both	Age-standardized	Esophageal cancer	Dietary risks	Rate	2014	0.79457499956	1.58257361842	-0.18185026531
250	Deaths	Australasia	Both	Age-standardized	Esophageal cancer	Dietary risks	Rate	2015	0.8288069502300001	1.65197111393	-0.19073939846
251	Deaths	Australasia	Both	Age-standardized	Esophageal cancer	Dietary risks	Rate	2016	0.81992984925	1.63921212634	-0.18869906593
252	Deaths	Australasia	Both	Age-standardized	Esophageal cancer	Dietary risks	Rate	2017	0.79666795923	1.58747889528	-0.18312501667
253	Deaths	Australasia	Both	Age-standardized	Esophageal cancer	Dietary risks	Rate	2018	0.78086135214	1.55631452316	-0.17899758178
254	Deaths	Australasia	Both	Age-standardized	Esophageal cancer	Dietary risks	Rate	2019	0.7947726841	1.57808177521	-0.18075552403
255	Deaths	Australasia	Both	Age-standardized	Esophageal cancer	Dietary risks	Rate	2020	0.74786930106	1.4836814285	-0.16967190353
256	Deaths	Australasia	Both	Age-standardized	Esophageal cancer	Dietary risks	Rate	2021	0.7674499955899999	1.53446100212	-0.17247749919
257	Deaths	Southern Latin America	Both	Age-standardized	Esophageal cancer	Dietary risks	Rate	1990	1.7281807139	3.42432310674	-0.3971826417500001
258	Deaths	Southern Latin America	Both	Age-standardized	Esophageal cancer	Dietary risks	Rate	1991	1.69602586599	3.36590835891	-0.38881185275
259	Deaths	Southern Latin America	Both	Age-standardized	Esophageal cancer	Dietary risks	Rate	1992	1.66372565729	3.314613605	-0.38048829529
260	Deaths	Southern Latin America	Both	Age-standardized	Esophageal cancer	Dietary risks	Rate	1993	1.62071638524	3.22540154636	-0.367550689
261	Deaths	Southern Latin America	Both	Age-standardized	Esophageal cancer	Dietary risks	Rate	1994	1.59613720419	3.18146490843	-0.36148404976
262	Deaths	Southern Latin America	Both	Age-standardized	Esophageal cancer	Dietary risks	Rate	1995	1.53321133617	3.05687936851	-0.34579022281
263	Deaths	Southern Latin America	Both	Age-standardized	Esophageal cancer	Dietary risks	Rate	1996	1.56656702616	3.12856646874	-0.35392682089
264	Deaths	Southern Latin America	Both	Age-standardized	Esophageal cancer	Dietary risks	Rate	1997	1.63045823688	3.25615845547	-0.36812061153
265	Deaths	Southern Latin America	Both	Age-standardized	Esophageal cancer	Dietary risks	Rate	1998	1.62185582122	3.2616885925	-0.36550550568
266	Deaths	Southern Latin America	Both	Age-standardized	Esophageal cancer	Dietary risks	Rate	1999	1.6302226511	3.28009758007	-0.36591619521
267	Deaths	Southern Latin America	Both	Age-standardized	Esophageal cancer	Dietary risks	Rate	2000	1.58621380117	3.18388257817	-0.35544612896
268	Deaths	Southern Latin America	Both	Age-standardized	Esophageal cancer	Dietary risks	Rate	2001	1.53644363722	3.08790631771	-0.34396271606
269	Deaths	Southern Latin America	Both	Age-standardized	Esophageal cancer	Dietary risks	Rate	2002	1.51976622312	3.06824441078	-0.33920086773
270	Deaths	Southern Latin America	Both	Age-standardized	Esophageal cancer	Dietary risks	Rate	2003	1.49258210691	3.01014478135	-0.33255961359
271	Deaths	Southern Latin America	Both	Age-standardized	Esophageal cancer	Dietary risks	Rate	2004	1.43995392486	2.89772559461	-0.31792159402
272	Deaths	Southern Latin America	Both	Age-standardized	Esophageal cancer	Dietary risks	Rate	2005	1.40963403273	2.82802945154	-0.31139701649
273	Deaths	Southern Latin America	Both	Age-standardized	Esophageal cancer	Dietary risks	Rate	2006	1.37283193425	2.74587897889	-0.30415939922
274	Deaths	Southern Latin America	Both	Age-standardized	Esophageal cancer	Dietary risks	Rate	2007	1.3538013313	2.71068226557	-0.29941672433
275	Deaths	Southern Latin America	Both	Age-standardized	Esophageal cancer	Dietary risks	Rate	2008	1.27185066672	2.53525433867	-0.28031222144
276	Deaths	Southern Latin America	Both	Age-standardized	Esophageal cancer	Dietary risks	Rate	2009	1.22475591643	2.44332461156	-0.27032735632
277	Deaths	Southern Latin America	Both	Age-standardized	Esophageal cancer	Dietary risks	Rate	2010	1.1732528427	2.34476669206	-0.26048948047
278	Deaths	Southern Latin America	Both	Age-standardized	Esophageal cancer	Dietary risks	Rate	2011	1.16047577019	2.32935803085	-0.25841514562
279	Deaths	Southern Latin America	Both	Age-standardized	Esophageal cancer	Dietary risks	Rate	2012	1.13345295245	2.27460440968	-0.25230557936
280	Deaths	Southern Latin America	Both	Age-standardized	Esophageal cancer	Dietary risks	Rate	2013	1.09564870684	2.19018275467	-0.24390465755
281	Deaths	Southern Latin America	Both	Age-standardized	Esophageal cancer	Dietary risks	Rate	2014	1.05806057136	2.10592289125	-0.23526489344
282	Deaths	Southern Latin America	Both	Age-standardized	Esophageal cancer	Dietary risks	Rate	2015	1.03038827419	2.04953126336	-0.22935592847
283	Deaths	Southern Latin America	Both	Age-standardized	Esophageal cancer	Dietary risks	Rate	2016	1.0150394422	2.0211480137	-0.2262702467
284	Deaths	Southern Latin America	Both	Age-standardized	Esophageal cancer	Dietary risks	Rate	2017	0.96936756282	1.9412532999	-0.21536463444
285	Deaths	Southern Latin America	Both	Age-standardized	Esophageal cancer	Dietary risks	Rate	2018	0.95507749699	1.9237139778	-0.21402293261
286	Deaths	Southern Latin America	Both	Age-standardized	Esophageal cancer	Dietary risks	Rate	2019	0.94276159859	1.89722898603	-0.21421538832
287	Deaths	Southern Latin America	Both	Age-standardized	Esophageal cancer	Dietary risks	Rate	2020	0.90546244414	1.8199461192	-0.20980606109
288	Deaths	Southern Latin America	Both	Age-standardized	Esophageal cancer	Dietary risks	Rate	2021	0.85693806816	1.72394435728	-0.19950673869
289	Deaths	Western Europe	Both	Age-standardized	Esophageal cancer	Dietary risks	Rate	1990	0.89998250146	1.80242696618	-0.19736289221
290	Deaths	Western Europe	Both	Age-standardized	Esophageal cancer	Dietary risks	Rate	1991	0.89280931583	1.7873328128	-0.19516249881
291	Deaths	Western Europe	Both	Age-standardized	Esophageal cancer	Dietary risks	Rate	1992	0.89395924841	1.78748870278	-0.19413089667
292	Deaths	Western Europe	Both	Age-standardized	Esophageal cancer	Dietary risks	Rate	1993	0.90397279901	1.80971721704	-0.19557427347
293	Deaths	Western Europe	Both	Age-standardized	Esophageal cancer	Dietary risks	Rate	1994	0.90445199907	1.80912098586	-0.19550789921
294	Deaths	Western Europe	Both	Age-standardized	Esophageal cancer	Dietary risks	Rate	1995	0.90663021648	1.80955025859	-0.1961106358
295	Deaths	Western Europe	Both	Age-standardized	Esophageal cancer	Dietary risks	Rate	1996	0.90333318685	1.79907697972	-0.19583709753
296	Deaths	Western Europe	Both	Age-standardized	Esophageal cancer	Dietary risks	Rate	1997	0.8905156611	1.7711327576	-0.19311670937
297	Deaths	Western Europe	Both	Age-standardized	Esophageal cancer	Dietary risks	Rate	1998	0.88765658552	1.76812733291	-0.19337514686
298	Deaths	Western Europe	Both	Age-standardized	Esophageal cancer	Dietary risks	Rate	1999	0.88514085892	1.76308091963	-0.19305462516
299	Deaths	Western Europe	Both	Age-standardized	Esophageal cancer	Dietary risks	Rate	2000	0.87895578534	1.75568438114	-0.19231874904
300	Deaths	Western Europe	Both	Age-standardized	Esophageal cancer	Dietary risks	Rate	2001	0.8776411165800001	1.75459224307	-0.19177005682
301	Deaths	Western Europe	Both	Age-standardized	Esophageal cancer	Dietary risks	Rate	2002	0.88083978961	1.76656762329	-0.19295369988
302	Deaths	Western Europe	Both	Age-standardized	Esophageal cancer	Dietary risks	Rate	2003	0.87658231112	1.75274040215	-0.19206866436
303	Deaths	Western Europe	Both	Age-standardized	Esophageal cancer	Dietary risks	Rate	2004	0.85988611236	1.72002738765	-0.18839798819
304	Deaths	Western Europe	Both	Age-standardized	Esophageal cancer	Dietary risks	Rate	2005	0.85651599926	1.71747942695	-0.1875404416
305	Deaths	Western Europe	Both	Age-standardized	Esophageal cancer	Dietary risks	Rate	2006	0.84448866842	1.69272196232	-0.18467585899
306	Deaths	Western Europe	Both	Age-standardized	Esophageal cancer	Dietary risks	Rate	2007	0.8376406909099999	1.67837039767	-0.18259624629
307	Deaths	Western Europe	Both	Age-standardized	Esophageal cancer	Dietary risks	Rate	2008	0.8327946597399999	1.67106413704	-0.18135568869
308	Deaths	Western Europe	Both	Age-standardized	Esophageal cancer	Dietary risks	Rate	2009	0.8244281594499999	1.65287290022	-0.17951148647
309	Deaths	Western Europe	Both	Age-standardized	Esophageal cancer	Dietary risks	Rate	2010	0.8169159659999999	1.63593402356	-0.17762770329
310	Deaths	Western Europe	Both	Age-standardized	Esophageal cancer	Dietary risks	Rate	2011	0.7930970152100001	1.58842882689	-0.17195873302
311	Deaths	Western Europe	Both	Age-standardized	Esophageal cancer	Dietary risks	Rate	2012	0.7720466319199999	1.54368156372	-0.16747711946
312	Deaths	Western Europe	Both	Age-standardized	Esophageal cancer	Dietary risks	Rate	2013	0.7573209832200001	1.51186008881	-0.16425469042
313	Deaths	Western Europe	Both	Age-standardized	Esophageal cancer	Dietary risks	Rate	2014	0.7679074462900001	1.53427199736	-0.16738405013
314	Deaths	Western Europe	Both	Age-standardized	Esophageal cancer	Dietary risks	Rate	2015	0.78139377472	1.56435503881	-0.17071010258
315	Deaths	Western Europe	Both	Age-standardized	Esophageal cancer	Dietary risks	Rate	2016	0.77983788779	1.56165525376	-0.1703295471
316	Deaths	Western Europe	Both	Age-standardized	Esophageal cancer	Dietary risks	Rate	2017	0.7726073103400001	1.54467159059	-0.16886391988
317	Deaths	Western Europe	Both	Age-standardized	Esophageal cancer	Dietary risks	Rate	2018	0.77162661042	1.54917606289	-0.16853511594
318	Deaths	Western Europe	Both	Age-standardized	Esophageal cancer	Dietary risks	Rate	2019	0.7596524173	1.53150104004	-0.16575268039
319	Deaths	Western Europe	Both	Age-standardized	Esophageal cancer	Dietary risks	Rate	2020	0.7275060923200001	1.46950102936	-0.15898105476
320	Deaths	Western Europe	Both	Age-standardized	Esophageal cancer	Dietary risks	Rate	2021	0.71783859082	1.45327820734	-0.1580235156
321	Deaths	High-income North America	Both	Age-standardized	Esophageal cancer	Dietary risks	Rate	1990	0.69472109022	1.38857045961	-0.14866525592
322	Deaths	High-income North America	Both	Age-standardized	Esophageal cancer	Dietary risks	Rate	1991	0.69609401525	1.39316989827	-0.14897936332
323	Deaths	High-income North America	Both	Age-standardized	Esophageal cancer	Dietary risks	Rate	1992	0.69345187837	1.39146195463	-0.14832511741
324	Deaths	High-income North America	Both	Age-standardized	Esophageal cancer	Dietary risks	Rate	1993	0.7004630698500001	1.40811507849	-0.14973012449
325	Deaths	High-income North America	Both	Age-standardized	Esophageal cancer	Dietary risks	Rate	1994	0.7078678369	1.42557017709	-0.15166956602
326	Deaths	High-income North America	Both	Age-standardized	Esophageal cancer	Dietary risks	Rate	1995	0.70833348498	1.42573094924	-0.15109520154
327	Deaths	High-income North America	Both	Age-standardized	Esophageal cancer	Dietary risks	Rate	1996	0.70880719311	1.4267171007	-0.1518330723
328	Deaths	High-income North America	Both	Age-standardized	Esophageal cancer	Dietary risks	Rate	1997	0.70630566355	1.41900082297	-0.15104701782
329	Deaths	High-income North America	Both	Age-standardized	Esophageal cancer	Dietary risks	Rate	1998	0.71712081254	1.43985490059	-0.15336274382
330	Deaths	High-income North America	Both	Age-standardized	Esophageal cancer	Dietary risks	Rate	1999	0.73683007161	1.47521276531	-0.15741839745
331	Deaths	High-income North America	Both	Age-standardized	Esophageal cancer	Dietary risks	Rate	2000	0.74996658457	1.49903013838	-0.16058805855
332	Deaths	High-income North America	Both	Age-standardized	Esophageal cancer	Dietary risks	Rate	2001	0.75857678526	1.51739439953	-0.16316612874
333	Deaths	High-income North America	Both	Age-standardized	Esophageal cancer	Dietary risks	Rate	2002	0.76506015186	1.53125603618	-0.16514189464
334	Deaths	High-income North America	Both	Age-standardized	Esophageal cancer	Dietary risks	Rate	2003	0.76772919672	1.53666894448	-0.16729188291
335	Deaths	High-income North America	Both	Age-standardized	Esophageal cancer	Dietary risks	Rate	2004	0.7610043331699999	1.52297739312	-0.16643882984
336	Deaths	High-income North America	Both	Age-standardized	Esophageal cancer	Dietary risks	Rate	2005	0.76368530208	1.5282172216	-0.16748005866
337	Deaths	High-income North America	Both	Age-standardized	Esophageal cancer	Dietary risks	Rate	2006	0.76888863124	1.53685494111	-0.16929176902
338	Deaths	High-income North America	Both	Age-standardized	Esophageal cancer	Dietary risks	Rate	2007	0.760451194	1.5207611183	-0.16793963176
339	Deaths	High-income North America	Both	Age-standardized	Esophageal cancer	Dietary risks	Rate	2008	0.75701246563	1.51244700287	-0.16813799417
340	Deaths	High-income North America	Both	Age-standardized	Esophageal cancer	Dietary risks	Rate	2009	0.75407639301	1.50920840473	-0.16781657707
341	Deaths	High-income North America	Both	Age-standardized	Esophageal cancer	Dietary risks	Rate	2010	0.75615395188	1.51630466868	-0.16873755797
342	Deaths	High-income North America	Both	Age-standardized	Esophageal cancer	Dietary risks	Rate	2011	0.75223609645	1.50886063012	-0.1678670246
343	Deaths	High-income North America	Both	Age-standardized	Esophageal cancer	Dietary risks	Rate	2012	0.74499611306	1.49145984971	-0.16629757727
344	Deaths	High-income North America	Both	Age-standardized	Esophageal cancer	Dietary risks	Rate	2013	0.73428019375	1.46814552662	-0.1644210189
345	Deaths	High-income North America	Both	Age-standardized	Esophageal cancer	Dietary risks	Rate	2014	0.72911172487	1.45658259716	-0.16279230575
346	Deaths	High-income North America	Both	Age-standardized	Esophageal cancer	Dietary risks	Rate	2015	0.72012834575	1.43755865675	-0.1601365032
347	Deaths	High-income North America	Both	Age-standardized	Esophageal cancer	Dietary risks	Rate	2016	0.7191128329500001	1.43484965569	-0.15955898456
348	Deaths	High-income North America	Both	Age-standardized	Esophageal cancer	Dietary risks	Rate	2017	0.7035382500299999	1.40275928818	-0.15548579479
349	Deaths	High-income North America	Both	Age-standardized	Esophageal cancer	Dietary risks	Rate	2018	0.68626811597	1.36848496601	-0.15055129535
350	Deaths	High-income North America	Both	Age-standardized	Esophageal cancer	Dietary risks	Rate	2019	0.68103224052	1.35969971876	-0.14991806151
351	Deaths	High-income North America	Both	Age-standardized	Esophageal cancer	Dietary risks	Rate	2020	0.6663847215	1.33481505828	-0.14625234852
352	Deaths	High-income North America	Both	Age-standardized	Esophageal cancer	Dietary risks	Rate	2021	0.66938790144	1.34872464642	-0.14630159157
353	Deaths	Caribbean	Both	Age-standardized	Esophageal cancer	Dietary risks	Rate	1990	0.99973097605	1.9464759762	-0.23203219185
354	Deaths	Caribbean	Both	Age-standardized	Esophageal cancer	Dietary risks	Rate	1991	0.95484797298	1.85235039719	-0.22140439969
355	Deaths	Caribbean	Both	Age-standardized	Esophageal cancer	Dietary risks	Rate	1992	0.94903412758	1.83394332131	-0.22009660996
356	Deaths	Caribbean	Both	Age-standardized	Esophageal cancer	Dietary risks	Rate	1993	0.94273939107	1.82752284884	-0.21803684839
357	Deaths	Caribbean	Both	Age-standardized	Esophageal cancer	Dietary risks	Rate	1994	0.92205802636	1.79129111173	-0.2116322105099999
358	Deaths	Caribbean	Both	Age-standardized	Esophageal cancer	Dietary risks	Rate	1995	0.92739630779	1.80590505207	-0.21136757613
359	Deaths	Caribbean	Both	Age-standardized	Esophageal cancer	Dietary risks	Rate	1996	0.9153992289	1.79153781857	-0.2071856542
360	Deaths	Caribbean	Both	Age-standardized	Esophageal cancer	Dietary risks	Rate	1997	0.90076273152	1.77546772995	-0.2050465509
361	Deaths	Caribbean	Both	Age-standardized	Esophageal cancer	Dietary risks	Rate	1998	0.90555554371	1.77957973995	-0.20540948562
362	Deaths	Caribbean	Both	Age-standardized	Esophageal cancer	Dietary risks	Rate	1999	0.8786719982900001	1.74318917805	-0.19780496533
363	Deaths	Caribbean	Both	Age-standardized	Esophageal cancer	Dietary risks	Rate	2000	0.8490123309700001	1.67551035683	-0.19284208661
364	Deaths	Caribbean	Both	Age-standardized	Esophageal cancer	Dietary risks	Rate	2001	0.85239185458	1.69085813812	-0.1951150146599999
365	Deaths	Caribbean	Both	Age-standardized	Esophageal cancer	Dietary risks	Rate	2002	0.83200188259	1.64568901616	-0.18990716482
366	Deaths	Caribbean	Both	Age-standardized	Esophageal cancer	Dietary risks	Rate	2003	0.83798523528	1.64773359252	-0.19048419412
367	Deaths	Caribbean	Both	Age-standardized	Esophageal cancer	Dietary risks	Rate	2004	0.8183384532400001	1.60529189311	-0.18534785524
368	Deaths	Caribbean	Both	Age-standardized	Esophageal cancer	Dietary risks	Rate	2005	0.80469260364	1.57326251535	-0.17818063098
369	Deaths	Caribbean	Both	Age-standardized	Esophageal cancer	Dietary risks	Rate	2006	0.79912202116	1.56267243791	-0.17609362495
370	Deaths	Caribbean	Both	Age-standardized	Esophageal cancer	Dietary risks	Rate	2007	0.8183548474100001	1.60329522276	-0.17666249934
371	Deaths	Caribbean	Both	Age-standardized	Esophageal cancer	Dietary risks	Rate	2008	0.80622394567	1.57129509315	-0.17614947691
372	Deaths	Caribbean	Both	Age-standardized	Esophageal cancer	Dietary risks	Rate	2009	0.82945444496	1.61854270104	-0.18153047578
373	Deaths	Caribbean	Both	Age-standardized	Esophageal cancer	Dietary risks	Rate	2010	0.79975580781	1.56231422876	-0.17416076842
374	Deaths	Caribbean	Both	Age-standardized	Esophageal cancer	Dietary risks	Rate	2011	0.8001913292	1.56951963013	-0.17600091191
375	Deaths	Caribbean	Both	Age-standardized	Esophageal cancer	Dietary risks	Rate	2012	0.8139342859500001	1.57793769542	-0.17948858404
376	Deaths	Caribbean	Both	Age-standardized	Esophageal cancer	Dietary risks	Rate	2013	0.8282126931599999	1.59474916033	-0.18394278451
377	Deaths	Caribbean	Both	Age-standardized	Esophageal cancer	Dietary risks	Rate	2014	0.84083990793	1.63349221946	-0.18619336014
378	Deaths	Caribbean	Both	Age-standardized	Esophageal cancer	Dietary risks	Rate	2015	0.82464061562	1.59343715644	-0.18488131446
379	Deaths	Caribbean	Both	Age-standardized	Esophageal cancer	Dietary risks	Rate	2016	0.8137923904700001	1.58363508567	-0.18329474308
380	Deaths	Caribbean	Both	Age-standardized	Esophageal cancer	Dietary risks	Rate	2017	0.82458560869	1.60727389763	-0.18291325507
381	Deaths	Caribbean	Both	Age-standardized	Esophageal cancer	Dietary risks	Rate	2018	0.80153562216	1.57118824218	-0.17599571973
382	Deaths	Caribbean	Both	Age-standardized	Esophageal cancer	Dietary risks	Rate	2019	0.8077513643900001	1.58090281048	-0.17911034963
383	Deaths	Caribbean	Both	Age-standardized	Esophageal cancer	Dietary risks	Rate	2020	0.80432890093	1.6081391003	-0.18297263783
384	Deaths	Caribbean	Both	Age-standardized	Esophageal cancer	Dietary risks	Rate	2021	0.79077402272	1.5877932885	-0.17586915371
385	Deaths	Andean Latin America	Both	Age-standardized	Esophageal cancer	Dietary risks	Rate	1990	0.5329515672599999	1.05027585029	-0.11674720408
386	Deaths	Andean Latin America	Both	Age-standardized	Esophageal cancer	Dietary risks	Rate	1991	0.50757698156	0.99762605501	-0.11219676179
387	Deaths	Andean Latin America	Both	Age-standardized	Esophageal cancer	Dietary risks	Rate	1992	0.52170209678	1.02214424756	-0.11541473982
388	Deaths	Andean Latin America	Both	Age-standardized	Esophageal cancer	Dietary risks	Rate	1993	0.5162678764299999	1.02708408329	-0.11537900682
389	Deaths	Andean Latin America	Both	Age-standardized	Esophageal cancer	Dietary risks	Rate	1994	0.50100544385	0.97885772146	-0.11362450344
390	Deaths	Andean Latin America	Both	Age-standardized	Esophageal cancer	Dietary risks	Rate	1995	0.48213680592	0.95921508899	-0.10830427731
391	Deaths	Andean Latin America	Both	Age-standardized	Esophageal cancer	Dietary risks	Rate	1996	0.4747333131399999	0.93980702297	-0.10716644739
392	Deaths	Andean Latin America	Both	Age-standardized	Esophageal cancer	Dietary risks	Rate	1997	0.48406243118	0.95062847052	-0.10744554517
393	Deaths	Andean Latin America	Both	Age-standardized	Esophageal cancer	Dietary risks	Rate	1998	0.48191990465	0.94971707481	-0.10862933233
394	Deaths	Andean Latin America	Both	Age-standardized	Esophageal cancer	Dietary risks	Rate	1999	0.4606151137	0.91413867076	-0.10456838452
395	Deaths	Andean Latin America	Both	Age-standardized	Esophageal cancer	Dietary risks	Rate	2000	0.46309326456	0.92950539427	-0.10831468965
396	Deaths	Andean Latin America	Both	Age-standardized	Esophageal cancer	Dietary risks	Rate	2001	0.45221756394	0.88201923934	-0.10385414189
397	Deaths	Andean Latin America	Both	Age-standardized	Esophageal cancer	Dietary risks	Rate	2002	0.45723626691	0.90602585251	-0.10529427679
398	Deaths	Andean Latin America	Both	Age-standardized	Esophageal cancer	Dietary risks	Rate	2003	0.4521060897099999	0.90963247691	-0.10257883947
399	Deaths	Andean Latin America	Both	Age-standardized	Esophageal cancer	Dietary risks	Rate	2004	0.43884910855	0.8848047527999999	-0.09711528842
400	Deaths	Andean Latin America	Both	Age-standardized	Esophageal cancer	Dietary risks	Rate	2005	0.42004453933	0.8238824463800001	-0.09352238441
401	Deaths	Andean Latin America	Both	Age-standardized	Esophageal cancer	Dietary risks	Rate	2006	0.41034355383	0.80563844524	-0.08918326424
402	Deaths	Andean Latin America	Both	Age-standardized	Esophageal cancer	Dietary risks	Rate	2007	0.40059655757	0.78846141703	-0.08607775658
403	Deaths	Andean Latin America	Both	Age-standardized	Esophageal cancer	Dietary risks	Rate	2008	0.40122565711	0.80465097548	-0.08709493196
404	Deaths	Andean Latin America	Both	Age-standardized	Esophageal cancer	Dietary risks	Rate	2009	0.40145689883	0.7883509619300001	-0.0853761907
405	Deaths	Andean Latin America	Both	Age-standardized	Esophageal cancer	Dietary risks	Rate	2010	0.3968896844500001	0.7854786250000001	-0.08220229644
406	Deaths	Andean Latin America	Both	Age-standardized	Esophageal cancer	Dietary risks	Rate	2011	0.38716766565	0.77335907396	-0.0809651269
407	Deaths	Andean Latin America	Both	Age-standardized	Esophageal cancer	Dietary risks	Rate	2012	0.38347554158	0.76169101902	-0.08074812674
408	Deaths	Andean Latin America	Both	Age-standardized	Esophageal cancer	Dietary risks	Rate	2013	0.372686553	0.74712396526	-0.08093764978
409	Deaths	Andean Latin America	Both	Age-standardized	Esophageal cancer	Dietary risks	Rate	2014	0.36390486791	0.73051713737	-0.07927907468999999
410	Deaths	Andean Latin America	Both	Age-standardized	Esophageal cancer	Dietary risks	Rate	2015	0.35753662751	0.7045950790100001	-0.076334494
411	Deaths	Andean Latin America	Both	Age-standardized	Esophageal cancer	Dietary risks	Rate	2016	0.35681571081	0.71678233406	-0.07790541361
412	Deaths	Andean Latin America	Both	Age-standardized	Esophageal cancer	Dietary risks	Rate	2017	0.36577542827	0.7251577021800001	-0.08153987223
413	Deaths	Andean Latin America	Both	Age-standardized	Esophageal cancer	Dietary risks	Rate	2018	0.36974892604	0.73910524664	-0.08092751297
414	Deaths	Andean Latin America	Both	Age-standardized	Esophageal cancer	Dietary risks	Rate	2019	0.38315999021	0.7464853086800001	-0.08385319179
415	Deaths	Andean Latin America	Both	Age-standardized	Esophageal cancer	Dietary risks	Rate	2020	0.36818670518	0.71506431883	-0.08515931162
416	Deaths	Andean Latin America	Both	Age-standardized	Esophageal cancer	Dietary risks	Rate	2021	0.36023356493	0.7063739030399999	-0.08280023743
417	Deaths	South Asia	Both	Age-standardized	Esophageal cancer	Dietary risks	Rate	1990	1.00563870066	2.00207079154	-0.2415119773
418	Deaths	South Asia	Both	Age-standardized	Esophageal cancer	Dietary risks	Rate	1991	1.00261416979	2.00105482495	-0.23427512191
419	Deaths	South Asia	Both	Age-standardized	Esophageal cancer	Dietary risks	Rate	1992	1.01505201159	2.0072924831	-0.24469458627
420	Deaths	South Asia	Both	Age-standardized	Esophageal cancer	Dietary risks	Rate	1993	1.01092364411	1.9750507878	-0.24656744995
421	Deaths	South Asia	Both	Age-standardized	Esophageal cancer	Dietary risks	Rate	1994	1.02124570646	2.02370419739	-0.23787400804
422	Deaths	South Asia	Both	Age-standardized	Esophageal cancer	Dietary risks	Rate	1995	1.03842549195	2.05967338473	-0.24710162023
423	Deaths	South Asia	Both	Age-standardized	Esophageal cancer	Dietary risks	Rate	1996	1.03293437	2.05363462698	-0.23944345791
424	Deaths	South Asia	Both	Age-standardized	Esophageal cancer	Dietary risks	Rate	1997	1.02797682434	2.0125865805	-0.24124619766
425	Deaths	South Asia	Both	Age-standardized	Esophageal cancer	Dietary risks	Rate	1998	1.02124147521	2.04008865784	-0.24637990033
426	Deaths	South Asia	Both	Age-standardized	Esophageal cancer	Dietary risks	Rate	1999	0.98762622696	1.94962838553	-0.23632164891
427	Deaths	South Asia	Both	Age-standardized	Esophageal cancer	Dietary risks	Rate	2000	0.97456942633	1.93950710639	-0.2234356581
428	Deaths	South Asia	Both	Age-standardized	Esophageal cancer	Dietary risks	Rate	2001	0.96605208302	1.90230234803	-0.22931213084
429	Deaths	South Asia	Both	Age-standardized	Esophageal cancer	Dietary risks	Rate	2002	0.94981045286	1.91456429031	-0.22629521964
430	Deaths	South Asia	Both	Age-standardized	Esophageal cancer	Dietary risks	Rate	2003	0.94305613256	1.91277505348	-0.21784012959
431	Deaths	South Asia	Both	Age-standardized	Esophageal cancer	Dietary risks	Rate	2004	0.92342595666	1.88104870904	-0.21250800141
432	Deaths	South Asia	Both	Age-standardized	Esophageal cancer	Dietary risks	Rate	2005	0.91756936676	1.84651003467	-0.2096238975
433	Deaths	South Asia	Both	Age-standardized	Esophageal cancer	Dietary risks	Rate	2006	0.90189932032	1.83927749136	-0.20509602903
434	Deaths	South Asia	Both	Age-standardized	Esophageal cancer	Dietary risks	Rate	2007	0.90025763868	1.81419702771	-0.20128604454
435	Deaths	South Asia	Both	Age-standardized	Esophageal cancer	Dietary risks	Rate	2008	0.88845237444	1.7983546554	-0.20534756385
436	Deaths	South Asia	Both	Age-standardized	Esophageal cancer	Dietary risks	Rate	2009	0.86107551118	1.75039477327	-0.19386899513
437	Deaths	South Asia	Both	Age-standardized	Esophageal cancer	Dietary risks	Rate	2010	0.85191082786	1.70244057673	-0.19223168511
438	Deaths	South Asia	Both	Age-standardized	Esophageal cancer	Dietary risks	Rate	2011	0.8376486883400001	1.7192492575	-0.19153831198
439	Deaths	South Asia	Both	Age-standardized	Esophageal cancer	Dietary risks	Rate	2012	0.8125550231	1.64689357622	-0.18780665912
440	Deaths	South Asia	Both	Age-standardized	Esophageal cancer	Dietary risks	Rate	2013	0.82086136146	1.66950741747	-0.18458929604
441	Deaths	South Asia	Both	Age-standardized	Esophageal cancer	Dietary risks	Rate	2014	0.8252172764500001	1.68658591531	-0.18955858894
442	Deaths	South Asia	Both	Age-standardized	Esophageal cancer	Dietary risks	Rate	2015	0.82552543483	1.67181719907	-0.18781161327
443	Deaths	South Asia	Both	Age-standardized	Esophageal cancer	Dietary risks	Rate	2016	0.82220328604	1.66897242825	-0.1852570487
444	Deaths	South Asia	Both	Age-standardized	Esophageal cancer	Dietary risks	Rate	2017	0.82759902612	1.69110337736	-0.18605079172
445	Deaths	South Asia	Both	Age-standardized	Esophageal cancer	Dietary risks	Rate	2018	0.83131683198	1.71626415195	-0.18923923011
446	Deaths	South Asia	Both	Age-standardized	Esophageal cancer	Dietary risks	Rate	2019	0.82900442035	1.70702517899	-0.18948092192
447	Deaths	South Asia	Both	Age-standardized	Esophageal cancer	Dietary risks	Rate	2020	0.81951212	1.65365853786	-0.19374250079
448	Deaths	South Asia	Both	Age-standardized	Esophageal cancer	Dietary risks	Rate	2021	0.8136800295800001	1.67652156079	-0.17766066286
449	Deaths	Central Latin America	Both	Age-standardized	Esophageal cancer	Dietary risks	Rate	1990	0.65991812443	1.29461217307	-0.15095831604
450	Deaths	Central Latin America	Both	Age-standardized	Esophageal cancer	Dietary risks	Rate	1991	0.64287361828	1.26097407509	-0.14767163311
451	Deaths	Central Latin America	Both	Age-standardized	Esophageal cancer	Dietary risks	Rate	1992	0.6290330817600001	1.23314283059	-0.14468264611
452	Deaths	Central Latin America	Both	Age-standardized	Esophageal cancer	Dietary risks	Rate	1993	0.62002530691	1.21562198664	-0.14279684019
453	Deaths	Central Latin America	Both	Age-standardized	Esophageal cancer	Dietary risks	Rate	1994	0.60852401828	1.19526456194	-0.14005915242
454	Deaths	Central Latin America	Both	Age-standardized	Esophageal cancer	Dietary risks	Rate	1995	0.59999382104	1.18384126585	-0.13860163597
455	Deaths	Central Latin America	Both	Age-standardized	Esophageal cancer	Dietary risks	Rate	1996	0.59294814866	1.17041786868	-0.13662591217
456	Deaths	Central Latin America	Both	Age-standardized	Esophageal cancer	Dietary risks	Rate	1997	0.55711593667	1.09977341252	-0.12851145024
457	Deaths	Central Latin America	Both	Age-standardized	Esophageal cancer	Dietary risks	Rate	1998	0.54058455986	1.07022430755	-0.12454120048
458	Deaths	Central Latin America	Both	Age-standardized	Esophageal cancer	Dietary risks	Rate	1999	0.52223167254	1.03658305509	-0.12084638027
459	Deaths	Central Latin America	Both	Age-standardized	Esophageal cancer	Dietary risks	Rate	2000	0.52261124056	1.0383838059	-0.12094022702
460	Deaths	Central Latin America	Both	Age-standardized	Esophageal cancer	Dietary risks	Rate	2001	0.5136446707	1.01945023836	-0.11901557618
461	Deaths	Central Latin America	Both	Age-standardized	Esophageal cancer	Dietary risks	Rate	2002	0.50031959079	0.99648119681	-0.11502931609
462	Deaths	Central Latin America	Both	Age-standardized	Esophageal cancer	Dietary risks	Rate	2003	0.507988176	1.00808336229	-0.11643971544
463	Deaths	Central Latin America	Both	Age-standardized	Esophageal cancer	Dietary risks	Rate	2004	0.48812096705	0.96803704722	-0.1118936032
464	Deaths	Central Latin America	Both	Age-standardized	Esophageal cancer	Dietary risks	Rate	2005	0.4745967994	0.93759423053	-0.1084941563
465	Deaths	Central Latin America	Both	Age-standardized	Esophageal cancer	Dietary risks	Rate	2006	0.47515679434	0.94000113775	-0.10887308479
466	Deaths	Central Latin America	Both	Age-standardized	Esophageal cancer	Dietary risks	Rate	2007	0.45371557305	0.8947968871299999	-0.10415358424
467	Deaths	Central Latin America	Both	Age-standardized	Esophageal cancer	Dietary risks	Rate	2008	0.44791994094	0.88347676308	-0.10190581172
468	Deaths	Central Latin America	Both	Age-standardized	Esophageal cancer	Dietary risks	Rate	2009	0.44607838898	0.8797057529299999	-0.10102908467
469	Deaths	Central Latin America	Both	Age-standardized	Esophageal cancer	Dietary risks	Rate	2010	0.42958028965	0.8471839791700001	-0.09728351025
470	Deaths	Central Latin America	Both	Age-standardized	Esophageal cancer	Dietary risks	Rate	2011	0.40721498379	0.80366246734	-0.09198165441
471	Deaths	Central Latin America	Both	Age-standardized	Esophageal cancer	Dietary risks	Rate	2012	0.40486578311	0.800460192	-0.09123304565
472	Deaths	Central Latin America	Both	Age-standardized	Esophageal cancer	Dietary risks	Rate	2013	0.40383099885	0.7968071027100001	-0.09090875245
473	Deaths	Central Latin America	Both	Age-standardized	Esophageal cancer	Dietary risks	Rate	2014	0.38748185332	0.76582558734	-0.08713152444
474	Deaths	Central Latin America	Both	Age-standardized	Esophageal cancer	Dietary risks	Rate	2015	0.38297992287	0.7586333024299999	-0.08639506413999999
475	Deaths	Central Latin America	Both	Age-standardized	Esophageal cancer	Dietary risks	Rate	2016	0.3896486011	0.77427273425	-0.08781863909
476	Deaths	Central Latin America	Both	Age-standardized	Esophageal cancer	Dietary risks	Rate	2017	0.37366050009	0.74446590946	-0.08439111075
477	Deaths	Central Latin America	Both	Age-standardized	Esophageal cancer	Dietary risks	Rate	2018	0.36785993661	0.72998540606	-0.08181019273
478	Deaths	Central Latin America	Both	Age-standardized	Esophageal cancer	Dietary risks	Rate	2019	0.366166362	0.7225720584700001	-0.08135349765
479	Deaths	Central Latin America	Both	Age-standardized	Esophageal cancer	Dietary risks	Rate	2020	0.36881062657	0.72754214621	-0.08197320889000001
480	Deaths	Central Latin America	Both	Age-standardized	Esophageal cancer	Dietary risks	Rate	2021	0.37090217866	0.76679517387	-0.08583661364
481	Deaths	Tropical Latin America	Both	Age-standardized	Esophageal cancer	Dietary risks	Rate	1990	1.69790951884	3.30353098798	-0.38520793587
482	Deaths	Tropical Latin America	Both	Age-standardized	Esophageal cancer	Dietary risks	Rate	1991	1.66242691292	3.23146097497	-0.37523703596
483	Deaths	Tropical Latin America	Both	Age-standardized	Esophageal cancer	Dietary risks	Rate	1992	1.66432032019	3.24309446871	-0.37296063518
484	Deaths	Tropical Latin America	Both	Age-standardized	Esophageal cancer	Dietary risks	Rate	1993	1.67790704943	3.27101392463	-0.37616525289
485	Deaths	Tropical Latin America	Both	Age-standardized	Esophageal cancer	Dietary risks	Rate	1994	1.63784164472	3.19988764413	-0.36706531462
486	Deaths	Tropical Latin America	Both	Age-standardized	Esophageal cancer	Dietary risks	Rate	1995	1.59710040472	3.12778166145	-0.35881636566
487	Deaths	Tropical Latin America	Both	Age-standardized	Esophageal cancer	Dietary risks	Rate	1996	1.56775226391	3.06953968527	-0.35210437492
488	Deaths	Tropical Latin America	Both	Age-standardized	Esophageal cancer	Dietary risks	Rate	1997	1.53906036966	3.01156768905	-0.3474637733
489	Deaths	Tropical Latin America	Both	Age-standardized	Esophageal cancer	Dietary risks	Rate	1998	1.52572614516	2.99910870463	-0.34289347821
490	Deaths	Tropical Latin America	Both	Age-standardized	Esophageal cancer	Dietary risks	Rate	1999	1.51555992984	2.98229572761	-0.342145246
491	Deaths	Tropical Latin America	Both	Age-standardized	Esophageal cancer	Dietary risks	Rate	2000	1.49234210469	2.93722229727	-0.33659022687
492	Deaths	Tropical Latin America	Both	Age-standardized	Esophageal cancer	Dietary risks	Rate	2001	1.48086644129	2.92085814078	-0.33296948257
493	Deaths	Tropical Latin America	Both	Age-standardized	Esophageal cancer	Dietary risks	Rate	2002	1.47717039241	2.91930434672	-0.33169890505
494	Deaths	Tropical Latin America	Both	Age-standardized	Esophageal cancer	Dietary risks	Rate	2003	1.48077148682	2.91471344547	-0.33280998357
495	Deaths	Tropical Latin America	Both	Age-standardized	Esophageal cancer	Dietary risks	Rate	2004	1.48311470037	2.93229348147	-0.33334552964
496	Deaths	Tropical Latin America	Both	Age-standardized	Esophageal cancer	Dietary risks	Rate	2005	1.43884674348	2.83786731729	-0.32364351071
497	Deaths	Tropical Latin America	Both	Age-standardized	Esophageal cancer	Dietary risks	Rate	2006	1.4282724409	2.82312076519	-0.31938346743
498	Deaths	Tropical Latin America	Both	Age-standardized	Esophageal cancer	Dietary risks	Rate	2007	1.40556836703	2.78930273478	-0.3140632917
499	Deaths	Tropical Latin America	Both	Age-standardized	Esophageal cancer	Dietary risks	Rate	2008	1.38272041104	2.72525844449	-0.30854204008
500	Deaths	Tropical Latin America	Both	Age-standardized	Esophageal cancer	Dietary risks	Rate	2009	1.36778257658	2.7229057526	-0.30456646854
501	Deaths	Tropical Latin America	Both	Age-standardized	Esophageal cancer	Dietary risks	Rate	2010	1.34870715184	2.68002359962	-0.30044910727
502	Deaths	Tropical Latin America	Both	Age-standardized	Esophageal cancer	Dietary risks	Rate	2011	1.32351691322	2.62105787412	-0.29416557642
503	Deaths	Tropical Latin America	Both	Age-standardized	Esophageal cancer	Dietary risks	Rate	2012	1.2961131411	2.56959075924	-0.28731437615
504	Deaths	Tropical Latin America	Both	Age-standardized	Esophageal cancer	Dietary risks	Rate	2013	1.27511106038	2.51723706221	-0.28370179379
505	Deaths	Tropical Latin America	Both	Age-standardized	Esophageal cancer	Dietary risks	Rate	2014	1.26290931033	2.50974998254	-0.28321021061
506	Deaths	Tropical Latin America	Both	Age-standardized	Esophageal cancer	Dietary risks	Rate	2015	1.25140464872	2.47845077529	-0.27962929995
507	Deaths	Tropical Latin America	Both	Age-standardized	Esophageal cancer	Dietary risks	Rate	2016	1.24488919448	2.4508613348	-0.27858421792
508	Deaths	Tropical Latin America	Both	Age-standardized	Esophageal cancer	Dietary risks	Rate	2017	1.20830577721	2.38480588999	-0.27124028704
509	Deaths	Tropical Latin America	Both	Age-standardized	Esophageal cancer	Dietary risks	Rate	2018	1.18788022885	2.34795722344	-0.26648986906
510	Deaths	Tropical Latin America	Both	Age-standardized	Esophageal cancer	Dietary risks	Rate	2019	1.18091803271	2.32529077753	-0.26544793381
511	Deaths	Tropical Latin America	Both	Age-standardized	Esophageal cancer	Dietary risks	Rate	2020	1.17814327138	2.31302880587	-0.26507829499
512	Deaths	Tropical Latin America	Both	Age-standardized	Esophageal cancer	Dietary risks	Rate	2021	1.14997103512	2.28298543636	-0.2614405612
513	Deaths	North Africa and Middle East	Both	Age-standardized	Esophageal cancer	Dietary risks	Rate	1990	0.4672544474	0.95623381798	-0.09293025844
514	Deaths	North Africa and Middle East	Both	Age-standardized	Esophageal cancer	Dietary risks	Rate	1991	0.46016016945	0.94617300849	-0.09170798892
515	Deaths	North Africa and Middle East	Both	Age-standardized	Esophageal cancer	Dietary risks	Rate	1992	0.45329203438	0.93941566081	-0.08905303174000001
516	Deaths	North Africa and Middle East	Both	Age-standardized	Esophageal cancer	Dietary risks	Rate	1993	0.44729062047	0.92310116237	-0.08733823622999999
517	Deaths	North Africa and Middle East	Both	Age-standardized	Esophageal cancer	Dietary risks	Rate	1994	0.4419948112099999	0.91302400265	-0.08678989026
518	Deaths	North Africa and Middle East	Both	Age-standardized	Esophageal cancer	Dietary risks	Rate	1995	0.43464680547	0.90159894179	-0.08529012005999999
519	Deaths	North Africa and Middle East	Both	Age-standardized	Esophageal cancer	Dietary risks	Rate	1996	0.42584263657	0.88622443456	-0.08389927971
520	Deaths	North Africa and Middle East	Both	Age-standardized	Esophageal cancer	Dietary risks	Rate	1997	0.41676233723	0.8524044261699999	-0.08179654311
521	Deaths	North Africa and Middle East	Both	Age-standardized	Esophageal cancer	Dietary risks	Rate	1998	0.40669472943	0.83184911088	-0.07987572062000001
522	Deaths	North Africa and Middle East	Both	Age-standardized	Esophageal cancer	Dietary risks	Rate	1999	0.39788241152	0.8187673133200001	-0.07806124141
523	Deaths	North Africa and Middle East	Both	Age-standardized	Esophageal cancer	Dietary risks	Rate	2000	0.38864965083	0.79609789855	-0.07582217528
524	Deaths	North Africa and Middle East	Both	Age-standardized	Esophageal cancer	Dietary risks	Rate	2001	0.37986970356	0.78341083202	-0.07374691434
525	Deaths	North Africa and Middle East	Both	Age-standardized	Esophageal cancer	Dietary risks	Rate	2002	0.36796670913	0.76145812673	-0.0707905283
526	Deaths	North Africa and Middle East	Both	Age-standardized	Esophageal cancer	Dietary risks	Rate	2003	0.35742931945	0.7410721016199999	-0.06816757755
527	Deaths	North Africa and Middle East	Both	Age-standardized	Esophageal cancer	Dietary risks	Rate	2004	0.34632847683	0.7182980287699999	-0.06578505771
528	Deaths	North Africa and Middle East	Both	Age-standardized	Esophageal cancer	Dietary risks	Rate	2005	0.33453819998	0.69499878907	-0.06281747488
529	Deaths	North Africa and Middle East	Both	Age-standardized	Esophageal cancer	Dietary risks	Rate	2006	0.32218938081	0.66946341195	-0.05981994050999999
530	Deaths	North Africa and Middle East	Both	Age-standardized	Esophageal cancer	Dietary risks	Rate	2007	0.3091270185	0.648493101	-0.05752144389
531	Deaths	North Africa and Middle East	Both	Age-standardized	Esophageal cancer	Dietary risks	Rate	2008	0.29757971199	0.6263635400500001	-0.05529539019
532	Deaths	North Africa and Middle East	Both	Age-standardized	Esophageal cancer	Dietary risks	Rate	2009	0.28731967082	0.60397877018	-0.05358457536
533	Deaths	North Africa and Middle East	Both	Age-standardized	Esophageal cancer	Dietary risks	Rate	2010	0.27745350186	0.58637768118	-0.05138402536
534	Deaths	North Africa and Middle East	Both	Age-standardized	Esophageal cancer	Dietary risks	Rate	2011	0.26877882041	0.5683219224	-0.04944028161
535	Deaths	North Africa and Middle East	Both	Age-standardized	Esophageal cancer	Dietary risks	Rate	2012	0.26317788542	0.55881742492	-0.04880073708
536	Deaths	North Africa and Middle East	Both	Age-standardized	Esophageal cancer	Dietary risks	Rate	2013	0.26072941456	0.5504291595799999	-0.04833628282
537	Deaths	North Africa and Middle East	Both	Age-standardized	Esophageal cancer	Dietary risks	Rate	2014	0.25972524452	0.55029074786	-0.04842487746
538	Deaths	North Africa and Middle East	Both	Age-standardized	Esophageal cancer	Dietary risks	Rate	2015	0.26085069828	0.5555109903	-0.04921724675
539	Deaths	North Africa and Middle East	Both	Age-standardized	Esophageal cancer	Dietary risks	Rate	2016	0.26072132819	0.55511812503	-0.04940437997
540	Deaths	North Africa and Middle East	Both	Age-standardized	Esophageal cancer	Dietary risks	Rate	2017	0.25999467788	0.5514332222899999	-0.04941137382
541	Deaths	North Africa and Middle East	Both	Age-standardized	Esophageal cancer	Dietary risks	Rate	2018	0.25877143029	0.54967902222	-0.04958480521999999
542	Deaths	North Africa and Middle East	Both	Age-standardized	Esophageal cancer	Dietary risks	Rate	2019	0.2592370178	0.55521810353	-0.05050626848
543	Deaths	North Africa and Middle East	Both	Age-standardized	Esophageal cancer	Dietary risks	Rate	2020	0.25297036867	0.53808439955	-0.04990349951
544	Deaths	North Africa and Middle East	Both	Age-standardized	Esophageal cancer	Dietary risks	Rate	2021	0.25169816545	0.5360965082	-0.05050970876
545	Deaths	Eastern Sub-Saharan Africa	Both	Age-standardized	Esophageal cancer	Dietary risks	Rate	1990	3.75844197205	7.0778038493	-0.87879236966
546	Deaths	Eastern Sub-Saharan Africa	Both	Age-standardized	Esophageal cancer	Dietary risks	Rate	1991	3.76567094547	7.19243176841	-0.86434373837
547	Deaths	Eastern Sub-Saharan Africa	Both	Age-standardized	Esophageal cancer	Dietary risks	Rate	1992	3.77098071897	7.19219872533	-0.878135698
548	Deaths	Eastern Sub-Saharan Africa	Both	Age-standardized	Esophageal cancer	Dietary risks	Rate	1993	3.78780161506	7.21106173812	-0.8723069966100001
549	Deaths	Eastern Sub-Saharan Africa	Both	Age-standardized	Esophageal cancer	Dietary risks	Rate	1994	3.78240699415	7.181549003960001	-0.87548603995
550	Deaths	Eastern Sub-Saharan Africa	Both	Age-standardized	Esophageal cancer	Dietary risks	Rate	1995	3.77357380021	7.14876305073	-0.87254365854
551	Deaths	Eastern Sub-Saharan Africa	Both	Age-standardized	Esophageal cancer	Dietary risks	Rate	1996	3.75712340816	7.18768928784	-0.87372964866
552	Deaths	Eastern Sub-Saharan Africa	Both	Age-standardized	Esophageal cancer	Dietary risks	Rate	1997	3.75455227944	7.149662605340001	-0.8689262553000001
553	Deaths	Eastern Sub-Saharan Africa	Both	Age-standardized	Esophageal cancer	Dietary risks	Rate	1998	3.75585869814	7.11772235946	-0.88040724901
554	Deaths	Eastern Sub-Saharan Africa	Both	Age-standardized	Esophageal cancer	Dietary risks	Rate	1999	3.71808682231	7.02090555202	-0.84870409736
555	Deaths	Eastern Sub-Saharan Africa	Both	Age-standardized	Esophageal cancer	Dietary risks	Rate	2000	3.6982798144	7.07855292194	-0.8373539133900001
556	Deaths	Eastern Sub-Saharan Africa	Both	Age-standardized	Esophageal cancer	Dietary risks	Rate	2001	3.63064030513	6.87206577005	-0.8250584109200001
557	Deaths	Eastern Sub-Saharan Africa	Both	Age-standardized	Esophageal cancer	Dietary risks	Rate	2002	3.58362975545	6.777712127559999	-0.80856618708
558	Deaths	Eastern Sub-Saharan Africa	Both	Age-standardized	Esophageal cancer	Dietary risks	Rate	2003	3.54691303575	6.744202552590001	-0.7901017713699999
559	Deaths	Eastern Sub-Saharan Africa	Both	Age-standardized	Esophageal cancer	Dietary risks	Rate	2004	3.50609581398	6.762259078360001	-0.7863238932300001
560	Deaths	Eastern Sub-Saharan Africa	Both	Age-standardized	Esophageal cancer	Dietary risks	Rate	2005	3.45645990393	6.64172910943	-0.7723674041299999
561	Deaths	Eastern Sub-Saharan Africa	Both	Age-standardized	Esophageal cancer	Dietary risks	Rate	2006	3.3996602206	6.48659261679	-0.75811549126
562	Deaths	Eastern Sub-Saharan Africa	Both	Age-standardized	Esophageal cancer	Dietary risks	Rate	2007	3.32535095839	6.31290421503	-0.74080411095
563	Deaths	Eastern Sub-Saharan Africa	Both	Age-standardized	Esophageal cancer	Dietary risks	Rate	2008	3.26710420099	6.23237199422	-0.73419408395
564	Deaths	Eastern Sub-Saharan Africa	Both	Age-standardized	Esophageal cancer	Dietary risks	Rate	2009	3.22408103493	6.1899328911	-0.71701220268
565	Deaths	Eastern Sub-Saharan Africa	Both	Age-standardized	Esophageal cancer	Dietary risks	Rate	2010	3.19624435559	6.09132059977	-0.71366584813
566	Deaths	Eastern Sub-Saharan Africa	Both	Age-standardized	Esophageal cancer	Dietary risks	Rate	2011	3.14581205339	6.02358444393	-0.69813052666
567	Deaths	Eastern Sub-Saharan Africa	Both	Age-standardized	Esophageal cancer	Dietary risks	Rate	2012	3.09999492975	5.946800279030001	-0.68591351997
568	Deaths	Eastern Sub-Saharan Africa	Both	Age-standardized	Esophageal cancer	Dietary risks	Rate	2013	3.06674428085	5.88874333942	-0.67620055848
569	Deaths	Eastern Sub-Saharan Africa	Both	Age-standardized	Esophageal cancer	Dietary risks	Rate	2014	3.03574544998	5.78286886648	-0.64999898842
570	Deaths	Eastern Sub-Saharan Africa	Both	Age-standardized	Esophageal cancer	Dietary risks	Rate	2015	3.01869485311	5.82638400766	-0.64128873034
571	Deaths	Eastern Sub-Saharan Africa	Both	Age-standardized	Esophageal cancer	Dietary risks	Rate	2016	3.00287557922	5.741771509159999	-0.6343867826499999
572	Deaths	Eastern Sub-Saharan Africa	Both	Age-standardized	Esophageal cancer	Dietary risks	Rate	2017	2.99154269456	5.76911248691	-0.61981173487
573	Deaths	Eastern Sub-Saharan Africa	Both	Age-standardized	Esophageal cancer	Dietary risks	Rate	2018	2.98516663159	5.77845126984	-0.61741773349
574	Deaths	Eastern Sub-Saharan Africa	Both	Age-standardized	Esophageal cancer	Dietary risks	Rate	2019	2.98220090418	5.69049987424	-0.61454720765
575	Deaths	Eastern Sub-Saharan Africa	Both	Age-standardized	Esophageal cancer	Dietary risks	Rate	2020	2.9750501169	5.60693477571	-0.60148500637
576	Deaths	Eastern Sub-Saharan Africa	Both	Age-standardized	Esophageal cancer	Dietary risks	Rate	2021	2.95525505081	5.59560115105	-0.59423809374
577	Deaths	Southern Sub-Saharan Africa	Both	Age-standardized	Esophageal cancer	Dietary risks	Rate	1990	2.88450348844	5.63132214138	-0.66157260913
578	Deaths	Southern Sub-Saharan Africa	Both	Age-standardized	Esophageal cancer	Dietary risks	Rate	1991	2.93175070847	5.70987316575	-0.6880221749
579	Deaths	Southern Sub-Saharan Africa	Both	Age-standardized	Esophageal cancer	Dietary risks	Rate	1992	3.06040020061	5.90475329023	-0.71257503754
580	Deaths	Southern Sub-Saharan Africa	Both	Age-standardized	Esophageal cancer	Dietary risks	Rate	1993	3.05834251086	5.90988664599	-0.71954936496
581	Deaths	Southern Sub-Saharan Africa	Both	Age-standardized	Esophageal cancer	Dietary risks	Rate	1994	3.23310488635	6.25464071767	-0.7537058236599999
582	Deaths	Southern Sub-Saharan Africa	Both	Age-standardized	Esophageal cancer	Dietary risks	Rate	1995	3.35485499271	6.45985300997	-0.7967286748000001
583	Deaths	Southern Sub-Saharan Africa	Both	Age-standardized	Esophageal cancer	Dietary risks	Rate	1996	3.64935741746	7.02059917446	-0.85479539202
584	Deaths	Southern Sub-Saharan Africa	Both	Age-standardized	Esophageal cancer	Dietary risks	Rate	1997	3.96994782786	7.65591546935	-0.92296578183
585	Deaths	Southern Sub-Saharan Africa	Both	Age-standardized	Esophageal cancer	Dietary risks	Rate	1998	4.139584379940001	7.96471143264	-0.95688006808
586	Deaths	Southern Sub-Saharan Africa	Both	Age-standardized	Esophageal cancer	Dietary risks	Rate	1999	3.99831721292	7.65535453353	-0.91516080544
587	Deaths	Southern Sub-Saharan Africa	Both	Age-standardized	Esophageal cancer	Dietary risks	Rate	2000	4.12073409628	7.93609453051	-0.94215359763
588	Deaths	Southern Sub-Saharan Africa	Both	Age-standardized	Esophageal cancer	Dietary risks	Rate	2001	4.04565425677	7.80012574794	-0.92449108213
589	Deaths	Southern Sub-Saharan Africa	Both	Age-standardized	Esophageal cancer	Dietary risks	Rate	2002	4.06630220755	7.817068222890001	-0.93162600045
590	Deaths	Southern Sub-Saharan Africa	Both	Age-standardized	Esophageal cancer	Dietary risks	Rate	2003	4.091625150240001	7.884088364299999	-0.94080918671
591	Deaths	Southern Sub-Saharan Africa	Both	Age-standardized	Esophageal cancer	Dietary risks	Rate	2004	4.0088011646	7.777708919749999	-0.91852188017
592	Deaths	Southern Sub-Saharan Africa	Both	Age-standardized	Esophageal cancer	Dietary risks	Rate	2005	3.94705516879	7.68411555149	-0.90930846984
593	Deaths	Southern Sub-Saharan Africa	Both	Age-standardized	Esophageal cancer	Dietary risks	Rate	2006	3.90063201669	7.60602106913	-0.89752853405
594	Deaths	Southern Sub-Saharan Africa	Both	Age-standardized	Esophageal cancer	Dietary risks	Rate	2007	3.77121957158	7.328144948009999	-0.87183733329
595	Deaths	Southern Sub-Saharan Africa	Both	Age-standardized	Esophageal cancer	Dietary risks	Rate	2008	3.6946056655	7.22326381055	-0.85156739138
596	Deaths	Southern Sub-Saharan Africa	Both	Age-standardized	Esophageal cancer	Dietary risks	Rate	2009	3.6276774452	7.04741105946	-0.83725201996
597	Deaths	Southern Sub-Saharan Africa	Both	Age-standardized	Esophageal cancer	Dietary risks	Rate	2010	3.53046634771	6.88373894357	-0.80948252353
598	Deaths	Southern Sub-Saharan Africa	Both	Age-standardized	Esophageal cancer	Dietary risks	Rate	2011	3.39309384073	6.606392856969999	-0.78240123204
599	Deaths	Southern Sub-Saharan Africa	Both	Age-standardized	Esophageal cancer	Dietary risks	Rate	2012	3.28224648322	6.40318416521	-0.74999571555
600	Deaths	Southern Sub-Saharan Africa	Both	Age-standardized	Esophageal cancer	Dietary risks	Rate	2013	3.19265611046	6.214875555420001	-0.72607993441
601	Deaths	Southern Sub-Saharan Africa	Both	Age-standardized	Esophageal cancer	Dietary risks	Rate	2014	3.1639800333	6.221200940070001	-0.71474631272
602	Deaths	Southern Sub-Saharan Africa	Both	Age-standardized	Esophageal cancer	Dietary risks	Rate	2015	3.15115531507	6.21198909882	-0.70439788453
603	Deaths	Southern Sub-Saharan Africa	Both	Age-standardized	Esophageal cancer	Dietary risks	Rate	2016	3.09988161219	6.044989992070001	-0.67984932366
604	Deaths	Southern Sub-Saharan Africa	Both	Age-standardized	Esophageal cancer	Dietary risks	Rate	2017	2.99669045441	5.83175516788	-0.6594751801900001
605	Deaths	Southern Sub-Saharan Africa	Both	Age-standardized	Esophageal cancer	Dietary risks	Rate	2018	2.94858738676	5.71591873498	-0.6367723463
606	Deaths	Southern Sub-Saharan Africa	Both	Age-standardized	Esophageal cancer	Dietary risks	Rate	2019	2.8478064861	5.50619657414	-0.6183267806
607	Deaths	Southern Sub-Saharan Africa	Both	Age-standardized	Esophageal cancer	Dietary risks	Rate	2020	2.84773780158	5.5416176771	-0.62000030586
608	Deaths	Southern Sub-Saharan Africa	Both	Age-standardized	Esophageal cancer	Dietary risks	Rate	2021	2.80276260485	5.37532650626	-0.60910312302
609	Deaths	Central Sub-Saharan Africa	Both	Age-standardized	Esophageal cancer	Dietary risks	Rate	1990	3.0151314326	5.98099062861	-0.6600766082899999
610	Deaths	Central Sub-Saharan Africa	Both	Age-standardized	Esophageal cancer	Dietary risks	Rate	1991	3.00227443958	5.9884910385	-0.65077962359
611	Deaths	Central Sub-Saharan Africa	Both	Age-standardized	Esophageal cancer	Dietary risks	Rate	1992	2.97665064945	5.92933723308	-0.64593812271
612	Deaths	Central Sub-Saharan Africa	Both	Age-standardized	Esophageal cancer	Dietary risks	Rate	1993	2.95124452505	5.86204719021	-0.63889654125
613	Deaths	Central Sub-Saharan Africa	Both	Age-standardized	Esophageal cancer	Dietary risks	Rate	1994	2.95358593066	5.88256314518	-0.62537160797
614	Deaths	Central Sub-Saharan Africa	Both	Age-standardized	Esophageal cancer	Dietary risks	Rate	1995	2.9597099271	5.88978968338	-0.61765830186
615	Deaths	Central Sub-Saharan Africa	Both	Age-standardized	Esophageal cancer	Dietary risks	Rate	1996	2.97588262634	5.88210895753	-0.61559849376
616	Deaths	Central Sub-Saharan Africa	Both	Age-standardized	Esophageal cancer	Dietary risks	Rate	1997	2.8977200013	5.77650135859	-0.60121474858
617	Deaths	Central Sub-Saharan Africa	Both	Age-standardized	Esophageal cancer	Dietary risks	Rate	1998	2.87942902299	5.72209661076	-0.59433868979
618	Deaths	Central Sub-Saharan Africa	Both	Age-standardized	Esophageal cancer	Dietary risks	Rate	1999	2.84800157896	5.64927052041	-0.58818141297
619	Deaths	Central Sub-Saharan Africa	Both	Age-standardized	Esophageal cancer	Dietary risks	Rate	2000	2.82340947318	5.54714869602	-0.57666571067
620	Deaths	Central Sub-Saharan Africa	Both	Age-standardized	Esophageal cancer	Dietary risks	Rate	2001	2.77502219098	5.446262645	-0.5633436588
621	Deaths	Central Sub-Saharan Africa	Both	Age-standardized	Esophageal cancer	Dietary risks	Rate	2002	2.67341229193	5.31980868925	-0.54435636393
622	Deaths	Central Sub-Saharan Africa	Both	Age-standardized	Esophageal cancer	Dietary risks	Rate	2003	2.64023581189	5.22791638064	-0.53568861467
623	Deaths	Central Sub-Saharan Africa	Both	Age-standardized	Esophageal cancer	Dietary risks	Rate	2004	2.58066693979	5.193743942269999	-0.5197965404
624	Deaths	Central Sub-Saharan Africa	Both	Age-standardized	Esophageal cancer	Dietary risks	Rate	2005	2.51659624996	5.1071708433	-0.50860692695
625	Deaths	Central Sub-Saharan Africa	Both	Age-standardized	Esophageal cancer	Dietary risks	Rate	2006	2.48460489295	5.018014133089999	-0.4999109769
626	Deaths	Central Sub-Saharan Africa	Both	Age-standardized	Esophageal cancer	Dietary risks	Rate	2007	2.44772801864	4.94014449489	-0.49243336354
627	Deaths	Central Sub-Saharan Africa	Both	Age-standardized	Esophageal cancer	Dietary risks	Rate	2008	2.43578815319	4.88016407666	-0.49796169628
628	Deaths	Central Sub-Saharan Africa	Both	Age-standardized	Esophageal cancer	Dietary risks	Rate	2009	2.41775299076	4.8200684367	-0.50050914105
629	Deaths	Central Sub-Saharan Africa	Both	Age-standardized	Esophageal cancer	Dietary risks	Rate	2010	2.40881404988	4.77705070873	-0.5006712651199999
630	Deaths	Central Sub-Saharan Africa	Both	Age-standardized	Esophageal cancer	Dietary risks	Rate	2011	2.40429138204	4.75522450268	-0.4993883011899999
631	Deaths	Central Sub-Saharan Africa	Both	Age-standardized	Esophageal cancer	Dietary risks	Rate	2012	2.39775253814	4.81713219701	-0.4920156006800001
632	Deaths	Central Sub-Saharan Africa	Both	Age-standardized	Esophageal cancer	Dietary risks	Rate	2013	2.38890449629	4.76529602734	-0.48211158038
633	Deaths	Central Sub-Saharan Africa	Both	Age-standardized	Esophageal cancer	Dietary risks	Rate	2014	2.37671565202	4.71591872933	-0.47430940541
634	Deaths	Central Sub-Saharan Africa	Both	Age-standardized	Esophageal cancer	Dietary risks	Rate	2015	2.36605786523	4.68981334719	-0.46587419167
635	Deaths	Central Sub-Saharan Africa	Both	Age-standardized	Esophageal cancer	Dietary risks	Rate	2016	2.35349140962	4.632291009309999	-0.46526457756
636	Deaths	Central Sub-Saharan Africa	Both	Age-standardized	Esophageal cancer	Dietary risks	Rate	2017	2.3417391194	4.648163891829999	-0.46944811617
637	Deaths	Central Sub-Saharan Africa	Both	Age-standardized	Esophageal cancer	Dietary risks	Rate	2018	2.33337811805	4.61715843325	-0.46967801685
638	Deaths	Central Sub-Saharan Africa	Both	Age-standardized	Esophageal cancer	Dietary risks	Rate	2019	2.33081906232	4.605603976719999	-0.46770868884
639	Deaths	Central Sub-Saharan Africa	Both	Age-standardized	Esophageal cancer	Dietary risks	Rate	2020	2.3387326207	4.64464978724	-0.47189538163
640	Deaths	Central Sub-Saharan Africa	Both	Age-standardized	Esophageal cancer	Dietary risks	Rate	2021	2.32786961861	4.621337341849999	-0.47318148891
641	Deaths	Western Sub-Saharan Africa	Both	Age-standardized	Esophageal cancer	Dietary risks	Rate	1990	0.6847969301	1.34568381267	-0.14814550237
642	Deaths	Western Sub-Saharan Africa	Both	Age-standardized	Esophageal cancer	Dietary risks	Rate	1991	0.6793749852900001	1.32449252542	-0.15582115588
643	Deaths	Western Sub-Saharan Africa	Both	Age-standardized	Esophageal cancer	Dietary risks	Rate	1992	0.67769688901	1.3354067658	-0.14679078124
644	Deaths	Western Sub-Saharan Africa	Both	Age-standardized	Esophageal cancer	Dietary risks	Rate	1993	0.67467772002	1.30372504687	-0.14594110891
645	Deaths	Western Sub-Saharan Africa	Both	Age-standardized	Esophageal cancer	Dietary risks	Rate	1994	0.6721997210799999	1.32492499508	-0.15115671187
646	Deaths	Western Sub-Saharan Africa	Both	Age-standardized	Esophageal cancer	Dietary risks	Rate	1995	0.6684478618	1.30647452854	-0.14554553305
647	Deaths	Western Sub-Saharan Africa	Both	Age-standardized	Esophageal cancer	Dietary risks	Rate	1996	0.66247115667	1.28537019042	-0.14962950968
648	Deaths	Western Sub-Saharan Africa	Both	Age-standardized	Esophageal cancer	Dietary risks	Rate	1997	0.65971288529	1.25965802635	-0.14273481016
649	Deaths	Western Sub-Saharan Africa	Both	Age-standardized	Esophageal cancer	Dietary risks	Rate	1998	0.65895747632	1.2874341005	-0.14346600963
650	Deaths	Western Sub-Saharan Africa	Both	Age-standardized	Esophageal cancer	Dietary risks	Rate	1999	0.66189782558	1.31494497811	-0.15080773044
651	Deaths	Western Sub-Saharan Africa	Both	Age-standardized	Esophageal cancer	Dietary risks	Rate	2000	0.67394981605	1.30348159359	-0.14630391995
652	Deaths	Western Sub-Saharan Africa	Both	Age-standardized	Esophageal cancer	Dietary risks	Rate	2001	0.69504658596	1.34142695717	-0.14738989586
653	Deaths	Western Sub-Saharan Africa	Both	Age-standardized	Esophageal cancer	Dietary risks	Rate	2002	0.73251235323	1.43463630866	-0.15040263352
654	Deaths	Western Sub-Saharan Africa	Both	Age-standardized	Esophageal cancer	Dietary risks	Rate	2003	0.76332877004	1.48350240789	-0.15732962532
655	Deaths	Western Sub-Saharan Africa	Both	Age-standardized	Esophageal cancer	Dietary risks	Rate	2004	0.79361594912	1.55475362404	-0.163467288
656	Deaths	Western Sub-Saharan Africa	Both	Age-standardized	Esophageal cancer	Dietary risks	Rate	2005	0.82230304901	1.59857784176	-0.16867084047
657	Deaths	Western Sub-Saharan Africa	Both	Age-standardized	Esophageal cancer	Dietary risks	Rate	2006	0.84936258093	1.69605621746	-0.19173051368
658	Deaths	Western Sub-Saharan Africa	Both	Age-standardized	Esophageal cancer	Dietary risks	Rate	2007	0.87382236618	1.70271756901	-0.19081371137
659	Deaths	Western Sub-Saharan Africa	Both	Age-standardized	Esophageal cancer	Dietary risks	Rate	2008	0.89640449896	1.76363154109	-0.19020733133
660	Deaths	Western Sub-Saharan Africa	Both	Age-standardized	Esophageal cancer	Dietary risks	Rate	2009	0.91901199792	1.83912759997	-0.19725906425
661	Deaths	Western Sub-Saharan Africa	Both	Age-standardized	Esophageal cancer	Dietary risks	Rate	2010	0.94471228797	1.89008040526	-0.19448358385
662	Deaths	Western Sub-Saharan Africa	Both	Age-standardized	Esophageal cancer	Dietary risks	Rate	2011	0.96828153591	1.8744783845	-0.20501629508
663	Deaths	Western Sub-Saharan Africa	Both	Age-standardized	Esophageal cancer	Dietary risks	Rate	2012	0.98813648854	1.99046738112	-0.20808797267
664	Deaths	Western Sub-Saharan Africa	Both	Age-standardized	Esophageal cancer	Dietary risks	Rate	2013	1.00748040296	2.00591959705	-0.21449512744
665	Deaths	Western Sub-Saharan Africa	Both	Age-standardized	Esophageal cancer	Dietary risks	Rate	2014	1.01951476414	1.99974325999	-0.22065927384
666	Deaths	Western Sub-Saharan Africa	Both	Age-standardized	Esophageal cancer	Dietary risks	Rate	2015	1.02122655379	2.04818899284	-0.21017636407
667	Deaths	Western Sub-Saharan Africa	Both	Age-standardized	Esophageal cancer	Dietary risks	Rate	2016	1.03823191412	2.0613694333	-0.22548548309
668	Deaths	Western Sub-Saharan Africa	Both	Age-standardized	Esophageal cancer	Dietary risks	Rate	2017	1.04291125227	2.0659349374	-0.23203381647
669	Deaths	Western Sub-Saharan Africa	Both	Age-standardized	Esophageal cancer	Dietary risks	Rate	2018	1.05071929877	2.15067860081	-0.2243554312
670	Deaths	Western Sub-Saharan Africa	Both	Age-standardized	Esophageal cancer	Dietary risks	Rate	2019	1.0530779033	2.16135861954	-0.22651758819
671	Deaths	Western Sub-Saharan Africa	Both	Age-standardized	Esophageal cancer	Dietary risks	Rate	2020	1.05311427541	2.10988522278	-0.21822654065
672	Deaths	Western Sub-Saharan Africa	Both	Age-standardized	Esophageal cancer	Dietary risks	Rate	2021	1.0519661659	2.13013032909	-0.23088796562
