# Supplementary material for: Global impact of dietary risks on cancers: burdens across regions from 1990 to 2021 and the projection to 2035
Source: Front Nutr. 2025 Jul 4;12:1585305. doi: 10.3389/fnut.2025.1585305 (PMC12271164; doi:10.3389/fnut.2025.1585305)
Supplement: Supplementary file 1 [file Data_Sheet_1.zip › Supplementary data/Fig 8/Fig 8D.csv]

	measure_name	location_name	sex_name	age_name	cause_name	rei_name	metric_name	year	val	upper	lower
1	DALYs (Disability-Adjusted Life Years)	East Asia	Both	Age-standardized	Esophageal cancer	Dietary risks	Rate	1990	133.73863953724	264.57288898844	-28.87928890881
2	DALYs (Disability-Adjusted Life Years)	East Asia	Both	Age-standardized	Esophageal cancer	Dietary risks	Rate	1991	129.41347951298	264.20673384504	-27.23604964498
3	DALYs (Disability-Adjusted Life Years)	East Asia	Both	Age-standardized	Esophageal cancer	Dietary risks	Rate	1992	124.35021457985	243.54038579706	-27.80244956398
4	DALYs (Disability-Adjusted Life Years)	East Asia	Both	Age-standardized	Esophageal cancer	Dietary risks	Rate	1993	118.85762530662	237.10534937369	-24.73429455969
5	DALYs (Disability-Adjusted Life Years)	East Asia	Both	Age-standardized	Esophageal cancer	Dietary risks	Rate	1994	113.0455054126	230.50843200247	-23.51122235321
6	DALYs (Disability-Adjusted Life Years)	East Asia	Both	Age-standardized	Esophageal cancer	Dietary risks	Rate	1995	106.29541458206	221.29760270932	-21.58912406854
7	DALYs (Disability-Adjusted Life Years)	East Asia	Both	Age-standardized	Esophageal cancer	Dietary risks	Rate	1996	97.37627942136	199.32891380651	-18.94170918394
8	DALYs (Disability-Adjusted Life Years)	East Asia	Both	Age-standardized	Esophageal cancer	Dietary risks	Rate	1997	88.72944314749	190.5880681803	-17.33216164965
9	DALYs (Disability-Adjusted Life Years)	East Asia	Both	Age-standardized	Esophageal cancer	Dietary risks	Rate	1998	80.64861597661	175.1075385865	-14.78505349918
10	DALYs (Disability-Adjusted Life Years)	East Asia	Both	Age-standardized	Esophageal cancer	Dietary risks	Rate	1999	73.11535948669	160.31188653189	-12.80562733604
11	DALYs (Disability-Adjusted Life Years)	East Asia	Both	Age-standardized	Esophageal cancer	Dietary risks	Rate	2000	66.99744969147	147.17655558482	-12.33503426068
12	DALYs (Disability-Adjusted Life Years)	East Asia	Both	Age-standardized	Esophageal cancer	Dietary risks	Rate	2001	60.77527075582	136.60819982656	-10.52628218863
13	DALYs (Disability-Adjusted Life Years)	East Asia	Both	Age-standardized	Esophageal cancer	Dietary risks	Rate	2002	54.3017667357	121.83300947851	-9.14035009995
14	DALYs (Disability-Adjusted Life Years)	East Asia	Both	Age-standardized	Esophageal cancer	Dietary risks	Rate	2003	49.27362756756	111.75183070534	-8.148566689199999
15	DALYs (Disability-Adjusted Life Years)	East Asia	Both	Age-standardized	Esophageal cancer	Dietary risks	Rate	2004	44.79985715835	103.86013420924	-7.3438205573
16	DALYs (Disability-Adjusted Life Years)	East Asia	Both	Age-standardized	Esophageal cancer	Dietary risks	Rate	2005	39.13264867811	92.3813984025	-6.82857538817
17	DALYs (Disability-Adjusted Life Years)	East Asia	Both	Age-standardized	Esophageal cancer	Dietary risks	Rate	2006	32.75799896375	77.75677780443	-5.30691373377
18	DALYs (Disability-Adjusted Life Years)	East Asia	Both	Age-standardized	Esophageal cancer	Dietary risks	Rate	2007	28.00212151252	67.01252918135	-4.571680221439999
19	DALYs (Disability-Adjusted Life Years)	East Asia	Both	Age-standardized	Esophageal cancer	Dietary risks	Rate	2008	24.59722082436	59.40179244237999	-3.93597401103
20	DALYs (Disability-Adjusted Life Years)	East Asia	Both	Age-standardized	Esophageal cancer	Dietary risks	Rate	2009	21.72832283674	54.34429705462001	-3.3549942253
21	DALYs (Disability-Adjusted Life Years)	East Asia	Both	Age-standardized	Esophageal cancer	Dietary risks	Rate	2010	19.29380859037	48.37104623403	-2.91106116646
22	DALYs (Disability-Adjusted Life Years)	East Asia	Both	Age-standardized	Esophageal cancer	Dietary risks	Rate	2011	16.98787600374	42.26863910238	-2.57824100186
23	DALYs (Disability-Adjusted Life Years)	East Asia	Both	Age-standardized	Esophageal cancer	Dietary risks	Rate	2012	15.01124690203	39.86045118952	-2.26800391627
24	DALYs (Disability-Adjusted Life Years)	East Asia	Both	Age-standardized	Esophageal cancer	Dietary risks	Rate	2013	13.35488664155	33.69163177136	-2.0181468657
25	DALYs (Disability-Adjusted Life Years)	East Asia	Both	Age-standardized	Esophageal cancer	Dietary risks	Rate	2014	12.00378992414	30.14471797391	-1.67679371383
26	DALYs (Disability-Adjusted Life Years)	East Asia	Both	Age-standardized	Esophageal cancer	Dietary risks	Rate	2015	11.02846819002	28.19431878504	-1.60568200989
27	DALYs (Disability-Adjusted Life Years)	East Asia	Both	Age-standardized	Esophageal cancer	Dietary risks	Rate	2016	10.27884904492	27.30744188805	-1.46454757299
28	DALYs (Disability-Adjusted Life Years)	East Asia	Both	Age-standardized	Esophageal cancer	Dietary risks	Rate	2017	9.5859189281	24.68095085969	-1.46427411743
29	DALYs (Disability-Adjusted Life Years)	East Asia	Both	Age-standardized	Esophageal cancer	Dietary risks	Rate	2018	9.10780832679	24.18918185091	-1.48814696871
30	DALYs (Disability-Adjusted Life Years)	East Asia	Both	Age-standardized	Esophageal cancer	Dietary risks	Rate	2019	8.77040380455	24.15528341678	-1.53624901691
31	DALYs (Disability-Adjusted Life Years)	East Asia	Both	Age-standardized	Esophageal cancer	Dietary risks	Rate	2020	8.70676360347	22.10179156753	-1.61489893726
32	DALYs (Disability-Adjusted Life Years)	East Asia	Both	Age-standardized	Esophageal cancer	Dietary risks	Rate	2021	9.04414052509	25.29845290177	-1.78023193816
33	DALYs (Disability-Adjusted Life Years)	Southeast Asia	Both	Age-standardized	Esophageal cancer	Dietary risks	Rate	1990	18.0791932602	35.47542137763	-4.29632408321
34	DALYs (Disability-Adjusted Life Years)	Southeast Asia	Both	Age-standardized	Esophageal cancer	Dietary risks	Rate	1991	17.87770636926	34.96403071675	-4.31660096237
35	DALYs (Disability-Adjusted Life Years)	Southeast Asia	Both	Age-standardized	Esophageal cancer	Dietary risks	Rate	1992	17.75436130435	34.78566715117	-4.306363156270001
36	DALYs (Disability-Adjusted Life Years)	Southeast Asia	Both	Age-standardized	Esophageal cancer	Dietary risks	Rate	1993	17.69193176334	34.54207921345	-4.21177121821
37	DALYs (Disability-Adjusted Life Years)	Southeast Asia	Both	Age-standardized	Esophageal cancer	Dietary risks	Rate	1994	17.65373820087	34.25131810809	-4.15925675653
38	DALYs (Disability-Adjusted Life Years)	Southeast Asia	Both	Age-standardized	Esophageal cancer	Dietary risks	Rate	1995	17.55476008358	34.55596647766	-4.14064419371
39	DALYs (Disability-Adjusted Life Years)	Southeast Asia	Both	Age-standardized	Esophageal cancer	Dietary risks	Rate	1996	17.43043317799	34.49954741282	-4.08559562859
40	DALYs (Disability-Adjusted Life Years)	Southeast Asia	Both	Age-standardized	Esophageal cancer	Dietary risks	Rate	1997	16.92270302016	33.12629972466	-4.00712480728
41	DALYs (Disability-Adjusted Life Years)	Southeast Asia	Both	Age-standardized	Esophageal cancer	Dietary risks	Rate	1998	16.92161973397	33.29117038057	-3.98906391635
42	DALYs (Disability-Adjusted Life Years)	Southeast Asia	Both	Age-standardized	Esophageal cancer	Dietary risks	Rate	1999	16.97377623384	33.53880541085	-4.00941564262
43	DALYs (Disability-Adjusted Life Years)	Southeast Asia	Both	Age-standardized	Esophageal cancer	Dietary risks	Rate	2000	16.78265602599	33.08601501032	-3.93226443985
44	DALYs (Disability-Adjusted Life Years)	Southeast Asia	Both	Age-standardized	Esophageal cancer	Dietary risks	Rate	2001	16.39899307687	32.38361673442	-3.85873580296
45	DALYs (Disability-Adjusted Life Years)	Southeast Asia	Both	Age-standardized	Esophageal cancer	Dietary risks	Rate	2002	16.32232490051	31.93885924705	-3.89951873169
46	DALYs (Disability-Adjusted Life Years)	Southeast Asia	Both	Age-standardized	Esophageal cancer	Dietary risks	Rate	2003	16.21200549414	31.40520144202	-3.854174730220001
47	DALYs (Disability-Adjusted Life Years)	Southeast Asia	Both	Age-standardized	Esophageal cancer	Dietary risks	Rate	2004	16.10663153277	31.40759404432	-3.93618996621
48	DALYs (Disability-Adjusted Life Years)	Southeast Asia	Both	Age-standardized	Esophageal cancer	Dietary risks	Rate	2005	15.97988313136	31.22663696959	-3.75927615264
49	DALYs (Disability-Adjusted Life Years)	Southeast Asia	Both	Age-standardized	Esophageal cancer	Dietary risks	Rate	2006	15.71042232049	30.98632686045	-3.70732956646
50	DALYs (Disability-Adjusted Life Years)	Southeast Asia	Both	Age-standardized	Esophageal cancer	Dietary risks	Rate	2007	15.47067316004	30.35350548469	-3.69820941431
51	DALYs (Disability-Adjusted Life Years)	Southeast Asia	Both	Age-standardized	Esophageal cancer	Dietary risks	Rate	2008	15.30949233209	30.00339576998	-3.53078035655
52	DALYs (Disability-Adjusted Life Years)	Southeast Asia	Both	Age-standardized	Esophageal cancer	Dietary risks	Rate	2009	15.08622541326	29.94426222424	-3.4271743465
53	DALYs (Disability-Adjusted Life Years)	Southeast Asia	Both	Age-standardized	Esophageal cancer	Dietary risks	Rate	2010	14.95055396426	29.25156709299	-3.41513967262
54	DALYs (Disability-Adjusted Life Years)	Southeast Asia	Both	Age-standardized	Esophageal cancer	Dietary risks	Rate	2011	14.75275708334	29.39519773269	-3.25678674011
55	DALYs (Disability-Adjusted Life Years)	Southeast Asia	Both	Age-standardized	Esophageal cancer	Dietary risks	Rate	2012	14.4488021338	28.91903959874	-3.13527817921
56	DALYs (Disability-Adjusted Life Years)	Southeast Asia	Both	Age-standardized	Esophageal cancer	Dietary risks	Rate	2013	14.26442294517	28.20983215964	-3.26794879746
57	DALYs (Disability-Adjusted Life Years)	Southeast Asia	Both	Age-standardized	Esophageal cancer	Dietary risks	Rate	2014	14.18216420013	28.59388874464	-3.29437263037
58	DALYs (Disability-Adjusted Life Years)	Southeast Asia	Both	Age-standardized	Esophageal cancer	Dietary risks	Rate	2015	14.12695507058	28.39375706494	-3.25656564183
59	DALYs (Disability-Adjusted Life Years)	Southeast Asia	Both	Age-standardized	Esophageal cancer	Dietary risks	Rate	2016	14.0783707466	28.07572972521	-3.25891558826
60	DALYs (Disability-Adjusted Life Years)	Southeast Asia	Both	Age-standardized	Esophageal cancer	Dietary risks	Rate	2017	13.93756959651	27.7401173085	-3.288296705
61	DALYs (Disability-Adjusted Life Years)	Southeast Asia	Both	Age-standardized	Esophageal cancer	Dietary risks	Rate	2018	13.90724663087	26.85604590425	-3.30259659525
62	DALYs (Disability-Adjusted Life Years)	Southeast Asia	Both	Age-standardized	Esophageal cancer	Dietary risks	Rate	2019	13.98189209649	27.87583606364	-3.22782136884
63	DALYs (Disability-Adjusted Life Years)	Southeast Asia	Both	Age-standardized	Esophageal cancer	Dietary risks	Rate	2020	13.79363092961	27.32597073106	-3.09136915656
64	DALYs (Disability-Adjusted Life Years)	Southeast Asia	Both	Age-standardized	Esophageal cancer	Dietary risks	Rate	2021	13.80439333155	27.76176490689	-3.12507741753
65	DALYs (Disability-Adjusted Life Years)	Oceania	Both	Age-standardized	Esophageal cancer	Dietary risks	Rate	1990	13.49623282954	27.52915373842	-2.62461613705
66	DALYs (Disability-Adjusted Life Years)	Oceania	Both	Age-standardized	Esophageal cancer	Dietary risks	Rate	1991	13.51691392825	27.78895465312	-2.65251832045
67	DALYs (Disability-Adjusted Life Years)	Oceania	Both	Age-standardized	Esophageal cancer	Dietary risks	Rate	1992	13.41180608095	27.48189647726	-2.63535805813
68	DALYs (Disability-Adjusted Life Years)	Oceania	Both	Age-standardized	Esophageal cancer	Dietary risks	Rate	1993	13.31546576901	26.83373806989	-2.60977536824
69	DALYs (Disability-Adjusted Life Years)	Oceania	Both	Age-standardized	Esophageal cancer	Dietary risks	Rate	1994	13.17615215543	26.27746485611	-2.53204390691
70	DALYs (Disability-Adjusted Life Years)	Oceania	Both	Age-standardized	Esophageal cancer	Dietary risks	Rate	1995	13.03654039589	25.47250086438	-2.46719705512
71	DALYs (Disability-Adjusted Life Years)	Oceania	Both	Age-standardized	Esophageal cancer	Dietary risks	Rate	1996	13.00947178173	25.56738950928	-2.48338297468
72	DALYs (Disability-Adjusted Life Years)	Oceania	Both	Age-standardized	Esophageal cancer	Dietary risks	Rate	1997	12.85763583182	25.1718763498	-2.45756185964
73	DALYs (Disability-Adjusted Life Years)	Oceania	Both	Age-standardized	Esophageal cancer	Dietary risks	Rate	1998	12.67412585614	25.09474931613	-2.45587484242
74	DALYs (Disability-Adjusted Life Years)	Oceania	Both	Age-standardized	Esophageal cancer	Dietary risks	Rate	1999	12.66992245362	25.16188399113	-2.44825959593
75	DALYs (Disability-Adjusted Life Years)	Oceania	Both	Age-standardized	Esophageal cancer	Dietary risks	Rate	2000	12.7041087003	25.33273875137	-2.43619906026
76	DALYs (Disability-Adjusted Life Years)	Oceania	Both	Age-standardized	Esophageal cancer	Dietary risks	Rate	2001	12.570052223	25.08633645183	-2.37763586436
77	DALYs (Disability-Adjusted Life Years)	Oceania	Both	Age-standardized	Esophageal cancer	Dietary risks	Rate	2002	12.4228896347	24.71515118585	-2.33233988481
78	DALYs (Disability-Adjusted Life Years)	Oceania	Both	Age-standardized	Esophageal cancer	Dietary risks	Rate	2003	12.3680492525	24.65547801258	-2.31588871816
79	DALYs (Disability-Adjusted Life Years)	Oceania	Both	Age-standardized	Esophageal cancer	Dietary risks	Rate	2004	12.22938767713	24.05678241957	-2.2639150781
80	DALYs (Disability-Adjusted Life Years)	Oceania	Both	Age-standardized	Esophageal cancer	Dietary risks	Rate	2005	12.26532374385	24.16028820122	-2.26418549721
81	DALYs (Disability-Adjusted Life Years)	Oceania	Both	Age-standardized	Esophageal cancer	Dietary risks	Rate	2006	12.33829309472	24.42861490872	-2.28412656555
82	DALYs (Disability-Adjusted Life Years)	Oceania	Both	Age-standardized	Esophageal cancer	Dietary risks	Rate	2007	12.30573814977	24.28621605808	-2.29919276287
83	DALYs (Disability-Adjusted Life Years)	Oceania	Both	Age-standardized	Esophageal cancer	Dietary risks	Rate	2008	12.18860114468	24.12916318842	-2.30902722011
84	DALYs (Disability-Adjusted Life Years)	Oceania	Both	Age-standardized	Esophageal cancer	Dietary risks	Rate	2009	11.98981473841	23.82410996724	-2.2888275069
85	DALYs (Disability-Adjusted Life Years)	Oceania	Both	Age-standardized	Esophageal cancer	Dietary risks	Rate	2010	12.01044107169	24.02794197637	-2.3121559145
86	DALYs (Disability-Adjusted Life Years)	Oceania	Both	Age-standardized	Esophageal cancer	Dietary risks	Rate	2011	12.05576511398	24.0503062243	-2.33060091265
87	DALYs (Disability-Adjusted Life Years)	Oceania	Both	Age-standardized	Esophageal cancer	Dietary risks	Rate	2012	11.89793602055	24.23055472641	-2.31933441432
88	DALYs (Disability-Adjusted Life Years)	Oceania	Both	Age-standardized	Esophageal cancer	Dietary risks	Rate	2013	11.73058674918	23.85082576298	-2.28247179633
89	DALYs (Disability-Adjusted Life Years)	Oceania	Both	Age-standardized	Esophageal cancer	Dietary risks	Rate	2014	11.68022880492	23.61891945285	-2.30301513161
90	DALYs (Disability-Adjusted Life Years)	Oceania	Both	Age-standardized	Esophageal cancer	Dietary risks	Rate	2015	11.69315121044	23.36323224584	-2.33015390713
91	DALYs (Disability-Adjusted Life Years)	Oceania	Both	Age-standardized	Esophageal cancer	Dietary risks	Rate	2016	11.51939074644	23.09810611616	-2.29942439883
92	DALYs (Disability-Adjusted Life Years)	Oceania	Both	Age-standardized	Esophageal cancer	Dietary risks	Rate	2017	11.50769927459	23.15376230097	-2.32393398746
93	DALYs (Disability-Adjusted Life Years)	Oceania	Both	Age-standardized	Esophageal cancer	Dietary risks	Rate	2018	11.47983814161	23.27586541286	-2.37360334519
94	DALYs (Disability-Adjusted Life Years)	Oceania	Both	Age-standardized	Esophageal cancer	Dietary risks	Rate	2019	11.54199683606	23.35945139649	-2.40178594517
95	DALYs (Disability-Adjusted Life Years)	Oceania	Both	Age-standardized	Esophageal cancer	Dietary risks	Rate	2020	11.43737666307	23.25915144835	-2.33104080262
96	DALYs (Disability-Adjusted Life Years)	Oceania	Both	Age-standardized	Esophageal cancer	Dietary risks	Rate	2021	11.29953048966	22.93922682077	-2.31324678794
97	DALYs (Disability-Adjusted Life Years)	Central Asia	Both	Age-standardized	Esophageal cancer	Dietary risks	Rate	1990	56.53133544814	117.88213094481	-12.21858420113
98	DALYs (Disability-Adjusted Life Years)	Central Asia	Both	Age-standardized	Esophageal cancer	Dietary risks	Rate	1991	54.8295235457	114.20639874778	-11.79607992626
99	DALYs (Disability-Adjusted Life Years)	Central Asia	Both	Age-standardized	Esophageal cancer	Dietary risks	Rate	1992	53.11309672589	109.40784780309	-11.44697645636
100	DALYs (Disability-Adjusted Life Years)	Central Asia	Both	Age-standardized	Esophageal cancer	Dietary risks	Rate	1993	53.04478912248	108.54620766565	-11.60818322986
101	DALYs (Disability-Adjusted Life Years)	Central Asia	Both	Age-standardized	Esophageal cancer	Dietary risks	Rate	1994	52.05051977886001	106.23443358135	-11.43434018289
102	DALYs (Disability-Adjusted Life Years)	Central Asia	Both	Age-standardized	Esophageal cancer	Dietary risks	Rate	1995	51.46898754909	104.85360135198	-11.32033924373
103	DALYs (Disability-Adjusted Life Years)	Central Asia	Both	Age-standardized	Esophageal cancer	Dietary risks	Rate	1996	49.23469921775001	100.55090637409	-10.93671075575
104	DALYs (Disability-Adjusted Life Years)	Central Asia	Both	Age-standardized	Esophageal cancer	Dietary risks	Rate	1997	46.2178579335	94.84441354474	-10.44969177116
105	DALYs (Disability-Adjusted Life Years)	Central Asia	Both	Age-standardized	Esophageal cancer	Dietary risks	Rate	1998	44.67161249294	91.50487863735	-9.95090767978
106	DALYs (Disability-Adjusted Life Years)	Central Asia	Both	Age-standardized	Esophageal cancer	Dietary risks	Rate	1999	42.31377040245	86.99816016622	-9.43146300736
107	DALYs (Disability-Adjusted Life Years)	Central Asia	Both	Age-standardized	Esophageal cancer	Dietary risks	Rate	2000	39.61508902134	82.60321261451	-8.86564532158
108	DALYs (Disability-Adjusted Life Years)	Central Asia	Both	Age-standardized	Esophageal cancer	Dietary risks	Rate	2001	37.28969044257001	78.25525706052	-8.280942173509999
109	DALYs (Disability-Adjusted Life Years)	Central Asia	Both	Age-standardized	Esophageal cancer	Dietary risks	Rate	2002	35.14213815463	73.62949192914	-7.744556015320001
110	DALYs (Disability-Adjusted Life Years)	Central Asia	Both	Age-standardized	Esophageal cancer	Dietary risks	Rate	2003	32.97204964726	69.28313963805	-7.17466435256
111	DALYs (Disability-Adjusted Life Years)	Central Asia	Both	Age-standardized	Esophageal cancer	Dietary risks	Rate	2004	29.89033775475	63.81583262762	-6.393132850610001
112	DALYs (Disability-Adjusted Life Years)	Central Asia	Both	Age-standardized	Esophageal cancer	Dietary risks	Rate	2005	26.17695597774	55.82633136932	-5.636322904
113	DALYs (Disability-Adjusted Life Years)	Central Asia	Both	Age-standardized	Esophageal cancer	Dietary risks	Rate	2006	22.72370574799	49.21844982902	-4.89618984265
114	DALYs (Disability-Adjusted Life Years)	Central Asia	Both	Age-standardized	Esophageal cancer	Dietary risks	Rate	2007	19.73404158922	43.37103182854	-4.10869217062
115	DALYs (Disability-Adjusted Life Years)	Central Asia	Both	Age-standardized	Esophageal cancer	Dietary risks	Rate	2008	16.85289157858	37.60033416731	-3.39167123265
116	DALYs (Disability-Adjusted Life Years)	Central Asia	Both	Age-standardized	Esophageal cancer	Dietary risks	Rate	2009	14.7882388714	33.62452502006	-2.89110401352
117	DALYs (Disability-Adjusted Life Years)	Central Asia	Both	Age-standardized	Esophageal cancer	Dietary risks	Rate	2010	13.15299326021	30.18028047314	-2.51170242075
118	DALYs (Disability-Adjusted Life Years)	Central Asia	Both	Age-standardized	Esophageal cancer	Dietary risks	Rate	2011	11.43798885291	26.8462574763	-2.1162926922
119	DALYs (Disability-Adjusted Life Years)	Central Asia	Both	Age-standardized	Esophageal cancer	Dietary risks	Rate	2012	10.33390043933	24.53023984022	-1.8759282677
120	DALYs (Disability-Adjusted Life Years)	Central Asia	Both	Age-standardized	Esophageal cancer	Dietary risks	Rate	2013	8.86076565109	21.09106833571	-1.60065126916
121	DALYs (Disability-Adjusted Life Years)	Central Asia	Both	Age-standardized	Esophageal cancer	Dietary risks	Rate	2014	8.15393950102	19.41007123085	-1.47496847253
122	DALYs (Disability-Adjusted Life Years)	Central Asia	Both	Age-standardized	Esophageal cancer	Dietary risks	Rate	2015	7.840777222400001	18.71833495549	-1.43936817586
123	DALYs (Disability-Adjusted Life Years)	Central Asia	Both	Age-standardized	Esophageal cancer	Dietary risks	Rate	2016	7.51380012773	18.0205281773	-1.40237729921
124	DALYs (Disability-Adjusted Life Years)	Central Asia	Both	Age-standardized	Esophageal cancer	Dietary risks	Rate	2017	7.114440039080001	17.17227070216	-1.32742545705
125	DALYs (Disability-Adjusted Life Years)	Central Asia	Both	Age-standardized	Esophageal cancer	Dietary risks	Rate	2018	6.971849801639999	16.817054685	-1.29742461116
126	DALYs (Disability-Adjusted Life Years)	Central Asia	Both	Age-standardized	Esophageal cancer	Dietary risks	Rate	2019	6.900106396909999	16.82563847121	-1.28472486873
127	DALYs (Disability-Adjusted Life Years)	Central Asia	Both	Age-standardized	Esophageal cancer	Dietary risks	Rate	2020	6.78382725653	16.42427757959	-1.24154181941
128	DALYs (Disability-Adjusted Life Years)	Central Asia	Both	Age-standardized	Esophageal cancer	Dietary risks	Rate	2021	6.89243536082	16.44038584939	-1.25538044693
129	DALYs (Disability-Adjusted Life Years)	Central Europe	Both	Age-standardized	Esophageal cancer	Dietary risks	Rate	1990	14.05473887239	28.91712219404	-3.04432674896
130	DALYs (Disability-Adjusted Life Years)	Central Europe	Both	Age-standardized	Esophageal cancer	Dietary risks	Rate	1991	14.46653770265	29.77307723472	-3.1618632851
131	DALYs (Disability-Adjusted Life Years)	Central Europe	Both	Age-standardized	Esophageal cancer	Dietary risks	Rate	1992	14.62290867238	30.13790218743	-3.20402771239
132	DALYs (Disability-Adjusted Life Years)	Central Europe	Both	Age-standardized	Esophageal cancer	Dietary risks	Rate	1993	14.81054220672	30.34134829488	-3.26329959421
133	DALYs (Disability-Adjusted Life Years)	Central Europe	Both	Age-standardized	Esophageal cancer	Dietary risks	Rate	1994	15.22525106401	31.16409418939	-3.3507810503
134	DALYs (Disability-Adjusted Life Years)	Central Europe	Both	Age-standardized	Esophageal cancer	Dietary risks	Rate	1995	15.38869751119	31.62765999366	-3.38174735213
135	DALYs (Disability-Adjusted Life Years)	Central Europe	Both	Age-standardized	Esophageal cancer	Dietary risks	Rate	1996	15.17761179281	31.40715340002	-3.32909232257
136	DALYs (Disability-Adjusted Life Years)	Central Europe	Both	Age-standardized	Esophageal cancer	Dietary risks	Rate	1997	15.24648164545	31.59792716955	-3.33304699517
137	DALYs (Disability-Adjusted Life Years)	Central Europe	Both	Age-standardized	Esophageal cancer	Dietary risks	Rate	1998	14.63990469252	30.39657048765	-3.2065478649
138	DALYs (Disability-Adjusted Life Years)	Central Europe	Both	Age-standardized	Esophageal cancer	Dietary risks	Rate	1999	14.09336054863	29.36430408526	-3.0890328735
139	DALYs (Disability-Adjusted Life Years)	Central Europe	Both	Age-standardized	Esophageal cancer	Dietary risks	Rate	2000	13.41850152031	28.06185185529	-2.90052090482
140	DALYs (Disability-Adjusted Life Years)	Central Europe	Both	Age-standardized	Esophageal cancer	Dietary risks	Rate	2001	12.92512865161	26.88450195257	-2.78336066871
141	DALYs (Disability-Adjusted Life Years)	Central Europe	Both	Age-standardized	Esophageal cancer	Dietary risks	Rate	2002	12.86652821932	26.81764920124	-2.77003110902
142	DALYs (Disability-Adjusted Life Years)	Central Europe	Both	Age-standardized	Esophageal cancer	Dietary risks	Rate	2003	12.53307516502	26.11449194724	-2.72511377686
143	DALYs (Disability-Adjusted Life Years)	Central Europe	Both	Age-standardized	Esophageal cancer	Dietary risks	Rate	2004	12.09444423441	25.29315689367	-2.63595396675
144	DALYs (Disability-Adjusted Life Years)	Central Europe	Both	Age-standardized	Esophageal cancer	Dietary risks	Rate	2005	11.84118815158	24.75398177882	-2.61210091687
145	DALYs (Disability-Adjusted Life Years)	Central Europe	Both	Age-standardized	Esophageal cancer	Dietary risks	Rate	2006	11.50666807759	24.12307920313	-2.52824280081
146	DALYs (Disability-Adjusted Life Years)	Central Europe	Both	Age-standardized	Esophageal cancer	Dietary risks	Rate	2007	11.30197427354	23.79742096797	-2.48995800117
147	DALYs (Disability-Adjusted Life Years)	Central Europe	Both	Age-standardized	Esophageal cancer	Dietary risks	Rate	2008	10.71471657425	22.5372097266	-2.37322922928
148	DALYs (Disability-Adjusted Life Years)	Central Europe	Both	Age-standardized	Esophageal cancer	Dietary risks	Rate	2009	10.36714889093	21.73129282217	-2.28899040903
149	DALYs (Disability-Adjusted Life Years)	Central Europe	Both	Age-standardized	Esophageal cancer	Dietary risks	Rate	2010	10.03482742642	21.02975472183	-2.21306271165
150	DALYs (Disability-Adjusted Life Years)	Central Europe	Both	Age-standardized	Esophageal cancer	Dietary risks	Rate	2011	9.83503451835	20.71947467162	-2.14881247713
151	DALYs (Disability-Adjusted Life Years)	Central Europe	Both	Age-standardized	Esophageal cancer	Dietary risks	Rate	2012	9.73898957795	20.64083759881	-2.08903133445
152	DALYs (Disability-Adjusted Life Years)	Central Europe	Both	Age-standardized	Esophageal cancer	Dietary risks	Rate	2013	9.29348988442	19.73772346629	-1.95236654537
153	DALYs (Disability-Adjusted Life Years)	Central Europe	Both	Age-standardized	Esophageal cancer	Dietary risks	Rate	2014	8.94221635168	19.02882543416	-1.86230009955
154	DALYs (Disability-Adjusted Life Years)	Central Europe	Both	Age-standardized	Esophageal cancer	Dietary risks	Rate	2015	8.82410219242	18.74783261262	-1.81668660618
155	DALYs (Disability-Adjusted Life Years)	Central Europe	Both	Age-standardized	Esophageal cancer	Dietary risks	Rate	2016	8.470503481749999	18.08259065322	-1.70432244749
156	DALYs (Disability-Adjusted Life Years)	Central Europe	Both	Age-standardized	Esophageal cancer	Dietary risks	Rate	2017	8.29813993606	17.5758226988	-1.66404994251
157	DALYs (Disability-Adjusted Life Years)	Central Europe	Both	Age-standardized	Esophageal cancer	Dietary risks	Rate	2018	8.31154971017	17.63120397791	-1.68083571079
158	DALYs (Disability-Adjusted Life Years)	Central Europe	Both	Age-standardized	Esophageal cancer	Dietary risks	Rate	2019	8.08211878028	17.07803491881	-1.6250057672
159	DALYs (Disability-Adjusted Life Years)	Central Europe	Both	Age-standardized	Esophageal cancer	Dietary risks	Rate	2020	7.86232278643	16.36842594118	-1.55185582338
160	DALYs (Disability-Adjusted Life Years)	Central Europe	Both	Age-standardized	Esophageal cancer	Dietary risks	Rate	2021	7.923899572110001	16.65343154819	-1.60658746407
161	DALYs (Disability-Adjusted Life Years)	Eastern Europe	Both	Age-standardized	Esophageal cancer	Dietary risks	Rate	1990	21.27467925728	42.7890199391	-4.58114939773
162	DALYs (Disability-Adjusted Life Years)	Eastern Europe	Both	Age-standardized	Esophageal cancer	Dietary risks	Rate	1991	20.79057859145	41.82913173917	-4.42622887265
163	DALYs (Disability-Adjusted Life Years)	Eastern Europe	Both	Age-standardized	Esophageal cancer	Dietary risks	Rate	1992	20.64733198661	41.89640497033	-4.35083231558
164	DALYs (Disability-Adjusted Life Years)	Eastern Europe	Both	Age-standardized	Esophageal cancer	Dietary risks	Rate	1993	21.16153705111	42.99675122345	-4.43757501944
165	DALYs (Disability-Adjusted Life Years)	Eastern Europe	Both	Age-standardized	Esophageal cancer	Dietary risks	Rate	1994	20.68557958213	42.16994313075	-4.34941808983
166	DALYs (Disability-Adjusted Life Years)	Eastern Europe	Both	Age-standardized	Esophageal cancer	Dietary risks	Rate	1995	19.0520769058	38.98709093062	-3.98984903625
167	DALYs (Disability-Adjusted Life Years)	Eastern Europe	Both	Age-standardized	Esophageal cancer	Dietary risks	Rate	1996	17.92376382523	36.78206877987	-3.73406460467
168	DALYs (Disability-Adjusted Life Years)	Eastern Europe	Both	Age-standardized	Esophageal cancer	Dietary risks	Rate	1997	16.77873443742	34.43166653794	-3.52629790663
169	DALYs (Disability-Adjusted Life Years)	Eastern Europe	Both	Age-standardized	Esophageal cancer	Dietary risks	Rate	1998	16.14626434087	33.11977219482	-3.40019099575
170	DALYs (Disability-Adjusted Life Years)	Eastern Europe	Both	Age-standardized	Esophageal cancer	Dietary risks	Rate	1999	16.31287448077	33.470319342	-3.42261451345
171	DALYs (Disability-Adjusted Life Years)	Eastern Europe	Both	Age-standardized	Esophageal cancer	Dietary risks	Rate	2000	15.97799471848	32.74689175657	-3.33934050357
172	DALYs (Disability-Adjusted Life Years)	Eastern Europe	Both	Age-standardized	Esophageal cancer	Dietary risks	Rate	2001	15.42077946682	31.62884358914	-3.22193873789
173	DALYs (Disability-Adjusted Life Years)	Eastern Europe	Both	Age-standardized	Esophageal cancer	Dietary risks	Rate	2002	14.7241840335	30.1731943888	-3.03601845858
174	DALYs (Disability-Adjusted Life Years)	Eastern Europe	Both	Age-standardized	Esophageal cancer	Dietary risks	Rate	2003	14.44830214617	29.7402072009	-2.96575184811
175	DALYs (Disability-Adjusted Life Years)	Eastern Europe	Both	Age-standardized	Esophageal cancer	Dietary risks	Rate	2004	14.1682849744	29.19876063745	-2.92358298107
176	DALYs (Disability-Adjusted Life Years)	Eastern Europe	Both	Age-standardized	Esophageal cancer	Dietary risks	Rate	2005	14.32765569805	29.56961765508	-2.98779934107
177	DALYs (Disability-Adjusted Life Years)	Eastern Europe	Both	Age-standardized	Esophageal cancer	Dietary risks	Rate	2006	13.53985309028	27.86880504858	-2.83465173275
178	DALYs (Disability-Adjusted Life Years)	Eastern Europe	Both	Age-standardized	Esophageal cancer	Dietary risks	Rate	2007	13.50823159535	27.84521877297	-2.84911227667
179	DALYs (Disability-Adjusted Life Years)	Eastern Europe	Both	Age-standardized	Esophageal cancer	Dietary risks	Rate	2008	13.8581820435	28.5155079066	-2.92150572431
180	DALYs (Disability-Adjusted Life Years)	Eastern Europe	Both	Age-standardized	Esophageal cancer	Dietary risks	Rate	2009	13.75576430474	28.07023483726	-2.9246628435
181	DALYs (Disability-Adjusted Life Years)	Eastern Europe	Both	Age-standardized	Esophageal cancer	Dietary risks	Rate	2010	14.3494853283	29.19043655379	-3.0457224623
182	DALYs (Disability-Adjusted Life Years)	Eastern Europe	Both	Age-standardized	Esophageal cancer	Dietary risks	Rate	2011	13.91090781271	28.18936046484	-2.92075345367
183	DALYs (Disability-Adjusted Life Years)	Eastern Europe	Both	Age-standardized	Esophageal cancer	Dietary risks	Rate	2012	13.6899209887	27.70792425433	-2.85559415677
184	DALYs (Disability-Adjusted Life Years)	Eastern Europe	Both	Age-standardized	Esophageal cancer	Dietary risks	Rate	2013	13.82758801934	27.8833913661	-2.87326726552
185	DALYs (Disability-Adjusted Life Years)	Eastern Europe	Both	Age-standardized	Esophageal cancer	Dietary risks	Rate	2014	14.08811044665	28.34548277689	-2.92057655899
186	DALYs (Disability-Adjusted Life Years)	Eastern Europe	Both	Age-standardized	Esophageal cancer	Dietary risks	Rate	2015	14.40771429263	28.90781792085	-2.97274855434
187	DALYs (Disability-Adjusted Life Years)	Eastern Europe	Both	Age-standardized	Esophageal cancer	Dietary risks	Rate	2016	14.46713544651	28.99963130754	-2.98797160002
188	DALYs (Disability-Adjusted Life Years)	Eastern Europe	Both	Age-standardized	Esophageal cancer	Dietary risks	Rate	2017	14.11167436368	28.11348683943	-2.91224339277
189	DALYs (Disability-Adjusted Life Years)	Eastern Europe	Both	Age-standardized	Esophageal cancer	Dietary risks	Rate	2018	14.45144954005	28.94332161762	-2.95300585026
190	DALYs (Disability-Adjusted Life Years)	Eastern Europe	Both	Age-standardized	Esophageal cancer	Dietary risks	Rate	2019	14.59464458455	29.14863287229	-2.94053931741
191	DALYs (Disability-Adjusted Life Years)	Eastern Europe	Both	Age-standardized	Esophageal cancer	Dietary risks	Rate	2020	14.31604951828	29.11745784843	-2.8955360402
192	DALYs (Disability-Adjusted Life Years)	Eastern Europe	Both	Age-standardized	Esophageal cancer	Dietary risks	Rate	2021	14.14477395672	28.94494626003	-2.7896694963
193	DALYs (Disability-Adjusted Life Years)	Australasia	Both	Age-standardized	Esophageal cancer	Dietary risks	Rate	1990	21.1293740313	42.12035589016	-4.7926273979
194	DALYs (Disability-Adjusted Life Years)	Australasia	Both	Age-standardized	Esophageal cancer	Dietary risks	Rate	1991	21.13436397223	41.95637556551	-4.78520510785
195	DALYs (Disability-Adjusted Life Years)	Australasia	Both	Age-standardized	Esophageal cancer	Dietary risks	Rate	1992	21.0133931589	41.68533724782	-4.73318629272
196	DALYs (Disability-Adjusted Life Years)	Australasia	Both	Age-standardized	Esophageal cancer	Dietary risks	Rate	1993	21.14606491406	41.87182446122	-4.71834600759
197	DALYs (Disability-Adjusted Life Years)	Australasia	Both	Age-standardized	Esophageal cancer	Dietary risks	Rate	1994	21.24549529335	42.2074274863	-4.73651869094
198	DALYs (Disability-Adjusted Life Years)	Australasia	Both	Age-standardized	Esophageal cancer	Dietary risks	Rate	1995	20.92773449774	41.36791987433	-4.64024303598
199	DALYs (Disability-Adjusted Life Years)	Australasia	Both	Age-standardized	Esophageal cancer	Dietary risks	Rate	1996	20.68775351288	40.68873583627	-4.5842009754
200	DALYs (Disability-Adjusted Life Years)	Australasia	Both	Age-standardized	Esophageal cancer	Dietary risks	Rate	1997	20.43736474207	40.20124043069	-4.52048873664
201	DALYs (Disability-Adjusted Life Years)	Australasia	Both	Age-standardized	Esophageal cancer	Dietary risks	Rate	1998	20.02776342361	39.54646625177	-4.45169449402
202	DALYs (Disability-Adjusted Life Years)	Australasia	Both	Age-standardized	Esophageal cancer	Dietary risks	Rate	1999	20.01692423989	39.78143150204	-4.44839130032
203	DALYs (Disability-Adjusted Life Years)	Australasia	Both	Age-standardized	Esophageal cancer	Dietary risks	Rate	2000	20.0633751331	39.93576368982	-4.46213548972
204	DALYs (Disability-Adjusted Life Years)	Australasia	Both	Age-standardized	Esophageal cancer	Dietary risks	Rate	2001	19.94312562207	39.81127126443	-4.44731203214
205	DALYs (Disability-Adjusted Life Years)	Australasia	Both	Age-standardized	Esophageal cancer	Dietary risks	Rate	2002	19.70546502454	39.39678812282	-4.39259268183
206	DALYs (Disability-Adjusted Life Years)	Australasia	Both	Age-standardized	Esophageal cancer	Dietary risks	Rate	2003	20.14500227079	40.16793964788	-4.45388438782
207	DALYs (Disability-Adjusted Life Years)	Australasia	Both	Age-standardized	Esophageal cancer	Dietary risks	Rate	2004	20.06584183184	39.84223522524	-4.41146386605
208	DALYs (Disability-Adjusted Life Years)	Australasia	Both	Age-standardized	Esophageal cancer	Dietary risks	Rate	2005	19.78943521704	39.11033395513	-4.3538715491
209	DALYs (Disability-Adjusted Life Years)	Australasia	Both	Age-standardized	Esophageal cancer	Dietary risks	Rate	2006	19.69509974176	39.11287060979	-4.32554519835
210	DALYs (Disability-Adjusted Life Years)	Australasia	Both	Age-standardized	Esophageal cancer	Dietary risks	Rate	2007	19.5461493639	38.7736450854	-4.256378221179999
211	DALYs (Disability-Adjusted Life Years)	Australasia	Both	Age-standardized	Esophageal cancer	Dietary risks	Rate	2008	19.48893617216	38.60245703889	-4.25163352742
212	DALYs (Disability-Adjusted Life Years)	Australasia	Both	Age-standardized	Esophageal cancer	Dietary risks	Rate	2009	18.9615918892	37.68541100144	-4.18939322813
213	DALYs (Disability-Adjusted Life Years)	Australasia	Both	Age-standardized	Esophageal cancer	Dietary risks	Rate	2010	18.75110956123	37.37830289324	-4.15619536928
214	DALYs (Disability-Adjusted Life Years)	Australasia	Both	Age-standardized	Esophageal cancer	Dietary risks	Rate	2011	18.61509810793	37.15159900984001	-4.15367592569
215	DALYs (Disability-Adjusted Life Years)	Australasia	Both	Age-standardized	Esophageal cancer	Dietary risks	Rate	2012	18.00916572104	36.02403133301	-4.04269174876
216	DALYs (Disability-Adjusted Life Years)	Australasia	Both	Age-standardized	Esophageal cancer	Dietary risks	Rate	2013	17.90007055639	35.77672297534	-4.03015381985
217	DALYs (Disability-Adjusted Life Years)	Australasia	Both	Age-standardized	Esophageal cancer	Dietary risks	Rate	2014	17.49988770203	35.0564694945	-3.98279648649
218	DALYs (Disability-Adjusted Life Years)	Australasia	Both	Age-standardized	Esophageal cancer	Dietary risks	Rate	2015	18.11738125933	36.07172895201	-4.14883477511
219	DALYs (Disability-Adjusted Life Years)	Australasia	Both	Age-standardized	Esophageal cancer	Dietary risks	Rate	2016	17.85903310171	35.60805116999	-4.082104762839999
220	DALYs (Disability-Adjusted Life Years)	Australasia	Both	Age-standardized	Esophageal cancer	Dietary risks	Rate	2017	17.35951113554	34.40943737963	-3.95824512322
221	DALYs (Disability-Adjusted Life Years)	Australasia	Both	Age-standardized	Esophageal cancer	Dietary risks	Rate	2018	16.85426677331	33.46905138556	-3.82562775078
222	DALYs (Disability-Adjusted Life Years)	Australasia	Both	Age-standardized	Esophageal cancer	Dietary risks	Rate	2019	17.27263775394	34.4118202075	-3.89070687309
223	DALYs (Disability-Adjusted Life Years)	Australasia	Both	Age-standardized	Esophageal cancer	Dietary risks	Rate	2020	16.26557202392	32.48061586162	-3.66500333513
224	DALYs (Disability-Adjusted Life Years)	Australasia	Both	Age-standardized	Esophageal cancer	Dietary risks	Rate	2021	16.57107941007	33.41295442253	-3.70321897195
225	DALYs (Disability-Adjusted Life Years)	High-income Asia Pacific	Both	Age-standardized	Esophageal cancer	Dietary risks	Rate	1990	17.23953585794	35.88109261182	-3.46900587738
226	DALYs (Disability-Adjusted Life Years)	High-income Asia Pacific	Both	Age-standardized	Esophageal cancer	Dietary risks	Rate	1991	16.62812822411	34.99726254557	-3.29640179314
227	DALYs (Disability-Adjusted Life Years)	High-income Asia Pacific	Both	Age-standardized	Esophageal cancer	Dietary risks	Rate	1992	15.92801057259	33.88983737557	-3.10722608479
228	DALYs (Disability-Adjusted Life Years)	High-income Asia Pacific	Both	Age-standardized	Esophageal cancer	Dietary risks	Rate	1993	15.12503992736	32.545896429	-2.89551020069
229	DALYs (Disability-Adjusted Life Years)	High-income Asia Pacific	Both	Age-standardized	Esophageal cancer	Dietary risks	Rate	1994	14.1945005654	30.79933655168	-2.72993970146
230	DALYs (Disability-Adjusted Life Years)	High-income Asia Pacific	Both	Age-standardized	Esophageal cancer	Dietary risks	Rate	1995	13.33394639839	29.19611614378	-2.53799267128
231	DALYs (Disability-Adjusted Life Years)	High-income Asia Pacific	Both	Age-standardized	Esophageal cancer	Dietary risks	Rate	1996	12.78983947553	28.35488871953	-2.37113973854
232	DALYs (Disability-Adjusted Life Years)	High-income Asia Pacific	Both	Age-standardized	Esophageal cancer	Dietary risks	Rate	1997	12.23779595625	27.38124193882	-2.20940027116
233	DALYs (Disability-Adjusted Life Years)	High-income Asia Pacific	Both	Age-standardized	Esophageal cancer	Dietary risks	Rate	1998	11.9044506919	26.69275409591	-2.11137293972
234	DALYs (Disability-Adjusted Life Years)	High-income Asia Pacific	Both	Age-standardized	Esophageal cancer	Dietary risks	Rate	1999	11.6292868352	26.13080732879	-2.04993018818
235	DALYs (Disability-Adjusted Life Years)	High-income Asia Pacific	Both	Age-standardized	Esophageal cancer	Dietary risks	Rate	2000	11.3594844849	25.74215286085	-1.94101663654
236	DALYs (Disability-Adjusted Life Years)	High-income Asia Pacific	Both	Age-standardized	Esophageal cancer	Dietary risks	Rate	2001	11.24337332192	25.49464697829	-1.88779210286
237	DALYs (Disability-Adjusted Life Years)	High-income Asia Pacific	Both	Age-standardized	Esophageal cancer	Dietary risks	Rate	2002	10.96020663375	24.83735383926	-1.82706682088
238	DALYs (Disability-Adjusted Life Years)	High-income Asia Pacific	Both	Age-standardized	Esophageal cancer	Dietary risks	Rate	2003	10.91938392852	24.79605940309	-1.8065026701
239	DALYs (Disability-Adjusted Life Years)	High-income Asia Pacific	Both	Age-standardized	Esophageal cancer	Dietary risks	Rate	2004	10.70889999527	24.14315361802	-1.79406767405
240	DALYs (Disability-Adjusted Life Years)	High-income Asia Pacific	Both	Age-standardized	Esophageal cancer	Dietary risks	Rate	2005	10.55770888228	23.70561403671	-1.7609399289
241	DALYs (Disability-Adjusted Life Years)	High-income Asia Pacific	Both	Age-standardized	Esophageal cancer	Dietary risks	Rate	2006	10.4084573104	23.37258762575	-1.74663677208
242	DALYs (Disability-Adjusted Life Years)	High-income Asia Pacific	Both	Age-standardized	Esophageal cancer	Dietary risks	Rate	2007	10.34348454154	23.20182163035	-1.75562910291
243	DALYs (Disability-Adjusted Life Years)	High-income Asia Pacific	Both	Age-standardized	Esophageal cancer	Dietary risks	Rate	2008	10.14026430422	22.61277715864	-1.7232702369
244	DALYs (Disability-Adjusted Life Years)	High-income Asia Pacific	Both	Age-standardized	Esophageal cancer	Dietary risks	Rate	2009	10.00510832469	22.30879168105	-1.72289013528
245	DALYs (Disability-Adjusted Life Years)	High-income Asia Pacific	Both	Age-standardized	Esophageal cancer	Dietary risks	Rate	2010	9.83008703397	21.80857045114	-1.69188754865
246	DALYs (Disability-Adjusted Life Years)	High-income Asia Pacific	Both	Age-standardized	Esophageal cancer	Dietary risks	Rate	2011	9.60230694047	21.35410843269	-1.64242791812
247	DALYs (Disability-Adjusted Life Years)	High-income Asia Pacific	Both	Age-standardized	Esophageal cancer	Dietary risks	Rate	2012	9.09262033318	20.25838196623	-1.56524419385
248	DALYs (Disability-Adjusted Life Years)	High-income Asia Pacific	Both	Age-standardized	Esophageal cancer	Dietary risks	Rate	2013	8.68987043284	19.52412833442	-1.4824596085
249	DALYs (Disability-Adjusted Life Years)	High-income Asia Pacific	Both	Age-standardized	Esophageal cancer	Dietary risks	Rate	2014	8.401041732280001	19.06482913994	-1.41644161198
250	DALYs (Disability-Adjusted Life Years)	High-income Asia Pacific	Both	Age-standardized	Esophageal cancer	Dietary risks	Rate	2015	8.1748986378	18.6090708715	-1.37096884125
251	DALYs (Disability-Adjusted Life Years)	High-income Asia Pacific	Both	Age-standardized	Esophageal cancer	Dietary risks	Rate	2016	7.91861336827	18.00240376573	-1.32126744732
252	DALYs (Disability-Adjusted Life Years)	High-income Asia Pacific	Both	Age-standardized	Esophageal cancer	Dietary risks	Rate	2017	7.61650271526	17.27414559756	-1.25875734745
253	DALYs (Disability-Adjusted Life Years)	High-income Asia Pacific	Both	Age-standardized	Esophageal cancer	Dietary risks	Rate	2018	7.37891158785	16.7028948054	-1.22089829896
254	DALYs (Disability-Adjusted Life Years)	High-income Asia Pacific	Both	Age-standardized	Esophageal cancer	Dietary risks	Rate	2019	7.32840339068	16.53002229739	-1.19806073349
255	DALYs (Disability-Adjusted Life Years)	High-income Asia Pacific	Both	Age-standardized	Esophageal cancer	Dietary risks	Rate	2020	7.26186474712	16.35875019089	-1.20686123485
256	DALYs (Disability-Adjusted Life Years)	High-income Asia Pacific	Both	Age-standardized	Esophageal cancer	Dietary risks	Rate	2021	7.41734206273	16.7987571303	-1.2696698636
257	DALYs (Disability-Adjusted Life Years)	Western Europe	Both	Age-standardized	Esophageal cancer	Dietary risks	Rate	1990	22.33623347756	44.61029516912	-4.9487119579
258	DALYs (Disability-Adjusted Life Years)	Western Europe	Both	Age-standardized	Esophageal cancer	Dietary risks	Rate	1991	22.11770539758	44.11405953189	-4.88761861499
259	DALYs (Disability-Adjusted Life Years)	Western Europe	Both	Age-standardized	Esophageal cancer	Dietary risks	Rate	1992	22.12630065374	44.13124827271	-4.85267435404
260	DALYs (Disability-Adjusted Life Years)	Western Europe	Both	Age-standardized	Esophageal cancer	Dietary risks	Rate	1993	22.37038353047	44.7286158743	-4.89276310549
261	DALYs (Disability-Adjusted Life Years)	Western Europe	Both	Age-standardized	Esophageal cancer	Dietary risks	Rate	1994	22.38133597113	44.77728431852	-4.897524940809999
262	DALYs (Disability-Adjusted Life Years)	Western Europe	Both	Age-standardized	Esophageal cancer	Dietary risks	Rate	1995	22.41796416568	44.86194990302999	-4.913098417290001
263	DALYs (Disability-Adjusted Life Years)	Western Europe	Both	Age-standardized	Esophageal cancer	Dietary risks	Rate	1996	22.32463044801	44.61035919323	-4.90024952011
264	DALYs (Disability-Adjusted Life Years)	Western Europe	Both	Age-standardized	Esophageal cancer	Dietary risks	Rate	1997	21.98551738402	43.90212421813001	-4.8309763758
265	DALYs (Disability-Adjusted Life Years)	Western Europe	Both	Age-standardized	Esophageal cancer	Dietary risks	Rate	1998	21.85775607043	43.72408891798	-4.826697047460001
266	DALYs (Disability-Adjusted Life Years)	Western Europe	Both	Age-standardized	Esophageal cancer	Dietary risks	Rate	1999	21.7867108332	43.56286575082	-4.81954679991
267	DALYs (Disability-Adjusted Life Years)	Western Europe	Both	Age-standardized	Esophageal cancer	Dietary risks	Rate	2000	21.63497964011	43.38903098805	-4.79890624877
268	DALYs (Disability-Adjusted Life Years)	Western Europe	Both	Age-standardized	Esophageal cancer	Dietary risks	Rate	2001	21.58644076425	43.33474079195	-4.78012550171
269	DALYs (Disability-Adjusted Life Years)	Western Europe	Both	Age-standardized	Esophageal cancer	Dietary risks	Rate	2002	21.66444332862	43.54073598492	-4.8131748116
270	DALYs (Disability-Adjusted Life Years)	Western Europe	Both	Age-standardized	Esophageal cancer	Dietary risks	Rate	2003	21.51791400884	43.09813221248	-4.7848401576
271	DALYs (Disability-Adjusted Life Years)	Western Europe	Both	Age-standardized	Esophageal cancer	Dietary risks	Rate	2004	21.06103256515	42.20164718155	-4.68512486861
272	DALYs (Disability-Adjusted Life Years)	Western Europe	Both	Age-standardized	Esophageal cancer	Dietary risks	Rate	2005	20.9751424038	42.08436159411	-4.64159045112
273	DALYs (Disability-Adjusted Life Years)	Western Europe	Both	Age-standardized	Esophageal cancer	Dietary risks	Rate	2006	20.64568600879	41.43191629376	-4.55915226649
274	DALYs (Disability-Adjusted Life Years)	Western Europe	Both	Age-standardized	Esophageal cancer	Dietary risks	Rate	2007	20.44543117161	41.01720386758	-4.50285792727
275	DALYs (Disability-Adjusted Life Years)	Western Europe	Both	Age-standardized	Esophageal cancer	Dietary risks	Rate	2008	20.2697795499	40.69175927881	-4.45624459312
276	DALYs (Disability-Adjusted Life Years)	Western Europe	Both	Age-standardized	Esophageal cancer	Dietary risks	Rate	2009	19.99949960255	40.07340287426999	-4.38948306281
277	DALYs (Disability-Adjusted Life Years)	Western Europe	Both	Age-standardized	Esophageal cancer	Dietary risks	Rate	2010	19.75425409779	39.54785983381	-4.326785227569999
278	DALYs (Disability-Adjusted Life Years)	Western Europe	Both	Age-standardized	Esophageal cancer	Dietary risks	Rate	2011	19.04364779423	38.153021195	-4.15347871647
279	DALYs (Disability-Adjusted Life Years)	Western Europe	Both	Age-standardized	Esophageal cancer	Dietary risks	Rate	2012	18.37978423881	36.74085411767	-3.99070312771
280	DALYs (Disability-Adjusted Life Years)	Western Europe	Both	Age-standardized	Esophageal cancer	Dietary risks	Rate	2013	17.936592028	35.83513604799001	-3.87286194944
281	DALYs (Disability-Adjusted Life Years)	Western Europe	Both	Age-standardized	Esophageal cancer	Dietary risks	Rate	2014	18.1442087487	36.30134506392	-3.9239640745
282	DALYs (Disability-Adjusted Life Years)	Western Europe	Both	Age-standardized	Esophageal cancer	Dietary risks	Rate	2015	18.40736671495	36.90497555304	-3.99671113382
283	DALYs (Disability-Adjusted Life Years)	Western Europe	Both	Age-standardized	Esophageal cancer	Dietary risks	Rate	2016	18.24276646243	36.58185877437	-3.95947136258
284	DALYs (Disability-Adjusted Life Years)	Western Europe	Both	Age-standardized	Esophageal cancer	Dietary risks	Rate	2017	18.05525190286	36.16845014256	-3.92322442335
285	DALYs (Disability-Adjusted Life Years)	Western Europe	Both	Age-standardized	Esophageal cancer	Dietary risks	Rate	2018	18.01240954731	36.12122577604	-3.91326194306
286	DALYs (Disability-Adjusted Life Years)	Western Europe	Both	Age-standardized	Esophageal cancer	Dietary risks	Rate	2019	17.68332561755	35.58432688268	-3.83465584469
287	DALYs (Disability-Adjusted Life Years)	Western Europe	Both	Age-standardized	Esophageal cancer	Dietary risks	Rate	2020	16.76719825973	33.82338085691	-3.64509310833
288	DALYs (Disability-Adjusted Life Years)	Western Europe	Both	Age-standardized	Esophageal cancer	Dietary risks	Rate	2021	16.5895884306	33.55489212482	-3.63187641054
289	DALYs (Disability-Adjusted Life Years)	Southern Latin America	Both	Age-standardized	Esophageal cancer	Dietary risks	Rate	1990	39.28246767201	77.94571527012	-9.1724272206
290	DALYs (Disability-Adjusted Life Years)	Southern Latin America	Both	Age-standardized	Esophageal cancer	Dietary risks	Rate	1991	38.60623123298	76.83046129643999	-8.94000862371
291	DALYs (Disability-Adjusted Life Years)	Southern Latin America	Both	Age-standardized	Esophageal cancer	Dietary risks	Rate	1992	37.8273044943	75.61988150146	-8.66648641877
292	DALYs (Disability-Adjusted Life Years)	Southern Latin America	Both	Age-standardized	Esophageal cancer	Dietary risks	Rate	1993	36.85843152671	73.87471165861	-8.41479919732
293	DALYs (Disability-Adjusted Life Years)	Southern Latin America	Both	Age-standardized	Esophageal cancer	Dietary risks	Rate	1994	36.28287292993	73.05397524078	-8.29079669819
294	DALYs (Disability-Adjusted Life Years)	Southern Latin America	Both	Age-standardized	Esophageal cancer	Dietary risks	Rate	1995	34.83902568193	70.16733692707001	-7.94380027868
295	DALYs (Disability-Adjusted Life Years)	Southern Latin America	Both	Age-standardized	Esophageal cancer	Dietary risks	Rate	1996	35.41620147108	71.29267847294	-8.07568875766
296	DALYs (Disability-Adjusted Life Years)	Southern Latin America	Both	Age-standardized	Esophageal cancer	Dietary risks	Rate	1997	36.86760915097999	74.10178353157	-8.46482991753
297	DALYs (Disability-Adjusted Life Years)	Southern Latin America	Both	Age-standardized	Esophageal cancer	Dietary risks	Rate	1998	36.38053111023	73.32185113242	-8.34550985308
298	DALYs (Disability-Adjusted Life Years)	Southern Latin America	Both	Age-standardized	Esophageal cancer	Dietary risks	Rate	1999	36.4934059925	73.58513148077	-8.346626002619999
299	DALYs (Disability-Adjusted Life Years)	Southern Latin America	Both	Age-standardized	Esophageal cancer	Dietary risks	Rate	2000	35.45799856667	71.26970159535	-8.10800288305
300	DALYs (Disability-Adjusted Life Years)	Southern Latin America	Both	Age-standardized	Esophageal cancer	Dietary risks	Rate	2001	34.30716846141	69.01071106903001	-7.842741117089999
301	DALYs (Disability-Adjusted Life Years)	Southern Latin America	Both	Age-standardized	Esophageal cancer	Dietary risks	Rate	2002	33.84719004303	68.49333705891	-7.71719185427
302	DALYs (Disability-Adjusted Life Years)	Southern Latin America	Both	Age-standardized	Esophageal cancer	Dietary risks	Rate	2003	33.19215950381	67.24373336541001	-7.55680893085
303	DALYs (Disability-Adjusted Life Years)	Southern Latin America	Both	Age-standardized	Esophageal cancer	Dietary risks	Rate	2004	31.94029804956	64.70963032447	-7.186892644119999
304	DALYs (Disability-Adjusted Life Years)	Southern Latin America	Both	Age-standardized	Esophageal cancer	Dietary risks	Rate	2005	31.25439349304	63.06393265263	-7.03166727905
305	DALYs (Disability-Adjusted Life Years)	Southern Latin America	Both	Age-standardized	Esophageal cancer	Dietary risks	Rate	2006	30.47263660796	61.19927601759999	-6.86362964621
306	DALYs (Disability-Adjusted Life Years)	Southern Latin America	Both	Age-standardized	Esophageal cancer	Dietary risks	Rate	2007	29.92172443452	59.82761675012	-6.72318774114
307	DALYs (Disability-Adjusted Life Years)	Southern Latin America	Both	Age-standardized	Esophageal cancer	Dietary risks	Rate	2008	28.18338690157	56.13919138424	-6.28934067146
308	DALYs (Disability-Adjusted Life Years)	Southern Latin America	Both	Age-standardized	Esophageal cancer	Dietary risks	Rate	2009	27.08367996198	54.11202120474	-6.05548662999
309	DALYs (Disability-Adjusted Life Years)	Southern Latin America	Both	Age-standardized	Esophageal cancer	Dietary risks	Rate	2010	25.867177099	51.73663632698	-5.82376661366
310	DALYs (Disability-Adjusted Life Years)	Southern Latin America	Both	Age-standardized	Esophageal cancer	Dietary risks	Rate	2011	25.41522770778	51.08639337228	-5.74654217092
311	DALYs (Disability-Adjusted Life Years)	Southern Latin America	Both	Age-standardized	Esophageal cancer	Dietary risks	Rate	2012	24.8090025741	49.9323407979	-5.59796377351
312	DALYs (Disability-Adjusted Life Years)	Southern Latin America	Both	Age-standardized	Esophageal cancer	Dietary risks	Rate	2013	24.05629749612	48.25744557045	-5.41560749129
313	DALYs (Disability-Adjusted Life Years)	Southern Latin America	Both	Age-standardized	Esophageal cancer	Dietary risks	Rate	2014	23.07115478603	46.09482727525	-5.17998087492
314	DALYs (Disability-Adjusted Life Years)	Southern Latin America	Both	Age-standardized	Esophageal cancer	Dietary risks	Rate	2015	22.41670258495	44.85377683264	-5.01925611813
315	DALYs (Disability-Adjusted Life Years)	Southern Latin America	Both	Age-standardized	Esophageal cancer	Dietary risks	Rate	2016	21.98656384036	44.0024289235	-4.917184103909999
316	DALYs (Disability-Adjusted Life Years)	Southern Latin America	Both	Age-standardized	Esophageal cancer	Dietary risks	Rate	2017	20.91232667968	42.32832710779	-4.66868259026
317	DALYs (Disability-Adjusted Life Years)	Southern Latin America	Both	Age-standardized	Esophageal cancer	Dietary risks	Rate	2018	20.59682865129	41.76850836006	-4.56788172394
318	DALYs (Disability-Adjusted Life Years)	Southern Latin America	Both	Age-standardized	Esophageal cancer	Dietary risks	Rate	2019	20.30012637762	41.14931296164	-4.58254887488
319	DALYs (Disability-Adjusted Life Years)	Southern Latin America	Both	Age-standardized	Esophageal cancer	Dietary risks	Rate	2020	19.59649030888	39.79101303994	-4.51060315147
320	DALYs (Disability-Adjusted Life Years)	Southern Latin America	Both	Age-standardized	Esophageal cancer	Dietary risks	Rate	2021	18.53428856544	37.3477048042	-4.28077108922
321	DALYs (Disability-Adjusted Life Years)	High-income North America	Both	Age-standardized	Esophageal cancer	Dietary risks	Rate	1990	17.38238008895	34.81544729503	-3.70130158923
322	DALYs (Disability-Adjusted Life Years)	High-income North America	Both	Age-standardized	Esophageal cancer	Dietary risks	Rate	1991	17.33117784409	34.73298266963999	-3.69737114296
323	DALYs (Disability-Adjusted Life Years)	High-income North America	Both	Age-standardized	Esophageal cancer	Dietary risks	Rate	1992	17.21122912688	34.60436881396	-3.67390209873
324	DALYs (Disability-Adjusted Life Years)	High-income North America	Both	Age-standardized	Esophageal cancer	Dietary risks	Rate	1993	17.34126335437	34.95072728876	-3.71762048878
325	DALYs (Disability-Adjusted Life Years)	High-income North America	Both	Age-standardized	Esophageal cancer	Dietary risks	Rate	1994	17.4194562424	35.18148177816001	-3.74328772822
326	DALYs (Disability-Adjusted Life Years)	High-income North America	Both	Age-standardized	Esophageal cancer	Dietary risks	Rate	1995	17.40562220692	35.19523367757	-3.71994197821
327	DALYs (Disability-Adjusted Life Years)	High-income North America	Both	Age-standardized	Esophageal cancer	Dietary risks	Rate	1996	17.34769351644	35.07325562332	-3.72035651416
328	DALYs (Disability-Adjusted Life Years)	High-income North America	Both	Age-standardized	Esophageal cancer	Dietary risks	Rate	1997	17.20628956342	34.69835077517	-3.69118735358
329	DALYs (Disability-Adjusted Life Years)	High-income North America	Both	Age-standardized	Esophageal cancer	Dietary risks	Rate	1998	17.37942252363	35.0029825708	-3.73894245074
330	DALYs (Disability-Adjusted Life Years)	High-income North America	Both	Age-standardized	Esophageal cancer	Dietary risks	Rate	1999	17.82540515146	35.76024250356	-3.83075644761
331	DALYs (Disability-Adjusted Life Years)	High-income North America	Both	Age-standardized	Esophageal cancer	Dietary risks	Rate	2000	18.11281612785	36.25440340114	-3.90034235703
332	DALYs (Disability-Adjusted Life Years)	High-income North America	Both	Age-standardized	Esophageal cancer	Dietary risks	Rate	2001	18.25974146124	36.56415922008	-3.93519504103
333	DALYs (Disability-Adjusted Life Years)	High-income North America	Both	Age-standardized	Esophageal cancer	Dietary risks	Rate	2002	18.40032040186	36.82353992311	-3.96424265648
334	DALYs (Disability-Adjusted Life Years)	High-income North America	Both	Age-standardized	Esophageal cancer	Dietary risks	Rate	2003	18.45177716694	36.97051371325	-3.99024083399
335	DALYs (Disability-Adjusted Life Years)	High-income North America	Both	Age-standardized	Esophageal cancer	Dietary risks	Rate	2004	18.25431297315	36.55640124233	-3.97124469477
336	DALYs (Disability-Adjusted Life Years)	High-income North America	Both	Age-standardized	Esophageal cancer	Dietary risks	Rate	2005	18.35778588119	36.75205894925	-4.00516508426
337	DALYs (Disability-Adjusted Life Years)	High-income North America	Both	Age-standardized	Esophageal cancer	Dietary risks	Rate	2006	18.44029578152	36.86975267093	-4.0355227452
338	DALYs (Disability-Adjusted Life Years)	High-income North America	Both	Age-standardized	Esophageal cancer	Dietary risks	Rate	2007	18.16552458221	36.31061487887	-3.987564689350001
339	DALYs (Disability-Adjusted Life Years)	High-income North America	Both	Age-standardized	Esophageal cancer	Dietary risks	Rate	2008	18.02620467215	35.99723717137	-3.97999775806
340	DALYs (Disability-Adjusted Life Years)	High-income North America	Both	Age-standardized	Esophageal cancer	Dietary risks	Rate	2009	17.9127636131	35.80739663815	-3.96231337267
341	DALYs (Disability-Adjusted Life Years)	High-income North America	Both	Age-standardized	Esophageal cancer	Dietary risks	Rate	2010	17.91989306933	35.86252365323	-3.97927153584
342	DALYs (Disability-Adjusted Life Years)	High-income North America	Both	Age-standardized	Esophageal cancer	Dietary risks	Rate	2011	17.82253931619	35.70049855675	-3.96190701858
343	DALYs (Disability-Adjusted Life Years)	High-income North America	Both	Age-standardized	Esophageal cancer	Dietary risks	Rate	2012	17.60464580888	35.22202289291	-3.91565175349
344	DALYs (Disability-Adjusted Life Years)	High-income North America	Both	Age-standardized	Esophageal cancer	Dietary risks	Rate	2013	17.33911403257	34.64356614832	-3.8661116048
345	DALYs (Disability-Adjusted Life Years)	High-income North America	Both	Age-standardized	Esophageal cancer	Dietary risks	Rate	2014	17.18699347087	34.31089930361	-3.81739381326
346	DALYs (Disability-Adjusted Life Years)	High-income North America	Both	Age-standardized	Esophageal cancer	Dietary risks	Rate	2015	16.95325381874	33.83505801406	-3.74949934521
347	DALYs (Disability-Adjusted Life Years)	High-income North America	Both	Age-standardized	Esophageal cancer	Dietary risks	Rate	2016	16.91332120359	33.7837764229	-3.732774127679999
348	DALYs (Disability-Adjusted Life Years)	High-income North America	Both	Age-standardized	Esophageal cancer	Dietary risks	Rate	2017	16.51448991213	32.95180608363	-3.63059876453
349	DALYs (Disability-Adjusted Life Years)	High-income North America	Both	Age-standardized	Esophageal cancer	Dietary risks	Rate	2018	16.09587844539	32.15320217975	-3.50813157927
350	DALYs (Disability-Adjusted Life Years)	High-income North America	Both	Age-standardized	Esophageal cancer	Dietary risks	Rate	2019	15.95229652232	31.88920012449	-3.4876663294
351	DALYs (Disability-Adjusted Life Years)	High-income North America	Both	Age-standardized	Esophageal cancer	Dietary risks	Rate	2020	15.60723185849	31.39633847201	-3.39631063276
352	DALYs (Disability-Adjusted Life Years)	High-income North America	Both	Age-standardized	Esophageal cancer	Dietary risks	Rate	2021	15.59413087132	31.4335263225	-3.37971455972
353	DALYs (Disability-Adjusted Life Years)	Caribbean	Both	Age-standardized	Esophageal cancer	Dietary risks	Rate	1990	23.85953087798	46.51808478279	-5.537417989
354	DALYs (Disability-Adjusted Life Years)	Caribbean	Both	Age-standardized	Esophageal cancer	Dietary risks	Rate	1991	22.92776336391	44.51838603298	-5.320583111149999
355	DALYs (Disability-Adjusted Life Years)	Caribbean	Both	Age-standardized	Esophageal cancer	Dietary risks	Rate	1992	22.71955959469	44.13386486131	-5.28626517107
356	DALYs (Disability-Adjusted Life Years)	Caribbean	Both	Age-standardized	Esophageal cancer	Dietary risks	Rate	1993	22.61642481903	44.18318823044	-5.26225325821
357	DALYs (Disability-Adjusted Life Years)	Caribbean	Both	Age-standardized	Esophageal cancer	Dietary risks	Rate	1994	22.14596126428	43.0901113673	-5.13421326127
358	DALYs (Disability-Adjusted Life Years)	Caribbean	Both	Age-standardized	Esophageal cancer	Dietary risks	Rate	1995	22.4292851096	43.64425132019	-5.16133266944
359	DALYs (Disability-Adjusted Life Years)	Caribbean	Both	Age-standardized	Esophageal cancer	Dietary risks	Rate	1996	22.11008752547	43.46389506150999	-5.05539606178
360	DALYs (Disability-Adjusted Life Years)	Caribbean	Both	Age-standardized	Esophageal cancer	Dietary risks	Rate	1997	21.93583940948	43.51236302997	-5.05088505271
361	DALYs (Disability-Adjusted Life Years)	Caribbean	Both	Age-standardized	Esophageal cancer	Dietary risks	Rate	1998	22.01987612358	43.66183689019	-5.05650132008
362	DALYs (Disability-Adjusted Life Years)	Caribbean	Both	Age-standardized	Esophageal cancer	Dietary risks	Rate	1999	21.41370829669	42.65281216548	-4.86741680986
363	DALYs (Disability-Adjusted Life Years)	Caribbean	Both	Age-standardized	Esophageal cancer	Dietary risks	Rate	2000	20.80315977202	41.29214876767	-4.76946591775
364	DALYs (Disability-Adjusted Life Years)	Caribbean	Both	Age-standardized	Esophageal cancer	Dietary risks	Rate	2001	20.96746097954	41.69207023935	-4.840747690060001
365	DALYs (Disability-Adjusted Life Years)	Caribbean	Both	Age-standardized	Esophageal cancer	Dietary risks	Rate	2002	20.40967751473	40.54237844856	-4.69787227646
366	DALYs (Disability-Adjusted Life Years)	Caribbean	Both	Age-standardized	Esophageal cancer	Dietary risks	Rate	2003	20.50278662421	40.43257390844	-4.70176472195
367	DALYs (Disability-Adjusted Life Years)	Caribbean	Both	Age-standardized	Esophageal cancer	Dietary risks	Rate	2004	20.0346046861	39.33147418739	-4.57523785011
368	DALYs (Disability-Adjusted Life Years)	Caribbean	Both	Age-standardized	Esophageal cancer	Dietary risks	Rate	2005	19.89779449633	38.92091194847	-4.43459002191
369	DALYs (Disability-Adjusted Life Years)	Caribbean	Both	Age-standardized	Esophageal cancer	Dietary risks	Rate	2006	19.81422656954	38.74742504139	-4.38429702082
370	DALYs (Disability-Adjusted Life Years)	Caribbean	Both	Age-standardized	Esophageal cancer	Dietary risks	Rate	2007	20.29483269198	39.81283262261	-4.39061976233
371	DALYs (Disability-Adjusted Life Years)	Caribbean	Both	Age-standardized	Esophageal cancer	Dietary risks	Rate	2008	19.89336129666	38.48802668049	-4.35721318477
372	DALYs (Disability-Adjusted Life Years)	Caribbean	Both	Age-standardized	Esophageal cancer	Dietary risks	Rate	2009	20.62912500154	40.07224675576	-4.52680984474
373	DALYs (Disability-Adjusted Life Years)	Caribbean	Both	Age-standardized	Esophageal cancer	Dietary risks	Rate	2010	19.87691752054	38.81642389581	-4.33448767579
374	DALYs (Disability-Adjusted Life Years)	Caribbean	Both	Age-standardized	Esophageal cancer	Dietary risks	Rate	2011	19.92319921297	38.90133198115	-4.393803271169999
375	DALYs (Disability-Adjusted Life Years)	Caribbean	Both	Age-standardized	Esophageal cancer	Dietary risks	Rate	2012	20.33843455081	39.55242779007	-4.49257408631
376	DALYs (Disability-Adjusted Life Years)	Caribbean	Both	Age-standardized	Esophageal cancer	Dietary risks	Rate	2013	20.81410297939	40.36771023277	-4.62287362228
377	DALYs (Disability-Adjusted Life Years)	Caribbean	Both	Age-standardized	Esophageal cancer	Dietary risks	Rate	2014	21.14862560694	41.28945692142	-4.67887682054
378	DALYs (Disability-Adjusted Life Years)	Caribbean	Both	Age-standardized	Esophageal cancer	Dietary risks	Rate	2015	20.81005707322	40.46360707917	-4.65245161366
379	DALYs (Disability-Adjusted Life Years)	Caribbean	Both	Age-standardized	Esophageal cancer	Dietary risks	Rate	2016	20.59452966389	39.91734704762	-4.62511192723
380	DALYs (Disability-Adjusted Life Years)	Caribbean	Both	Age-standardized	Esophageal cancer	Dietary risks	Rate	2017	20.86496862507	40.73363097719	-4.60594954486
381	DALYs (Disability-Adjusted Life Years)	Caribbean	Both	Age-standardized	Esophageal cancer	Dietary risks	Rate	2018	20.39646128436	39.80857975405	-4.44731082791
382	DALYs (Disability-Adjusted Life Years)	Caribbean	Both	Age-standardized	Esophageal cancer	Dietary risks	Rate	2019	20.58890795551	40.46777154144	-4.514410048559999
383	DALYs (Disability-Adjusted Life Years)	Caribbean	Both	Age-standardized	Esophageal cancer	Dietary risks	Rate	2020	20.43918989756	40.92118600249	-4.59244940226
384	DALYs (Disability-Adjusted Life Years)	Caribbean	Both	Age-standardized	Esophageal cancer	Dietary risks	Rate	2021	20.06842466264	40.31835741541	-4.40532887186
385	DALYs (Disability-Adjusted Life Years)	Andean Latin America	Both	Age-standardized	Esophageal cancer	Dietary risks	Rate	1990	11.87098410344	23.46719266807	-2.57494876962
386	DALYs (Disability-Adjusted Life Years)	Andean Latin America	Both	Age-standardized	Esophageal cancer	Dietary risks	Rate	1991	11.26490323182	22.13200347052	-2.46374576541
387	DALYs (Disability-Adjusted Life Years)	Andean Latin America	Both	Age-standardized	Esophageal cancer	Dietary risks	Rate	1992	11.57281158794	22.66564820324	-2.53889310015
388	DALYs (Disability-Adjusted Life Years)	Andean Latin America	Both	Age-standardized	Esophageal cancer	Dietary risks	Rate	1993	11.42034523972	22.8342807585	-2.53235733401
389	DALYs (Disability-Adjusted Life Years)	Andean Latin America	Both	Age-standardized	Esophageal cancer	Dietary risks	Rate	1994	11.07140845009	21.72205980645	-2.49939079855
390	DALYs (Disability-Adjusted Life Years)	Andean Latin America	Both	Age-standardized	Esophageal cancer	Dietary risks	Rate	1995	10.60343444981	21.11520577247	-2.36740718082
391	DALYs (Disability-Adjusted Life Years)	Andean Latin America	Both	Age-standardized	Esophageal cancer	Dietary risks	Rate	1996	10.38528060992	20.52249383334	-2.33378872777
392	DALYs (Disability-Adjusted Life Years)	Andean Latin America	Both	Age-standardized	Esophageal cancer	Dietary risks	Rate	1997	10.52128172725	20.70432860639	-2.32526930155
393	DALYs (Disability-Adjusted Life Years)	Andean Latin America	Both	Age-standardized	Esophageal cancer	Dietary risks	Rate	1998	10.41555362653	20.58443398553	-2.34008119959
394	DALYs (Disability-Adjusted Life Years)	Andean Latin America	Both	Age-standardized	Esophageal cancer	Dietary risks	Rate	1999	9.93610499186	19.82661409927	-2.24988384048
395	DALYs (Disability-Adjusted Life Years)	Andean Latin America	Both	Age-standardized	Esophageal cancer	Dietary risks	Rate	2000	9.97692221434	20.07308993784	-2.33009489373
396	DALYs (Disability-Adjusted Life Years)	Andean Latin America	Both	Age-standardized	Esophageal cancer	Dietary risks	Rate	2001	9.68573227361	18.90341916789	-2.21827640882
397	DALYs (Disability-Adjusted Life Years)	Andean Latin America	Both	Age-standardized	Esophageal cancer	Dietary risks	Rate	2002	9.79253937136	19.45807573209	-2.24816074928
398	DALYs (Disability-Adjusted Life Years)	Andean Latin America	Both	Age-standardized	Esophageal cancer	Dietary risks	Rate	2003	9.69437232353	19.4798871165	-2.18928968133
399	DALYs (Disability-Adjusted Life Years)	Andean Latin America	Both	Age-standardized	Esophageal cancer	Dietary risks	Rate	2004	9.41645803563	19.05999233131	-2.06716860969
400	DALYs (Disability-Adjusted Life Years)	Andean Latin America	Both	Age-standardized	Esophageal cancer	Dietary risks	Rate	2005	9.02449107295	17.68312001754	-1.997065853
401	DALYs (Disability-Adjusted Life Years)	Andean Latin America	Both	Age-standardized	Esophageal cancer	Dietary risks	Rate	2006	8.78049090938	17.17451627917	-1.89542262837
402	DALYs (Disability-Adjusted Life Years)	Andean Latin America	Both	Age-standardized	Esophageal cancer	Dietary risks	Rate	2007	8.55562441042	16.74283808165	-1.82821625215
403	DALYs (Disability-Adjusted Life Years)	Andean Latin America	Both	Age-standardized	Esophageal cancer	Dietary risks	Rate	2008	8.548496240759999	16.9733122964	-1.84581877427
404	DALYs (Disability-Adjusted Life Years)	Andean Latin America	Both	Age-standardized	Esophageal cancer	Dietary risks	Rate	2009	8.6108201573	16.87891209808	-1.82190385528
405	DALYs (Disability-Adjusted Life Years)	Andean Latin America	Both	Age-standardized	Esophageal cancer	Dietary risks	Rate	2010	8.45696707193	16.71677653438	-1.73570459066
406	DALYs (Disability-Adjusted Life Years)	Andean Latin America	Both	Age-standardized	Esophageal cancer	Dietary risks	Rate	2011	8.202065231139999	16.24362621895	-1.6965464249
407	DALYs (Disability-Adjusted Life Years)	Andean Latin America	Both	Age-standardized	Esophageal cancer	Dietary risks	Rate	2012	8.07927877388	16.02647099212	-1.68236801644
408	DALYs (Disability-Adjusted Life Years)	Andean Latin America	Both	Age-standardized	Esophageal cancer	Dietary risks	Rate	2013	7.82834003818	15.59792648063	-1.67860723514
409	DALYs (Disability-Adjusted Life Years)	Andean Latin America	Both	Age-standardized	Esophageal cancer	Dietary risks	Rate	2014	7.61067700281	15.30709980603	-1.63593441207
410	DALYs (Disability-Adjusted Life Years)	Andean Latin America	Both	Age-standardized	Esophageal cancer	Dietary risks	Rate	2015	7.473785454380001	14.77008032488	-1.57094920637
411	DALYs (Disability-Adjusted Life Years)	Andean Latin America	Both	Age-standardized	Esophageal cancer	Dietary risks	Rate	2016	7.4266954364	14.87282021219	-1.60027814357
412	DALYs (Disability-Adjusted Life Years)	Andean Latin America	Both	Age-standardized	Esophageal cancer	Dietary risks	Rate	2017	7.62495817388	15.20600645765	-1.67702853413
413	DALYs (Disability-Adjusted Life Years)	Andean Latin America	Both	Age-standardized	Esophageal cancer	Dietary risks	Rate	2018	7.72176431244	15.38986961506	-1.65868451273
414	DALYs (Disability-Adjusted Life Years)	Andean Latin America	Both	Age-standardized	Esophageal cancer	Dietary risks	Rate	2019	7.98758929625	15.66064529144	-1.71837492483
415	DALYs (Disability-Adjusted Life Years)	Andean Latin America	Both	Age-standardized	Esophageal cancer	Dietary risks	Rate	2020	7.736986630750001	15.19164269994	-1.77043565901
416	DALYs (Disability-Adjusted Life Years)	Andean Latin America	Both	Age-standardized	Esophageal cancer	Dietary risks	Rate	2021	7.614476612850001	15.04265608157	-1.73072201751
417	DALYs (Disability-Adjusted Life Years)	Central Latin America	Both	Age-standardized	Esophageal cancer	Dietary risks	Rate	1990	14.66977648432	28.67337274934	-3.36756371606
418	DALYs (Disability-Adjusted Life Years)	Central Latin America	Both	Age-standardized	Esophageal cancer	Dietary risks	Rate	1991	14.31610740168	27.96470388385	-3.29736453248
419	DALYs (Disability-Adjusted Life Years)	Central Latin America	Both	Age-standardized	Esophageal cancer	Dietary risks	Rate	1992	13.98974104503	27.35514164644	-3.2199229327
420	DALYs (Disability-Adjusted Life Years)	Central Latin America	Both	Age-standardized	Esophageal cancer	Dietary risks	Rate	1993	13.76449409737	26.98720695855	-3.17620743142
421	DALYs (Disability-Adjusted Life Years)	Central Latin America	Both	Age-standardized	Esophageal cancer	Dietary risks	Rate	1994	13.47984724262	26.47733205655	-3.10565861958
422	DALYs (Disability-Adjusted Life Years)	Central Latin America	Both	Age-standardized	Esophageal cancer	Dietary risks	Rate	1995	13.23592811019	26.11149074454	-3.06176417616
423	DALYs (Disability-Adjusted Life Years)	Central Latin America	Both	Age-standardized	Esophageal cancer	Dietary risks	Rate	1996	13.1293897824	25.81091604535	-3.02860615376
424	DALYs (Disability-Adjusted Life Years)	Central Latin America	Both	Age-standardized	Esophageal cancer	Dietary risks	Rate	1997	12.35817821624	24.2980027005	-2.84759008548
425	DALYs (Disability-Adjusted Life Years)	Central Latin America	Both	Age-standardized	Esophageal cancer	Dietary risks	Rate	1998	11.95519470199	23.59043734864	-2.74945874037
426	DALYs (Disability-Adjusted Life Years)	Central Latin America	Both	Age-standardized	Esophageal cancer	Dietary risks	Rate	1999	11.55453023831	22.87630875894	-2.66801346789
427	DALYs (Disability-Adjusted Life Years)	Central Latin America	Both	Age-standardized	Esophageal cancer	Dietary risks	Rate	2000	11.61209352471	23.03202959067	-2.68117116977
428	DALYs (Disability-Adjusted Life Years)	Central Latin America	Both	Age-standardized	Esophageal cancer	Dietary risks	Rate	2001	11.41671776107	22.63572327134	-2.63730655307
429	DALYs (Disability-Adjusted Life Years)	Central Latin America	Both	Age-standardized	Esophageal cancer	Dietary risks	Rate	2002	11.09144311221	22.08943141057	-2.54359561401
430	DALYs (Disability-Adjusted Life Years)	Central Latin America	Both	Age-standardized	Esophageal cancer	Dietary risks	Rate	2003	11.24446253199	22.33360203969	-2.57314626345
431	DALYs (Disability-Adjusted Life Years)	Central Latin America	Both	Age-standardized	Esophageal cancer	Dietary risks	Rate	2004	10.82779889373	21.49872252404	-2.48078810941
432	DALYs (Disability-Adjusted Life Years)	Central Latin America	Both	Age-standardized	Esophageal cancer	Dietary risks	Rate	2005	10.56913859231	20.88712244062	-2.41265779415
433	DALYs (Disability-Adjusted Life Years)	Central Latin America	Both	Age-standardized	Esophageal cancer	Dietary risks	Rate	2006	10.57873978436	20.89646565245	-2.42033545017
434	DALYs (Disability-Adjusted Life Years)	Central Latin America	Both	Age-standardized	Esophageal cancer	Dietary risks	Rate	2007	10.08809870987	19.83494461496	-2.30975676545
435	DALYs (Disability-Adjusted Life Years)	Central Latin America	Both	Age-standardized	Esophageal cancer	Dietary risks	Rate	2008	10.02146841679	19.64735621853	-2.27440791876
436	DALYs (Disability-Adjusted Life Years)	Central Latin America	Both	Age-standardized	Esophageal cancer	Dietary risks	Rate	2009	9.96540370145	19.54696214486	-2.25131426853
437	DALYs (Disability-Adjusted Life Years)	Central Latin America	Both	Age-standardized	Esophageal cancer	Dietary risks	Rate	2010	9.61386030937	18.84084505225	-2.17147656744
438	DALYs (Disability-Adjusted Life Years)	Central Latin America	Both	Age-standardized	Esophageal cancer	Dietary risks	Rate	2011	9.10575800421	17.87856294074	-2.05217710546
439	DALYs (Disability-Adjusted Life Years)	Central Latin America	Both	Age-standardized	Esophageal cancer	Dietary risks	Rate	2012	9.08703569855	17.86095184319	-2.04403167802
440	DALYs (Disability-Adjusted Life Years)	Central Latin America	Both	Age-standardized	Esophageal cancer	Dietary risks	Rate	2013	9.03780090184	17.7696535724	-2.03034759869
441	DALYs (Disability-Adjusted Life Years)	Central Latin America	Both	Age-standardized	Esophageal cancer	Dietary risks	Rate	2014	8.69817410923	17.15899336047	-1.95200433874
442	DALYs (Disability-Adjusted Life Years)	Central Latin America	Both	Age-standardized	Esophageal cancer	Dietary risks	Rate	2015	8.60028385817	17.0260969736	-1.93838587469
443	DALYs (Disability-Adjusted Life Years)	Central Latin America	Both	Age-standardized	Esophageal cancer	Dietary risks	Rate	2016	8.73036495663	17.34448842075	-1.96720453875
444	DALYs (Disability-Adjusted Life Years)	Central Latin America	Both	Age-standardized	Esophageal cancer	Dietary risks	Rate	2017	8.40581604866	16.75023290075	-1.89955002622
445	DALYs (Disability-Adjusted Life Years)	Central Latin America	Both	Age-standardized	Esophageal cancer	Dietary risks	Rate	2018	8.29408366828	16.43587605426	-1.84209681616
446	DALYs (Disability-Adjusted Life Years)	Central Latin America	Both	Age-standardized	Esophageal cancer	Dietary risks	Rate	2019	8.25912534805	16.25543860476	-1.83330907461
447	DALYs (Disability-Adjusted Life Years)	Central Latin America	Both	Age-standardized	Esophageal cancer	Dietary risks	Rate	2020	8.38036763273	16.52947669382	-1.8617041218
448	DALYs (Disability-Adjusted Life Years)	Central Latin America	Both	Age-standardized	Esophageal cancer	Dietary risks	Rate	2021	8.42405577464	17.41701512814	-1.95931421029
449	DALYs (Disability-Adjusted Life Years)	Tropical Latin America	Both	Age-standardized	Esophageal cancer	Dietary risks	Rate	1990	43.47310156867	84.71703932032	-9.85525245878
450	DALYs (Disability-Adjusted Life Years)	Tropical Latin America	Both	Age-standardized	Esophageal cancer	Dietary risks	Rate	1991	42.49800862604	82.61469236978	-9.57094366246
451	DALYs (Disability-Adjusted Life Years)	Tropical Latin America	Both	Age-standardized	Esophageal cancer	Dietary risks	Rate	1992	42.73718631098	83.24439534155	-9.5479886789
452	DALYs (Disability-Adjusted Life Years)	Tropical Latin America	Both	Age-standardized	Esophageal cancer	Dietary risks	Rate	1993	43.22504870122	84.18007005271	-9.6554570037
453	DALYs (Disability-Adjusted Life Years)	Tropical Latin America	Both	Age-standardized	Esophageal cancer	Dietary risks	Rate	1994	42.22682347204	82.37383972909001	-9.43322577969
454	DALYs (Disability-Adjusted Life Years)	Tropical Latin America	Both	Age-standardized	Esophageal cancer	Dietary risks	Rate	1995	41.26285850285	80.70408270317	-9.23432956562
455	DALYs (Disability-Adjusted Life Years)	Tropical Latin America	Both	Age-standardized	Esophageal cancer	Dietary risks	Rate	1996	40.77536534141	79.73703803402	-9.12797553357
456	DALYs (Disability-Adjusted Life Years)	Tropical Latin America	Both	Age-standardized	Esophageal cancer	Dietary risks	Rate	1997	40.05282800177	78.26195011093999	-9.01108450855
457	DALYs (Disability-Adjusted Life Years)	Tropical Latin America	Both	Age-standardized	Esophageal cancer	Dietary risks	Rate	1998	39.70232954411	77.95092147155	-8.884882539249999
458	DALYs (Disability-Adjusted Life Years)	Tropical Latin America	Both	Age-standardized	Esophageal cancer	Dietary risks	Rate	1999	39.46185672081	77.57277377863	-8.88609121122
459	DALYs (Disability-Adjusted Life Years)	Tropical Latin America	Both	Age-standardized	Esophageal cancer	Dietary risks	Rate	2000	39.00620658791	76.70369560035	-8.78526939951
460	DALYs (Disability-Adjusted Life Years)	Tropical Latin America	Both	Age-standardized	Esophageal cancer	Dietary risks	Rate	2001	38.67409623775	76.11672604519	-8.69600162225
461	DALYs (Disability-Adjusted Life Years)	Tropical Latin America	Both	Age-standardized	Esophageal cancer	Dietary risks	Rate	2002	38.55275809646	76.03980514126	-8.65891798723
462	DALYs (Disability-Adjusted Life Years)	Tropical Latin America	Both	Age-standardized	Esophageal cancer	Dietary risks	Rate	2003	38.41321150364	75.8811446266	-8.65087876886
463	DALYs (Disability-Adjusted Life Years)	Tropical Latin America	Both	Age-standardized	Esophageal cancer	Dietary risks	Rate	2004	38.59167247384	76.40286092446999	-8.697901115619999
464	DALYs (Disability-Adjusted Life Years)	Tropical Latin America	Both	Age-standardized	Esophageal cancer	Dietary risks	Rate	2005	37.32231821717	73.94898266775	-8.422788501020001
465	DALYs (Disability-Adjusted Life Years)	Tropical Latin America	Both	Age-standardized	Esophageal cancer	Dietary risks	Rate	2006	37.00049754113	73.28763118597999	-8.28713644417
466	DALYs (Disability-Adjusted Life Years)	Tropical Latin America	Both	Age-standardized	Esophageal cancer	Dietary risks	Rate	2007	36.52855205429	72.31194009942	-8.16557045421
467	DALYs (Disability-Adjusted Life Years)	Tropical Latin America	Both	Age-standardized	Esophageal cancer	Dietary risks	Rate	2008	36.01126733154999	71.03219680447	-8.03446710819
468	DALYs (Disability-Adjusted Life Years)	Tropical Latin America	Both	Age-standardized	Esophageal cancer	Dietary risks	Rate	2009	35.71230458712	70.93943394569	-7.95749253798
469	DALYs (Disability-Adjusted Life Years)	Tropical Latin America	Both	Age-standardized	Esophageal cancer	Dietary risks	Rate	2010	35.06767583579	69.42543264147	-7.816051053710001
470	DALYs (Disability-Adjusted Life Years)	Tropical Latin America	Both	Age-standardized	Esophageal cancer	Dietary risks	Rate	2011	34.32657476776	68.24569973023	-7.64166737759
471	DALYs (Disability-Adjusted Life Years)	Tropical Latin America	Both	Age-standardized	Esophageal cancer	Dietary risks	Rate	2012	33.45827952956	66.44154605207001	-7.45253898584
472	DALYs (Disability-Adjusted Life Years)	Tropical Latin America	Both	Age-standardized	Esophageal cancer	Dietary risks	Rate	2013	32.92142411491	64.83398613452	-7.31618400935
473	DALYs (Disability-Adjusted Life Years)	Tropical Latin America	Both	Age-standardized	Esophageal cancer	Dietary risks	Rate	2014	32.52145617456	64.67775670951	-7.288551175669999
474	DALYs (Disability-Adjusted Life Years)	Tropical Latin America	Both	Age-standardized	Esophageal cancer	Dietary risks	Rate	2015	32.16615159893	63.64831037202001	-7.184917919799999
475	DALYs (Disability-Adjusted Life Years)	Tropical Latin America	Both	Age-standardized	Esophageal cancer	Dietary risks	Rate	2016	32.02389947405	62.93001204629	-7.16265727047
476	DALYs (Disability-Adjusted Life Years)	Tropical Latin America	Both	Age-standardized	Esophageal cancer	Dietary risks	Rate	2017	31.05767992624	61.16556517428	-6.96780950805
477	DALYs (Disability-Adjusted Life Years)	Tropical Latin America	Both	Age-standardized	Esophageal cancer	Dietary risks	Rate	2018	30.43430282942	60.11159790218999	-6.82029957284
478	DALYs (Disability-Adjusted Life Years)	Tropical Latin America	Both	Age-standardized	Esophageal cancer	Dietary risks	Rate	2019	30.14250398012	59.21655836134	-6.77015814686
479	DALYs (Disability-Adjusted Life Years)	Tropical Latin America	Both	Age-standardized	Esophageal cancer	Dietary risks	Rate	2020	30.18680949786	59.31847203057	-6.789782227100001
480	DALYs (Disability-Adjusted Life Years)	Tropical Latin America	Both	Age-standardized	Esophageal cancer	Dietary risks	Rate	2021	29.79547493442	59.3342458378	-6.76641969356
481	DALYs (Disability-Adjusted Life Years)	Central Sub-Saharan Africa	Both	Age-standardized	Esophageal cancer	Dietary risks	Rate	1990	77.28794390463	155.98451813955	-16.79448775106
482	DALYs (Disability-Adjusted Life Years)	Central Sub-Saharan Africa	Both	Age-standardized	Esophageal cancer	Dietary risks	Rate	1991	77.00610092348	154.5003397121	-16.55961464596
483	DALYs (Disability-Adjusted Life Years)	Central Sub-Saharan Africa	Both	Age-standardized	Esophageal cancer	Dietary risks	Rate	1992	76.28865063002	151.96630628796	-16.43900833938
484	DALYs (Disability-Adjusted Life Years)	Central Sub-Saharan Africa	Both	Age-standardized	Esophageal cancer	Dietary risks	Rate	1993	75.58880134025	150.14502743349	-16.24599185509
485	DALYs (Disability-Adjusted Life Years)	Central Sub-Saharan Africa	Both	Age-standardized	Esophageal cancer	Dietary risks	Rate	1994	75.63631094196	150.39638746999	-15.89283427701
486	DALYs (Disability-Adjusted Life Years)	Central Sub-Saharan Africa	Both	Age-standardized	Esophageal cancer	Dietary risks	Rate	1995	75.8450544266	151.84562097183	-15.72176569426
487	DALYs (Disability-Adjusted Life Years)	Central Sub-Saharan Africa	Both	Age-standardized	Esophageal cancer	Dietary risks	Rate	1996	76.22606246093	152.31652059775	-15.6665689139
488	DALYs (Disability-Adjusted Life Years)	Central Sub-Saharan Africa	Both	Age-standardized	Esophageal cancer	Dietary risks	Rate	1997	74.00293969552	147.41992514687	-15.26669896603
489	DALYs (Disability-Adjusted Life Years)	Central Sub-Saharan Africa	Both	Age-standardized	Esophageal cancer	Dietary risks	Rate	1998	73.58144390219	145.98107134402	-15.08418647234
490	DALYs (Disability-Adjusted Life Years)	Central Sub-Saharan Africa	Both	Age-standardized	Esophageal cancer	Dietary risks	Rate	1999	72.82931155010999	144.40046138159	-14.91738886729
491	DALYs (Disability-Adjusted Life Years)	Central Sub-Saharan Africa	Both	Age-standardized	Esophageal cancer	Dietary risks	Rate	2000	72.1456712798	143.10917241896	-14.60614925315
492	DALYs (Disability-Adjusted Life Years)	Central Sub-Saharan Africa	Both	Age-standardized	Esophageal cancer	Dietary risks	Rate	2001	70.79223899154	140.80447873737	-14.32726912096
493	DALYs (Disability-Adjusted Life Years)	Central Sub-Saharan Africa	Both	Age-standardized	Esophageal cancer	Dietary risks	Rate	2002	67.92051800767	135.25254543295	-13.79762911371
494	DALYs (Disability-Adjusted Life Years)	Central Sub-Saharan Africa	Both	Age-standardized	Esophageal cancer	Dietary risks	Rate	2003	67.03711309083	134.55342661475	-13.59387358799
495	DALYs (Disability-Adjusted Life Years)	Central Sub-Saharan Africa	Both	Age-standardized	Esophageal cancer	Dietary risks	Rate	2004	65.35827542642001	132.33930376429	-13.14592397794
496	DALYs (Disability-Adjusted Life Years)	Central Sub-Saharan Africa	Both	Age-standardized	Esophageal cancer	Dietary risks	Rate	2005	63.54762668572	128.66077359897	-12.82114588833
497	DALYs (Disability-Adjusted Life Years)	Central Sub-Saharan Africa	Both	Age-standardized	Esophageal cancer	Dietary risks	Rate	2006	62.62435886903	128.32398142476	-12.5687490115
498	DALYs (Disability-Adjusted Life Years)	Central Sub-Saharan Africa	Both	Age-standardized	Esophageal cancer	Dietary risks	Rate	2007	61.59056688251	125.041415388	-12.37650403602
499	DALYs (Disability-Adjusted Life Years)	Central Sub-Saharan Africa	Both	Age-standardized	Esophageal cancer	Dietary risks	Rate	2008	61.20199214973	124.15899479249	-12.4810354493
500	DALYs (Disability-Adjusted Life Years)	Central Sub-Saharan Africa	Both	Age-standardized	Esophageal cancer	Dietary risks	Rate	2009	60.68819389565999	124.65917647607	-12.56270100156
501	DALYs (Disability-Adjusted Life Years)	Central Sub-Saharan Africa	Both	Age-standardized	Esophageal cancer	Dietary risks	Rate	2010	60.4003684061	121.25681777852	-12.58799000532
502	DALYs (Disability-Adjusted Life Years)	Central Sub-Saharan Africa	Both	Age-standardized	Esophageal cancer	Dietary risks	Rate	2011	60.27496854671001	121.04695590485	-12.60576426556
503	DALYs (Disability-Adjusted Life Years)	Central Sub-Saharan Africa	Both	Age-standardized	Esophageal cancer	Dietary risks	Rate	2012	60.11443911217999	121.07701905528	-12.3557331374
504	DALYs (Disability-Adjusted Life Years)	Central Sub-Saharan Africa	Both	Age-standardized	Esophageal cancer	Dietary risks	Rate	2013	59.84658373678	119.11253660311	-12.03852423227
505	DALYs (Disability-Adjusted Life Years)	Central Sub-Saharan Africa	Both	Age-standardized	Esophageal cancer	Dietary risks	Rate	2014	59.50781784277	119.70491309813	-11.809662243
506	DALYs (Disability-Adjusted Life Years)	Central Sub-Saharan Africa	Both	Age-standardized	Esophageal cancer	Dietary risks	Rate	2015	59.11132060458	117.92972366005	-11.72584044665
507	DALYs (Disability-Adjusted Life Years)	Central Sub-Saharan Africa	Both	Age-standardized	Esophageal cancer	Dietary risks	Rate	2016	58.76616631795999	116.89061197874	-11.72319418765
508	DALYs (Disability-Adjusted Life Years)	Central Sub-Saharan Africa	Both	Age-standardized	Esophageal cancer	Dietary risks	Rate	2017	58.41856444545	115.82212925957	-11.84343805011
509	DALYs (Disability-Adjusted Life Years)	Central Sub-Saharan Africa	Both	Age-standardized	Esophageal cancer	Dietary risks	Rate	2018	58.14175391217	115.23917897615	-11.84960715099
510	DALYs (Disability-Adjusted Life Years)	Central Sub-Saharan Africa	Both	Age-standardized	Esophageal cancer	Dietary risks	Rate	2019	57.96141682149	116.02423919719	-11.78290743041
511	DALYs (Disability-Adjusted Life Years)	Central Sub-Saharan Africa	Both	Age-standardized	Esophageal cancer	Dietary risks	Rate	2020	58.09502071884999	116.99592201433	-11.81790341971
512	DALYs (Disability-Adjusted Life Years)	Central Sub-Saharan Africa	Both	Age-standardized	Esophageal cancer	Dietary risks	Rate	2021	57.86319165934	116.54482298567	-11.89095801748
513	DALYs (Disability-Adjusted Life Years)	South Asia	Both	Age-standardized	Esophageal cancer	Dietary risks	Rate	1990	26.48171025353	52.5328810458	-6.35332089514
514	DALYs (Disability-Adjusted Life Years)	South Asia	Both	Age-standardized	Esophageal cancer	Dietary risks	Rate	1991	26.40464821978	52.80978875111001	-6.14638450159
515	DALYs (Disability-Adjusted Life Years)	South Asia	Both	Age-standardized	Esophageal cancer	Dietary risks	Rate	1992	26.6358185695	52.56115583371	-6.404883182779999
516	DALYs (Disability-Adjusted Life Years)	South Asia	Both	Age-standardized	Esophageal cancer	Dietary risks	Rate	1993	26.5089929289	51.80724799977	-6.46583340565
517	DALYs (Disability-Adjusted Life Years)	South Asia	Both	Age-standardized	Esophageal cancer	Dietary risks	Rate	1994	26.64230395676	53.06248526136	-6.2019106167
518	DALYs (Disability-Adjusted Life Years)	South Asia	Both	Age-standardized	Esophageal cancer	Dietary risks	Rate	1995	26.88285041912	53.48402695547	-6.40941234165
519	DALYs (Disability-Adjusted Life Years)	South Asia	Both	Age-standardized	Esophageal cancer	Dietary risks	Rate	1996	26.80112278106	52.96155433499	-6.2176329169
520	DALYs (Disability-Adjusted Life Years)	South Asia	Both	Age-standardized	Esophageal cancer	Dietary risks	Rate	1997	26.82881161049	52.36673903171	-6.31155200908
521	DALYs (Disability-Adjusted Life Years)	South Asia	Both	Age-standardized	Esophageal cancer	Dietary risks	Rate	1998	26.67504901468	52.55043302786	-6.457744668159999
522	DALYs (Disability-Adjusted Life Years)	South Asia	Both	Age-standardized	Esophageal cancer	Dietary risks	Rate	1999	25.94512965437	50.85376087609	-6.226486780909999
523	DALYs (Disability-Adjusted Life Years)	South Asia	Both	Age-standardized	Esophageal cancer	Dietary risks	Rate	2000	25.62751747276	50.91498548417999	-5.87803262678
524	DALYs (Disability-Adjusted Life Years)	South Asia	Both	Age-standardized	Esophageal cancer	Dietary risks	Rate	2001	25.33563961447	49.82470020845	-6.03823732965
525	DALYs (Disability-Adjusted Life Years)	South Asia	Both	Age-standardized	Esophageal cancer	Dietary risks	Rate	2002	24.88992015037	49.82098549702	-5.94450761153
526	DALYs (Disability-Adjusted Life Years)	South Asia	Both	Age-standardized	Esophageal cancer	Dietary risks	Rate	2003	24.56962778294	49.70546970313	-5.67531746855
527	DALYs (Disability-Adjusted Life Years)	South Asia	Both	Age-standardized	Esophageal cancer	Dietary risks	Rate	2004	23.92473668674	48.74670548688	-5.507765614059999
528	DALYs (Disability-Adjusted Life Years)	South Asia	Both	Age-standardized	Esophageal cancer	Dietary risks	Rate	2005	23.76881670325	47.80200049673	-5.42330981428
529	DALYs (Disability-Adjusted Life Years)	South Asia	Both	Age-standardized	Esophageal cancer	Dietary risks	Rate	2006	23.30938404752	47.71826172714	-5.28133590227
530	DALYs (Disability-Adjusted Life Years)	South Asia	Both	Age-standardized	Esophageal cancer	Dietary risks	Rate	2007	23.16678353464	46.44589709733	-5.15196236482
531	DALYs (Disability-Adjusted Life Years)	South Asia	Both	Age-standardized	Esophageal cancer	Dietary risks	Rate	2008	22.86399732514	46.25372542456	-5.268327602559999
532	DALYs (Disability-Adjusted Life Years)	South Asia	Both	Age-standardized	Esophageal cancer	Dietary risks	Rate	2009	22.27229224178	45.21562114938	-4.99519835208
533	DALYs (Disability-Adjusted Life Years)	South Asia	Both	Age-standardized	Esophageal cancer	Dietary risks	Rate	2010	22.06990659635	44.02465914621	-4.96094011933
534	DALYs (Disability-Adjusted Life Years)	South Asia	Both	Age-standardized	Esophageal cancer	Dietary risks	Rate	2011	21.74145455881	44.53364981795	-4.9480510201
535	DALYs (Disability-Adjusted Life Years)	South Asia	Both	Age-standardized	Esophageal cancer	Dietary risks	Rate	2012	21.16952574859	42.77986214547	-4.86277269821
536	DALYs (Disability-Adjusted Life Years)	South Asia	Both	Age-standardized	Esophageal cancer	Dietary risks	Rate	2013	21.16719977467	43.02499868859	-4.71954731151
537	DALYs (Disability-Adjusted Life Years)	South Asia	Both	Age-standardized	Esophageal cancer	Dietary risks	Rate	2014	21.01967897644	42.91052317228	-4.80635600071
538	DALYs (Disability-Adjusted Life Years)	South Asia	Both	Age-standardized	Esophageal cancer	Dietary risks	Rate	2015	21.14208943171	42.70715551824	-4.785406211080001
539	DALYs (Disability-Adjusted Life Years)	South Asia	Both	Age-standardized	Esophageal cancer	Dietary risks	Rate	2016	21.14292098594	42.77273735911	-4.73320908938
540	DALYs (Disability-Adjusted Life Years)	South Asia	Both	Age-standardized	Esophageal cancer	Dietary risks	Rate	2017	21.26360735404	43.3715884984	-4.7534319958
541	DALYs (Disability-Adjusted Life Years)	South Asia	Both	Age-standardized	Esophageal cancer	Dietary risks	Rate	2018	21.33187019633	43.51924810508	-4.82748581427
542	DALYs (Disability-Adjusted Life Years)	South Asia	Both	Age-standardized	Esophageal cancer	Dietary risks	Rate	2019	21.22108899622	43.5219451776	-4.81980135592
543	DALYs (Disability-Adjusted Life Years)	South Asia	Both	Age-standardized	Esophageal cancer	Dietary risks	Rate	2020	20.97789100087	42.28149621117	-4.93948831096
544	DALYs (Disability-Adjusted Life Years)	South Asia	Both	Age-standardized	Esophageal cancer	Dietary risks	Rate	2021	20.82747454819	42.94846763501	-4.50483490646
545	DALYs (Disability-Adjusted Life Years)	Western Sub-Saharan Africa	Both	Age-standardized	Esophageal cancer	Dietary risks	Rate	1990	16.93418702914	33.66923843555	-3.64651797822
546	DALYs (Disability-Adjusted Life Years)	Western Sub-Saharan Africa	Both	Age-standardized	Esophageal cancer	Dietary risks	Rate	1991	16.81319298767	32.67541449601	-3.82185979579
547	DALYs (Disability-Adjusted Life Years)	Western Sub-Saharan Africa	Both	Age-standardized	Esophageal cancer	Dietary risks	Rate	1992	16.77898661937	33.39538838161	-3.5826737747
548	DALYs (Disability-Adjusted Life Years)	Western Sub-Saharan Africa	Both	Age-standardized	Esophageal cancer	Dietary risks	Rate	1993	16.70867863158	32.43214194334	-3.55452666178
549	DALYs (Disability-Adjusted Life Years)	Western Sub-Saharan Africa	Both	Age-standardized	Esophageal cancer	Dietary risks	Rate	1994	16.65125794364	33.24204926991	-3.70223171288
550	DALYs (Disability-Adjusted Life Years)	Western Sub-Saharan Africa	Both	Age-standardized	Esophageal cancer	Dietary risks	Rate	1995	16.5606278281	32.2491338529	-3.55280971933
551	DALYs (Disability-Adjusted Life Years)	Western Sub-Saharan Africa	Both	Age-standardized	Esophageal cancer	Dietary risks	Rate	1996	16.41638732228	31.93666097561	-3.65357502406
552	DALYs (Disability-Adjusted Life Years)	Western Sub-Saharan Africa	Both	Age-standardized	Esophageal cancer	Dietary risks	Rate	1997	16.34249014526	31.27047186679	-3.50839301324
553	DALYs (Disability-Adjusted Life Years)	Western Sub-Saharan Africa	Both	Age-standardized	Esophageal cancer	Dietary risks	Rate	1998	16.32149195002	32.02491804021	-3.48245659174
554	DALYs (Disability-Adjusted Life Years)	Western Sub-Saharan Africa	Both	Age-standardized	Esophageal cancer	Dietary risks	Rate	1999	16.38726730373	32.76334701714	-3.67611870493
555	DALYs (Disability-Adjusted Life Years)	Western Sub-Saharan Africa	Both	Age-standardized	Esophageal cancer	Dietary risks	Rate	2000	16.62925522022	32.32568890147	-3.59915890434
556	DALYs (Disability-Adjusted Life Years)	Western Sub-Saharan Africa	Both	Age-standardized	Esophageal cancer	Dietary risks	Rate	2001	17.17565884641	33.07490557199	-3.57498269879
557	DALYs (Disability-Adjusted Life Years)	Western Sub-Saharan Africa	Both	Age-standardized	Esophageal cancer	Dietary risks	Rate	2002	18.01951007236	35.322502773	-3.64143497731
558	DALYs (Disability-Adjusted Life Years)	Western Sub-Saharan Africa	Both	Age-standardized	Esophageal cancer	Dietary risks	Rate	2003	18.76162454999	36.22603468465	-3.80643690745
559	DALYs (Disability-Adjusted Life Years)	Western Sub-Saharan Africa	Both	Age-standardized	Esophageal cancer	Dietary risks	Rate	2004	19.45255573033	38.18064862615	-3.99534400628
560	DALYs (Disability-Adjusted Life Years)	Western Sub-Saharan Africa	Both	Age-standardized	Esophageal cancer	Dietary risks	Rate	2005	20.10132581685	39.11360604652	-4.07561520559
561	DALYs (Disability-Adjusted Life Years)	Western Sub-Saharan Africa	Both	Age-standardized	Esophageal cancer	Dietary risks	Rate	2006	20.64334135444	41.38815293682	-4.70235461563
562	DALYs (Disability-Adjusted Life Years)	Western Sub-Saharan Africa	Both	Age-standardized	Esophageal cancer	Dietary risks	Rate	2007	21.24865710125	41.63807182909	-4.67685269422
563	DALYs (Disability-Adjusted Life Years)	Western Sub-Saharan Africa	Both	Age-standardized	Esophageal cancer	Dietary risks	Rate	2008	21.6760928743	42.98879005687	-4.62740243214
564	DALYs (Disability-Adjusted Life Years)	Western Sub-Saharan Africa	Both	Age-standardized	Esophageal cancer	Dietary risks	Rate	2009	22.1983914707	44.82865541606	-4.80411717336
565	DALYs (Disability-Adjusted Life Years)	Western Sub-Saharan Africa	Both	Age-standardized	Esophageal cancer	Dietary risks	Rate	2010	22.80139264204	46.13630805055	-4.702044126730001
566	DALYs (Disability-Adjusted Life Years)	Western Sub-Saharan Africa	Both	Age-standardized	Esophageal cancer	Dietary risks	Rate	2011	23.33821675195	45.26577923101	-4.97320411428
567	DALYs (Disability-Adjusted Life Years)	Western Sub-Saharan Africa	Both	Age-standardized	Esophageal cancer	Dietary risks	Rate	2012	23.81581466598	48.12391234615	-5.06530792255
568	DALYs (Disability-Adjusted Life Years)	Western Sub-Saharan Africa	Both	Age-standardized	Esophageal cancer	Dietary risks	Rate	2013	24.27830042917	48.74824051679	-5.2105089206
569	DALYs (Disability-Adjusted Life Years)	Western Sub-Saharan Africa	Both	Age-standardized	Esophageal cancer	Dietary risks	Rate	2014	24.62588437261	48.14503975183	-5.32343872314
570	DALYs (Disability-Adjusted Life Years)	Western Sub-Saharan Africa	Both	Age-standardized	Esophageal cancer	Dietary risks	Rate	2015	24.57086034104	49.38088890592	-5.07189054267
571	DALYs (Disability-Adjusted Life Years)	Western Sub-Saharan Africa	Both	Age-standardized	Esophageal cancer	Dietary risks	Rate	2016	24.99369890398	49.57419457982	-5.4860326988
572	DALYs (Disability-Adjusted Life Years)	Western Sub-Saharan Africa	Both	Age-standardized	Esophageal cancer	Dietary risks	Rate	2017	25.06238922022	49.42999991399	-5.608953780869999
573	DALYs (Disability-Adjusted Life Years)	Western Sub-Saharan Africa	Both	Age-standardized	Esophageal cancer	Dietary risks	Rate	2018	25.18814381453	52.17262081619	-5.401070263709999
574	DALYs (Disability-Adjusted Life Years)	Western Sub-Saharan Africa	Both	Age-standardized	Esophageal cancer	Dietary risks	Rate	2019	25.2014555867	51.75539104151999	-5.49492126979
575	DALYs (Disability-Adjusted Life Years)	Western Sub-Saharan Africa	Both	Age-standardized	Esophageal cancer	Dietary risks	Rate	2020	25.1931641852	50.30102543446999	-5.25003256482
576	DALYs (Disability-Adjusted Life Years)	Western Sub-Saharan Africa	Both	Age-standardized	Esophageal cancer	Dietary risks	Rate	2021	25.14383920701	50.81104334438	-5.58216169978
577	DALYs (Disability-Adjusted Life Years)	Southern Sub-Saharan Africa	Both	Age-standardized	Esophageal cancer	Dietary risks	Rate	1990	76.83192738682	147.59123490817	-17.52585974969
578	DALYs (Disability-Adjusted Life Years)	Southern Sub-Saharan Africa	Both	Age-standardized	Esophageal cancer	Dietary risks	Rate	1991	78.04429058318999	148.08697471984	-18.22536293072
579	DALYs (Disability-Adjusted Life Years)	Southern Sub-Saharan Africa	Both	Age-standardized	Esophageal cancer	Dietary risks	Rate	1992	81.47735695288	157.33067502781	-18.84690235605
580	DALYs (Disability-Adjusted Life Years)	Southern Sub-Saharan Africa	Both	Age-standardized	Esophageal cancer	Dietary risks	Rate	1993	80.53145354906	155.4463732438	-18.84463607515
581	DALYs (Disability-Adjusted Life Years)	Southern Sub-Saharan Africa	Both	Age-standardized	Esophageal cancer	Dietary risks	Rate	1994	84.83095957367	163.38251796928	-19.66640158562
582	DALYs (Disability-Adjusted Life Years)	Southern Sub-Saharan Africa	Both	Age-standardized	Esophageal cancer	Dietary risks	Rate	1995	87.71928910663	169.8067834813	-20.77374815913
583	DALYs (Disability-Adjusted Life Years)	Southern Sub-Saharan Africa	Both	Age-standardized	Esophageal cancer	Dietary risks	Rate	1996	94.48309264024	182.95825446408	-22.02455777317
584	DALYs (Disability-Adjusted Life Years)	Southern Sub-Saharan Africa	Both	Age-standardized	Esophageal cancer	Dietary risks	Rate	1997	103.0907330301	199.74634965503	-23.88831890929
585	DALYs (Disability-Adjusted Life Years)	Southern Sub-Saharan Africa	Both	Age-standardized	Esophageal cancer	Dietary risks	Rate	1998	107.64075293222	206.63877733436	-24.82239633341
586	DALYs (Disability-Adjusted Life Years)	Southern Sub-Saharan Africa	Both	Age-standardized	Esophageal cancer	Dietary risks	Rate	1999	103.33939054434	197.1866041153	-23.58033341093
587	DALYs (Disability-Adjusted Life Years)	Southern Sub-Saharan Africa	Both	Age-standardized	Esophageal cancer	Dietary risks	Rate	2000	107.00576114769	204.89159449954	-24.4261389153
588	DALYs (Disability-Adjusted Life Years)	Southern Sub-Saharan Africa	Both	Age-standardized	Esophageal cancer	Dietary risks	Rate	2001	104.54675075233	201.13836379876	-23.88236382841
589	DALYs (Disability-Adjusted Life Years)	Southern Sub-Saharan Africa	Both	Age-standardized	Esophageal cancer	Dietary risks	Rate	2002	105.21060106971	203.78682231472	-24.10643072618
590	DALYs (Disability-Adjusted Life Years)	Southern Sub-Saharan Africa	Both	Age-standardized	Esophageal cancer	Dietary risks	Rate	2003	106.20202108499	204.57616883929	-24.44764551631
591	DALYs (Disability-Adjusted Life Years)	Southern Sub-Saharan Africa	Both	Age-standardized	Esophageal cancer	Dietary risks	Rate	2004	104.37529398111	202.81555048313	-23.9424695143
592	DALYs (Disability-Adjusted Life Years)	Southern Sub-Saharan Africa	Both	Age-standardized	Esophageal cancer	Dietary risks	Rate	2005	102.86921150504	201.30365896335	-23.73590734448
593	DALYs (Disability-Adjusted Life Years)	Southern Sub-Saharan Africa	Both	Age-standardized	Esophageal cancer	Dietary risks	Rate	2006	101.59768996127	197.91766205079	-23.41606442473
594	DALYs (Disability-Adjusted Life Years)	Southern Sub-Saharan Africa	Both	Age-standardized	Esophageal cancer	Dietary risks	Rate	2007	97.62389011949	190.73366736215	-22.63767152899
595	DALYs (Disability-Adjusted Life Years)	Southern Sub-Saharan Africa	Both	Age-standardized	Esophageal cancer	Dietary risks	Rate	2008	95.49497880253	186.54722445892	-22.05801584253
596	DALYs (Disability-Adjusted Life Years)	Southern Sub-Saharan Africa	Both	Age-standardized	Esophageal cancer	Dietary risks	Rate	2009	93.39213381522	180.02363941367	-21.61547781259
597	DALYs (Disability-Adjusted Life Years)	Southern Sub-Saharan Africa	Both	Age-standardized	Esophageal cancer	Dietary risks	Rate	2010	90.31230572054	175.39617045884	-20.73977691893
598	DALYs (Disability-Adjusted Life Years)	Southern Sub-Saharan Africa	Both	Age-standardized	Esophageal cancer	Dietary risks	Rate	2011	86.35161152159	166.55514500617	-19.94474256502
599	DALYs (Disability-Adjusted Life Years)	Southern Sub-Saharan Africa	Both	Age-standardized	Esophageal cancer	Dietary risks	Rate	2012	83.34148813502	161.48474324997	-19.01472686999
600	DALYs (Disability-Adjusted Life Years)	Southern Sub-Saharan Africa	Both	Age-standardized	Esophageal cancer	Dietary risks	Rate	2013	80.80658486541	156.61826180317	-18.27844305028
601	DALYs (Disability-Adjusted Life Years)	Southern Sub-Saharan Africa	Both	Age-standardized	Esophageal cancer	Dietary risks	Rate	2014	79.89390283867	155.9318755197	-17.96151839071
602	DALYs (Disability-Adjusted Life Years)	Southern Sub-Saharan Africa	Both	Age-standardized	Esophageal cancer	Dietary risks	Rate	2015	79.39754900352	155.2007566553	-17.64302183272
603	DALYs (Disability-Adjusted Life Years)	Southern Sub-Saharan Africa	Both	Age-standardized	Esophageal cancer	Dietary risks	Rate	2016	78.02575839632	150.42245847037	-16.97540794327
604	DALYs (Disability-Adjusted Life Years)	Southern Sub-Saharan Africa	Both	Age-standardized	Esophageal cancer	Dietary risks	Rate	2017	75.19340655782	144.55834923221	-16.43063384736
605	DALYs (Disability-Adjusted Life Years)	Southern Sub-Saharan Africa	Both	Age-standardized	Esophageal cancer	Dietary risks	Rate	2018	73.99547798739	141.84358358859	-15.98335312723
606	DALYs (Disability-Adjusted Life Years)	Southern Sub-Saharan Africa	Both	Age-standardized	Esophageal cancer	Dietary risks	Rate	2019	71.51621847074	137.20954835105	-15.64842053359
607	DALYs (Disability-Adjusted Life Years)	Southern Sub-Saharan Africa	Both	Age-standardized	Esophageal cancer	Dietary risks	Rate	2020	71.90203863249	139.25949262076	-15.87665469669
608	DALYs (Disability-Adjusted Life Years)	Southern Sub-Saharan Africa	Both	Age-standardized	Esophageal cancer	Dietary risks	Rate	2021	71.23920910353	137.62736754488	-15.67846105344
609	DALYs (Disability-Adjusted Life Years)	North Africa and Middle East	Both	Age-standardized	Esophageal cancer	Dietary risks	Rate	1990	11.40306280083	23.59498579158	-2.27935415294
610	DALYs (Disability-Adjusted Life Years)	North Africa and Middle East	Both	Age-standardized	Esophageal cancer	Dietary risks	Rate	1991	11.2196536764	23.47486676877	-2.24190315642
611	DALYs (Disability-Adjusted Life Years)	North Africa and Middle East	Both	Age-standardized	Esophageal cancer	Dietary risks	Rate	1992	11.03894662456	23.25397742906	-2.17232292337
612	DALYs (Disability-Adjusted Life Years)	North Africa and Middle East	Both	Age-standardized	Esophageal cancer	Dietary risks	Rate	1993	10.87590963934	22.99203985479	-2.12640876158
613	DALYs (Disability-Adjusted Life Years)	North Africa and Middle East	Both	Age-standardized	Esophageal cancer	Dietary risks	Rate	1994	10.72368612271	22.64907410842	-2.10535509064
614	DALYs (Disability-Adjusted Life Years)	North Africa and Middle East	Both	Age-standardized	Esophageal cancer	Dietary risks	Rate	1995	10.50938084503	22.14464436373	-2.06383390422
615	DALYs (Disability-Adjusted Life Years)	North Africa and Middle East	Both	Age-standardized	Esophageal cancer	Dietary risks	Rate	1996	10.26030938559	21.66338976209	-2.02494373558
616	DALYs (Disability-Adjusted Life Years)	North Africa and Middle East	Both	Age-standardized	Esophageal cancer	Dietary risks	Rate	1997	10.0050719525	20.95899703503	-1.96667901364
617	DALYs (Disability-Adjusted Life Years)	North Africa and Middle East	Both	Age-standardized	Esophageal cancer	Dietary risks	Rate	1998	9.72026864172	20.29894556343	-1.91203861569
618	DALYs (Disability-Adjusted Life Years)	North Africa and Middle East	Both	Age-standardized	Esophageal cancer	Dietary risks	Rate	1999	9.47383886345	19.77498990779	-1.85647921631
619	DALYs (Disability-Adjusted Life Years)	North Africa and Middle East	Both	Age-standardized	Esophageal cancer	Dietary risks	Rate	2000	9.21573474124	19.19798877905	-1.79476063458
620	DALYs (Disability-Adjusted Life Years)	North Africa and Middle East	Both	Age-standardized	Esophageal cancer	Dietary risks	Rate	2001	8.96362433779	18.67708366329	-1.73546034021
621	DALYs (Disability-Adjusted Life Years)	North Africa and Middle East	Both	Age-standardized	Esophageal cancer	Dietary risks	Rate	2002	8.63073650231	18.00214040245	-1.65116528338
622	DALYs (Disability-Adjusted Life Years)	North Africa and Middle East	Both	Age-standardized	Esophageal cancer	Dietary risks	Rate	2003	8.34919018791	17.33735219278	-1.57588137751
623	DALYs (Disability-Adjusted Life Years)	North Africa and Middle East	Both	Age-standardized	Esophageal cancer	Dietary risks	Rate	2004	8.06095593187	16.81852804751	-1.50601484344
624	DALYs (Disability-Adjusted Life Years)	North Africa and Middle East	Both	Age-standardized	Esophageal cancer	Dietary risks	Rate	2005	7.75011161892	16.12622570941	-1.42982059822
625	DALYs (Disability-Adjusted Life Years)	North Africa and Middle East	Both	Age-standardized	Esophageal cancer	Dietary risks	Rate	2006	7.42985323481	15.52387889558	-1.35709707227
626	DALYs (Disability-Adjusted Life Years)	North Africa and Middle East	Both	Age-standardized	Esophageal cancer	Dietary risks	Rate	2007	7.099942511269999	14.98966172589	-1.29688848632
627	DALYs (Disability-Adjusted Life Years)	North Africa and Middle East	Both	Age-standardized	Esophageal cancer	Dietary risks	Rate	2008	6.80938666967	14.41637625744	-1.24285270555
628	DALYs (Disability-Adjusted Life Years)	North Africa and Middle East	Both	Age-standardized	Esophageal cancer	Dietary risks	Rate	2009	6.54282893306	13.85291200572	-1.19955030767
629	DALYs (Disability-Adjusted Life Years)	North Africa and Middle East	Both	Age-standardized	Esophageal cancer	Dietary risks	Rate	2010	6.289630491	13.29215602774	-1.14367734977
630	DALYs (Disability-Adjusted Life Years)	North Africa and Middle East	Both	Age-standardized	Esophageal cancer	Dietary risks	Rate	2011	6.08223085874	12.85340693231	-1.09891082126
631	DALYs (Disability-Adjusted Life Years)	North Africa and Middle East	Both	Age-standardized	Esophageal cancer	Dietary risks	Rate	2012	5.947319733	12.65579822187	-1.08384598369
632	DALYs (Disability-Adjusted Life Years)	North Africa and Middle East	Both	Age-standardized	Esophageal cancer	Dietary risks	Rate	2013	5.87793640502	12.42039722817	-1.07240374986
633	DALYs (Disability-Adjusted Life Years)	North Africa and Middle East	Both	Age-standardized	Esophageal cancer	Dietary risks	Rate	2014	5.84971176663	12.36739725209	-1.07206323508
634	DALYs (Disability-Adjusted Life Years)	North Africa and Middle East	Both	Age-standardized	Esophageal cancer	Dietary risks	Rate	2015	5.854423457919999	12.36799470542	-1.08531455752
635	DALYs (Disability-Adjusted Life Years)	North Africa and Middle East	Both	Age-standardized	Esophageal cancer	Dietary risks	Rate	2016	5.83655155443	12.2920209654	-1.08652540179
636	DALYs (Disability-Adjusted Life Years)	North Africa and Middle East	Both	Age-standardized	Esophageal cancer	Dietary risks	Rate	2017	5.81617528896	12.11091135736	-1.08576816248
637	DALYs (Disability-Adjusted Life Years)	North Africa and Middle East	Both	Age-standardized	Esophageal cancer	Dietary risks	Rate	2018	5.80405601113	12.06733197685	-1.09184554761
638	DALYs (Disability-Adjusted Life Years)	North Africa and Middle East	Both	Age-standardized	Esophageal cancer	Dietary risks	Rate	2019	5.82793926374	12.20823817181	-1.1170864173
639	DALYs (Disability-Adjusted Life Years)	North Africa and Middle East	Both	Age-standardized	Esophageal cancer	Dietary risks	Rate	2020	5.70432670225	11.91075932613	-1.10960757214
640	DALYs (Disability-Adjusted Life Years)	North Africa and Middle East	Both	Age-standardized	Esophageal cancer	Dietary risks	Rate	2021	5.703736499	11.99004829478	-1.13218389068
641	DALYs (Disability-Adjusted Life Years)	Eastern Sub-Saharan Africa	Both	Age-standardized	Esophageal cancer	Dietary risks	Rate	1990	96.34621026607	181.3068438362	-22.2611056256
642	DALYs (Disability-Adjusted Life Years)	Eastern Sub-Saharan Africa	Both	Age-standardized	Esophageal cancer	Dietary risks	Rate	1991	96.63232166807	183.77076637773	-21.8705744012
643	DALYs (Disability-Adjusted Life Years)	Eastern Sub-Saharan Africa	Both	Age-standardized	Esophageal cancer	Dietary risks	Rate	1992	96.81233848851	185.02220261981	-22.26576160167
644	DALYs (Disability-Adjusted Life Years)	Eastern Sub-Saharan Africa	Both	Age-standardized	Esophageal cancer	Dietary risks	Rate	1993	97.37219530619	185.02918423867	-22.10263755774
645	DALYs (Disability-Adjusted Life Years)	Eastern Sub-Saharan Africa	Both	Age-standardized	Esophageal cancer	Dietary risks	Rate	1994	97.27314602476	185.29060986757	-22.19335913152
646	DALYs (Disability-Adjusted Life Years)	Eastern Sub-Saharan Africa	Both	Age-standardized	Esophageal cancer	Dietary risks	Rate	1995	97.02256559244	184.62243108687	-22.11525505556
647	DALYs (Disability-Adjusted Life Years)	Eastern Sub-Saharan Africa	Both	Age-standardized	Esophageal cancer	Dietary risks	Rate	1996	96.54846920224	185.24349378886	-22.15628886475
648	DALYs (Disability-Adjusted Life Years)	Eastern Sub-Saharan Africa	Both	Age-standardized	Esophageal cancer	Dietary risks	Rate	1997	96.48481089919	184.86167805131	-22.02870460227
649	DALYs (Disability-Adjusted Life Years)	Eastern Sub-Saharan Africa	Both	Age-standardized	Esophageal cancer	Dietary risks	Rate	1998	96.53335996277	183.22758322367	-22.37498301125
650	DALYs (Disability-Adjusted Life Years)	Eastern Sub-Saharan Africa	Both	Age-standardized	Esophageal cancer	Dietary risks	Rate	1999	95.43119112368	180.88638161401	-21.50529662856
651	DALYs (Disability-Adjusted Life Years)	Eastern Sub-Saharan Africa	Both	Age-standardized	Esophageal cancer	Dietary risks	Rate	2000	94.77648843852	180.59173857522	-21.18280255584
652	DALYs (Disability-Adjusted Life Years)	Eastern Sub-Saharan Africa	Both	Age-standardized	Esophageal cancer	Dietary risks	Rate	2001	92.88129633844	176.41232025262	-20.87826478589
653	DALYs (Disability-Adjusted Life Years)	Eastern Sub-Saharan Africa	Both	Age-standardized	Esophageal cancer	Dietary risks	Rate	2002	91.40095445906	173.36651413634	-20.40707286215
654	DALYs (Disability-Adjusted Life Years)	Eastern Sub-Saharan Africa	Both	Age-standardized	Esophageal cancer	Dietary risks	Rate	2003	90.36999457606	171.36487453988	-19.92734639664
655	DALYs (Disability-Adjusted Life Years)	Eastern Sub-Saharan Africa	Both	Age-standardized	Esophageal cancer	Dietary risks	Rate	2004	89.16303715147	171.54203133219	-19.81832854414
656	DALYs (Disability-Adjusted Life Years)	Eastern Sub-Saharan Africa	Both	Age-standardized	Esophageal cancer	Dietary risks	Rate	2005	87.68107307624	168.44481926313	-19.44049076326
657	DALYs (Disability-Adjusted Life Years)	Eastern Sub-Saharan Africa	Both	Age-standardized	Esophageal cancer	Dietary risks	Rate	2006	85.98594948246	164.94177922342	-19.03675161306
658	DALYs (Disability-Adjusted Life Years)	Eastern Sub-Saharan Africa	Both	Age-standardized	Esophageal cancer	Dietary risks	Rate	2007	84.04096390884	159.8468197577	-18.61864025542
659	DALYs (Disability-Adjusted Life Years)	Eastern Sub-Saharan Africa	Both	Age-standardized	Esophageal cancer	Dietary risks	Rate	2008	82.36409345985	156.73119989443	-18.40992861553
660	DALYs (Disability-Adjusted Life Years)	Eastern Sub-Saharan Africa	Both	Age-standardized	Esophageal cancer	Dietary risks	Rate	2009	81.12242411912	155.24244045153	-17.95349452869
661	DALYs (Disability-Adjusted Life Years)	Eastern Sub-Saharan Africa	Both	Age-standardized	Esophageal cancer	Dietary risks	Rate	2010	80.22792444545	152.31090282735	-17.82163822783
662	DALYs (Disability-Adjusted Life Years)	Eastern Sub-Saharan Africa	Both	Age-standardized	Esophageal cancer	Dietary risks	Rate	2011	78.89097729943	150.54131016307	-17.4114091883
663	DALYs (Disability-Adjusted Life Years)	Eastern Sub-Saharan Africa	Both	Age-standardized	Esophageal cancer	Dietary risks	Rate	2012	77.65036923524	148.89133985309	-17.04434593095
664	DALYs (Disability-Adjusted Life Years)	Eastern Sub-Saharan Africa	Both	Age-standardized	Esophageal cancer	Dietary risks	Rate	2013	76.67603682596	147.26650972396	-16.77532581948
665	DALYs (Disability-Adjusted Life Years)	Eastern Sub-Saharan Africa	Both	Age-standardized	Esophageal cancer	Dietary risks	Rate	2014	75.83509614798001	144.48934404153	-16.07212422057
666	DALYs (Disability-Adjusted Life Years)	Eastern Sub-Saharan Africa	Both	Age-standardized	Esophageal cancer	Dietary risks	Rate	2015	75.245359818	143.84122632559	-15.81481850872
667	DALYs (Disability-Adjusted Life Years)	Eastern Sub-Saharan Africa	Both	Age-standardized	Esophageal cancer	Dietary risks	Rate	2016	74.85922715630001	142.45262800999	-15.63979548228
668	DALYs (Disability-Adjusted Life Years)	Eastern Sub-Saharan Africa	Both	Age-standardized	Esophageal cancer	Dietary risks	Rate	2017	74.482753828	142.04276707648	-15.23101952447
669	DALYs (Disability-Adjusted Life Years)	Eastern Sub-Saharan Africa	Both	Age-standardized	Esophageal cancer	Dietary risks	Rate	2018	74.20676660226	143.60106339034	-15.15027160728
670	DALYs (Disability-Adjusted Life Years)	Eastern Sub-Saharan Africa	Both	Age-standardized	Esophageal cancer	Dietary risks	Rate	2019	74.00027193003	140.59612733816	-15.01541428567
671	DALYs (Disability-Adjusted Life Years)	Eastern Sub-Saharan Africa	Both	Age-standardized	Esophageal cancer	Dietary risks	Rate	2020	73.71136771255	139.39786193872	-14.74479334251
672	DALYs (Disability-Adjusted Life Years)	Eastern Sub-Saharan Africa	Both	Age-standardized	Esophageal cancer	Dietary risks	Rate	2021	73.31012518334	139.37566703189	-14.50963540344
