# Supplementary material for: Global impact of dietary risks on cancers: burdens across regions from 1990 to 2021 and the projection to 2035
Source: Front Nutr. 2025 Jul 4;12:1585305. doi: 10.3389/fnut.2025.1585305 (PMC12271164; doi:10.3389/fnut.2025.1585305)
Supplement: Supplementary file 1 [file Data_Sheet_1.zip › Supplementary data/Fig 8/Fig 8E.csv]

	measure_name	location_name	sex_name	age_name	cause_name	rei_name	metric_name	year	val	upper	lower
1	Deaths	Oceania	Both	Age-standardized	Stomach cancer	Dietary risks	Rate	1990	1.35982061569	7.12397670509	6.82e-9
2	Deaths	Oceania	Both	Age-standardized	Stomach cancer	Dietary risks	Rate	1991	1.35920083123	7.074742465519999	7.27e-9
3	Deaths	Oceania	Both	Age-standardized	Stomach cancer	Dietary risks	Rate	1992	1.34619092829	7.02815865148	6.100000000000001e-9
4	Deaths	Oceania	Both	Age-standardized	Stomach cancer	Dietary risks	Rate	1993	1.33062362185	7.00102553111	4.47e-9
5	Deaths	Oceania	Both	Age-standardized	Stomach cancer	Dietary risks	Rate	1994	1.30881159428	6.921493820239999	5.13e-9
6	Deaths	Oceania	Both	Age-standardized	Stomach cancer	Dietary risks	Rate	1995	1.29084145372	6.81510250677	5.02e-9
7	Deaths	Oceania	Both	Age-standardized	Stomach cancer	Dietary risks	Rate	1996	1.28439007131	6.830299892709999	6.100000000000001e-9
8	Deaths	Oceania	Both	Age-standardized	Stomach cancer	Dietary risks	Rate	1997	1.26655516259	6.73593024916	6.39e-9
9	Deaths	Oceania	Both	Age-standardized	Stomach cancer	Dietary risks	Rate	1998	1.25327460959	6.599503713389999	4.649999999999999e-9
10	Deaths	Oceania	Both	Age-standardized	Stomach cancer	Dietary risks	Rate	1999	1.24301919425	6.49193605314	5.43e-9
11	Deaths	Oceania	Both	Age-standardized	Stomach cancer	Dietary risks	Rate	2000	1.23155729385	6.48046743188	6.89e-9
12	Deaths	Oceania	Both	Age-standardized	Stomach cancer	Dietary risks	Rate	2001	1.21345251252	6.4078110967	6.63e-9
13	Deaths	Oceania	Both	Age-standardized	Stomach cancer	Dietary risks	Rate	2002	1.19869465627	6.300377516529999	7.49e-9
14	Deaths	Oceania	Both	Age-standardized	Stomach cancer	Dietary risks	Rate	2003	1.18114409959	6.166047982869999	8.609999999999999e-9
15	Deaths	Oceania	Both	Age-standardized	Stomach cancer	Dietary risks	Rate	2004	1.16272932048	6.030097021830001	8.92e-9
16	Deaths	Oceania	Both	Age-standardized	Stomach cancer	Dietary risks	Rate	2005	1.15872939684	6.03126838033	8.800000000000001e-9
17	Deaths	Oceania	Both	Age-standardized	Stomach cancer	Dietary risks	Rate	2006	1.15954419427	6.00866682993	8.520000000000001e-9
18	Deaths	Oceania	Both	Age-standardized	Stomach cancer	Dietary risks	Rate	2007	1.1479803873	5.94401723932	7.65e-9
19	Deaths	Oceania	Both	Age-standardized	Stomach cancer	Dietary risks	Rate	2008	1.13624334056	5.8504261832	6.39e-9
20	Deaths	Oceania	Both	Age-standardized	Stomach cancer	Dietary risks	Rate	2009	1.11868652299	5.80019912485	5.14e-9
21	Deaths	Oceania	Both	Age-standardized	Stomach cancer	Dietary risks	Rate	2010	1.11969711882	5.83864577991	6.43e-9
22	Deaths	Oceania	Both	Age-standardized	Stomach cancer	Dietary risks	Rate	2011	1.12590872615	5.83345514864	7.71e-9
23	Deaths	Oceania	Both	Age-standardized	Stomach cancer	Dietary risks	Rate	2012	1.11643374406	5.81144931213	6.33e-9
24	Deaths	Oceania	Both	Age-standardized	Stomach cancer	Dietary risks	Rate	2013	1.10244590459	5.73984733333	6.26e-9
25	Deaths	Oceania	Both	Age-standardized	Stomach cancer	Dietary risks	Rate	2014	1.09762666815	5.73238866269	5.71e-9
26	Deaths	Oceania	Both	Age-standardized	Stomach cancer	Dietary risks	Rate	2015	1.09336420158	5.70556157873	6.189999999999999e-9
27	Deaths	Oceania	Both	Age-standardized	Stomach cancer	Dietary risks	Rate	2016	1.08011863126	5.64790470496	7.67e-9
28	Deaths	Oceania	Both	Age-standardized	Stomach cancer	Dietary risks	Rate	2017	1.07724787634	5.667539161290001	5.59e-9
29	Deaths	Oceania	Both	Age-standardized	Stomach cancer	Dietary risks	Rate	2018	1.07328446323	5.638771841400001	6.35e-9
30	Deaths	Oceania	Both	Age-standardized	Stomach cancer	Dietary risks	Rate	2019	1.07713190324	5.68074889678	5.83e-9
31	Deaths	Oceania	Both	Age-standardized	Stomach cancer	Dietary risks	Rate	2020	1.0685664355	5.65396627331	6.04e-9
32	Deaths	Oceania	Both	Age-standardized	Stomach cancer	Dietary risks	Rate	2021	1.05870060289	5.52014827656	4.889999999999999e-9
33	Deaths	Central Asia	Both	Age-standardized	Stomach cancer	Dietary risks	Rate	1990	2.12630092289	10.57797918478	2.722e-8
34	Deaths	Central Asia	Both	Age-standardized	Stomach cancer	Dietary risks	Rate	1991	2.04766701682	10.16289095576	2.517e-8
35	Deaths	Central Asia	Both	Age-standardized	Stomach cancer	Dietary risks	Rate	1992	2.01363694625	9.97237506331	2.673e-8
36	Deaths	Central Asia	Both	Age-standardized	Stomach cancer	Dietary risks	Rate	1993	1.92138728922	9.59692515072	2.412e-8
37	Deaths	Central Asia	Both	Age-standardized	Stomach cancer	Dietary risks	Rate	1994	1.82998500777	9.15020959617	2.373e-8
38	Deaths	Central Asia	Both	Age-standardized	Stomach cancer	Dietary risks	Rate	1995	1.78718292777	8.966516989599999	2.063e-8
39	Deaths	Central Asia	Both	Age-standardized	Stomach cancer	Dietary risks	Rate	1996	1.73590063909	8.70838994485	1.746e-8
40	Deaths	Central Asia	Both	Age-standardized	Stomach cancer	Dietary risks	Rate	1997	1.66047076747	8.36752919048	1.795e-8
41	Deaths	Central Asia	Both	Age-standardized	Stomach cancer	Dietary risks	Rate	1998	1.59609269424	7.97714301131	1.459e-8
42	Deaths	Central Asia	Both	Age-standardized	Stomach cancer	Dietary risks	Rate	1999	1.54562055016	7.73038367294	1.3e-8
43	Deaths	Central Asia	Both	Age-standardized	Stomach cancer	Dietary risks	Rate	2000	1.511342449	7.52950591829	1.187e-8
44	Deaths	Central Asia	Both	Age-standardized	Stomach cancer	Dietary risks	Rate	2001	1.46317511154	7.288992114689999	1.058e-8
45	Deaths	Central Asia	Both	Age-standardized	Stomach cancer	Dietary risks	Rate	2002	1.43771093334	7.203990686989999	8.56e-9
46	Deaths	Central Asia	Both	Age-standardized	Stomach cancer	Dietary risks	Rate	2003	1.43487065135	7.27031872691	8.69e-9
47	Deaths	Central Asia	Both	Age-standardized	Stomach cancer	Dietary risks	Rate	2004	1.42062734559	7.24967856532	8.91e-9
48	Deaths	Central Asia	Both	Age-standardized	Stomach cancer	Dietary risks	Rate	2005	1.39784895588	7.07237470452	9.05e-9
49	Deaths	Central Asia	Both	Age-standardized	Stomach cancer	Dietary risks	Rate	2006	1.32612878834	6.72306165313	8.37e-9
50	Deaths	Central Asia	Both	Age-standardized	Stomach cancer	Dietary risks	Rate	2007	1.29484158995	6.598405469	7.55e-9
51	Deaths	Central Asia	Both	Age-standardized	Stomach cancer	Dietary risks	Rate	2008	1.28285254043	6.60701081146	7.14e-9
52	Deaths	Central Asia	Both	Age-standardized	Stomach cancer	Dietary risks	Rate	2009	1.26260277252	6.53130510135	6.669999999999999e-9
53	Deaths	Central Asia	Both	Age-standardized	Stomach cancer	Dietary risks	Rate	2010	1.24840926431	6.480824182019999	6.97e-9
54	Deaths	Central Asia	Both	Age-standardized	Stomach cancer	Dietary risks	Rate	2011	1.22401815509	6.35859664459	6.18e-9
55	Deaths	Central Asia	Both	Age-standardized	Stomach cancer	Dietary risks	Rate	2012	1.1909654918	6.158127970680001	5.58e-9
56	Deaths	Central Asia	Both	Age-standardized	Stomach cancer	Dietary risks	Rate	2013	1.13562482756	5.840093696439999	4.69e-9
57	Deaths	Central Asia	Both	Age-standardized	Stomach cancer	Dietary risks	Rate	2014	1.11368217343	5.74498662101	4.48e-9
58	Deaths	Central Asia	Both	Age-standardized	Stomach cancer	Dietary risks	Rate	2015	1.11089552314	5.72727584232	4.66e-9
59	Deaths	Central Asia	Both	Age-standardized	Stomach cancer	Dietary risks	Rate	2016	1.0846021134	5.56756341645	4.66e-9
60	Deaths	Central Asia	Both	Age-standardized	Stomach cancer	Dietary risks	Rate	2017	1.02593768376	5.27382500908	4.15e-9
61	Deaths	Central Asia	Both	Age-standardized	Stomach cancer	Dietary risks	Rate	2018	0.97670882551	5.00903333021	3.76e-9
62	Deaths	Central Asia	Both	Age-standardized	Stomach cancer	Dietary risks	Rate	2019	0.9450806966	4.87773897608	3.71e-9
63	Deaths	Central Asia	Both	Age-standardized	Stomach cancer	Dietary risks	Rate	2020	0.92638172769	4.76645272727	4.32e-9
64	Deaths	Central Asia	Both	Age-standardized	Stomach cancer	Dietary risks	Rate	2021	0.89833373438	4.603553694049999	4.17e-9
65	Deaths	High-income Asia Pacific	Both	Age-standardized	Stomach cancer	Dietary risks	Rate	1990	3.08650339276	15.25597990345	8.941e-8
66	Deaths	High-income Asia Pacific	Both	Age-standardized	Stomach cancer	Dietary risks	Rate	1991	2.99349766951	14.79610278251	8.004999999999999e-8
67	Deaths	High-income Asia Pacific	Both	Age-standardized	Stomach cancer	Dietary risks	Rate	1992	2.89320742472	14.30538472015	7.744e-8
68	Deaths	High-income Asia Pacific	Both	Age-standardized	Stomach cancer	Dietary risks	Rate	1993	2.79069559387	13.77449448836	6.962e-8
69	Deaths	High-income Asia Pacific	Both	Age-standardized	Stomach cancer	Dietary risks	Rate	1994	2.71762325626	13.41337759635	6.518e-8
70	Deaths	High-income Asia Pacific	Both	Age-standardized	Stomach cancer	Dietary risks	Rate	1995	2.62835598336	12.99729871323	6.468000000000002e-8
71	Deaths	High-income Asia Pacific	Both	Age-standardized	Stomach cancer	Dietary risks	Rate	1996	2.53038707933	12.54153008038	5.949e-8
72	Deaths	High-income Asia Pacific	Both	Age-standardized	Stomach cancer	Dietary risks	Rate	1997	2.42137264209	11.98730815578	5.79e-8
73	Deaths	High-income Asia Pacific	Both	Age-standardized	Stomach cancer	Dietary risks	Rate	1998	2.36965696169	11.73050041864	5.772e-8
74	Deaths	High-income Asia Pacific	Both	Age-standardized	Stomach cancer	Dietary risks	Rate	1999	2.30195901432	11.38849613579	5.353e-8
75	Deaths	High-income Asia Pacific	Both	Age-standardized	Stomach cancer	Dietary risks	Rate	2000	2.19309474111	10.85355614822	5.086e-8
76	Deaths	High-income Asia Pacific	Both	Age-standardized	Stomach cancer	Dietary risks	Rate	2001	2.08699793074	10.32365779145	4.722e-8
77	Deaths	High-income Asia Pacific	Both	Age-standardized	Stomach cancer	Dietary risks	Rate	2002	1.9902410326	9.85794604785	4.323e-8
78	Deaths	High-income Asia Pacific	Both	Age-standardized	Stomach cancer	Dietary risks	Rate	2003	1.92925340115	9.55281746177	4.219e-8
79	Deaths	High-income Asia Pacific	Both	Age-standardized	Stomach cancer	Dietary risks	Rate	2004	1.88289033382	9.32813093091	3.813e-8
80	Deaths	High-income Asia Pacific	Both	Age-standardized	Stomach cancer	Dietary risks	Rate	2005	1.82060817996	9.02406854033	3.674e-8
81	Deaths	High-income Asia Pacific	Both	Age-standardized	Stomach cancer	Dietary risks	Rate	2006	1.75555204108	8.71011046174	3.538e-8
82	Deaths	High-income Asia Pacific	Both	Age-standardized	Stomach cancer	Dietary risks	Rate	2007	1.69456734829	8.41249640214	3.734e-8
83	Deaths	High-income Asia Pacific	Both	Age-standardized	Stomach cancer	Dietary risks	Rate	2008	1.63676633513	8.12441708163	3.395e-8
84	Deaths	High-income Asia Pacific	Both	Age-standardized	Stomach cancer	Dietary risks	Rate	2009	1.59352454917	7.91356428296	2.986e-8
85	Deaths	High-income Asia Pacific	Both	Age-standardized	Stomach cancer	Dietary risks	Rate	2010	1.55163864567	7.7312661583	2.665e-8
86	Deaths	High-income Asia Pacific	Both	Age-standardized	Stomach cancer	Dietary risks	Rate	2011	1.51127905818	7.53234647559	2.769e-8
87	Deaths	High-income Asia Pacific	Both	Age-standardized	Stomach cancer	Dietary risks	Rate	2012	1.45050325599	7.226538375870001	2.477e-8
88	Deaths	High-income Asia Pacific	Both	Age-standardized	Stomach cancer	Dietary risks	Rate	2013	1.39643604311	6.975307247699999	2.287e-8
89	Deaths	High-income Asia Pacific	Both	Age-standardized	Stomach cancer	Dietary risks	Rate	2014	1.34097768776	6.67861834065	2.006e-8
90	Deaths	High-income Asia Pacific	Both	Age-standardized	Stomach cancer	Dietary risks	Rate	2015	1.28517701339	6.38803090612	1.777e-8
91	Deaths	High-income Asia Pacific	Both	Age-standardized	Stomach cancer	Dietary risks	Rate	2016	1.24114793727	6.15453523629	1.847000000000001e-8
92	Deaths	High-income Asia Pacific	Both	Age-standardized	Stomach cancer	Dietary risks	Rate	2017	1.19062377387	5.91322582938	1.781e-8
93	Deaths	High-income Asia Pacific	Both	Age-standardized	Stomach cancer	Dietary risks	Rate	2018	1.15249442581	5.73783703935	1.654e-8
94	Deaths	High-income Asia Pacific	Both	Age-standardized	Stomach cancer	Dietary risks	Rate	2019	1.1156919608	5.55870216427	1.466e-8
95	Deaths	High-income Asia Pacific	Both	Age-standardized	Stomach cancer	Dietary risks	Rate	2020	1.07895690165	5.39192094088	1.327e-8
96	Deaths	High-income Asia Pacific	Both	Age-standardized	Stomach cancer	Dietary risks	Rate	2021	1.08840951581	5.43127697154	1.262e-8
97	Deaths	Southeast Asia	Both	Age-standardized	Stomach cancer	Dietary risks	Rate	1990	0.90593730171	4.60619685207	1.619e-8
98	Deaths	Southeast Asia	Both	Age-standardized	Stomach cancer	Dietary risks	Rate	1991	0.8966487332299999	4.502172219449999	1.669e-8
99	Deaths	Southeast Asia	Both	Age-standardized	Stomach cancer	Dietary risks	Rate	1992	0.88807796445	4.48738732178	1.563e-8
100	Deaths	Southeast Asia	Both	Age-standardized	Stomach cancer	Dietary risks	Rate	1993	0.88135245482	4.44166656092	1.125e-8
101	Deaths	Southeast Asia	Both	Age-standardized	Stomach cancer	Dietary risks	Rate	1994	0.87547603096	4.39710902224	1.358e-8
102	Deaths	Southeast Asia	Both	Age-standardized	Stomach cancer	Dietary risks	Rate	1995	0.86702856766	4.32077930163	1.288e-8
103	Deaths	Southeast Asia	Both	Age-standardized	Stomach cancer	Dietary risks	Rate	1996	0.8540816531600001	4.253504793389999	1.481e-8
104	Deaths	Southeast Asia	Both	Age-standardized	Stomach cancer	Dietary risks	Rate	1997	0.83274437232	4.15885460714	1.511e-8
105	Deaths	Southeast Asia	Both	Age-standardized	Stomach cancer	Dietary risks	Rate	1998	0.8256575078199999	4.119972049719999	1.41e-8
106	Deaths	Southeast Asia	Both	Age-standardized	Stomach cancer	Dietary risks	Rate	1999	0.82035454473	4.10967891857	1.38e-8
107	Deaths	Southeast Asia	Both	Age-standardized	Stomach cancer	Dietary risks	Rate	2000	0.80722527601	4.032690738009999	1.392e-8
108	Deaths	Southeast Asia	Both	Age-standardized	Stomach cancer	Dietary risks	Rate	2001	0.7867514106000001	3.90522396309	1.312e-8
109	Deaths	Southeast Asia	Both	Age-standardized	Stomach cancer	Dietary risks	Rate	2002	0.7747965473	3.79182073787	1.206e-8
110	Deaths	Southeast Asia	Both	Age-standardized	Stomach cancer	Dietary risks	Rate	2003	0.76056377036	3.763754122	1.157e-8
111	Deaths	Southeast Asia	Both	Age-standardized	Stomach cancer	Dietary risks	Rate	2004	0.74439114863	3.67099257693	1.001e-8
112	Deaths	Southeast Asia	Both	Age-standardized	Stomach cancer	Dietary risks	Rate	2005	0.7297291553599999	3.64192589209	8.49e-9
113	Deaths	Southeast Asia	Both	Age-standardized	Stomach cancer	Dietary risks	Rate	2006	0.7093738820600001	3.51981366836	8.82e-9
114	Deaths	Southeast Asia	Both	Age-standardized	Stomach cancer	Dietary risks	Rate	2007	0.69266031614	3.5176843857	7.97e-9
115	Deaths	Southeast Asia	Both	Age-standardized	Stomach cancer	Dietary risks	Rate	2008	0.6782373927800001	3.37169986545	6.76e-9
116	Deaths	Southeast Asia	Both	Age-standardized	Stomach cancer	Dietary risks	Rate	2009	0.6644760657500001	3.31653476094	8.75e-9
117	Deaths	Southeast Asia	Both	Age-standardized	Stomach cancer	Dietary risks	Rate	2010	0.6513679319400001	3.29003195744	8.02e-9
118	Deaths	Southeast Asia	Both	Age-standardized	Stomach cancer	Dietary risks	Rate	2011	0.6381786161499999	3.19627624499	8.48e-9
119	Deaths	Southeast Asia	Both	Age-standardized	Stomach cancer	Dietary risks	Rate	2012	0.62499292105	3.10050195642	9.19e-9
120	Deaths	Southeast Asia	Both	Age-standardized	Stomach cancer	Dietary risks	Rate	2013	0.61232838992	3.06341698398	8.77e-9
121	Deaths	Southeast Asia	Both	Age-standardized	Stomach cancer	Dietary risks	Rate	2014	0.60264585061	3.05813644732	8.62e-9
122	Deaths	Southeast Asia	Both	Age-standardized	Stomach cancer	Dietary risks	Rate	2015	0.59503397086	2.94416061269	6.89e-9
123	Deaths	Southeast Asia	Both	Age-standardized	Stomach cancer	Dietary risks	Rate	2016	0.59030953513	2.93255443049	7.25e-9
124	Deaths	Southeast Asia	Both	Age-standardized	Stomach cancer	Dietary risks	Rate	2017	0.58549159463	2.91521402349	7.11e-9
125	Deaths	Southeast Asia	Both	Age-standardized	Stomach cancer	Dietary risks	Rate	2018	0.57825160715	2.90393673713	6.96e-9
126	Deaths	Southeast Asia	Both	Age-standardized	Stomach cancer	Dietary risks	Rate	2019	0.57446029796	2.85507171456	8.16e-9
127	Deaths	Southeast Asia	Both	Age-standardized	Stomach cancer	Dietary risks	Rate	2020	0.5668845255	2.87987856698	6.9e-9
128	Deaths	Southeast Asia	Both	Age-standardized	Stomach cancer	Dietary risks	Rate	2021	0.5638159702600001	2.88870428253	7.97e-9
129	Deaths	East Asia	Both	Age-standardized	Stomach cancer	Dietary risks	Rate	1990	3.7746837589	18.41747149335	-8.183e-8
130	Deaths	East Asia	Both	Age-standardized	Stomach cancer	Dietary risks	Rate	1991	3.68627656924	18.51042589347	-8.730999999999999e-8
131	Deaths	East Asia	Both	Age-standardized	Stomach cancer	Dietary risks	Rate	1992	3.599990957	17.67785624594	-9.986e-8
132	Deaths	East Asia	Both	Age-standardized	Stomach cancer	Dietary risks	Rate	1993	3.51225597982	17.45305378553	-8.112e-8
133	Deaths	East Asia	Both	Age-standardized	Stomach cancer	Dietary risks	Rate	1994	3.42699740862	17.16994395858	-7.534e-8
134	Deaths	East Asia	Both	Age-standardized	Stomach cancer	Dietary risks	Rate	1995	3.36315299785	16.76521520282	-7.273e-8
135	Deaths	East Asia	Both	Age-standardized	Stomach cancer	Dietary risks	Rate	1996	3.27744792453	16.21825355719	-6.698000000000002e-8
136	Deaths	East Asia	Both	Age-standardized	Stomach cancer	Dietary risks	Rate	1997	3.20069694727	15.71376480178	-4.958e-8
137	Deaths	East Asia	Both	Age-standardized	Stomach cancer	Dietary risks	Rate	1998	3.15435944867	15.54943604011	-4.135e-8
138	Deaths	East Asia	Both	Age-standardized	Stomach cancer	Dietary risks	Rate	1999	3.14353315047	15.61183780227	-3.853e-8
139	Deaths	East Asia	Both	Age-standardized	Stomach cancer	Dietary risks	Rate	2000	3.15409648939	15.43977010153	-4.361e-8
140	Deaths	East Asia	Both	Age-standardized	Stomach cancer	Dietary risks	Rate	2001	3.18433252434	15.63164332928	-3.37e-8
141	Deaths	East Asia	Both	Age-standardized	Stomach cancer	Dietary risks	Rate	2002	3.15751630592	15.45579923516	-3.826e-8
142	Deaths	East Asia	Both	Age-standardized	Stomach cancer	Dietary risks	Rate	2003	3.16698297472	15.49742664117	-3.271e-8
143	Deaths	East Asia	Both	Age-standardized	Stomach cancer	Dietary risks	Rate	2004	3.1838671221	15.54444844576	-3.294e-8
144	Deaths	East Asia	Both	Age-standardized	Stomach cancer	Dietary risks	Rate	2005	3.060477539759999	14.93590808343	-2.495e-8
145	Deaths	East Asia	Both	Age-standardized	Stomach cancer	Dietary risks	Rate	2006	2.80106654732	13.86889551547	-2.013e-8
146	Deaths	East Asia	Both	Age-standardized	Stomach cancer	Dietary risks	Rate	2007	2.64079937154	12.99366183084	-1.783e-8
147	Deaths	East Asia	Both	Age-standardized	Stomach cancer	Dietary risks	Rate	2008	2.57154767347	12.81749632571	-1.122e-8
148	Deaths	East Asia	Both	Age-standardized	Stomach cancer	Dietary risks	Rate	2009	2.50610467129	12.34143171221	-1.463e-8
149	Deaths	East Asia	Both	Age-standardized	Stomach cancer	Dietary risks	Rate	2010	2.43735159977	12.20728077955	-1.617e-8
150	Deaths	East Asia	Both	Age-standardized	Stomach cancer	Dietary risks	Rate	2011	2.32722344896	11.2596069822	-2.357e-8
151	Deaths	East Asia	Both	Age-standardized	Stomach cancer	Dietary risks	Rate	2012	2.23893341133	11.13019857155	-2.458e-8
152	Deaths	East Asia	Both	Age-standardized	Stomach cancer	Dietary risks	Rate	2013	2.14242719583	10.43607305176	-1.343e-8
153	Deaths	East Asia	Both	Age-standardized	Stomach cancer	Dietary risks	Rate	2014	2.0541939502	10.28185836436	-1.914e-8
154	Deaths	East Asia	Both	Age-standardized	Stomach cancer	Dietary risks	Rate	2015	1.9748644462	9.61090136973	-2.489e-8
155	Deaths	East Asia	Both	Age-standardized	Stomach cancer	Dietary risks	Rate	2016	1.94942689136	9.65421462878	-2.702e-8
156	Deaths	East Asia	Both	Age-standardized	Stomach cancer	Dietary risks	Rate	2017	1.89186981264	9.48574551749	-1.901e-8
157	Deaths	East Asia	Both	Age-standardized	Stomach cancer	Dietary risks	Rate	2018	1.85376524579	9.27236033851	-2.149e-8
158	Deaths	East Asia	Both	Age-standardized	Stomach cancer	Dietary risks	Rate	2019	1.82366869867	9.34067548464	-2.298e-8
159	Deaths	East Asia	Both	Age-standardized	Stomach cancer	Dietary risks	Rate	2020	1.79478639952	8.607159122459999	-1.531e-8
160	Deaths	East Asia	Both	Age-standardized	Stomach cancer	Dietary risks	Rate	2021	1.76250821313	8.69009191244	-2.594e-8
161	Deaths	Central Europe	Both	Age-standardized	Stomach cancer	Dietary risks	Rate	1990	1.53591231823	7.68822707328	-1.915e-8
162	Deaths	Central Europe	Both	Age-standardized	Stomach cancer	Dietary risks	Rate	1991	1.50125468238	7.483437952079999	-2.012e-8
163	Deaths	Central Europe	Both	Age-standardized	Stomach cancer	Dietary risks	Rate	1992	1.48170784204	7.368989899409999	-1.62e-8
164	Deaths	Central Europe	Both	Age-standardized	Stomach cancer	Dietary risks	Rate	1993	1.43657761546	7.14615344219	-6.89e-9
165	Deaths	Central Europe	Both	Age-standardized	Stomach cancer	Dietary risks	Rate	1994	1.4089536021	7.00443830577	-4.86e-9
166	Deaths	Central Europe	Both	Age-standardized	Stomach cancer	Dietary risks	Rate	1995	1.388468981	6.87820426673	-3.48e-9
167	Deaths	Central Europe	Both	Age-standardized	Stomach cancer	Dietary risks	Rate	1996	1.34997805381	6.69768542424	-2.23e-9
168	Deaths	Central Europe	Both	Age-standardized	Stomach cancer	Dietary risks	Rate	1997	1.33578142187	6.623715182920001	-2.64e-9
169	Deaths	Central Europe	Both	Age-standardized	Stomach cancer	Dietary risks	Rate	1998	1.30729324723	6.467145905430001	-2.33e-9
170	Deaths	Central Europe	Both	Age-standardized	Stomach cancer	Dietary risks	Rate	1999	1.29498547788	6.44379632307	-1.57e-9
171	Deaths	Central Europe	Both	Age-standardized	Stomach cancer	Dietary risks	Rate	2000	1.24947503246	6.242399519	3.9e-9
172	Deaths	Central Europe	Both	Age-standardized	Stomach cancer	Dietary risks	Rate	2001	1.22716873711	6.131005709880001	6.64e-9
173	Deaths	Central Europe	Both	Age-standardized	Stomach cancer	Dietary risks	Rate	2002	1.20657277881	6.03148996387	8.3e-9
174	Deaths	Central Europe	Both	Age-standardized	Stomach cancer	Dietary risks	Rate	2003	1.18334449316	5.941725535110001	7.35e-9
175	Deaths	Central Europe	Both	Age-standardized	Stomach cancer	Dietary risks	Rate	2004	1.15429772713	5.77004513783	6.240000000000001e-9
176	Deaths	Central Europe	Both	Age-standardized	Stomach cancer	Dietary risks	Rate	2005	1.10494823561	5.5140411625	8.69e-9
177	Deaths	Central Europe	Both	Age-standardized	Stomach cancer	Dietary risks	Rate	2006	1.07003745966	5.332388601	9.8e-9
178	Deaths	Central Europe	Both	Age-standardized	Stomach cancer	Dietary risks	Rate	2007	1.04594244232	5.2113004162	1.013e-8
179	Deaths	Central Europe	Both	Age-standardized	Stomach cancer	Dietary risks	Rate	2008	1.02074239367	5.08054117746	7.78e-9
180	Deaths	Central Europe	Both	Age-standardized	Stomach cancer	Dietary risks	Rate	2009	0.98334694956	4.88915797655	7.05e-9
181	Deaths	Central Europe	Both	Age-standardized	Stomach cancer	Dietary risks	Rate	2010	0.94316543839	4.69968738664	9.39e-9
182	Deaths	Central Europe	Both	Age-standardized	Stomach cancer	Dietary risks	Rate	2011	0.9089891789	4.50246362603	7.51e-9
183	Deaths	Central Europe	Both	Age-standardized	Stomach cancer	Dietary risks	Rate	2012	0.88330799725	4.36074676517	8.07e-9
184	Deaths	Central Europe	Both	Age-standardized	Stomach cancer	Dietary risks	Rate	2013	0.84954777706	4.18217344386	9.16e-9
185	Deaths	Central Europe	Both	Age-standardized	Stomach cancer	Dietary risks	Rate	2014	0.8337040416999999	4.11164277753	1.103e-8
186	Deaths	Central Europe	Both	Age-standardized	Stomach cancer	Dietary risks	Rate	2015	0.8219501932700001	4.06808408909	1.271e-8
187	Deaths	Central Europe	Both	Age-standardized	Stomach cancer	Dietary risks	Rate	2016	0.79879168711	3.96250656326	1.163e-8
188	Deaths	Central Europe	Both	Age-standardized	Stomach cancer	Dietary risks	Rate	2017	0.77607133362	3.8716521921	1.08e-8
189	Deaths	Central Europe	Both	Age-standardized	Stomach cancer	Dietary risks	Rate	2018	0.7573747762299999	3.78630954497	1.046e-8
190	Deaths	Central Europe	Both	Age-standardized	Stomach cancer	Dietary risks	Rate	2019	0.73346418125	3.6580547096	9.57e-9
191	Deaths	Central Europe	Both	Age-standardized	Stomach cancer	Dietary risks	Rate	2020	0.72108212527	3.56649811699	1.087e-8
192	Deaths	Central Europe	Both	Age-standardized	Stomach cancer	Dietary risks	Rate	2021	0.71175515199	3.49136142685	1.164e-8
193	Deaths	Eastern Europe	Both	Age-standardized	Stomach cancer	Dietary risks	Rate	1990	2.24763282334	11.72145795465	-1.53e-9
194	Deaths	Eastern Europe	Both	Age-standardized	Stomach cancer	Dietary risks	Rate	1991	2.19809512796	11.50247800352	-1.66e-9
195	Deaths	Eastern Europe	Both	Age-standardized	Stomach cancer	Dietary risks	Rate	1992	2.17033529457	11.39261971329	-1.25e-9
196	Deaths	Eastern Europe	Both	Age-standardized	Stomach cancer	Dietary risks	Rate	1993	2.21178857932	11.62648377209	-9.1e-10
197	Deaths	Eastern Europe	Both	Age-standardized	Stomach cancer	Dietary risks	Rate	1994	2.18689256337	11.46852630903	-5.6e-10
198	Deaths	Eastern Europe	Both	Age-standardized	Stomach cancer	Dietary risks	Rate	1995	2.08131929757	10.9385600894	-6.5e-10
199	Deaths	Eastern Europe	Both	Age-standardized	Stomach cancer	Dietary risks	Rate	1996	1.95320629837	10.26253190547	-2.7e-10
200	Deaths	Eastern Europe	Both	Age-standardized	Stomach cancer	Dietary risks	Rate	1997	1.84683359242	9.69461801648	-1e-11
201	Deaths	Eastern Europe	Both	Age-standardized	Stomach cancer	Dietary risks	Rate	1998	1.78754995828	9.35440286861	2.7e-10
202	Deaths	Eastern Europe	Both	Age-standardized	Stomach cancer	Dietary risks	Rate	1999	1.81063875873	9.47587472446	3.8e-10
203	Deaths	Eastern Europe	Both	Age-standardized	Stomach cancer	Dietary risks	Rate	2000	1.77496206312	9.28682525172	5.500000000000001e-10
204	Deaths	Eastern Europe	Both	Age-standardized	Stomach cancer	Dietary risks	Rate	2001	1.71205144609	8.93502452318	5e-11
205	Deaths	Eastern Europe	Both	Age-standardized	Stomach cancer	Dietary risks	Rate	2002	1.65338144626	8.64540827761	-4.1e-10
206	Deaths	Eastern Europe	Both	Age-standardized	Stomach cancer	Dietary risks	Rate	2003	1.61157780583	8.41323481003	-4.4e-10
207	Deaths	Eastern Europe	Both	Age-standardized	Stomach cancer	Dietary risks	Rate	2004	1.55007011941	8.06414373108	2.8e-10
208	Deaths	Eastern Europe	Both	Age-standardized	Stomach cancer	Dietary risks	Rate	2005	1.52027855118	7.90279178981	-2.3e-10
209	Deaths	Eastern Europe	Both	Age-standardized	Stomach cancer	Dietary risks	Rate	2006	1.40720378212	7.29192834592	-1e-11
210	Deaths	Eastern Europe	Both	Age-standardized	Stomach cancer	Dietary risks	Rate	2007	1.35148958505	6.980913472439999	4.4e-10
211	Deaths	Eastern Europe	Both	Age-standardized	Stomach cancer	Dietary risks	Rate	2008	1.34017937372	6.92237756559	9.5e-10
212	Deaths	Eastern Europe	Both	Age-standardized	Stomach cancer	Dietary risks	Rate	2009	1.27564438335	6.593172650510001	5e-10
213	Deaths	Eastern Europe	Both	Age-standardized	Stomach cancer	Dietary risks	Rate	2010	1.25846156477	6.512908589939999	2.7e-10
214	Deaths	Eastern Europe	Both	Age-standardized	Stomach cancer	Dietary risks	Rate	2011	1.18080271839	6.109552276540001	1.5e-10
215	Deaths	Eastern Europe	Both	Age-standardized	Stomach cancer	Dietary risks	Rate	2012	1.13483819177	5.8795038738	4.1e-10
216	Deaths	Eastern Europe	Both	Age-standardized	Stomach cancer	Dietary risks	Rate	2013	1.10754922969	5.74368534152	5.7e-10
217	Deaths	Eastern Europe	Both	Age-standardized	Stomach cancer	Dietary risks	Rate	2014	1.08500852136	5.64203601083	7.1e-10
218	Deaths	Eastern Europe	Both	Age-standardized	Stomach cancer	Dietary risks	Rate	2015	1.05960634321	5.50093165134	7.4e-10
219	Deaths	Eastern Europe	Both	Age-standardized	Stomach cancer	Dietary risks	Rate	2016	1.03228443757	5.35713006135	7.1e-10
220	Deaths	Eastern Europe	Both	Age-standardized	Stomach cancer	Dietary risks	Rate	2017	0.98500603418	5.13515925118	7.4e-10
221	Deaths	Eastern Europe	Both	Age-standardized	Stomach cancer	Dietary risks	Rate	2018	0.97787847565	5.049254032319999	6.3e-10
222	Deaths	Eastern Europe	Both	Age-standardized	Stomach cancer	Dietary risks	Rate	2019	0.95773990109	4.91685225818	2.5e-10
223	Deaths	Eastern Europe	Both	Age-standardized	Stomach cancer	Dietary risks	Rate	2020	0.93416689894	4.81254495689	6e-11
224	Deaths	Eastern Europe	Both	Age-standardized	Stomach cancer	Dietary risks	Rate	2021	0.92286180438	4.73641674992	2.4e-10
225	Deaths	Australasia	Both	Age-standardized	Stomach cancer	Dietary risks	Rate	1990	0.48525036681	2.69996188853	4e-11
226	Deaths	Australasia	Both	Age-standardized	Stomach cancer	Dietary risks	Rate	1991	0.46853516279	2.58044173613	4e-11
227	Deaths	Australasia	Both	Age-standardized	Stomach cancer	Dietary risks	Rate	1992	0.4552836212700001	2.49114104577	3e-11
228	Deaths	Australasia	Both	Age-standardized	Stomach cancer	Dietary risks	Rate	1993	0.43819090318	2.40140190251	2e-11
229	Deaths	Australasia	Both	Age-standardized	Stomach cancer	Dietary risks	Rate	1994	0.42572375825	2.31706801614	3e-11
230	Deaths	Australasia	Both	Age-standardized	Stomach cancer	Dietary risks	Rate	1995	0.41550151712	2.26670879792	4e-11
231	Deaths	Australasia	Both	Age-standardized	Stomach cancer	Dietary risks	Rate	1996	0.4039212833100001	2.21993228285	3e-11
232	Deaths	Australasia	Both	Age-standardized	Stomach cancer	Dietary risks	Rate	1997	0.39372226696	2.17744088964	4e-11
233	Deaths	Australasia	Both	Age-standardized	Stomach cancer	Dietary risks	Rate	1998	0.38791603639	2.15936820022	4e-11
234	Deaths	Australasia	Both	Age-standardized	Stomach cancer	Dietary risks	Rate	1999	0.38075246041	2.12068644532	3e-11
235	Deaths	Australasia	Both	Age-standardized	Stomach cancer	Dietary risks	Rate	2000	0.36651869881	2.04107647714	6e-11
236	Deaths	Australasia	Both	Age-standardized	Stomach cancer	Dietary risks	Rate	2001	0.35431015368	1.96713183956	7e-11
237	Deaths	Australasia	Both	Age-standardized	Stomach cancer	Dietary risks	Rate	2002	0.35020927667	1.93398469242	4e-11
238	Deaths	Australasia	Both	Age-standardized	Stomach cancer	Dietary risks	Rate	2003	0.34223520144	1.89757170367	8e-11
239	Deaths	Australasia	Both	Age-standardized	Stomach cancer	Dietary risks	Rate	2004	0.33174767858	1.85101171817	6e-11
240	Deaths	Australasia	Both	Age-standardized	Stomach cancer	Dietary risks	Rate	2005	0.31655689141	1.76375585645	8e-11
241	Deaths	Australasia	Both	Age-standardized	Stomach cancer	Dietary risks	Rate	2006	0.31216995704	1.72868759642	1e-10
242	Deaths	Australasia	Both	Age-standardized	Stomach cancer	Dietary risks	Rate	2007	0.30760911155	1.70243786671	7e-11
243	Deaths	Australasia	Both	Age-standardized	Stomach cancer	Dietary risks	Rate	2008	0.30611611694	1.69175573911	5e-11
244	Deaths	Australasia	Both	Age-standardized	Stomach cancer	Dietary risks	Rate	2009	0.29546293001	1.63771562044	6e-11
245	Deaths	Australasia	Both	Age-standardized	Stomach cancer	Dietary risks	Rate	2010	0.29089431164	1.62628650601	5e-11
246	Deaths	Australasia	Both	Age-standardized	Stomach cancer	Dietary risks	Rate	2011	0.28578776607	1.60746905512	6e-11
247	Deaths	Australasia	Both	Age-standardized	Stomach cancer	Dietary risks	Rate	2012	0.27794798032	1.56126991229	4e-11
248	Deaths	Australasia	Both	Age-standardized	Stomach cancer	Dietary risks	Rate	2013	0.27352558404	1.5188967463	3e-11
249	Deaths	Australasia	Both	Age-standardized	Stomach cancer	Dietary risks	Rate	2014	0.26868454387	1.49671702698	2e-11
250	Deaths	Australasia	Both	Age-standardized	Stomach cancer	Dietary risks	Rate	2015	0.27356265835	1.53004776541	4e-11
251	Deaths	Australasia	Both	Age-standardized	Stomach cancer	Dietary risks	Rate	2016	0.27145793336	1.52595319181	2e-11
252	Deaths	Australasia	Both	Age-standardized	Stomach cancer	Dietary risks	Rate	2017	0.26854972808	1.51559957029	4e-11
253	Deaths	Australasia	Both	Age-standardized	Stomach cancer	Dietary risks	Rate	2018	0.26159296182	1.4843636298	3e-11
254	Deaths	Australasia	Both	Age-standardized	Stomach cancer	Dietary risks	Rate	2019	0.26321610503	1.48762571892	2e-11
255	Deaths	Australasia	Both	Age-standardized	Stomach cancer	Dietary risks	Rate	2020	0.24636711499	1.39230548909	2e-11
256	Deaths	Australasia	Both	Age-standardized	Stomach cancer	Dietary risks	Rate	2021	0.25092550396	1.40999921173	4e-11
257	Deaths	Western Europe	Both	Age-standardized	Stomach cancer	Dietary risks	Rate	1990	1.03739713748	5.47003409226	9.3e-10
258	Deaths	Western Europe	Both	Age-standardized	Stomach cancer	Dietary risks	Rate	1991	1.00100465852	5.27024504751	8.8e-10
259	Deaths	Western Europe	Both	Age-standardized	Stomach cancer	Dietary risks	Rate	1992	0.96626249926	5.095118354079999	7.3e-10
260	Deaths	Western Europe	Both	Age-standardized	Stomach cancer	Dietary risks	Rate	1993	0.93607200712	4.94492348953	6.7e-10
261	Deaths	Western Europe	Both	Age-standardized	Stomach cancer	Dietary risks	Rate	1994	0.90564486573	4.7817802075	7.4e-10
262	Deaths	Western Europe	Both	Age-standardized	Stomach cancer	Dietary risks	Rate	1995	0.8741349781	4.617614725999999	6.4e-10
263	Deaths	Western Europe	Both	Age-standardized	Stomach cancer	Dietary risks	Rate	1996	0.84716825615	4.48074407239	7.1e-10
264	Deaths	Western Europe	Both	Age-standardized	Stomach cancer	Dietary risks	Rate	1997	0.81404589644	4.30239616905	4.1e-10
265	Deaths	Western Europe	Both	Age-standardized	Stomach cancer	Dietary risks	Rate	1998	0.78668971446	4.15869443433	3.7e-10
266	Deaths	Western Europe	Both	Age-standardized	Stomach cancer	Dietary risks	Rate	1999	0.7525884654	3.98695148223	4.6e-10
267	Deaths	Western Europe	Both	Age-standardized	Stomach cancer	Dietary risks	Rate	2000	0.72295700264	3.83062515483	2.8e-10
268	Deaths	Western Europe	Both	Age-standardized	Stomach cancer	Dietary risks	Rate	2001	0.6987119867	3.70491108039	3.6e-10
269	Deaths	Western Europe	Both	Age-standardized	Stomach cancer	Dietary risks	Rate	2002	0.67867201298	3.59046922152	3.4e-10
270	Deaths	Western Europe	Both	Age-standardized	Stomach cancer	Dietary risks	Rate	2003	0.65885689685	3.47924136788	1.9e-10
271	Deaths	Western Europe	Both	Age-standardized	Stomach cancer	Dietary risks	Rate	2004	0.63431375299	3.34641807246	2.2e-10
272	Deaths	Western Europe	Both	Age-standardized	Stomach cancer	Dietary risks	Rate	2005	0.60831628769	3.20704036309	2.099999999999999e-10
273	Deaths	Western Europe	Both	Age-standardized	Stomach cancer	Dietary risks	Rate	2006	0.58730930264	3.09145379064	1.9e-10
274	Deaths	Western Europe	Both	Age-standardized	Stomach cancer	Dietary risks	Rate	2007	0.57036300132	3.005072422	1.6e-10
275	Deaths	Western Europe	Both	Age-standardized	Stomach cancer	Dietary risks	Rate	2008	0.55859802315	2.93831889469	2e-10
276	Deaths	Western Europe	Both	Age-standardized	Stomach cancer	Dietary risks	Rate	2009	0.5431599310199999	2.85239815204	1.7e-10
277	Deaths	Western Europe	Both	Age-standardized	Stomach cancer	Dietary risks	Rate	2010	0.53108780931	2.7815655641	2e-10
278	Deaths	Western Europe	Both	Age-standardized	Stomach cancer	Dietary risks	Rate	2011	0.5146424373599999	2.68883965604	2.2e-10
279	Deaths	Western Europe	Both	Age-standardized	Stomach cancer	Dietary risks	Rate	2012	0.50405036043	2.62636717954	2.4e-10
280	Deaths	Western Europe	Both	Age-standardized	Stomach cancer	Dietary risks	Rate	2013	0.49386747148	2.5692252912	2.7e-10
281	Deaths	Western Europe	Both	Age-standardized	Stomach cancer	Dietary risks	Rate	2014	0.47734884923	2.47641796406	2.2e-10
282	Deaths	Western Europe	Both	Age-standardized	Stomach cancer	Dietary risks	Rate	2015	0.4716414900100001	2.44042018576	3.3e-10
283	Deaths	Western Europe	Both	Age-standardized	Stomach cancer	Dietary risks	Rate	2016	0.4610021408	2.38413987848	3e-10
284	Deaths	Western Europe	Both	Age-standardized	Stomach cancer	Dietary risks	Rate	2017	0.45110845893	2.33572370443	2.9e-10
285	Deaths	Western Europe	Both	Age-standardized	Stomach cancer	Dietary risks	Rate	2018	0.4436762068	2.29540009565	2.2e-10
286	Deaths	Western Europe	Both	Age-standardized	Stomach cancer	Dietary risks	Rate	2019	0.42976523651	2.22534854682	2.8e-10
287	Deaths	Western Europe	Both	Age-standardized	Stomach cancer	Dietary risks	Rate	2020	0.41402063043	2.14850597795	2.099999999999999e-10
288	Deaths	Western Europe	Both	Age-standardized	Stomach cancer	Dietary risks	Rate	2021	0.40560323134	2.10254163124	2.3e-10
289	Deaths	Southern Latin America	Both	Age-standardized	Stomach cancer	Dietary risks	Rate	1990	1.51647266036	7.6054879359	3.68e-9
290	Deaths	Southern Latin America	Both	Age-standardized	Stomach cancer	Dietary risks	Rate	1991	1.47677153072	7.41523724265	4.07e-9
291	Deaths	Southern Latin America	Both	Age-standardized	Stomach cancer	Dietary risks	Rate	1992	1.4483366788	7.252849769169999	3.11e-9
292	Deaths	Southern Latin America	Both	Age-standardized	Stomach cancer	Dietary risks	Rate	1993	1.41539965496	7.088229603959999	2.24e-9
293	Deaths	Southern Latin America	Both	Age-standardized	Stomach cancer	Dietary risks	Rate	1994	1.40303760826	7.00419813413	2.06e-9
294	Deaths	Southern Latin America	Both	Age-standardized	Stomach cancer	Dietary risks	Rate	1995	1.37404035781	6.87276269293	2.08e-9
295	Deaths	Southern Latin America	Both	Age-standardized	Stomach cancer	Dietary risks	Rate	1996	1.37923971445	6.897932316229999	1.86e-9
296	Deaths	Southern Latin America	Both	Age-standardized	Stomach cancer	Dietary risks	Rate	1997	1.42777858708	7.12926372721	2.31e-9
297	Deaths	Southern Latin America	Both	Age-standardized	Stomach cancer	Dietary risks	Rate	1998	1.41349694203	7.03359885048	2.61e-9
298	Deaths	Southern Latin America	Both	Age-standardized	Stomach cancer	Dietary risks	Rate	1999	1.40195478109	6.98965087278	2.52e-9
299	Deaths	Southern Latin America	Both	Age-standardized	Stomach cancer	Dietary risks	Rate	2000	1.34515293727	6.73428694123	2.47e-9
300	Deaths	Southern Latin America	Both	Age-standardized	Stomach cancer	Dietary risks	Rate	2001	1.31698061692	6.58999359854	2.06e-9
301	Deaths	Southern Latin America	Both	Age-standardized	Stomach cancer	Dietary risks	Rate	2002	1.31070745778	6.5285094719	2.16e-9
302	Deaths	Southern Latin America	Both	Age-standardized	Stomach cancer	Dietary risks	Rate	2003	1.28559506066	6.388243172390001	1.88e-9
303	Deaths	Southern Latin America	Both	Age-standardized	Stomach cancer	Dietary risks	Rate	2004	1.25845707352	6.274477801630001	2.05e-9
304	Deaths	Southern Latin America	Both	Age-standardized	Stomach cancer	Dietary risks	Rate	2005	1.22470243319	6.16511215129	1.69e-9
305	Deaths	Southern Latin America	Both	Age-standardized	Stomach cancer	Dietary risks	Rate	2006	1.19028773612	6.01512250628	1.54e-9
306	Deaths	Southern Latin America	Both	Age-standardized	Stomach cancer	Dietary risks	Rate	2007	1.16772445552	5.884504006859999	1.43e-9
307	Deaths	Southern Latin America	Both	Age-standardized	Stomach cancer	Dietary risks	Rate	2008	1.13977276992	5.7557441853	1.73e-9
308	Deaths	Southern Latin America	Both	Age-standardized	Stomach cancer	Dietary risks	Rate	2009	1.13951756674	5.75676169033	1.06e-9
309	Deaths	Southern Latin America	Both	Age-standardized	Stomach cancer	Dietary risks	Rate	2010	1.11738301624	5.64193326379	9.8e-10
310	Deaths	Southern Latin America	Both	Age-standardized	Stomach cancer	Dietary risks	Rate	2011	1.09525636766	5.53098097725	1.09e-9
311	Deaths	Southern Latin America	Both	Age-standardized	Stomach cancer	Dietary risks	Rate	2012	1.08623553006	5.48925870496	1.45e-9
312	Deaths	Southern Latin America	Both	Age-standardized	Stomach cancer	Dietary risks	Rate	2013	1.06400837291	5.37840346693	1.76e-9
313	Deaths	Southern Latin America	Both	Age-standardized	Stomach cancer	Dietary risks	Rate	2014	1.03824090918	5.26928341291	1.92e-9
314	Deaths	Southern Latin America	Both	Age-standardized	Stomach cancer	Dietary risks	Rate	2015	1.02447663277	5.182225662660001	1.92e-9
315	Deaths	Southern Latin America	Both	Age-standardized	Stomach cancer	Dietary risks	Rate	2016	1.0047335012	5.09354593996	1.7e-9
316	Deaths	Southern Latin America	Both	Age-standardized	Stomach cancer	Dietary risks	Rate	2017	0.97651962744	4.9344199674	1.41e-9
317	Deaths	Southern Latin America	Both	Age-standardized	Stomach cancer	Dietary risks	Rate	2018	0.95766555003	4.80233968736	1.8e-9
318	Deaths	Southern Latin America	Both	Age-standardized	Stomach cancer	Dietary risks	Rate	2019	0.93947860775	4.69953523	1.81e-9
319	Deaths	Southern Latin America	Both	Age-standardized	Stomach cancer	Dietary risks	Rate	2020	0.8896871903000001	4.44695624498	1.87e-9
320	Deaths	Southern Latin America	Both	Age-standardized	Stomach cancer	Dietary risks	Rate	2021	0.84966491676	4.26255024078	1.94e-9
321	Deaths	High-income North America	Both	Age-standardized	Stomach cancer	Dietary risks	Rate	1990	0.3980209017700001	2.09878625163	6e-11
322	Deaths	High-income North America	Both	Age-standardized	Stomach cancer	Dietary risks	Rate	1991	0.3912408065	2.06108136507	6e-11
323	Deaths	High-income North America	Both	Age-standardized	Stomach cancer	Dietary risks	Rate	1992	0.379331191	1.99751755754	5e-11
324	Deaths	High-income North America	Both	Age-standardized	Stomach cancer	Dietary risks	Rate	1993	0.37850372775	1.99228398772	5e-11
325	Deaths	High-income North America	Both	Age-standardized	Stomach cancer	Dietary risks	Rate	1994	0.37365753141	1.96008548191	4e-11
326	Deaths	High-income North America	Both	Age-standardized	Stomach cancer	Dietary risks	Rate	1995	0.36962438606	1.93614483422	4e-11
327	Deaths	High-income North America	Both	Age-standardized	Stomach cancer	Dietary risks	Rate	1996	0.36006908931	1.88032831655	5e-11
328	Deaths	High-income North America	Both	Age-standardized	Stomach cancer	Dietary risks	Rate	1997	0.35063232402	1.8295644863	5e-11
329	Deaths	High-income North America	Both	Age-standardized	Stomach cancer	Dietary risks	Rate	1998	0.34612990076	1.80044027535	6e-11
330	Deaths	High-income North America	Both	Age-standardized	Stomach cancer	Dietary risks	Rate	1999	0.34697284249	1.80079548649	7e-11
331	Deaths	High-income North America	Both	Age-standardized	Stomach cancer	Dietary risks	Rate	2000	0.33854031396	1.75525920313	1e-10
332	Deaths	High-income North America	Both	Age-standardized	Stomach cancer	Dietary risks	Rate	2001	0.33054020056	1.71066217913	1.2e-10
333	Deaths	High-income North America	Both	Age-standardized	Stomach cancer	Dietary risks	Rate	2002	0.32426768711	1.6792823337	1.4e-10
334	Deaths	High-income North America	Both	Age-standardized	Stomach cancer	Dietary risks	Rate	2003	0.32208239447	1.66551188465	1.5e-10
335	Deaths	High-income North America	Both	Age-standardized	Stomach cancer	Dietary risks	Rate	2004	0.31100515534	1.60383530147	2.099999999999999e-10
336	Deaths	High-income North America	Both	Age-standardized	Stomach cancer	Dietary risks	Rate	2005	0.29853146704	1.53736366583	2.3e-10
337	Deaths	High-income North America	Both	Age-standardized	Stomach cancer	Dietary risks	Rate	2006	0.29542748141	1.51786558427	2.8e-10
338	Deaths	High-income North America	Both	Age-standardized	Stomach cancer	Dietary risks	Rate	2007	0.2898893869	1.48754693947	2.9e-10
339	Deaths	High-income North America	Both	Age-standardized	Stomach cancer	Dietary risks	Rate	2008	0.28436867257	1.45772218081	3.2e-10
340	Deaths	High-income North America	Both	Age-standardized	Stomach cancer	Dietary risks	Rate	2009	0.27810733372	1.42530412873	3.5e-10
341	Deaths	High-income North America	Both	Age-standardized	Stomach cancer	Dietary risks	Rate	2010	0.27122640416	1.38788157573	3.2e-10
342	Deaths	High-income North America	Both	Age-standardized	Stomach cancer	Dietary risks	Rate	2011	0.26566276731	1.35781982827	3.6e-10
343	Deaths	High-income North America	Both	Age-standardized	Stomach cancer	Dietary risks	Rate	2012	0.26161628996	1.33461858294	3.6e-10
344	Deaths	High-income North America	Both	Age-standardized	Stomach cancer	Dietary risks	Rate	2013	0.25761114946	1.31269372262	3.4e-10
345	Deaths	High-income North America	Both	Age-standardized	Stomach cancer	Dietary risks	Rate	2014	0.25444198582	1.29694006946	3.1e-10
346	Deaths	High-income North America	Both	Age-standardized	Stomach cancer	Dietary risks	Rate	2015	0.25003145659	1.27354685601	3e-10
347	Deaths	High-income North America	Both	Age-standardized	Stomach cancer	Dietary risks	Rate	2016	0.24941588455	1.2758439588	2.6e-10
348	Deaths	High-income North America	Both	Age-standardized	Stomach cancer	Dietary risks	Rate	2017	0.24250860973	1.24263427888	3.1e-10
349	Deaths	High-income North America	Both	Age-standardized	Stomach cancer	Dietary risks	Rate	2018	0.23621439285	1.21358279194	2.5e-10
350	Deaths	High-income North America	Both	Age-standardized	Stomach cancer	Dietary risks	Rate	2019	0.2318426582	1.19260115926	2.2e-10
351	Deaths	High-income North America	Both	Age-standardized	Stomach cancer	Dietary risks	Rate	2020	0.22654323576	1.16071400755	1.8e-10
352	Deaths	High-income North America	Both	Age-standardized	Stomach cancer	Dietary risks	Rate	2021	0.22704665821	1.17207934045	1.6e-10
353	Deaths	Caribbean	Both	Age-standardized	Stomach cancer	Dietary risks	Rate	1990	0.93741982338	4.8313004705	2.3e-10
354	Deaths	Caribbean	Both	Age-standardized	Stomach cancer	Dietary risks	Rate	1991	0.89698139564	4.59508107324	2.2e-10
355	Deaths	Caribbean	Both	Age-standardized	Stomach cancer	Dietary risks	Rate	1992	0.87718090442	4.53027049116	2.6e-10
356	Deaths	Caribbean	Both	Age-standardized	Stomach cancer	Dietary risks	Rate	1993	0.85868864502	4.461546069730001	2.7e-10
357	Deaths	Caribbean	Both	Age-standardized	Stomach cancer	Dietary risks	Rate	1994	0.8456977867100001	4.39252505066	1.9e-10
358	Deaths	Caribbean	Both	Age-standardized	Stomach cancer	Dietary risks	Rate	1995	0.8297024616	4.29755901721	2.2e-10
359	Deaths	Caribbean	Both	Age-standardized	Stomach cancer	Dietary risks	Rate	1996	0.8044290155800001	4.15269170077	1.2e-10
360	Deaths	Caribbean	Both	Age-standardized	Stomach cancer	Dietary risks	Rate	1997	0.79307504636	4.098025524590001	1.7e-10
361	Deaths	Caribbean	Both	Age-standardized	Stomach cancer	Dietary risks	Rate	1998	0.7941945289500001	4.0760563931	2.6e-10
362	Deaths	Caribbean	Both	Age-standardized	Stomach cancer	Dietary risks	Rate	1999	0.78848743241	4.048663316	2e-10
363	Deaths	Caribbean	Both	Age-standardized	Stomach cancer	Dietary risks	Rate	2000	0.76855566992	3.99456069568	1.6e-10
364	Deaths	Caribbean	Both	Age-standardized	Stomach cancer	Dietary risks	Rate	2001	0.7499652356900001	3.91898628958	1.9e-10
365	Deaths	Caribbean	Both	Age-standardized	Stomach cancer	Dietary risks	Rate	2002	0.72191149928	3.78286711157	2.2e-10
366	Deaths	Caribbean	Both	Age-standardized	Stomach cancer	Dietary risks	Rate	2003	0.71455569205	3.75491210199	1.3e-10
367	Deaths	Caribbean	Both	Age-standardized	Stomach cancer	Dietary risks	Rate	2004	0.71507743328	3.78036592135	1.8e-10
368	Deaths	Caribbean	Both	Age-standardized	Stomach cancer	Dietary risks	Rate	2005	0.70453115023	3.67842383191	1.5e-10
369	Deaths	Caribbean	Both	Age-standardized	Stomach cancer	Dietary risks	Rate	2006	0.68640389171	3.57528464543	1.5e-10
370	Deaths	Caribbean	Both	Age-standardized	Stomach cancer	Dietary risks	Rate	2007	0.67473081622	3.52542820535	1e-10
371	Deaths	Caribbean	Both	Age-standardized	Stomach cancer	Dietary risks	Rate	2008	0.65984177757	3.48267253169	9e-11
372	Deaths	Caribbean	Both	Age-standardized	Stomach cancer	Dietary risks	Rate	2009	0.66455620151	3.46164268987	1.2e-10
373	Deaths	Caribbean	Both	Age-standardized	Stomach cancer	Dietary risks	Rate	2010	0.64376679373	3.36014393052	9e-11
374	Deaths	Caribbean	Both	Age-standardized	Stomach cancer	Dietary risks	Rate	2011	0.63903972172	3.33651664363	6e-11
375	Deaths	Caribbean	Both	Age-standardized	Stomach cancer	Dietary risks	Rate	2012	0.62565124953	3.2420041528	6e-11
376	Deaths	Caribbean	Both	Age-standardized	Stomach cancer	Dietary risks	Rate	2013	0.62701437093	3.22760810814	6e-11
377	Deaths	Caribbean	Both	Age-standardized	Stomach cancer	Dietary risks	Rate	2014	0.62323559989	3.20760196236	5e-11
378	Deaths	Caribbean	Both	Age-standardized	Stomach cancer	Dietary risks	Rate	2015	0.61920382668	3.20506122962	8e-11
379	Deaths	Caribbean	Both	Age-standardized	Stomach cancer	Dietary risks	Rate	2016	0.61028321729	3.19534310731	7e-11
380	Deaths	Caribbean	Both	Age-standardized	Stomach cancer	Dietary risks	Rate	2017	0.60693481926	3.18131684345	5e-11
381	Deaths	Caribbean	Both	Age-standardized	Stomach cancer	Dietary risks	Rate	2018	0.5956637379799999	3.12384555067	6e-11
382	Deaths	Caribbean	Both	Age-standardized	Stomach cancer	Dietary risks	Rate	2019	0.59414262343	3.11627277386	5e-11
383	Deaths	Caribbean	Both	Age-standardized	Stomach cancer	Dietary risks	Rate	2020	0.58881855365	3.06830438166	9e-11
384	Deaths	Caribbean	Both	Age-standardized	Stomach cancer	Dietary risks	Rate	2021	0.57763788463	3.0988249557	5e-11
385	Deaths	Andean Latin America	Both	Age-standardized	Stomach cancer	Dietary risks	Rate	1990	2.66910364554	13.47980102815	4.649999999999999e-9
386	Deaths	Andean Latin America	Both	Age-standardized	Stomach cancer	Dietary risks	Rate	1991	2.55283125959	12.84844491262	5.33e-9
387	Deaths	Andean Latin America	Both	Age-standardized	Stomach cancer	Dietary risks	Rate	1992	2.62193104129	13.08785040834	4.12e-9
388	Deaths	Andean Latin America	Both	Age-standardized	Stomach cancer	Dietary risks	Rate	1993	2.61479602519	13.19756270746	3.02e-9
389	Deaths	Andean Latin America	Both	Age-standardized	Stomach cancer	Dietary risks	Rate	1994	2.60151604647	13.1801737083	2.98e-9
390	Deaths	Andean Latin America	Both	Age-standardized	Stomach cancer	Dietary risks	Rate	1995	2.65353590985	13.40696548348	3.16e-9
391	Deaths	Andean Latin America	Both	Age-standardized	Stomach cancer	Dietary risks	Rate	1996	2.63746263371	13.35747575279	4.8e-9
392	Deaths	Andean Latin America	Both	Age-standardized	Stomach cancer	Dietary risks	Rate	1997	2.60113276523	13.25123836567	3.079999999999999e-9
393	Deaths	Andean Latin America	Both	Age-standardized	Stomach cancer	Dietary risks	Rate	1998	2.59024959537	13.0487006662	3.63e-9
394	Deaths	Andean Latin America	Both	Age-standardized	Stomach cancer	Dietary risks	Rate	1999	2.47479612808	12.63269833341	2.62e-9
395	Deaths	Andean Latin America	Both	Age-standardized	Stomach cancer	Dietary risks	Rate	2000	2.43245902652	12.43558746735	2.37e-9
396	Deaths	Andean Latin America	Both	Age-standardized	Stomach cancer	Dietary risks	Rate	2001	2.38114886295	12.08497666194	2.42e-9
397	Deaths	Andean Latin America	Both	Age-standardized	Stomach cancer	Dietary risks	Rate	2002	2.40501614263	12.08810520655	2.2e-9
398	Deaths	Andean Latin America	Both	Age-standardized	Stomach cancer	Dietary risks	Rate	2003	2.38202642108	11.78522953938	1.97e-9
399	Deaths	Andean Latin America	Both	Age-standardized	Stomach cancer	Dietary risks	Rate	2004	2.30199958763	11.53397249441	2.34e-9
400	Deaths	Andean Latin America	Both	Age-standardized	Stomach cancer	Dietary risks	Rate	2005	2.24940356515	11.34639551815	3e-9
401	Deaths	Andean Latin America	Both	Age-standardized	Stomach cancer	Dietary risks	Rate	2006	2.18219861673	11.1273547313	3.97e-9
402	Deaths	Andean Latin America	Both	Age-standardized	Stomach cancer	Dietary risks	Rate	2007	2.10658851754	10.73807241743	2.35e-9
403	Deaths	Andean Latin America	Both	Age-standardized	Stomach cancer	Dietary risks	Rate	2008	2.06372639269	10.44790746956	1.91e-9
404	Deaths	Andean Latin America	Both	Age-standardized	Stomach cancer	Dietary risks	Rate	2009	2.09954112335	10.8098538742	2.34e-9
405	Deaths	Andean Latin America	Both	Age-standardized	Stomach cancer	Dietary risks	Rate	2010	2.05455811592	10.67840687998	2.28e-9
406	Deaths	Andean Latin America	Both	Age-standardized	Stomach cancer	Dietary risks	Rate	2011	1.9940563038	10.13729329958	4.01e-9
407	Deaths	Andean Latin America	Both	Age-standardized	Stomach cancer	Dietary risks	Rate	2012	1.93882900972	9.74487451469	4.21e-9
408	Deaths	Andean Latin America	Both	Age-standardized	Stomach cancer	Dietary risks	Rate	2013	1.85691771501	9.35503886578	3.47e-9
409	Deaths	Andean Latin America	Both	Age-standardized	Stomach cancer	Dietary risks	Rate	2014	1.77449941879	8.97014238496	4.14e-9
410	Deaths	Andean Latin America	Both	Age-standardized	Stomach cancer	Dietary risks	Rate	2015	1.70377053273	8.54619341792	3.42e-9
411	Deaths	Andean Latin America	Both	Age-standardized	Stomach cancer	Dietary risks	Rate	2016	1.69852886761	8.48927009286	2.87e-9
412	Deaths	Andean Latin America	Both	Age-standardized	Stomach cancer	Dietary risks	Rate	2017	1.76605418713	8.827978240450001	3e-9
413	Deaths	Andean Latin America	Both	Age-standardized	Stomach cancer	Dietary risks	Rate	2018	1.79511425667	8.89416470151	2.45e-9
414	Deaths	Andean Latin America	Both	Age-standardized	Stomach cancer	Dietary risks	Rate	2019	1.84493979142	9.29272787883	2.72e-9
415	Deaths	Andean Latin America	Both	Age-standardized	Stomach cancer	Dietary risks	Rate	2020	1.74917654314	8.927366185570001	2.65e-9
416	Deaths	Andean Latin America	Both	Age-standardized	Stomach cancer	Dietary risks	Rate	2021	1.70715204041	8.64906353804	2.43e-9
417	Deaths	Central Latin America	Both	Age-standardized	Stomach cancer	Dietary risks	Rate	1990	1.697482422	8.527334193409999	1.33e-9
418	Deaths	Central Latin America	Both	Age-standardized	Stomach cancer	Dietary risks	Rate	1991	1.69233704347	8.50858249093	-3.8e-10
419	Deaths	Central Latin America	Both	Age-standardized	Stomach cancer	Dietary risks	Rate	1992	1.68571757561	8.47085580827	-1.17e-9
420	Deaths	Central Latin America	Both	Age-standardized	Stomach cancer	Dietary risks	Rate	1993	1.67647924812	8.398115654569999	-1.25e-9
421	Deaths	Central Latin America	Both	Age-standardized	Stomach cancer	Dietary risks	Rate	1994	1.6609305941	8.31072248251	-4.3e-10
422	Deaths	Central Latin America	Both	Age-standardized	Stomach cancer	Dietary risks	Rate	1995	1.61276191458	8.05900244253	-4.199999999999999e-10
423	Deaths	Central Latin America	Both	Age-standardized	Stomach cancer	Dietary risks	Rate	1996	1.58202227846	7.915568713230001	7.699999999999998e-10
424	Deaths	Central Latin America	Both	Age-standardized	Stomach cancer	Dietary risks	Rate	1997	1.52438968006	7.61697274632	4.16e-9
425	Deaths	Central Latin America	Both	Age-standardized	Stomach cancer	Dietary risks	Rate	1998	1.4809707164	7.42262926452	2.25e-9
426	Deaths	Central Latin America	Both	Age-standardized	Stomach cancer	Dietary risks	Rate	1999	1.44862346061	7.254828435379999	3.91e-9
427	Deaths	Central Latin America	Both	Age-standardized	Stomach cancer	Dietary risks	Rate	2000	1.43873554385	7.21041000626	1.37e-9
428	Deaths	Central Latin America	Both	Age-standardized	Stomach cancer	Dietary risks	Rate	2001	1.40018493578	7.02152737974	8.9e-10
429	Deaths	Central Latin America	Both	Age-standardized	Stomach cancer	Dietary risks	Rate	2002	1.37131047563	6.89439288952	3.38e-9
430	Deaths	Central Latin America	Both	Age-standardized	Stomach cancer	Dietary risks	Rate	2003	1.35394804864	6.815609260960001	2.909999999999999e-9
431	Deaths	Central Latin America	Both	Age-standardized	Stomach cancer	Dietary risks	Rate	2004	1.31348653645	6.591183167640001	2.86e-9
432	Deaths	Central Latin America	Both	Age-standardized	Stomach cancer	Dietary risks	Rate	2005	1.27323396046	6.40417763609	4.09e-9
433	Deaths	Central Latin America	Both	Age-standardized	Stomach cancer	Dietary risks	Rate	2006	1.25054051518	6.29742188953	5.51e-9
434	Deaths	Central Latin America	Both	Age-standardized	Stomach cancer	Dietary risks	Rate	2007	1.19659716687	6.02997469491	8.78e-9
435	Deaths	Central Latin America	Both	Age-standardized	Stomach cancer	Dietary risks	Rate	2008	1.17535867353	5.9160942175	3.35e-9
436	Deaths	Central Latin America	Both	Age-standardized	Stomach cancer	Dietary risks	Rate	2009	1.16905533808	5.89384682042	3.99e-9
437	Deaths	Central Latin America	Both	Age-standardized	Stomach cancer	Dietary risks	Rate	2010	1.12267604921	5.65268165689	5.42e-9
438	Deaths	Central Latin America	Both	Age-standardized	Stomach cancer	Dietary risks	Rate	2011	1.07428924699	5.40439432044	3.41e-9
439	Deaths	Central Latin America	Both	Age-standardized	Stomach cancer	Dietary risks	Rate	2012	1.04972438133	5.28704532489	3.65e-9
440	Deaths	Central Latin America	Both	Age-standardized	Stomach cancer	Dietary risks	Rate	2013	1.03328902566	5.22782109771	4.47e-9
441	Deaths	Central Latin America	Both	Age-standardized	Stomach cancer	Dietary risks	Rate	2014	1.00602419733	5.09912906894	2.71e-9
442	Deaths	Central Latin America	Both	Age-standardized	Stomach cancer	Dietary risks	Rate	2015	0.99340272997	5.03079634792	3.219999999999999e-9
443	Deaths	Central Latin America	Both	Age-standardized	Stomach cancer	Dietary risks	Rate	2016	0.99598378813	5.06012080817	3.47e-9
444	Deaths	Central Latin America	Both	Age-standardized	Stomach cancer	Dietary risks	Rate	2017	0.96808723038	4.91145344966	3.14e-9
445	Deaths	Central Latin America	Both	Age-standardized	Stomach cancer	Dietary risks	Rate	2018	0.96046382986	4.842660142080001	3.219999999999999e-9
446	Deaths	Central Latin America	Both	Age-standardized	Stomach cancer	Dietary risks	Rate	2019	0.94825437084	4.82353094088	2.62e-9
447	Deaths	Central Latin America	Both	Age-standardized	Stomach cancer	Dietary risks	Rate	2020	0.94084763113	4.769112402439999	2.85e-9
448	Deaths	Central Latin America	Both	Age-standardized	Stomach cancer	Dietary risks	Rate	2021	0.93342699364	4.83152655781	2.49e-9
449	Deaths	Tropical Latin America	Both	Age-standardized	Stomach cancer	Dietary risks	Rate	1990	1.58167566033	7.94755003584	-2.7e-9
450	Deaths	Tropical Latin America	Both	Age-standardized	Stomach cancer	Dietary risks	Rate	1991	1.54939297972	7.811893769080001	-2.73e-9
451	Deaths	Tropical Latin America	Both	Age-standardized	Stomach cancer	Dietary risks	Rate	1992	1.54569702503	7.78257393629	-2.51e-9
452	Deaths	Tropical Latin America	Both	Age-standardized	Stomach cancer	Dietary risks	Rate	1993	1.53330476089	7.69575332667	-2.24e-9
453	Deaths	Tropical Latin America	Both	Age-standardized	Stomach cancer	Dietary risks	Rate	1994	1.47697507755	7.395721311229999	-2.15e-9
454	Deaths	Tropical Latin America	Both	Age-standardized	Stomach cancer	Dietary risks	Rate	1995	1.43662781107	7.18132751199	-1.97e-9
455	Deaths	Tropical Latin America	Both	Age-standardized	Stomach cancer	Dietary risks	Rate	1996	1.38732410125	6.93829498968	-9.1e-10
456	Deaths	Tropical Latin America	Both	Age-standardized	Stomach cancer	Dietary risks	Rate	1997	1.3659100994	6.830919660409999	-1.15e-9
457	Deaths	Tropical Latin America	Both	Age-standardized	Stomach cancer	Dietary risks	Rate	1998	1.34673619364	6.741240292370001	-8.1e-10
458	Deaths	Tropical Latin America	Both	Age-standardized	Stomach cancer	Dietary risks	Rate	1999	1.3216785468	6.645566186690001	-7.3e-10
459	Deaths	Tropical Latin America	Both	Age-standardized	Stomach cancer	Dietary risks	Rate	2000	1.27420587156	6.4260778018	-5.1e-10
460	Deaths	Tropical Latin America	Both	Age-standardized	Stomach cancer	Dietary risks	Rate	2001	1.24711850999	6.292474486980001	-3.7e-10
461	Deaths	Tropical Latin America	Both	Age-standardized	Stomach cancer	Dietary risks	Rate	2002	1.22694383932	6.158567292780001	-2.5e-10
462	Deaths	Tropical Latin America	Both	Age-standardized	Stomach cancer	Dietary risks	Rate	2003	1.20954366591	6.06910846159	-2.2e-10
463	Deaths	Tropical Latin America	Both	Age-standardized	Stomach cancer	Dietary risks	Rate	2004	1.18721378014	5.94495946541	-5.500000000000001e-10
464	Deaths	Tropical Latin America	Both	Age-standardized	Stomach cancer	Dietary risks	Rate	2005	1.13998602772	5.71674288691	-5.7e-10
465	Deaths	Tropical Latin America	Both	Age-standardized	Stomach cancer	Dietary risks	Rate	2006	1.11025417252	5.583290310920001	-7.600000000000001e-10
466	Deaths	Tropical Latin America	Both	Age-standardized	Stomach cancer	Dietary risks	Rate	2007	1.07886709715	5.40478327293	-4.8e-10
467	Deaths	Tropical Latin America	Both	Age-standardized	Stomach cancer	Dietary risks	Rate	2008	1.03366722833	5.1805198987	-4.3e-10
468	Deaths	Tropical Latin America	Both	Age-standardized	Stomach cancer	Dietary risks	Rate	2009	1.00684180013	5.06763152646	-3.3e-10
469	Deaths	Tropical Latin America	Both	Age-standardized	Stomach cancer	Dietary risks	Rate	2010	0.98456274534	4.94953705448	-3.3e-10
470	Deaths	Tropical Latin America	Both	Age-standardized	Stomach cancer	Dietary risks	Rate	2011	0.96011061055	4.85112468819	-5.1e-10
471	Deaths	Tropical Latin America	Both	Age-standardized	Stomach cancer	Dietary risks	Rate	2012	0.94046723772	4.76084918572	-5e-10
472	Deaths	Tropical Latin America	Both	Age-standardized	Stomach cancer	Dietary risks	Rate	2013	0.92174118473	4.66453177082	-3.9e-10
473	Deaths	Tropical Latin America	Both	Age-standardized	Stomach cancer	Dietary risks	Rate	2014	0.89420531793	4.54141512234	-4.5e-10
474	Deaths	Tropical Latin America	Both	Age-standardized	Stomach cancer	Dietary risks	Rate	2015	0.87717247744	4.43277764475	-4.1e-10
475	Deaths	Tropical Latin America	Both	Age-standardized	Stomach cancer	Dietary risks	Rate	2016	0.87405994453	4.448531661960001	-3.9e-10
476	Deaths	Tropical Latin America	Both	Age-standardized	Stomach cancer	Dietary risks	Rate	2017	0.83596320008	4.23508152064	-1.9e-10
477	Deaths	Tropical Latin America	Both	Age-standardized	Stomach cancer	Dietary risks	Rate	2018	0.8257049083200001	4.174109211359999	-2e-10
478	Deaths	Tropical Latin America	Both	Age-standardized	Stomach cancer	Dietary risks	Rate	2019	0.82078799917	4.16440763936	-2.7e-10
479	Deaths	Tropical Latin America	Both	Age-standardized	Stomach cancer	Dietary risks	Rate	2020	0.81235642751	4.13799900361	-3.2e-10
480	Deaths	Tropical Latin America	Both	Age-standardized	Stomach cancer	Dietary risks	Rate	2021	0.78189533265	4.01224317072	-4.7e-10
481	Deaths	South Asia	Both	Age-standardized	Stomach cancer	Dietary risks	Rate	1990	0.62148506254	3.20702761277	7.5e-10
482	Deaths	South Asia	Both	Age-standardized	Stomach cancer	Dietary risks	Rate	1991	0.61250513041	3.20265363635	6.5e-10
483	Deaths	South Asia	Both	Age-standardized	Stomach cancer	Dietary risks	Rate	1992	0.6144349731900001	3.18159168053	6.8e-10
484	Deaths	South Asia	Both	Age-standardized	Stomach cancer	Dietary risks	Rate	1993	0.60176136727	3.06738157094	7.1e-10
485	Deaths	South Asia	Both	Age-standardized	Stomach cancer	Dietary risks	Rate	1994	0.59637441512	3.0662506983	5.800000000000001e-10
486	Deaths	South Asia	Both	Age-standardized	Stomach cancer	Dietary risks	Rate	1995	0.59252664363	3.10064977604	6.7e-10
487	Deaths	South Asia	Both	Age-standardized	Stomach cancer	Dietary risks	Rate	1996	0.5929033634	3.02540848901	6.199999999999998e-10
488	Deaths	South Asia	Both	Age-standardized	Stomach cancer	Dietary risks	Rate	1997	0.58794919283	3.03081841372	6.8e-10
489	Deaths	South Asia	Both	Age-standardized	Stomach cancer	Dietary risks	Rate	1998	0.58361908685	3.01594914692	6.9e-10
490	Deaths	South Asia	Both	Age-standardized	Stomach cancer	Dietary risks	Rate	1999	0.55578435634	2.85072027602	8.1e-10
491	Deaths	South Asia	Both	Age-standardized	Stomach cancer	Dietary risks	Rate	2000	0.54108607161	2.74704987019	7.5e-10
492	Deaths	South Asia	Both	Age-standardized	Stomach cancer	Dietary risks	Rate	2001	0.53683848515	2.77318333502	6.6e-10
493	Deaths	South Asia	Both	Age-standardized	Stomach cancer	Dietary risks	Rate	2002	0.52937290048	2.71525372343	7.2e-10
494	Deaths	South Asia	Both	Age-standardized	Stomach cancer	Dietary risks	Rate	2003	0.5275202126999999	2.74763759623	7.9e-10
495	Deaths	South Asia	Both	Age-standardized	Stomach cancer	Dietary risks	Rate	2004	0.51167540167	2.62850657611	8e-10
496	Deaths	South Asia	Both	Age-standardized	Stomach cancer	Dietary risks	Rate	2005	0.51010439692	2.60479975754	8.200000000000001e-10
497	Deaths	South Asia	Both	Age-standardized	Stomach cancer	Dietary risks	Rate	2006	0.50867157177	2.61627659582	9.4e-10
498	Deaths	South Asia	Both	Age-standardized	Stomach cancer	Dietary risks	Rate	2007	0.52401232145	2.711603851	1.04e-9
499	Deaths	South Asia	Both	Age-standardized	Stomach cancer	Dietary risks	Rate	2008	0.52224164232	2.70269081772	8.9e-10
500	Deaths	South Asia	Both	Age-standardized	Stomach cancer	Dietary risks	Rate	2009	0.5087849589	2.59354614282	8.399999999999998e-10
501	Deaths	South Asia	Both	Age-standardized	Stomach cancer	Dietary risks	Rate	2010	0.5167879012900001	2.66480697268	9.199999999999999e-10
502	Deaths	South Asia	Both	Age-standardized	Stomach cancer	Dietary risks	Rate	2011	0.50518333128	2.59348821678	9.199999999999999e-10
503	Deaths	South Asia	Both	Age-standardized	Stomach cancer	Dietary risks	Rate	2012	0.4934666552399999	2.52281223701	9.5e-10
504	Deaths	South Asia	Both	Age-standardized	Stomach cancer	Dietary risks	Rate	2013	0.50601368618	2.60377727679	8.399999999999998e-10
505	Deaths	South Asia	Both	Age-standardized	Stomach cancer	Dietary risks	Rate	2014	0.50500173538	2.589003365	9e-10
506	Deaths	South Asia	Both	Age-standardized	Stomach cancer	Dietary risks	Rate	2015	0.49404183435	2.53493419914	9.8e-10
507	Deaths	South Asia	Both	Age-standardized	Stomach cancer	Dietary risks	Rate	2016	0.48234732882	2.4366741259	8.8e-10
508	Deaths	South Asia	Both	Age-standardized	Stomach cancer	Dietary risks	Rate	2017	0.47822611731	2.44272505463	1.02e-9
509	Deaths	South Asia	Both	Age-standardized	Stomach cancer	Dietary risks	Rate	2018	0.4782260615	2.42364146766	9.3e-10
510	Deaths	South Asia	Both	Age-standardized	Stomach cancer	Dietary risks	Rate	2019	0.47054373132	2.4291488355	9.199999999999999e-10
511	Deaths	South Asia	Both	Age-standardized	Stomach cancer	Dietary risks	Rate	2020	0.45938041216	2.32120075162	9.199999999999999e-10
512	Deaths	South Asia	Both	Age-standardized	Stomach cancer	Dietary risks	Rate	2021	0.44675771146	2.25167380305	8.8e-10
513	Deaths	North Africa and Middle East	Both	Age-standardized	Stomach cancer	Dietary risks	Rate	1990	0.75148298486	4.399364076489999	3e-11
514	Deaths	North Africa and Middle East	Both	Age-standardized	Stomach cancer	Dietary risks	Rate	1991	0.73823354066	4.348836632629999	3e-11
515	Deaths	North Africa and Middle East	Both	Age-standardized	Stomach cancer	Dietary risks	Rate	1992	0.7255569313	4.30406937517	2e-11
516	Deaths	North Africa and Middle East	Both	Age-standardized	Stomach cancer	Dietary risks	Rate	1993	0.71490349828	4.23275559542	2e-11
517	Deaths	North Africa and Middle East	Both	Age-standardized	Stomach cancer	Dietary risks	Rate	1994	0.70672415805	4.1692104621	4e-11
518	Deaths	North Africa and Middle East	Both	Age-standardized	Stomach cancer	Dietary risks	Rate	1995	0.69453197771	4.12395976582	3e-11
519	Deaths	North Africa and Middle East	Both	Age-standardized	Stomach cancer	Dietary risks	Rate	1996	0.6784026103199999	4.00365659823	2e-11
520	Deaths	North Africa and Middle East	Both	Age-standardized	Stomach cancer	Dietary risks	Rate	1997	0.66425528046	3.91791323838	2e-11
521	Deaths	North Africa and Middle East	Both	Age-standardized	Stomach cancer	Dietary risks	Rate	1998	0.6475389139000001	3.84754427264	3e-11
522	Deaths	North Africa and Middle East	Both	Age-standardized	Stomach cancer	Dietary risks	Rate	1999	0.63141037633	3.76706312031	4e-11
523	Deaths	North Africa and Middle East	Both	Age-standardized	Stomach cancer	Dietary risks	Rate	2000	0.60965235855	3.61995109061	4e-11
524	Deaths	North Africa and Middle East	Both	Age-standardized	Stomach cancer	Dietary risks	Rate	2001	0.5960298762099999	3.5510790221	4e-11
525	Deaths	North Africa and Middle East	Both	Age-standardized	Stomach cancer	Dietary risks	Rate	2002	0.5887236818	3.520834548	4e-11
526	Deaths	North Africa and Middle East	Both	Age-standardized	Stomach cancer	Dietary risks	Rate	2003	0.5854280821200001	3.5026035493	4e-11
527	Deaths	North Africa and Middle East	Both	Age-standardized	Stomach cancer	Dietary risks	Rate	2004	0.57897717613	3.46812177961	5e-11
528	Deaths	North Africa and Middle East	Both	Age-standardized	Stomach cancer	Dietary risks	Rate	2005	0.57066817012	3.40085292928	3e-11
529	Deaths	North Africa and Middle East	Both	Age-standardized	Stomach cancer	Dietary risks	Rate	2006	0.5630333077099999	3.36705024815	4e-11
530	Deaths	North Africa and Middle East	Both	Age-standardized	Stomach cancer	Dietary risks	Rate	2007	0.55293887197	3.29996955125	3e-11
531	Deaths	North Africa and Middle East	Both	Age-standardized	Stomach cancer	Dietary risks	Rate	2008	0.54750160772	3.2494133485	4e-11
532	Deaths	North Africa and Middle East	Both	Age-standardized	Stomach cancer	Dietary risks	Rate	2009	0.54607519044	3.25652551324	4e-11
533	Deaths	North Africa and Middle East	Both	Age-standardized	Stomach cancer	Dietary risks	Rate	2010	0.53372060254	3.26104133358	3e-11
534	Deaths	North Africa and Middle East	Both	Age-standardized	Stomach cancer	Dietary risks	Rate	2011	0.5245584026100001	3.20514063	3e-11
535	Deaths	North Africa and Middle East	Both	Age-standardized	Stomach cancer	Dietary risks	Rate	2012	0.5181125666799999	3.14826468264	3e-11
536	Deaths	North Africa and Middle East	Both	Age-standardized	Stomach cancer	Dietary risks	Rate	2013	0.51272718426	3.10219402968	2e-11
537	Deaths	North Africa and Middle East	Both	Age-standardized	Stomach cancer	Dietary risks	Rate	2014	0.51008819989	3.07713329768	2e-11
538	Deaths	North Africa and Middle East	Both	Age-standardized	Stomach cancer	Dietary risks	Rate	2015	0.50746147657	3.06112180121	3e-11
539	Deaths	North Africa and Middle East	Both	Age-standardized	Stomach cancer	Dietary risks	Rate	2016	0.49912199261	3.00650860307	3e-11
540	Deaths	North Africa and Middle East	Both	Age-standardized	Stomach cancer	Dietary risks	Rate	2017	0.48686881387	2.92033092988	4e-11
541	Deaths	North Africa and Middle East	Both	Age-standardized	Stomach cancer	Dietary risks	Rate	2018	0.4756664504200001	2.85590448621	6e-11
542	Deaths	North Africa and Middle East	Both	Age-standardized	Stomach cancer	Dietary risks	Rate	2019	0.47182471664	2.82908970567	3e-11
543	Deaths	North Africa and Middle East	Both	Age-standardized	Stomach cancer	Dietary risks	Rate	2020	0.4594756591500001	2.7922880212	3e-11
544	Deaths	North Africa and Middle East	Both	Age-standardized	Stomach cancer	Dietary risks	Rate	2021	0.45080929674	2.75073761524	2e-11
545	Deaths	Southern Sub-Saharan Africa	Both	Age-standardized	Stomach cancer	Dietary risks	Rate	1990	0.5517053859	3.00319181091	4e-11
546	Deaths	Southern Sub-Saharan Africa	Both	Age-standardized	Stomach cancer	Dietary risks	Rate	1991	0.5432278876700001	2.96166039037	6e-11
547	Deaths	Southern Sub-Saharan Africa	Both	Age-standardized	Stomach cancer	Dietary risks	Rate	1992	0.5510472614899999	2.98987008548	4e-11
548	Deaths	Southern Sub-Saharan Africa	Both	Age-standardized	Stomach cancer	Dietary risks	Rate	1993	0.52656424216	2.89389733843	5e-11
549	Deaths	Southern Sub-Saharan Africa	Both	Age-standardized	Stomach cancer	Dietary risks	Rate	1994	0.54229395106	2.98674454893	4e-11
550	Deaths	Southern Sub-Saharan Africa	Both	Age-standardized	Stomach cancer	Dietary risks	Rate	1995	0.54364336267	2.9485978493	7e-11
551	Deaths	Southern Sub-Saharan Africa	Both	Age-standardized	Stomach cancer	Dietary risks	Rate	1996	0.5653648170700001	3.11753391128	8e-11
552	Deaths	Southern Sub-Saharan Africa	Both	Age-standardized	Stomach cancer	Dietary risks	Rate	1997	0.6183159443	3.39020649274	5e-11
553	Deaths	Southern Sub-Saharan Africa	Both	Age-standardized	Stomach cancer	Dietary risks	Rate	1998	0.62688416124	3.45815492634	6e-11
554	Deaths	Southern Sub-Saharan Africa	Both	Age-standardized	Stomach cancer	Dietary risks	Rate	1999	0.61329713038	3.35666673569	6e-11
555	Deaths	Southern Sub-Saharan Africa	Both	Age-standardized	Stomach cancer	Dietary risks	Rate	2000	0.62428533569	3.44053371105	7e-11
556	Deaths	Southern Sub-Saharan Africa	Both	Age-standardized	Stomach cancer	Dietary risks	Rate	2001	0.61717491094	3.41254428634	5e-11
557	Deaths	Southern Sub-Saharan Africa	Both	Age-standardized	Stomach cancer	Dietary risks	Rate	2002	0.62526986709	3.45201905065	6e-11
558	Deaths	Southern Sub-Saharan Africa	Both	Age-standardized	Stomach cancer	Dietary risks	Rate	2003	0.63243875623	3.50350624826	6e-11
559	Deaths	Southern Sub-Saharan Africa	Both	Age-standardized	Stomach cancer	Dietary risks	Rate	2004	0.62550054876	3.47706719475	5e-11
560	Deaths	Southern Sub-Saharan Africa	Both	Age-standardized	Stomach cancer	Dietary risks	Rate	2005	0.61708008862	3.42599495981	4e-11
561	Deaths	Southern Sub-Saharan Africa	Both	Age-standardized	Stomach cancer	Dietary risks	Rate	2006	0.6123526945200001	3.39553261961	6e-11
562	Deaths	Southern Sub-Saharan Africa	Both	Age-standardized	Stomach cancer	Dietary risks	Rate	2007	0.59675793297	3.3097413428	5e-11
563	Deaths	Southern Sub-Saharan Africa	Both	Age-standardized	Stomach cancer	Dietary risks	Rate	2008	0.59081617254	3.26992230761	8e-11
564	Deaths	Southern Sub-Saharan Africa	Both	Age-standardized	Stomach cancer	Dietary risks	Rate	2009	0.58144685304	3.23243380672	6e-11
565	Deaths	Southern Sub-Saharan Africa	Both	Age-standardized	Stomach cancer	Dietary risks	Rate	2010	0.56638983537	3.14871380729	6e-11
566	Deaths	Southern Sub-Saharan Africa	Both	Age-standardized	Stomach cancer	Dietary risks	Rate	2011	0.54787438038	3.05761252582	3e-11
567	Deaths	Southern Sub-Saharan Africa	Both	Age-standardized	Stomach cancer	Dietary risks	Rate	2012	0.53161518034	2.95975360643	3e-11
568	Deaths	Southern Sub-Saharan Africa	Both	Age-standardized	Stomach cancer	Dietary risks	Rate	2013	0.51529786732	2.87445175947	5e-11
569	Deaths	Southern Sub-Saharan Africa	Both	Age-standardized	Stomach cancer	Dietary risks	Rate	2014	0.50905453519	2.84504594317	3e-11
570	Deaths	Southern Sub-Saharan Africa	Both	Age-standardized	Stomach cancer	Dietary risks	Rate	2015	0.50732069256	2.84613062381	5e-11
571	Deaths	Southern Sub-Saharan Africa	Both	Age-standardized	Stomach cancer	Dietary risks	Rate	2016	0.49698573501	2.76670136095	3e-11
572	Deaths	Southern Sub-Saharan Africa	Both	Age-standardized	Stomach cancer	Dietary risks	Rate	2017	0.47788591594	2.67297898823	3e-11
573	Deaths	Southern Sub-Saharan Africa	Both	Age-standardized	Stomach cancer	Dietary risks	Rate	2018	0.46698481004	2.5942020399	4e-11
574	Deaths	Southern Sub-Saharan Africa	Both	Age-standardized	Stomach cancer	Dietary risks	Rate	2019	0.45369693252	2.53935325913	4e-11
575	Deaths	Southern Sub-Saharan Africa	Both	Age-standardized	Stomach cancer	Dietary risks	Rate	2020	0.4555426113	2.53605957355	3e-11
576	Deaths	Southern Sub-Saharan Africa	Both	Age-standardized	Stomach cancer	Dietary risks	Rate	2021	0.45010245569	2.47503413238	4e-11
577	Deaths	Central Sub-Saharan Africa	Both	Age-standardized	Stomach cancer	Dietary risks	Rate	1990	0.68103469752	4.02594444486	1e-11
578	Deaths	Central Sub-Saharan Africa	Both	Age-standardized	Stomach cancer	Dietary risks	Rate	1991	0.67629589878	3.99092836933	1e-11
579	Deaths	Central Sub-Saharan Africa	Both	Age-standardized	Stomach cancer	Dietary risks	Rate	1992	0.66868747642	3.93899098419	2e-11
580	Deaths	Central Sub-Saharan Africa	Both	Age-standardized	Stomach cancer	Dietary risks	Rate	1993	0.6627679897100001	3.83706453228	1e-11
581	Deaths	Central Sub-Saharan Africa	Both	Age-standardized	Stomach cancer	Dietary risks	Rate	1994	0.66264291143	3.81239994659	1e-11
582	Deaths	Central Sub-Saharan Africa	Both	Age-standardized	Stomach cancer	Dietary risks	Rate	1995	0.66304918953	3.79358735856	2e-11
583	Deaths	Central Sub-Saharan Africa	Both	Age-standardized	Stomach cancer	Dietary risks	Rate	1996	0.66515498261	3.823966634470001	2e-11
584	Deaths	Central Sub-Saharan Africa	Both	Age-standardized	Stomach cancer	Dietary risks	Rate	1997	0.64811510849	3.73290085178	4e-11
585	Deaths	Central Sub-Saharan Africa	Both	Age-standardized	Stomach cancer	Dietary risks	Rate	1998	0.64605506244	3.69922140481	3e-11
586	Deaths	Central Sub-Saharan Africa	Both	Age-standardized	Stomach cancer	Dietary risks	Rate	1999	0.64041634158	3.69890175351	2e-11
587	Deaths	Central Sub-Saharan Africa	Both	Age-standardized	Stomach cancer	Dietary risks	Rate	2000	0.6360323865	3.66509259861	2e-11
588	Deaths	Central Sub-Saharan Africa	Both	Age-standardized	Stomach cancer	Dietary risks	Rate	2001	0.6259465144499999	3.64847647798	2e-11
589	Deaths	Central Sub-Saharan Africa	Both	Age-standardized	Stomach cancer	Dietary risks	Rate	2002	0.60975085909	3.54010810598	2e-11
590	Deaths	Central Sub-Saharan Africa	Both	Age-standardized	Stomach cancer	Dietary risks	Rate	2003	0.60680240078	3.48649516502	2e-11
591	Deaths	Central Sub-Saharan Africa	Both	Age-standardized	Stomach cancer	Dietary risks	Rate	2004	0.5981160036	3.46081629712	2e-11
592	Deaths	Central Sub-Saharan Africa	Both	Age-standardized	Stomach cancer	Dietary risks	Rate	2005	0.58657088499	3.40105694199	1e-11
593	Deaths	Central Sub-Saharan Africa	Both	Age-standardized	Stomach cancer	Dietary risks	Rate	2006	0.58253369315	3.37208437229	2e-11
594	Deaths	Central Sub-Saharan Africa	Both	Age-standardized	Stomach cancer	Dietary risks	Rate	2007	0.57582106115	3.32848941351	2e-11
595	Deaths	Central Sub-Saharan Africa	Both	Age-standardized	Stomach cancer	Dietary risks	Rate	2008	0.57408595361	3.280962095	1e-11
596	Deaths	Central Sub-Saharan Africa	Both	Age-standardized	Stomach cancer	Dietary risks	Rate	2009	0.57070655515	3.24904356699	1e-11
597	Deaths	Central Sub-Saharan Africa	Both	Age-standardized	Stomach cancer	Dietary risks	Rate	2010	0.56783907232	3.25346206664	3e-11
598	Deaths	Central Sub-Saharan Africa	Both	Age-standardized	Stomach cancer	Dietary risks	Rate	2011	0.56545839423	3.23696942056	1e-11
599	Deaths	Central Sub-Saharan Africa	Both	Age-standardized	Stomach cancer	Dietary risks	Rate	2012	0.56143209573	3.23645296766	1e-11
600	Deaths	Central Sub-Saharan Africa	Both	Age-standardized	Stomach cancer	Dietary risks	Rate	2013	0.55582116112	3.22587950837	1e-11
601	Deaths	Central Sub-Saharan Africa	Both	Age-standardized	Stomach cancer	Dietary risks	Rate	2014	0.54686212682	3.20685131328	1e-11
602	Deaths	Central Sub-Saharan Africa	Both	Age-standardized	Stomach cancer	Dietary risks	Rate	2015	0.5401647886200001	3.18932874337	1e-11
603	Deaths	Central Sub-Saharan Africa	Both	Age-standardized	Stomach cancer	Dietary risks	Rate	2016	0.53380567093	3.10166074456	1e-11
604	Deaths	Central Sub-Saharan Africa	Both	Age-standardized	Stomach cancer	Dietary risks	Rate	2017	0.5285010921600001	3.07227096955	2e-11
605	Deaths	Central Sub-Saharan Africa	Both	Age-standardized	Stomach cancer	Dietary risks	Rate	2018	0.52395353267	3.05016569827	1e-11
606	Deaths	Central Sub-Saharan Africa	Both	Age-standardized	Stomach cancer	Dietary risks	Rate	2019	0.5203905741	3.01495960098	1e-11
607	Deaths	Central Sub-Saharan Africa	Both	Age-standardized	Stomach cancer	Dietary risks	Rate	2020	0.51889633162	3.02808901681	2e-11
608	Deaths	Central Sub-Saharan Africa	Both	Age-standardized	Stomach cancer	Dietary risks	Rate	2021	0.51343576668	2.99203792045	2e-11
609	Deaths	Eastern Sub-Saharan Africa	Both	Age-standardized	Stomach cancer	Dietary risks	Rate	1990	0.8950518175400001	4.504045978840001	6.439999999999999e-9
610	Deaths	Eastern Sub-Saharan Africa	Both	Age-standardized	Stomach cancer	Dietary risks	Rate	1991	0.8898420495500001	4.47221069651	6.089999999999999e-9
611	Deaths	Eastern Sub-Saharan Africa	Both	Age-standardized	Stomach cancer	Dietary risks	Rate	1992	0.88482383969	4.47668993049	6.010000000000001e-9
612	Deaths	Eastern Sub-Saharan Africa	Both	Age-standardized	Stomach cancer	Dietary risks	Rate	1993	0.88088697531	4.42816167591	6.439999999999999e-9
613	Deaths	Eastern Sub-Saharan Africa	Both	Age-standardized	Stomach cancer	Dietary risks	Rate	1994	0.87595433651	4.435132816859999	5.889999999999999e-9
614	Deaths	Eastern Sub-Saharan Africa	Both	Age-standardized	Stomach cancer	Dietary risks	Rate	1995	0.86981647516	4.37846954469	5.41e-9
615	Deaths	Eastern Sub-Saharan Africa	Both	Age-standardized	Stomach cancer	Dietary risks	Rate	1996	0.85929584136	4.35192006314	5.029999999999999e-9
616	Deaths	Eastern Sub-Saharan Africa	Both	Age-standardized	Stomach cancer	Dietary risks	Rate	1997	0.8495215623900001	4.27334350315	4.85e-9
617	Deaths	Eastern Sub-Saharan Africa	Both	Age-standardized	Stomach cancer	Dietary risks	Rate	1998	0.83916583564	4.22782903371	4.44e-9
618	Deaths	Eastern Sub-Saharan Africa	Both	Age-standardized	Stomach cancer	Dietary risks	Rate	1999	0.82178681847	4.16520305285	3.77e-9
619	Deaths	Eastern Sub-Saharan Africa	Both	Age-standardized	Stomach cancer	Dietary risks	Rate	2000	0.80464509306	4.07456863478	3.92e-9
620	Deaths	Eastern Sub-Saharan Africa	Both	Age-standardized	Stomach cancer	Dietary risks	Rate	2001	0.7768059107499999	3.97775664211	3.42e-9
621	Deaths	Eastern Sub-Saharan Africa	Both	Age-standardized	Stomach cancer	Dietary risks	Rate	2002	0.75953194803	3.89501213843	3.16e-9
622	Deaths	Eastern Sub-Saharan Africa	Both	Age-standardized	Stomach cancer	Dietary risks	Rate	2003	0.74238269434	3.82651987069	2.57e-9
623	Deaths	Eastern Sub-Saharan Africa	Both	Age-standardized	Stomach cancer	Dietary risks	Rate	2004	0.72718724776	3.74009864647	2.46e-9
624	Deaths	Eastern Sub-Saharan Africa	Both	Age-standardized	Stomach cancer	Dietary risks	Rate	2005	0.70850471966	3.61455282846	1.93e-9
625	Deaths	Eastern Sub-Saharan Africa	Both	Age-standardized	Stomach cancer	Dietary risks	Rate	2006	0.69332160234	3.5587152503	1.9e-9
626	Deaths	Eastern Sub-Saharan Africa	Both	Age-standardized	Stomach cancer	Dietary risks	Rate	2007	0.672126153	3.46476218831	1.71e-9
627	Deaths	Eastern Sub-Saharan Africa	Both	Age-standardized	Stomach cancer	Dietary risks	Rate	2008	0.65645505088	3.38481045572	1.56e-9
628	Deaths	Eastern Sub-Saharan Africa	Both	Age-standardized	Stomach cancer	Dietary risks	Rate	2009	0.6405610725599999	3.29711436076	1.61e-9
629	Deaths	Eastern Sub-Saharan Africa	Both	Age-standardized	Stomach cancer	Dietary risks	Rate	2010	0.62929048209	3.22848857003	1.78e-9
630	Deaths	Eastern Sub-Saharan Africa	Both	Age-standardized	Stomach cancer	Dietary risks	Rate	2011	0.6143619714799999	3.15345940378	1.86e-9
631	Deaths	Eastern Sub-Saharan Africa	Both	Age-standardized	Stomach cancer	Dietary risks	Rate	2012	0.60047127413	3.07718037566	1.65e-9
632	Deaths	Eastern Sub-Saharan Africa	Both	Age-standardized	Stomach cancer	Dietary risks	Rate	2013	0.5877219056199999	3.02562024399	1.61e-9
633	Deaths	Eastern Sub-Saharan Africa	Both	Age-standardized	Stomach cancer	Dietary risks	Rate	2014	0.5774809753	2.97055410598	1.52e-9
634	Deaths	Eastern Sub-Saharan Africa	Both	Age-standardized	Stomach cancer	Dietary risks	Rate	2015	0.57081692441	2.94688090213	1.68e-9
635	Deaths	Eastern Sub-Saharan Africa	Both	Age-standardized	Stomach cancer	Dietary risks	Rate	2016	0.56578533956	2.90934818844	1.63e-9
636	Deaths	Eastern Sub-Saharan Africa	Both	Age-standardized	Stomach cancer	Dietary risks	Rate	2017	0.55800383922	2.88985014577	1.88e-9
637	Deaths	Eastern Sub-Saharan Africa	Both	Age-standardized	Stomach cancer	Dietary risks	Rate	2018	0.55263929259	2.85814576859	1.91e-9
638	Deaths	Eastern Sub-Saharan Africa	Both	Age-standardized	Stomach cancer	Dietary risks	Rate	2019	0.5472913095499999	2.83677018595	1.66e-9
639	Deaths	Eastern Sub-Saharan Africa	Both	Age-standardized	Stomach cancer	Dietary risks	Rate	2020	0.54333155245	2.79477667165	1.28e-9
640	Deaths	Eastern Sub-Saharan Africa	Both	Age-standardized	Stomach cancer	Dietary risks	Rate	2021	0.5380577132000001	2.79260190597	1.47e-9
641	Deaths	Western Sub-Saharan Africa	Both	Age-standardized	Stomach cancer	Dietary risks	Rate	1990	0.57417632734	3.06179651625	8e-11
642	Deaths	Western Sub-Saharan Africa	Both	Age-standardized	Stomach cancer	Dietary risks	Rate	1991	0.56621726922	3.02994907292	8e-11
643	Deaths	Western Sub-Saharan Africa	Both	Age-standardized	Stomach cancer	Dietary risks	Rate	1992	0.5620987012	3.02466205832	5e-11
644	Deaths	Western Sub-Saharan Africa	Both	Age-standardized	Stomach cancer	Dietary risks	Rate	1993	0.55698981801	2.98849126329	6e-11
645	Deaths	Western Sub-Saharan Africa	Both	Age-standardized	Stomach cancer	Dietary risks	Rate	1994	0.5520732056800001	2.9616493507	6e-11
646	Deaths	Western Sub-Saharan Africa	Both	Age-standardized	Stomach cancer	Dietary risks	Rate	1995	0.54747781373	2.88278629736	5e-11
647	Deaths	Western Sub-Saharan Africa	Both	Age-standardized	Stomach cancer	Dietary risks	Rate	1996	0.54147645705	2.91668465586	6e-11
648	Deaths	Western Sub-Saharan Africa	Both	Age-standardized	Stomach cancer	Dietary risks	Rate	1997	0.53554535255	2.84540394614	5e-11
649	Deaths	Western Sub-Saharan Africa	Both	Age-standardized	Stomach cancer	Dietary risks	Rate	1998	0.5305583297600001	2.80021010373	6e-11
650	Deaths	Western Sub-Saharan Africa	Both	Age-standardized	Stomach cancer	Dietary risks	Rate	1999	0.52573702311	2.76730693457	5e-11
651	Deaths	Western Sub-Saharan Africa	Both	Age-standardized	Stomach cancer	Dietary risks	Rate	2000	0.52380823099	2.74322878006	6e-11
652	Deaths	Western Sub-Saharan Africa	Both	Age-standardized	Stomach cancer	Dietary risks	Rate	2001	0.52024873782	2.72572503268	6e-11
653	Deaths	Western Sub-Saharan Africa	Both	Age-standardized	Stomach cancer	Dietary risks	Rate	2002	0.52502245936	2.74766560803	7e-11
654	Deaths	Western Sub-Saharan Africa	Both	Age-standardized	Stomach cancer	Dietary risks	Rate	2003	0.52607160305	2.7784982985	4e-11
655	Deaths	Western Sub-Saharan Africa	Both	Age-standardized	Stomach cancer	Dietary risks	Rate	2004	0.52832612188	2.7764319099	5e-11
656	Deaths	Western Sub-Saharan Africa	Both	Age-standardized	Stomach cancer	Dietary risks	Rate	2005	0.52775936115	2.74741294235	4e-11
657	Deaths	Western Sub-Saharan Africa	Both	Age-standardized	Stomach cancer	Dietary risks	Rate	2006	0.53031971306	2.81961425588	7e-11
658	Deaths	Western Sub-Saharan Africa	Both	Age-standardized	Stomach cancer	Dietary risks	Rate	2007	0.53276087185	2.77935868469	5e-11
659	Deaths	Western Sub-Saharan Africa	Both	Age-standardized	Stomach cancer	Dietary risks	Rate	2008	0.53438903866	2.84573600881	5e-11
660	Deaths	Western Sub-Saharan Africa	Both	Age-standardized	Stomach cancer	Dietary risks	Rate	2009	0.53660624471	2.81888924814	4e-11
661	Deaths	Western Sub-Saharan Africa	Both	Age-standardized	Stomach cancer	Dietary risks	Rate	2010	0.53932784545	2.82813603358	5e-11
662	Deaths	Western Sub-Saharan Africa	Both	Age-standardized	Stomach cancer	Dietary risks	Rate	2011	0.53838548588	2.82827671303	7e-11
663	Deaths	Western Sub-Saharan Africa	Both	Age-standardized	Stomach cancer	Dietary risks	Rate	2012	0.5390492518	2.80457895303	6e-11
664	Deaths	Western Sub-Saharan Africa	Both	Age-standardized	Stomach cancer	Dietary risks	Rate	2013	0.53965587941	2.83354947912	7e-11
665	Deaths	Western Sub-Saharan Africa	Both	Age-standardized	Stomach cancer	Dietary risks	Rate	2014	0.53497904079	2.78253318534	7e-11
666	Deaths	Western Sub-Saharan Africa	Both	Age-standardized	Stomach cancer	Dietary risks	Rate	2015	0.5277020275200001	2.77137093044	5e-11
667	Deaths	Western Sub-Saharan Africa	Both	Age-standardized	Stomach cancer	Dietary risks	Rate	2016	0.52308371683	2.70989900738	5e-11
668	Deaths	Western Sub-Saharan Africa	Both	Age-standardized	Stomach cancer	Dietary risks	Rate	2017	0.51747083852	2.68846464886	6e-11
669	Deaths	Western Sub-Saharan Africa	Both	Age-standardized	Stomach cancer	Dietary risks	Rate	2018	0.51021281948	2.64566514431	6e-11
670	Deaths	Western Sub-Saharan Africa	Both	Age-standardized	Stomach cancer	Dietary risks	Rate	2019	0.5029705982	2.57871940328	7e-11
671	Deaths	Western Sub-Saharan Africa	Both	Age-standardized	Stomach cancer	Dietary risks	Rate	2020	0.49619715524	2.56878929969	8e-11
672	Deaths	Western Sub-Saharan Africa	Both	Age-standardized	Stomach cancer	Dietary risks	Rate	2021	0.48807575423	2.54422195059	7e-11
