# Supplementary material for: Global impact of dietary risks on cancers: burdens across regions from 1990 to 2021 and the projection to 2035
Source: Front Nutr. 2025 Jul 4;12:1585305. doi: 10.3389/fnut.2025.1585305 (PMC12271164; doi:10.3389/fnut.2025.1585305)
Supplement: Supplementary file 1 [file Data_Sheet_1.zip › Supplementary data/Fig 8/Fig 8F.csv]

	measure_name	location_name	sex_name	age_name	cause_name	rei_name	metric_name	year	val	upper	lower
1	DALYs (Disability-Adjusted Life Years)	East Asia	Both	Age-standardized	Stomach cancer	Dietary risks	Rate	1990	96.58311465372	469.06745811977	-0.00000415242
2	DALYs (Disability-Adjusted Life Years)	East Asia	Both	Age-standardized	Stomach cancer	Dietary risks	Rate	1991	94.12800455849	475.0956518913	-0.00000393792
3	DALYs (Disability-Adjusted Life Years)	East Asia	Both	Age-standardized	Stomach cancer	Dietary risks	Rate	1992	91.74909444292	449.11247881616	-0.00000389728
4	DALYs (Disability-Adjusted Life Years)	East Asia	Both	Age-standardized	Stomach cancer	Dietary risks	Rate	1993	89.21300233199	443.6860090332101	-0.00000337149
5	DALYs (Disability-Adjusted Life Years)	East Asia	Both	Age-standardized	Stomach cancer	Dietary risks	Rate	1994	86.74986232863	438.42786877636	-0.00000336487
6	DALYs (Disability-Adjusted Life Years)	East Asia	Both	Age-standardized	Stomach cancer	Dietary risks	Rate	1995	84.88558425884	425.62921900816	-0.00000343329
7	DALYs (Disability-Adjusted Life Years)	East Asia	Both	Age-standardized	Stomach cancer	Dietary risks	Rate	1996	82.39698381356	405.62287905908	-0.00000270048
8	DALYs (Disability-Adjusted Life Years)	East Asia	Both	Age-standardized	Stomach cancer	Dietary risks	Rate	1997	80.0978927998	392.24658091856	-0.00000211658
9	DALYs (Disability-Adjusted Life Years)	East Asia	Both	Age-standardized	Stomach cancer	Dietary risks	Rate	1998	78.70199880236001	387.85877724765	-0.00000175077
10	DALYs (Disability-Adjusted Life Years)	East Asia	Both	Age-standardized	Stomach cancer	Dietary risks	Rate	1999	78.15095140522	388.67588922797	-0.00000175839
11	DALYs (Disability-Adjusted Life Years)	East Asia	Both	Age-standardized	Stomach cancer	Dietary risks	Rate	2000	77.71751833808	378.81356528763	-0.00000192109
12	DALYs (Disability-Adjusted Life Years)	East Asia	Both	Age-standardized	Stomach cancer	Dietary risks	Rate	2001	77.95210445848	384.24416421596	-0.00000198181
13	DALYs (Disability-Adjusted Life Years)	East Asia	Both	Age-standardized	Stomach cancer	Dietary risks	Rate	2002	76.98648569992	374.58566741383	-0.00000185334
14	DALYs (Disability-Adjusted Life Years)	East Asia	Both	Age-standardized	Stomach cancer	Dietary risks	Rate	2003	76.40661499131001	371.46365279745	-0.00000196358
15	DALYs (Disability-Adjusted Life Years)	East Asia	Both	Age-standardized	Stomach cancer	Dietary risks	Rate	2004	76.34211747616	372.6565142178	-0.00000155602
16	DALYs (Disability-Adjusted Life Years)	East Asia	Both	Age-standardized	Stomach cancer	Dietary risks	Rate	2005	73.03739962072001	357.23708585137	-0.00000155829
17	DALYs (Disability-Adjusted Life Years)	East Asia	Both	Age-standardized	Stomach cancer	Dietary risks	Rate	2006	67.19152655645999	330.52139233622	-0.00000136471
18	DALYs (Disability-Adjusted Life Years)	East Asia	Both	Age-standardized	Stomach cancer	Dietary risks	Rate	2007	63.24875210450001	309.8717197721	-0.00000114927
19	DALYs (Disability-Adjusted Life Years)	East Asia	Both	Age-standardized	Stomach cancer	Dietary risks	Rate	2008	61.24072461142	303.53358410654	-9.6218e-7
20	DALYs (Disability-Adjusted Life Years)	East Asia	Both	Age-standardized	Stomach cancer	Dietary risks	Rate	2009	59.13361027877001	290.26101519489	-0.00000109148
21	DALYs (Disability-Adjusted Life Years)	East Asia	Both	Age-standardized	Stomach cancer	Dietary risks	Rate	2010	57.15996440282	285.75661598991	-9.7406e-7
22	DALYs (Disability-Adjusted Life Years)	East Asia	Both	Age-standardized	Stomach cancer	Dietary risks	Rate	2011	54.52571221181	262.57637994778	-0.00000122029
23	DALYs (Disability-Adjusted Life Years)	East Asia	Both	Age-standardized	Stomach cancer	Dietary risks	Rate	2012	52.56819723378	258.69650170061	-0.00000112077
24	DALYs (Disability-Adjusted Life Years)	East Asia	Both	Age-standardized	Stomach cancer	Dietary risks	Rate	2013	50.11400786358	245.40880966038	-9.7669e-7
25	DALYs (Disability-Adjusted Life Years)	East Asia	Both	Age-standardized	Stomach cancer	Dietary risks	Rate	2014	48.01994484121	239.96156509561	-0.00000107846
26	DALYs (Disability-Adjusted Life Years)	East Asia	Both	Age-standardized	Stomach cancer	Dietary risks	Rate	2015	46.1042300224	227.07039715725	-7.8964e-7
27	DALYs (Disability-Adjusted Life Years)	East Asia	Both	Age-standardized	Stomach cancer	Dietary risks	Rate	2016	45.4643303558	227.31287463613	-9.6557e-7
28	DALYs (Disability-Adjusted Life Years)	East Asia	Both	Age-standardized	Stomach cancer	Dietary risks	Rate	2017	44.13388699828	222.44151722361	-8.8383e-7
29	DALYs (Disability-Adjusted Life Years)	East Asia	Both	Age-standardized	Stomach cancer	Dietary risks	Rate	2018	43.27101845582	215.87411157445	-0.00000104471
30	DALYs (Disability-Adjusted Life Years)	East Asia	Both	Age-standardized	Stomach cancer	Dietary risks	Rate	2019	42.55737263919	218.83176923552	-6.4841e-7
31	DALYs (Disability-Adjusted Life Years)	East Asia	Both	Age-standardized	Stomach cancer	Dietary risks	Rate	2020	41.82403451879	202.11318068091	-5.8425e-7
32	DALYs (Disability-Adjusted Life Years)	East Asia	Both	Age-standardized	Stomach cancer	Dietary risks	Rate	2021	41.09208176113999	206.62715260487	-4.76e-7
33	DALYs (Disability-Adjusted Life Years)	Southeast Asia	Both	Age-standardized	Stomach cancer	Dietary risks	Rate	1990	23.48903641657	118.13612755995	3.0772e-7
34	DALYs (Disability-Adjusted Life Years)	Southeast Asia	Both	Age-standardized	Stomach cancer	Dietary risks	Rate	1991	23.21286329887	117.06692130689	3.4951e-7
35	DALYs (Disability-Adjusted Life Years)	Southeast Asia	Both	Age-standardized	Stomach cancer	Dietary risks	Rate	1992	22.94744315515	115.67545647125	3.6507e-7
36	DALYs (Disability-Adjusted Life Years)	Southeast Asia	Both	Age-standardized	Stomach cancer	Dietary risks	Rate	1993	22.73327581651	114.08261421535	2.8979e-7
37	DALYs (Disability-Adjusted Life Years)	Southeast Asia	Both	Age-standardized	Stomach cancer	Dietary risks	Rate	1994	22.51774296081	112.5999835443	2.9737e-7
38	DALYs (Disability-Adjusted Life Years)	Southeast Asia	Both	Age-standardized	Stomach cancer	Dietary risks	Rate	1995	22.25311416469	111.34174411278	2.7659e-7
39	DALYs (Disability-Adjusted Life Years)	Southeast Asia	Both	Age-standardized	Stomach cancer	Dietary risks	Rate	1996	21.88207678502	108.42148447606	2.8964e-7
40	DALYs (Disability-Adjusted Life Years)	Southeast Asia	Both	Age-standardized	Stomach cancer	Dietary risks	Rate	1997	21.27372398112	106.64232416823	3.0956e-7
41	DALYs (Disability-Adjusted Life Years)	Southeast Asia	Both	Age-standardized	Stomach cancer	Dietary risks	Rate	1998	21.06284183126	104.82619751561	2.3294e-7
42	DALYs (Disability-Adjusted Life Years)	Southeast Asia	Both	Age-standardized	Stomach cancer	Dietary risks	Rate	1999	20.9693166318	104.49586709633	2.0902e-7
43	DALYs (Disability-Adjusted Life Years)	Southeast Asia	Both	Age-standardized	Stomach cancer	Dietary risks	Rate	2000	20.63627816449	102.45721861657	2.3863e-7
44	DALYs (Disability-Adjusted Life Years)	Southeast Asia	Both	Age-standardized	Stomach cancer	Dietary risks	Rate	2001	20.08157269672	99.56531254726	2.4309e-7
45	DALYs (Disability-Adjusted Life Years)	Southeast Asia	Both	Age-standardized	Stomach cancer	Dietary risks	Rate	2002	19.77365682332	97.23739738199	2.756e-7
46	DALYs (Disability-Adjusted Life Years)	Southeast Asia	Both	Age-standardized	Stomach cancer	Dietary risks	Rate	2003	19.38814328281	96.18018493014	2.4927e-7
47	DALYs (Disability-Adjusted Life Years)	Southeast Asia	Both	Age-standardized	Stomach cancer	Dietary risks	Rate	2004	18.9286593795	93.80630702491	2.1402e-7
48	DALYs (Disability-Adjusted Life Years)	Southeast Asia	Both	Age-standardized	Stomach cancer	Dietary risks	Rate	2005	18.48494409025	92.65059625917	2.4103e-7
49	DALYs (Disability-Adjusted Life Years)	Southeast Asia	Both	Age-standardized	Stomach cancer	Dietary risks	Rate	2006	17.91078086755	89.02653001794	1.8596e-7
50	DALYs (Disability-Adjusted Life Years)	Southeast Asia	Both	Age-standardized	Stomach cancer	Dietary risks	Rate	2007	17.46220283608	88.40267762103001	1.861e-7
51	DALYs (Disability-Adjusted Life Years)	Southeast Asia	Both	Age-standardized	Stomach cancer	Dietary risks	Rate	2008	17.07079045843	85.42863509428	1.4567e-7
52	DALYs (Disability-Adjusted Life Years)	Southeast Asia	Both	Age-standardized	Stomach cancer	Dietary risks	Rate	2009	16.70470381322	83.61246051135001	1.6777e-7
53	DALYs (Disability-Adjusted Life Years)	Southeast Asia	Both	Age-standardized	Stomach cancer	Dietary risks	Rate	2010	16.34933163631	82.85384338962	1.6332e-7
54	DALYs (Disability-Adjusted Life Years)	Southeast Asia	Both	Age-standardized	Stomach cancer	Dietary risks	Rate	2011	16.00875068232	80.26006418413	1.5014e-7
55	DALYs (Disability-Adjusted Life Years)	Southeast Asia	Both	Age-standardized	Stomach cancer	Dietary risks	Rate	2012	15.66800940199	78.21388806531	1.8067e-7
56	DALYs (Disability-Adjusted Life Years)	Southeast Asia	Both	Age-standardized	Stomach cancer	Dietary risks	Rate	2013	15.34271981896	77.70542101372	1.8502e-7
57	DALYs (Disability-Adjusted Life Years)	Southeast Asia	Both	Age-standardized	Stomach cancer	Dietary risks	Rate	2014	15.08362369027	76.0471420318	2.0365e-7
58	DALYs (Disability-Adjusted Life Years)	Southeast Asia	Both	Age-standardized	Stomach cancer	Dietary risks	Rate	2015	14.88677476708	73.75185697269	1.6347e-7
59	DALYs (Disability-Adjusted Life Years)	Southeast Asia	Both	Age-standardized	Stomach cancer	Dietary risks	Rate	2016	14.7705261076	74.08447040497	1.7265e-7
60	DALYs (Disability-Adjusted Life Years)	Southeast Asia	Both	Age-standardized	Stomach cancer	Dietary risks	Rate	2017	14.63084621959	72.13065094299	1.7828e-7
61	DALYs (Disability-Adjusted Life Years)	Southeast Asia	Both	Age-standardized	Stomach cancer	Dietary risks	Rate	2018	14.41502833958	72.15464250555	1.7924e-7
62	DALYs (Disability-Adjusted Life Years)	Southeast Asia	Both	Age-standardized	Stomach cancer	Dietary risks	Rate	2019	14.29364442	70.92522053608	1.8315e-7
63	DALYs (Disability-Adjusted Life Years)	Southeast Asia	Both	Age-standardized	Stomach cancer	Dietary risks	Rate	2020	14.10528946562	72.18330539498	1.9095e-7
64	DALYs (Disability-Adjusted Life Years)	Southeast Asia	Both	Age-standardized	Stomach cancer	Dietary risks	Rate	2021	13.98103829517	71.2531380775	1.5679e-7
65	DALYs (Disability-Adjusted Life Years)	Oceania	Both	Age-standardized	Stomach cancer	Dietary risks	Rate	1990	32.70602539551	178.43361720182	9.113e-8
66	DALYs (Disability-Adjusted Life Years)	Oceania	Both	Age-standardized	Stomach cancer	Dietary risks	Rate	1991	32.72702417113999	175.68896084934	9.197e-8
67	DALYs (Disability-Adjusted Life Years)	Oceania	Both	Age-standardized	Stomach cancer	Dietary risks	Rate	1992	32.39490529609	176.4497915837	6.989e-8
68	DALYs (Disability-Adjusted Life Years)	Oceania	Both	Age-standardized	Stomach cancer	Dietary risks	Rate	1993	31.99871118923	176.04010111358	4.952e-8
69	DALYs (Disability-Adjusted Life Years)	Oceania	Both	Age-standardized	Stomach cancer	Dietary risks	Rate	1994	31.44345033444	173.43421830101	7.432e-8
70	DALYs (Disability-Adjusted Life Years)	Oceania	Both	Age-standardized	Stomach cancer	Dietary risks	Rate	1995	30.97188372826	170.54846035095	9.598e-8
71	DALYs (Disability-Adjusted Life Years)	Oceania	Both	Age-standardized	Stomach cancer	Dietary risks	Rate	1996	30.84678687159	170.82113079829	1.5455e-7
72	DALYs (Disability-Adjusted Life Years)	Oceania	Both	Age-standardized	Stomach cancer	Dietary risks	Rate	1997	30.35633831891	167.73086295416	1.1247e-7
73	DALYs (Disability-Adjusted Life Years)	Oceania	Both	Age-standardized	Stomach cancer	Dietary risks	Rate	1998	30.02532049018	163.64871542069	9.707000000000001e-8
74	DALYs (Disability-Adjusted Life Years)	Oceania	Both	Age-standardized	Stomach cancer	Dietary risks	Rate	1999	29.81039789419	161.63341675365	5.478000000000001e-8
75	DALYs (Disability-Adjusted Life Years)	Oceania	Both	Age-standardized	Stomach cancer	Dietary risks	Rate	2000	29.57502188304	158.99450996426	1.4685e-7
76	DALYs (Disability-Adjusted Life Years)	Oceania	Both	Age-standardized	Stomach cancer	Dietary risks	Rate	2001	29.09690420644	157.49439395465	1.4295e-7
77	DALYs (Disability-Adjusted Life Years)	Oceania	Both	Age-standardized	Stomach cancer	Dietary risks	Rate	2002	28.73346436381	155.70776205018	1.2568e-7
78	DALYs (Disability-Adjusted Life Years)	Oceania	Both	Age-standardized	Stomach cancer	Dietary risks	Rate	2003	28.25813822457	152.03866754353	1.4853e-7
79	DALYs (Disability-Adjusted Life Years)	Oceania	Both	Age-standardized	Stomach cancer	Dietary risks	Rate	2004	27.78553998715	146.19777663406	1.5849e-7
80	DALYs (Disability-Adjusted Life Years)	Oceania	Both	Age-standardized	Stomach cancer	Dietary risks	Rate	2005	27.74627409353	147.04863130786	1.2414e-7
81	DALYs (Disability-Adjusted Life Years)	Oceania	Both	Age-standardized	Stomach cancer	Dietary risks	Rate	2006	27.70040819746	146.15126979049	1.2076e-7
82	DALYs (Disability-Adjusted Life Years)	Oceania	Both	Age-standardized	Stomach cancer	Dietary risks	Rate	2007	27.48668868752	145.27024291199	9.853000000000001e-8
83	DALYs (Disability-Adjusted Life Years)	Oceania	Both	Age-standardized	Stomach cancer	Dietary risks	Rate	2008	27.18791981709	142.72210149646	9.211e-8
84	DALYs (Disability-Adjusted Life Years)	Oceania	Both	Age-standardized	Stomach cancer	Dietary risks	Rate	2009	26.72028690988	140.54287056492	6.594e-8
85	DALYs (Disability-Adjusted Life Years)	Oceania	Both	Age-standardized	Stomach cancer	Dietary risks	Rate	2010	26.89180204907	141.95627525192	9.052e-8
86	DALYs (Disability-Adjusted Life Years)	Oceania	Both	Age-standardized	Stomach cancer	Dietary risks	Rate	2011	27.07080631178	141.54846341562	1.092e-7
87	DALYs (Disability-Adjusted Life Years)	Oceania	Both	Age-standardized	Stomach cancer	Dietary risks	Rate	2012	26.88265533474	141.27948662221	7.367e-8
88	DALYs (Disability-Adjusted Life Years)	Oceania	Both	Age-standardized	Stomach cancer	Dietary risks	Rate	2013	26.47238281022	138.25562387952	5.179e-8
89	DALYs (Disability-Adjusted Life Years)	Oceania	Both	Age-standardized	Stomach cancer	Dietary risks	Rate	2014	26.39194717158	138.19877153444	3.988e-8
90	DALYs (Disability-Adjusted Life Years)	Oceania	Both	Age-standardized	Stomach cancer	Dietary risks	Rate	2015	26.39020070183	138.60677371635	8.821000000000002e-8
91	DALYs (Disability-Adjusted Life Years)	Oceania	Both	Age-standardized	Stomach cancer	Dietary risks	Rate	2016	25.93697912877	137.42075554526	1.0045e-7
92	DALYs (Disability-Adjusted Life Years)	Oceania	Both	Age-standardized	Stomach cancer	Dietary risks	Rate	2017	25.89673101102	140.18382382225	9.092e-8
93	DALYs (Disability-Adjusted Life Years)	Oceania	Both	Age-standardized	Stomach cancer	Dietary risks	Rate	2018	25.79239650792	138.57203318233	9.746000000000001e-8
94	DALYs (Disability-Adjusted Life Years)	Oceania	Both	Age-standardized	Stomach cancer	Dietary risks	Rate	2019	25.98889019693	139.89154963812	8.965e-8
95	DALYs (Disability-Adjusted Life Years)	Oceania	Both	Age-standardized	Stomach cancer	Dietary risks	Rate	2020	25.78928912056	139.11613972259	1.1774e-7
96	DALYs (Disability-Adjusted Life Years)	Oceania	Both	Age-standardized	Stomach cancer	Dietary risks	Rate	2021	25.52015440373	134.98194936538	8.537e-8
97	DALYs (Disability-Adjusted Life Years)	Central Asia	Both	Age-standardized	Stomach cancer	Dietary risks	Rate	1990	57.97033255076001	288.43129562849	6.4253e-7
98	DALYs (Disability-Adjusted Life Years)	Central Asia	Both	Age-standardized	Stomach cancer	Dietary risks	Rate	1991	55.66396697557	276.19435212708	5.5242e-7
99	DALYs (Disability-Adjusted Life Years)	Central Asia	Both	Age-standardized	Stomach cancer	Dietary risks	Rate	1992	54.69829806046999	270.68093042482	6.2647e-7
100	DALYs (Disability-Adjusted Life Years)	Central Asia	Both	Age-standardized	Stomach cancer	Dietary risks	Rate	1993	52.36850377516	260.66169760194	4.7685e-7
101	DALYs (Disability-Adjusted Life Years)	Central Asia	Both	Age-standardized	Stomach cancer	Dietary risks	Rate	1994	50.27163791242	250.6813818138	4.1704e-7
102	DALYs (Disability-Adjusted Life Years)	Central Asia	Both	Age-standardized	Stomach cancer	Dietary risks	Rate	1995	49.23273137489	246.64239601377	4.425e-7
103	DALYs (Disability-Adjusted Life Years)	Central Asia	Both	Age-standardized	Stomach cancer	Dietary risks	Rate	1996	47.78157359179	238.77614477497	4.3917e-7
104	DALYs (Disability-Adjusted Life Years)	Central Asia	Both	Age-standardized	Stomach cancer	Dietary risks	Rate	1997	45.60467840096999	229.50990104983	4.324e-7
105	DALYs (Disability-Adjusted Life Years)	Central Asia	Both	Age-standardized	Stomach cancer	Dietary risks	Rate	1998	43.65095825183	218.29111582221	3.3241e-7
106	DALYs (Disability-Adjusted Life Years)	Central Asia	Both	Age-standardized	Stomach cancer	Dietary risks	Rate	1999	42.07382294833	210.29214452696	2.3962e-7
107	DALYs (Disability-Adjusted Life Years)	Central Asia	Both	Age-standardized	Stomach cancer	Dietary risks	Rate	2000	41.06257137454	205.09381549094	2.048e-7
108	DALYs (Disability-Adjusted Life Years)	Central Asia	Both	Age-standardized	Stomach cancer	Dietary risks	Rate	2001	39.5744236052	197.30494768204	1.9216e-7
109	DALYs (Disability-Adjusted Life Years)	Central Asia	Both	Age-standardized	Stomach cancer	Dietary risks	Rate	2002	38.70458705397	194.37303278668	1.8453e-7
110	DALYs (Disability-Adjusted Life Years)	Central Asia	Both	Age-standardized	Stomach cancer	Dietary risks	Rate	2003	38.52146839218	195.31520225355	1.6737e-7
111	DALYs (Disability-Adjusted Life Years)	Central Asia	Both	Age-standardized	Stomach cancer	Dietary risks	Rate	2004	37.98416574257	192.86565366239	1.6838e-7
112	DALYs (Disability-Adjusted Life Years)	Central Asia	Both	Age-standardized	Stomach cancer	Dietary risks	Rate	2005	37.41149182946	189.4422522734	1.9572e-7
113	DALYs (Disability-Adjusted Life Years)	Central Asia	Both	Age-standardized	Stomach cancer	Dietary risks	Rate	2006	35.33427498471	179.16065379484	1.608e-7
114	DALYs (Disability-Adjusted Life Years)	Central Asia	Both	Age-standardized	Stomach cancer	Dietary risks	Rate	2007	34.32764386828	174.56835795868	1.5227e-7
115	DALYs (Disability-Adjusted Life Years)	Central Asia	Both	Age-standardized	Stomach cancer	Dietary risks	Rate	2008	33.7826609475	174.02425392959	1.5856e-7
116	DALYs (Disability-Adjusted Life Years)	Central Asia	Both	Age-standardized	Stomach cancer	Dietary risks	Rate	2009	32.93882941544	170.20188446295	1.4359e-7
117	DALYs (Disability-Adjusted Life Years)	Central Asia	Both	Age-standardized	Stomach cancer	Dietary risks	Rate	2010	32.41815267289	167.1701777997	1.2154e-7
118	DALYs (Disability-Adjusted Life Years)	Central Asia	Both	Age-standardized	Stomach cancer	Dietary risks	Rate	2011	31.58306726464	163.02504979132	1.1074e-7
119	DALYs (Disability-Adjusted Life Years)	Central Asia	Both	Age-standardized	Stomach cancer	Dietary risks	Rate	2012	30.646419827	158.07282883509	1.0964e-7
120	DALYs (Disability-Adjusted Life Years)	Central Asia	Both	Age-standardized	Stomach cancer	Dietary risks	Rate	2013	29.34820878284	150.23912400862	9.038e-8
121	DALYs (Disability-Adjusted Life Years)	Central Asia	Both	Age-standardized	Stomach cancer	Dietary risks	Rate	2014	28.71511089537	147.31358679608	9.667e-8
122	DALYs (Disability-Adjusted Life Years)	Central Asia	Both	Age-standardized	Stomach cancer	Dietary risks	Rate	2015	28.57226904112	146.91715660332	1.1439e-7
123	DALYs (Disability-Adjusted Life Years)	Central Asia	Both	Age-standardized	Stomach cancer	Dietary risks	Rate	2016	27.76201934195	143.12563725518	1.114e-7
124	DALYs (Disability-Adjusted Life Years)	Central Asia	Both	Age-standardized	Stomach cancer	Dietary risks	Rate	2017	26.26974138774	135.5594621064	1.0864e-7
125	DALYs (Disability-Adjusted Life Years)	Central Asia	Both	Age-standardized	Stomach cancer	Dietary risks	Rate	2018	25.1059231849	129.96405950973	8.902e-8
126	DALYs (Disability-Adjusted Life Years)	Central Asia	Both	Age-standardized	Stomach cancer	Dietary risks	Rate	2019	24.31498318778	125.96804538358	9.886e-8
127	DALYs (Disability-Adjusted Life Years)	Central Asia	Both	Age-standardized	Stomach cancer	Dietary risks	Rate	2020	23.66430593903	121.81232461284	9.852000000000001e-8
128	DALYs (Disability-Adjusted Life Years)	Central Asia	Both	Age-standardized	Stomach cancer	Dietary risks	Rate	2021	23.07525683797	119.4417965327	9.327e-8
129	DALYs (Disability-Adjusted Life Years)	Central Europe	Both	Age-standardized	Stomach cancer	Dietary risks	Rate	1990	36.71581464147	185.31419498712	-3.760700000000001e-7
130	DALYs (Disability-Adjusted Life Years)	Central Europe	Both	Age-standardized	Stomach cancer	Dietary risks	Rate	1991	35.9243506708	180.10255863813	-3.3948e-7
131	DALYs (Disability-Adjusted Life Years)	Central Europe	Both	Age-standardized	Stomach cancer	Dietary risks	Rate	1992	35.46490918824	176.74128894967	-3.4822e-7
132	DALYs (Disability-Adjusted Life Years)	Central Europe	Both	Age-standardized	Stomach cancer	Dietary risks	Rate	1993	34.35525692692	171.06944974664	-1.56e-7
133	DALYs (Disability-Adjusted Life Years)	Central Europe	Both	Age-standardized	Stomach cancer	Dietary risks	Rate	1994	33.64059249779	167.13512150229	-9.317e-8
134	DALYs (Disability-Adjusted Life Years)	Central Europe	Both	Age-standardized	Stomach cancer	Dietary risks	Rate	1995	33.15260128172	165.41364773591	-7.649e-8
135	DALYs (Disability-Adjusted Life Years)	Central Europe	Both	Age-standardized	Stomach cancer	Dietary risks	Rate	1996	32.2210992563	160.67766943195	-1.114e-8
136	DALYs (Disability-Adjusted Life Years)	Central Europe	Both	Age-standardized	Stomach cancer	Dietary risks	Rate	1997	31.93084858632	159.22560195026	1.683e-8
137	DALYs (Disability-Adjusted Life Years)	Central Europe	Both	Age-standardized	Stomach cancer	Dietary risks	Rate	1998	31.17475213534	155.70169643769	2.074e-8
138	DALYs (Disability-Adjusted Life Years)	Central Europe	Both	Age-standardized	Stomach cancer	Dietary risks	Rate	1999	30.89548951189	154.83367831063	-1.034e-8
139	DALYs (Disability-Adjusted Life Years)	Central Europe	Both	Age-standardized	Stomach cancer	Dietary risks	Rate	2000	29.81481356405	149.04859371469	8.11e-9
140	DALYs (Disability-Adjusted Life Years)	Central Europe	Both	Age-standardized	Stomach cancer	Dietary risks	Rate	2001	29.26452670828	146.61092308989	3.432e-8
141	DALYs (Disability-Adjusted Life Years)	Central Europe	Both	Age-standardized	Stomach cancer	Dietary risks	Rate	2002	28.71447825552	143.89965414813	1.2019e-7
142	DALYs (Disability-Adjusted Life Years)	Central Europe	Both	Age-standardized	Stomach cancer	Dietary risks	Rate	2003	28.09055650789	140.99837281917	1.4401e-7
143	DALYs (Disability-Adjusted Life Years)	Central Europe	Both	Age-standardized	Stomach cancer	Dietary risks	Rate	2004	27.37976751145	137.34613784167	1.3e-7
144	DALYs (Disability-Adjusted Life Years)	Central Europe	Both	Age-standardized	Stomach cancer	Dietary risks	Rate	2005	26.40887079215	132.55115667067	1.3369e-7
145	DALYs (Disability-Adjusted Life Years)	Central Europe	Both	Age-standardized	Stomach cancer	Dietary risks	Rate	2006	25.57158296476	127.91418927442	1.3417e-7
146	DALYs (Disability-Adjusted Life Years)	Central Europe	Both	Age-standardized	Stomach cancer	Dietary risks	Rate	2007	25.0551668016	125.49653571177	1.6491e-7
147	DALYs (Disability-Adjusted Life Years)	Central Europe	Both	Age-standardized	Stomach cancer	Dietary risks	Rate	2008	24.40883256279	122.22222183963	1.4601e-7
148	DALYs (Disability-Adjusted Life Years)	Central Europe	Both	Age-standardized	Stomach cancer	Dietary risks	Rate	2009	23.48727971589	117.55604907209	2.0566e-7
149	DALYs (Disability-Adjusted Life Years)	Central Europe	Both	Age-standardized	Stomach cancer	Dietary risks	Rate	2010	22.48998961991	112.45971071262	2.463e-7
150	DALYs (Disability-Adjusted Life Years)	Central Europe	Both	Age-standardized	Stomach cancer	Dietary risks	Rate	2011	21.67181306755	107.91277974168	2.8345e-7
151	DALYs (Disability-Adjusted Life Years)	Central Europe	Both	Age-standardized	Stomach cancer	Dietary risks	Rate	2012	21.05469845205	104.47093344141	2.5553e-7
152	DALYs (Disability-Adjusted Life Years)	Central Europe	Both	Age-standardized	Stomach cancer	Dietary risks	Rate	2013	20.18575450965	99.84615157877	2.2094e-7
153	DALYs (Disability-Adjusted Life Years)	Central Europe	Both	Age-standardized	Stomach cancer	Dietary risks	Rate	2014	19.78138842039	98.09751811657	2.4126e-7
154	DALYs (Disability-Adjusted Life Years)	Central Europe	Both	Age-standardized	Stomach cancer	Dietary risks	Rate	2015	19.53357206213	96.96785327748	3.0084e-7
155	DALYs (Disability-Adjusted Life Years)	Central Europe	Both	Age-standardized	Stomach cancer	Dietary risks	Rate	2016	18.95933423267	94.03590241845	3.5333e-7
156	DALYs (Disability-Adjusted Life Years)	Central Europe	Both	Age-standardized	Stomach cancer	Dietary risks	Rate	2017	18.39125609501	91.66062868118	3.7942e-7
157	DALYs (Disability-Adjusted Life Years)	Central Europe	Both	Age-standardized	Stomach cancer	Dietary risks	Rate	2018	17.88892478874	89.37080479048001	3.704e-7
158	DALYs (Disability-Adjusted Life Years)	Central Europe	Both	Age-standardized	Stomach cancer	Dietary risks	Rate	2019	17.32823501804	86.32210903085	1.8971e-7
159	DALYs (Disability-Adjusted Life Years)	Central Europe	Both	Age-standardized	Stomach cancer	Dietary risks	Rate	2020	16.86453298151	83.2841157711	2.7651e-7
160	DALYs (Disability-Adjusted Life Years)	Central Europe	Both	Age-standardized	Stomach cancer	Dietary risks	Rate	2021	16.70751497549	81.88063553741	3.0512e-7
161	DALYs (Disability-Adjusted Life Years)	Australasia	Both	Age-standardized	Stomach cancer	Dietary risks	Rate	1990	11.25498956777	61.37312548524	7.5e-10
162	DALYs (Disability-Adjusted Life Years)	Australasia	Both	Age-standardized	Stomach cancer	Dietary risks	Rate	1991	10.93645665671	59.4069984544	7.8e-10
163	DALYs (Disability-Adjusted Life Years)	Australasia	Both	Age-standardized	Stomach cancer	Dietary risks	Rate	1992	10.6256542365	57.40940371954	9.4e-10
164	DALYs (Disability-Adjusted Life Years)	Australasia	Both	Age-standardized	Stomach cancer	Dietary risks	Rate	1993	10.17476986099	54.81925155316	3.7e-10
165	DALYs (Disability-Adjusted Life Years)	Australasia	Both	Age-standardized	Stomach cancer	Dietary risks	Rate	1994	9.86852428091	52.87938175887	1.23e-9
166	DALYs (Disability-Adjusted Life Years)	Australasia	Both	Age-standardized	Stomach cancer	Dietary risks	Rate	1995	9.67605865094	51.70015433359001	7.000000000000001e-10
167	DALYs (Disability-Adjusted Life Years)	Australasia	Both	Age-standardized	Stomach cancer	Dietary risks	Rate	1996	9.42148636794	50.52546757638	9.4e-10
168	DALYs (Disability-Adjusted Life Years)	Australasia	Both	Age-standardized	Stomach cancer	Dietary risks	Rate	1997	9.18551515291	49.73851688974	6.4e-10
169	DALYs (Disability-Adjusted Life Years)	Australasia	Both	Age-standardized	Stomach cancer	Dietary risks	Rate	1998	9.06667981794	49.53296977964	1.62e-9
170	DALYs (Disability-Adjusted Life Years)	Australasia	Both	Age-standardized	Stomach cancer	Dietary risks	Rate	1999	8.88087158653	48.63785449523	4.3e-10
171	DALYs (Disability-Adjusted Life Years)	Australasia	Both	Age-standardized	Stomach cancer	Dietary risks	Rate	2000	8.552470061860001	46.97111903647	1.44e-9
172	DALYs (Disability-Adjusted Life Years)	Australasia	Both	Age-standardized	Stomach cancer	Dietary risks	Rate	2001	8.27247786037	45.43151275141	2.14e-9
173	DALYs (Disability-Adjusted Life Years)	Australasia	Both	Age-standardized	Stomach cancer	Dietary risks	Rate	2002	8.1320359224	44.40411044527	1.39e-9
174	DALYs (Disability-Adjusted Life Years)	Australasia	Both	Age-standardized	Stomach cancer	Dietary risks	Rate	2003	7.95336607035	43.39971310154	2.39e-9
175	DALYs (Disability-Adjusted Life Years)	Australasia	Both	Age-standardized	Stomach cancer	Dietary risks	Rate	2004	7.684324596130001	42.13838133541	1.77e-9
176	DALYs (Disability-Adjusted Life Years)	Australasia	Both	Age-standardized	Stomach cancer	Dietary risks	Rate	2005	7.34006779954	39.99658179418	2.39e-9
177	DALYs (Disability-Adjusted Life Years)	Australasia	Both	Age-standardized	Stomach cancer	Dietary risks	Rate	2006	7.25923653445	39.40160516884	2.9e-9
178	DALYs (Disability-Adjusted Life Years)	Australasia	Both	Age-standardized	Stomach cancer	Dietary risks	Rate	2007	7.18783661966	39.16438326161	2.95e-9
179	DALYs (Disability-Adjusted Life Years)	Australasia	Both	Age-standardized	Stomach cancer	Dietary risks	Rate	2008	7.094238940529999	38.796436949	2.11e-9
180	DALYs (Disability-Adjusted Life Years)	Australasia	Both	Age-standardized	Stomach cancer	Dietary risks	Rate	2009	6.89782762006	37.74085174824	2.549999999999999e-9
181	DALYs (Disability-Adjusted Life Years)	Australasia	Both	Age-standardized	Stomach cancer	Dietary risks	Rate	2010	6.812080534630001	37.46286764598999	1.85e-9
182	DALYs (Disability-Adjusted Life Years)	Australasia	Both	Age-standardized	Stomach cancer	Dietary risks	Rate	2011	6.640479256030001	36.56950121246	1.71e-9
183	DALYs (Disability-Adjusted Life Years)	Australasia	Both	Age-standardized	Stomach cancer	Dietary risks	Rate	2012	6.43112358153	35.58141430894	8.599999999999998e-10
184	DALYs (Disability-Adjusted Life Years)	Australasia	Both	Age-standardized	Stomach cancer	Dietary risks	Rate	2013	6.35667869237	34.91378418092	1.2e-9
185	DALYs (Disability-Adjusted Life Years)	Australasia	Both	Age-standardized	Stomach cancer	Dietary risks	Rate	2014	6.22184844897	34.14479262494	4.8e-10
186	DALYs (Disability-Adjusted Life Years)	Australasia	Both	Age-standardized	Stomach cancer	Dietary risks	Rate	2015	6.2996800049	34.69917280798	3.8e-10
187	DALYs (Disability-Adjusted Life Years)	Australasia	Both	Age-standardized	Stomach cancer	Dietary risks	Rate	2016	6.23948735965	34.2178741701	5.4e-10
188	DALYs (Disability-Adjusted Life Years)	Australasia	Both	Age-standardized	Stomach cancer	Dietary risks	Rate	2017	6.139771442010001	33.69159235217	6.1e-10
189	DALYs (Disability-Adjusted Life Years)	Australasia	Both	Age-standardized	Stomach cancer	Dietary risks	Rate	2018	5.96878041084	32.87956134374	4.1e-10
190	DALYs (Disability-Adjusted Life Years)	Australasia	Both	Age-standardized	Stomach cancer	Dietary risks	Rate	2019	6.036466037419999	33.16371059471	2.8e-10
191	DALYs (Disability-Adjusted Life Years)	Australasia	Both	Age-standardized	Stomach cancer	Dietary risks	Rate	2020	5.65734635708	31.076376508	3e-10
192	DALYs (Disability-Adjusted Life Years)	Australasia	Both	Age-standardized	Stomach cancer	Dietary risks	Rate	2021	5.71600687563	31.14026044932	1.22e-9
193	DALYs (Disability-Adjusted Life Years)	Eastern Europe	Both	Age-standardized	Stomach cancer	Dietary risks	Rate	1990	61.63373944874	320.71830957809	-7.09e-8
194	DALYs (Disability-Adjusted Life Years)	Eastern Europe	Both	Age-standardized	Stomach cancer	Dietary risks	Rate	1991	60.17598607308999	313.50583761035	-3.598e-8
195	DALYs (Disability-Adjusted Life Years)	Eastern Europe	Both	Age-standardized	Stomach cancer	Dietary risks	Rate	1992	59.47637856251	310.93653783457	-3.543e-8
196	DALYs (Disability-Adjusted Life Years)	Eastern Europe	Both	Age-standardized	Stomach cancer	Dietary risks	Rate	1993	60.98967368494	319.00266861688	-3.438e-8
197	DALYs (Disability-Adjusted Life Years)	Eastern Europe	Both	Age-standardized	Stomach cancer	Dietary risks	Rate	1994	60.75481268246001	316.52129532713	7.81e-9
198	DALYs (Disability-Adjusted Life Years)	Eastern Europe	Both	Age-standardized	Stomach cancer	Dietary risks	Rate	1995	57.71278768889	301.23228754903	2.114e-8
199	DALYs (Disability-Adjusted Life Years)	Eastern Europe	Both	Age-standardized	Stomach cancer	Dietary risks	Rate	1996	53.94379459005999	282.52965709787	4.031e-8
200	DALYs (Disability-Adjusted Life Years)	Eastern Europe	Both	Age-standardized	Stomach cancer	Dietary risks	Rate	1997	50.57396200645	264.42361158407	4.589999999999999e-8
201	DALYs (Disability-Adjusted Life Years)	Eastern Europe	Both	Age-standardized	Stomach cancer	Dietary risks	Rate	1998	48.70450676405	254.55399772233	3.027e-8
202	DALYs (Disability-Adjusted Life Years)	Eastern Europe	Both	Age-standardized	Stomach cancer	Dietary risks	Rate	1999	49.42792784004	258.91679922065	1.652e-8
203	DALYs (Disability-Adjusted Life Years)	Eastern Europe	Both	Age-standardized	Stomach cancer	Dietary risks	Rate	2000	48.30670260586	252.74677548835	1.66e-9
204	DALYs (Disability-Adjusted Life Years)	Eastern Europe	Both	Age-standardized	Stomach cancer	Dietary risks	Rate	2001	46.5376494611	242.84094596769	1.575e-8
205	DALYs (Disability-Adjusted Life Years)	Eastern Europe	Both	Age-standardized	Stomach cancer	Dietary risks	Rate	2002	44.82389486819	233.81589923295	1.39e-9
206	DALYs (Disability-Adjusted Life Years)	Eastern Europe	Both	Age-standardized	Stomach cancer	Dietary risks	Rate	2003	43.59977671384	226.95031714639	7e-11
207	DALYs (Disability-Adjusted Life Years)	Eastern Europe	Both	Age-standardized	Stomach cancer	Dietary risks	Rate	2004	41.89715984326	216.94792579124	7.72e-9
208	DALYs (Disability-Adjusted Life Years)	Eastern Europe	Both	Age-standardized	Stomach cancer	Dietary risks	Rate	2005	40.95369061222	211.97465883118	2.113e-8
209	DALYs (Disability-Adjusted Life Years)	Eastern Europe	Both	Age-standardized	Stomach cancer	Dietary risks	Rate	2006	37.6356776442	194.48960205253	1.939e-8
210	DALYs (Disability-Adjusted Life Years)	Eastern Europe	Both	Age-standardized	Stomach cancer	Dietary risks	Rate	2007	35.92753889639	185.03936665165	3.89e-8
211	DALYs (Disability-Adjusted Life Years)	Eastern Europe	Both	Age-standardized	Stomach cancer	Dietary risks	Rate	2008	35.54270130897	183.23701760361	3.697e-8
212	DALYs (Disability-Adjusted Life Years)	Eastern Europe	Both	Age-standardized	Stomach cancer	Dietary risks	Rate	2009	33.58923500007	172.8114247111	9.62e-9
213	DALYs (Disability-Adjusted Life Years)	Eastern Europe	Both	Age-standardized	Stomach cancer	Dietary risks	Rate	2010	33.01188759327	170.23250644398	-9.9e-10
214	DALYs (Disability-Adjusted Life Years)	Eastern Europe	Both	Age-standardized	Stomach cancer	Dietary risks	Rate	2011	30.85069616168	159.22175344773	2.61e-9
215	DALYs (Disability-Adjusted Life Years)	Eastern Europe	Both	Age-standardized	Stomach cancer	Dietary risks	Rate	2012	29.56535591256	152.8743726685	2.2e-9
216	DALYs (Disability-Adjusted Life Years)	Eastern Europe	Both	Age-standardized	Stomach cancer	Dietary risks	Rate	2013	28.74748310932	149.1911255021	2.64e-9
217	DALYs (Disability-Adjusted Life Years)	Eastern Europe	Both	Age-standardized	Stomach cancer	Dietary risks	Rate	2014	28.11333819427	146.12355354392	9.72e-9
218	DALYs (Disability-Adjusted Life Years)	Eastern Europe	Both	Age-standardized	Stomach cancer	Dietary risks	Rate	2015	27.30833273406	141.50772778194	2.007e-8
219	DALYs (Disability-Adjusted Life Years)	Eastern Europe	Both	Age-standardized	Stomach cancer	Dietary risks	Rate	2016	26.54821981751	137.71441417745	1.54e-8
220	DALYs (Disability-Adjusted Life Years)	Eastern Europe	Both	Age-standardized	Stomach cancer	Dietary risks	Rate	2017	25.22385905011	130.55833498675	2.284e-8
221	DALYs (Disability-Adjusted Life Years)	Eastern Europe	Both	Age-standardized	Stomach cancer	Dietary risks	Rate	2018	25.00333148235	128.62696777061	1.865e-8
222	DALYs (Disability-Adjusted Life Years)	Eastern Europe	Both	Age-standardized	Stomach cancer	Dietary risks	Rate	2019	24.42093773011	125.02692045621	8.65e-9
223	DALYs (Disability-Adjusted Life Years)	Eastern Europe	Both	Age-standardized	Stomach cancer	Dietary risks	Rate	2020	23.81129596473	122.79039704727	-1.35e-9
224	DALYs (Disability-Adjusted Life Years)	Eastern Europe	Both	Age-standardized	Stomach cancer	Dietary risks	Rate	2021	23.54383563317	119.3836875422	7.46e-9
225	DALYs (Disability-Adjusted Life Years)	High-income Asia Pacific	Both	Age-standardized	Stomach cancer	Dietary risks	Rate	1990	74.62494423313	365.65678938943	0.00000182336
226	DALYs (Disability-Adjusted Life Years)	High-income Asia Pacific	Both	Age-standardized	Stomach cancer	Dietary risks	Rate	1991	72.24775234479	354.32664621416	0.00000176933
227	DALYs (Disability-Adjusted Life Years)	High-income Asia Pacific	Both	Age-standardized	Stomach cancer	Dietary risks	Rate	1992	69.39483102265	341.55600568107	0.00000175481
228	DALYs (Disability-Adjusted Life Years)	High-income Asia Pacific	Both	Age-standardized	Stomach cancer	Dietary risks	Rate	1993	66.58800429338	328.50179302019	0.00000163329
229	DALYs (Disability-Adjusted Life Years)	High-income Asia Pacific	Both	Age-standardized	Stomach cancer	Dietary risks	Rate	1994	64.38803359495999	317.71648362867	0.00000148848
230	DALYs (Disability-Adjusted Life Years)	High-income Asia Pacific	Both	Age-standardized	Stomach cancer	Dietary risks	Rate	1995	61.98802171312	305.99518191401	0.00000139671
231	DALYs (Disability-Adjusted Life Years)	High-income Asia Pacific	Both	Age-standardized	Stomach cancer	Dietary risks	Rate	1996	59.59948875593999	294.45657591024	0.0000012453
232	DALYs (Disability-Adjusted Life Years)	High-income Asia Pacific	Both	Age-standardized	Stomach cancer	Dietary risks	Rate	1997	56.76003936818	279.63292544198	0.00000124615
233	DALYs (Disability-Adjusted Life Years)	High-income Asia Pacific	Both	Age-standardized	Stomach cancer	Dietary risks	Rate	1998	55.18466998356	271.17050456593	0.00000125453
234	DALYs (Disability-Adjusted Life Years)	High-income Asia Pacific	Both	Age-standardized	Stomach cancer	Dietary risks	Rate	1999	53.27885562957	261.74436030564	0.00000125914
235	DALYs (Disability-Adjusted Life Years)	High-income Asia Pacific	Both	Age-standardized	Stomach cancer	Dietary risks	Rate	2000	50.62160147813	248.32219740553	0.00000135774
236	DALYs (Disability-Adjusted Life Years)	High-income Asia Pacific	Both	Age-standardized	Stomach cancer	Dietary risks	Rate	2001	47.99083971863	235.00473112784	0.00000124217
237	DALYs (Disability-Adjusted Life Years)	High-income Asia Pacific	Both	Age-standardized	Stomach cancer	Dietary risks	Rate	2002	45.50355209485	222.57250113484	0.00000117561
238	DALYs (Disability-Adjusted Life Years)	High-income Asia Pacific	Both	Age-standardized	Stomach cancer	Dietary risks	Rate	2003	43.9238373953	215.46212750086	0.00000119107
239	DALYs (Disability-Adjusted Life Years)	High-income Asia Pacific	Both	Age-standardized	Stomach cancer	Dietary risks	Rate	2004	42.66230168866	209.26252803822	0.00000111659
240	DALYs (Disability-Adjusted Life Years)	High-income Asia Pacific	Both	Age-standardized	Stomach cancer	Dietary risks	Rate	2005	41.06399311821	201.63361065362	9.2813e-7
241	DALYs (Disability-Adjusted Life Years)	High-income Asia Pacific	Both	Age-standardized	Stomach cancer	Dietary risks	Rate	2006	39.46465132387	193.45952939029	9.7283e-7
242	DALYs (Disability-Adjusted Life Years)	High-income Asia Pacific	Both	Age-standardized	Stomach cancer	Dietary risks	Rate	2007	37.93722690382	186.36211707935	9.6317e-7
243	DALYs (Disability-Adjusted Life Years)	High-income Asia Pacific	Both	Age-standardized	Stomach cancer	Dietary risks	Rate	2008	36.50841144529	179.58179556237	9.2041e-7
244	DALYs (Disability-Adjusted Life Years)	High-income Asia Pacific	Both	Age-standardized	Stomach cancer	Dietary risks	Rate	2009	35.40967194134	174.39214358521	8.908e-7
245	DALYs (Disability-Adjusted Life Years)	High-income Asia Pacific	Both	Age-standardized	Stomach cancer	Dietary risks	Rate	2010	34.29768614758	169.62342558857	8.255099999999999e-7
246	DALYs (Disability-Adjusted Life Years)	High-income Asia Pacific	Both	Age-standardized	Stomach cancer	Dietary risks	Rate	2011	33.21319545752	164.16864542252	7.182599999999999e-7
247	DALYs (Disability-Adjusted Life Years)	High-income Asia Pacific	Both	Age-standardized	Stomach cancer	Dietary risks	Rate	2012	31.69827720271	155.89458541929	6.257199999999999e-7
248	DALYs (Disability-Adjusted Life Years)	High-income Asia Pacific	Both	Age-standardized	Stomach cancer	Dietary risks	Rate	2013	30.31565040973	149.09628859334	5.3708e-7
249	DALYs (Disability-Adjusted Life Years)	High-income Asia Pacific	Both	Age-standardized	Stomach cancer	Dietary risks	Rate	2014	28.9037502083	141.69249433186	5.2478e-7
250	DALYs (Disability-Adjusted Life Years)	High-income Asia Pacific	Both	Age-standardized	Stomach cancer	Dietary risks	Rate	2015	27.45032123248	134.48116087447	4.859e-7
251	DALYs (Disability-Adjusted Life Years)	High-income Asia Pacific	Both	Age-standardized	Stomach cancer	Dietary risks	Rate	2016	26.31542311098	129.35683435884	4.7682e-7
252	DALYs (Disability-Adjusted Life Years)	High-income Asia Pacific	Both	Age-standardized	Stomach cancer	Dietary risks	Rate	2017	25.06407115968	123.39931969953	4.5394e-7
253	DALYs (Disability-Adjusted Life Years)	High-income Asia Pacific	Both	Age-standardized	Stomach cancer	Dietary risks	Rate	2018	24.13936496181	119.63998178617	3.9574e-7
254	DALYs (Disability-Adjusted Life Years)	High-income Asia Pacific	Both	Age-standardized	Stomach cancer	Dietary risks	Rate	2019	23.24649862912	115.49162221972	2.9725e-7
255	DALYs (Disability-Adjusted Life Years)	High-income Asia Pacific	Both	Age-standardized	Stomach cancer	Dietary risks	Rate	2020	22.54193229753	112.12438446647	2.8815e-7
256	DALYs (Disability-Adjusted Life Years)	High-income Asia Pacific	Both	Age-standardized	Stomach cancer	Dietary risks	Rate	2021	22.57079824515	112.13290620461	2.9376e-7
257	DALYs (Disability-Adjusted Life Years)	Western Europe	Both	Age-standardized	Stomach cancer	Dietary risks	Rate	1990	22.84965167313	119.24446263065	2.67e-8
258	DALYs (Disability-Adjusted Life Years)	Western Europe	Both	Age-standardized	Stomach cancer	Dietary risks	Rate	1991	22.06971375273	115.48224063496	2.631e-8
259	DALYs (Disability-Adjusted Life Years)	Western Europe	Both	Age-standardized	Stomach cancer	Dietary risks	Rate	1992	21.24200928045	111.33302644587	2.107e-8
260	DALYs (Disability-Adjusted Life Years)	Western Europe	Both	Age-standardized	Stomach cancer	Dietary risks	Rate	1993	20.56356833622	107.59954147155	2.028e-8
261	DALYs (Disability-Adjusted Life Years)	Western Europe	Both	Age-standardized	Stomach cancer	Dietary risks	Rate	1994	19.93498237265	104.36427997585	2.122e-8
262	DALYs (Disability-Adjusted Life Years)	Western Europe	Both	Age-standardized	Stomach cancer	Dietary risks	Rate	1995	19.26658156974	100.80074378725	1.993e-8
263	DALYs (Disability-Adjusted Life Years)	Western Europe	Both	Age-standardized	Stomach cancer	Dietary risks	Rate	1996	18.66550952807	97.74499983042	1.898e-8
264	DALYs (Disability-Adjusted Life Years)	Western Europe	Both	Age-standardized	Stomach cancer	Dietary risks	Rate	1997	17.92922388659	93.76583808218	1.553e-8
265	DALYs (Disability-Adjusted Life Years)	Western Europe	Both	Age-standardized	Stomach cancer	Dietary risks	Rate	1998	17.34538815031	90.64415542626	1.524e-8
266	DALYs (Disability-Adjusted Life Years)	Western Europe	Both	Age-standardized	Stomach cancer	Dietary risks	Rate	1999	16.62113803034	86.95474529232	1.467e-8
267	DALYs (Disability-Adjusted Life Years)	Western Europe	Both	Age-standardized	Stomach cancer	Dietary risks	Rate	2000	16.03376502424	83.73904313421	1.225e-8
268	DALYs (Disability-Adjusted Life Years)	Western Europe	Both	Age-standardized	Stomach cancer	Dietary risks	Rate	2001	15.50936161502	80.94074365088	1.143e-8
269	DALYs (Disability-Adjusted Life Years)	Western Europe	Both	Age-standardized	Stomach cancer	Dietary risks	Rate	2002	15.03526151542	78.2462109128	1.282e-8
270	DALYs (Disability-Adjusted Life Years)	Western Europe	Both	Age-standardized	Stomach cancer	Dietary risks	Rate	2003	14.61591619792	76.02731235424	9.16e-9
271	DALYs (Disability-Adjusted Life Years)	Western Europe	Both	Age-standardized	Stomach cancer	Dietary risks	Rate	2004	14.10380025807	73.34273539784	7.6e-9
272	DALYs (Disability-Adjusted Life Years)	Western Europe	Both	Age-standardized	Stomach cancer	Dietary risks	Rate	2005	13.60627416352	70.83614335806	9.4e-9
273	DALYs (Disability-Adjusted Life Years)	Western Europe	Both	Age-standardized	Stomach cancer	Dietary risks	Rate	2006	13.15726803089	68.49965961170001	6.159999999999999e-9
274	DALYs (Disability-Adjusted Life Years)	Western Europe	Both	Age-standardized	Stomach cancer	Dietary risks	Rate	2007	12.76740588107	66.53272310473	7.91e-9
275	DALYs (Disability-Adjusted Life Years)	Western Europe	Both	Age-standardized	Stomach cancer	Dietary risks	Rate	2008	12.51239515426	65.27701183968	8.450000000000001e-9
276	DALYs (Disability-Adjusted Life Years)	Western Europe	Both	Age-standardized	Stomach cancer	Dietary risks	Rate	2009	12.15503534399	63.25048087455	1.042e-8
277	DALYs (Disability-Adjusted Life Years)	Western Europe	Both	Age-standardized	Stomach cancer	Dietary risks	Rate	2010	11.88962168771	61.75776896998	1.07e-8
278	DALYs (Disability-Adjusted Life Years)	Western Europe	Both	Age-standardized	Stomach cancer	Dietary risks	Rate	2011	11.51132341714	59.67425187649	1.024e-8
279	DALYs (Disability-Adjusted Life Years)	Western Europe	Both	Age-standardized	Stomach cancer	Dietary risks	Rate	2012	11.26392265597	58.33652514934	9.28e-9
280	DALYs (Disability-Adjusted Life Years)	Western Europe	Both	Age-standardized	Stomach cancer	Dietary risks	Rate	2013	11.03085041367	56.99991765223999	1.18e-8
281	DALYs (Disability-Adjusted Life Years)	Western Europe	Both	Age-standardized	Stomach cancer	Dietary risks	Rate	2014	10.64893494078	54.86948386626	1.03e-8
282	DALYs (Disability-Adjusted Life Years)	Western Europe	Both	Age-standardized	Stomach cancer	Dietary risks	Rate	2015	10.53994276718	54.05677755635	1.096e-8
283	DALYs (Disability-Adjusted Life Years)	Western Europe	Both	Age-standardized	Stomach cancer	Dietary risks	Rate	2016	10.29954004868	52.81234864936	1.294e-8
284	DALYs (Disability-Adjusted Life Years)	Western Europe	Both	Age-standardized	Stomach cancer	Dietary risks	Rate	2017	10.04523877055	51.43663881952	9.6e-9
285	DALYs (Disability-Adjusted Life Years)	Western Europe	Both	Age-standardized	Stomach cancer	Dietary risks	Rate	2018	9.86324191346	50.49640288218	8.730000000000001e-9
286	DALYs (Disability-Adjusted Life Years)	Western Europe	Both	Age-standardized	Stomach cancer	Dietary risks	Rate	2019	9.5454729538	48.96121252304	8.58e-9
287	DALYs (Disability-Adjusted Life Years)	Western Europe	Both	Age-standardized	Stomach cancer	Dietary risks	Rate	2020	9.05305949115	46.49017042187	7.72e-9
288	DALYs (Disability-Adjusted Life Years)	Western Europe	Both	Age-standardized	Stomach cancer	Dietary risks	Rate	2021	8.9345248255	45.97853531533	9.33e-9
289	DALYs (Disability-Adjusted Life Years)	High-income North America	Both	Age-standardized	Stomach cancer	Dietary risks	Rate	1990	9.34448334277	48.84366064817	7.3e-10
290	DALYs (Disability-Adjusted Life Years)	High-income North America	Both	Age-standardized	Stomach cancer	Dietary risks	Rate	1991	9.21764925953	48.11033315674	1.06e-9
291	DALYs (Disability-Adjusted Life Years)	High-income North America	Both	Age-standardized	Stomach cancer	Dietary risks	Rate	1992	8.90924760621	46.52257476292	9.1e-10
292	DALYs (Disability-Adjusted Life Years)	High-income North America	Both	Age-standardized	Stomach cancer	Dietary risks	Rate	1993	8.88525030946	46.26931134466999	7.5e-10
293	DALYs (Disability-Adjusted Life Years)	High-income North America	Both	Age-standardized	Stomach cancer	Dietary risks	Rate	1994	8.77044065585	45.510633976	8.7e-10
294	DALYs (Disability-Adjusted Life Years)	High-income North America	Both	Age-standardized	Stomach cancer	Dietary risks	Rate	1995	8.6906841618	44.96873457724	9.6e-10
295	DALYs (Disability-Adjusted Life Years)	High-income North America	Both	Age-standardized	Stomach cancer	Dietary risks	Rate	1996	8.43507705144	43.54819272764	1.31e-9
296	DALYs (Disability-Adjusted Life Years)	High-income North America	Both	Age-standardized	Stomach cancer	Dietary risks	Rate	1997	8.21266788507	42.314483141	1.31e-9
297	DALYs (Disability-Adjusted Life Years)	High-income North America	Both	Age-standardized	Stomach cancer	Dietary risks	Rate	1998	8.114376755730001	41.67065861339	1.65e-9
298	DALYs (Disability-Adjusted Life Years)	High-income North America	Both	Age-standardized	Stomach cancer	Dietary risks	Rate	1999	8.13385475851	41.75268705859	2.54e-9
299	DALYs (Disability-Adjusted Life Years)	High-income North America	Both	Age-standardized	Stomach cancer	Dietary risks	Rate	2000	7.93043919205	40.59200485829	4.04e-9
300	DALYs (Disability-Adjusted Life Years)	High-income North America	Both	Age-standardized	Stomach cancer	Dietary risks	Rate	2001	7.77301436683	39.62268839782	3.56e-9
301	DALYs (Disability-Adjusted Life Years)	High-income North America	Both	Age-standardized	Stomach cancer	Dietary risks	Rate	2002	7.62355176391	38.88309761127	4.71e-9
302	DALYs (Disability-Adjusted Life Years)	High-income North America	Both	Age-standardized	Stomach cancer	Dietary risks	Rate	2003	7.60793699018	38.63841765092	6.73e-9
303	DALYs (Disability-Adjusted Life Years)	High-income North America	Both	Age-standardized	Stomach cancer	Dietary risks	Rate	2004	7.34190305633	37.28175964797	7.160000000000001e-9
304	DALYs (Disability-Adjusted Life Years)	High-income North America	Both	Age-standardized	Stomach cancer	Dietary risks	Rate	2005	7.06805790854	35.8027114059	8.97e-9
305	DALYs (Disability-Adjusted Life Years)	High-income North America	Both	Age-standardized	Stomach cancer	Dietary risks	Rate	2006	7.0238579904	35.61557463476	9.5e-9
306	DALYs (Disability-Adjusted Life Years)	High-income North America	Both	Age-standardized	Stomach cancer	Dietary risks	Rate	2007	6.892109677340001	34.94259400361999	1.035e-8
307	DALYs (Disability-Adjusted Life Years)	High-income North America	Both	Age-standardized	Stomach cancer	Dietary risks	Rate	2008	6.779153867920001	34.31364633073	1.132e-8
308	DALYs (Disability-Adjusted Life Years)	High-income North America	Both	Age-standardized	Stomach cancer	Dietary risks	Rate	2009	6.64684237254	33.56997602845	1.157e-8
309	DALYs (Disability-Adjusted Life Years)	High-income North America	Both	Age-standardized	Stomach cancer	Dietary risks	Rate	2010	6.49038702521	32.8123673295	1.159e-8
310	DALYs (Disability-Adjusted Life Years)	High-income North America	Both	Age-standardized	Stomach cancer	Dietary risks	Rate	2011	6.36123655694	32.10837689425	1.25e-8
311	DALYs (Disability-Adjusted Life Years)	High-income North America	Both	Age-standardized	Stomach cancer	Dietary risks	Rate	2012	6.28644480613	31.75536679831	1.287e-8
312	DALYs (Disability-Adjusted Life Years)	High-income North America	Both	Age-standardized	Stomach cancer	Dietary risks	Rate	2013	6.195741928349999	31.23203027452	1.26e-8
313	DALYs (Disability-Adjusted Life Years)	High-income North America	Both	Age-standardized	Stomach cancer	Dietary risks	Rate	2014	6.117191925389999	30.7712537848	1.244e-8
314	DALYs (Disability-Adjusted Life Years)	High-income North America	Both	Age-standardized	Stomach cancer	Dietary risks	Rate	2015	6.05649845509	30.42674577879	1.149e-8
315	DALYs (Disability-Adjusted Life Years)	High-income North America	Both	Age-standardized	Stomach cancer	Dietary risks	Rate	2016	6.07416513369	30.54452472382	1.132e-8
316	DALYs (Disability-Adjusted Life Years)	High-income North America	Both	Age-standardized	Stomach cancer	Dietary risks	Rate	2017	5.923021926910001	29.75945972486	1.203e-8
317	DALYs (Disability-Adjusted Life Years)	High-income North America	Both	Age-standardized	Stomach cancer	Dietary risks	Rate	2018	5.79253501586	29.1806445622	9.44e-9
318	DALYs (Disability-Adjusted Life Years)	High-income North America	Both	Age-standardized	Stomach cancer	Dietary risks	Rate	2019	5.666755474239999	28.56627650964	9.02e-9
319	DALYs (Disability-Adjusted Life Years)	High-income North America	Both	Age-standardized	Stomach cancer	Dietary risks	Rate	2020	5.54273210089	27.82728035719	8.53e-9
320	DALYs (Disability-Adjusted Life Years)	High-income North America	Both	Age-standardized	Stomach cancer	Dietary risks	Rate	2021	5.521912454940001	28.10461224951	5.15e-9
321	DALYs (Disability-Adjusted Life Years)	Southern Latin America	Both	Age-standardized	Stomach cancer	Dietary risks	Rate	1990	35.00226785984	176.9056913808	7.751e-8
322	DALYs (Disability-Adjusted Life Years)	Southern Latin America	Both	Age-standardized	Stomach cancer	Dietary risks	Rate	1991	34.01486249441	171.57765475131	8.641e-8
323	DALYs (Disability-Adjusted Life Years)	Southern Latin America	Both	Age-standardized	Stomach cancer	Dietary risks	Rate	1992	33.31867719231	168.15060434174	6.974e-8
324	DALYs (Disability-Adjusted Life Years)	Southern Latin America	Both	Age-standardized	Stomach cancer	Dietary risks	Rate	1993	32.53783149504	163.97975382659	6.571e-8
325	DALYs (Disability-Adjusted Life Years)	Southern Latin America	Both	Age-standardized	Stomach cancer	Dietary risks	Rate	1994	32.29439324726	162.51105926233	5.572e-8
326	DALYs (Disability-Adjusted Life Years)	Southern Latin America	Both	Age-standardized	Stomach cancer	Dietary risks	Rate	1995	31.71545912557	159.22443923877	6.190999999999999e-8
327	DALYs (Disability-Adjusted Life Years)	Southern Latin America	Both	Age-standardized	Stomach cancer	Dietary risks	Rate	1996	31.79619777288	159.71086630515	5.883000000000001e-8
328	DALYs (Disability-Adjusted Life Years)	Southern Latin America	Both	Age-standardized	Stomach cancer	Dietary risks	Rate	1997	32.97499090644	165.6856888314	5.830000000000001e-8
329	DALYs (Disability-Adjusted Life Years)	Southern Latin America	Both	Age-standardized	Stomach cancer	Dietary risks	Rate	1998	32.47421162992	162.81420978759	6.11e-8
330	DALYs (Disability-Adjusted Life Years)	Southern Latin America	Both	Age-standardized	Stomach cancer	Dietary risks	Rate	1999	32.20418532318	161.35100480598	6.764e-8
331	DALYs (Disability-Adjusted Life Years)	Southern Latin America	Both	Age-standardized	Stomach cancer	Dietary risks	Rate	2000	30.88408304677	154.75134003498	5.579e-8
332	DALYs (Disability-Adjusted Life Years)	Southern Latin America	Both	Age-standardized	Stomach cancer	Dietary risks	Rate	2001	30.3378634326	151.91648604843	3.843e-8
333	DALYs (Disability-Adjusted Life Years)	Southern Latin America	Both	Age-standardized	Stomach cancer	Dietary risks	Rate	2002	30.21112200702	151.10179267213	5.423e-8
334	DALYs (Disability-Adjusted Life Years)	Southern Latin America	Both	Age-standardized	Stomach cancer	Dietary risks	Rate	2003	29.48678951704	147.49512687837	5.26e-8
335	DALYs (Disability-Adjusted Life Years)	Southern Latin America	Both	Age-standardized	Stomach cancer	Dietary risks	Rate	2004	28.94885392366	144.71073199123	6.686e-8
336	DALYs (Disability-Adjusted Life Years)	Southern Latin America	Both	Age-standardized	Stomach cancer	Dietary risks	Rate	2005	28.31276961812	142.73767997436	5.986e-8
337	DALYs (Disability-Adjusted Life Years)	Southern Latin America	Both	Age-standardized	Stomach cancer	Dietary risks	Rate	2006	27.55404493549	138.76472670772	5.601e-8
338	DALYs (Disability-Adjusted Life Years)	Southern Latin America	Both	Age-standardized	Stomach cancer	Dietary risks	Rate	2007	27.0705664286	135.74096893359	5.269e-8
339	DALYs (Disability-Adjusted Life Years)	Southern Latin America	Both	Age-standardized	Stomach cancer	Dietary risks	Rate	2008	26.29144832705	131.46026560352	4.326e-8
340	DALYs (Disability-Adjusted Life Years)	Southern Latin America	Both	Age-standardized	Stomach cancer	Dietary risks	Rate	2009	26.24801309247	131.20600044889	3.587e-8
341	DALYs (Disability-Adjusted Life Years)	Southern Latin America	Both	Age-standardized	Stomach cancer	Dietary risks	Rate	2010	25.77424662585	128.85515548884	2.985e-8
342	DALYs (Disability-Adjusted Life Years)	Southern Latin America	Both	Age-standardized	Stomach cancer	Dietary risks	Rate	2011	25.21241499499	126.10213112495	3.364e-8
343	DALYs (Disability-Adjusted Life Years)	Southern Latin America	Both	Age-standardized	Stomach cancer	Dietary risks	Rate	2012	24.89639938763	124.70846289696	4.263e-8
344	DALYs (Disability-Adjusted Life Years)	Southern Latin America	Both	Age-standardized	Stomach cancer	Dietary risks	Rate	2013	24.35223172809	122.70418049533	5.094000000000001e-8
345	DALYs (Disability-Adjusted Life Years)	Southern Latin America	Both	Age-standardized	Stomach cancer	Dietary risks	Rate	2014	23.77014074337	119.63712293658	4.132e-8
346	DALYs (Disability-Adjusted Life Years)	Southern Latin America	Both	Age-standardized	Stomach cancer	Dietary risks	Rate	2015	23.34795717406	117.30596270405	3.788e-8
347	DALYs (Disability-Adjusted Life Years)	Southern Latin America	Both	Age-standardized	Stomach cancer	Dietary risks	Rate	2016	22.87938919558	115.85652364922	5.384e-8
348	DALYs (Disability-Adjusted Life Years)	Southern Latin America	Both	Age-standardized	Stomach cancer	Dietary risks	Rate	2017	22.23710781088	112.66595339607	4.148e-8
349	DALYs (Disability-Adjusted Life Years)	Southern Latin America	Both	Age-standardized	Stomach cancer	Dietary risks	Rate	2018	21.85052775261	110.69242302082	3.804e-8
350	DALYs (Disability-Adjusted Life Years)	Southern Latin America	Both	Age-standardized	Stomach cancer	Dietary risks	Rate	2019	21.41522413784	107.92731682316	5.153000000000001e-8
351	DALYs (Disability-Adjusted Life Years)	Southern Latin America	Both	Age-standardized	Stomach cancer	Dietary risks	Rate	2020	20.31729740012	101.90947170974	4.625e-8
352	DALYs (Disability-Adjusted Life Years)	Southern Latin America	Both	Age-standardized	Stomach cancer	Dietary risks	Rate	2021	19.42584973193	97.0409542163	4.325e-8
353	DALYs (Disability-Adjusted Life Years)	Caribbean	Both	Age-standardized	Stomach cancer	Dietary risks	Rate	1990	21.92558455695	114.62563527713	3.47e-9
354	DALYs (Disability-Adjusted Life Years)	Caribbean	Both	Age-standardized	Stomach cancer	Dietary risks	Rate	1991	20.97078808053	110.21653848183	2.59e-9
355	DALYs (Disability-Adjusted Life Years)	Caribbean	Both	Age-standardized	Stomach cancer	Dietary risks	Rate	1992	20.61885522642	108.09249651849	3.83e-9
356	DALYs (Disability-Adjusted Life Years)	Caribbean	Both	Age-standardized	Stomach cancer	Dietary risks	Rate	1993	20.20934109787	105.77190717196	4.31e-9
357	DALYs (Disability-Adjusted Life Years)	Caribbean	Both	Age-standardized	Stomach cancer	Dietary risks	Rate	1994	19.90004048689	104.50582610097	2.76e-9
358	DALYs (Disability-Adjusted Life Years)	Caribbean	Both	Age-standardized	Stomach cancer	Dietary risks	Rate	1995	19.58521207778	102.63176057951	2.65e-9
359	DALYs (Disability-Adjusted Life Years)	Caribbean	Both	Age-standardized	Stomach cancer	Dietary risks	Rate	1996	19.00969046993	99.53165359526	3.69e-9
360	DALYs (Disability-Adjusted Life Years)	Caribbean	Both	Age-standardized	Stomach cancer	Dietary risks	Rate	1997	18.78225966688	98.86248108938	4.46e-9
361	DALYs (Disability-Adjusted Life Years)	Caribbean	Both	Age-standardized	Stomach cancer	Dietary risks	Rate	1998	18.7992015028	98.22651205795	4.260000000000001e-9
362	DALYs (Disability-Adjusted Life Years)	Caribbean	Both	Age-standardized	Stomach cancer	Dietary risks	Rate	1999	18.68016882775	97.96202645487	3.41e-9
363	DALYs (Disability-Adjusted Life Years)	Caribbean	Both	Age-standardized	Stomach cancer	Dietary risks	Rate	2000	18.17652905667	95.18544801631	3.66e-9
364	DALYs (Disability-Adjusted Life Years)	Caribbean	Both	Age-standardized	Stomach cancer	Dietary risks	Rate	2001	17.76760914553	93.08371930626	2.75e-9
365	DALYs (Disability-Adjusted Life Years)	Caribbean	Both	Age-standardized	Stomach cancer	Dietary risks	Rate	2002	17.11829641172	90.41499250902	2.69e-9
366	DALYs (Disability-Adjusted Life Years)	Caribbean	Both	Age-standardized	Stomach cancer	Dietary risks	Rate	2003	16.91177934645	89.27084473264	3.24e-9
367	DALYs (Disability-Adjusted Life Years)	Caribbean	Both	Age-standardized	Stomach cancer	Dietary risks	Rate	2004	16.86636673764	89.74907561143999	3.18e-9
368	DALYs (Disability-Adjusted Life Years)	Caribbean	Both	Age-standardized	Stomach cancer	Dietary risks	Rate	2005	16.66857599671	88.36250694627	2.92e-9
369	DALYs (Disability-Adjusted Life Years)	Caribbean	Both	Age-standardized	Stomach cancer	Dietary risks	Rate	2006	16.27848814052	86.36661506876	2.12e-9
370	DALYs (Disability-Adjusted Life Years)	Caribbean	Both	Age-standardized	Stomach cancer	Dietary risks	Rate	2007	15.98331981658	85.3639741475	2.01e-9
371	DALYs (Disability-Adjusted Life Years)	Caribbean	Both	Age-standardized	Stomach cancer	Dietary risks	Rate	2008	15.6755305498	82.92782452974001	2.79e-9
372	DALYs (Disability-Adjusted Life Years)	Caribbean	Both	Age-standardized	Stomach cancer	Dietary risks	Rate	2009	15.83627436931	82.89603885584	2.549999999999999e-9
373	DALYs (Disability-Adjusted Life Years)	Caribbean	Both	Age-standardized	Stomach cancer	Dietary risks	Rate	2010	15.32673681249	80.21400806862	1.7e-9
374	DALYs (Disability-Adjusted Life Years)	Caribbean	Both	Age-standardized	Stomach cancer	Dietary risks	Rate	2011	15.27589603667	79.86432750644	1.61e-9
375	DALYs (Disability-Adjusted Life Years)	Caribbean	Both	Age-standardized	Stomach cancer	Dietary risks	Rate	2012	15.02623972291	77.98361057198	1.23e-9
376	DALYs (Disability-Adjusted Life Years)	Caribbean	Both	Age-standardized	Stomach cancer	Dietary risks	Rate	2013	15.11319307283	77.80335123066	1.58e-9
377	DALYs (Disability-Adjusted Life Years)	Caribbean	Both	Age-standardized	Stomach cancer	Dietary risks	Rate	2014	15.14287694499	78.45049587999	1e-9
378	DALYs (Disability-Adjusted Life Years)	Caribbean	Both	Age-standardized	Stomach cancer	Dietary risks	Rate	2015	15.12676771261	78.65939089771	1.49e-9
379	DALYs (Disability-Adjusted Life Years)	Caribbean	Both	Age-standardized	Stomach cancer	Dietary risks	Rate	2016	14.96714913983	79.28018661307	1.55e-9
380	DALYs (Disability-Adjusted Life Years)	Caribbean	Both	Age-standardized	Stomach cancer	Dietary risks	Rate	2017	14.94516216453	79.16312022641999	1.4e-9
381	DALYs (Disability-Adjusted Life Years)	Caribbean	Both	Age-standardized	Stomach cancer	Dietary risks	Rate	2018	14.72495429624	77.59736566234	1.11e-9
382	DALYs (Disability-Adjusted Life Years)	Caribbean	Both	Age-standardized	Stomach cancer	Dietary risks	Rate	2019	14.69548795359	77.32216365966	4.4e-10
383	DALYs (Disability-Adjusted Life Years)	Caribbean	Both	Age-standardized	Stomach cancer	Dietary risks	Rate	2020	14.50015349907	75.9990254265	1.44e-9
384	DALYs (Disability-Adjusted Life Years)	Caribbean	Both	Age-standardized	Stomach cancer	Dietary risks	Rate	2021	14.23666862087	76.67368213782	6.5e-10
385	DALYs (Disability-Adjusted Life Years)	Central Latin America	Both	Age-standardized	Stomach cancer	Dietary risks	Rate	1990	38.56193619443	194.23523122527	7.518e-8
386	DALYs (Disability-Adjusted Life Years)	Central Latin America	Both	Age-standardized	Stomach cancer	Dietary risks	Rate	1991	38.53402074289	194.28025872879	6.431e-8
387	DALYs (Disability-Adjusted Life Years)	Central Latin America	Both	Age-standardized	Stomach cancer	Dietary risks	Rate	1992	38.35410359021	193.23358579469	2.012e-8
388	DALYs (Disability-Adjusted Life Years)	Central Latin America	Both	Age-standardized	Stomach cancer	Dietary risks	Rate	1993	38.08283390835	191.31092607223	3.927e-8
389	DALYs (Disability-Adjusted Life Years)	Central Latin America	Both	Age-standardized	Stomach cancer	Dietary risks	Rate	1994	37.91584516176	189.97759158761	4.12e-8
390	DALYs (Disability-Adjusted Life Years)	Central Latin America	Both	Age-standardized	Stomach cancer	Dietary risks	Rate	1995	36.76866430933	183.94196928949	4.226e-8
391	DALYs (Disability-Adjusted Life Years)	Central Latin America	Both	Age-standardized	Stomach cancer	Dietary risks	Rate	1996	35.96182318528	179.32832596902	5.725000000000001e-8
392	DALYs (Disability-Adjusted Life Years)	Central Latin America	Both	Age-standardized	Stomach cancer	Dietary risks	Rate	1997	34.77123112375	173.23427737331	1.2169e-7
393	DALYs (Disability-Adjusted Life Years)	Central Latin America	Both	Age-standardized	Stomach cancer	Dietary risks	Rate	1998	33.92495878813	169.07494114972	1.1805e-7
394	DALYs (Disability-Adjusted Life Years)	Central Latin America	Both	Age-standardized	Stomach cancer	Dietary risks	Rate	1999	33.25769700666	165.65022887549	1.3693e-7
395	DALYs (Disability-Adjusted Life Years)	Central Latin America	Both	Age-standardized	Stomach cancer	Dietary risks	Rate	2000	33.0660735233	165.04291459454	1.282e-7
396	DALYs (Disability-Adjusted Life Years)	Central Latin America	Both	Age-standardized	Stomach cancer	Dietary risks	Rate	2001	32.21663132184	160.75250213534	1.047e-7
397	DALYs (Disability-Adjusted Life Years)	Central Latin America	Both	Age-standardized	Stomach cancer	Dietary risks	Rate	2002	31.58229672137	157.69481408589	9.523000000000001e-8
398	DALYs (Disability-Adjusted Life Years)	Central Latin America	Both	Age-standardized	Stomach cancer	Dietary risks	Rate	2003	31.2195014589	155.74925943798	1.4937e-7
399	DALYs (Disability-Adjusted Life Years)	Central Latin America	Both	Age-standardized	Stomach cancer	Dietary risks	Rate	2004	30.36599659908	151.84923461077	1.7126e-7
400	DALYs (Disability-Adjusted Life Years)	Central Latin America	Both	Age-standardized	Stomach cancer	Dietary risks	Rate	2005	29.53351241588	147.91021832843	1.5512e-7
401	DALYs (Disability-Adjusted Life Years)	Central Latin America	Both	Age-standardized	Stomach cancer	Dietary risks	Rate	2006	29.0069763165	145.87045247912	2.5112e-7
402	DALYs (Disability-Adjusted Life Years)	Central Latin America	Both	Age-standardized	Stomach cancer	Dietary risks	Rate	2007	27.80076172483	139.9093066717	1.6663e-7
403	DALYs (Disability-Adjusted Life Years)	Central Latin America	Both	Age-standardized	Stomach cancer	Dietary risks	Rate	2008	27.37258205262	137.7011923964	1.4669e-7
404	DALYs (Disability-Adjusted Life Years)	Central Latin America	Both	Age-standardized	Stomach cancer	Dietary risks	Rate	2009	27.26617456069	137.85325491199	1.3544e-7
405	DALYs (Disability-Adjusted Life Years)	Central Latin America	Both	Age-standardized	Stomach cancer	Dietary risks	Rate	2010	26.23018289847	132.51791522296	1.3948e-7
406	DALYs (Disability-Adjusted Life Years)	Central Latin America	Both	Age-standardized	Stomach cancer	Dietary risks	Rate	2011	25.20324046632	127.24876593011	8.404e-8
407	DALYs (Disability-Adjusted Life Years)	Central Latin America	Both	Age-standardized	Stomach cancer	Dietary risks	Rate	2012	24.59750965652	124.44829472719	7.294e-8
408	DALYs (Disability-Adjusted Life Years)	Central Latin America	Both	Age-standardized	Stomach cancer	Dietary risks	Rate	2013	24.27851310896	122.74587365937	7.239e-8
409	DALYs (Disability-Adjusted Life Years)	Central Latin America	Both	Age-standardized	Stomach cancer	Dietary risks	Rate	2014	23.67157501	119.84074915284	6.785e-8
410	DALYs (Disability-Adjusted Life Years)	Central Latin America	Both	Age-standardized	Stomach cancer	Dietary risks	Rate	2015	23.42004380343	118.75995559106	8.176e-8
411	DALYs (Disability-Adjusted Life Years)	Central Latin America	Both	Age-standardized	Stomach cancer	Dietary risks	Rate	2016	23.60811184054	119.99700354021	6.853e-8
412	DALYs (Disability-Adjusted Life Years)	Central Latin America	Both	Age-standardized	Stomach cancer	Dietary risks	Rate	2017	23.02606999038	116.73795344899	5.94e-8
413	DALYs (Disability-Adjusted Life Years)	Central Latin America	Both	Age-standardized	Stomach cancer	Dietary risks	Rate	2018	22.909099131	115.45129262315	5.789e-8
414	DALYs (Disability-Adjusted Life Years)	Central Latin America	Both	Age-standardized	Stomach cancer	Dietary risks	Rate	2019	22.64012715976	114.55882797258	3.671e-8
415	DALYs (Disability-Adjusted Life Years)	Central Latin America	Both	Age-standardized	Stomach cancer	Dietary risks	Rate	2020	22.60274038963	114.20164779116	5.745e-8
416	DALYs (Disability-Adjusted Life Years)	Central Latin America	Both	Age-standardized	Stomach cancer	Dietary risks	Rate	2021	22.41129011621	116.51831556293	5.41e-8
417	DALYs (Disability-Adjusted Life Years)	Andean Latin America	Both	Age-standardized	Stomach cancer	Dietary risks	Rate	1990	62.37338989321	316.56255225128	1.1596e-7
418	DALYs (Disability-Adjusted Life Years)	Andean Latin America	Both	Age-standardized	Stomach cancer	Dietary risks	Rate	1991	59.50872416279999	298.42852052527	1.1093e-7
419	DALYs (Disability-Adjusted Life Years)	Andean Latin America	Both	Age-standardized	Stomach cancer	Dietary risks	Rate	1992	61.18303192418001	304.83763420238	8.662e-8
420	DALYs (Disability-Adjusted Life Years)	Andean Latin America	Both	Age-standardized	Stomach cancer	Dietary risks	Rate	1993	60.82263811758001	308.22226849335	9.925e-8
421	DALYs (Disability-Adjusted Life Years)	Andean Latin America	Both	Age-standardized	Stomach cancer	Dietary risks	Rate	1994	60.28981236840001	305.71819590981	9.624000000000001e-8
422	DALYs (Disability-Adjusted Life Years)	Andean Latin America	Both	Age-standardized	Stomach cancer	Dietary risks	Rate	1995	60.95639764298	309.79514741166	9.18e-8
423	DALYs (Disability-Adjusted Life Years)	Andean Latin America	Both	Age-standardized	Stomach cancer	Dietary risks	Rate	1996	60.0813186588	305.48378804416	8.892e-8
424	DALYs (Disability-Adjusted Life Years)	Andean Latin America	Both	Age-standardized	Stomach cancer	Dietary risks	Rate	1997	59.1877431089	299.86727667122	8.655e-8
425	DALYs (Disability-Adjusted Life Years)	Andean Latin America	Both	Age-standardized	Stomach cancer	Dietary risks	Rate	1998	58.70389679155	297.73104342904	7.913e-8
426	DALYs (Disability-Adjusted Life Years)	Andean Latin America	Both	Age-standardized	Stomach cancer	Dietary risks	Rate	1999	56.04648235873	285.6645658994	5.890000000000001e-8
427	DALYs (Disability-Adjusted Life Years)	Andean Latin America	Both	Age-standardized	Stomach cancer	Dietary risks	Rate	2000	55.11506208844001	281.29604892161	4.918999999999999e-8
428	DALYs (Disability-Adjusted Life Years)	Andean Latin America	Both	Age-standardized	Stomach cancer	Dietary risks	Rate	2001	53.81117939773	272.52399197791	5.822999999999999e-8
429	DALYs (Disability-Adjusted Life Years)	Andean Latin America	Both	Age-standardized	Stomach cancer	Dietary risks	Rate	2002	54.10614347002	273.38963437593	8.013e-8
430	DALYs (Disability-Adjusted Life Years)	Andean Latin America	Both	Age-standardized	Stomach cancer	Dietary risks	Rate	2003	53.56578815987	265.45671891669	7.432999999999999e-8
431	DALYs (Disability-Adjusted Life Years)	Andean Latin America	Both	Age-standardized	Stomach cancer	Dietary risks	Rate	2004	51.69528615363	259.62626372818	8.646e-8
432	DALYs (Disability-Adjusted Life Years)	Andean Latin America	Both	Age-standardized	Stomach cancer	Dietary risks	Rate	2005	50.59070978107	254.6040786729	8.761e-8
433	DALYs (Disability-Adjusted Life Years)	Andean Latin America	Both	Age-standardized	Stomach cancer	Dietary risks	Rate	2006	48.99787676751	250.96270344629	9.577e-8
434	DALYs (Disability-Adjusted Life Years)	Andean Latin America	Both	Age-standardized	Stomach cancer	Dietary risks	Rate	2007	47.30268265300001	240.64892114307	7.867e-8
435	DALYs (Disability-Adjusted Life Years)	Andean Latin America	Both	Age-standardized	Stomach cancer	Dietary risks	Rate	2008	46.51429389675	236.04738153324	8.845e-8
436	DALYs (Disability-Adjusted Life Years)	Andean Latin America	Both	Age-standardized	Stomach cancer	Dietary risks	Rate	2009	47.39566648087	244.47041596134	8.345000000000002e-8
437	DALYs (Disability-Adjusted Life Years)	Andean Latin America	Both	Age-standardized	Stomach cancer	Dietary risks	Rate	2010	46.15473128485	238.30444422339	7.693e-8
438	DALYs (Disability-Adjusted Life Years)	Andean Latin America	Both	Age-standardized	Stomach cancer	Dietary risks	Rate	2011	44.56544554571	227.85574096884	8.105e-8
439	DALYs (Disability-Adjusted Life Years)	Andean Latin America	Both	Age-standardized	Stomach cancer	Dietary risks	Rate	2012	43.12167274869	219.57550891438	8.831e-8
440	DALYs (Disability-Adjusted Life Years)	Andean Latin America	Both	Age-standardized	Stomach cancer	Dietary risks	Rate	2013	41.25330307623999	208.15216169815	8.182e-8
441	DALYs (Disability-Adjusted Life Years)	Andean Latin America	Both	Age-standardized	Stomach cancer	Dietary risks	Rate	2014	39.45745518982	200.97529089438	7.953e-8
442	DALYs (Disability-Adjusted Life Years)	Andean Latin America	Both	Age-standardized	Stomach cancer	Dietary risks	Rate	2015	37.89159456562	189.66812501027	8.36e-8
443	DALYs (Disability-Adjusted Life Years)	Andean Latin America	Both	Age-standardized	Stomach cancer	Dietary risks	Rate	2016	37.66245831558	189.97164608253	6.655000000000001e-8
444	DALYs (Disability-Adjusted Life Years)	Andean Latin America	Both	Age-standardized	Stomach cancer	Dietary risks	Rate	2017	39.13087373440001	194.93033014894	7.285e-8
445	DALYs (Disability-Adjusted Life Years)	Andean Latin America	Both	Age-standardized	Stomach cancer	Dietary risks	Rate	2018	40.00226690613	197.70253957556	6.308999999999999e-8
446	DALYs (Disability-Adjusted Life Years)	Andean Latin America	Both	Age-standardized	Stomach cancer	Dietary risks	Rate	2019	41.1426193593	206.88493638036	7.803e-8
447	DALYs (Disability-Adjusted Life Years)	Andean Latin America	Both	Age-standardized	Stomach cancer	Dietary risks	Rate	2020	39.19020986516	197.68566731479	7.064e-8
448	DALYs (Disability-Adjusted Life Years)	Andean Latin America	Both	Age-standardized	Stomach cancer	Dietary risks	Rate	2021	38.45076293619	193.8583484853	7.202999999999999e-8
449	DALYs (Disability-Adjusted Life Years)	Tropical Latin America	Both	Age-standardized	Stomach cancer	Dietary risks	Rate	1990	37.33198754542	186.56315618823	-5.811e-8
450	DALYs (Disability-Adjusted Life Years)	Tropical Latin America	Both	Age-standardized	Stomach cancer	Dietary risks	Rate	1991	36.50210312496	183.05963323396	-6.785e-8
451	DALYs (Disability-Adjusted Life Years)	Tropical Latin America	Both	Age-standardized	Stomach cancer	Dietary risks	Rate	1992	36.45798352598	182.51992505159	-6.059e-8
452	DALYs (Disability-Adjusted Life Years)	Tropical Latin America	Both	Age-standardized	Stomach cancer	Dietary risks	Rate	1993	36.13405002332	180.36647653691	-5.316e-8
453	DALYs (Disability-Adjusted Life Years)	Tropical Latin America	Both	Age-standardized	Stomach cancer	Dietary risks	Rate	1994	34.90824846442	174.61733835626	-4.776e-8
454	DALYs (Disability-Adjusted Life Years)	Tropical Latin America	Both	Age-standardized	Stomach cancer	Dietary risks	Rate	1995	33.98542867415	168.98730353441	-4.288e-8
455	DALYs (Disability-Adjusted Life Years)	Tropical Latin America	Both	Age-standardized	Stomach cancer	Dietary risks	Rate	1996	32.88714637683	163.92540168013	-3.048000000000001e-8
456	DALYs (Disability-Adjusted Life Years)	Tropical Latin America	Both	Age-standardized	Stomach cancer	Dietary risks	Rate	1997	32.41570804387	161.54672459973	-2.078e-8
457	DALYs (Disability-Adjusted Life Years)	Tropical Latin America	Both	Age-standardized	Stomach cancer	Dietary risks	Rate	1998	31.99108983526	160.10371487582	-2.628e-8
458	DALYs (Disability-Adjusted Life Years)	Tropical Latin America	Both	Age-standardized	Stomach cancer	Dietary risks	Rate	1999	31.44486391825	158.42213613332	-2.514e-8
459	DALYs (Disability-Adjusted Life Years)	Tropical Latin America	Both	Age-standardized	Stomach cancer	Dietary risks	Rate	2000	30.31261867512	153.01686094083	-1.803e-8
460	DALYs (Disability-Adjusted Life Years)	Tropical Latin America	Both	Age-standardized	Stomach cancer	Dietary risks	Rate	2001	29.66519319603	150.30476685051	-1.687e-8
461	DALYs (Disability-Adjusted Life Years)	Tropical Latin America	Both	Age-standardized	Stomach cancer	Dietary risks	Rate	2002	29.16022378007	146.50820601964	-1.149e-8
462	DALYs (Disability-Adjusted Life Years)	Tropical Latin America	Both	Age-standardized	Stomach cancer	Dietary risks	Rate	2003	28.69808781674	143.49282679089	-7.35e-9
463	DALYs (Disability-Adjusted Life Years)	Tropical Latin America	Both	Age-standardized	Stomach cancer	Dietary risks	Rate	2004	28.22185809699	141.20528982716	-8.36e-9
464	DALYs (Disability-Adjusted Life Years)	Tropical Latin America	Both	Age-standardized	Stomach cancer	Dietary risks	Rate	2005	27.13593456973	136.03414122253	-1.172e-8
465	DALYs (Disability-Adjusted Life Years)	Tropical Latin America	Both	Age-standardized	Stomach cancer	Dietary risks	Rate	2006	26.33679904439	131.30706123694	-1.013e-8
466	DALYs (Disability-Adjusted Life Years)	Tropical Latin America	Both	Age-standardized	Stomach cancer	Dietary risks	Rate	2007	25.63077191563	127.811107201	-1.326e-8
467	DALYs (Disability-Adjusted Life Years)	Tropical Latin America	Both	Age-standardized	Stomach cancer	Dietary risks	Rate	2008	24.63096270631	122.89960366633	-1.171e-8
468	DALYs (Disability-Adjusted Life Years)	Tropical Latin America	Both	Age-standardized	Stomach cancer	Dietary risks	Rate	2009	24.06197807259	120.24123619303	-9.09e-9
469	DALYs (Disability-Adjusted Life Years)	Tropical Latin America	Both	Age-standardized	Stomach cancer	Dietary risks	Rate	2010	23.48411820585	118.41332334396	-1.098e-8
470	DALYs (Disability-Adjusted Life Years)	Tropical Latin America	Both	Age-standardized	Stomach cancer	Dietary risks	Rate	2011	22.88615575633	114.95173702673	-1.116e-8
471	DALYs (Disability-Adjusted Life Years)	Tropical Latin America	Both	Age-standardized	Stomach cancer	Dietary risks	Rate	2012	22.38409785199	112.84233755025	-9.420000000000001e-9
472	DALYs (Disability-Adjusted Life Years)	Tropical Latin America	Both	Age-standardized	Stomach cancer	Dietary risks	Rate	2013	21.94806587036	110.89578252759	-1.059e-8
473	DALYs (Disability-Adjusted Life Years)	Tropical Latin America	Both	Age-standardized	Stomach cancer	Dietary risks	Rate	2014	21.30012861856	107.21808894641	-6.97e-9
474	DALYs (Disability-Adjusted Life Years)	Tropical Latin America	Both	Age-standardized	Stomach cancer	Dietary risks	Rate	2015	20.91250945552	105.59836070218	-6.35e-9
475	DALYs (Disability-Adjusted Life Years)	Tropical Latin America	Both	Age-standardized	Stomach cancer	Dietary risks	Rate	2016	20.807139554	105.09360029598	-1.03e-8
476	DALYs (Disability-Adjusted Life Years)	Tropical Latin America	Both	Age-standardized	Stomach cancer	Dietary risks	Rate	2017	19.82050585313	100.76149670541	-6.83e-9
477	DALYs (Disability-Adjusted Life Years)	Tropical Latin America	Both	Age-standardized	Stomach cancer	Dietary risks	Rate	2018	19.57968392022	99.53514914649	-9.18e-9
478	DALYs (Disability-Adjusted Life Years)	Tropical Latin America	Both	Age-standardized	Stomach cancer	Dietary risks	Rate	2019	19.47092183923	98.86829641205	-9.17e-9
479	DALYs (Disability-Adjusted Life Years)	Tropical Latin America	Both	Age-standardized	Stomach cancer	Dietary risks	Rate	2020	19.34908819094	98.06825479272	-7.01e-9
480	DALYs (Disability-Adjusted Life Years)	Tropical Latin America	Both	Age-standardized	Stomach cancer	Dietary risks	Rate	2021	18.88100177339	96.82855728451	-7.59e-9
481	DALYs (Disability-Adjusted Life Years)	Central Sub-Saharan Africa	Both	Age-standardized	Stomach cancer	Dietary risks	Rate	1990	16.96799432549	100.01732212878	2.5e-10
482	DALYs (Disability-Adjusted Life Years)	Central Sub-Saharan Africa	Both	Age-standardized	Stomach cancer	Dietary risks	Rate	1991	16.86231500844	99.2750992166	3.4e-10
483	DALYs (Disability-Adjusted Life Years)	Central Sub-Saharan Africa	Both	Age-standardized	Stomach cancer	Dietary risks	Rate	1992	16.65297993776	97.68627020319	4.3e-10
484	DALYs (Disability-Adjusted Life Years)	Central Sub-Saharan Africa	Both	Age-standardized	Stomach cancer	Dietary risks	Rate	1993	16.49527668634	95.52122628552	3.1e-10
485	DALYs (Disability-Adjusted Life Years)	Central Sub-Saharan Africa	Both	Age-standardized	Stomach cancer	Dietary risks	Rate	1994	16.49857356804	94.4822460178	1.9e-10
486	DALYs (Disability-Adjusted Life Years)	Central Sub-Saharan Africa	Both	Age-standardized	Stomach cancer	Dietary risks	Rate	1995	16.51559078821	94.96411627871	3.4e-10
487	DALYs (Disability-Adjusted Life Years)	Central Sub-Saharan Africa	Both	Age-standardized	Stomach cancer	Dietary risks	Rate	1996	16.55022296062	95.56657593749	3.4e-10
488	DALYs (Disability-Adjusted Life Years)	Central Sub-Saharan Africa	Both	Age-standardized	Stomach cancer	Dietary risks	Rate	1997	16.06731399391	92.33747066332	6.5e-10
489	DALYs (Disability-Adjusted Life Years)	Central Sub-Saharan Africa	Both	Age-standardized	Stomach cancer	Dietary risks	Rate	1998	16.05125798049	91.8379192883	5.899999999999998e-10
490	DALYs (Disability-Adjusted Life Years)	Central Sub-Saharan Africa	Both	Age-standardized	Stomach cancer	Dietary risks	Rate	1999	15.93745060198	91.59842575385	4.8e-10
491	DALYs (Disability-Adjusted Life Years)	Central Sub-Saharan Africa	Both	Age-standardized	Stomach cancer	Dietary risks	Rate	2000	15.81967114861	90.37078708529	3.5e-10
492	DALYs (Disability-Adjusted Life Years)	Central Sub-Saharan Africa	Both	Age-standardized	Stomach cancer	Dietary risks	Rate	2001	15.55387924502	89.71430108394	4.5e-10
493	DALYs (Disability-Adjusted Life Years)	Central Sub-Saharan Africa	Both	Age-standardized	Stomach cancer	Dietary risks	Rate	2002	15.11939007908	87.38047520852001	4e-10
494	DALYs (Disability-Adjusted Life Years)	Central Sub-Saharan Africa	Both	Age-standardized	Stomach cancer	Dietary risks	Rate	2003	15.06604917702	87.07148802515	2.6e-10
495	DALYs (Disability-Adjusted Life Years)	Central Sub-Saharan Africa	Both	Age-standardized	Stomach cancer	Dietary risks	Rate	2004	14.8349490992	85.72041603615999	3.8e-10
496	DALYs (Disability-Adjusted Life Years)	Central Sub-Saharan Africa	Both	Age-standardized	Stomach cancer	Dietary risks	Rate	2005	14.52413906868	83.83641522111	2.2e-10
497	DALYs (Disability-Adjusted Life Years)	Central Sub-Saharan Africa	Both	Age-standardized	Stomach cancer	Dietary risks	Rate	2006	14.41391316832	83.71039862007	3.2e-10
498	DALYs (Disability-Adjusted Life Years)	Central Sub-Saharan Africa	Both	Age-standardized	Stomach cancer	Dietary risks	Rate	2007	14.23934319274	82.97901327451	3.2e-10
499	DALYs (Disability-Adjusted Life Years)	Central Sub-Saharan Africa	Both	Age-standardized	Stomach cancer	Dietary risks	Rate	2008	14.18595951508	82.17134758956	1.3e-10
500	DALYs (Disability-Adjusted Life Years)	Central Sub-Saharan Africa	Both	Age-standardized	Stomach cancer	Dietary risks	Rate	2009	14.10086208715	80.65727580947001	2.2e-10
501	DALYs (Disability-Adjusted Life Years)	Central Sub-Saharan Africa	Both	Age-standardized	Stomach cancer	Dietary risks	Rate	2010	14.02881294909	81.05942900875999	4.1e-10
502	DALYs (Disability-Adjusted Life Years)	Central Sub-Saharan Africa	Both	Age-standardized	Stomach cancer	Dietary risks	Rate	2011	13.97311277469	80.93171055859999	2.5e-10
503	DALYs (Disability-Adjusted Life Years)	Central Sub-Saharan Africa	Both	Age-standardized	Stomach cancer	Dietary risks	Rate	2012	13.87670995257	81.4971348201	2e-10
504	DALYs (Disability-Adjusted Life Years)	Central Sub-Saharan Africa	Both	Age-standardized	Stomach cancer	Dietary risks	Rate	2013	13.72983731205	80.83848505858	3.7e-10
505	DALYs (Disability-Adjusted Life Years)	Central Sub-Saharan Africa	Both	Age-standardized	Stomach cancer	Dietary risks	Rate	2014	13.49837936224	79.15203559145	2e-10
506	DALYs (Disability-Adjusted Life Years)	Central Sub-Saharan Africa	Both	Age-standardized	Stomach cancer	Dietary risks	Rate	2015	13.30337356803	78.49463089713	1.9e-10
507	DALYs (Disability-Adjusted Life Years)	Central Sub-Saharan Africa	Both	Age-standardized	Stomach cancer	Dietary risks	Rate	2016	13.13242694511	76.23043859036	1.9e-10
508	DALYs (Disability-Adjusted Life Years)	Central Sub-Saharan Africa	Both	Age-standardized	Stomach cancer	Dietary risks	Rate	2017	12.98305201245	75.2077507189	2.8e-10
509	DALYs (Disability-Adjusted Life Years)	Central Sub-Saharan Africa	Both	Age-standardized	Stomach cancer	Dietary risks	Rate	2018	12.84659460517	74.69400879351001	2.8e-10
510	DALYs (Disability-Adjusted Life Years)	Central Sub-Saharan Africa	Both	Age-standardized	Stomach cancer	Dietary risks	Rate	2019	12.72658147311	73.84351804721	2.2e-10
511	DALYs (Disability-Adjusted Life Years)	Central Sub-Saharan Africa	Both	Age-standardized	Stomach cancer	Dietary risks	Rate	2020	12.66922496533	73.74132608117	2.9e-10
512	DALYs (Disability-Adjusted Life Years)	Central Sub-Saharan Africa	Both	Age-standardized	Stomach cancer	Dietary risks	Rate	2021	12.53756056333	73.88770342618	3.8e-10
513	DALYs (Disability-Adjusted Life Years)	North Africa and Middle East	Both	Age-standardized	Stomach cancer	Dietary risks	Rate	1990	19.6559299757	114.7662328819	1.07e-9
514	DALYs (Disability-Adjusted Life Years)	North Africa and Middle East	Both	Age-standardized	Stomach cancer	Dietary risks	Rate	1991	19.29488109967	112.91020055016	1e-9
515	DALYs (Disability-Adjusted Life Years)	North Africa and Middle East	Both	Age-standardized	Stomach cancer	Dietary risks	Rate	1992	18.93380187118	111.30424842191	9.1e-10
516	DALYs (Disability-Adjusted Life Years)	North Africa and Middle East	Both	Age-standardized	Stomach cancer	Dietary risks	Rate	1993	18.61619297674	109.89245495841	7.4e-10
517	DALYs (Disability-Adjusted Life Years)	North Africa and Middle East	Both	Age-standardized	Stomach cancer	Dietary risks	Rate	1994	18.36932034718	107.42223706889	1.14e-9
518	DALYs (Disability-Adjusted Life Years)	North Africa and Middle East	Both	Age-standardized	Stomach cancer	Dietary risks	Rate	1995	18.01180683568	105.53241774221	9.700000000000002e-10
519	DALYs (Disability-Adjusted Life Years)	North Africa and Middle East	Both	Age-standardized	Stomach cancer	Dietary risks	Rate	1996	17.54584036948	102.61852883841	6.6e-10
520	DALYs (Disability-Adjusted Life Years)	North Africa and Middle East	Both	Age-standardized	Stomach cancer	Dietary risks	Rate	1997	17.13299303473	100.54426702472	8.5e-10
521	DALYs (Disability-Adjusted Life Years)	North Africa and Middle East	Both	Age-standardized	Stomach cancer	Dietary risks	Rate	1998	16.64320218631	98.22127357386	9.700000000000002e-10
522	DALYs (Disability-Adjusted Life Years)	North Africa and Middle East	Both	Age-standardized	Stomach cancer	Dietary risks	Rate	1999	16.18880557412	95.37158886612	1.21e-9
523	DALYs (Disability-Adjusted Life Years)	North Africa and Middle East	Both	Age-standardized	Stomach cancer	Dietary risks	Rate	2000	15.56852303418	91.67177813155	1.31e-9
524	DALYs (Disability-Adjusted Life Years)	North Africa and Middle East	Both	Age-standardized	Stomach cancer	Dietary risks	Rate	2001	15.17297265515	90.14503876325	1.16e-9
525	DALYs (Disability-Adjusted Life Years)	North Africa and Middle East	Both	Age-standardized	Stomach cancer	Dietary risks	Rate	2002	14.93147581133	88.58374800918	1.25e-9
526	DALYs (Disability-Adjusted Life Years)	North Africa and Middle East	Both	Age-standardized	Stomach cancer	Dietary risks	Rate	2003	14.82702701897	88.11034479158	1.15e-9
527	DALYs (Disability-Adjusted Life Years)	North Africa and Middle East	Both	Age-standardized	Stomach cancer	Dietary risks	Rate	2004	14.63164311731	86.59048218109	1.37e-9
528	DALYs (Disability-Adjusted Life Years)	North Africa and Middle East	Both	Age-standardized	Stomach cancer	Dietary risks	Rate	2005	14.38520617709	84.94835219825	8.3e-10
529	DALYs (Disability-Adjusted Life Years)	North Africa and Middle East	Both	Age-standardized	Stomach cancer	Dietary risks	Rate	2006	14.15686620983	83.84841767493	8.200000000000001e-10
530	DALYs (Disability-Adjusted Life Years)	North Africa and Middle East	Both	Age-standardized	Stomach cancer	Dietary risks	Rate	2007	13.85092876586	81.79238728051	8.5e-10
531	DALYs (Disability-Adjusted Life Years)	North Africa and Middle East	Both	Age-standardized	Stomach cancer	Dietary risks	Rate	2008	13.66403335768	80.5923143138	1.01e-9
532	DALYs (Disability-Adjusted Life Years)	North Africa and Middle East	Both	Age-standardized	Stomach cancer	Dietary risks	Rate	2009	13.58346361378	80.56255464703	1.21e-9
533	DALYs (Disability-Adjusted Life Years)	North Africa and Middle East	Both	Age-standardized	Stomach cancer	Dietary risks	Rate	2010	13.24147377442	79.50102077251	7.5e-10
534	DALYs (Disability-Adjusted Life Years)	North Africa and Middle East	Both	Age-standardized	Stomach cancer	Dietary risks	Rate	2011	12.98969341142	77.88430707738	1.04e-9
535	DALYs (Disability-Adjusted Life Years)	North Africa and Middle East	Both	Age-standardized	Stomach cancer	Dietary risks	Rate	2012	12.81340818477	76.60273671888001	7.9e-10
536	DALYs (Disability-Adjusted Life Years)	North Africa and Middle East	Both	Age-standardized	Stomach cancer	Dietary risks	Rate	2013	12.63539067233	75.42244076776	7.3e-10
537	DALYs (Disability-Adjusted Life Years)	North Africa and Middle East	Both	Age-standardized	Stomach cancer	Dietary risks	Rate	2014	12.53241169386	75.00699404014999	5.899999999999998e-10
538	DALYs (Disability-Adjusted Life Years)	North Africa and Middle East	Both	Age-standardized	Stomach cancer	Dietary risks	Rate	2015	12.41481997218	74.04338246544	1.01e-9
539	DALYs (Disability-Adjusted Life Years)	North Africa and Middle East	Both	Age-standardized	Stomach cancer	Dietary risks	Rate	2016	12.16121117355	72.18346369826	7.8e-10
540	DALYs (Disability-Adjusted Life Years)	North Africa and Middle East	Both	Age-standardized	Stomach cancer	Dietary risks	Rate	2017	11.84643239649	70.88974703171	1.55e-9
541	DALYs (Disability-Adjusted Life Years)	North Africa and Middle East	Both	Age-standardized	Stomach cancer	Dietary risks	Rate	2018	11.60242303282	68.98075280309	1.4e-9
542	DALYs (Disability-Adjusted Life Years)	North Africa and Middle East	Both	Age-standardized	Stomach cancer	Dietary risks	Rate	2019	11.49481134739	68.23137583552	9.9e-10
543	DALYs (Disability-Adjusted Life Years)	North Africa and Middle East	Both	Age-standardized	Stomach cancer	Dietary risks	Rate	2020	11.17208873315	66.28864860537	7.9e-10
544	DALYs (Disability-Adjusted Life Years)	North Africa and Middle East	Both	Age-standardized	Stomach cancer	Dietary risks	Rate	2021	11.00242886316	65.91840718425	7.600000000000001e-10
545	DALYs (Disability-Adjusted Life Years)	South Asia	Both	Age-standardized	Stomach cancer	Dietary risks	Rate	1990	17.01519960468	87.29399847881	2.893e-8
546	DALYs (Disability-Adjusted Life Years)	South Asia	Both	Age-standardized	Stomach cancer	Dietary risks	Rate	1991	16.73972991818	86.37694265412	2.613e-8
547	DALYs (Disability-Adjusted Life Years)	South Asia	Both	Age-standardized	Stomach cancer	Dietary risks	Rate	1992	16.72011685676	85.86132332862	2.898e-8
548	DALYs (Disability-Adjusted Life Years)	South Asia	Both	Age-standardized	Stomach cancer	Dietary risks	Rate	1993	16.34186061614	83.30491497729	2.916e-8
549	DALYs (Disability-Adjusted Life Years)	South Asia	Both	Age-standardized	Stomach cancer	Dietary risks	Rate	1994	16.10500648612	82.74947039176	2.385e-8
550	DALYs (Disability-Adjusted Life Years)	South Asia	Both	Age-standardized	Stomach cancer	Dietary risks	Rate	1995	15.86021376107	82.39418183125001	2.543e-8
551	DALYs (Disability-Adjusted Life Years)	South Asia	Both	Age-standardized	Stomach cancer	Dietary risks	Rate	1996	15.91476993495	81.73684844614999	2.442e-8
552	DALYs (Disability-Adjusted Life Years)	South Asia	Both	Age-standardized	Stomach cancer	Dietary risks	Rate	1997	15.84637276659	80.81729156899	2.638e-8
553	DALYs (Disability-Adjusted Life Years)	South Asia	Both	Age-standardized	Stomach cancer	Dietary risks	Rate	1998	15.7144971584	80.7067735275	2.781e-8
554	DALYs (Disability-Adjusted Life Years)	South Asia	Both	Age-standardized	Stomach cancer	Dietary risks	Rate	1999	15.06192699922	76.67962776617	2.893e-8
555	DALYs (Disability-Adjusted Life Years)	South Asia	Both	Age-standardized	Stomach cancer	Dietary risks	Rate	2000	14.66823082906	74.13595742644	2.985e-8
556	DALYs (Disability-Adjusted Life Years)	South Asia	Both	Age-standardized	Stomach cancer	Dietary risks	Rate	2001	14.48171408307	74.29042601913	2.641e-8
557	DALYs (Disability-Adjusted Life Years)	South Asia	Both	Age-standardized	Stomach cancer	Dietary risks	Rate	2002	14.20967704174	72.47965518161	2.641e-8
558	DALYs (Disability-Adjusted Life Years)	South Asia	Both	Age-standardized	Stomach cancer	Dietary risks	Rate	2003	14.01020379513	72.27689196401	2.931e-8
559	DALYs (Disability-Adjusted Life Years)	South Asia	Both	Age-standardized	Stomach cancer	Dietary risks	Rate	2004	13.49169668107	68.69154745658	3.357e-8
560	DALYs (Disability-Adjusted Life Years)	South Asia	Both	Age-standardized	Stomach cancer	Dietary risks	Rate	2005	13.45648634415	68.12130083196	3.413e-8
561	DALYs (Disability-Adjusted Life Years)	South Asia	Both	Age-standardized	Stomach cancer	Dietary risks	Rate	2006	13.37076679617	68.69233688659	3.575e-8
562	DALYs (Disability-Adjusted Life Years)	South Asia	Both	Age-standardized	Stomach cancer	Dietary risks	Rate	2007	13.66652443575	70.1642811765	3.99e-8
563	DALYs (Disability-Adjusted Life Years)	South Asia	Both	Age-standardized	Stomach cancer	Dietary risks	Rate	2008	13.6046256393	70.05084684974	3.893e-8
564	DALYs (Disability-Adjusted Life Years)	South Asia	Both	Age-standardized	Stomach cancer	Dietary risks	Rate	2009	13.31537713501	66.87226973146	3.155e-8
565	DALYs (Disability-Adjusted Life Years)	South Asia	Both	Age-standardized	Stomach cancer	Dietary risks	Rate	2010	13.51621200892	68.87606307246	3.276e-8
566	DALYs (Disability-Adjusted Life Years)	South Asia	Both	Age-standardized	Stomach cancer	Dietary risks	Rate	2011	13.20618121424	67.2162477147	3.719e-8
567	DALYs (Disability-Adjusted Life Years)	South Asia	Both	Age-standardized	Stomach cancer	Dietary risks	Rate	2012	12.91876199959	65.51818408241999	3.434e-8
568	DALYs (Disability-Adjusted Life Years)	South Asia	Both	Age-standardized	Stomach cancer	Dietary risks	Rate	2013	12.99741939223	66.41219334576999	3.306e-8
569	DALYs (Disability-Adjusted Life Years)	South Asia	Both	Age-standardized	Stomach cancer	Dietary risks	Rate	2014	12.73877171604	64.65796163924	3.613e-8
570	DALYs (Disability-Adjusted Life Years)	South Asia	Both	Age-standardized	Stomach cancer	Dietary risks	Rate	2015	12.59638153908	64.48585359153999	3.893e-8
571	DALYs (Disability-Adjusted Life Years)	South Asia	Both	Age-standardized	Stomach cancer	Dietary risks	Rate	2016	12.39250619071	62.05192216968	3.718e-8
572	DALYs (Disability-Adjusted Life Years)	South Asia	Both	Age-standardized	Stomach cancer	Dietary risks	Rate	2017	12.29463922649	62.05839965815	3.849e-8
573	DALYs (Disability-Adjusted Life Years)	South Asia	Both	Age-standardized	Stomach cancer	Dietary risks	Rate	2018	12.29292087681	62.00417415948	3.774e-8
574	DALYs (Disability-Adjusted Life Years)	South Asia	Both	Age-standardized	Stomach cancer	Dietary risks	Rate	2019	12.06024774877	61.99455709322	3.411e-8
575	DALYs (Disability-Adjusted Life Years)	South Asia	Both	Age-standardized	Stomach cancer	Dietary risks	Rate	2020	11.76834791102	59.07227317775001	3.169e-8
576	DALYs (Disability-Adjusted Life Years)	South Asia	Both	Age-standardized	Stomach cancer	Dietary risks	Rate	2021	11.44921307694	57.60377099889	3.303e-8
577	DALYs (Disability-Adjusted Life Years)	Eastern Sub-Saharan Africa	Both	Age-standardized	Stomach cancer	Dietary risks	Rate	1990	23.36688931051	118.11825006194	1.335e-7
578	DALYs (Disability-Adjusted Life Years)	Eastern Sub-Saharan Africa	Both	Age-standardized	Stomach cancer	Dietary risks	Rate	1991	23.21129281116	115.99720157781	1.264e-7
579	DALYs (Disability-Adjusted Life Years)	Eastern Sub-Saharan Africa	Both	Age-standardized	Stomach cancer	Dietary risks	Rate	1992	23.05979627018	116.34344898618	1.3575e-7
580	DALYs (Disability-Adjusted Life Years)	Eastern Sub-Saharan Africa	Both	Age-standardized	Stomach cancer	Dietary risks	Rate	1993	22.94462977338	116.00478675844	1.4339e-7
581	DALYs (Disability-Adjusted Life Years)	Eastern Sub-Saharan Africa	Both	Age-standardized	Stomach cancer	Dietary risks	Rate	1994	22.80391727655	114.93221339153	1.2302e-7
582	DALYs (Disability-Adjusted Life Years)	Eastern Sub-Saharan Africa	Both	Age-standardized	Stomach cancer	Dietary risks	Rate	1995	22.61073929484	114.40737810091	1.13e-7
583	DALYs (Disability-Adjusted Life Years)	Eastern Sub-Saharan Africa	Both	Age-standardized	Stomach cancer	Dietary risks	Rate	1996	22.27582360602	112.82963954493	1.061e-7
584	DALYs (Disability-Adjusted Life Years)	Eastern Sub-Saharan Africa	Both	Age-standardized	Stomach cancer	Dietary risks	Rate	1997	21.96529695459	111.39623695939	9.734000000000001e-8
585	DALYs (Disability-Adjusted Life Years)	Eastern Sub-Saharan Africa	Both	Age-standardized	Stomach cancer	Dietary risks	Rate	1998	21.64217948423	110.06343985298	8.97e-8
586	DALYs (Disability-Adjusted Life Years)	Eastern Sub-Saharan Africa	Both	Age-standardized	Stomach cancer	Dietary risks	Rate	1999	21.11038921267	106.91161872068	8.016e-8
587	DALYs (Disability-Adjusted Life Years)	Eastern Sub-Saharan Africa	Both	Age-standardized	Stomach cancer	Dietary risks	Rate	2000	20.56991785072	104.61410622887	7.321999999999999e-8
588	DALYs (Disability-Adjusted Life Years)	Eastern Sub-Saharan Africa	Both	Age-standardized	Stomach cancer	Dietary risks	Rate	2001	19.76742516834	101.42452335746	7.294e-8
589	DALYs (Disability-Adjusted Life Years)	Eastern Sub-Saharan Africa	Both	Age-standardized	Stomach cancer	Dietary risks	Rate	2002	19.22777176982	99.09004230688	6.69e-8
590	DALYs (Disability-Adjusted Life Years)	Eastern Sub-Saharan Africa	Both	Age-standardized	Stomach cancer	Dietary risks	Rate	2003	18.73171528377	96.28305020605	6.287e-8
591	DALYs (Disability-Adjusted Life Years)	Eastern Sub-Saharan Africa	Both	Age-standardized	Stomach cancer	Dietary risks	Rate	2004	18.28177944392	95.02721350622	5.607000000000001e-8
592	DALYs (Disability-Adjusted Life Years)	Eastern Sub-Saharan Africa	Both	Age-standardized	Stomach cancer	Dietary risks	Rate	2005	17.73666315964	91.3698744315	3.9e-8
593	DALYs (Disability-Adjusted Life Years)	Eastern Sub-Saharan Africa	Both	Age-standardized	Stomach cancer	Dietary risks	Rate	2006	17.27939453296	89.78718461272001	4.168e-8
594	DALYs (Disability-Adjusted Life Years)	Eastern Sub-Saharan Africa	Both	Age-standardized	Stomach cancer	Dietary risks	Rate	2007	16.70103740531	86.94878200598	4.435e-8
595	DALYs (Disability-Adjusted Life Years)	Eastern Sub-Saharan Africa	Both	Age-standardized	Stomach cancer	Dietary risks	Rate	2008	16.24862885568	84.42584364276	3.746e-8
596	DALYs (Disability-Adjusted Life Years)	Eastern Sub-Saharan Africa	Both	Age-standardized	Stomach cancer	Dietary risks	Rate	2009	15.79569884341	81.30277007531	3.959e-8
597	DALYs (Disability-Adjusted Life Years)	Eastern Sub-Saharan Africa	Both	Age-standardized	Stomach cancer	Dietary risks	Rate	2010	15.45302810492	80.31304809603999	4.625e-8
598	DALYs (Disability-Adjusted Life Years)	Eastern Sub-Saharan Africa	Both	Age-standardized	Stomach cancer	Dietary risks	Rate	2011	15.04477227848	77.29745957996	4.496e-8
599	DALYs (Disability-Adjusted Life Years)	Eastern Sub-Saharan Africa	Both	Age-standardized	Stomach cancer	Dietary risks	Rate	2012	14.66386823153	75.90048285955	3.917e-8
600	DALYs (Disability-Adjusted Life Years)	Eastern Sub-Saharan Africa	Both	Age-standardized	Stomach cancer	Dietary risks	Rate	2013	14.30709945333	74.28300446581	3.691e-8
601	DALYs (Disability-Adjusted Life Years)	Eastern Sub-Saharan Africa	Both	Age-standardized	Stomach cancer	Dietary risks	Rate	2014	14.03345075568	72.95183729285999	3.346999999999999e-8
602	DALYs (Disability-Adjusted Life Years)	Eastern Sub-Saharan Africa	Both	Age-standardized	Stomach cancer	Dietary risks	Rate	2015	13.82392513052	71.81611178799	3.793e-8
603	DALYs (Disability-Adjusted Life Years)	Eastern Sub-Saharan Africa	Both	Age-standardized	Stomach cancer	Dietary risks	Rate	2016	13.69760981167	71.40964113367	3.553e-8
604	DALYs (Disability-Adjusted Life Years)	Eastern Sub-Saharan Africa	Both	Age-standardized	Stomach cancer	Dietary risks	Rate	2017	13.47911975999	70.23768659011	4.063e-8
605	DALYs (Disability-Adjusted Life Years)	Eastern Sub-Saharan Africa	Both	Age-standardized	Stomach cancer	Dietary risks	Rate	2018	13.32286664751	69.43676335113001	3.933e-8
606	DALYs (Disability-Adjusted Life Years)	Eastern Sub-Saharan Africa	Both	Age-standardized	Stomach cancer	Dietary risks	Rate	2019	13.1656692324	68.66630359979	3.669e-8
607	DALYs (Disability-Adjusted Life Years)	Eastern Sub-Saharan Africa	Both	Age-standardized	Stomach cancer	Dietary risks	Rate	2020	13.04978531317	67.88975991726001	2.966e-8
608	DALYs (Disability-Adjusted Life Years)	Eastern Sub-Saharan Africa	Both	Age-standardized	Stomach cancer	Dietary risks	Rate	2021	12.94299578505	67.73237307711	3.462e-8
609	DALYs (Disability-Adjusted Life Years)	Southern Sub-Saharan Africa	Both	Age-standardized	Stomach cancer	Dietary risks	Rate	1990	14.61559091248	78.11096867399	5.7e-10
610	DALYs (Disability-Adjusted Life Years)	Southern Sub-Saharan Africa	Both	Age-standardized	Stomach cancer	Dietary risks	Rate	1991	14.36577451499	77.27782707072001	1.74e-9
611	DALYs (Disability-Adjusted Life Years)	Southern Sub-Saharan Africa	Both	Age-standardized	Stomach cancer	Dietary risks	Rate	1992	14.56856545596	78.02391632152	6.3e-10
612	DALYs (Disability-Adjusted Life Years)	Southern Sub-Saharan Africa	Both	Age-standardized	Stomach cancer	Dietary risks	Rate	1993	13.71201941719	74.0118902594	9.4e-10
613	DALYs (Disability-Adjusted Life Years)	Southern Sub-Saharan Africa	Both	Age-standardized	Stomach cancer	Dietary risks	Rate	1994	14.05584434677	76.35612585196	1.67e-9
614	DALYs (Disability-Adjusted Life Years)	Southern Sub-Saharan Africa	Both	Age-standardized	Stomach cancer	Dietary risks	Rate	1995	14.00230866844	74.66811136113	2.13e-9
615	DALYs (Disability-Adjusted Life Years)	Southern Sub-Saharan Africa	Both	Age-standardized	Stomach cancer	Dietary risks	Rate	1996	14.32013994375	77.85139471764	1.99e-9
616	DALYs (Disability-Adjusted Life Years)	Southern Sub-Saharan Africa	Both	Age-standardized	Stomach cancer	Dietary risks	Rate	1997	15.68604907366	84.57289323269	1.55e-9
617	DALYs (Disability-Adjusted Life Years)	Southern Sub-Saharan Africa	Both	Age-standardized	Stomach cancer	Dietary risks	Rate	1998	15.87009661878	85.828368559	1.64e-9
618	DALYs (Disability-Adjusted Life Years)	Southern Sub-Saharan Africa	Both	Age-standardized	Stomach cancer	Dietary risks	Rate	1999	15.48801546261	83.67054017574999	2.34e-9
619	DALYs (Disability-Adjusted Life Years)	Southern Sub-Saharan Africa	Both	Age-standardized	Stomach cancer	Dietary risks	Rate	2000	15.92390922146	85.66344737579	1.75e-9
620	DALYs (Disability-Adjusted Life Years)	Southern Sub-Saharan Africa	Both	Age-standardized	Stomach cancer	Dietary risks	Rate	2001	15.7518147197	85.08421538133	1.84e-9
621	DALYs (Disability-Adjusted Life Years)	Southern Sub-Saharan Africa	Both	Age-standardized	Stomach cancer	Dietary risks	Rate	2002	16.09214137574	87.32730543093001	1.43e-9
622	DALYs (Disability-Adjusted Life Years)	Southern Sub-Saharan Africa	Both	Age-standardized	Stomach cancer	Dietary risks	Rate	2003	16.43012097239	89.27339359076	1.54e-9
623	DALYs (Disability-Adjusted Life Years)	Southern Sub-Saharan Africa	Both	Age-standardized	Stomach cancer	Dietary risks	Rate	2004	16.37413519598	89.60380474412	1.78e-9
624	DALYs (Disability-Adjusted Life Years)	Southern Sub-Saharan Africa	Both	Age-standardized	Stomach cancer	Dietary risks	Rate	2005	16.20074983017	87.79101708485	1.44e-9
625	DALYs (Disability-Adjusted Life Years)	Southern Sub-Saharan Africa	Both	Age-standardized	Stomach cancer	Dietary risks	Rate	2006	16.08419870611	87.31639475723	2.43e-9
626	DALYs (Disability-Adjusted Life Years)	Southern Sub-Saharan Africa	Both	Age-standardized	Stomach cancer	Dietary risks	Rate	2007	15.59283573498	84.67086592213	1.77e-9
627	DALYs (Disability-Adjusted Life Years)	Southern Sub-Saharan Africa	Both	Age-standardized	Stomach cancer	Dietary risks	Rate	2008	15.4498099039	83.80247839666	1.92e-9
628	DALYs (Disability-Adjusted Life Years)	Southern Sub-Saharan Africa	Both	Age-standardized	Stomach cancer	Dietary risks	Rate	2009	15.16394074762	82.69751402522999	1.32e-9
629	DALYs (Disability-Adjusted Life Years)	Southern Sub-Saharan Africa	Both	Age-standardized	Stomach cancer	Dietary risks	Rate	2010	14.69933209331	79.62298738076001	2.05e-9
630	DALYs (Disability-Adjusted Life Years)	Southern Sub-Saharan Africa	Both	Age-standardized	Stomach cancer	Dietary risks	Rate	2011	14.14030562937	77.62229934879001	1.11e-9
631	DALYs (Disability-Adjusted Life Years)	Southern Sub-Saharan Africa	Both	Age-standardized	Stomach cancer	Dietary risks	Rate	2012	13.68750878541	74.73357124113	1.31e-9
632	DALYs (Disability-Adjusted Life Years)	Southern Sub-Saharan Africa	Both	Age-standardized	Stomach cancer	Dietary risks	Rate	2013	13.22246440841	72.02564755222001	1.39e-9
633	DALYs (Disability-Adjusted Life Years)	Southern Sub-Saharan Africa	Both	Age-standardized	Stomach cancer	Dietary risks	Rate	2014	13.02743476615	71.32022927196	1.21e-9
634	DALYs (Disability-Adjusted Life Years)	Southern Sub-Saharan Africa	Both	Age-standardized	Stomach cancer	Dietary risks	Rate	2015	12.94255016376	70.41033477996	1.25e-9
635	DALYs (Disability-Adjusted Life Years)	Southern Sub-Saharan Africa	Both	Age-standardized	Stomach cancer	Dietary risks	Rate	2016	12.66011888247	68.75064807300001	1.16e-9
636	DALYs (Disability-Adjusted Life Years)	Southern Sub-Saharan Africa	Both	Age-standardized	Stomach cancer	Dietary risks	Rate	2017	12.1158138346	66.29650799188	1.21e-9
637	DALYs (Disability-Adjusted Life Years)	Southern Sub-Saharan Africa	Both	Age-standardized	Stomach cancer	Dietary risks	Rate	2018	11.8370753333	63.99354954168	8e-10
638	DALYs (Disability-Adjusted Life Years)	Southern Sub-Saharan Africa	Both	Age-standardized	Stomach cancer	Dietary risks	Rate	2019	11.53601878433	63.36359780264	7.5e-10
639	DALYs (Disability-Adjusted Life Years)	Southern Sub-Saharan Africa	Both	Age-standardized	Stomach cancer	Dietary risks	Rate	2020	11.58986747247	63.86186511757001	8.9e-10
640	DALYs (Disability-Adjusted Life Years)	Southern Sub-Saharan Africa	Both	Age-standardized	Stomach cancer	Dietary risks	Rate	2021	11.51942052725	62.18169243736	1.28e-9
641	DALYs (Disability-Adjusted Life Years)	Western Sub-Saharan Africa	Both	Age-standardized	Stomach cancer	Dietary risks	Rate	1990	14.0217251989	75.08511645169	1.91e-9
642	DALYs (Disability-Adjusted Life Years)	Western Sub-Saharan Africa	Both	Age-standardized	Stomach cancer	Dietary risks	Rate	1991	13.82673549215	74.20301787299	1.93e-9
643	DALYs (Disability-Adjusted Life Years)	Western Sub-Saharan Africa	Both	Age-standardized	Stomach cancer	Dietary risks	Rate	1992	13.72281120146	73.97640196853	1.46e-9
644	DALYs (Disability-Adjusted Life Years)	Western Sub-Saharan Africa	Both	Age-standardized	Stomach cancer	Dietary risks	Rate	1993	13.58892059475	73.39514096616	1.56e-9
645	DALYs (Disability-Adjusted Life Years)	Western Sub-Saharan Africa	Both	Age-standardized	Stomach cancer	Dietary risks	Rate	1994	13.45897985804	72.70384387809	1.54e-9
646	DALYs (Disability-Adjusted Life Years)	Western Sub-Saharan Africa	Both	Age-standardized	Stomach cancer	Dietary risks	Rate	1995	13.34139342927	70.58905946852	1.34e-9
647	DALYs (Disability-Adjusted Life Years)	Western Sub-Saharan Africa	Both	Age-standardized	Stomach cancer	Dietary risks	Rate	1996	13.1911854826	71.81826899286	1.31e-9
648	DALYs (Disability-Adjusted Life Years)	Western Sub-Saharan Africa	Both	Age-standardized	Stomach cancer	Dietary risks	Rate	1997	13.03148831597	69.41837064941	1.34e-9
649	DALYs (Disability-Adjusted Life Years)	Western Sub-Saharan Africa	Both	Age-standardized	Stomach cancer	Dietary risks	Rate	1998	12.89791647803	68.44885303150001	1.37e-9
650	DALYs (Disability-Adjusted Life Years)	Western Sub-Saharan Africa	Both	Age-standardized	Stomach cancer	Dietary risks	Rate	1999	12.7639779347	66.98661027554	1.34e-9
651	DALYs (Disability-Adjusted Life Years)	Western Sub-Saharan Africa	Both	Age-standardized	Stomach cancer	Dietary risks	Rate	2000	12.65234439779	66.45309207158	1.5e-9
652	DALYs (Disability-Adjusted Life Years)	Western Sub-Saharan Africa	Both	Age-standardized	Stomach cancer	Dietary risks	Rate	2001	12.57936197387	66.22139121801	1.43e-9
653	DALYs (Disability-Adjusted Life Years)	Western Sub-Saharan Africa	Both	Age-standardized	Stomach cancer	Dietary risks	Rate	2002	12.62294265357	66.55645178907001	1.44e-9
654	DALYs (Disability-Adjusted Life Years)	Western Sub-Saharan Africa	Both	Age-standardized	Stomach cancer	Dietary risks	Rate	2003	12.63363789907	66.69775252293	1.05e-9
655	DALYs (Disability-Adjusted Life Years)	Western Sub-Saharan Africa	Both	Age-standardized	Stomach cancer	Dietary risks	Rate	2004	12.64921736369	66.87178134598001	1.25e-9
656	DALYs (Disability-Adjusted Life Years)	Western Sub-Saharan Africa	Both	Age-standardized	Stomach cancer	Dietary risks	Rate	2005	12.59017454466	65.43523929522	1.19e-9
657	DALYs (Disability-Adjusted Life Years)	Western Sub-Saharan Africa	Both	Age-standardized	Stomach cancer	Dietary risks	Rate	2006	12.58240208178	66.47004942439999	1.68e-9
658	DALYs (Disability-Adjusted Life Years)	Western Sub-Saharan Africa	Both	Age-standardized	Stomach cancer	Dietary risks	Rate	2007	12.6572383247	66.42027478130001	1.45e-9
659	DALYs (Disability-Adjusted Life Years)	Western Sub-Saharan Africa	Both	Age-standardized	Stomach cancer	Dietary risks	Rate	2008	12.62496551704	66.79050018212	1.22e-9
660	DALYs (Disability-Adjusted Life Years)	Western Sub-Saharan Africa	Both	Age-standardized	Stomach cancer	Dietary risks	Rate	2009	12.65988539738	66.54263037797	1.05e-9
661	DALYs (Disability-Adjusted Life Years)	Western Sub-Saharan Africa	Both	Age-standardized	Stomach cancer	Dietary risks	Rate	2010	12.69823170885	65.95602996763	1.01e-9
662	DALYs (Disability-Adjusted Life Years)	Western Sub-Saharan Africa	Both	Age-standardized	Stomach cancer	Dietary risks	Rate	2011	12.65020124545	65.72670102305	1.65e-9
663	DALYs (Disability-Adjusted Life Years)	Western Sub-Saharan Africa	Both	Age-standardized	Stomach cancer	Dietary risks	Rate	2012	12.66229532905	65.43335584441	1.42e-9
664	DALYs (Disability-Adjusted Life Years)	Western Sub-Saharan Africa	Both	Age-standardized	Stomach cancer	Dietary risks	Rate	2013	12.66867825152	66.80644995506	1.63e-9
665	DALYs (Disability-Adjusted Life Years)	Western Sub-Saharan Africa	Both	Age-standardized	Stomach cancer	Dietary risks	Rate	2014	12.58619616584	65.26244676227	1.68e-9
666	DALYs (Disability-Adjusted Life Years)	Western Sub-Saharan Africa	Both	Age-standardized	Stomach cancer	Dietary risks	Rate	2015	12.36049230296	64.87703592891	1.07e-9
667	DALYs (Disability-Adjusted Life Years)	Western Sub-Saharan Africa	Both	Age-standardized	Stomach cancer	Dietary risks	Rate	2016	12.2533699469	64.37349350147	1.26e-9
668	DALYs (Disability-Adjusted Life Years)	Western Sub-Saharan Africa	Both	Age-standardized	Stomach cancer	Dietary risks	Rate	2017	12.09496906587	62.75174714903999	1.42e-9
669	DALYs (Disability-Adjusted Life Years)	Western Sub-Saharan Africa	Both	Age-standardized	Stomach cancer	Dietary risks	Rate	2018	11.87591035676	62.00808338452	1.47e-9
670	DALYs (Disability-Adjusted Life Years)	Western Sub-Saharan Africa	Both	Age-standardized	Stomach cancer	Dietary risks	Rate	2019	11.67306148863	60.12929712608	1.27e-9
671	DALYs (Disability-Adjusted Life Years)	Western Sub-Saharan Africa	Both	Age-standardized	Stomach cancer	Dietary risks	Rate	2020	11.5089014163	60.15647049082001	2e-9
672	DALYs (Disability-Adjusted Life Years)	Western Sub-Saharan Africa	Both	Age-standardized	Stomach cancer	Dietary risks	Rate	2021	11.31558574366	59.28271455171	1.82e-9
