# Supplementary material for: Global impact of dietary risks on cancers: burdens across regions from 1990 to 2021 and the projection to 2035
Source: Front Nutr. 2025 Jul 4;12:1585305. doi: 10.3389/fnut.2025.1585305 (PMC12271164; doi:10.3389/fnut.2025.1585305)
Supplement: Supplementary file 1 [file Data_Sheet_1.zip › Supplementary data/Fig 8/Fig 8G.csv]

	measure_name	location_name	sex_name	age_name	cause_name	rei_name	metric_name	year	val	upper	lower
1	Deaths	Oceania	Both	Age-standardized	Colon and rectum cancer	Dietary risks	Rate	1990	2.8885290975	4.171710672440001	1.50375309724
2	Deaths	Oceania	Both	Age-standardized	Colon and rectum cancer	Dietary risks	Rate	1991	2.88843456721	4.13799674772	1.49049661567
3	Deaths	Oceania	Both	Age-standardized	Colon and rectum cancer	Dietary risks	Rate	1992	2.86280458442	4.11864572282	1.4609036499
4	Deaths	Oceania	Both	Age-standardized	Colon and rectum cancer	Dietary risks	Rate	1993	2.83825115273	4.07304637877	1.44054108664
5	Deaths	Oceania	Both	Age-standardized	Colon and rectum cancer	Dietary risks	Rate	1994	2.80928537715	3.977171458	1.41219938537
6	Deaths	Oceania	Both	Age-standardized	Colon and rectum cancer	Dietary risks	Rate	1995	2.77855773594	3.90537971299	1.40991608164
7	Deaths	Oceania	Both	Age-standardized	Colon and rectum cancer	Dietary risks	Rate	1996	2.77481683819	3.90727682364	1.42969042559
8	Deaths	Oceania	Both	Age-standardized	Colon and rectum cancer	Dietary risks	Rate	1997	2.75089956189	3.87980933442	1.43999990302
9	Deaths	Oceania	Both	Age-standardized	Colon and rectum cancer	Dietary risks	Rate	1998	2.72713386177	3.81881865745	1.44370406928
10	Deaths	Oceania	Both	Age-standardized	Colon and rectum cancer	Dietary risks	Rate	1999	2.72057486707	3.77083923003	1.45004817667
11	Deaths	Oceania	Both	Age-standardized	Colon and rectum cancer	Dietary risks	Rate	2000	2.70843667601	3.77994099182	1.44945256368
12	Deaths	Oceania	Both	Age-standardized	Colon and rectum cancer	Dietary risks	Rate	2001	2.66480239785	3.728030402769999	1.44064105776
13	Deaths	Oceania	Both	Age-standardized	Colon and rectum cancer	Dietary risks	Rate	2002	2.63316461666	3.67214578997	1.43099741914
14	Deaths	Oceania	Both	Age-standardized	Colon and rectum cancer	Dietary risks	Rate	2003	2.60699981561	3.63314751572	1.41679058704
15	Deaths	Oceania	Both	Age-standardized	Colon and rectum cancer	Dietary risks	Rate	2004	2.57589771999	3.57098144307	1.38738397236
16	Deaths	Oceania	Both	Age-standardized	Colon and rectum cancer	Dietary risks	Rate	2005	2.56982792283	3.57850664409	1.38864228209
17	Deaths	Oceania	Both	Age-standardized	Colon and rectum cancer	Dietary risks	Rate	2006	2.57264117454	3.6042828264	1.39259901071
18	Deaths	Oceania	Both	Age-standardized	Colon and rectum cancer	Dietary risks	Rate	2007	2.55625226881	3.57147496614	1.38934175137
19	Deaths	Oceania	Both	Age-standardized	Colon and rectum cancer	Dietary risks	Rate	2008	2.54166245007	3.57333210444	1.37275182246
20	Deaths	Oceania	Both	Age-standardized	Colon and rectum cancer	Dietary risks	Rate	2009	2.52961876556	3.56194933313	1.36030335576
21	Deaths	Oceania	Both	Age-standardized	Colon and rectum cancer	Dietary risks	Rate	2010	2.54832688899	3.58945420063	1.36280140777
22	Deaths	Oceania	Both	Age-standardized	Colon and rectum cancer	Dietary risks	Rate	2011	2.58132665156	3.62499389889	1.37598357393
23	Deaths	Oceania	Both	Age-standardized	Colon and rectum cancer	Dietary risks	Rate	2012	2.58269474169	3.62299109733	1.37251632144
24	Deaths	Oceania	Both	Age-standardized	Colon and rectum cancer	Dietary risks	Rate	2013	2.56944255729	3.59417367895	1.36591646723
25	Deaths	Oceania	Both	Age-standardized	Colon and rectum cancer	Dietary risks	Rate	2014	2.58489066967	3.62336305276	1.36264028869
26	Deaths	Oceania	Both	Age-standardized	Colon and rectum cancer	Dietary risks	Rate	2015	2.59259257718	3.64504242734	1.35219350492
27	Deaths	Oceania	Both	Age-standardized	Colon and rectum cancer	Dietary risks	Rate	2016	2.58387321249	3.64251099239	1.33651646521
28	Deaths	Oceania	Both	Age-standardized	Colon and rectum cancer	Dietary risks	Rate	2017	2.6040331562	3.67060648399	1.35396437028
29	Deaths	Oceania	Both	Age-standardized	Colon and rectum cancer	Dietary risks	Rate	2018	2.60203140582	3.6724176545	1.35378000933
30	Deaths	Oceania	Both	Age-standardized	Colon and rectum cancer	Dietary risks	Rate	2019	2.59527632314	3.64862484392	1.33836601492
31	Deaths	Oceania	Both	Age-standardized	Colon and rectum cancer	Dietary risks	Rate	2020	2.54566553444	3.57379848057	1.31319915525
32	Deaths	Oceania	Both	Age-standardized	Colon and rectum cancer	Dietary risks	Rate	2021	2.5342377332	3.56798351137	1.31504690415
33	Deaths	Central Asia	Both	Age-standardized	Colon and rectum cancer	Dietary risks	Rate	1990	4.08758131691	6.34622341969	1.23572536388
34	Deaths	Central Asia	Both	Age-standardized	Colon and rectum cancer	Dietary risks	Rate	1991	3.875607756650001	5.96361513537	1.17777664163
35	Deaths	Central Asia	Both	Age-standardized	Colon and rectum cancer	Dietary risks	Rate	1992	3.78558215543	5.81498553711	1.16239760384
36	Deaths	Central Asia	Both	Age-standardized	Colon and rectum cancer	Dietary risks	Rate	1993	3.71729701792	5.75752347231	1.14946140982
37	Deaths	Central Asia	Both	Age-standardized	Colon and rectum cancer	Dietary risks	Rate	1994	3.58532996105	5.52772513091	1.11839263158
38	Deaths	Central Asia	Both	Age-standardized	Colon and rectum cancer	Dietary risks	Rate	1995	3.57318377926	5.50690711228	1.1399812057
39	Deaths	Central Asia	Both	Age-standardized	Colon and rectum cancer	Dietary risks	Rate	1996	3.56779306002	5.50517769419	1.14070462868
40	Deaths	Central Asia	Both	Age-standardized	Colon and rectum cancer	Dietary risks	Rate	1997	3.51540189886	5.4518908352	1.12948240321
41	Deaths	Central Asia	Both	Age-standardized	Colon and rectum cancer	Dietary risks	Rate	1998	3.3837314672	5.2534759353	1.09059947785
42	Deaths	Central Asia	Both	Age-standardized	Colon and rectum cancer	Dietary risks	Rate	1999	3.34383255125	5.17059452652	1.07968767547
43	Deaths	Central Asia	Both	Age-standardized	Colon and rectum cancer	Dietary risks	Rate	2000	3.33958604219	5.12406825665	1.07066836384
44	Deaths	Central Asia	Both	Age-standardized	Colon and rectum cancer	Dietary risks	Rate	2001	3.32280021612	5.09421894478	1.05414821758
45	Deaths	Central Asia	Both	Age-standardized	Colon and rectum cancer	Dietary risks	Rate	2002	3.29567244466	5.05433168077	1.04500456037
46	Deaths	Central Asia	Both	Age-standardized	Colon and rectum cancer	Dietary risks	Rate	2003	3.34858090628	5.11102126881	1.05862779097
47	Deaths	Central Asia	Both	Age-standardized	Colon and rectum cancer	Dietary risks	Rate	2004	3.32102289266	5.05687345443	1.03462732125
48	Deaths	Central Asia	Both	Age-standardized	Colon and rectum cancer	Dietary risks	Rate	2005	3.27492756455	4.9875183869	1.00562630676
49	Deaths	Central Asia	Both	Age-standardized	Colon and rectum cancer	Dietary risks	Rate	2006	3.19276682665	4.85898086091	0.96413061855
50	Deaths	Central Asia	Both	Age-standardized	Colon and rectum cancer	Dietary risks	Rate	2007	3.17600113117	4.85385376036	0.95001297963
51	Deaths	Central Asia	Both	Age-standardized	Colon and rectum cancer	Dietary risks	Rate	2008	3.19870464398	4.88331774972	0.94711778983
52	Deaths	Central Asia	Both	Age-standardized	Colon and rectum cancer	Dietary risks	Rate	2009	3.1801208014	4.86554501281	0.93061172351
53	Deaths	Central Asia	Both	Age-standardized	Colon and rectum cancer	Dietary risks	Rate	2010	3.29416902016	5.06705613032	0.9620053578
54	Deaths	Central Asia	Both	Age-standardized	Colon and rectum cancer	Dietary risks	Rate	2011	3.35352916826	5.180337332090001	0.97763446642
55	Deaths	Central Asia	Both	Age-standardized	Colon and rectum cancer	Dietary risks	Rate	2012	3.36928190642	5.24238453352	0.98059250128
56	Deaths	Central Asia	Both	Age-standardized	Colon and rectum cancer	Dietary risks	Rate	2013	3.22083554415	5.01694621297	0.93288443092
57	Deaths	Central Asia	Both	Age-standardized	Colon and rectum cancer	Dietary risks	Rate	2014	3.19270862246	4.95999210315	0.92581336453
58	Deaths	Central Asia	Both	Age-standardized	Colon and rectum cancer	Dietary risks	Rate	2015	3.25615959981	5.07172884694	0.93952531276
59	Deaths	Central Asia	Both	Age-standardized	Colon and rectum cancer	Dietary risks	Rate	2016	3.30451070682	5.133233353600001	0.95040107566
60	Deaths	Central Asia	Both	Age-standardized	Colon and rectum cancer	Dietary risks	Rate	2017	3.17089498545	4.91285586174	0.916390282
61	Deaths	Central Asia	Both	Age-standardized	Colon and rectum cancer	Dietary risks	Rate	2018	3.14299776981	4.89837321823	0.90146297516
62	Deaths	Central Asia	Both	Age-standardized	Colon and rectum cancer	Dietary risks	Rate	2019	3.14452557022	4.946859329730001	0.8908661637699999
63	Deaths	Central Asia	Both	Age-standardized	Colon and rectum cancer	Dietary risks	Rate	2020	3.12230692145	4.97276906784	0.87950577566
64	Deaths	Central Asia	Both	Age-standardized	Colon and rectum cancer	Dietary risks	Rate	2021	3.03512972166	4.836004834410001	0.85002224345
65	Deaths	Southeast Asia	Both	Age-standardized	Colon and rectum cancer	Dietary risks	Rate	1990	5.28672861308	6.94144960606	3.36853773866
66	Deaths	Southeast Asia	Both	Age-standardized	Colon and rectum cancer	Dietary risks	Rate	1991	5.31316639278	6.980234244579999	3.44906095222
67	Deaths	Southeast Asia	Both	Age-standardized	Colon and rectum cancer	Dietary risks	Rate	1992	5.35941302256	7.07671394224	3.49034339234
68	Deaths	Southeast Asia	Both	Age-standardized	Colon and rectum cancer	Dietary risks	Rate	1993	5.42300077158	7.13741855026	3.44231087795
69	Deaths	Southeast Asia	Both	Age-standardized	Colon and rectum cancer	Dietary risks	Rate	1994	5.47377980883	7.27358831794	3.45242971274
70	Deaths	Southeast Asia	Both	Age-standardized	Colon and rectum cancer	Dietary risks	Rate	1995	5.5140054848	7.21547930537	3.47930495126
71	Deaths	Southeast Asia	Both	Age-standardized	Colon and rectum cancer	Dietary risks	Rate	1996	5.58042887713	7.265304896569999	3.52658842353
72	Deaths	Southeast Asia	Both	Age-standardized	Colon and rectum cancer	Dietary risks	Rate	1997	5.54352939668	7.2425473799	3.54261953038
73	Deaths	Southeast Asia	Both	Age-standardized	Colon and rectum cancer	Dietary risks	Rate	1998	5.59235962855	7.31475503329	3.53492699014
74	Deaths	Southeast Asia	Both	Age-standardized	Colon and rectum cancer	Dietary risks	Rate	1999	5.65627933636	7.448128351309999	3.52097874612
75	Deaths	Southeast Asia	Both	Age-standardized	Colon and rectum cancer	Dietary risks	Rate	2000	5.66794084935	7.53267995405	3.56269780785
76	Deaths	Southeast Asia	Both	Age-standardized	Colon and rectum cancer	Dietary risks	Rate	2001	5.667117412600001	7.51763382516	3.51185521389
77	Deaths	Southeast Asia	Both	Age-standardized	Colon and rectum cancer	Dietary risks	Rate	2002	5.7425226957	7.700414381350001	3.54741894806
78	Deaths	Southeast Asia	Both	Age-standardized	Colon and rectum cancer	Dietary risks	Rate	2003	5.788887426390001	7.67542473156	3.52077726323
79	Deaths	Southeast Asia	Both	Age-standardized	Colon and rectum cancer	Dietary risks	Rate	2004	5.83599956871	7.752098042769999	3.63311252797
80	Deaths	Southeast Asia	Both	Age-standardized	Colon and rectum cancer	Dietary risks	Rate	2005	5.86903403589	7.832067444460001	3.55352608628
81	Deaths	Southeast Asia	Both	Age-standardized	Colon and rectum cancer	Dietary risks	Rate	2006	5.86334934638	7.81754530229	3.52165203897
82	Deaths	Southeast Asia	Both	Age-standardized	Colon and rectum cancer	Dietary risks	Rate	2007	5.859220330619999	7.79623544999	3.52936597746
83	Deaths	Southeast Asia	Both	Age-standardized	Colon and rectum cancer	Dietary risks	Rate	2008	5.87775367913	7.80639601229	3.41598012179
84	Deaths	Southeast Asia	Both	Age-standardized	Colon and rectum cancer	Dietary risks	Rate	2009	5.882207226639999	7.84987689859	3.45242620717
85	Deaths	Southeast Asia	Both	Age-standardized	Colon and rectum cancer	Dietary risks	Rate	2010	5.89102820891	7.87745347868	3.43390699938
86	Deaths	Southeast Asia	Both	Age-standardized	Colon and rectum cancer	Dietary risks	Rate	2011	5.86664919341	7.88728602406	3.35723361889
87	Deaths	Southeast Asia	Both	Age-standardized	Colon and rectum cancer	Dietary risks	Rate	2012	5.81518161672	7.85217396494	3.37862552197
88	Deaths	Southeast Asia	Both	Age-standardized	Colon and rectum cancer	Dietary risks	Rate	2013	5.78306965824	7.799423515839999	3.27396534094
89	Deaths	Southeast Asia	Both	Age-standardized	Colon and rectum cancer	Dietary risks	Rate	2014	5.77833991242	7.859509909970001	3.29073457166
90	Deaths	Southeast Asia	Both	Age-standardized	Colon and rectum cancer	Dietary risks	Rate	2015	5.8071153681	7.884669232339999	3.27197530528
91	Deaths	Southeast Asia	Both	Age-standardized	Colon and rectum cancer	Dietary risks	Rate	2016	5.82081166627	7.89296643852	3.3586099875
92	Deaths	Southeast Asia	Both	Age-standardized	Colon and rectum cancer	Dietary risks	Rate	2017	5.81311363057	7.85139885571	3.28509962438
93	Deaths	Southeast Asia	Both	Age-standardized	Colon and rectum cancer	Dietary risks	Rate	2018	5.84364040434	7.98051446172	3.38683316298
94	Deaths	Southeast Asia	Both	Age-standardized	Colon and rectum cancer	Dietary risks	Rate	2019	5.89733374833	7.90312485742	3.3469694419
95	Deaths	Southeast Asia	Both	Age-standardized	Colon and rectum cancer	Dietary risks	Rate	2020	5.850799648710001	8.04348067446	3.23899180019
96	Deaths	Southeast Asia	Both	Age-standardized	Colon and rectum cancer	Dietary risks	Rate	2021	5.90706373048	8.15090510825	3.28084667603
97	Deaths	East Asia	Both	Age-standardized	Colon and rectum cancer	Dietary risks	Rate	1990	6.46045826976	9.55607353164	3.07031161533
98	Deaths	East Asia	Both	Age-standardized	Colon and rectum cancer	Dietary risks	Rate	1991	6.40279844836	9.51217479927	3.04562813141
99	Deaths	East Asia	Both	Age-standardized	Colon and rectum cancer	Dietary risks	Rate	1992	6.344465058680001	9.06754889001	3.02544464517
100	Deaths	East Asia	Both	Age-standardized	Colon and rectum cancer	Dietary risks	Rate	1993	6.280886945100001	9.18984659701	3.02513077712
101	Deaths	East Asia	Both	Age-standardized	Colon and rectum cancer	Dietary risks	Rate	1994	6.195093371510001	9.03860536332	2.89397465329
102	Deaths	East Asia	Both	Age-standardized	Colon and rectum cancer	Dietary risks	Rate	1995	6.1248424491	8.91053229073	2.86523609416
103	Deaths	East Asia	Both	Age-standardized	Colon and rectum cancer	Dietary risks	Rate	1996	6.03808387144	8.86480670982	2.85381617816
104	Deaths	East Asia	Both	Age-standardized	Colon and rectum cancer	Dietary risks	Rate	1997	5.96171990583	8.87275043585	2.68368473987
105	Deaths	East Asia	Both	Age-standardized	Colon and rectum cancer	Dietary risks	Rate	1998	5.906754064849999	8.81834536339	2.64370276874
106	Deaths	East Asia	Both	Age-standardized	Colon and rectum cancer	Dietary risks	Rate	1999	5.8792798496	8.767263213769999	2.67529339307
107	Deaths	East Asia	Both	Age-standardized	Colon and rectum cancer	Dietary risks	Rate	2000	5.92465445751	8.79746279546	2.65189453942
108	Deaths	East Asia	Both	Age-standardized	Colon and rectum cancer	Dietary risks	Rate	2001	5.92067887079	8.721556112170001	2.58682786933
109	Deaths	East Asia	Both	Age-standardized	Colon and rectum cancer	Dietary risks	Rate	2002	5.8413939565	8.64901593796	2.56276341306
110	Deaths	East Asia	Both	Age-standardized	Colon and rectum cancer	Dietary risks	Rate	2003	5.85846265472	8.69028643074	2.5159084103
111	Deaths	East Asia	Both	Age-standardized	Colon and rectum cancer	Dietary risks	Rate	2004	5.89812874494	8.78332758168	2.47890056224
112	Deaths	East Asia	Both	Age-standardized	Colon and rectum cancer	Dietary risks	Rate	2005	5.82809015372	8.64801286771	2.42299881857
113	Deaths	East Asia	Both	Age-standardized	Colon and rectum cancer	Dietary risks	Rate	2006	5.56181173386	8.23626668469	2.36515678801
114	Deaths	East Asia	Both	Age-standardized	Colon and rectum cancer	Dietary risks	Rate	2007	5.46306009296	8.29098387125	2.32646491107
115	Deaths	East Asia	Both	Age-standardized	Colon and rectum cancer	Dietary risks	Rate	2008	5.46374813302	8.03162531491	2.19676118856
116	Deaths	East Asia	Both	Age-standardized	Colon and rectum cancer	Dietary risks	Rate	2009	5.45635888772	8.25847117143	2.23969887189
117	Deaths	East Asia	Both	Age-standardized	Colon and rectum cancer	Dietary risks	Rate	2010	5.47499664666	8.2924051011	2.21583913965
118	Deaths	East Asia	Both	Age-standardized	Colon and rectum cancer	Dietary risks	Rate	2011	5.4427388911	8.19642249364	2.12373692978
119	Deaths	East Asia	Both	Age-standardized	Colon and rectum cancer	Dietary risks	Rate	2012	5.33474059458	8.15798028297	2.02283526045
120	Deaths	East Asia	Both	Age-standardized	Colon and rectum cancer	Dietary risks	Rate	2013	5.225744010470001	7.842664577319999	2.02374779166
121	Deaths	East Asia	Both	Age-standardized	Colon and rectum cancer	Dietary risks	Rate	2014	5.14052389714	7.898092998220001	1.87327940083
122	Deaths	East Asia	Both	Age-standardized	Colon and rectum cancer	Dietary risks	Rate	2015	5.10932686522	7.83449552986	1.91001902704
123	Deaths	East Asia	Both	Age-standardized	Colon and rectum cancer	Dietary risks	Rate	2016	5.1241423871	7.789430305950001	1.93013112554
124	Deaths	East Asia	Both	Age-standardized	Colon and rectum cancer	Dietary risks	Rate	2017	5.11916888011	7.95153976696	1.8354773701
125	Deaths	East Asia	Both	Age-standardized	Colon and rectum cancer	Dietary risks	Rate	2018	5.12815421719	7.95993592321	1.87014263047
126	Deaths	East Asia	Both	Age-standardized	Colon and rectum cancer	Dietary risks	Rate	2019	5.1534451392	8.14941251992	1.82896336561
127	Deaths	East Asia	Both	Age-standardized	Colon and rectum cancer	Dietary risks	Rate	2020	5.1576238622	8.09914441929	1.85697352869
128	Deaths	East Asia	Both	Age-standardized	Colon and rectum cancer	Dietary risks	Rate	2021	5.14893857668	8.29635755195	1.81977080482
129	Deaths	Central Europe	Both	Age-standardized	Colon and rectum cancer	Dietary risks	Rate	1990	8.33198531393	12.92756554809	2.37462402489
130	Deaths	Central Europe	Both	Age-standardized	Colon and rectum cancer	Dietary risks	Rate	1991	8.45202401195	13.11951211393	2.42609856075
131	Deaths	Central Europe	Both	Age-standardized	Colon and rectum cancer	Dietary risks	Rate	1992	8.56959634167	13.26622859718	2.46987218542
132	Deaths	Central Europe	Both	Age-standardized	Colon and rectum cancer	Dietary risks	Rate	1993	8.61669217283	13.36079645476	2.47792105267
133	Deaths	Central Europe	Both	Age-standardized	Colon and rectum cancer	Dietary risks	Rate	1994	8.80591883232	13.62866354829	2.51808060684
134	Deaths	Central Europe	Both	Age-standardized	Colon and rectum cancer	Dietary risks	Rate	1995	8.96115020956	13.9137548421	2.56104097219
135	Deaths	Central Europe	Both	Age-standardized	Colon and rectum cancer	Dietary risks	Rate	1996	9.00950935512	13.99257924596	2.56592445946
136	Deaths	Central Europe	Both	Age-standardized	Colon and rectum cancer	Dietary risks	Rate	1997	9.17675098831	14.24366185507	2.61665880004
137	Deaths	Central Europe	Both	Age-standardized	Colon and rectum cancer	Dietary risks	Rate	1998	9.16668742831	14.30303917633	2.60703139339
138	Deaths	Central Europe	Both	Age-standardized	Colon and rectum cancer	Dietary risks	Rate	1999	9.14515851146	14.24861113323	2.61841839083
139	Deaths	Central Europe	Both	Age-standardized	Colon and rectum cancer	Dietary risks	Rate	2000	9.1223885627	14.19257289556	2.62739868462
140	Deaths	Central Europe	Both	Age-standardized	Colon and rectum cancer	Dietary risks	Rate	2001	9.20965573374	14.37257829096	2.64005808598
141	Deaths	Central Europe	Both	Age-standardized	Colon and rectum cancer	Dietary risks	Rate	2002	9.24951960237	14.39619066653	2.64295407758
142	Deaths	Central Europe	Both	Age-standardized	Colon and rectum cancer	Dietary risks	Rate	2003	9.39272111765	14.59472427681	2.66834149372
143	Deaths	Central Europe	Both	Age-standardized	Colon and rectum cancer	Dietary risks	Rate	2004	9.37174747115	14.54347038249	2.64771731287
144	Deaths	Central Europe	Both	Age-standardized	Colon and rectum cancer	Dietary risks	Rate	2005	9.34630313406	14.51097733932	2.61699643183
145	Deaths	Central Europe	Both	Age-standardized	Colon and rectum cancer	Dietary risks	Rate	2006	9.25122681495	14.36334233546	2.5761011283
146	Deaths	Central Europe	Both	Age-standardized	Colon and rectum cancer	Dietary risks	Rate	2007	9.27379501529	14.39849631245	2.56283508107
147	Deaths	Central Europe	Both	Age-standardized	Colon and rectum cancer	Dietary risks	Rate	2008	9.25813040711	14.35759535894	2.53844849069
148	Deaths	Central Europe	Both	Age-standardized	Colon and rectum cancer	Dietary risks	Rate	2009	9.20817594036	14.31181257786	2.51208943052
149	Deaths	Central Europe	Both	Age-standardized	Colon and rectum cancer	Dietary risks	Rate	2010	9.08308098301	14.14823260591	2.46919212574
150	Deaths	Central Europe	Both	Age-standardized	Colon and rectum cancer	Dietary risks	Rate	2011	9.00549969029	14.02167161759	2.44257620943
151	Deaths	Central Europe	Both	Age-standardized	Colon and rectum cancer	Dietary risks	Rate	2012	9.00406007227	14.00926960895	2.42627566016
152	Deaths	Central Europe	Both	Age-standardized	Colon and rectum cancer	Dietary risks	Rate	2013	8.8407857473	13.77834991382	2.36138667016
153	Deaths	Central Europe	Both	Age-standardized	Colon and rectum cancer	Dietary risks	Rate	2014	8.80464040677	13.76346240813	2.34125682794
154	Deaths	Central Europe	Both	Age-standardized	Colon and rectum cancer	Dietary risks	Rate	2015	8.913844022860001	13.97052267397	2.35157613934
155	Deaths	Central Europe	Both	Age-standardized	Colon and rectum cancer	Dietary risks	Rate	2016	8.81237994775	13.75763781354	2.29640373181
156	Deaths	Central Europe	Both	Age-standardized	Colon and rectum cancer	Dietary risks	Rate	2017	8.75915340614	13.7148204591	2.26325808438
157	Deaths	Central Europe	Both	Age-standardized	Colon and rectum cancer	Dietary risks	Rate	2018	8.76693924561	13.74895684341	2.23966413888
158	Deaths	Central Europe	Both	Age-standardized	Colon and rectum cancer	Dietary risks	Rate	2019	8.63973338554	13.55835145643	2.18965645236
159	Deaths	Central Europe	Both	Age-standardized	Colon and rectum cancer	Dietary risks	Rate	2020	8.59917692871	13.55911818225	2.14731675464
160	Deaths	Central Europe	Both	Age-standardized	Colon and rectum cancer	Dietary risks	Rate	2021	8.55084248812	13.43826969026	2.16259214623
161	Deaths	Eastern Europe	Both	Age-standardized	Colon and rectum cancer	Dietary risks	Rate	1990	7.60128833256	11.62909525765	1.82771561301
162	Deaths	Eastern Europe	Both	Age-standardized	Colon and rectum cancer	Dietary risks	Rate	1991	7.72693467943	11.78990912348	1.85637594078
163	Deaths	Eastern Europe	Both	Age-standardized	Colon and rectum cancer	Dietary risks	Rate	1992	7.86969110634	12.01027574724	1.88573273395
164	Deaths	Eastern Europe	Both	Age-standardized	Colon and rectum cancer	Dietary risks	Rate	1993	8.328201016969999	12.7821394083	1.98232726927
165	Deaths	Eastern Europe	Both	Age-standardized	Colon and rectum cancer	Dietary risks	Rate	1994	8.48683278981	12.99570611838	2.0197258546
166	Deaths	Eastern Europe	Both	Age-standardized	Colon and rectum cancer	Dietary risks	Rate	1995	8.29871148272	12.69115384025	1.99849012798
167	Deaths	Eastern Europe	Both	Age-standardized	Colon and rectum cancer	Dietary risks	Rate	1996	8.04358264593	12.29929246202	1.95376801527
168	Deaths	Eastern Europe	Both	Age-standardized	Colon and rectum cancer	Dietary risks	Rate	1997	7.88414339237	12.04510804449	1.93700018306
169	Deaths	Eastern Europe	Both	Age-standardized	Colon and rectum cancer	Dietary risks	Rate	1998	7.88775238884	12.0577448857	1.95373180078
170	Deaths	Eastern Europe	Both	Age-standardized	Colon and rectum cancer	Dietary risks	Rate	1999	8.2608134625	12.67283802706	2.04851411443
171	Deaths	Eastern Europe	Both	Age-standardized	Colon and rectum cancer	Dietary risks	Rate	2000	8.374090128499999	12.89569483562	2.07873328148
172	Deaths	Eastern Europe	Both	Age-standardized	Colon and rectum cancer	Dietary risks	Rate	2001	8.343563711689999	12.83074425645	2.06488283912
173	Deaths	Eastern Europe	Both	Age-standardized	Colon and rectum cancer	Dietary risks	Rate	2002	8.30264664	12.77268466897	2.04962147725
174	Deaths	Eastern Europe	Both	Age-standardized	Colon and rectum cancer	Dietary risks	Rate	2003	8.31240386064	12.80694452228	2.0417022332
175	Deaths	Eastern Europe	Both	Age-standardized	Colon and rectum cancer	Dietary risks	Rate	2004	8.14582851362	12.59782101432	1.98781964586
176	Deaths	Eastern Europe	Both	Age-standardized	Colon and rectum cancer	Dietary risks	Rate	2005	8.228541812689999	12.7714279766	1.98494484776
177	Deaths	Eastern Europe	Both	Age-standardized	Colon and rectum cancer	Dietary risks	Rate	2006	7.82630983019	12.17890795648	1.88579351981
178	Deaths	Eastern Europe	Both	Age-standardized	Colon and rectum cancer	Dietary risks	Rate	2007	7.67586601701	11.9351055527	1.85375205124
179	Deaths	Eastern Europe	Both	Age-standardized	Colon and rectum cancer	Dietary risks	Rate	2008	7.807712510450001	12.15243415777	1.87968711261
180	Deaths	Eastern Europe	Both	Age-standardized	Colon and rectum cancer	Dietary risks	Rate	2009	7.541430931090001	11.75139273599	1.81822672182
181	Deaths	Eastern Europe	Both	Age-standardized	Colon and rectum cancer	Dietary risks	Rate	2010	7.66897235713	11.92042968599	1.84810974987
182	Deaths	Eastern Europe	Both	Age-standardized	Colon and rectum cancer	Dietary risks	Rate	2011	7.464794546029999	11.61879655143	1.80776358798
183	Deaths	Eastern Europe	Both	Age-standardized	Colon and rectum cancer	Dietary risks	Rate	2012	7.40249661055	11.50692606156	1.79261019152
184	Deaths	Eastern Europe	Both	Age-standardized	Colon and rectum cancer	Dietary risks	Rate	2013	7.3370390909	11.4047487806	1.78006461771
185	Deaths	Eastern Europe	Both	Age-standardized	Colon and rectum cancer	Dietary risks	Rate	2014	7.35426570548	11.45307571644	1.778718826
186	Deaths	Eastern Europe	Both	Age-standardized	Colon and rectum cancer	Dietary risks	Rate	2015	7.329419040029999	11.42270829368	1.77652078365
187	Deaths	Eastern Europe	Both	Age-standardized	Colon and rectum cancer	Dietary risks	Rate	2016	7.278021881109999	11.34889074015	1.76703890496
188	Deaths	Eastern Europe	Both	Age-standardized	Colon and rectum cancer	Dietary risks	Rate	2017	7.14990452256	11.2647390975	1.73425554465
189	Deaths	Eastern Europe	Both	Age-standardized	Colon and rectum cancer	Dietary risks	Rate	2018	7.28208037467	11.3896153071	1.78695553605
190	Deaths	Eastern Europe	Both	Age-standardized	Colon and rectum cancer	Dietary risks	Rate	2019	7.30203493287	11.52865672165	1.78586855194
191	Deaths	Eastern Europe	Both	Age-standardized	Colon and rectum cancer	Dietary risks	Rate	2020	7.150828966470001	11.10385258321	1.73656244747
192	Deaths	Eastern Europe	Both	Age-standardized	Colon and rectum cancer	Dietary risks	Rate	2021	7.18167251278	11.0092772306	1.81506202633
193	Deaths	High-income Asia Pacific	Both	Age-standardized	Colon and rectum cancer	Dietary risks	Rate	1990	7.005917234630001	10.84295919388	2.10422389918
194	Deaths	High-income Asia Pacific	Both	Age-standardized	Colon and rectum cancer	Dietary risks	Rate	1991	7.09318384085	10.98183058016	2.1077068808
195	Deaths	High-income Asia Pacific	Both	Age-standardized	Colon and rectum cancer	Dietary risks	Rate	1992	7.17586382418	11.1339946846	2.11821008387
196	Deaths	High-income Asia Pacific	Both	Age-standardized	Colon and rectum cancer	Dietary risks	Rate	1993	7.14656828139	11.06963918636	2.09518745724
197	Deaths	High-income Asia Pacific	Both	Age-standardized	Colon and rectum cancer	Dietary risks	Rate	1994	7.08404768129	11.01028840789	2.07262746622
198	Deaths	High-income Asia Pacific	Both	Age-standardized	Colon and rectum cancer	Dietary risks	Rate	1995	7.003422259850001	10.88687030515	2.04257113834
199	Deaths	High-income Asia Pacific	Both	Age-standardized	Colon and rectum cancer	Dietary risks	Rate	1996	6.95235737941	10.85558973809	2.02305570203
200	Deaths	High-income Asia Pacific	Both	Age-standardized	Colon and rectum cancer	Dietary risks	Rate	1997	6.85388816543	10.70175218666	1.98597983899
201	Deaths	High-income Asia Pacific	Both	Age-standardized	Colon and rectum cancer	Dietary risks	Rate	1998	6.903770584559999	10.77461526434	1.99175211616
202	Deaths	High-income Asia Pacific	Both	Age-standardized	Colon and rectum cancer	Dietary risks	Rate	1999	6.92626564446	10.76334768518	1.99152972019
203	Deaths	High-income Asia Pacific	Both	Age-standardized	Colon and rectum cancer	Dietary risks	Rate	2000	6.83770009251	10.64060513936	1.96402002371
204	Deaths	High-income Asia Pacific	Both	Age-standardized	Colon and rectum cancer	Dietary risks	Rate	2001	6.766078138729999	10.50047675989	1.94262496302
205	Deaths	High-income Asia Pacific	Both	Age-standardized	Colon and rectum cancer	Dietary risks	Rate	2002	6.68514835355	10.38506485722	1.92887321546
206	Deaths	High-income Asia Pacific	Both	Age-standardized	Colon and rectum cancer	Dietary risks	Rate	2003	6.69478200774	10.39468237475	1.94583388553
207	Deaths	High-income Asia Pacific	Both	Age-standardized	Colon and rectum cancer	Dietary risks	Rate	2004	6.70187361812	10.45750192847	1.95143791713
208	Deaths	High-income Asia Pacific	Both	Age-standardized	Colon and rectum cancer	Dietary risks	Rate	2005	6.65829342844	10.37282019294	1.94384016223
209	Deaths	High-income Asia Pacific	Both	Age-standardized	Colon and rectum cancer	Dietary risks	Rate	2006	6.545960738310001	10.17999640278	1.91725293137
210	Deaths	High-income Asia Pacific	Both	Age-standardized	Colon and rectum cancer	Dietary risks	Rate	2007	6.462647486680001	10.04320697466	1.8915856187
211	Deaths	High-income Asia Pacific	Both	Age-standardized	Colon and rectum cancer	Dietary risks	Rate	2008	6.394144301050001	9.95443436674	1.88256542643
212	Deaths	High-income Asia Pacific	Both	Age-standardized	Colon and rectum cancer	Dietary risks	Rate	2009	6.31121659904	9.79989692572	1.87386413343
213	Deaths	High-income Asia Pacific	Both	Age-standardized	Colon and rectum cancer	Dietary risks	Rate	2010	6.36033807833	9.88048559685	1.89173179836
214	Deaths	High-income Asia Pacific	Both	Age-standardized	Colon and rectum cancer	Dietary risks	Rate	2011	6.42999020705	9.98398875232	1.91733607838
215	Deaths	High-income Asia Pacific	Both	Age-standardized	Colon and rectum cancer	Dietary risks	Rate	2012	6.39240522075	9.89944349568	1.91684991424
216	Deaths	High-income Asia Pacific	Both	Age-standardized	Colon and rectum cancer	Dietary risks	Rate	2013	6.32577990922	9.8082266167	1.89876289981
217	Deaths	High-income Asia Pacific	Both	Age-standardized	Colon and rectum cancer	Dietary risks	Rate	2014	6.26730132367	9.74917553132	1.8886239056
218	Deaths	High-income Asia Pacific	Both	Age-standardized	Colon and rectum cancer	Dietary risks	Rate	2015	6.21044015299	9.67311172855	1.87628229519
219	Deaths	High-income Asia Pacific	Both	Age-standardized	Colon and rectum cancer	Dietary risks	Rate	2016	6.17754146724	9.61414818013	1.87692739947
220	Deaths	High-income Asia Pacific	Both	Age-standardized	Colon and rectum cancer	Dietary risks	Rate	2017	6.0510853929	9.43072578118	1.84237532034
221	Deaths	High-income Asia Pacific	Both	Age-standardized	Colon and rectum cancer	Dietary risks	Rate	2018	5.9680122342	9.31871562279	1.81583138915
222	Deaths	High-income Asia Pacific	Both	Age-standardized	Colon and rectum cancer	Dietary risks	Rate	2019	5.89998540995	9.20101879443	1.80255853963
223	Deaths	High-income Asia Pacific	Both	Age-standardized	Colon and rectum cancer	Dietary risks	Rate	2020	5.707001668819999	8.8827409406	1.74687051061
224	Deaths	High-income Asia Pacific	Both	Age-standardized	Colon and rectum cancer	Dietary risks	Rate	2021	5.76291749976	8.94330846416	1.76191258371
225	Deaths	Australasia	Both	Age-standardized	Colon and rectum cancer	Dietary risks	Rate	1990	9.80154045063	15.58888557742	2.42436259516
226	Deaths	Australasia	Both	Age-standardized	Colon and rectum cancer	Dietary risks	Rate	1991	9.73121123052	15.39503908806	2.40910972529
227	Deaths	Australasia	Both	Age-standardized	Colon and rectum cancer	Dietary risks	Rate	1992	9.60933568282	15.27463487133	2.36527879304
228	Deaths	Australasia	Both	Age-standardized	Colon and rectum cancer	Dietary risks	Rate	1993	9.57019214353	15.11935194915	2.3453583988
229	Deaths	Australasia	Both	Age-standardized	Colon and rectum cancer	Dietary risks	Rate	1994	9.5771910299	15.14128168581	2.34843278593
230	Deaths	Australasia	Both	Age-standardized	Colon and rectum cancer	Dietary risks	Rate	1995	9.29676100401	14.67095135166	2.27755148919
231	Deaths	Australasia	Both	Age-standardized	Colon and rectum cancer	Dietary risks	Rate	1996	9.16341225692	14.44260989162	2.25376153638
232	Deaths	Australasia	Both	Age-standardized	Colon and rectum cancer	Dietary risks	Rate	1997	8.96115333771	14.09275020122	2.21483337849
233	Deaths	Australasia	Both	Age-standardized	Colon and rectum cancer	Dietary risks	Rate	1998	8.80248267526	13.85528769369	2.18443562992
234	Deaths	Australasia	Both	Age-standardized	Colon and rectum cancer	Dietary risks	Rate	1999	8.65226580127	13.56627358717	2.1563970773
235	Deaths	Australasia	Both	Age-standardized	Colon and rectum cancer	Dietary risks	Rate	2000	8.575941961509999	13.40691361121	2.14059197382
236	Deaths	Australasia	Both	Age-standardized	Colon and rectum cancer	Dietary risks	Rate	2001	8.400674833770001	13.16231585104	2.09756806092
237	Deaths	Australasia	Both	Age-standardized	Colon and rectum cancer	Dietary risks	Rate	2002	8.13230335241	12.62519554854	2.03781899749
238	Deaths	Australasia	Both	Age-standardized	Colon and rectum cancer	Dietary risks	Rate	2003	7.89420444482	12.2972021352	1.98290510371
239	Deaths	Australasia	Both	Age-standardized	Colon and rectum cancer	Dietary risks	Rate	2004	7.63569442258	11.86683090229	1.91241471447
240	Deaths	Australasia	Both	Age-standardized	Colon and rectum cancer	Dietary risks	Rate	2005	7.46638224135	11.64597436809	1.85996519083
241	Deaths	Australasia	Both	Age-standardized	Colon and rectum cancer	Dietary risks	Rate	2006	7.25118886955	11.35580416036	1.7868750496
242	Deaths	Australasia	Both	Age-standardized	Colon and rectum cancer	Dietary risks	Rate	2007	7.18907502221	11.24134196689	1.74874726916
243	Deaths	Australasia	Both	Age-standardized	Colon and rectum cancer	Dietary risks	Rate	2008	7.08543336832	11.03174770079	1.72297671757
244	Deaths	Australasia	Both	Age-standardized	Colon and rectum cancer	Dietary risks	Rate	2009	6.89671401218	10.75598970408	1.68303699713
245	Deaths	Australasia	Both	Age-standardized	Colon and rectum cancer	Dietary risks	Rate	2010	6.813647157429999	10.64718203913	1.66075155664
246	Deaths	Australasia	Both	Age-standardized	Colon and rectum cancer	Dietary risks	Rate	2011	6.63176305511	10.3976696191	1.60202710955
247	Deaths	Australasia	Both	Age-standardized	Colon and rectum cancer	Dietary risks	Rate	2012	6.43126454494	10.06472627181	1.54468178269
248	Deaths	Australasia	Both	Age-standardized	Colon and rectum cancer	Dietary risks	Rate	2013	6.283008381609999	9.89868942413	1.50325786809
249	Deaths	Australasia	Both	Age-standardized	Colon and rectum cancer	Dietary risks	Rate	2014	6.25815514956	9.8868891204	1.48943473821
250	Deaths	Australasia	Both	Age-standardized	Colon and rectum cancer	Dietary risks	Rate	2015	6.43082348435	10.23723266637	1.52532813621
251	Deaths	Australasia	Both	Age-standardized	Colon and rectum cancer	Dietary risks	Rate	2016	6.33415903169	10.11579896183	1.50587881943
252	Deaths	Australasia	Both	Age-standardized	Colon and rectum cancer	Dietary risks	Rate	2017	6.11320378013	9.76818929621	1.45967402701
253	Deaths	Australasia	Both	Age-standardized	Colon and rectum cancer	Dietary risks	Rate	2018	5.99397761748	9.58299840234	1.44527666818
254	Deaths	Australasia	Both	Age-standardized	Colon and rectum cancer	Dietary risks	Rate	2019	6.06597335527	9.66327771474	1.46317214718
255	Deaths	Australasia	Both	Age-standardized	Colon and rectum cancer	Dietary risks	Rate	2020	5.68991448401	9.11673793152	1.36270942788
256	Deaths	Australasia	Both	Age-standardized	Colon and rectum cancer	Dietary risks	Rate	2021	5.83826659411	9.2874229737	1.3995285278
257	Deaths	Southern Latin America	Both	Age-standardized	Colon and rectum cancer	Dietary risks	Rate	1990	8.159240493879999	12.46078566729	2.57883121454
258	Deaths	Southern Latin America	Both	Age-standardized	Colon and rectum cancer	Dietary risks	Rate	1991	8.0887281077	12.38137516038	2.54240043584
259	Deaths	Southern Latin America	Both	Age-standardized	Colon and rectum cancer	Dietary risks	Rate	1992	8.079130874939999	12.36915847126	2.51425710249
260	Deaths	Southern Latin America	Both	Age-standardized	Colon and rectum cancer	Dietary risks	Rate	1993	8.07173231901	12.31342494071	2.51282182073
261	Deaths	Southern Latin America	Both	Age-standardized	Colon and rectum cancer	Dietary risks	Rate	1994	8.12076247991	12.35590763381	2.48210470558
262	Deaths	Southern Latin America	Both	Age-standardized	Colon and rectum cancer	Dietary risks	Rate	1995	8.05874362454	12.29597615278	2.42863607018
263	Deaths	Southern Latin America	Both	Age-standardized	Colon and rectum cancer	Dietary risks	Rate	1996	8.2443986422	12.57610294257	2.45553149931
264	Deaths	Southern Latin America	Both	Age-standardized	Colon and rectum cancer	Dietary risks	Rate	1997	8.52836829112	13.04873821548	2.52750397642
265	Deaths	Southern Latin America	Both	Age-standardized	Colon and rectum cancer	Dietary risks	Rate	1998	8.578901221139999	13.15809636027	2.54153096665
266	Deaths	Southern Latin America	Both	Age-standardized	Colon and rectum cancer	Dietary risks	Rate	1999	8.70350301821	13.28953643675	2.58179412317
267	Deaths	Southern Latin America	Both	Age-standardized	Colon and rectum cancer	Dietary risks	Rate	2000	8.692095279830001	13.20284574909	2.59227265585
268	Deaths	Southern Latin America	Both	Age-standardized	Colon and rectum cancer	Dietary risks	Rate	2001	8.72273236782	13.22624767346	2.63124623883
269	Deaths	Southern Latin America	Both	Age-standardized	Colon and rectum cancer	Dietary risks	Rate	2002	8.75390488857	13.32264421928	2.68094025883
270	Deaths	Southern Latin America	Both	Age-standardized	Colon and rectum cancer	Dietary risks	Rate	2003	8.80921955499	13.49566185643	2.71390240936
271	Deaths	Southern Latin America	Both	Age-standardized	Colon and rectum cancer	Dietary risks	Rate	2004	8.717301046280001	13.35310089034	2.68265577783
272	Deaths	Southern Latin America	Both	Age-standardized	Colon and rectum cancer	Dietary risks	Rate	2005	8.687163190869999	13.30253011756	2.65305399627
273	Deaths	Southern Latin America	Both	Age-standardized	Colon and rectum cancer	Dietary risks	Rate	2006	8.657396511830001	13.25926239613	2.62157217196
274	Deaths	Southern Latin America	Both	Age-standardized	Colon and rectum cancer	Dietary risks	Rate	2007	8.737468232740001	13.46708283243	2.62242103757
275	Deaths	Southern Latin America	Both	Age-standardized	Colon and rectum cancer	Dietary risks	Rate	2008	8.64768190449	13.24436783338	2.56642751166
276	Deaths	Southern Latin America	Both	Age-standardized	Colon and rectum cancer	Dietary risks	Rate	2009	8.555587327709999	13.19832732039	2.52148258011
277	Deaths	Southern Latin America	Both	Age-standardized	Colon and rectum cancer	Dietary risks	Rate	2010	8.52786201601	13.14395073979	2.51297468352
278	Deaths	Southern Latin America	Both	Age-standardized	Colon and rectum cancer	Dietary risks	Rate	2011	8.511649890780001	13.07128189359	2.5010555242
279	Deaths	Southern Latin America	Both	Age-standardized	Colon and rectum cancer	Dietary risks	Rate	2012	8.49225284411	12.99815227441	2.48058839766
280	Deaths	Southern Latin America	Both	Age-standardized	Colon and rectum cancer	Dietary risks	Rate	2013	8.470310519029999	12.93608048921	2.44655044026
281	Deaths	Southern Latin America	Both	Age-standardized	Colon and rectum cancer	Dietary risks	Rate	2014	8.441140361259999	12.93908920157	2.41923730481
282	Deaths	Southern Latin America	Both	Age-standardized	Colon and rectum cancer	Dietary risks	Rate	2015	8.44086777214	13.07548299962	2.40757807599
283	Deaths	Southern Latin America	Both	Age-standardized	Colon and rectum cancer	Dietary risks	Rate	2016	8.45265544703	13.11476475715	2.42259003517
284	Deaths	Southern Latin America	Both	Age-standardized	Colon and rectum cancer	Dietary risks	Rate	2017	8.25685233627	12.81257202703	2.37103896119
285	Deaths	Southern Latin America	Both	Age-standardized	Colon and rectum cancer	Dietary risks	Rate	2018	8.166900609719999	12.64994339219	2.34148674751
286	Deaths	Southern Latin America	Both	Age-standardized	Colon and rectum cancer	Dietary risks	Rate	2019	8.0831692189	12.53455710616	2.31322218911
287	Deaths	Southern Latin America	Both	Age-standardized	Colon and rectum cancer	Dietary risks	Rate	2020	7.73188043086	12.1497589854	2.19196498483
288	Deaths	Southern Latin America	Both	Age-standardized	Colon and rectum cancer	Dietary risks	Rate	2021	7.35418929104	11.50485036415	2.07954008171
289	Deaths	Western Europe	Both	Age-standardized	Colon and rectum cancer	Dietary risks	Rate	1990	9.18067128444	14.31087788813	2.11894464534
290	Deaths	Western Europe	Both	Age-standardized	Colon and rectum cancer	Dietary risks	Rate	1991	9.13082811282	14.31712604401	2.10198448531
291	Deaths	Western Europe	Both	Age-standardized	Colon and rectum cancer	Dietary risks	Rate	1992	9.13073312738	14.40124891037	2.10032230314
292	Deaths	Western Europe	Both	Age-standardized	Colon and rectum cancer	Dietary risks	Rate	1993	9.09307025938	14.30882738483	2.09028250947
293	Deaths	Western Europe	Both	Age-standardized	Colon and rectum cancer	Dietary risks	Rate	1994	8.99430917476	14.18168334776	2.06402098019
294	Deaths	Western Europe	Both	Age-standardized	Colon and rectum cancer	Dietary risks	Rate	1995	8.93643254394	14.0975104549	2.04099529737
295	Deaths	Western Europe	Both	Age-standardized	Colon and rectum cancer	Dietary risks	Rate	1996	8.83855938835	13.95529875641	2.01098583054
296	Deaths	Western Europe	Both	Age-standardized	Colon and rectum cancer	Dietary risks	Rate	1997	8.68167640532	13.67823672652	1.96471924528
297	Deaths	Western Europe	Both	Age-standardized	Colon and rectum cancer	Dietary risks	Rate	1998	8.56840468363	13.46651143999	1.92874375015
298	Deaths	Western Europe	Both	Age-standardized	Colon and rectum cancer	Dietary risks	Rate	1999	8.37451090665	13.12737724036	1.87975372732
299	Deaths	Western Europe	Both	Age-standardized	Colon and rectum cancer	Dietary risks	Rate	2000	8.23689396311	12.89094874009	1.83998233973
300	Deaths	Western Europe	Both	Age-standardized	Colon and rectum cancer	Dietary risks	Rate	2001	8.14372436021	12.74808949834	1.81236179323
301	Deaths	Western Europe	Both	Age-standardized	Colon and rectum cancer	Dietary risks	Rate	2002	8.090743920260001	12.68497778732	1.79343532501
302	Deaths	Western Europe	Both	Age-standardized	Colon and rectum cancer	Dietary risks	Rate	2003	8.0135026738	12.60628201156	1.76980212578
303	Deaths	Western Europe	Both	Age-standardized	Colon and rectum cancer	Dietary risks	Rate	2004	7.840111394659999	12.32222904293	1.72734463857
304	Deaths	Western Europe	Both	Age-standardized	Colon and rectum cancer	Dietary risks	Rate	2005	7.70294011508	12.0868228656	1.68551099513
305	Deaths	Western Europe	Both	Age-standardized	Colon and rectum cancer	Dietary risks	Rate	2006	7.552799725450001	11.86773065704	1.64112221407
306	Deaths	Western Europe	Both	Age-standardized	Colon and rectum cancer	Dietary risks	Rate	2007	7.438984158209999	11.71167134854	1.60792470816
307	Deaths	Western Europe	Both	Age-standardized	Colon and rectum cancer	Dietary risks	Rate	2008	7.386193159529999	11.63137849382	1.59083534098
308	Deaths	Western Europe	Both	Age-standardized	Colon and rectum cancer	Dietary risks	Rate	2009	7.23687286329	11.4029953856	1.55731214758
309	Deaths	Western Europe	Both	Age-standardized	Colon and rectum cancer	Dietary risks	Rate	2010	7.09474397129	11.16564587727	1.52707855874
310	Deaths	Western Europe	Both	Age-standardized	Colon and rectum cancer	Dietary risks	Rate	2011	6.998058923709999	11.00767483036	1.50626735688
311	Deaths	Western Europe	Both	Age-standardized	Colon and rectum cancer	Dietary risks	Rate	2012	6.9153992322	10.88644780568	1.48483391987
312	Deaths	Western Europe	Both	Age-standardized	Colon and rectum cancer	Dietary risks	Rate	2013	6.82083536449	10.74415739718	1.45669780839
313	Deaths	Western Europe	Both	Age-standardized	Colon and rectum cancer	Dietary risks	Rate	2014	6.652226068569999	10.46830876268	1.41888205423
314	Deaths	Western Europe	Both	Age-standardized	Colon and rectum cancer	Dietary risks	Rate	2015	6.664076668340001	10.47566570183	1.41551207345
315	Deaths	Western Europe	Both	Age-standardized	Colon and rectum cancer	Dietary risks	Rate	2016	6.60729756974	10.37440648103	1.40335724356
316	Deaths	Western Europe	Both	Age-standardized	Colon and rectum cancer	Dietary risks	Rate	2017	6.50133541901	10.23527223261	1.37610567036
317	Deaths	Western Europe	Both	Age-standardized	Colon and rectum cancer	Dietary risks	Rate	2018	6.439497842770001	10.13914720998	1.36072137896
318	Deaths	Western Europe	Both	Age-standardized	Colon and rectum cancer	Dietary risks	Rate	2019	6.30904942672	9.93399636519	1.33039165475
319	Deaths	Western Europe	Both	Age-standardized	Colon and rectum cancer	Dietary risks	Rate	2020	6.114252530650001	9.66804356472	1.2883948273
320	Deaths	Western Europe	Both	Age-standardized	Colon and rectum cancer	Dietary risks	Rate	2021	6.007499733	9.51937832176	1.26966436404
321	Deaths	High-income North America	Both	Age-standardized	Colon and rectum cancer	Dietary risks	Rate	1990	8.179767020509999	12.73994931972	1.86176377814
322	Deaths	High-income North America	Both	Age-standardized	Colon and rectum cancer	Dietary risks	Rate	1991	8.06235696179	12.55881508173	1.81567656727
323	Deaths	High-income North America	Both	Age-standardized	Colon and rectum cancer	Dietary risks	Rate	1992	7.95215185337	12.40334176271	1.76732422109
324	Deaths	High-income North America	Both	Age-standardized	Colon and rectum cancer	Dietary risks	Rate	1993	7.94661692768	12.41834626796	1.74875724267
325	Deaths	High-income North America	Both	Age-standardized	Colon and rectum cancer	Dietary risks	Rate	1994	7.88930414497	12.36726431608	1.72132740318
326	Deaths	High-income North America	Both	Age-standardized	Colon and rectum cancer	Dietary risks	Rate	1995	7.78630663534	12.23048618601	1.67816900587
327	Deaths	High-income North America	Both	Age-standardized	Colon and rectum cancer	Dietary risks	Rate	1996	7.592958256959999	11.92727179262	1.62020410655
328	Deaths	High-income North America	Both	Age-standardized	Colon and rectum cancer	Dietary risks	Rate	1997	7.44855184141	11.70771438557	1.57140676092
329	Deaths	High-income North America	Both	Age-standardized	Colon and rectum cancer	Dietary risks	Rate	1998	7.39773604954	11.63471227041	1.54625087338
330	Deaths	High-income North America	Both	Age-standardized	Colon and rectum cancer	Dietary risks	Rate	1999	7.45886073626	11.7500711514	1.5407453441
331	Deaths	High-income North America	Both	Age-standardized	Colon and rectum cancer	Dietary risks	Rate	2000	7.364167825859999	11.59796713903	1.50686946983
332	Deaths	High-income North America	Both	Age-standardized	Colon and rectum cancer	Dietary risks	Rate	2001	7.270169650900001	11.45366600588	1.47854693285
333	Deaths	High-income North America	Both	Age-standardized	Colon and rectum cancer	Dietary risks	Rate	2002	7.16762850522	11.33468402503	1.45164473771
334	Deaths	High-income North America	Both	Age-standardized	Colon and rectum cancer	Dietary risks	Rate	2003	6.995297010700001	11.05167570817	1.41270736876
335	Deaths	High-income North America	Both	Age-standardized	Colon and rectum cancer	Dietary risks	Rate	2004	6.7182980778	10.64187374196	1.35490385134
336	Deaths	High-income North America	Both	Age-standardized	Colon and rectum cancer	Dietary risks	Rate	2005	6.571898313810001	10.3986625983	1.3213316605
337	Deaths	High-income North America	Both	Age-standardized	Colon and rectum cancer	Dietary risks	Rate	2006	6.50580709287	10.29317592891	1.30872073313
338	Deaths	High-income North America	Both	Age-standardized	Colon and rectum cancer	Dietary risks	Rate	2007	6.40405690585	10.1267919935	1.29115838941
339	Deaths	High-income North America	Both	Age-standardized	Colon and rectum cancer	Dietary risks	Rate	2008	6.294994400399999	9.9480968427	1.27338545911
340	Deaths	High-income North America	Both	Age-standardized	Colon and rectum cancer	Dietary risks	Rate	2009	6.154611236239999	9.69889918549	1.25230809619
341	Deaths	High-income North America	Both	Age-standardized	Colon and rectum cancer	Dietary risks	Rate	2010	6.00626977927	9.45586068863	1.22740150462
342	Deaths	High-income North America	Both	Age-standardized	Colon and rectum cancer	Dietary risks	Rate	2011	5.93443415035	9.347682947	1.21797967306
343	Deaths	High-income North America	Both	Age-standardized	Colon and rectum cancer	Dietary risks	Rate	2012	5.82216998104	9.18790329143	1.19109496784
344	Deaths	High-income North America	Both	Age-standardized	Colon and rectum cancer	Dietary risks	Rate	2013	5.7210330882	9.01958241966	1.17374970462
345	Deaths	High-income North America	Both	Age-standardized	Colon and rectum cancer	Dietary risks	Rate	2014	5.65587274491	8.91099724247	1.15694052421
346	Deaths	High-income North America	Both	Age-standardized	Colon and rectum cancer	Dietary risks	Rate	2015	5.58376684548	8.79110586863	1.13903811121
347	Deaths	High-income North America	Both	Age-standardized	Colon and rectum cancer	Dietary risks	Rate	2016	5.5652657567	8.76507366919	1.13103531602
348	Deaths	High-income North America	Both	Age-standardized	Colon and rectum cancer	Dietary risks	Rate	2017	5.47222480042	8.608783650320001	1.10902410895
349	Deaths	High-income North America	Both	Age-standardized	Colon and rectum cancer	Dietary risks	Rate	2018	5.33749040003	8.40644956591	1.07998403815
350	Deaths	High-income North America	Both	Age-standardized	Colon and rectum cancer	Dietary risks	Rate	2019	5.24828798797	8.2828849129	1.05495482173
351	Deaths	High-income North America	Both	Age-standardized	Colon and rectum cancer	Dietary risks	Rate	2020	5.16415961048	8.12922329725	1.03660859332
352	Deaths	High-income North America	Both	Age-standardized	Colon and rectum cancer	Dietary risks	Rate	2021	5.20128779296	8.21796640083	1.0472334083
353	Deaths	Caribbean	Both	Age-standardized	Colon and rectum cancer	Dietary risks	Rate	1990	5.4471115247	8.124074459940001	2.26043517293
354	Deaths	Caribbean	Both	Age-standardized	Colon and rectum cancer	Dietary risks	Rate	1991	5.36423610596	8.00539405889	2.22942297705
355	Deaths	Caribbean	Both	Age-standardized	Colon and rectum cancer	Dietary risks	Rate	1992	5.34143676049	7.931015509860001	2.23280818525
356	Deaths	Caribbean	Both	Age-standardized	Colon and rectum cancer	Dietary risks	Rate	1993	5.37761194172	7.940952319240001	2.27814438304
357	Deaths	Caribbean	Both	Age-standardized	Colon and rectum cancer	Dietary risks	Rate	1994	5.38865814508	7.928270101880001	2.28443203114
358	Deaths	Caribbean	Both	Age-standardized	Colon and rectum cancer	Dietary risks	Rate	1995	5.4432087066	8.00140336334	2.31194506491
359	Deaths	Caribbean	Both	Age-standardized	Colon and rectum cancer	Dietary risks	Rate	1996	5.470911217569999	8.0503921083	2.31467161643
360	Deaths	Caribbean	Both	Age-standardized	Colon and rectum cancer	Dietary risks	Rate	1997	5.41293794585	7.99636578851	2.28966054083
361	Deaths	Caribbean	Both	Age-standardized	Colon and rectum cancer	Dietary risks	Rate	1998	5.439346836	8.0489090969	2.26742045883
362	Deaths	Caribbean	Both	Age-standardized	Colon and rectum cancer	Dietary risks	Rate	1999	5.44437836434	8.10744489978	2.26711240843
363	Deaths	Caribbean	Both	Age-standardized	Colon and rectum cancer	Dietary risks	Rate	2000	5.47186875346	8.17329848628	2.26954797303
364	Deaths	Caribbean	Both	Age-standardized	Colon and rectum cancer	Dietary risks	Rate	2001	5.510650528519999	8.23676421226	2.26434225257
365	Deaths	Caribbean	Both	Age-standardized	Colon and rectum cancer	Dietary risks	Rate	2002	5.402965626549999	8.06244915975	2.24444021561
366	Deaths	Caribbean	Both	Age-standardized	Colon and rectum cancer	Dietary risks	Rate	2003	5.4972050934	8.14577324197	2.26729495372
367	Deaths	Caribbean	Both	Age-standardized	Colon and rectum cancer	Dietary risks	Rate	2004	5.53422755334	8.12329754639	2.27428417487
368	Deaths	Caribbean	Both	Age-standardized	Colon and rectum cancer	Dietary risks	Rate	2005	5.54283615381	8.10867303871	2.25229165185
369	Deaths	Caribbean	Both	Age-standardized	Colon and rectum cancer	Dietary risks	Rate	2006	5.488701245220001	8.03987826749	2.24465141837
370	Deaths	Caribbean	Both	Age-standardized	Colon and rectum cancer	Dietary risks	Rate	2007	5.508764386439999	8.081277319209999	2.24256096568
371	Deaths	Caribbean	Both	Age-standardized	Colon and rectum cancer	Dietary risks	Rate	2008	5.56023239752	8.18398172252	2.26121018333
372	Deaths	Caribbean	Both	Age-standardized	Colon and rectum cancer	Dietary risks	Rate	2009	5.700953595120001	8.38403872059	2.26772543545
373	Deaths	Caribbean	Both	Age-standardized	Colon and rectum cancer	Dietary risks	Rate	2010	5.5486869128	8.23656347937	2.208969406
374	Deaths	Caribbean	Both	Age-standardized	Colon and rectum cancer	Dietary risks	Rate	2011	5.55184579235	8.21388659685	2.19092271933
375	Deaths	Caribbean	Both	Age-standardized	Colon and rectum cancer	Dietary risks	Rate	2012	5.52270808611	8.17724446936	2.15734392871
376	Deaths	Caribbean	Both	Age-standardized	Colon and rectum cancer	Dietary risks	Rate	2013	5.542135941630001	8.189976793889999	2.15814507243
377	Deaths	Caribbean	Both	Age-standardized	Colon and rectum cancer	Dietary risks	Rate	2014	5.55876684782	8.287374657099999	2.14428128349
378	Deaths	Caribbean	Both	Age-standardized	Colon and rectum cancer	Dietary risks	Rate	2015	5.58275695045	8.36037952658	2.14407934299
379	Deaths	Caribbean	Both	Age-standardized	Colon and rectum cancer	Dietary risks	Rate	2016	5.613995884049999	8.42341767721	2.16838733125
380	Deaths	Caribbean	Both	Age-standardized	Colon and rectum cancer	Dietary risks	Rate	2017	5.65714730697	8.460894830320001	2.20453996614
381	Deaths	Caribbean	Both	Age-standardized	Colon and rectum cancer	Dietary risks	Rate	2018	5.60440216881	8.45013587256	2.19449003989
382	Deaths	Caribbean	Both	Age-standardized	Colon and rectum cancer	Dietary risks	Rate	2019	5.62313957529	8.53494257461	2.20480391595
383	Deaths	Caribbean	Both	Age-standardized	Colon and rectum cancer	Dietary risks	Rate	2020	5.575910946990001	8.58118294625	2.19518366448
384	Deaths	Caribbean	Both	Age-standardized	Colon and rectum cancer	Dietary risks	Rate	2021	5.53581963235	8.44821305446	2.16237732599
385	Deaths	Andean Latin America	Both	Age-standardized	Colon and rectum cancer	Dietary risks	Rate	1990	3.74233136236	5.42448066718	1.87030242848
386	Deaths	Andean Latin America	Both	Age-standardized	Colon and rectum cancer	Dietary risks	Rate	1991	3.63259852487	5.341192283110001	1.8264773181
387	Deaths	Andean Latin America	Both	Age-standardized	Colon and rectum cancer	Dietary risks	Rate	1992	3.81224321709	5.60964201395	1.90314363897
388	Deaths	Andean Latin America	Both	Age-standardized	Colon and rectum cancer	Dietary risks	Rate	1993	3.83136787515	5.62485778924	1.89944986788
389	Deaths	Andean Latin America	Both	Age-standardized	Colon and rectum cancer	Dietary risks	Rate	1994	3.83441721208	5.60621349914	1.88893642365
390	Deaths	Andean Latin America	Both	Age-standardized	Colon and rectum cancer	Dietary risks	Rate	1995	3.87466354172	5.60208878433	1.91053099968
391	Deaths	Andean Latin America	Both	Age-standardized	Colon and rectum cancer	Dietary risks	Rate	1996	3.774774130459999	5.45439628866	1.81447993942
392	Deaths	Andean Latin America	Both	Age-standardized	Colon and rectum cancer	Dietary risks	Rate	1997	3.776979085	5.47204255419	1.80441132001
393	Deaths	Andean Latin America	Both	Age-standardized	Colon and rectum cancer	Dietary risks	Rate	1998	3.80866135215	5.53058697007	1.83148033423
394	Deaths	Andean Latin America	Both	Age-standardized	Colon and rectum cancer	Dietary risks	Rate	1999	3.73021129492	5.43618056945	1.81998370257
395	Deaths	Andean Latin America	Both	Age-standardized	Colon and rectum cancer	Dietary risks	Rate	2000	3.794782068820001	5.56596369658	1.81442769676
396	Deaths	Andean Latin America	Both	Age-standardized	Colon and rectum cancer	Dietary risks	Rate	2001	3.81442567874	5.50953611506	1.79590065314
397	Deaths	Andean Latin America	Both	Age-standardized	Colon and rectum cancer	Dietary risks	Rate	2002	3.92460971826	5.63955591445	1.83907883541
398	Deaths	Andean Latin America	Both	Age-standardized	Colon and rectum cancer	Dietary risks	Rate	2003	3.99782954805	5.93202604427	1.87215953535
399	Deaths	Andean Latin America	Both	Age-standardized	Colon and rectum cancer	Dietary risks	Rate	2004	3.97095925197	5.9591270548	1.84772324628
400	Deaths	Andean Latin America	Both	Age-standardized	Colon and rectum cancer	Dietary risks	Rate	2005	3.93396440745	5.76834952217	1.82516855319
401	Deaths	Andean Latin America	Both	Age-standardized	Colon and rectum cancer	Dietary risks	Rate	2006	3.904997591339999	5.713634100399999	1.83889520566
402	Deaths	Andean Latin America	Both	Age-standardized	Colon and rectum cancer	Dietary risks	Rate	2007	3.87728490584	5.7584119358	1.82934975974
403	Deaths	Andean Latin America	Both	Age-standardized	Colon and rectum cancer	Dietary risks	Rate	2008	3.887688936460001	5.73463584785	1.81592744986
404	Deaths	Andean Latin America	Both	Age-standardized	Colon and rectum cancer	Dietary risks	Rate	2009	3.9877756318	5.90074730683	1.79506069648
405	Deaths	Andean Latin America	Both	Age-standardized	Colon and rectum cancer	Dietary risks	Rate	2010	4.04305470054	6.01337380088	1.80379648192
406	Deaths	Andean Latin America	Both	Age-standardized	Colon and rectum cancer	Dietary risks	Rate	2011	3.9900577353	5.96660916245	1.77050639829
407	Deaths	Andean Latin America	Both	Age-standardized	Colon and rectum cancer	Dietary risks	Rate	2012	3.93211807689	5.88631109012	1.74601995287
408	Deaths	Andean Latin America	Both	Age-standardized	Colon and rectum cancer	Dietary risks	Rate	2013	3.8195600087	5.72410581794	1.7293399087
409	Deaths	Andean Latin America	Both	Age-standardized	Colon and rectum cancer	Dietary risks	Rate	2014	3.74923512579	5.713295484940001	1.71416907429
410	Deaths	Andean Latin America	Both	Age-standardized	Colon and rectum cancer	Dietary risks	Rate	2015	3.68398676125	5.62899988128	1.67956964948
411	Deaths	Andean Latin America	Both	Age-standardized	Colon and rectum cancer	Dietary risks	Rate	2016	3.72359567331	5.57341503697	1.64776017117
412	Deaths	Andean Latin America	Both	Age-standardized	Colon and rectum cancer	Dietary risks	Rate	2017	3.88277619119	5.8236930091	1.69447775868
413	Deaths	Andean Latin America	Both	Age-standardized	Colon and rectum cancer	Dietary risks	Rate	2018	3.98148567686	6.03238567144	1.70745628327
414	Deaths	Andean Latin America	Both	Age-standardized	Colon and rectum cancer	Dietary risks	Rate	2019	4.09890350978	6.214304049170001	1.70737265826
415	Deaths	Andean Latin America	Both	Age-standardized	Colon and rectum cancer	Dietary risks	Rate	2020	3.91475957217	5.9155944375	1.55220281437
416	Deaths	Andean Latin America	Both	Age-standardized	Colon and rectum cancer	Dietary risks	Rate	2021	3.85326455851	5.91254203079	1.54215034296
417	Deaths	Tropical Latin America	Both	Age-standardized	Colon and rectum cancer	Dietary risks	Rate	1990	3.63804759139	5.51746028834	1.38788111858
418	Deaths	Tropical Latin America	Both	Age-standardized	Colon and rectum cancer	Dietary risks	Rate	1991	3.64267071848	5.55592721435	1.37889966677
419	Deaths	Tropical Latin America	Both	Age-standardized	Colon and rectum cancer	Dietary risks	Rate	1992	3.70449289394	5.63613989768	1.39664415985
420	Deaths	Tropical Latin America	Both	Age-standardized	Colon and rectum cancer	Dietary risks	Rate	1993	3.812468312200001	5.8005046498	1.42451146591
421	Deaths	Tropical Latin America	Both	Age-standardized	Colon and rectum cancer	Dietary risks	Rate	1994	3.81845327876	5.8003178163	1.41320488031
422	Deaths	Tropical Latin America	Both	Age-standardized	Colon and rectum cancer	Dietary risks	Rate	1995	3.81445215579	5.792860742379999	1.39890331793
423	Deaths	Tropical Latin America	Both	Age-standardized	Colon and rectum cancer	Dietary risks	Rate	1996	3.80459410341	5.80266822126	1.37640373311
424	Deaths	Tropical Latin America	Both	Age-standardized	Colon and rectum cancer	Dietary risks	Rate	1997	3.80004013415	5.80598054622	1.35401647744
425	Deaths	Tropical Latin America	Both	Age-standardized	Colon and rectum cancer	Dietary risks	Rate	1998	3.86778538284	5.92179725423	1.36947496259
426	Deaths	Tropical Latin America	Both	Age-standardized	Colon and rectum cancer	Dietary risks	Rate	1999	3.93102329547	6.026904758020001	1.37677887241
427	Deaths	Tropical Latin America	Both	Age-standardized	Colon and rectum cancer	Dietary risks	Rate	2000	4.0294128973	6.15682097669	1.40021930415
428	Deaths	Tropical Latin America	Both	Age-standardized	Colon and rectum cancer	Dietary risks	Rate	2001	4.09275532034	6.28368231671	1.40726360658
429	Deaths	Tropical Latin America	Both	Age-standardized	Colon and rectum cancer	Dietary risks	Rate	2002	4.15961203689	6.37776761434	1.4204481246
430	Deaths	Tropical Latin America	Both	Age-standardized	Colon and rectum cancer	Dietary risks	Rate	2003	4.18438602774	6.406773909780001	1.41497850915
431	Deaths	Tropical Latin America	Both	Age-standardized	Colon and rectum cancer	Dietary risks	Rate	2004	4.20390620244	6.432869656319999	1.4028026917
432	Deaths	Tropical Latin America	Both	Age-standardized	Colon and rectum cancer	Dietary risks	Rate	2005	4.18637087777	6.427076158129999	1.38518855641
433	Deaths	Tropical Latin America	Both	Age-standardized	Colon and rectum cancer	Dietary risks	Rate	2006	4.1879440945	6.42640312474	1.37021570454
434	Deaths	Tropical Latin America	Both	Age-standardized	Colon and rectum cancer	Dietary risks	Rate	2007	4.16987445072	6.420271105059999	1.34961514236
435	Deaths	Tropical Latin America	Both	Age-standardized	Colon and rectum cancer	Dietary risks	Rate	2008	4.1968205584	6.50179813237	1.33702348778
436	Deaths	Tropical Latin America	Both	Age-standardized	Colon and rectum cancer	Dietary risks	Rate	2009	4.18081185503	6.506302686130001	1.32523308263
437	Deaths	Tropical Latin America	Both	Age-standardized	Colon and rectum cancer	Dietary risks	Rate	2010	4.20400918661	6.5660611438	1.3238635858
438	Deaths	Tropical Latin America	Both	Age-standardized	Colon and rectum cancer	Dietary risks	Rate	2011	4.23216409711	6.59375624303	1.3279342122
439	Deaths	Tropical Latin America	Both	Age-standardized	Colon and rectum cancer	Dietary risks	Rate	2012	4.21493604611	6.585832544930001	1.3193455812
440	Deaths	Tropical Latin America	Both	Age-standardized	Colon and rectum cancer	Dietary risks	Rate	2013	4.21308735059	6.59799039666	1.31738063827
441	Deaths	Tropical Latin America	Both	Age-standardized	Colon and rectum cancer	Dietary risks	Rate	2014	4.231112870400001	6.60563045531	1.33169245741
442	Deaths	Tropical Latin America	Both	Age-standardized	Colon and rectum cancer	Dietary risks	Rate	2015	4.22051021649	6.565091299830001	1.32098518681
443	Deaths	Tropical Latin America	Both	Age-standardized	Colon and rectum cancer	Dietary risks	Rate	2016	4.32065065824	6.716536291250001	1.35797274264
444	Deaths	Tropical Latin America	Both	Age-standardized	Colon and rectum cancer	Dietary risks	Rate	2017	4.2888082647	6.6598961239	1.35057856522
445	Deaths	Tropical Latin America	Both	Age-standardized	Colon and rectum cancer	Dietary risks	Rate	2018	4.30387145252	6.67869843707	1.3503632907
446	Deaths	Tropical Latin America	Both	Age-standardized	Colon and rectum cancer	Dietary risks	Rate	2019	4.35911679208	6.74542319291	1.36636506137
447	Deaths	Tropical Latin America	Both	Age-standardized	Colon and rectum cancer	Dietary risks	Rate	2020	4.3487138144	6.747664243010001	1.37331538356
448	Deaths	Tropical Latin America	Both	Age-standardized	Colon and rectum cancer	Dietary risks	Rate	2021	4.26571688446	6.59613329293	1.32542791081
449	Deaths	Central Latin America	Both	Age-standardized	Colon and rectum cancer	Dietary risks	Rate	1990	2.75495804335	4.05437420321	1.11436942098
450	Deaths	Central Latin America	Both	Age-standardized	Colon and rectum cancer	Dietary risks	Rate	1991	2.75616644649	4.05435645009	1.10567916542
451	Deaths	Central Latin America	Both	Age-standardized	Colon and rectum cancer	Dietary risks	Rate	1992	2.76955196572	4.05598199151	1.10514027099
452	Deaths	Central Latin America	Both	Age-standardized	Colon and rectum cancer	Dietary risks	Rate	1993	2.7885884914	4.07154753337	1.10457330604
453	Deaths	Central Latin America	Both	Age-standardized	Colon and rectum cancer	Dietary risks	Rate	1994	2.81777595179	4.11570190865	1.10684249
454	Deaths	Central Latin America	Both	Age-standardized	Colon and rectum cancer	Dietary risks	Rate	1995	2.80218362973	4.1134354342	1.0968659782
455	Deaths	Central Latin America	Both	Age-standardized	Colon and rectum cancer	Dietary risks	Rate	1996	2.81569709304	4.1450313967	1.08890772078
456	Deaths	Central Latin America	Both	Age-standardized	Colon and rectum cancer	Dietary risks	Rate	1997	2.78322472364	4.11184222268	1.06899620783
457	Deaths	Central Latin America	Both	Age-standardized	Colon and rectum cancer	Dietary risks	Rate	1998	2.76124662149	4.10391253742	1.05796563028
458	Deaths	Central Latin America	Both	Age-standardized	Colon and rectum cancer	Dietary risks	Rate	1999	2.76893735744	4.13306020449	1.05106739329
459	Deaths	Central Latin America	Both	Age-standardized	Colon and rectum cancer	Dietary risks	Rate	2000	2.80423909696	4.20406723892	1.06794861525
460	Deaths	Central Latin America	Both	Age-standardized	Colon and rectum cancer	Dietary risks	Rate	2001	2.79711154659	4.21366867924	1.06244911935
461	Deaths	Central Latin America	Both	Age-standardized	Colon and rectum cancer	Dietary risks	Rate	2002	2.81841838146	4.24550178143	1.06963971514
462	Deaths	Central Latin America	Both	Age-standardized	Colon and rectum cancer	Dietary risks	Rate	2003	2.89311750657	4.35618523319	1.09513410723
463	Deaths	Central Latin America	Both	Age-standardized	Colon and rectum cancer	Dietary risks	Rate	2004	2.88878008932	4.34663717728	1.08641277584
464	Deaths	Central Latin America	Both	Age-standardized	Colon and rectum cancer	Dietary risks	Rate	2005	2.85760510111	4.30195927879	1.07023184363
465	Deaths	Central Latin America	Both	Age-standardized	Colon and rectum cancer	Dietary risks	Rate	2006	2.89132467971	4.37357805228	1.07409349731
466	Deaths	Central Latin America	Both	Age-standardized	Colon and rectum cancer	Dietary risks	Rate	2007	2.8728826196	4.35014392716	1.06232743188
467	Deaths	Central Latin America	Both	Age-standardized	Colon and rectum cancer	Dietary risks	Rate	2008	2.94392625707	4.464436178680001	1.07726730463
468	Deaths	Central Latin America	Both	Age-standardized	Colon and rectum cancer	Dietary risks	Rate	2009	2.98288275853	4.51943473085	1.08504821956
469	Deaths	Central Latin America	Both	Age-standardized	Colon and rectum cancer	Dietary risks	Rate	2010	2.99379125484	4.54613081264	1.08564587225
470	Deaths	Central Latin America	Both	Age-standardized	Colon and rectum cancer	Dietary risks	Rate	2011	2.99468083054	4.54670857422	1.08031843557
471	Deaths	Central Latin America	Both	Age-standardized	Colon and rectum cancer	Dietary risks	Rate	2012	3.04891202453	4.628128913329999	1.09571698262
472	Deaths	Central Latin America	Both	Age-standardized	Colon and rectum cancer	Dietary risks	Rate	2013	3.13246859482	4.76026665134	1.11948302744
473	Deaths	Central Latin America	Both	Age-standardized	Colon and rectum cancer	Dietary risks	Rate	2014	3.14181379721	4.78634668412	1.12006942719
474	Deaths	Central Latin America	Both	Age-standardized	Colon and rectum cancer	Dietary risks	Rate	2015	3.17573929668	4.83698575418	1.12879477576
475	Deaths	Central Latin America	Both	Age-standardized	Colon and rectum cancer	Dietary risks	Rate	2016	3.2779634941	4.98855906176	1.1624995343
476	Deaths	Central Latin America	Both	Age-standardized	Colon and rectum cancer	Dietary risks	Rate	2017	3.27546915061	5.003475230969999	1.16157934471
477	Deaths	Central Latin America	Both	Age-standardized	Colon and rectum cancer	Dietary risks	Rate	2018	3.31282488014	5.0608102374	1.17425153257
478	Deaths	Central Latin America	Both	Age-standardized	Colon and rectum cancer	Dietary risks	Rate	2019	3.35726508605	5.13820032758	1.20716717796
479	Deaths	Central Latin America	Both	Age-standardized	Colon and rectum cancer	Dietary risks	Rate	2020	3.36392886694	5.18901889043	1.21030210456
480	Deaths	Central Latin America	Both	Age-standardized	Colon and rectum cancer	Dietary risks	Rate	2021	3.39402628368	5.23470995242	1.18418060784
481	Deaths	North Africa and Middle East	Both	Age-standardized	Colon and rectum cancer	Dietary risks	Rate	1990	3.45125656817	5.15579496241	1.40055135979
482	Deaths	North Africa and Middle East	Both	Age-standardized	Colon and rectum cancer	Dietary risks	Rate	1991	3.39826805704	5.07298989787	1.3738171942
483	Deaths	North Africa and Middle East	Both	Age-standardized	Colon and rectum cancer	Dietary risks	Rate	1992	3.36763527622	5.00701446098	1.35654445721
484	Deaths	North Africa and Middle East	Both	Age-standardized	Colon and rectum cancer	Dietary risks	Rate	1993	3.35639997799	4.9990668191	1.35354549709
485	Deaths	North Africa and Middle East	Both	Age-standardized	Colon and rectum cancer	Dietary risks	Rate	1994	3.33854967776	5.00535445667	1.33613069021
486	Deaths	North Africa and Middle East	Both	Age-standardized	Colon and rectum cancer	Dietary risks	Rate	1995	3.31112798147	4.98397724743	1.31656676059
487	Deaths	North Africa and Middle East	Both	Age-standardized	Colon and rectum cancer	Dietary risks	Rate	1996	3.27424091224	4.926476964	1.28556287388
488	Deaths	North Africa and Middle East	Both	Age-standardized	Colon and rectum cancer	Dietary risks	Rate	1997	3.24299073474	4.860803686660001	1.2625562177
489	Deaths	North Africa and Middle East	Both	Age-standardized	Colon and rectum cancer	Dietary risks	Rate	1998	3.19571223085	4.79431928836	1.26406797809
490	Deaths	North Africa and Middle East	Both	Age-standardized	Colon and rectum cancer	Dietary risks	Rate	1999	3.14927513097	4.72412487801	1.24535249402
491	Deaths	North Africa and Middle East	Both	Age-standardized	Colon and rectum cancer	Dietary risks	Rate	2000	3.08266900619	4.59257394507	1.22351225469
492	Deaths	North Africa and Middle East	Both	Age-standardized	Colon and rectum cancer	Dietary risks	Rate	2001	3.05769146485	4.54115362223	1.22234687888
493	Deaths	North Africa and Middle East	Both	Age-standardized	Colon and rectum cancer	Dietary risks	Rate	2002	3.04922483678	4.51065793981	1.21571189765
494	Deaths	North Africa and Middle East	Both	Age-standardized	Colon and rectum cancer	Dietary risks	Rate	2003	3.05510229866	4.53811272905	1.2195863533
495	Deaths	North Africa and Middle East	Both	Age-standardized	Colon and rectum cancer	Dietary risks	Rate	2004	3.05378052793	4.53317161885	1.20944948219
496	Deaths	North Africa and Middle East	Both	Age-standardized	Colon and rectum cancer	Dietary risks	Rate	2005	3.07283252153	4.6001875081	1.20769119098
497	Deaths	North Africa and Middle East	Both	Age-standardized	Colon and rectum cancer	Dietary risks	Rate	2006	3.09218255074	4.6707339066	1.20542217671
498	Deaths	North Africa and Middle East	Both	Age-standardized	Colon and rectum cancer	Dietary risks	Rate	2007	3.11193798927	4.69814990375	1.2134001522
499	Deaths	North Africa and Middle East	Both	Age-standardized	Colon and rectum cancer	Dietary risks	Rate	2008	3.16699040862	4.7810164944	1.23592069224
500	Deaths	North Africa and Middle East	Both	Age-standardized	Colon and rectum cancer	Dietary risks	Rate	2009	3.23922837481	4.91215657336	1.26246076826
501	Deaths	North Africa and Middle East	Both	Age-standardized	Colon and rectum cancer	Dietary risks	Rate	2010	3.25700621065	4.93396039339	1.2609221697
502	Deaths	North Africa and Middle East	Both	Age-standardized	Colon and rectum cancer	Dietary risks	Rate	2011	3.27013366405	4.95976669729	1.26249127957
503	Deaths	North Africa and Middle East	Both	Age-standardized	Colon and rectum cancer	Dietary risks	Rate	2012	3.29056026424	4.96613656021	1.26545789216
504	Deaths	North Africa and Middle East	Both	Age-standardized	Colon and rectum cancer	Dietary risks	Rate	2013	3.31170948267	5.03725649174	1.2693273014
505	Deaths	North Africa and Middle East	Both	Age-standardized	Colon and rectum cancer	Dietary risks	Rate	2014	3.35954316955	5.12081411801	1.2863723819
506	Deaths	North Africa and Middle East	Both	Age-standardized	Colon and rectum cancer	Dietary risks	Rate	2015	3.40744375082	5.21816404266	1.30140275875
507	Deaths	North Africa and Middle East	Both	Age-standardized	Colon and rectum cancer	Dietary risks	Rate	2016	3.40624097339	5.21345438427	1.30606334486
508	Deaths	North Africa and Middle East	Both	Age-standardized	Colon and rectum cancer	Dietary risks	Rate	2017	3.36765116556	5.17304008809	1.28895081427
509	Deaths	North Africa and Middle East	Both	Age-standardized	Colon and rectum cancer	Dietary risks	Rate	2018	3.33054703717	5.10694879915	1.27218630557
510	Deaths	North Africa and Middle East	Both	Age-standardized	Colon and rectum cancer	Dietary risks	Rate	2019	3.34135245378	5.14862266873	1.28086924363
511	Deaths	North Africa and Middle East	Both	Age-standardized	Colon and rectum cancer	Dietary risks	Rate	2020	3.31097283205	5.09796961592	1.24323312153
512	Deaths	North Africa and Middle East	Both	Age-standardized	Colon and rectum cancer	Dietary risks	Rate	2021	3.28019082531	5.065863923069999	1.22406836361
513	Deaths	Eastern Sub-Saharan Africa	Both	Age-standardized	Colon and rectum cancer	Dietary risks	Rate	1990	5.44048516985	7.573086879130001	3.19528667398
514	Deaths	Eastern Sub-Saharan Africa	Both	Age-standardized	Colon and rectum cancer	Dietary risks	Rate	1991	5.45241702809	7.53905734817	3.1716759824
515	Deaths	Eastern Sub-Saharan Africa	Both	Age-standardized	Colon and rectum cancer	Dietary risks	Rate	1992	5.45761398622	7.543253052260001	3.24605755896
516	Deaths	Eastern Sub-Saharan Africa	Both	Age-standardized	Colon and rectum cancer	Dietary risks	Rate	1993	5.46275467132	7.48133922541	3.25635409781
517	Deaths	Eastern Sub-Saharan Africa	Both	Age-standardized	Colon and rectum cancer	Dietary risks	Rate	1994	5.4587982657	7.56943226663	3.25769385099
518	Deaths	Eastern Sub-Saharan Africa	Both	Age-standardized	Colon and rectum cancer	Dietary risks	Rate	1995	5.46030524847	7.548012240099999	3.29317471181
519	Deaths	Eastern Sub-Saharan Africa	Both	Age-standardized	Colon and rectum cancer	Dietary risks	Rate	1996	5.43267134745	7.49588665166	3.21660877636
520	Deaths	Eastern Sub-Saharan Africa	Both	Age-standardized	Colon and rectum cancer	Dietary risks	Rate	1997	5.4040506459	7.4395191822	3.15944355687
521	Deaths	Eastern Sub-Saharan Africa	Both	Age-standardized	Colon and rectum cancer	Dietary risks	Rate	1998	5.37252851196	7.357543150510001	3.22175125476
522	Deaths	Eastern Sub-Saharan Africa	Both	Age-standardized	Colon and rectum cancer	Dietary risks	Rate	1999	5.3058163267	7.320133277619999	3.14225356171
523	Deaths	Eastern Sub-Saharan Africa	Both	Age-standardized	Colon and rectum cancer	Dietary risks	Rate	2000	5.235071871220001	7.26013615752	3.10543800515
524	Deaths	Eastern Sub-Saharan Africa	Both	Age-standardized	Colon and rectum cancer	Dietary risks	Rate	2001	5.11115928048	7.062248536829999	2.98119052558
525	Deaths	Eastern Sub-Saharan Africa	Both	Age-standardized	Colon and rectum cancer	Dietary risks	Rate	2002	5.07024451013	6.93516718422	3.00651911197
526	Deaths	Eastern Sub-Saharan Africa	Both	Age-standardized	Colon and rectum cancer	Dietary risks	Rate	2003	5.03784793643	6.97901575162	2.949620441
527	Deaths	Eastern Sub-Saharan Africa	Both	Age-standardized	Colon and rectum cancer	Dietary risks	Rate	2004	5.012957490780001	6.937752521619999	2.86590606171
528	Deaths	Eastern Sub-Saharan Africa	Both	Age-standardized	Colon and rectum cancer	Dietary risks	Rate	2005	4.96644601598	6.8590692237	2.86881653421
529	Deaths	Eastern Sub-Saharan Africa	Both	Age-standardized	Colon and rectum cancer	Dietary risks	Rate	2006	4.92698001494	6.73042975263	2.84126272276
530	Deaths	Eastern Sub-Saharan Africa	Both	Age-standardized	Colon and rectum cancer	Dietary risks	Rate	2007	4.85602171446	6.68965380417	2.75194821306
531	Deaths	Eastern Sub-Saharan Africa	Both	Age-standardized	Colon and rectum cancer	Dietary risks	Rate	2008	4.80630210843	6.63885489997	2.75208855703
532	Deaths	Eastern Sub-Saharan Africa	Both	Age-standardized	Colon and rectum cancer	Dietary risks	Rate	2009	4.77455396832	6.53246062539	2.74419250094
533	Deaths	Eastern Sub-Saharan Africa	Both	Age-standardized	Colon and rectum cancer	Dietary risks	Rate	2010	4.76200026673	6.483792601009999	2.71948290082
534	Deaths	Eastern Sub-Saharan Africa	Both	Age-standardized	Colon and rectum cancer	Dietary risks	Rate	2011	4.75010147406	6.469020277979999	2.68703881814
535	Deaths	Eastern Sub-Saharan Africa	Both	Age-standardized	Colon and rectum cancer	Dietary risks	Rate	2012	4.70805588666	6.35174630469	2.6220301659
536	Deaths	Eastern Sub-Saharan Africa	Both	Age-standardized	Colon and rectum cancer	Dietary risks	Rate	2013	4.75300920818	6.4931193877	2.67729604795
537	Deaths	Eastern Sub-Saharan Africa	Both	Age-standardized	Colon and rectum cancer	Dietary risks	Rate	2014	4.73619057434	6.448062745430001	2.63378167478
538	Deaths	Eastern Sub-Saharan Africa	Both	Age-standardized	Colon and rectum cancer	Dietary risks	Rate	2015	4.7952499305	6.49850077524	2.63815809554
539	Deaths	Eastern Sub-Saharan Africa	Both	Age-standardized	Colon and rectum cancer	Dietary risks	Rate	2016	4.807290936779999	6.567463840359999	2.61915126778
540	Deaths	Eastern Sub-Saharan Africa	Both	Age-standardized	Colon and rectum cancer	Dietary risks	Rate	2017	4.83134058408	6.56997978467	2.66882519725
541	Deaths	Eastern Sub-Saharan Africa	Both	Age-standardized	Colon and rectum cancer	Dietary risks	Rate	2018	4.86180805822	6.73592378411	2.65244062948
542	Deaths	Eastern Sub-Saharan Africa	Both	Age-standardized	Colon and rectum cancer	Dietary risks	Rate	2019	4.89397846206	6.72039307363	2.64926120514
543	Deaths	Eastern Sub-Saharan Africa	Both	Age-standardized	Colon and rectum cancer	Dietary risks	Rate	2020	4.92042489133	6.71288502486	2.68635063065
544	Deaths	Eastern Sub-Saharan Africa	Both	Age-standardized	Colon and rectum cancer	Dietary risks	Rate	2021	4.92817023652	6.70795561739	2.62827721851
545	Deaths	South Asia	Both	Age-standardized	Colon and rectum cancer	Dietary risks	Rate	1990	1.63555829201	2.35927795308	0.92289281491
546	Deaths	South Asia	Both	Age-standardized	Colon and rectum cancer	Dietary risks	Rate	1991	1.62077320588	2.3314316133	0.90643777496
547	Deaths	South Asia	Both	Age-standardized	Colon and rectum cancer	Dietary risks	Rate	1992	1.63327036979	2.35628039947	0.90536821737
548	Deaths	South Asia	Both	Age-standardized	Colon and rectum cancer	Dietary risks	Rate	1993	1.62691782572	2.33704988386	0.8952230366899999
549	Deaths	South Asia	Both	Age-standardized	Colon and rectum cancer	Dietary risks	Rate	1994	1.65634613189	2.3701280179	0.91355966048
550	Deaths	South Asia	Both	Age-standardized	Colon and rectum cancer	Dietary risks	Rate	1995	1.69035225479	2.41755216062	0.9443272134
551	Deaths	South Asia	Both	Age-standardized	Colon and rectum cancer	Dietary risks	Rate	1996	1.67895046603	2.41119955735	0.90131736866
552	Deaths	South Asia	Both	Age-standardized	Colon and rectum cancer	Dietary risks	Rate	1997	1.67263234669	2.38482424595	0.9000011216099999
553	Deaths	South Asia	Both	Age-standardized	Colon and rectum cancer	Dietary risks	Rate	1998	1.67264649142	2.39341949318	0.91292933545
554	Deaths	South Asia	Both	Age-standardized	Colon and rectum cancer	Dietary risks	Rate	1999	1.62481220672	2.30120401934	0.89634651708
555	Deaths	South Asia	Both	Age-standardized	Colon and rectum cancer	Dietary risks	Rate	2000	1.60917636712	2.28194864943	0.87783884167
556	Deaths	South Asia	Both	Age-standardized	Colon and rectum cancer	Dietary risks	Rate	2001	1.61135562971	2.27767376987	0.8706130950800001
557	Deaths	South Asia	Both	Age-standardized	Colon and rectum cancer	Dietary risks	Rate	2002	1.60525416755	2.30130957124	0.87573464619
558	Deaths	South Asia	Both	Age-standardized	Colon and rectum cancer	Dietary risks	Rate	2003	1.61558703693	2.3259221832	0.8926818787399999
559	Deaths	South Asia	Both	Age-standardized	Colon and rectum cancer	Dietary risks	Rate	2004	1.6019406504	2.25567827312	0.89013050262
560	Deaths	South Asia	Both	Age-standardized	Colon and rectum cancer	Dietary risks	Rate	2005	1.59382772893	2.2688313022	0.8633253044199999
561	Deaths	South Asia	Both	Age-standardized	Colon and rectum cancer	Dietary risks	Rate	2006	1.57457369588	2.24353297055	0.86324679902
562	Deaths	South Asia	Both	Age-standardized	Colon and rectum cancer	Dietary risks	Rate	2007	1.5836221145	2.24483568727	0.86605817865
563	Deaths	South Asia	Both	Age-standardized	Colon and rectum cancer	Dietary risks	Rate	2008	1.56996566406	2.239026445	0.8611615432
564	Deaths	South Asia	Both	Age-standardized	Colon and rectum cancer	Dietary risks	Rate	2009	1.52887050421	2.16847763901	0.82356372286
565	Deaths	South Asia	Both	Age-standardized	Colon and rectum cancer	Dietary risks	Rate	2010	1.51659765996	2.1228836127	0.8213827488000001
566	Deaths	South Asia	Both	Age-standardized	Colon and rectum cancer	Dietary risks	Rate	2011	1.50098524453	2.1523127236	0.80659299168
567	Deaths	South Asia	Both	Age-standardized	Colon and rectum cancer	Dietary risks	Rate	2012	1.48055902571	2.10424443387	0.80281712476
568	Deaths	South Asia	Both	Age-standardized	Colon and rectum cancer	Dietary risks	Rate	2013	1.51862527587	2.15754169574	0.8045016985300001
569	Deaths	South Asia	Both	Age-standardized	Colon and rectum cancer	Dietary risks	Rate	2014	1.55176212622	2.19885900407	0.83283667041
570	Deaths	South Asia	Both	Age-standardized	Colon and rectum cancer	Dietary risks	Rate	2015	1.5559401506	2.20423927435	0.82048775267
571	Deaths	South Asia	Both	Age-standardized	Colon and rectum cancer	Dietary risks	Rate	2016	1.54943059644	2.17213932936	0.79396158045
572	Deaths	South Asia	Both	Age-standardized	Colon and rectum cancer	Dietary risks	Rate	2017	1.56681960058	2.19147507199	0.8064256026100001
573	Deaths	South Asia	Both	Age-standardized	Colon and rectum cancer	Dietary risks	Rate	2018	1.57760304649	2.24970228324	0.8138313212500001
574	Deaths	South Asia	Both	Age-standardized	Colon and rectum cancer	Dietary risks	Rate	2019	1.57396159763	2.22298379976	0.79949896391
575	Deaths	South Asia	Both	Age-standardized	Colon and rectum cancer	Dietary risks	Rate	2020	1.55842352686	2.23144328333	0.8004130238999999
576	Deaths	South Asia	Both	Age-standardized	Colon and rectum cancer	Dietary risks	Rate	2021	1.55052627848	2.19420488424	0.76429644612
577	Deaths	Central Sub-Saharan Africa	Both	Age-standardized	Colon and rectum cancer	Dietary risks	Rate	1990	3.6058038642	5.02002188066	2.14368779962
578	Deaths	Central Sub-Saharan Africa	Both	Age-standardized	Colon and rectum cancer	Dietary risks	Rate	1991	3.59958603026	5.00941762119	2.12824432202
579	Deaths	Central Sub-Saharan Africa	Both	Age-standardized	Colon and rectum cancer	Dietary risks	Rate	1992	3.58137844623	4.92754591181	2.11730417536
580	Deaths	Central Sub-Saharan Africa	Both	Age-standardized	Colon and rectum cancer	Dietary risks	Rate	1993	3.56571544915	4.86536633951	2.09682726475
581	Deaths	Central Sub-Saharan Africa	Both	Age-standardized	Colon and rectum cancer	Dietary risks	Rate	1994	3.5745482407	4.844623313430001	2.09746335948
582	Deaths	Central Sub-Saharan Africa	Both	Age-standardized	Colon and rectum cancer	Dietary risks	Rate	1995	3.58582103938	4.89822675965	2.09221113106
583	Deaths	Central Sub-Saharan Africa	Both	Age-standardized	Colon and rectum cancer	Dietary risks	Rate	1996	3.6065814468	4.95893065117	2.08211520245
584	Deaths	Central Sub-Saharan Africa	Both	Age-standardized	Colon and rectum cancer	Dietary risks	Rate	1997	3.522416479789999	4.87344441729	2.05398788752
585	Deaths	Central Sub-Saharan Africa	Both	Age-standardized	Colon and rectum cancer	Dietary risks	Rate	1998	3.50885413008	4.83870648057	2.06382319676
586	Deaths	Central Sub-Saharan Africa	Both	Age-standardized	Colon and rectum cancer	Dietary risks	Rate	1999	3.48322278583	4.7848437908	2.06379424699
587	Deaths	Central Sub-Saharan Africa	Both	Age-standardized	Colon and rectum cancer	Dietary risks	Rate	2000	3.46495602229	4.78428091389	2.05007009307
588	Deaths	Central Sub-Saharan Africa	Both	Age-standardized	Colon and rectum cancer	Dietary risks	Rate	2001	3.42152164457	4.75888385754	2.02281331315
589	Deaths	Central Sub-Saharan Africa	Both	Age-standardized	Colon and rectum cancer	Dietary risks	Rate	2002	3.38119981002	4.684549936020001	1.99952934033
590	Deaths	Central Sub-Saharan Africa	Both	Age-standardized	Colon and rectum cancer	Dietary risks	Rate	2003	3.40515914767	4.727127000209999	2.04656175054
591	Deaths	Central Sub-Saharan Africa	Both	Age-standardized	Colon and rectum cancer	Dietary risks	Rate	2004	3.39770985976	4.75780660512	2.06315734946
592	Deaths	Central Sub-Saharan Africa	Both	Age-standardized	Colon and rectum cancer	Dietary risks	Rate	2005	3.37496592085	4.76098091784	2.04459326875
593	Deaths	Central Sub-Saharan Africa	Both	Age-standardized	Colon and rectum cancer	Dietary risks	Rate	2006	3.38850490829	4.75691998517	2.04895430447
594	Deaths	Central Sub-Saharan Africa	Both	Age-standardized	Colon and rectum cancer	Dietary risks	Rate	2007	3.38836698199	4.75843013737	2.04829519456
595	Deaths	Central Sub-Saharan Africa	Both	Age-standardized	Colon and rectum cancer	Dietary risks	Rate	2008	3.42149764924	4.79963199645	2.04198527601
596	Deaths	Central Sub-Saharan Africa	Both	Age-standardized	Colon and rectum cancer	Dietary risks	Rate	2009	3.44402481781	4.85375645222	2.05339438312
597	Deaths	Central Sub-Saharan Africa	Both	Age-standardized	Colon and rectum cancer	Dietary risks	Rate	2010	3.47563760167	4.91807468008	2.07125016877
598	Deaths	Central Sub-Saharan Africa	Both	Age-standardized	Colon and rectum cancer	Dietary risks	Rate	2011	3.5119477717	5.01334116791	2.08560619517
599	Deaths	Central Sub-Saharan Africa	Both	Age-standardized	Colon and rectum cancer	Dietary risks	Rate	2012	3.5432606027	5.05061256308	2.10164334616
600	Deaths	Central Sub-Saharan Africa	Both	Age-standardized	Colon and rectum cancer	Dietary risks	Rate	2013	3.57143585907	5.08409764005	2.09632831449
601	Deaths	Central Sub-Saharan Africa	Both	Age-standardized	Colon and rectum cancer	Dietary risks	Rate	2014	3.58572484389	5.13613130228	2.07659896445
602	Deaths	Central Sub-Saharan Africa	Both	Age-standardized	Colon and rectum cancer	Dietary risks	Rate	2015	3.60316123602	5.18536618955	2.07477974133
603	Deaths	Central Sub-Saharan Africa	Both	Age-standardized	Colon and rectum cancer	Dietary risks	Rate	2016	3.61361099578	5.27009916603	2.0667236034
604	Deaths	Central Sub-Saharan Africa	Both	Age-standardized	Colon and rectum cancer	Dietary risks	Rate	2017	3.62679030469	5.32348425663	2.05492960781
605	Deaths	Central Sub-Saharan Africa	Both	Age-standardized	Colon and rectum cancer	Dietary risks	Rate	2018	3.64061367085	5.36068488576	2.05521453418
606	Deaths	Central Sub-Saharan Africa	Both	Age-standardized	Colon and rectum cancer	Dietary risks	Rate	2019	3.658837379770001	5.44605696907	2.0560846577
607	Deaths	Central Sub-Saharan Africa	Both	Age-standardized	Colon and rectum cancer	Dietary risks	Rate	2020	3.68571469669	5.5629777051	2.05722239186
608	Deaths	Central Sub-Saharan Africa	Both	Age-standardized	Colon and rectum cancer	Dietary risks	Rate	2021	3.68853999157	5.61201353607	2.04680414351
609	Deaths	Southern Sub-Saharan Africa	Both	Age-standardized	Colon and rectum cancer	Dietary risks	Rate	1990	4.11791277499	5.86862659203	2.24798192006
610	Deaths	Southern Sub-Saharan Africa	Both	Age-standardized	Colon and rectum cancer	Dietary risks	Rate	1991	4.12713066276	5.89058859361	2.24436454877
611	Deaths	Southern Sub-Saharan Africa	Both	Age-standardized	Colon and rectum cancer	Dietary risks	Rate	1992	4.270747284340001	6.04665690042	2.35462429684
612	Deaths	Southern Sub-Saharan Africa	Both	Age-standardized	Colon and rectum cancer	Dietary risks	Rate	1993	4.17564719823	5.97012727719	2.31436870071
613	Deaths	Southern Sub-Saharan Africa	Both	Age-standardized	Colon and rectum cancer	Dietary risks	Rate	1994	4.33939905614	6.0910124311	2.40697511953
614	Deaths	Southern Sub-Saharan Africa	Both	Age-standardized	Colon and rectum cancer	Dietary risks	Rate	1995	4.38148297543	6.12859579087	2.40333796111
615	Deaths	Southern Sub-Saharan Africa	Both	Age-standardized	Colon and rectum cancer	Dietary risks	Rate	1996	4.59711192572	6.37768679903	2.5223667173
616	Deaths	Southern Sub-Saharan Africa	Both	Age-standardized	Colon and rectum cancer	Dietary risks	Rate	1997	5.024151994279999	6.90917960587	2.76639478219
617	Deaths	Southern Sub-Saharan Africa	Both	Age-standardized	Colon and rectum cancer	Dietary risks	Rate	1998	5.10783537441	7.02169990093	2.83647488962
618	Deaths	Southern Sub-Saharan Africa	Both	Age-standardized	Colon and rectum cancer	Dietary risks	Rate	1999	5.07356975003	6.9934780887	2.81593218608
619	Deaths	Southern Sub-Saharan Africa	Both	Age-standardized	Colon and rectum cancer	Dietary risks	Rate	2000	5.19912287583	7.135655101889999	2.87825800316
620	Deaths	Southern Sub-Saharan Africa	Both	Age-standardized	Colon and rectum cancer	Dietary risks	Rate	2001	5.23280828151	7.20054797216	2.90062079118
621	Deaths	Southern Sub-Saharan Africa	Both	Age-standardized	Colon and rectum cancer	Dietary risks	Rate	2002	5.37861451849	7.37699427358	2.98062255922
622	Deaths	Southern Sub-Saharan Africa	Both	Age-standardized	Colon and rectum cancer	Dietary risks	Rate	2003	5.53851954148	7.6269185754	3.09571351802
623	Deaths	Southern Sub-Saharan Africa	Both	Age-standardized	Colon and rectum cancer	Dietary risks	Rate	2004	5.59478343087	7.73865112243	3.12701212012
624	Deaths	Southern Sub-Saharan Africa	Both	Age-standardized	Colon and rectum cancer	Dietary risks	Rate	2005	5.61840570939	7.804064486350001	3.1342201092
625	Deaths	Southern Sub-Saharan Africa	Both	Age-standardized	Colon and rectum cancer	Dietary risks	Rate	2006	5.69138349962	7.83380619519	3.15252631748
626	Deaths	Southern Sub-Saharan Africa	Both	Age-standardized	Colon and rectum cancer	Dietary risks	Rate	2007	5.67083605281	7.86380686421	3.13299763805
627	Deaths	Southern Sub-Saharan Africa	Both	Age-standardized	Colon and rectum cancer	Dietary risks	Rate	2008	5.70885359093	7.88647450532	3.13630527655
628	Deaths	Southern Sub-Saharan Africa	Both	Age-standardized	Colon and rectum cancer	Dietary risks	Rate	2009	5.72729432147	7.89287147939	3.10972379739
629	Deaths	Southern Sub-Saharan Africa	Both	Age-standardized	Colon and rectum cancer	Dietary risks	Rate	2010	5.6924084641	7.85951453386	3.10290144235
630	Deaths	Southern Sub-Saharan Africa	Both	Age-standardized	Colon and rectum cancer	Dietary risks	Rate	2011	5.64699340802	7.76136502461	3.04690058166
631	Deaths	Southern Sub-Saharan Africa	Both	Age-standardized	Colon and rectum cancer	Dietary risks	Rate	2012	5.58427278659	7.70620646471	3.00184456218
632	Deaths	Southern Sub-Saharan Africa	Both	Age-standardized	Colon and rectum cancer	Dietary risks	Rate	2013	5.5302073182	7.64170968344	2.96921200895
633	Deaths	Southern Sub-Saharan Africa	Both	Age-standardized	Colon and rectum cancer	Dietary risks	Rate	2014	5.559555581700001	7.760078988669999	2.99707305593
634	Deaths	Southern Sub-Saharan Africa	Both	Age-standardized	Colon and rectum cancer	Dietary risks	Rate	2015	5.6201157586	7.81998679339	3.01776327681
635	Deaths	Southern Sub-Saharan Africa	Both	Age-standardized	Colon and rectum cancer	Dietary risks	Rate	2016	5.59423056587	7.74249868251	2.99933005961
636	Deaths	Southern Sub-Saharan Africa	Both	Age-standardized	Colon and rectum cancer	Dietary risks	Rate	2017	5.46392729195	7.665866787510001	2.9058782085
637	Deaths	Southern Sub-Saharan Africa	Both	Age-standardized	Colon and rectum cancer	Dietary risks	Rate	2018	5.38883191766	7.52612476515	2.86237496249
638	Deaths	Southern Sub-Saharan Africa	Both	Age-standardized	Colon and rectum cancer	Dietary risks	Rate	2019	5.25559245589	7.35976340829	2.81703342502
639	Deaths	Southern Sub-Saharan Africa	Both	Age-standardized	Colon and rectum cancer	Dietary risks	Rate	2020	5.29523476805	7.36840920836	2.84012600099
640	Deaths	Southern Sub-Saharan Africa	Both	Age-standardized	Colon and rectum cancer	Dietary risks	Rate	2021	5.24422997188	7.328195731829999	2.79034852275
641	Deaths	Western Sub-Saharan Africa	Both	Age-standardized	Colon and rectum cancer	Dietary risks	Rate	1990	2.62918161701	3.58418079957	1.52448905134
642	Deaths	Western Sub-Saharan Africa	Both	Age-standardized	Colon and rectum cancer	Dietary risks	Rate	1991	2.61793526469	3.56114143821	1.48856626065
643	Deaths	Western Sub-Saharan Africa	Both	Age-standardized	Colon and rectum cancer	Dietary risks	Rate	1992	2.61792972096	3.58879864264	1.50175754522
644	Deaths	Western Sub-Saharan Africa	Both	Age-standardized	Colon and rectum cancer	Dietary risks	Rate	1993	2.61635930454	3.59191959938	1.47750478775
645	Deaths	Western Sub-Saharan Africa	Both	Age-standardized	Colon and rectum cancer	Dietary risks	Rate	1994	2.61560052185	3.59346187916	1.51368864445
646	Deaths	Western Sub-Saharan Africa	Both	Age-standardized	Colon and rectum cancer	Dietary risks	Rate	1995	2.60637839501	3.56537284398	1.53821615208
647	Deaths	Western Sub-Saharan Africa	Both	Age-standardized	Colon and rectum cancer	Dietary risks	Rate	1996	2.58420435543	3.5584905257	1.49549951696
648	Deaths	Western Sub-Saharan Africa	Both	Age-standardized	Colon and rectum cancer	Dietary risks	Rate	1997	2.57054822308	3.44713212732	1.49983539089
649	Deaths	Western Sub-Saharan Africa	Both	Age-standardized	Colon and rectum cancer	Dietary risks	Rate	1998	2.56246864318	3.474968794590001	1.42778745114
650	Deaths	Western Sub-Saharan Africa	Both	Age-standardized	Colon and rectum cancer	Dietary risks	Rate	1999	2.55235373314	3.47061730292	1.4610277125
651	Deaths	Western Sub-Saharan Africa	Both	Age-standardized	Colon and rectum cancer	Dietary risks	Rate	2000	2.55957848815	3.58322216761	1.41338819191
652	Deaths	Western Sub-Saharan Africa	Both	Age-standardized	Colon and rectum cancer	Dietary risks	Rate	2001	2.5614261835	3.53192413081	1.41859221642
653	Deaths	Western Sub-Saharan Africa	Both	Age-standardized	Colon and rectum cancer	Dietary risks	Rate	2002	2.5944681717	3.54673303871	1.42856462251
654	Deaths	Western Sub-Saharan Africa	Both	Age-standardized	Colon and rectum cancer	Dietary risks	Rate	2003	2.59645581025	3.59720669822	1.45088571592
655	Deaths	Western Sub-Saharan Africa	Both	Age-standardized	Colon and rectum cancer	Dietary risks	Rate	2004	2.60901678265	3.6424748115	1.39687225541
656	Deaths	Western Sub-Saharan Africa	Both	Age-standardized	Colon and rectum cancer	Dietary risks	Rate	2005	2.61273754853	3.62734314764	1.41919112237
657	Deaths	Western Sub-Saharan Africa	Both	Age-standardized	Colon and rectum cancer	Dietary risks	Rate	2006	2.62958865067	3.67621601877	1.40744437325
658	Deaths	Western Sub-Saharan Africa	Both	Age-standardized	Colon and rectum cancer	Dietary risks	Rate	2007	2.62227031389	3.72982434795	1.35476022981
659	Deaths	Western Sub-Saharan Africa	Both	Age-standardized	Colon and rectum cancer	Dietary risks	Rate	2008	2.63054371863	3.73825378888	1.3752869874
660	Deaths	Western Sub-Saharan Africa	Both	Age-standardized	Colon and rectum cancer	Dietary risks	Rate	2009	2.64158968658	3.72202729665	1.39450802822
661	Deaths	Western Sub-Saharan Africa	Both	Age-standardized	Colon and rectum cancer	Dietary risks	Rate	2010	2.66468176749	3.76580927056	1.36982065203
662	Deaths	Western Sub-Saharan Africa	Both	Age-standardized	Colon and rectum cancer	Dietary risks	Rate	2011	2.68794797605	3.76674653211	1.36947903418
663	Deaths	Western Sub-Saharan Africa	Both	Age-standardized	Colon and rectum cancer	Dietary risks	Rate	2012	2.70527097773	3.80321155167	1.36759379097
664	Deaths	Western Sub-Saharan Africa	Both	Age-standardized	Colon and rectum cancer	Dietary risks	Rate	2013	2.72730584764	3.84770696092	1.38671413426
665	Deaths	Western Sub-Saharan Africa	Both	Age-standardized	Colon and rectum cancer	Dietary risks	Rate	2014	2.72779926539	3.84471201573	1.42191826405
666	Deaths	Western Sub-Saharan Africa	Both	Age-standardized	Colon and rectum cancer	Dietary risks	Rate	2015	2.71912353747	3.83458529902	1.37766255248
667	Deaths	Western Sub-Saharan Africa	Both	Age-standardized	Colon and rectum cancer	Dietary risks	Rate	2016	2.72594705886	3.83849859133	1.37214408492
668	Deaths	Western Sub-Saharan Africa	Both	Age-standardized	Colon and rectum cancer	Dietary risks	Rate	2017	2.72001419772	3.83499404302	1.33794085987
669	Deaths	Western Sub-Saharan Africa	Both	Age-standardized	Colon and rectum cancer	Dietary risks	Rate	2018	2.71226373596	3.87485774707	1.32475630892
670	Deaths	Western Sub-Saharan Africa	Both	Age-standardized	Colon and rectum cancer	Dietary risks	Rate	2019	2.70259000756	3.79648798919	1.31768871519
671	Deaths	Western Sub-Saharan Africa	Both	Age-standardized	Colon and rectum cancer	Dietary risks	Rate	2020	2.68655934796	3.80077035904	1.30647273472
672	Deaths	Western Sub-Saharan Africa	Both	Age-standardized	Colon and rectum cancer	Dietary risks	Rate	2021	2.68239649534	3.72974340748	1.30937178043
