# Supplementary material for: Global impact of dietary risks on cancers: burdens across regions from 1990 to 2021 and the projection to 2035
Source: Front Nutr. 2025 Jul 4;12:1585305. doi: 10.3389/fnut.2025.1585305 (PMC12271164; doi:10.3389/fnut.2025.1585305)
Supplement: Supplementary file 1 [file Data_Sheet_1.zip › Supplementary data/Fig 8/Fig 8H.csv]

	measure_name	location_name	sex_name	age_name	cause_name	rei_name	metric_name	year	val	upper	lower
1	DALYs (Disability-Adjusted Life Years)	East Asia	Both	Age-standardized	Colon and rectum cancer	Dietary risks	Rate	1990	160.20004168976	236.32828786561	74.60403535721
2	DALYs (Disability-Adjusted Life Years)	East Asia	Both	Age-standardized	Colon and rectum cancer	Dietary risks	Rate	1991	158.50856566884	238.87331086071	75.02582394325
3	DALYs (Disability-Adjusted Life Years)	East Asia	Both	Age-standardized	Colon and rectum cancer	Dietary risks	Rate	1992	156.49970114187	225.0782956221	73.94778863423
4	DALYs (Disability-Adjusted Life Years)	East Asia	Both	Age-standardized	Colon and rectum cancer	Dietary risks	Rate	1993	154.40657334423	225.68611482735	74.61018342566
5	DALYs (Disability-Adjusted Life Years)	East Asia	Both	Age-standardized	Colon and rectum cancer	Dietary risks	Rate	1994	151.76998346556	222.76036191021	69.65856878668
6	DALYs (Disability-Adjusted Life Years)	East Asia	Both	Age-standardized	Colon and rectum cancer	Dietary risks	Rate	1995	149.25771667989	217.38187541021	68.46291388125
7	DALYs (Disability-Adjusted Life Years)	East Asia	Both	Age-standardized	Colon and rectum cancer	Dietary risks	Rate	1996	146.49860478727	214.44295633863	68.02522934717
8	DALYs (Disability-Adjusted Life Years)	East Asia	Both	Age-standardized	Colon and rectum cancer	Dietary risks	Rate	1997	144.11970622019	214.37875650323	64.99577284261
9	DALYs (Disability-Adjusted Life Years)	East Asia	Both	Age-standardized	Colon and rectum cancer	Dietary risks	Rate	1998	142.32701605189	211.5906405441	63.4242501287
10	DALYs (Disability-Adjusted Life Years)	East Asia	Both	Age-standardized	Colon and rectum cancer	Dietary risks	Rate	1999	141.17351630008	211.58199190349	63.97756843125
11	DALYs (Disability-Adjusted Life Years)	East Asia	Both	Age-standardized	Colon and rectum cancer	Dietary risks	Rate	2000	141.43700134246	209.43521679147	61.70253561361999
12	DALYs (Disability-Adjusted Life Years)	East Asia	Both	Age-standardized	Colon and rectum cancer	Dietary risks	Rate	2001	140.49506542333	207.05722903497	61.57245041244
13	DALYs (Disability-Adjusted Life Years)	East Asia	Both	Age-standardized	Colon and rectum cancer	Dietary risks	Rate	2002	138.81454063778	206.05270847995	60.55933723969
14	DALYs (Disability-Adjusted Life Years)	East Asia	Both	Age-standardized	Colon and rectum cancer	Dietary risks	Rate	2003	138.39504668998	206.50593592818	59.49092089844
15	DALYs (Disability-Adjusted Life Years)	East Asia	Both	Age-standardized	Colon and rectum cancer	Dietary risks	Rate	2004	138.8185966593	206.70037890409	58.17121089357001
16	DALYs (Disability-Adjusted Life Years)	East Asia	Both	Age-standardized	Colon and rectum cancer	Dietary risks	Rate	2005	136.76220394857	203.91721816	56.53110332796
17	DALYs (Disability-Adjusted Life Years)	East Asia	Both	Age-standardized	Colon and rectum cancer	Dietary risks	Rate	2006	131.44284375122	194.13383360635	55.53816415721
18	DALYs (Disability-Adjusted Life Years)	East Asia	Both	Age-standardized	Colon and rectum cancer	Dietary risks	Rate	2007	129.0288006765	195.52937517064	54.36137047389001
19	DALYs (Disability-Adjusted Life Years)	East Asia	Both	Age-standardized	Colon and rectum cancer	Dietary risks	Rate	2008	128.99165457399	191.09342241778	51.91500092082
20	DALYs (Disability-Adjusted Life Years)	East Asia	Both	Age-standardized	Colon and rectum cancer	Dietary risks	Rate	2009	128.7763164426	194.98243340352	52.30219308081
21	DALYs (Disability-Adjusted Life Years)	East Asia	Both	Age-standardized	Colon and rectum cancer	Dietary risks	Rate	2010	129.15562884264	194.86732821166	51.55230242112
22	DALYs (Disability-Adjusted Life Years)	East Asia	Both	Age-standardized	Colon and rectum cancer	Dietary risks	Rate	2011	128.38850524412	193.44282782486	49.02906387555
23	DALYs (Disability-Adjusted Life Years)	East Asia	Both	Age-standardized	Colon and rectum cancer	Dietary risks	Rate	2012	126.45447924897	194.85414857441	47.29283419984
24	DALYs (Disability-Adjusted Life Years)	East Asia	Both	Age-standardized	Colon and rectum cancer	Dietary risks	Rate	2013	124.29103067088	186.66813132992	47.30863940523
25	DALYs (Disability-Adjusted Life Years)	East Asia	Both	Age-standardized	Colon and rectum cancer	Dietary risks	Rate	2014	122.65566799136	187.84622198148	44.24206655123
26	DALYs (Disability-Adjusted Life Years)	East Asia	Both	Age-standardized	Colon and rectum cancer	Dietary risks	Rate	2015	121.87191391984	188.76274079707	44.61486326472
27	DALYs (Disability-Adjusted Life Years)	East Asia	Both	Age-standardized	Colon and rectum cancer	Dietary risks	Rate	2016	122.0982325275	185.0248529098	45.76600553934
28	DALYs (Disability-Adjusted Life Years)	East Asia	Both	Age-standardized	Colon and rectum cancer	Dietary risks	Rate	2017	122.63973101542	191.37122353984	43.19677166490001
29	DALYs (Disability-Adjusted Life Years)	East Asia	Both	Age-standardized	Colon and rectum cancer	Dietary risks	Rate	2018	123.34774578418	192.58313485599	44.16072352852
30	DALYs (Disability-Adjusted Life Years)	East Asia	Both	Age-standardized	Colon and rectum cancer	Dietary risks	Rate	2019	124.07744342946	197.76922089938	43.25026489512
31	DALYs (Disability-Adjusted Life Years)	East Asia	Both	Age-standardized	Colon and rectum cancer	Dietary risks	Rate	2020	124.38558340845	194.72293398827	44.01239016038
32	DALYs (Disability-Adjusted Life Years)	East Asia	Both	Age-standardized	Colon and rectum cancer	Dietary risks	Rate	2021	124.40927254968	200.23851525822	43.32170239524
33	DALYs (Disability-Adjusted Life Years)	Southeast Asia	Both	Age-standardized	Colon and rectum cancer	Dietary risks	Rate	1990	133.5833765307	176.20586261166	84.31930390467001
34	DALYs (Disability-Adjusted Life Years)	Southeast Asia	Both	Age-standardized	Colon and rectum cancer	Dietary risks	Rate	1991	134.07754959312	178.18484244754	85.97795353429
35	DALYs (Disability-Adjusted Life Years)	Southeast Asia	Both	Age-standardized	Colon and rectum cancer	Dietary risks	Rate	1992	135.08898481386	179.48632308203	87.07520620471
36	DALYs (Disability-Adjusted Life Years)	Southeast Asia	Both	Age-standardized	Colon and rectum cancer	Dietary risks	Rate	1993	136.63039344416	180.48239816873	85.55073108098
37	DALYs (Disability-Adjusted Life Years)	Southeast Asia	Both	Age-standardized	Colon and rectum cancer	Dietary risks	Rate	1994	137.66726005255	183.95691316153	86.4426122548
38	DALYs (Disability-Adjusted Life Years)	Southeast Asia	Both	Age-standardized	Colon and rectum cancer	Dietary risks	Rate	1995	138.54183027173	183.56075488621	86.09152245667
39	DALYs (Disability-Adjusted Life Years)	Southeast Asia	Both	Age-standardized	Colon and rectum cancer	Dietary risks	Rate	1996	139.8776890971	184.45180912946	86.56430015026001
40	DALYs (Disability-Adjusted Life Years)	Southeast Asia	Both	Age-standardized	Colon and rectum cancer	Dietary risks	Rate	1997	138.74674801737	181.74144147147	86.81021759721
41	DALYs (Disability-Adjusted Life Years)	Southeast Asia	Both	Age-standardized	Colon and rectum cancer	Dietary risks	Rate	1998	139.74042778116	185.04859277269	86.96313765179
42	DALYs (Disability-Adjusted Life Years)	Southeast Asia	Both	Age-standardized	Colon and rectum cancer	Dietary risks	Rate	1999	141.52155619893	187.13802382098	87.14283854371
43	DALYs (Disability-Adjusted Life Years)	Southeast Asia	Both	Age-standardized	Colon and rectum cancer	Dietary risks	Rate	2000	141.80907228058	188.80193536975	87.88493695048
44	DALYs (Disability-Adjusted Life Years)	Southeast Asia	Both	Age-standardized	Colon and rectum cancer	Dietary risks	Rate	2001	141.52982211151	188.71865844223	86.80226334247
45	DALYs (Disability-Adjusted Life Years)	Southeast Asia	Both	Age-standardized	Colon and rectum cancer	Dietary risks	Rate	2002	143.18072763857	192.99437172909	87.60628244878001
46	DALYs (Disability-Adjusted Life Years)	Southeast Asia	Both	Age-standardized	Colon and rectum cancer	Dietary risks	Rate	2003	144.05001624561	192.05861435126	86.47800032325
47	DALYs (Disability-Adjusted Life Years)	Southeast Asia	Both	Age-standardized	Colon and rectum cancer	Dietary risks	Rate	2004	144.81750907424	193.56109432813	88.94423770343
48	DALYs (Disability-Adjusted Life Years)	Southeast Asia	Both	Age-standardized	Colon and rectum cancer	Dietary risks	Rate	2005	144.99279540608	193.42158458361	87.24330475165
49	DALYs (Disability-Adjusted Life Years)	Southeast Asia	Both	Age-standardized	Colon and rectum cancer	Dietary risks	Rate	2006	144.3526404702	193.46720348986	86.11044494576
50	DALYs (Disability-Adjusted Life Years)	Southeast Asia	Both	Age-standardized	Colon and rectum cancer	Dietary risks	Rate	2007	143.91891822235	192.93044686959	86.73883494746
51	DALYs (Disability-Adjusted Life Years)	Southeast Asia	Both	Age-standardized	Colon and rectum cancer	Dietary risks	Rate	2008	144.06011391579	192.81411084648	83.83358709905
52	DALYs (Disability-Adjusted Life Years)	Southeast Asia	Both	Age-standardized	Colon and rectum cancer	Dietary risks	Rate	2009	143.93345204788	192.37173027896	83.51556349437
53	DALYs (Disability-Adjusted Life Years)	Southeast Asia	Both	Age-standardized	Colon and rectum cancer	Dietary risks	Rate	2010	143.93972475517	193.49902850763	82.85677522047
54	DALYs (Disability-Adjusted Life Years)	Southeast Asia	Both	Age-standardized	Colon and rectum cancer	Dietary risks	Rate	2011	143.38704462661	193.85473675293	81.97651364442
55	DALYs (Disability-Adjusted Life Years)	Southeast Asia	Both	Age-standardized	Colon and rectum cancer	Dietary risks	Rate	2012	142.16936136959	192.54867589559	82.23250065726
56	DALYs (Disability-Adjusted Life Years)	Southeast Asia	Both	Age-standardized	Colon and rectum cancer	Dietary risks	Rate	2013	141.45718901447	190.72888519093	78.08702979187001
57	DALYs (Disability-Adjusted Life Years)	Southeast Asia	Both	Age-standardized	Colon and rectum cancer	Dietary risks	Rate	2014	141.41273042718	192.5180267853	78.71854020717
58	DALYs (Disability-Adjusted Life Years)	Southeast Asia	Both	Age-standardized	Colon and rectum cancer	Dietary risks	Rate	2015	142.21373452852	195.2421495246	78.30675692376
59	DALYs (Disability-Adjusted Life Years)	Southeast Asia	Both	Age-standardized	Colon and rectum cancer	Dietary risks	Rate	2016	142.57537345758	192.65063036709	81.48573463686999
60	DALYs (Disability-Adjusted Life Years)	Southeast Asia	Both	Age-standardized	Colon and rectum cancer	Dietary risks	Rate	2017	142.24100131543	191.71898060204	78.89897584303
61	DALYs (Disability-Adjusted Life Years)	Southeast Asia	Both	Age-standardized	Colon and rectum cancer	Dietary risks	Rate	2018	142.66809073393	194.51873236198	82.0084149117
62	DALYs (Disability-Adjusted Life Years)	Southeast Asia	Both	Age-standardized	Colon and rectum cancer	Dietary risks	Rate	2019	143.77176334415	192.93089068486	81.0182052315
63	DALYs (Disability-Adjusted Life Years)	Southeast Asia	Both	Age-standardized	Colon and rectum cancer	Dietary risks	Rate	2020	142.58757344706	197.68882930201	77.52488606174
64	DALYs (Disability-Adjusted Life Years)	Southeast Asia	Both	Age-standardized	Colon and rectum cancer	Dietary risks	Rate	2021	143.55462712902	197.16900454817	78.057780883
65	DALYs (Disability-Adjusted Life Years)	Oceania	Both	Age-standardized	Colon and rectum cancer	Dietary risks	Rate	1990	69.77624926366	102.6459585136	35.66009955193
66	DALYs (Disability-Adjusted Life Years)	Oceania	Both	Age-standardized	Colon and rectum cancer	Dietary risks	Rate	1991	69.88816481848	101.72423037782	35.57040413418
67	DALYs (Disability-Adjusted Life Years)	Oceania	Both	Age-standardized	Colon and rectum cancer	Dietary risks	Rate	1992	69.34669049254	100.95875623117	35.12893448617
68	DALYs (Disability-Adjusted Life Years)	Oceania	Both	Age-standardized	Colon and rectum cancer	Dietary risks	Rate	1993	68.87434922544	100.092977656	34.51088844977
69	DALYs (Disability-Adjusted Life Years)	Oceania	Both	Age-standardized	Colon and rectum cancer	Dietary risks	Rate	1994	68.26729491994	98.76219597618	33.89303099926
70	DALYs (Disability-Adjusted Life Years)	Oceania	Both	Age-standardized	Colon and rectum cancer	Dietary risks	Rate	1995	67.52833698456	97.73999772559	33.63546204433
71	DALYs (Disability-Adjusted Life Years)	Oceania	Both	Age-standardized	Colon and rectum cancer	Dietary risks	Rate	1996	67.56453375634	96.78963559333	33.88065295385
72	DALYs (Disability-Adjusted Life Years)	Oceania	Both	Age-standardized	Colon and rectum cancer	Dietary risks	Rate	1997	66.97717686404	95.17113142766	33.98544603888
73	DALYs (Disability-Adjusted Life Years)	Oceania	Both	Age-standardized	Colon and rectum cancer	Dietary risks	Rate	1998	66.38282351433	93.3055680827	34.04913599328
74	DALYs (Disability-Adjusted Life Years)	Oceania	Both	Age-standardized	Colon and rectum cancer	Dietary risks	Rate	1999	66.33635072701999	93.16283919159	34.42350082454
75	DALYs (Disability-Adjusted Life Years)	Oceania	Both	Age-standardized	Colon and rectum cancer	Dietary risks	Rate	2000	66.07657666987	92.75579378002	34.47719624746
76	DALYs (Disability-Adjusted Life Years)	Oceania	Both	Age-standardized	Colon and rectum cancer	Dietary risks	Rate	2001	64.96272138952	91.45956301024	34.35960535408
77	DALYs (Disability-Adjusted Life Years)	Oceania	Both	Age-standardized	Colon and rectum cancer	Dietary risks	Rate	2002	64.19166123004	89.58670553321	34.15300449172
78	DALYs (Disability-Adjusted Life Years)	Oceania	Both	Age-standardized	Colon and rectum cancer	Dietary risks	Rate	2003	63.46950419298	88.60162687853	33.46120706702001
79	DALYs (Disability-Adjusted Life Years)	Oceania	Both	Age-standardized	Colon and rectum cancer	Dietary risks	Rate	2004	62.71120805357	87.49724522931	32.73356985371
80	DALYs (Disability-Adjusted Life Years)	Oceania	Both	Age-standardized	Colon and rectum cancer	Dietary risks	Rate	2005	62.83184643517	88.09063874718	32.95059832591
81	DALYs (Disability-Adjusted Life Years)	Oceania	Both	Age-standardized	Colon and rectum cancer	Dietary risks	Rate	2006	62.89899767574001	88.59950780736999	33.05868393203
82	DALYs (Disability-Adjusted Life Years)	Oceania	Both	Age-standardized	Colon and rectum cancer	Dietary risks	Rate	2007	62.58560249252	88.09791790204	33.06694588524
83	DALYs (Disability-Adjusted Life Years)	Oceania	Both	Age-standardized	Colon and rectum cancer	Dietary risks	Rate	2008	62.11592145163001	87.2731818649	32.75110279272
84	DALYs (Disability-Adjusted Life Years)	Oceania	Both	Age-standardized	Colon and rectum cancer	Dietary risks	Rate	2009	61.69764107624	87.49468503392	32.46810870533
85	DALYs (Disability-Adjusted Life Years)	Oceania	Both	Age-standardized	Colon and rectum cancer	Dietary risks	Rate	2010	62.36466519524	88.0157664515	32.64060205258
86	DALYs (Disability-Adjusted Life Years)	Oceania	Both	Age-standardized	Colon and rectum cancer	Dietary risks	Rate	2011	63.1357343979	89.32874414305999	33.13941384646
87	DALYs (Disability-Adjusted Life Years)	Oceania	Both	Age-standardized	Colon and rectum cancer	Dietary risks	Rate	2012	63.16175241208001	89.45674844399	33.01881073817
88	DALYs (Disability-Adjusted Life Years)	Oceania	Both	Age-standardized	Colon and rectum cancer	Dietary risks	Rate	2013	62.55485834534	88.06529362311001	32.4233648935
89	DALYs (Disability-Adjusted Life Years)	Oceania	Both	Age-standardized	Colon and rectum cancer	Dietary risks	Rate	2014	62.81004142591	88.08421435407	32.43398719104
90	DALYs (Disability-Adjusted Life Years)	Oceania	Both	Age-standardized	Colon and rectum cancer	Dietary risks	Rate	2015	63.17500112833	88.94656270541999	32.3125676627
91	DALYs (Disability-Adjusted Life Years)	Oceania	Both	Age-standardized	Colon and rectum cancer	Dietary risks	Rate	2016	62.63493418384	88.93467902736	32.0252929624
92	DALYs (Disability-Adjusted Life Years)	Oceania	Both	Age-standardized	Colon and rectum cancer	Dietary risks	Rate	2017	62.97379598873	89.64836869061	31.95909031033
93	DALYs (Disability-Adjusted Life Years)	Oceania	Both	Age-standardized	Colon and rectum cancer	Dietary risks	Rate	2018	62.78450917313999	89.19111035527	31.83688682932
94	DALYs (Disability-Adjusted Life Years)	Oceania	Both	Age-standardized	Colon and rectum cancer	Dietary risks	Rate	2019	62.94827951784	89.13505868747	32.13822229638
95	DALYs (Disability-Adjusted Life Years)	Oceania	Both	Age-standardized	Colon and rectum cancer	Dietary risks	Rate	2020	62.10600693024	87.89538353402	31.39676732541
96	DALYs (Disability-Adjusted Life Years)	Oceania	Both	Age-standardized	Colon and rectum cancer	Dietary risks	Rate	2021	61.56358853860999	87.14164898685	31.16997564479
97	DALYs (Disability-Adjusted Life Years)	Central Asia	Both	Age-standardized	Colon and rectum cancer	Dietary risks	Rate	1990	109.92350758362	171.48603332665	32.66030853471
98	DALYs (Disability-Adjusted Life Years)	Central Asia	Both	Age-standardized	Colon and rectum cancer	Dietary risks	Rate	1991	104.16343022683	160.37821867761	31.07074016684
99	DALYs (Disability-Adjusted Life Years)	Central Asia	Both	Age-standardized	Colon and rectum cancer	Dietary risks	Rate	1992	101.85322444386	157.02693587426	30.6839771849
100	DALYs (Disability-Adjusted Life Years)	Central Asia	Both	Age-standardized	Colon and rectum cancer	Dietary risks	Rate	1993	101.09476286483	156.88092858196	30.71551503281
101	DALYs (Disability-Adjusted Life Years)	Central Asia	Both	Age-standardized	Colon and rectum cancer	Dietary risks	Rate	1994	97.92354560395	151.5683818121	29.97661122283
102	DALYs (Disability-Adjusted Life Years)	Central Asia	Both	Age-standardized	Colon and rectum cancer	Dietary risks	Rate	1995	97.57139181459	150.85960614801	30.50834991915
103	DALYs (Disability-Adjusted Life Years)	Central Asia	Both	Age-standardized	Colon and rectum cancer	Dietary risks	Rate	1996	96.91733922884	150.25635593119	30.38652781717
104	DALYs (Disability-Adjusted Life Years)	Central Asia	Both	Age-standardized	Colon and rectum cancer	Dietary risks	Rate	1997	94.75351389718	146.41675871337	29.88640032392
105	DALYs (Disability-Adjusted Life Years)	Central Asia	Both	Age-standardized	Colon and rectum cancer	Dietary risks	Rate	1998	90.77783609483	140.30169408663	28.72428471831
106	DALYs (Disability-Adjusted Life Years)	Central Asia	Both	Age-standardized	Colon and rectum cancer	Dietary risks	Rate	1999	89.50857137055	138.35054281842	28.38312567663
107	DALYs (Disability-Adjusted Life Years)	Central Asia	Both	Age-standardized	Colon and rectum cancer	Dietary risks	Rate	2000	89.49135320849	137.5517078417	28.20939351764
108	DALYs (Disability-Adjusted Life Years)	Central Asia	Both	Age-standardized	Colon and rectum cancer	Dietary risks	Rate	2001	88.43083802314	135.49003690166	27.57302045327
109	DALYs (Disability-Adjusted Life Years)	Central Asia	Both	Age-standardized	Colon and rectum cancer	Dietary risks	Rate	2002	87.12227581152	133.13199643425	27.16662088647
110	DALYs (Disability-Adjusted Life Years)	Central Asia	Both	Age-standardized	Colon and rectum cancer	Dietary risks	Rate	2003	88.10090445345999	134.91719245451	27.40854171538
111	DALYs (Disability-Adjusted Life Years)	Central Asia	Both	Age-standardized	Colon and rectum cancer	Dietary risks	Rate	2004	87.6021864384	133.97155942966	26.84463044253
112	DALYs (Disability-Adjusted Life Years)	Central Asia	Both	Age-standardized	Colon and rectum cancer	Dietary risks	Rate	2005	86.23182863932	130.86537285927	26.03517604647
113	DALYs (Disability-Adjusted Life Years)	Central Asia	Both	Age-standardized	Colon and rectum cancer	Dietary risks	Rate	2006	83.58763682777	126.85789594525	24.80613197978
114	DALYs (Disability-Adjusted Life Years)	Central Asia	Both	Age-standardized	Colon and rectum cancer	Dietary risks	Rate	2007	82.6406665213	126.14368495138	24.30394492556
115	DALYs (Disability-Adjusted Life Years)	Central Asia	Both	Age-standardized	Colon and rectum cancer	Dietary risks	Rate	2008	82.50916938834	126.02532726448	23.91356283588
116	DALYs (Disability-Adjusted Life Years)	Central Asia	Both	Age-standardized	Colon and rectum cancer	Dietary risks	Rate	2009	81.1910357557	123.98961512315	23.32681204377
117	DALYs (Disability-Adjusted Life Years)	Central Asia	Both	Age-standardized	Colon and rectum cancer	Dietary risks	Rate	2010	83.07707433854999	127.48244694256	23.87298544301
118	DALYs (Disability-Adjusted Life Years)	Central Asia	Both	Age-standardized	Colon and rectum cancer	Dietary risks	Rate	2011	83.06903176587001	127.76323496108	23.83725510748
119	DALYs (Disability-Adjusted Life Years)	Central Asia	Both	Age-standardized	Colon and rectum cancer	Dietary risks	Rate	2012	83.13340714488	128.63855064589	23.77737585415
120	DALYs (Disability-Adjusted Life Years)	Central Asia	Both	Age-standardized	Colon and rectum cancer	Dietary risks	Rate	2013	80.56410159398	125.52140471001	22.90513197685
121	DALYs (Disability-Adjusted Life Years)	Central Asia	Both	Age-standardized	Colon and rectum cancer	Dietary risks	Rate	2014	79.75097955828	123.55061500006	22.71912483856
122	DALYs (Disability-Adjusted Life Years)	Central Asia	Both	Age-standardized	Colon and rectum cancer	Dietary risks	Rate	2015	81.19361516306	125.79454749879	22.90819540498
123	DALYs (Disability-Adjusted Life Years)	Central Asia	Both	Age-standardized	Colon and rectum cancer	Dietary risks	Rate	2016	82.29070044018	127.40415403159	23.15380637373
124	DALYs (Disability-Adjusted Life Years)	Central Asia	Both	Age-standardized	Colon and rectum cancer	Dietary risks	Rate	2017	79.09633860827999	122.12271827203	22.38052858534
125	DALYs (Disability-Adjusted Life Years)	Central Asia	Both	Age-standardized	Colon and rectum cancer	Dietary risks	Rate	2018	78.46503391399	121.89727527855	21.99265566423
126	DALYs (Disability-Adjusted Life Years)	Central Asia	Both	Age-standardized	Colon and rectum cancer	Dietary risks	Rate	2019	78.44798732701	122.67995936049	21.84060945817
127	DALYs (Disability-Adjusted Life Years)	Central Asia	Both	Age-standardized	Colon and rectum cancer	Dietary risks	Rate	2020	77.21764165762	122.3295058177	21.31630931779
128	DALYs (Disability-Adjusted Life Years)	Central Asia	Both	Age-standardized	Colon and rectum cancer	Dietary risks	Rate	2021	75.59946259686001	121.24046871363	20.61299951455
129	DALYs (Disability-Adjusted Life Years)	Eastern Europe	Both	Age-standardized	Colon and rectum cancer	Dietary risks	Rate	1990	191.46930696868	293.50976761886	44.56325444079
130	DALYs (Disability-Adjusted Life Years)	Eastern Europe	Both	Age-standardized	Colon and rectum cancer	Dietary risks	Rate	1991	194.09279488979	297.21003695184	45.09050629404
131	DALYs (Disability-Adjusted Life Years)	Eastern Europe	Both	Age-standardized	Colon and rectum cancer	Dietary risks	Rate	1992	197.41746565806	302.67513597101	45.68603538479
132	DALYs (Disability-Adjusted Life Years)	Eastern Europe	Both	Age-standardized	Colon and rectum cancer	Dietary risks	Rate	1993	210.83971587291	324.23675614683	48.3776609688
133	DALYs (Disability-Adjusted Life Years)	Eastern Europe	Both	Age-standardized	Colon and rectum cancer	Dietary risks	Rate	1994	217.16954592802	333.37097765531	49.8356745224
134	DALYs (Disability-Adjusted Life Years)	Eastern Europe	Both	Age-standardized	Colon and rectum cancer	Dietary risks	Rate	1995	211.74490080804	325.3442415094	49.2647382707
135	DALYs (Disability-Adjusted Life Years)	Eastern Europe	Both	Age-standardized	Colon and rectum cancer	Dietary risks	Rate	1996	203.70605220163	312.68009426646	47.8180780227
136	DALYs (Disability-Adjusted Life Years)	Eastern Europe	Both	Age-standardized	Colon and rectum cancer	Dietary risks	Rate	1997	197.42715809384	303.1981412762	46.90597497399
137	DALYs (Disability-Adjusted Life Years)	Eastern Europe	Both	Age-standardized	Colon and rectum cancer	Dietary risks	Rate	1998	195.71049817499	299.98768958272	46.89917475416
138	DALYs (Disability-Adjusted Life Years)	Eastern Europe	Both	Age-standardized	Colon and rectum cancer	Dietary risks	Rate	1999	205.74289443026	315.76987855305	49.33575941366
139	DALYs (Disability-Adjusted Life Years)	Eastern Europe	Both	Age-standardized	Colon and rectum cancer	Dietary risks	Rate	2000	208.06351571804	319.86019324437	49.96959112967
140	DALYs (Disability-Adjusted Life Years)	Eastern Europe	Both	Age-standardized	Colon and rectum cancer	Dietary risks	Rate	2001	206.66939966472	317.50270428898	49.50722294033
141	DALYs (Disability-Adjusted Life Years)	Eastern Europe	Both	Age-standardized	Colon and rectum cancer	Dietary risks	Rate	2002	204.7680608119	314.87793931945	48.93766305958999
142	DALYs (Disability-Adjusted Life Years)	Eastern Europe	Both	Age-standardized	Colon and rectum cancer	Dietary risks	Rate	2003	204.66921053221	315.76293567461	48.69783659459
143	DALYs (Disability-Adjusted Life Years)	Eastern Europe	Both	Age-standardized	Colon and rectum cancer	Dietary risks	Rate	2004	200.73067825068	310.33075521823	47.52295607193999
144	DALYs (Disability-Adjusted Life Years)	Eastern Europe	Both	Age-standardized	Colon and rectum cancer	Dietary risks	Rate	2005	202.00583415349	313.14184281871	47.2774721865
145	DALYs (Disability-Adjusted Life Years)	Eastern Europe	Both	Age-standardized	Colon and rectum cancer	Dietary risks	Rate	2006	190.75024746719	296.29320191427	44.62310877537
146	DALYs (Disability-Adjusted Life Years)	Eastern Europe	Both	Age-standardized	Colon and rectum cancer	Dietary risks	Rate	2007	186.42671998552	289.89337424986	43.69033736318
147	DALYs (Disability-Adjusted Life Years)	Eastern Europe	Both	Age-standardized	Colon and rectum cancer	Dietary risks	Rate	2008	189.15135202363	294.43273034461	44.22437477251
148	DALYs (Disability-Adjusted Life Years)	Eastern Europe	Both	Age-standardized	Colon and rectum cancer	Dietary risks	Rate	2009	181.39798375237	282.26283544189	42.55995328349
149	DALYs (Disability-Adjusted Life Years)	Eastern Europe	Both	Age-standardized	Colon and rectum cancer	Dietary risks	Rate	2010	183.85305178075	286.00029282411	43.1112896682
150	DALYs (Disability-Adjusted Life Years)	Eastern Europe	Both	Age-standardized	Colon and rectum cancer	Dietary risks	Rate	2011	178.05702446111	277.67544762241	41.96904325321
151	DALYs (Disability-Adjusted Life Years)	Eastern Europe	Both	Age-standardized	Colon and rectum cancer	Dietary risks	Rate	2012	175.84014720427	273.830043236	41.4408726781
152	DALYs (Disability-Adjusted Life Years)	Eastern Europe	Both	Age-standardized	Colon and rectum cancer	Dietary risks	Rate	2013	173.75504843023	270.35251291713	41.05729318893
153	DALYs (Disability-Adjusted Life Years)	Eastern Europe	Both	Age-standardized	Colon and rectum cancer	Dietary risks	Rate	2014	173.7947149066	270.43898445337	40.96085127204
154	DALYs (Disability-Adjusted Life Years)	Eastern Europe	Both	Age-standardized	Colon and rectum cancer	Dietary risks	Rate	2015	172.57218870254	268.60635851693	40.79992551779
155	DALYs (Disability-Adjusted Life Years)	Eastern Europe	Both	Age-standardized	Colon and rectum cancer	Dietary risks	Rate	2016	170.90109141393	266.01097835306	40.51441678799
156	DALYs (Disability-Adjusted Life Years)	Eastern Europe	Both	Age-standardized	Colon and rectum cancer	Dietary risks	Rate	2017	167.56590875881	263.40190070199	39.74831765875
157	DALYs (Disability-Adjusted Life Years)	Eastern Europe	Both	Age-standardized	Colon and rectum cancer	Dietary risks	Rate	2018	170.68805969932	266.43537924664	40.96785548755
158	DALYs (Disability-Adjusted Life Years)	Eastern Europe	Both	Age-standardized	Colon and rectum cancer	Dietary risks	Rate	2019	170.76431663904	268.88669593556	40.90100974383
159	DALYs (Disability-Adjusted Life Years)	Eastern Europe	Both	Age-standardized	Colon and rectum cancer	Dietary risks	Rate	2020	167.10507806263	259.20459210223	39.70758287943
160	DALYs (Disability-Adjusted Life Years)	Eastern Europe	Both	Age-standardized	Colon and rectum cancer	Dietary risks	Rate	2021	167.82383808364	257.90020816589	41.70005086431
161	DALYs (Disability-Adjusted Life Years)	Australasia	Both	Age-standardized	Colon and rectum cancer	Dietary risks	Rate	1990	227.6536775872	360.33852939352	53.8900009352
162	DALYs (Disability-Adjusted Life Years)	Australasia	Both	Age-standardized	Colon and rectum cancer	Dietary risks	Rate	1991	226.3970498028301	357.10760038078	53.58883567846
163	DALYs (Disability-Adjusted Life Years)	Australasia	Both	Age-standardized	Colon and rectum cancer	Dietary risks	Rate	1992	223.30909404791	353.63002949997	52.71344701042
164	DALYs (Disability-Adjusted Life Years)	Australasia	Both	Age-standardized	Colon and rectum cancer	Dietary risks	Rate	1993	221.40042940854	349.70795441193	52.23412472091
165	DALYs (Disability-Adjusted Life Years)	Australasia	Both	Age-standardized	Colon and rectum cancer	Dietary risks	Rate	1994	221.49944532606	349.42533105631	52.30462707784
166	DALYs (Disability-Adjusted Life Years)	Australasia	Both	Age-standardized	Colon and rectum cancer	Dietary risks	Rate	1995	214.95626957792	337.7231970628	51.0368244232
167	DALYs (Disability-Adjusted Life Years)	Australasia	Both	Age-standardized	Colon and rectum cancer	Dietary risks	Rate	1996	212.26272450624	335.66205625058	50.41193023399
168	DALYs (Disability-Adjusted Life Years)	Australasia	Both	Age-standardized	Colon and rectum cancer	Dietary risks	Rate	1997	207.59636842612	327.28153474693	49.42110259391
169	DALYs (Disability-Adjusted Life Years)	Australasia	Both	Age-standardized	Colon and rectum cancer	Dietary risks	Rate	1998	203.26910032525	320.89748921227	48.51596774267
170	DALYs (Disability-Adjusted Life Years)	Australasia	Both	Age-standardized	Colon and rectum cancer	Dietary risks	Rate	1999	198.53804609353	310.96254998959	47.39123103066
171	DALYs (Disability-Adjusted Life Years)	Australasia	Both	Age-standardized	Colon and rectum cancer	Dietary risks	Rate	2000	196.16037184807	306.83718693988	46.85698364471
172	DALYs (Disability-Adjusted Life Years)	Australasia	Both	Age-standardized	Colon and rectum cancer	Dietary risks	Rate	2001	191.33390105877	300.3370404631	45.56271358623
173	DALYs (Disability-Adjusted Life Years)	Australasia	Both	Age-standardized	Colon and rectum cancer	Dietary risks	Rate	2002	184.83159599121	288.29269609031	43.890723443
174	DALYs (Disability-Adjusted Life Years)	Australasia	Both	Age-standardized	Colon and rectum cancer	Dietary risks	Rate	2003	179.3832388233	279.62606360952	42.55469471294
175	DALYs (Disability-Adjusted Life Years)	Australasia	Both	Age-standardized	Colon and rectum cancer	Dietary risks	Rate	2004	173.25335647875	270.43869914747	40.88130290967
176	DALYs (Disability-Adjusted Life Years)	Australasia	Both	Age-standardized	Colon and rectum cancer	Dietary risks	Rate	2005	169.31964576102	264.35950201114	39.84188784481
177	DALYs (Disability-Adjusted Life Years)	Australasia	Both	Age-standardized	Colon and rectum cancer	Dietary risks	Rate	2006	164.42893522297	256.84816847886	38.79042521009
178	DALYs (Disability-Adjusted Life Years)	Australasia	Both	Age-standardized	Colon and rectum cancer	Dietary risks	Rate	2007	163.11095811684	254.90573145996	38.33348010766
179	DALYs (Disability-Adjusted Life Years)	Australasia	Both	Age-standardized	Colon and rectum cancer	Dietary risks	Rate	2008	160.18714765602	250.92417376916	37.81211430208
180	DALYs (Disability-Adjusted Life Years)	Australasia	Both	Age-standardized	Colon and rectum cancer	Dietary risks	Rate	2009	155.88280540079	243.6219665374099	36.7896788076
181	DALYs (Disability-Adjusted Life Years)	Australasia	Both	Age-standardized	Colon and rectum cancer	Dietary risks	Rate	2010	153.15239213685	240.19286395356	36.15836301729
182	DALYs (Disability-Adjusted Life Years)	Australasia	Both	Age-standardized	Colon and rectum cancer	Dietary risks	Rate	2011	148.32506619633	231.9154671574	34.81601547912999
183	DALYs (Disability-Adjusted Life Years)	Australasia	Both	Age-standardized	Colon and rectum cancer	Dietary risks	Rate	2012	143.8439390223	225.27539128166	33.70035864379
184	DALYs (Disability-Adjusted Life Years)	Australasia	Both	Age-standardized	Colon and rectum cancer	Dietary risks	Rate	2013	140.64690425397	221.8690815888	32.89517399821001
185	DALYs (Disability-Adjusted Life Years)	Australasia	Both	Age-standardized	Colon and rectum cancer	Dietary risks	Rate	2014	140.21517228257	221.58991561334	32.52332390402
186	DALYs (Disability-Adjusted Life Years)	Australasia	Both	Age-standardized	Colon and rectum cancer	Dietary risks	Rate	2015	144.25325787928	227.36130784563	33.27113807352
187	DALYs (Disability-Adjusted Life Years)	Australasia	Both	Age-standardized	Colon and rectum cancer	Dietary risks	Rate	2016	141.81811868273	224.87092411577	32.75267940803
188	DALYs (Disability-Adjusted Life Years)	Australasia	Both	Age-standardized	Colon and rectum cancer	Dietary risks	Rate	2017	136.4870664292	216.87907430535	31.59054640935
189	DALYs (Disability-Adjusted Life Years)	Australasia	Both	Age-standardized	Colon and rectum cancer	Dietary risks	Rate	2018	134.51749751116	212.88929978896	31.30359837468
190	DALYs (Disability-Adjusted Life Years)	Australasia	Both	Age-standardized	Colon and rectum cancer	Dietary risks	Rate	2019	136.87305633122	216.24390418467	31.8026159993
191	DALYs (Disability-Adjusted Life Years)	Australasia	Both	Age-standardized	Colon and rectum cancer	Dietary risks	Rate	2020	128.83917880999	203.61892018543	29.88438234225
192	DALYs (Disability-Adjusted Life Years)	Australasia	Both	Age-standardized	Colon and rectum cancer	Dietary risks	Rate	2021	131.24548236343	207.88762705537	30.52391269323
193	DALYs (Disability-Adjusted Life Years)	Central Europe	Both	Age-standardized	Colon and rectum cancer	Dietary risks	Rate	1990	193.13864052091	300.42065369618	53.54404588366999
194	DALYs (Disability-Adjusted Life Years)	Central Europe	Both	Age-standardized	Colon and rectum cancer	Dietary risks	Rate	1991	195.60926487638	305.47519593163	54.60381399011001
195	DALYs (Disability-Adjusted Life Years)	Central Europe	Both	Age-standardized	Colon and rectum cancer	Dietary risks	Rate	1992	197.41798001391	307.25054042717	55.31526425841
196	DALYs (Disability-Adjusted Life Years)	Central Europe	Both	Age-standardized	Colon and rectum cancer	Dietary risks	Rate	1993	198.11452437834	308.092380504	55.34363369921
197	DALYs (Disability-Adjusted Life Years)	Central Europe	Both	Age-standardized	Colon and rectum cancer	Dietary risks	Rate	1994	202.53916687457	315.01366506451	56.16571966812
198	DALYs (Disability-Adjusted Life Years)	Central Europe	Both	Age-standardized	Colon and rectum cancer	Dietary risks	Rate	1995	206.40473283345	320.97206359546	57.41633623777
199	DALYs (Disability-Adjusted Life Years)	Central Europe	Both	Age-standardized	Colon and rectum cancer	Dietary risks	Rate	1996	207.09438555567	323.56657714365	57.40188856615
200	DALYs (Disability-Adjusted Life Years)	Central Europe	Both	Age-standardized	Colon and rectum cancer	Dietary risks	Rate	1997	211.34120536896	330.57154069544	58.64976162849999
201	DALYs (Disability-Adjusted Life Years)	Central Europe	Both	Age-standardized	Colon and rectum cancer	Dietary risks	Rate	1998	209.99920673919	328.9109830864	58.05636905901
202	DALYs (Disability-Adjusted Life Years)	Central Europe	Both	Age-standardized	Colon and rectum cancer	Dietary risks	Rate	1999	209.04896154771	326.56109350947	58.13388730919
203	DALYs (Disability-Adjusted Life Years)	Central Europe	Both	Age-standardized	Colon and rectum cancer	Dietary risks	Rate	2000	207.9531263771	324.21141057101	58.10031597509
204	DALYs (Disability-Adjusted Life Years)	Central Europe	Both	Age-standardized	Colon and rectum cancer	Dietary risks	Rate	2001	210.34819895228	329.13386963957	58.45086451909
205	DALYs (Disability-Adjusted Life Years)	Central Europe	Both	Age-standardized	Colon and rectum cancer	Dietary risks	Rate	2002	210.5249456103	328.53545679745	58.24619344318999
206	DALYs (Disability-Adjusted Life Years)	Central Europe	Both	Age-standardized	Colon and rectum cancer	Dietary risks	Rate	2003	213.16122149425	331.97718043237	58.56821116052
207	DALYs (Disability-Adjusted Life Years)	Central Europe	Both	Age-standardized	Colon and rectum cancer	Dietary risks	Rate	2004	212.70602869429	330.98263736536	58.07392061764
208	DALYs (Disability-Adjusted Life Years)	Central Europe	Both	Age-standardized	Colon and rectum cancer	Dietary risks	Rate	2005	213.46903045521	332.46551380249	57.78037853859
209	DALYs (Disability-Adjusted Life Years)	Central Europe	Both	Age-standardized	Colon and rectum cancer	Dietary risks	Rate	2006	211.87329414337	329.24785347108	56.96233957769
210	DALYs (Disability-Adjusted Life Years)	Central Europe	Both	Age-standardized	Colon and rectum cancer	Dietary risks	Rate	2007	212.45144834866	330.62468904561	56.61367701374999
211	DALYs (Disability-Adjusted Life Years)	Central Europe	Both	Age-standardized	Colon and rectum cancer	Dietary risks	Rate	2008	211.55127263204	328.26700552449	55.84156914104
212	DALYs (Disability-Adjusted Life Years)	Central Europe	Both	Age-standardized	Colon and rectum cancer	Dietary risks	Rate	2009	210.13482764933	326.35780075129	55.13960629521
213	DALYs (Disability-Adjusted Life Years)	Central Europe	Both	Age-standardized	Colon and rectum cancer	Dietary risks	Rate	2010	207.25186452774	322.23436151205	54.18083539274001
214	DALYs (Disability-Adjusted Life Years)	Central Europe	Both	Age-standardized	Colon and rectum cancer	Dietary risks	Rate	2011	205.15934767197	319.69602196122	53.52621544626
215	DALYs (Disability-Adjusted Life Years)	Central Europe	Both	Age-standardized	Colon and rectum cancer	Dietary risks	Rate	2012	205.09831501246	320.027995478	53.11308118255
216	DALYs (Disability-Adjusted Life Years)	Central Europe	Both	Age-standardized	Colon and rectum cancer	Dietary risks	Rate	2013	201.16646206752	314.10057931416	51.63445433176
217	DALYs (Disability-Adjusted Life Years)	Central Europe	Both	Age-standardized	Colon and rectum cancer	Dietary risks	Rate	2014	200.16744598312	312.35277034379	51.19323354238001
218	DALYs (Disability-Adjusted Life Years)	Central Europe	Both	Age-standardized	Colon and rectum cancer	Dietary risks	Rate	2015	202.09114383251	316.74692474157	51.30107587057999
219	DALYs (Disability-Adjusted Life Years)	Central Europe	Both	Age-standardized	Colon and rectum cancer	Dietary risks	Rate	2016	199.68049691793	311.99121422626	50.13028249942001
220	DALYs (Disability-Adjusted Life Years)	Central Europe	Both	Age-standardized	Colon and rectum cancer	Dietary risks	Rate	2017	198.41129001875	309.99056094231	49.41990838489
221	DALYs (Disability-Adjusted Life Years)	Central Europe	Both	Age-standardized	Colon and rectum cancer	Dietary risks	Rate	2018	198.15410181309	309.71540981882	48.76377814937
222	DALYs (Disability-Adjusted Life Years)	Central Europe	Both	Age-standardized	Colon and rectum cancer	Dietary risks	Rate	2019	195.04981244753	305.62035938206	47.58778311026
223	DALYs (Disability-Adjusted Life Years)	Central Europe	Both	Age-standardized	Colon and rectum cancer	Dietary risks	Rate	2020	192.35110200229	303.24657108726	46.21904209001
224	DALYs (Disability-Adjusted Life Years)	Central Europe	Both	Age-standardized	Colon and rectum cancer	Dietary risks	Rate	2021	192.08116781269	302.97814866621	46.32001365868999
225	DALYs (Disability-Adjusted Life Years)	High-income Asia Pacific	Both	Age-standardized	Colon and rectum cancer	Dietary risks	Rate	1990	164.62663079078	253.63405145511	47.38123159105
226	DALYs (Disability-Adjusted Life Years)	High-income Asia Pacific	Both	Age-standardized	Colon and rectum cancer	Dietary risks	Rate	1991	167.00975839416	257.88009191671	47.32485954685
227	DALYs (Disability-Adjusted Life Years)	High-income Asia Pacific	Both	Age-standardized	Colon and rectum cancer	Dietary risks	Rate	1992	169.04950441809	261.68873203846	47.29847721962
228	DALYs (Disability-Adjusted Life Years)	High-income Asia Pacific	Both	Age-standardized	Colon and rectum cancer	Dietary risks	Rate	1993	168.50324404807	261.32480295475	46.80006883102
229	DALYs (Disability-Adjusted Life Years)	High-income Asia Pacific	Both	Age-standardized	Colon and rectum cancer	Dietary risks	Rate	1994	166.60299204006	257.48321196562	46.05103909689
230	DALYs (Disability-Adjusted Life Years)	High-income Asia Pacific	Both	Age-standardized	Colon and rectum cancer	Dietary risks	Rate	1995	164.81564834293	254.52749977394	45.38530069709
231	DALYs (Disability-Adjusted Life Years)	High-income Asia Pacific	Both	Age-standardized	Colon and rectum cancer	Dietary risks	Rate	1996	164.04277998551	253.95406888868	45.04480574515
232	DALYs (Disability-Adjusted Life Years)	High-income Asia Pacific	Both	Age-standardized	Colon and rectum cancer	Dietary risks	Rate	1997	161.94584280019	250.80648674839	44.12818893291
233	DALYs (Disability-Adjusted Life Years)	High-income Asia Pacific	Both	Age-standardized	Colon and rectum cancer	Dietary risks	Rate	1998	162.04208736211	250.93151075789	43.83973472778
234	DALYs (Disability-Adjusted Life Years)	High-income Asia Pacific	Both	Age-standardized	Colon and rectum cancer	Dietary risks	Rate	1999	161.67052212472	249.51519714635	43.52950992035
235	DALYs (Disability-Adjusted Life Years)	High-income Asia Pacific	Both	Age-standardized	Colon and rectum cancer	Dietary risks	Rate	2000	159.57609531927	245.23924414619	42.77982539237
236	DALYs (Disability-Adjusted Life Years)	High-income Asia Pacific	Both	Age-standardized	Colon and rectum cancer	Dietary risks	Rate	2001	157.92673135922	242.47604633782	42.31659339847
237	DALYs (Disability-Adjusted Life Years)	High-income Asia Pacific	Both	Age-standardized	Colon and rectum cancer	Dietary risks	Rate	2002	155.56473965737	239.70107283588	41.80223169465
238	DALYs (Disability-Adjusted Life Years)	High-income Asia Pacific	Both	Age-standardized	Colon and rectum cancer	Dietary risks	Rate	2003	155.71797478004	239.89787269317	42.06734582464
239	DALYs (Disability-Adjusted Life Years)	High-income Asia Pacific	Both	Age-standardized	Colon and rectum cancer	Dietary risks	Rate	2004	155.60143112486	240.12670924594	42.12265487121
240	DALYs (Disability-Adjusted Life Years)	High-income Asia Pacific	Both	Age-standardized	Colon and rectum cancer	Dietary risks	Rate	2005	154.18769569512	237.58966385465	41.94812267472
241	DALYs (Disability-Adjusted Life Years)	High-income Asia Pacific	Both	Age-standardized	Colon and rectum cancer	Dietary risks	Rate	2006	151.49763450439	233.66555324491	41.17435433393
242	DALYs (Disability-Adjusted Life Years)	High-income Asia Pacific	Both	Age-standardized	Colon and rectum cancer	Dietary risks	Rate	2007	149.62448277698	230.26704477868	40.78821462687
243	DALYs (Disability-Adjusted Life Years)	High-income Asia Pacific	Both	Age-standardized	Colon and rectum cancer	Dietary risks	Rate	2008	147.16201970573	226.79704465067	40.23816549647
244	DALYs (Disability-Adjusted Life Years)	High-income Asia Pacific	Both	Age-standardized	Colon and rectum cancer	Dietary risks	Rate	2009	144.96687494375	222.65523731101	40.06476731714
245	DALYs (Disability-Adjusted Life Years)	High-income Asia Pacific	Both	Age-standardized	Colon and rectum cancer	Dietary risks	Rate	2010	145.97112489436	223.98641791574	40.56032496225
246	DALYs (Disability-Adjusted Life Years)	High-income Asia Pacific	Both	Age-standardized	Colon and rectum cancer	Dietary risks	Rate	2011	147.09209770637	226.48025724281	41.06472788033
247	DALYs (Disability-Adjusted Life Years)	High-income Asia Pacific	Both	Age-standardized	Colon and rectum cancer	Dietary risks	Rate	2012	145.93089824748	224.58879584761	41.07235726406
248	DALYs (Disability-Adjusted Life Years)	High-income Asia Pacific	Both	Age-standardized	Colon and rectum cancer	Dietary risks	Rate	2013	144.35978308276	222.53713966655	40.77297039961
249	DALYs (Disability-Adjusted Life Years)	High-income Asia Pacific	Both	Age-standardized	Colon and rectum cancer	Dietary risks	Rate	2014	142.74159579792	220.13515705869	40.27813880402
250	DALYs (Disability-Adjusted Life Years)	High-income Asia Pacific	Both	Age-standardized	Colon and rectum cancer	Dietary risks	Rate	2015	140.64227217806	217.55306176608	39.89585543616
251	DALYs (Disability-Adjusted Life Years)	High-income Asia Pacific	Both	Age-standardized	Colon and rectum cancer	Dietary risks	Rate	2016	139.50122475044	215.61183656598	39.75902219284
252	DALYs (Disability-Adjusted Life Years)	High-income Asia Pacific	Both	Age-standardized	Colon and rectum cancer	Dietary risks	Rate	2017	136.35034021268	210.95676027356	38.77556241165
253	DALYs (Disability-Adjusted Life Years)	High-income Asia Pacific	Both	Age-standardized	Colon and rectum cancer	Dietary risks	Rate	2018	134.05193355433	208.16948773196	38.15589520456999
254	DALYs (Disability-Adjusted Life Years)	High-income Asia Pacific	Both	Age-standardized	Colon and rectum cancer	Dietary risks	Rate	2019	131.8828134817	205.46351933995	37.73034637235
255	DALYs (Disability-Adjusted Life Years)	High-income Asia Pacific	Both	Age-standardized	Colon and rectum cancer	Dietary risks	Rate	2020	128.09527347403	199.63912888559	36.55157346881
256	DALYs (Disability-Adjusted Life Years)	High-income Asia Pacific	Both	Age-standardized	Colon and rectum cancer	Dietary risks	Rate	2021	128.27014741597	199.47224576164	36.49358482116
257	DALYs (Disability-Adjusted Life Years)	Western Europe	Both	Age-standardized	Colon and rectum cancer	Dietary risks	Rate	1990	199.0008756653	309.71294444193	44.18661969044
258	DALYs (Disability-Adjusted Life Years)	Western Europe	Both	Age-standardized	Colon and rectum cancer	Dietary risks	Rate	1991	198.37797731847	310.08042599652	43.90740649029
259	DALYs (Disability-Adjusted Life Years)	Western Europe	Both	Age-standardized	Colon and rectum cancer	Dietary risks	Rate	1992	198.31015926634	310.65747827436	43.85710982434
260	DALYs (Disability-Adjusted Life Years)	Western Europe	Both	Age-standardized	Colon and rectum cancer	Dietary risks	Rate	1993	197.60782936413	309.16102948616	43.64294482802
261	DALYs (Disability-Adjusted Life Years)	Western Europe	Both	Age-standardized	Colon and rectum cancer	Dietary risks	Rate	1994	195.46390603925	306.07750799523	43.09054771647
262	DALYs (Disability-Adjusted Life Years)	Western Europe	Both	Age-standardized	Colon and rectum cancer	Dietary risks	Rate	1995	194.28836917099	304.54357370992	42.64215422076
263	DALYs (Disability-Adjusted Life Years)	Western Europe	Both	Age-standardized	Colon and rectum cancer	Dietary risks	Rate	1996	192.35264552836	301.91893762877	42.07103956361
264	DALYs (Disability-Adjusted Life Years)	Western Europe	Both	Age-standardized	Colon and rectum cancer	Dietary risks	Rate	1997	188.73748788632	296.40370958548	41.06861089242
265	DALYs (Disability-Adjusted Life Years)	Western Europe	Both	Age-standardized	Colon and rectum cancer	Dietary risks	Rate	1998	186.31699905032	291.50271241542	40.36444173952
266	DALYs (Disability-Adjusted Life Years)	Western Europe	Both	Age-standardized	Colon and rectum cancer	Dietary risks	Rate	1999	182.11041440948	284.44576109145	39.35020950099999
267	DALYs (Disability-Adjusted Life Years)	Western Europe	Both	Age-standardized	Colon and rectum cancer	Dietary risks	Rate	2000	179.36571341581	280.02840804222	38.57236038054
268	DALYs (Disability-Adjusted Life Years)	Western Europe	Both	Age-standardized	Colon and rectum cancer	Dietary risks	Rate	2001	177.64160831892	277.10418734801	38.02119385385
269	DALYs (Disability-Adjusted Life Years)	Western Europe	Both	Age-standardized	Colon and rectum cancer	Dietary risks	Rate	2002	176.53887470839	275.42100647826	37.63472735156
270	DALYs (Disability-Adjusted Life Years)	Western Europe	Both	Age-standardized	Colon and rectum cancer	Dietary risks	Rate	2003	174.80904729558	272.68652620016	37.09445971115
271	DALYs (Disability-Adjusted Life Years)	Western Europe	Both	Age-standardized	Colon and rectum cancer	Dietary risks	Rate	2004	171.15595575924	267.14979959468	36.22925963248
272	DALYs (Disability-Adjusted Life Years)	Western Europe	Both	Age-standardized	Colon and rectum cancer	Dietary risks	Rate	2005	168.53167534307	262.80036283201	35.4315409953
273	DALYs (Disability-Adjusted Life Years)	Western Europe	Both	Age-standardized	Colon and rectum cancer	Dietary risks	Rate	2006	165.24020348159	257.98108887464	34.48777047289
274	DALYs (Disability-Adjusted Life Years)	Western Europe	Both	Age-standardized	Colon and rectum cancer	Dietary risks	Rate	2007	162.83077293579	254.1269961251	33.83189894885
275	DALYs (Disability-Adjusted Life Years)	Western Europe	Both	Age-standardized	Colon and rectum cancer	Dietary risks	Rate	2008	161.38906047842	252.33805059287	33.37617462977
276	DALYs (Disability-Adjusted Life Years)	Western Europe	Both	Age-standardized	Colon and rectum cancer	Dietary risks	Rate	2009	158.35661719731	247.619854477	32.72302152245
277	DALYs (Disability-Adjusted Life Years)	Western Europe	Both	Age-standardized	Colon and rectum cancer	Dietary risks	Rate	2010	155.30486150052	242.86678511021	32.07307915719
278	DALYs (Disability-Adjusted Life Years)	Western Europe	Both	Age-standardized	Colon and rectum cancer	Dietary risks	Rate	2011	152.9870524583	238.95769516154	31.59360350959
279	DALYs (Disability-Adjusted Life Years)	Western Europe	Both	Age-standardized	Colon and rectum cancer	Dietary risks	Rate	2012	151.0757794483	235.82135678204	31.15263419171
280	DALYs (Disability-Adjusted Life Years)	Western Europe	Both	Age-standardized	Colon and rectum cancer	Dietary risks	Rate	2013	148.76788658409	231.86283179829	30.52491369741
281	DALYs (Disability-Adjusted Life Years)	Western Europe	Both	Age-standardized	Colon and rectum cancer	Dietary risks	Rate	2014	145.05482074014	225.71368009212	29.73184884136
282	DALYs (Disability-Adjusted Life Years)	Western Europe	Both	Age-standardized	Colon and rectum cancer	Dietary risks	Rate	2015	145.44569173412	227.3578925494	29.67638186915
283	DALYs (Disability-Adjusted Life Years)	Western Europe	Both	Age-standardized	Colon and rectum cancer	Dietary risks	Rate	2016	144.18002463249	225.38569259077	29.41917449638
284	DALYs (Disability-Adjusted Life Years)	Western Europe	Both	Age-standardized	Colon and rectum cancer	Dietary risks	Rate	2017	141.81225989138	220.98397370621	28.84820503176
285	DALYs (Disability-Adjusted Life Years)	Western Europe	Both	Age-standardized	Colon and rectum cancer	Dietary risks	Rate	2018	140.49666844868	219.01103816047	28.54960276073
286	DALYs (Disability-Adjusted Life Years)	Western Europe	Both	Age-standardized	Colon and rectum cancer	Dietary risks	Rate	2019	137.64900533629	214.60676975464	27.92429747149
287	DALYs (Disability-Adjusted Life Years)	Western Europe	Both	Age-standardized	Colon and rectum cancer	Dietary risks	Rate	2020	131.5666518968	205.59964619719	26.68315078303
288	DALYs (Disability-Adjusted Life Years)	Western Europe	Both	Age-standardized	Colon and rectum cancer	Dietary risks	Rate	2021	130.27154882855	203.02786766	26.57379136856
289	DALYs (Disability-Adjusted Life Years)	Caribbean	Both	Age-standardized	Colon and rectum cancer	Dietary risks	Rate	1990	123.93031487295	185.0112714709	51.95317266422001
290	DALYs (Disability-Adjusted Life Years)	Caribbean	Both	Age-standardized	Colon and rectum cancer	Dietary risks	Rate	1991	121.78045537658	180.71750710615	51.06634436883
291	DALYs (Disability-Adjusted Life Years)	Caribbean	Both	Age-standardized	Colon and rectum cancer	Dietary risks	Rate	1992	121.34251708922	179.89110563436	51.30724077465
292	DALYs (Disability-Adjusted Life Years)	Caribbean	Both	Age-standardized	Colon and rectum cancer	Dietary risks	Rate	1993	122.23499948435	180.82198232947	51.87282605681
293	DALYs (Disability-Adjusted Life Years)	Caribbean	Both	Age-standardized	Colon and rectum cancer	Dietary risks	Rate	1994	122.55938364487	180.93376836402	51.94141658576
294	DALYs (Disability-Adjusted Life Years)	Caribbean	Both	Age-standardized	Colon and rectum cancer	Dietary risks	Rate	1995	123.81737722172	181.74455373256	52.63880579664001
295	DALYs (Disability-Adjusted Life Years)	Caribbean	Both	Age-standardized	Colon and rectum cancer	Dietary risks	Rate	1996	124.3945002258	184.22153330478	52.43449673678
296	DALYs (Disability-Adjusted Life Years)	Caribbean	Both	Age-standardized	Colon and rectum cancer	Dietary risks	Rate	1997	123.37241601817	183.23825579109	52.07786654593
297	DALYs (Disability-Adjusted Life Years)	Caribbean	Both	Age-standardized	Colon and rectum cancer	Dietary risks	Rate	1998	123.84132859412	184.00592561224	51.44664122457
298	DALYs (Disability-Adjusted Life Years)	Caribbean	Both	Age-standardized	Colon and rectum cancer	Dietary risks	Rate	1999	124.37774820302	186.51178743865	51.75850072611
299	DALYs (Disability-Adjusted Life Years)	Caribbean	Both	Age-standardized	Colon and rectum cancer	Dietary risks	Rate	2000	124.86381789141	188.0632881245	51.88355864814
300	DALYs (Disability-Adjusted Life Years)	Caribbean	Both	Age-standardized	Colon and rectum cancer	Dietary risks	Rate	2001	126.10287916058	189.33217783923	52.19499211860001
301	DALYs (Disability-Adjusted Life Years)	Caribbean	Both	Age-standardized	Colon and rectum cancer	Dietary risks	Rate	2002	123.45250700619	184.03263472696	51.21462602883
302	DALYs (Disability-Adjusted Life Years)	Caribbean	Both	Age-standardized	Colon and rectum cancer	Dietary risks	Rate	2003	125.05270532317	185.16223863517	51.50302631222
303	DALYs (Disability-Adjusted Life Years)	Caribbean	Both	Age-standardized	Colon and rectum cancer	Dietary risks	Rate	2004	125.22190092	184.43166645178	51.74803636322
304	DALYs (Disability-Adjusted Life Years)	Caribbean	Both	Age-standardized	Colon and rectum cancer	Dietary risks	Rate	2005	125.58254554488	184.69221021384	51.09161592001
305	DALYs (Disability-Adjusted Life Years)	Caribbean	Both	Age-standardized	Colon and rectum cancer	Dietary risks	Rate	2006	124.14759250369	181.78439730585	50.85854897841
306	DALYs (Disability-Adjusted Life Years)	Caribbean	Both	Age-standardized	Colon and rectum cancer	Dietary risks	Rate	2007	124.79784733282	182.47865401321	50.84296417836
307	DALYs (Disability-Adjusted Life Years)	Caribbean	Both	Age-standardized	Colon and rectum cancer	Dietary risks	Rate	2008	125.68323663481	184.56941686919	51.06577109792
308	DALYs (Disability-Adjusted Life Years)	Caribbean	Both	Age-standardized	Colon and rectum cancer	Dietary risks	Rate	2009	129.06401262972	190.72771391771	51.26264942066
309	DALYs (Disability-Adjusted Life Years)	Caribbean	Both	Age-standardized	Colon and rectum cancer	Dietary risks	Rate	2010	125.57567409815	185.19805202731	49.73488147146001
310	DALYs (Disability-Adjusted Life Years)	Caribbean	Both	Age-standardized	Colon and rectum cancer	Dietary risks	Rate	2011	126.34872117862	187.4264720208	49.56644836042
311	DALYs (Disability-Adjusted Life Years)	Caribbean	Both	Age-standardized	Colon and rectum cancer	Dietary risks	Rate	2012	125.80374162424	186.49744830535	48.86273648762
312	DALYs (Disability-Adjusted Life Years)	Caribbean	Both	Age-standardized	Colon and rectum cancer	Dietary risks	Rate	2013	126.64159763698	187.12938480958	49.02918375146
313	DALYs (Disability-Adjusted Life Years)	Caribbean	Both	Age-standardized	Colon and rectum cancer	Dietary risks	Rate	2014	127.81789528555	189.89426778763	48.99469034961
314	DALYs (Disability-Adjusted Life Years)	Caribbean	Both	Age-standardized	Colon and rectum cancer	Dietary risks	Rate	2015	128.77614481458	191.90350486969	49.74132546278999
315	DALYs (Disability-Adjusted Life Years)	Caribbean	Both	Age-standardized	Colon and rectum cancer	Dietary risks	Rate	2016	129.87002078041	193.05205823941	50.641550882
316	DALYs (Disability-Adjusted Life Years)	Caribbean	Both	Age-standardized	Colon and rectum cancer	Dietary risks	Rate	2017	130.76406017546	195.96485948699	51.52496446888
317	DALYs (Disability-Adjusted Life Years)	Caribbean	Both	Age-standardized	Colon and rectum cancer	Dietary risks	Rate	2018	130.01883950424	194.80907993207	51.53438993771
318	DALYs (Disability-Adjusted Life Years)	Caribbean	Both	Age-standardized	Colon and rectum cancer	Dietary risks	Rate	2019	130.65440620444	197.07594033011	51.89521435672
319	DALYs (Disability-Adjusted Life Years)	Caribbean	Both	Age-standardized	Colon and rectum cancer	Dietary risks	Rate	2020	128.84777748412	196.77151979766	51.73021682457
320	DALYs (Disability-Adjusted Life Years)	Caribbean	Both	Age-standardized	Colon and rectum cancer	Dietary risks	Rate	2021	127.61572128993	193.08136650095	50.61873784133
321	DALYs (Disability-Adjusted Life Years)	Southern Latin America	Both	Age-standardized	Colon and rectum cancer	Dietary risks	Rate	1990	180.11834238188	277.33976096556	54.61901138956
322	DALYs (Disability-Adjusted Life Years)	Southern Latin America	Both	Age-standardized	Colon and rectum cancer	Dietary risks	Rate	1991	178.6960509658	273.93949287022	53.91531743495
323	DALYs (Disability-Adjusted Life Years)	Southern Latin America	Both	Age-standardized	Colon and rectum cancer	Dietary risks	Rate	1992	178.41605656414	275.10111843328	53.31699745161
324	DALYs (Disability-Adjusted Life Years)	Southern Latin America	Both	Age-standardized	Colon and rectum cancer	Dietary risks	Rate	1993	177.84344121504	273.43302911795	52.57556630969
325	DALYs (Disability-Adjusted Life Years)	Southern Latin America	Both	Age-standardized	Colon and rectum cancer	Dietary risks	Rate	1994	179.10041604028	275.85470494494	52.06248289427
326	DALYs (Disability-Adjusted Life Years)	Southern Latin America	Both	Age-standardized	Colon and rectum cancer	Dietary risks	Rate	1995	177.32952018213	272.16167416394	51.13398076862
327	DALYs (Disability-Adjusted Life Years)	Southern Latin America	Both	Age-standardized	Colon and rectum cancer	Dietary risks	Rate	1996	181.43419795567	277.28421572316	51.62094050677
328	DALYs (Disability-Adjusted Life Years)	Southern Latin America	Both	Age-standardized	Colon and rectum cancer	Dietary risks	Rate	1997	186.72928385193	286.46862502775	52.74500724767
329	DALYs (Disability-Adjusted Life Years)	Southern Latin America	Both	Age-standardized	Colon and rectum cancer	Dietary risks	Rate	1998	186.7800137507	285.92242530416	52.30456532943001
330	DALYs (Disability-Adjusted Life Years)	Southern Latin America	Both	Age-standardized	Colon and rectum cancer	Dietary risks	Rate	1999	189.25745712493	288.87625096483	53.08560273215
331	DALYs (Disability-Adjusted Life Years)	Southern Latin America	Both	Age-standardized	Colon and rectum cancer	Dietary risks	Rate	2000	189.8430309168	289.16043121391	53.58995286385
332	DALYs (Disability-Adjusted Life Years)	Southern Latin America	Both	Age-standardized	Colon and rectum cancer	Dietary risks	Rate	2001	190.49305128824	288.94603553385	54.47472362629
333	DALYs (Disability-Adjusted Life Years)	Southern Latin America	Both	Age-standardized	Colon and rectum cancer	Dietary risks	Rate	2002	191.26842082017	290.75271653112	55.64292237567
334	DALYs (Disability-Adjusted Life Years)	Southern Latin America	Both	Age-standardized	Colon and rectum cancer	Dietary risks	Rate	2003	192.28208036894	293.39095114249	56.28898942124999
335	DALYs (Disability-Adjusted Life Years)	Southern Latin America	Both	Age-standardized	Colon and rectum cancer	Dietary risks	Rate	2004	189.96814523556	290.27787235121	55.61371572271
336	DALYs (Disability-Adjusted Life Years)	Southern Latin America	Both	Age-standardized	Colon and rectum cancer	Dietary risks	Rate	2005	189.6318007143	290.30641653057	55.2168057874
337	DALYs (Disability-Adjusted Life Years)	Southern Latin America	Both	Age-standardized	Colon and rectum cancer	Dietary risks	Rate	2006	189.5345041243	291.00303110822	54.80123534503
338	DALYs (Disability-Adjusted Life Years)	Southern Latin America	Both	Age-standardized	Colon and rectum cancer	Dietary risks	Rate	2007	191.92308539425	295.4785627089	54.66250642505999
339	DALYs (Disability-Adjusted Life Years)	Southern Latin America	Both	Age-standardized	Colon and rectum cancer	Dietary risks	Rate	2008	191.02258161096	294.06143742877	53.94595727178
340	DALYs (Disability-Adjusted Life Years)	Southern Latin America	Both	Age-standardized	Colon and rectum cancer	Dietary risks	Rate	2009	189.74727741515	292.48990167373	53.75378460741
341	DALYs (Disability-Adjusted Life Years)	Southern Latin America	Both	Age-standardized	Colon and rectum cancer	Dietary risks	Rate	2010	188.56952740684	290.52408072089	53.48767499953
342	DALYs (Disability-Adjusted Life Years)	Southern Latin America	Both	Age-standardized	Colon and rectum cancer	Dietary risks	Rate	2011	187.87301288109	289.30490422061	53.15830711811
343	DALYs (Disability-Adjusted Life Years)	Southern Latin America	Both	Age-standardized	Colon and rectum cancer	Dietary risks	Rate	2012	187.49202554632	288.22505508438	52.63911248828001
344	DALYs (Disability-Adjusted Life Years)	Southern Latin America	Both	Age-standardized	Colon and rectum cancer	Dietary risks	Rate	2013	188.15906951475	288.70534996574	52.25337553242
345	DALYs (Disability-Adjusted Life Years)	Southern Latin America	Both	Age-standardized	Colon and rectum cancer	Dietary risks	Rate	2014	187.33744119098	287.89291340096	51.64273053091
346	DALYs (Disability-Adjusted Life Years)	Southern Latin America	Both	Age-standardized	Colon and rectum cancer	Dietary risks	Rate	2015	186.89121551239	291.36068838181	51.28894791613001
347	DALYs (Disability-Adjusted Life Years)	Southern Latin America	Both	Age-standardized	Colon and rectum cancer	Dietary risks	Rate	2016	187.01431902837	292.16363178191	51.23878498622
348	DALYs (Disability-Adjusted Life Years)	Southern Latin America	Both	Age-standardized	Colon and rectum cancer	Dietary risks	Rate	2017	183.79569054877	286.69508422202	50.60885524173
349	DALYs (Disability-Adjusted Life Years)	Southern Latin America	Both	Age-standardized	Colon and rectum cancer	Dietary risks	Rate	2018	182.78723201359	283.77218779967	50.35524505932
350	DALYs (Disability-Adjusted Life Years)	Southern Latin America	Both	Age-standardized	Colon and rectum cancer	Dietary risks	Rate	2019	180.77082057317	282.12134487513	49.78794894896
351	DALYs (Disability-Adjusted Life Years)	Southern Latin America	Both	Age-standardized	Colon and rectum cancer	Dietary risks	Rate	2020	173.53150065589	273.94541652076	47.41512311393
352	DALYs (Disability-Adjusted Life Years)	Southern Latin America	Both	Age-standardized	Colon and rectum cancer	Dietary risks	Rate	2021	165.18081290467	261.50689800527	45.405037105
353	DALYs (Disability-Adjusted Life Years)	High-income North America	Both	Age-standardized	Colon and rectum cancer	Dietary risks	Rate	1990	186.47869212875	290.2792216367	40.21225212089
354	DALYs (Disability-Adjusted Life Years)	High-income North America	Both	Age-standardized	Colon and rectum cancer	Dietary risks	Rate	1991	184.1605371068	287.17636690577	39.29840546686
355	DALYs (Disability-Adjusted Life Years)	High-income North America	Both	Age-standardized	Colon and rectum cancer	Dietary risks	Rate	1992	181.43544402015	283.83582630495	38.21397687552
356	DALYs (Disability-Adjusted Life Years)	High-income North America	Both	Age-standardized	Colon and rectum cancer	Dietary risks	Rate	1993	181.44237825991	284.8561239432	37.81171293621
357	DALYs (Disability-Adjusted Life Years)	High-income North America	Both	Age-standardized	Colon and rectum cancer	Dietary risks	Rate	1994	180.47176999546	284.1354326439	37.28362396858
358	DALYs (Disability-Adjusted Life Years)	High-income North America	Both	Age-standardized	Colon and rectum cancer	Dietary risks	Rate	1995	178.31866595102	281.03044811238	36.43762366421
359	DALYs (Disability-Adjusted Life Years)	High-income North America	Both	Age-standardized	Colon and rectum cancer	Dietary risks	Rate	1996	173.71266940498	274.27766358021	35.12776389254
360	DALYs (Disability-Adjusted Life Years)	High-income North America	Both	Age-standardized	Colon and rectum cancer	Dietary risks	Rate	1997	170.42911948422	269.39118106931	34.06878045811
361	DALYs (Disability-Adjusted Life Years)	High-income North America	Both	Age-standardized	Colon and rectum cancer	Dietary risks	Rate	1998	169.17741143985	267.03644739074	33.52877108473
362	DALYs (Disability-Adjusted Life Years)	High-income North America	Both	Age-standardized	Colon and rectum cancer	Dietary risks	Rate	1999	170.70722025897	269.10200173994	33.43127148611
363	DALYs (Disability-Adjusted Life Years)	High-income North America	Both	Age-standardized	Colon and rectum cancer	Dietary risks	Rate	2000	169.31149237539	266.72137563051	32.83505560787
364	DALYs (Disability-Adjusted Life Years)	High-income North America	Both	Age-standardized	Colon and rectum cancer	Dietary risks	Rate	2001	168.26563701026	264.88187966444	32.4499167766
365	DALYs (Disability-Adjusted Life Years)	High-income North America	Both	Age-standardized	Colon and rectum cancer	Dietary risks	Rate	2002	166.26737396488	262.24109817425	31.91671477208
366	DALYs (Disability-Adjusted Life Years)	High-income North America	Both	Age-standardized	Colon and rectum cancer	Dietary risks	Rate	2003	162.06093658546	255.23365737614	31.00869908447
367	DALYs (Disability-Adjusted Life Years)	High-income North America	Both	Age-standardized	Colon and rectum cancer	Dietary risks	Rate	2004	155.55113979387	245.8027515201	29.71597201246
368	DALYs (Disability-Adjusted Life Years)	High-income North America	Both	Age-standardized	Colon and rectum cancer	Dietary risks	Rate	2005	152.77399303646	241.63841413875	29.09637825783
369	DALYs (Disability-Adjusted Life Years)	High-income North America	Both	Age-standardized	Colon and rectum cancer	Dietary risks	Rate	2006	152.00882599813	240.15360910266	28.94403770887
370	DALYs (Disability-Adjusted Life Years)	High-income North America	Both	Age-standardized	Colon and rectum cancer	Dietary risks	Rate	2007	150.32386968865	236.87160174135	28.66902652112
371	DALYs (Disability-Adjusted Life Years)	High-income North America	Both	Age-standardized	Colon and rectum cancer	Dietary risks	Rate	2008	148.74629669506	234.43102904224	28.42116926932
372	DALYs (Disability-Adjusted Life Years)	High-income North America	Both	Age-standardized	Colon and rectum cancer	Dietary risks	Rate	2009	146.14907965673	230.54936699657	28.10227489666
373	DALYs (Disability-Adjusted Life Years)	High-income North America	Both	Age-standardized	Colon and rectum cancer	Dietary risks	Rate	2010	142.99864799783	225.09323900298	27.58251397754
374	DALYs (Disability-Adjusted Life Years)	High-income North America	Both	Age-standardized	Colon and rectum cancer	Dietary risks	Rate	2011	141.67176350441	223.89581136962	27.45345304909
375	DALYs (Disability-Adjusted Life Years)	High-income North America	Both	Age-standardized	Colon and rectum cancer	Dietary risks	Rate	2012	139.57847004666	220.92082840345	26.9682469947
376	DALYs (Disability-Adjusted Life Years)	High-income North America	Both	Age-standardized	Colon and rectum cancer	Dietary risks	Rate	2013	137.77381853984	218.10009120709	26.6795571275
377	DALYs (Disability-Adjusted Life Years)	High-income North America	Both	Age-standardized	Colon and rectum cancer	Dietary risks	Rate	2014	136.58082994414	216.22159118129	26.385572867
378	DALYs (Disability-Adjusted Life Years)	High-income North America	Both	Age-standardized	Colon and rectum cancer	Dietary risks	Rate	2015	135.92500234229	214.73077804369	26.20057752699
379	DALYs (Disability-Adjusted Life Years)	High-income North America	Both	Age-standardized	Colon and rectum cancer	Dietary risks	Rate	2016	136.24181625732	215.1995718851	26.16939830619
380	DALYs (Disability-Adjusted Life Years)	High-income North America	Both	Age-standardized	Colon and rectum cancer	Dietary risks	Rate	2017	134.33091731745	212.20218133967	25.74121629796
381	DALYs (Disability-Adjusted Life Years)	High-income North America	Both	Age-standardized	Colon and rectum cancer	Dietary risks	Rate	2018	131.37355256316	207.7257362677	25.12367660696
382	DALYs (Disability-Adjusted Life Years)	High-income North America	Both	Age-standardized	Colon and rectum cancer	Dietary risks	Rate	2019	129.22081192874	203.03531181739	24.57486847892
383	DALYs (Disability-Adjusted Life Years)	High-income North America	Both	Age-standardized	Colon and rectum cancer	Dietary risks	Rate	2020	127.18067836381	199.43810587006	24.15879595394
384	DALYs (Disability-Adjusted Life Years)	High-income North America	Both	Age-standardized	Colon and rectum cancer	Dietary risks	Rate	2021	127.46345187341	199.6954965238	24.34208523036
385	DALYs (Disability-Adjusted Life Years)	Central Latin America	Both	Age-standardized	Colon and rectum cancer	Dietary risks	Rate	1990	62.43764017173999	91.63703479116	24.3199539268
386	DALYs (Disability-Adjusted Life Years)	Central Latin America	Both	Age-standardized	Colon and rectum cancer	Dietary risks	Rate	1991	62.66281278466	91.81060512908	24.29848506651
387	DALYs (Disability-Adjusted Life Years)	Central Latin America	Both	Age-standardized	Colon and rectum cancer	Dietary risks	Rate	1992	63.34461218264	92.42362934804	24.3620807171
388	DALYs (Disability-Adjusted Life Years)	Central Latin America	Both	Age-standardized	Colon and rectum cancer	Dietary risks	Rate	1993	64.08441461001999	93.40928574873	24.46084602494
389	DALYs (Disability-Adjusted Life Years)	Central Latin America	Both	Age-standardized	Colon and rectum cancer	Dietary risks	Rate	1994	64.86517829008001	94.86110126107	24.57783456695
390	DALYs (Disability-Adjusted Life Years)	Central Latin America	Both	Age-standardized	Colon and rectum cancer	Dietary risks	Rate	1995	64.55339146688	94.83734458236	24.35108799283
391	DALYs (Disability-Adjusted Life Years)	Central Latin America	Both	Age-standardized	Colon and rectum cancer	Dietary risks	Rate	1996	64.78288049631999	95.46546774276	24.15461436674
392	DALYs (Disability-Adjusted Life Years)	Central Latin America	Both	Age-standardized	Colon and rectum cancer	Dietary risks	Rate	1997	64.45663732938	95.42859754415	23.89541992523
393	DALYs (Disability-Adjusted Life Years)	Central Latin America	Both	Age-standardized	Colon and rectum cancer	Dietary risks	Rate	1998	64.40800946329	96.00696161821	23.82403668264
394	DALYs (Disability-Adjusted Life Years)	Central Latin America	Both	Age-standardized	Colon and rectum cancer	Dietary risks	Rate	1999	64.68775493361	96.72827588274	23.74672060818
395	DALYs (Disability-Adjusted Life Years)	Central Latin America	Both	Age-standardized	Colon and rectum cancer	Dietary risks	Rate	2000	65.84569088366	98.70784527045	24.28104311069
396	DALYs (Disability-Adjusted Life Years)	Central Latin America	Both	Age-standardized	Colon and rectum cancer	Dietary risks	Rate	2001	65.95802988631	99.3412760962	24.2794464866
397	DALYs (Disability-Adjusted Life Years)	Central Latin America	Both	Age-standardized	Colon and rectum cancer	Dietary risks	Rate	2002	66.39633765143	100.03861986396	24.40339167573
398	DALYs (Disability-Adjusted Life Years)	Central Latin America	Both	Age-standardized	Colon and rectum cancer	Dietary risks	Rate	2003	68.21371571054	102.72018065495	25.01257963868
399	DALYs (Disability-Adjusted Life Years)	Central Latin America	Both	Age-standardized	Colon and rectum cancer	Dietary risks	Rate	2004	68.10979013092	102.90880733209	24.75468512369
400	DALYs (Disability-Adjusted Life Years)	Central Latin America	Both	Age-standardized	Colon and rectum cancer	Dietary risks	Rate	2005	67.71758123373	102.66752208419	24.47882312881
401	DALYs (Disability-Adjusted Life Years)	Central Latin America	Both	Age-standardized	Colon and rectum cancer	Dietary risks	Rate	2006	68.81886834862999	104.41504539463	24.67299024626
402	DALYs (Disability-Adjusted Life Years)	Central Latin America	Both	Age-standardized	Colon and rectum cancer	Dietary risks	Rate	2007	68.32561896157	103.70718039366	24.35436405012
403	DALYs (Disability-Adjusted Life Years)	Central Latin America	Both	Age-standardized	Colon and rectum cancer	Dietary risks	Rate	2008	70.31496170959001	106.9716342564	24.78900652822
404	DALYs (Disability-Adjusted Life Years)	Central Latin America	Both	Age-standardized	Colon and rectum cancer	Dietary risks	Rate	2009	71.37758106804999	108.64908801591	25.00786285662
405	DALYs (Disability-Adjusted Life Years)	Central Latin America	Both	Age-standardized	Colon and rectum cancer	Dietary risks	Rate	2010	71.75301166208	109.06438461571	25.0601517001
406	DALYs (Disability-Adjusted Life Years)	Central Latin America	Both	Age-standardized	Colon and rectum cancer	Dietary risks	Rate	2011	71.90046220712	109.20255354283	24.99363350277
407	DALYs (Disability-Adjusted Life Years)	Central Latin America	Both	Age-standardized	Colon and rectum cancer	Dietary risks	Rate	2012	73.37996650903	111.59633618291	25.43829421997
408	DALYs (Disability-Adjusted Life Years)	Central Latin America	Both	Age-standardized	Colon and rectum cancer	Dietary risks	Rate	2013	75.76673532152	115.40057541704	26.25070617418
409	DALYs (Disability-Adjusted Life Years)	Central Latin America	Both	Age-standardized	Colon and rectum cancer	Dietary risks	Rate	2014	75.94028304791	115.59909198722	26.37569060654
410	DALYs (Disability-Adjusted Life Years)	Central Latin America	Both	Age-standardized	Colon and rectum cancer	Dietary risks	Rate	2015	76.86930145118001	116.96861368171	26.63266028822
411	DALYs (Disability-Adjusted Life Years)	Central Latin America	Both	Age-standardized	Colon and rectum cancer	Dietary risks	Rate	2016	79.70603136823999	121.61709179954	27.5267386535
412	DALYs (Disability-Adjusted Life Years)	Central Latin America	Both	Age-standardized	Colon and rectum cancer	Dietary risks	Rate	2017	80.04668357851	122.18146890177	27.68671350129
413	DALYs (Disability-Adjusted Life Years)	Central Latin America	Both	Age-standardized	Colon and rectum cancer	Dietary risks	Rate	2018	81.07352041454	123.51673426226	28.03962097933
414	DALYs (Disability-Adjusted Life Years)	Central Latin America	Both	Age-standardized	Colon and rectum cancer	Dietary risks	Rate	2019	82.39110247930999	126.49465609768	28.94302706071
415	DALYs (Disability-Adjusted Life Years)	Central Latin America	Both	Age-standardized	Colon and rectum cancer	Dietary risks	Rate	2020	83.15049411547	128.54606646319	29.31154176737
416	DALYs (Disability-Adjusted Life Years)	Central Latin America	Both	Age-standardized	Colon and rectum cancer	Dietary risks	Rate	2021	83.83865538021	129.95876222897	28.3224324768
417	DALYs (Disability-Adjusted Life Years)	Andean Latin America	Both	Age-standardized	Colon and rectum cancer	Dietary risks	Rate	1990	84.72825521379	122.62705496987	41.59130215286
418	DALYs (Disability-Adjusted Life Years)	Andean Latin America	Both	Age-standardized	Colon and rectum cancer	Dietary risks	Rate	1991	82.27997967441999	121.61042605011	40.57908347263
419	DALYs (Disability-Adjusted Life Years)	Andean Latin America	Both	Age-standardized	Colon and rectum cancer	Dietary risks	Rate	1992	86.27157187316	127.20934274671	42.13815245743
420	DALYs (Disability-Adjusted Life Years)	Andean Latin America	Both	Age-standardized	Colon and rectum cancer	Dietary risks	Rate	1993	86.33456466936	128.23038295245	41.97323097095
421	DALYs (Disability-Adjusted Life Years)	Andean Latin America	Both	Age-standardized	Colon and rectum cancer	Dietary risks	Rate	1994	86.51243429896	128.03652662308	41.47189309071
422	DALYs (Disability-Adjusted Life Years)	Andean Latin America	Both	Age-standardized	Colon and rectum cancer	Dietary risks	Rate	1995	86.88520181731	127.00764006431	42.18902810848
423	DALYs (Disability-Adjusted Life Years)	Andean Latin America	Both	Age-standardized	Colon and rectum cancer	Dietary risks	Rate	1996	84.59665088646	123.50874913479	40.33465109592
424	DALYs (Disability-Adjusted Life Years)	Andean Latin America	Both	Age-standardized	Colon and rectum cancer	Dietary risks	Rate	1997	84.70209852973	124.17523358245	39.79892924211
425	DALYs (Disability-Adjusted Life Years)	Andean Latin America	Both	Age-standardized	Colon and rectum cancer	Dietary risks	Rate	1998	85.46966872582	125.77462371936	40.28076095183
426	DALYs (Disability-Adjusted Life Years)	Andean Latin America	Both	Age-standardized	Colon and rectum cancer	Dietary risks	Rate	1999	83.71752809266	123.00695406867	39.74501676256
427	DALYs (Disability-Adjusted Life Years)	Andean Latin America	Both	Age-standardized	Colon and rectum cancer	Dietary risks	Rate	2000	85.07553395907999	125.44216836998	40.18056062803
428	DALYs (Disability-Adjusted Life Years)	Andean Latin America	Both	Age-standardized	Colon and rectum cancer	Dietary risks	Rate	2001	85.28720243213	124.61067149939	39.52441122485
429	DALYs (Disability-Adjusted Life Years)	Andean Latin America	Both	Age-standardized	Colon and rectum cancer	Dietary risks	Rate	2002	87.76476677315	127.59586602729	40.38178995893
430	DALYs (Disability-Adjusted Life Years)	Andean Latin America	Both	Age-standardized	Colon and rectum cancer	Dietary risks	Rate	2003	89.23225808657	134.37889797808	40.92049050958
431	DALYs (Disability-Adjusted Life Years)	Andean Latin America	Both	Age-standardized	Colon and rectum cancer	Dietary risks	Rate	2004	88.30698242807	133.69042217761	40.32318111354
432	DALYs (Disability-Adjusted Life Years)	Andean Latin America	Both	Age-standardized	Colon and rectum cancer	Dietary risks	Rate	2005	87.53942088483001	129.39675653515	39.8990823712
433	DALYs (Disability-Adjusted Life Years)	Andean Latin America	Both	Age-standardized	Colon and rectum cancer	Dietary risks	Rate	2006	86.9347378369	128.10741988146	40.15530683165
434	DALYs (Disability-Adjusted Life Years)	Andean Latin America	Both	Age-standardized	Colon and rectum cancer	Dietary risks	Rate	2007	85.9745903447	129.61856028552	39.6166198859
435	DALYs (Disability-Adjusted Life Years)	Andean Latin America	Both	Age-standardized	Colon and rectum cancer	Dietary risks	Rate	2008	86.37782629896	128.70185314568	39.51264190356
436	DALYs (Disability-Adjusted Life Years)	Andean Latin America	Both	Age-standardized	Colon and rectum cancer	Dietary risks	Rate	2009	89.0672683888	133.10229656546	39.03560134226
437	DALYs (Disability-Adjusted Life Years)	Andean Latin America	Both	Age-standardized	Colon and rectum cancer	Dietary risks	Rate	2010	89.95332686311	134.20280536117	39.0017274608
438	DALYs (Disability-Adjusted Life Years)	Andean Latin America	Both	Age-standardized	Colon and rectum cancer	Dietary risks	Rate	2011	88.66549013866	132.27862761972	38.33216534346
439	DALYs (Disability-Adjusted Life Years)	Andean Latin America	Both	Age-standardized	Colon and rectum cancer	Dietary risks	Rate	2012	86.99466710661	131.60944186969	37.6309208965
440	DALYs (Disability-Adjusted Life Years)	Andean Latin America	Both	Age-standardized	Colon and rectum cancer	Dietary risks	Rate	2013	84.32908986788	126.6189768674	37.12855317646
441	DALYs (Disability-Adjusted Life Years)	Andean Latin America	Both	Age-standardized	Colon and rectum cancer	Dietary risks	Rate	2014	82.55876989304001	125.73952726516	36.61234098229
442	DALYs (Disability-Adjusted Life Years)	Andean Latin America	Both	Age-standardized	Colon and rectum cancer	Dietary risks	Rate	2015	81.31254521732	124.86582691553	36.38730718679
443	DALYs (Disability-Adjusted Life Years)	Andean Latin America	Both	Age-standardized	Colon and rectum cancer	Dietary risks	Rate	2016	82.2090418036	124.03108177349	36.01124257479
444	DALYs (Disability-Adjusted Life Years)	Andean Latin America	Both	Age-standardized	Colon and rectum cancer	Dietary risks	Rate	2017	85.89224623874999	129.74805899396	37.09966072903
445	DALYs (Disability-Adjusted Life Years)	Andean Latin America	Both	Age-standardized	Colon and rectum cancer	Dietary risks	Rate	2018	88.34474177810999	134.74311689284	36.84047670628
446	DALYs (Disability-Adjusted Life Years)	Andean Latin America	Both	Age-standardized	Colon and rectum cancer	Dietary risks	Rate	2019	91.27098879172	139.3460371244	36.60242640012
447	DALYs (Disability-Adjusted Life Years)	Andean Latin America	Both	Age-standardized	Colon and rectum cancer	Dietary risks	Rate	2020	87.75167662012	132.758401145	34.16627399938
448	DALYs (Disability-Adjusted Life Years)	Andean Latin America	Both	Age-standardized	Colon and rectum cancer	Dietary risks	Rate	2021	86.80019145777	135.39920371375	34.06555234902
449	DALYs (Disability-Adjusted Life Years)	Central Sub-Saharan Africa	Both	Age-standardized	Colon and rectum cancer	Dietary risks	Rate	1990	86.27818256773	120.79500465456	49.91658300269
450	DALYs (Disability-Adjusted Life Years)	Central Sub-Saharan Africa	Both	Age-standardized	Colon and rectum cancer	Dietary risks	Rate	1991	86.22463009252999	120.29458847383	49.65926948768
451	DALYs (Disability-Adjusted Life Years)	Central Sub-Saharan Africa	Both	Age-standardized	Colon and rectum cancer	Dietary risks	Rate	1992	85.70598330338	119.63184494313	48.80553405023
452	DALYs (Disability-Adjusted Life Years)	Central Sub-Saharan Africa	Both	Age-standardized	Colon and rectum cancer	Dietary risks	Rate	1993	85.27831922652	117.91047503885	48.66692493836
453	DALYs (Disability-Adjusted Life Years)	Central Sub-Saharan Africa	Both	Age-standardized	Colon and rectum cancer	Dietary risks	Rate	1994	85.48705757692	117.52808088546	49.10489930628
454	DALYs (Disability-Adjusted Life Years)	Central Sub-Saharan Africa	Both	Age-standardized	Colon and rectum cancer	Dietary risks	Rate	1995	85.83668152604001	118.1929428735	49.31274937553
455	DALYs (Disability-Adjusted Life Years)	Central Sub-Saharan Africa	Both	Age-standardized	Colon and rectum cancer	Dietary risks	Rate	1996	86.28220494651	119.12251478073	49.35302724147
456	DALYs (Disability-Adjusted Life Years)	Central Sub-Saharan Africa	Both	Age-standardized	Colon and rectum cancer	Dietary risks	Rate	1997	83.98353378733	116.12735582693	48.57207533224
457	DALYs (Disability-Adjusted Life Years)	Central Sub-Saharan Africa	Both	Age-standardized	Colon and rectum cancer	Dietary risks	Rate	1998	83.78903050974999	116.99195699388	49.3425422856
458	DALYs (Disability-Adjusted Life Years)	Central Sub-Saharan Africa	Both	Age-standardized	Colon and rectum cancer	Dietary risks	Rate	1999	83.33135308902999	116.51564878157	49.01266401896
459	DALYs (Disability-Adjusted Life Years)	Central Sub-Saharan Africa	Both	Age-standardized	Colon and rectum cancer	Dietary risks	Rate	2000	82.88707890067	116.57956249493	48.71601135287
460	DALYs (Disability-Adjusted Life Years)	Central Sub-Saharan Africa	Both	Age-standardized	Colon and rectum cancer	Dietary risks	Rate	2001	81.76572182582	115.8221745072	48.06355960432001
461	DALYs (Disability-Adjusted Life Years)	Central Sub-Saharan Africa	Both	Age-standardized	Colon and rectum cancer	Dietary risks	Rate	2002	80.65942617588	114.08072313646	47.49463108178
462	DALYs (Disability-Adjusted Life Years)	Central Sub-Saharan Africa	Both	Age-standardized	Colon and rectum cancer	Dietary risks	Rate	2003	81.35954224225	113.63863403015	48.65945910701
463	DALYs (Disability-Adjusted Life Years)	Central Sub-Saharan Africa	Both	Age-standardized	Colon and rectum cancer	Dietary risks	Rate	2004	81.11175002851	114.19381099226	49.15371233995
464	DALYs (Disability-Adjusted Life Years)	Central Sub-Saharan Africa	Both	Age-standardized	Colon and rectum cancer	Dietary risks	Rate	2005	80.45634642824	113.26001622143	48.86572948095
465	DALYs (Disability-Adjusted Life Years)	Central Sub-Saharan Africa	Both	Age-standardized	Colon and rectum cancer	Dietary risks	Rate	2006	80.74157764224	113.54029650169	48.86650867659
466	DALYs (Disability-Adjusted Life Years)	Central Sub-Saharan Africa	Both	Age-standardized	Colon and rectum cancer	Dietary risks	Rate	2007	80.70068071998	112.64652822288	48.94086427280001
467	DALYs (Disability-Adjusted Life Years)	Central Sub-Saharan Africa	Both	Age-standardized	Colon and rectum cancer	Dietary risks	Rate	2008	81.44711609901	114.39883102808	48.72832783928
468	DALYs (Disability-Adjusted Life Years)	Central Sub-Saharan Africa	Both	Age-standardized	Colon and rectum cancer	Dietary risks	Rate	2009	81.97564953608	117.18196409324	48.95825817881001
469	DALYs (Disability-Adjusted Life Years)	Central Sub-Saharan Africa	Both	Age-standardized	Colon and rectum cancer	Dietary risks	Rate	2010	82.70789335262	117.5491742048	49.1508883534
470	DALYs (Disability-Adjusted Life Years)	Central Sub-Saharan Africa	Both	Age-standardized	Colon and rectum cancer	Dietary risks	Rate	2011	83.56795884703	119.7936603549	49.39404113058
471	DALYs (Disability-Adjusted Life Years)	Central Sub-Saharan Africa	Both	Age-standardized	Colon and rectum cancer	Dietary risks	Rate	2012	84.32286911464	120.08487792013	49.39684995202
472	DALYs (Disability-Adjusted Life Years)	Central Sub-Saharan Africa	Both	Age-standardized	Colon and rectum cancer	Dietary risks	Rate	2013	84.91269031973	121.97738318558	48.8599606643
473	DALYs (Disability-Adjusted Life Years)	Central Sub-Saharan Africa	Both	Age-standardized	Colon and rectum cancer	Dietary risks	Rate	2014	85.19226036338	122.02989100766	48.11350287909
474	DALYs (Disability-Adjusted Life Years)	Central Sub-Saharan Africa	Both	Age-standardized	Colon and rectum cancer	Dietary risks	Rate	2015	85.42665039298001	123.42768366359	47.92759946079
475	DALYs (Disability-Adjusted Life Years)	Central Sub-Saharan Africa	Both	Age-standardized	Colon and rectum cancer	Dietary risks	Rate	2016	85.61856747909	125.13287143183	47.42239034079
476	DALYs (Disability-Adjusted Life Years)	Central Sub-Saharan Africa	Both	Age-standardized	Colon and rectum cancer	Dietary risks	Rate	2017	85.84498964268	125.7402847582	47.20138075438
477	DALYs (Disability-Adjusted Life Years)	Central Sub-Saharan Africa	Both	Age-standardized	Colon and rectum cancer	Dietary risks	Rate	2018	86.06937862437	125.98715458635	47.25062903141
478	DALYs (Disability-Adjusted Life Years)	Central Sub-Saharan Africa	Both	Age-standardized	Colon and rectum cancer	Dietary risks	Rate	2019	86.32275638436	127.22609603391	47.41914977989
479	DALYs (Disability-Adjusted Life Years)	Central Sub-Saharan Africa	Both	Age-standardized	Colon and rectum cancer	Dietary risks	Rate	2020	86.85121642914001	129.07968307733	47.90095282334
480	DALYs (Disability-Adjusted Life Years)	Central Sub-Saharan Africa	Both	Age-standardized	Colon and rectum cancer	Dietary risks	Rate	2021	86.98193884328	129.94253135407	47.84565888554
481	DALYs (Disability-Adjusted Life Years)	North Africa and Middle East	Both	Age-standardized	Colon and rectum cancer	Dietary risks	Rate	1990	84.25725636792	126.55696907527	33.61629825927
482	DALYs (Disability-Adjusted Life Years)	North Africa and Middle East	Both	Age-standardized	Colon and rectum cancer	Dietary risks	Rate	1991	83.52235113505999	125.15991043509	33.14617797945
483	DALYs (Disability-Adjusted Life Years)	North Africa and Middle East	Both	Age-standardized	Colon and rectum cancer	Dietary risks	Rate	1992	82.92274053615	124.76774504091	32.69446161694
484	DALYs (Disability-Adjusted Life Years)	North Africa and Middle East	Both	Age-standardized	Colon and rectum cancer	Dietary risks	Rate	1993	82.64724598581999	124.36796450942	32.67092439733999
485	DALYs (Disability-Adjusted Life Years)	North Africa and Middle East	Both	Age-standardized	Colon and rectum cancer	Dietary risks	Rate	1994	82.19782203734	123.49494427523	32.26170511103
486	DALYs (Disability-Adjusted Life Years)	North Africa and Middle East	Both	Age-standardized	Colon and rectum cancer	Dietary risks	Rate	1995	81.35221003158	123.22545502203	31.72260206048
487	DALYs (Disability-Adjusted Life Years)	North Africa and Middle East	Both	Age-standardized	Colon and rectum cancer	Dietary risks	Rate	1996	80.35681481214	122.07554290659	31.06701754505
488	DALYs (Disability-Adjusted Life Years)	North Africa and Middle East	Both	Age-standardized	Colon and rectum cancer	Dietary risks	Rate	1997	79.54144878668	120.35479390982	30.8392225687
489	DALYs (Disability-Adjusted Life Years)	North Africa and Middle East	Both	Age-standardized	Colon and rectum cancer	Dietary risks	Rate	1998	78.26039162592001	119.04512375355	30.52747715666
490	DALYs (Disability-Adjusted Life Years)	North Africa and Middle East	Both	Age-standardized	Colon and rectum cancer	Dietary risks	Rate	1999	77.14208755069001	117.29368660655	30.38867204688
491	DALYs (Disability-Adjusted Life Years)	North Africa and Middle East	Both	Age-standardized	Colon and rectum cancer	Dietary risks	Rate	2000	75.2393612889	113.79825770957	29.7952377684
492	DALYs (Disability-Adjusted Life Years)	North Africa and Middle East	Both	Age-standardized	Colon and rectum cancer	Dietary risks	Rate	2001	74.48279888374	112.30760556351	29.04844812065
493	DALYs (Disability-Adjusted Life Years)	North Africa and Middle East	Both	Age-standardized	Colon and rectum cancer	Dietary risks	Rate	2002	74.15160907884	110.3931185834	28.83052968925
494	DALYs (Disability-Adjusted Life Years)	North Africa and Middle East	Both	Age-standardized	Colon and rectum cancer	Dietary risks	Rate	2003	74.22730313131	110.36430524188	28.78272447867
495	DALYs (Disability-Adjusted Life Years)	North Africa and Middle East	Both	Age-standardized	Colon and rectum cancer	Dietary risks	Rate	2004	74.12226071298001	109.60007610252	28.56035055331
496	DALYs (Disability-Adjusted Life Years)	North Africa and Middle East	Both	Age-standardized	Colon and rectum cancer	Dietary risks	Rate	2005	74.42340727672	110.84728393027	28.63802851645
497	DALYs (Disability-Adjusted Life Years)	North Africa and Middle East	Both	Age-standardized	Colon and rectum cancer	Dietary risks	Rate	2006	74.73673822812	111.98722586855	28.78511478772
498	DALYs (Disability-Adjusted Life Years)	North Africa and Middle East	Both	Age-standardized	Colon and rectum cancer	Dietary risks	Rate	2007	74.86383823302	112.44864435302	28.83232856953
499	DALYs (Disability-Adjusted Life Years)	North Africa and Middle East	Both	Age-standardized	Colon and rectum cancer	Dietary risks	Rate	2008	75.79941012337001	113.60189344861	29.16605543795
500	DALYs (Disability-Adjusted Life Years)	North Africa and Middle East	Both	Age-standardized	Colon and rectum cancer	Dietary risks	Rate	2009	77.19832029093999	116.84291550733	29.5784093044
501	DALYs (Disability-Adjusted Life Years)	North Africa and Middle East	Both	Age-standardized	Colon and rectum cancer	Dietary risks	Rate	2010	77.54448579833	117.0824574528	29.57896609159
502	DALYs (Disability-Adjusted Life Years)	North Africa and Middle East	Both	Age-standardized	Colon and rectum cancer	Dietary risks	Rate	2011	77.77917868723	118.09470156054	29.50392501848
503	DALYs (Disability-Adjusted Life Years)	North Africa and Middle East	Both	Age-standardized	Colon and rectum cancer	Dietary risks	Rate	2012	78.20608559944	118.27357844868	29.31339109693
504	DALYs (Disability-Adjusted Life Years)	North Africa and Middle East	Both	Age-standardized	Colon and rectum cancer	Dietary risks	Rate	2013	78.37449167697001	119.97285380187	29.34301891025
505	DALYs (Disability-Adjusted Life Years)	North Africa and Middle East	Both	Age-standardized	Colon and rectum cancer	Dietary risks	Rate	2014	79.15036475126	121.11559603635	29.54953766417
506	DALYs (Disability-Adjusted Life Years)	North Africa and Middle East	Both	Age-standardized	Colon and rectum cancer	Dietary risks	Rate	2015	79.8581567878	121.4838905789	29.56557839922
507	DALYs (Disability-Adjusted Life Years)	North Africa and Middle East	Both	Age-standardized	Colon and rectum cancer	Dietary risks	Rate	2016	79.50591823257	121.58766220922	29.59085994899
508	DALYs (Disability-Adjusted Life Years)	North Africa and Middle East	Both	Age-standardized	Colon and rectum cancer	Dietary risks	Rate	2017	78.4748639567	120.58173232741	29.1927721818
509	DALYs (Disability-Adjusted Life Years)	North Africa and Middle East	Both	Age-standardized	Colon and rectum cancer	Dietary risks	Rate	2018	77.82353990549	119.45800950312	28.94537043031
510	DALYs (Disability-Adjusted Life Years)	North Africa and Middle East	Both	Age-standardized	Colon and rectum cancer	Dietary risks	Rate	2019	77.86664916727	119.73803686974	29.16982259451
511	DALYs (Disability-Adjusted Life Years)	North Africa and Middle East	Both	Age-standardized	Colon and rectum cancer	Dietary risks	Rate	2020	76.86377622815	118.13288871244	28.24903530957
512	DALYs (Disability-Adjusted Life Years)	North Africa and Middle East	Both	Age-standardized	Colon and rectum cancer	Dietary risks	Rate	2021	76.38462921383	117.87484669928	27.9063770942
513	DALYs (Disability-Adjusted Life Years)	South Asia	Both	Age-standardized	Colon and rectum cancer	Dietary risks	Rate	1990	42.29328950941	60.76322320075	23.48226227619
514	DALYs (Disability-Adjusted Life Years)	South Asia	Both	Age-standardized	Colon and rectum cancer	Dietary risks	Rate	1991	41.93900744132	60.55030682245	23.03172969597
515	DALYs (Disability-Adjusted Life Years)	South Asia	Both	Age-standardized	Colon and rectum cancer	Dietary risks	Rate	1992	42.10835502396	60.48742997985	23.06795164663
516	DALYs (Disability-Adjusted Life Years)	South Asia	Both	Age-standardized	Colon and rectum cancer	Dietary risks	Rate	1993	41.90733402137	60.53954490823	22.56390658799
517	DALYs (Disability-Adjusted Life Years)	South Asia	Both	Age-standardized	Colon and rectum cancer	Dietary risks	Rate	1994	42.32246641757	60.38841275548	23.10781590595
518	DALYs (Disability-Adjusted Life Years)	South Asia	Both	Age-standardized	Colon and rectum cancer	Dietary risks	Rate	1995	42.77580577803	61.31079035520001	23.6790317249
519	DALYs (Disability-Adjusted Life Years)	South Asia	Both	Age-standardized	Colon and rectum cancer	Dietary risks	Rate	1996	42.6169575182	61.03830921901	22.62884940419
520	DALYs (Disability-Adjusted Life Years)	South Asia	Both	Age-standardized	Colon and rectum cancer	Dietary risks	Rate	1997	42.72810541455	60.76807417483001	22.86311278252
521	DALYs (Disability-Adjusted Life Years)	South Asia	Both	Age-standardized	Colon and rectum cancer	Dietary risks	Rate	1998	42.72966751022	61.04340585852	23.31335305476
522	DALYs (Disability-Adjusted Life Years)	South Asia	Both	Age-standardized	Colon and rectum cancer	Dietary risks	Rate	1999	41.78787314970999	59.74789378267	22.79277882651
523	DALYs (Disability-Adjusted Life Years)	South Asia	Both	Age-standardized	Colon and rectum cancer	Dietary risks	Rate	2000	41.47840307596	59.38416813815	22.41226593702
524	DALYs (Disability-Adjusted Life Years)	South Asia	Both	Age-standardized	Colon and rectum cancer	Dietary risks	Rate	2001	41.43082335319	58.6713618325	22.07147526406
525	DALYs (Disability-Adjusted Life Years)	South Asia	Both	Age-standardized	Colon and rectum cancer	Dietary risks	Rate	2002	41.19921566788	59.38811478173	22.23234239179
526	DALYs (Disability-Adjusted Life Years)	South Asia	Both	Age-standardized	Colon and rectum cancer	Dietary risks	Rate	2003	41.12571587612	59.22355807768999	22.42708683372
527	DALYs (Disability-Adjusted Life Years)	South Asia	Both	Age-standardized	Colon and rectum cancer	Dietary risks	Rate	2004	40.52634490169	57.24339008724	21.98952284219
528	DALYs (Disability-Adjusted Life Years)	South Asia	Both	Age-standardized	Colon and rectum cancer	Dietary risks	Rate	2005	40.36476785734	57.47598645347	21.61194306905
529	DALYs (Disability-Adjusted Life Years)	South Asia	Both	Age-standardized	Colon and rectum cancer	Dietary risks	Rate	2006	39.67983056781	56.84207105781	21.08082488937
530	DALYs (Disability-Adjusted Life Years)	South Asia	Both	Age-standardized	Colon and rectum cancer	Dietary risks	Rate	2007	39.66992475238	56.09315986344001	21.15415026626
531	DALYs (Disability-Adjusted Life Years)	South Asia	Both	Age-standardized	Colon and rectum cancer	Dietary risks	Rate	2008	39.36026600279	56.13572451477	20.91242877343
532	DALYs (Disability-Adjusted Life Years)	South Asia	Both	Age-standardized	Colon and rectum cancer	Dietary risks	Rate	2009	38.57231775475	54.74709224791	20.22042920408
533	DALYs (Disability-Adjusted Life Years)	South Asia	Both	Age-standardized	Colon and rectum cancer	Dietary risks	Rate	2010	38.36411542774	53.92735340839999	20.21771633983
534	DALYs (Disability-Adjusted Life Years)	South Asia	Both	Age-standardized	Colon and rectum cancer	Dietary risks	Rate	2011	38.04789054228	54.86785433283	19.88077025395
535	DALYs (Disability-Adjusted Life Years)	South Asia	Both	Age-standardized	Colon and rectum cancer	Dietary risks	Rate	2012	37.6311424319	53.79947036567	19.89168661539
536	DALYs (Disability-Adjusted Life Years)	South Asia	Both	Age-standardized	Colon and rectum cancer	Dietary risks	Rate	2013	38.00919932071	54.03203905739	19.5671793034
537	DALYs (Disability-Adjusted Life Years)	South Asia	Both	Age-standardized	Colon and rectum cancer	Dietary risks	Rate	2014	38.27543718748	54.02750561584	19.95195314017
538	DALYs (Disability-Adjusted Life Years)	South Asia	Both	Age-standardized	Colon and rectum cancer	Dietary risks	Rate	2015	38.75727312358	55.0564281577	19.84503112546
539	DALYs (Disability-Adjusted Life Years)	South Asia	Both	Age-standardized	Colon and rectum cancer	Dietary risks	Rate	2016	38.87301266783	54.3187479099	19.29244700464
540	DALYs (Disability-Adjusted Life Years)	South Asia	Both	Age-standardized	Colon and rectum cancer	Dietary risks	Rate	2017	39.37336852083	55.29701856259	19.6534937543
541	DALYs (Disability-Adjusted Life Years)	South Asia	Both	Age-standardized	Colon and rectum cancer	Dietary risks	Rate	2018	39.70140491066	56.83347497013001	20.21604362545
542	DALYs (Disability-Adjusted Life Years)	South Asia	Both	Age-standardized	Colon and rectum cancer	Dietary risks	Rate	2019	39.53272149073	55.65634989075	19.48296311149
543	DALYs (Disability-Adjusted Life Years)	South Asia	Both	Age-standardized	Colon and rectum cancer	Dietary risks	Rate	2020	39.16510746359	56.0886106167	19.871336745
544	DALYs (Disability-Adjusted Life Years)	South Asia	Both	Age-standardized	Colon and rectum cancer	Dietary risks	Rate	2021	39.00343141936	56.05186562696001	18.58085115675
545	DALYs (Disability-Adjusted Life Years)	Eastern Sub-Saharan Africa	Both	Age-standardized	Colon and rectum cancer	Dietary risks	Rate	1990	134.18409007386	187.91372170696	77.5462688647
546	DALYs (Disability-Adjusted Life Years)	Eastern Sub-Saharan Africa	Both	Age-standardized	Colon and rectum cancer	Dietary risks	Rate	1991	134.28192945558	186.43793479116	77.18698593062
547	DALYs (Disability-Adjusted Life Years)	Eastern Sub-Saharan Africa	Both	Age-standardized	Colon and rectum cancer	Dietary risks	Rate	1992	134.18192325233	188.76714965469	79.58300573663
548	DALYs (Disability-Adjusted Life Years)	Eastern Sub-Saharan Africa	Both	Age-standardized	Colon and rectum cancer	Dietary risks	Rate	1993	134.08704536916	185.93375534042	77.93101764817
549	DALYs (Disability-Adjusted Life Years)	Eastern Sub-Saharan Africa	Both	Age-standardized	Colon and rectum cancer	Dietary risks	Rate	1994	133.71713512246	186.55210759706	78.84601902149
550	DALYs (Disability-Adjusted Life Years)	Eastern Sub-Saharan Africa	Both	Age-standardized	Colon and rectum cancer	Dietary risks	Rate	1995	133.42110307604	184.43406460016	80.35698915807
551	DALYs (Disability-Adjusted Life Years)	Eastern Sub-Saharan Africa	Both	Age-standardized	Colon and rectum cancer	Dietary risks	Rate	1996	132.20066543401	184.6052575064	77.69395072271
552	DALYs (Disability-Adjusted Life Years)	Eastern Sub-Saharan Africa	Both	Age-standardized	Colon and rectum cancer	Dietary risks	Rate	1997	130.91862396165	181.11485573056	75.97704953377
553	DALYs (Disability-Adjusted Life Years)	Eastern Sub-Saharan Africa	Both	Age-standardized	Colon and rectum cancer	Dietary risks	Rate	1998	129.64931954731	179.77048262256	76.71576694587
554	DALYs (Disability-Adjusted Life Years)	Eastern Sub-Saharan Africa	Both	Age-standardized	Colon and rectum cancer	Dietary risks	Rate	1999	127.4097012817	175.77925650543	74.65672605558
555	DALYs (Disability-Adjusted Life Years)	Eastern Sub-Saharan Africa	Both	Age-standardized	Colon and rectum cancer	Dietary risks	Rate	2000	125.06484956667	174.73897889652	72.91952457526999
556	DALYs (Disability-Adjusted Life Years)	Eastern Sub-Saharan Africa	Both	Age-standardized	Colon and rectum cancer	Dietary risks	Rate	2001	121.51731575326	169.71200366158	70.6375943458
557	DALYs (Disability-Adjusted Life Years)	Eastern Sub-Saharan Africa	Both	Age-standardized	Colon and rectum cancer	Dietary risks	Rate	2002	119.7968078875	164.15978334634	69.88915534520001
558	DALYs (Disability-Adjusted Life Years)	Eastern Sub-Saharan Africa	Both	Age-standardized	Colon and rectum cancer	Dietary risks	Rate	2003	118.51598519507	164.62461622017	68.48570943104
559	DALYs (Disability-Adjusted Life Years)	Eastern Sub-Saharan Africa	Both	Age-standardized	Colon and rectum cancer	Dietary risks	Rate	2004	117.39031672391	163.47416525476	66.78494918107
560	DALYs (Disability-Adjusted Life Years)	Eastern Sub-Saharan Africa	Both	Age-standardized	Colon and rectum cancer	Dietary risks	Rate	2005	115.72132090376	161.92766693893	66.82269846921
561	DALYs (Disability-Adjusted Life Years)	Eastern Sub-Saharan Africa	Both	Age-standardized	Colon and rectum cancer	Dietary risks	Rate	2006	114.22977800037	157.27474717877	64.02138830918
562	DALYs (Disability-Adjusted Life Years)	Eastern Sub-Saharan Africa	Both	Age-standardized	Colon and rectum cancer	Dietary risks	Rate	2007	112.22964681244	154.9403177024	63.24123458981001
563	DALYs (Disability-Adjusted Life Years)	Eastern Sub-Saharan Africa	Both	Age-standardized	Colon and rectum cancer	Dietary risks	Rate	2008	110.62450562508	154.4930516892	61.46711201058999
564	DALYs (Disability-Adjusted Life Years)	Eastern Sub-Saharan Africa	Both	Age-standardized	Colon and rectum cancer	Dietary risks	Rate	2009	109.4641815347	151.53687161921	61.1986917397
565	DALYs (Disability-Adjusted Life Years)	Eastern Sub-Saharan Africa	Both	Age-standardized	Colon and rectum cancer	Dietary risks	Rate	2010	108.6703682512	149.19813988889	59.64777694835
566	DALYs (Disability-Adjusted Life Years)	Eastern Sub-Saharan Africa	Both	Age-standardized	Colon and rectum cancer	Dietary risks	Rate	2011	107.97214550795	148.81016236594	58.95732755647
567	DALYs (Disability-Adjusted Life Years)	Eastern Sub-Saharan Africa	Both	Age-standardized	Colon and rectum cancer	Dietary risks	Rate	2012	106.59189912311	145.81187888934	57.85999052058001
568	DALYs (Disability-Adjusted Life Years)	Eastern Sub-Saharan Africa	Both	Age-standardized	Colon and rectum cancer	Dietary risks	Rate	2013	107.15769525485	147.0499702635	59.6386923754
569	DALYs (Disability-Adjusted Life Years)	Eastern Sub-Saharan Africa	Both	Age-standardized	Colon and rectum cancer	Dietary risks	Rate	2014	106.42962987169	146.28444101549	57.70889353687001
570	DALYs (Disability-Adjusted Life Years)	Eastern Sub-Saharan Africa	Both	Age-standardized	Colon and rectum cancer	Dietary risks	Rate	2015	107.16576836809	146.46571290539	57.75417181471001
571	DALYs (Disability-Adjusted Life Years)	Eastern Sub-Saharan Africa	Both	Age-standardized	Colon and rectum cancer	Dietary risks	Rate	2016	107.34493634421	147.82516591182	57.46704335086999
572	DALYs (Disability-Adjusted Life Years)	Eastern Sub-Saharan Africa	Both	Age-standardized	Colon and rectum cancer	Dietary risks	Rate	2017	107.57668521411	148.4301248089	58.37089073531001
573	DALYs (Disability-Adjusted Life Years)	Eastern Sub-Saharan Africa	Both	Age-standardized	Colon and rectum cancer	Dietary risks	Rate	2018	107.94847000805	150.27976287323	58.07454567456
574	DALYs (Disability-Adjusted Life Years)	Eastern Sub-Saharan Africa	Both	Age-standardized	Colon and rectum cancer	Dietary risks	Rate	2019	108.33454148599	149.28652123736	56.44725129841
575	DALYs (Disability-Adjusted Life Years)	Eastern Sub-Saharan Africa	Both	Age-standardized	Colon and rectum cancer	Dietary risks	Rate	2020	108.77942613814	149.13970872395	59.03250244603
576	DALYs (Disability-Adjusted Life Years)	Eastern Sub-Saharan Africa	Both	Age-standardized	Colon and rectum cancer	Dietary risks	Rate	2021	109.13438132246	149.02147879278	56.70336490107
577	DALYs (Disability-Adjusted Life Years)	Southern Sub-Saharan Africa	Both	Age-standardized	Colon and rectum cancer	Dietary risks	Rate	1990	95.70453395286	136.30308213971	51.18228049888
578	DALYs (Disability-Adjusted Life Years)	Southern Sub-Saharan Africa	Both	Age-standardized	Colon and rectum cancer	Dietary risks	Rate	1991	95.76059843689	136.31826894618	51.20669230704
579	DALYs (Disability-Adjusted Life Years)	Southern Sub-Saharan Africa	Both	Age-standardized	Colon and rectum cancer	Dietary risks	Rate	1992	99.04646669788	139.7691472447	53.98712964816001
580	DALYs (Disability-Adjusted Life Years)	Southern Sub-Saharan Africa	Both	Age-standardized	Colon and rectum cancer	Dietary risks	Rate	1993	95.50801436649	137.42759974733	51.95830920562999
581	DALYs (Disability-Adjusted Life Years)	Southern Sub-Saharan Africa	Both	Age-standardized	Colon and rectum cancer	Dietary risks	Rate	1994	98.83986286174	138.2668234015	53.9841405096
582	DALYs (Disability-Adjusted Life Years)	Southern Sub-Saharan Africa	Both	Age-standardized	Colon and rectum cancer	Dietary risks	Rate	1995	99.18828298046	138.87616555049	53.5280619693
583	DALYs (Disability-Adjusted Life Years)	Southern Sub-Saharan Africa	Both	Age-standardized	Colon and rectum cancer	Dietary risks	Rate	1996	102.57693627923	143.19997117197	54.96388160229
584	DALYs (Disability-Adjusted Life Years)	Southern Sub-Saharan Africa	Both	Age-standardized	Colon and rectum cancer	Dietary risks	Rate	1997	112.43838943062	155.90053505535	60.61642170769
585	DALYs (Disability-Adjusted Life Years)	Southern Sub-Saharan Africa	Both	Age-standardized	Colon and rectum cancer	Dietary risks	Rate	1998	114.28686726667	158.44468045819	62.29193089291
586	DALYs (Disability-Adjusted Life Years)	Southern Sub-Saharan Africa	Both	Age-standardized	Colon and rectum cancer	Dietary risks	Rate	1999	113.63467804818	157.43198916493	61.89785048981
587	DALYs (Disability-Adjusted Life Years)	Southern Sub-Saharan Africa	Both	Age-standardized	Colon and rectum cancer	Dietary risks	Rate	2000	117.80174397382	161.60352164886	64.40377581688
588	DALYs (Disability-Adjusted Life Years)	Southern Sub-Saharan Africa	Both	Age-standardized	Colon and rectum cancer	Dietary risks	Rate	2001	118.78416166702	164.18092343948	64.90436684226
589	DALYs (Disability-Adjusted Life Years)	Southern Sub-Saharan Africa	Both	Age-standardized	Colon and rectum cancer	Dietary risks	Rate	2002	123.40645610642	168.69451229827	67.34424367683
590	DALYs (Disability-Adjusted Life Years)	Southern Sub-Saharan Africa	Both	Age-standardized	Colon and rectum cancer	Dietary risks	Rate	2003	128.50621174385	178.12885992201	70.27448783279
591	DALYs (Disability-Adjusted Life Years)	Southern Sub-Saharan Africa	Both	Age-standardized	Colon and rectum cancer	Dietary risks	Rate	2004	131.22216441894	182.07341318636	71.96457663052
592	DALYs (Disability-Adjusted Life Years)	Southern Sub-Saharan Africa	Both	Age-standardized	Colon and rectum cancer	Dietary risks	Rate	2005	132.49603548772	184.95515486967	72.98343418973
593	DALYs (Disability-Adjusted Life Years)	Southern Sub-Saharan Africa	Both	Age-standardized	Colon and rectum cancer	Dietary risks	Rate	2006	134.49724619987	185.89843831628	74.23659404483
594	DALYs (Disability-Adjusted Life Years)	Southern Sub-Saharan Africa	Both	Age-standardized	Colon and rectum cancer	Dietary risks	Rate	2007	133.63792337326	185.63098605022	73.28882420072999
595	DALYs (Disability-Adjusted Life Years)	Southern Sub-Saharan Africa	Both	Age-standardized	Colon and rectum cancer	Dietary risks	Rate	2008	134.9260700999	186.64550476701	74.04029755796999
596	DALYs (Disability-Adjusted Life Years)	Southern Sub-Saharan Africa	Both	Age-standardized	Colon and rectum cancer	Dietary risks	Rate	2009	135.36248378534	187.22729107758	73.38864568622
597	DALYs (Disability-Adjusted Life Years)	Southern Sub-Saharan Africa	Both	Age-standardized	Colon and rectum cancer	Dietary risks	Rate	2010	134.18596237585	186.40269016524	73.15201723574
598	DALYs (Disability-Adjusted Life Years)	Southern Sub-Saharan Africa	Both	Age-standardized	Colon and rectum cancer	Dietary risks	Rate	2011	132.63254224681	182.662532441	71.22690486706
599	DALYs (Disability-Adjusted Life Years)	Southern Sub-Saharan Africa	Both	Age-standardized	Colon and rectum cancer	Dietary risks	Rate	2012	131.08007345616	181.05393587681	69.06986847327
600	DALYs (Disability-Adjusted Life Years)	Southern Sub-Saharan Africa	Both	Age-standardized	Colon and rectum cancer	Dietary risks	Rate	2013	129.70131875668	179.79464032973	68.15884117541
601	DALYs (Disability-Adjusted Life Years)	Southern Sub-Saharan Africa	Both	Age-standardized	Colon and rectum cancer	Dietary risks	Rate	2014	130.36185155812	180.77993424344	68.81446473446
602	DALYs (Disability-Adjusted Life Years)	Southern Sub-Saharan Africa	Both	Age-standardized	Colon and rectum cancer	Dietary risks	Rate	2015	131.54285688429	182.35534244989	69.49721886625
603	DALYs (Disability-Adjusted Life Years)	Southern Sub-Saharan Africa	Both	Age-standardized	Colon and rectum cancer	Dietary risks	Rate	2016	130.89647420154	181.12176758024	68.40788955696
604	DALYs (Disability-Adjusted Life Years)	Southern Sub-Saharan Africa	Both	Age-standardized	Colon and rectum cancer	Dietary risks	Rate	2017	127.39518503118	178.19239257113	66.36466860538
605	DALYs (Disability-Adjusted Life Years)	Southern Sub-Saharan Africa	Both	Age-standardized	Colon and rectum cancer	Dietary risks	Rate	2018	125.5498083408	175.79962492628	65.01942421797
606	DALYs (Disability-Adjusted Life Years)	Southern Sub-Saharan Africa	Both	Age-standardized	Colon and rectum cancer	Dietary risks	Rate	2019	122.59676208301	171.06474768647	64.52044118116001
607	DALYs (Disability-Adjusted Life Years)	Southern Sub-Saharan Africa	Both	Age-standardized	Colon and rectum cancer	Dietary risks	Rate	2020	123.63868010099	171.60646817731	64.78223628282001
608	DALYs (Disability-Adjusted Life Years)	Southern Sub-Saharan Africa	Both	Age-standardized	Colon and rectum cancer	Dietary risks	Rate	2021	123.02702114473	172.40298817328	63.72091489141
609	DALYs (Disability-Adjusted Life Years)	Tropical Latin America	Both	Age-standardized	Colon and rectum cancer	Dietary risks	Rate	1990	84.51101158592999	128.27182398009	31.29168976975
610	DALYs (Disability-Adjusted Life Years)	Tropical Latin America	Both	Age-standardized	Colon and rectum cancer	Dietary risks	Rate	1991	84.81092696548001	129.2385102046	31.2322001449
611	DALYs (Disability-Adjusted Life Years)	Tropical Latin America	Both	Age-standardized	Colon and rectum cancer	Dietary risks	Rate	1992	86.51088689995001	131.78454137844	31.70622855463
612	DALYs (Disability-Adjusted Life Years)	Tropical Latin America	Both	Age-standardized	Colon and rectum cancer	Dietary risks	Rate	1993	89.12925255488	135.90038814375	32.51317769076
613	DALYs (Disability-Adjusted Life Years)	Tropical Latin America	Both	Age-standardized	Colon and rectum cancer	Dietary risks	Rate	1994	89.6495656777	136.45266053357	32.54983375497
614	DALYs (Disability-Adjusted Life Years)	Tropical Latin America	Both	Age-standardized	Colon and rectum cancer	Dietary risks	Rate	1995	89.77155893974	136.97896111838	32.33439824378
615	DALYs (Disability-Adjusted Life Years)	Tropical Latin America	Both	Age-standardized	Colon and rectum cancer	Dietary risks	Rate	1996	89.92355610884	137.33527472938	31.98492510721
616	DALYs (Disability-Adjusted Life Years)	Tropical Latin America	Both	Age-standardized	Colon and rectum cancer	Dietary risks	Rate	1997	90.3622585152	137.60352018139	31.79727264008
617	DALYs (Disability-Adjusted Life Years)	Tropical Latin America	Both	Age-standardized	Colon and rectum cancer	Dietary risks	Rate	1998	92.28661248154	140.12654961334	32.35169248809
618	DALYs (Disability-Adjusted Life Years)	Tropical Latin America	Both	Age-standardized	Colon and rectum cancer	Dietary risks	Rate	1999	94.02074623115	143.09968546052	32.63129143381
619	DALYs (Disability-Adjusted Life Years)	Tropical Latin America	Both	Age-standardized	Colon and rectum cancer	Dietary risks	Rate	2000	96.01185927596	145.65840704414	33.03777639275
620	DALYs (Disability-Adjusted Life Years)	Tropical Latin America	Both	Age-standardized	Colon and rectum cancer	Dietary risks	Rate	2001	97.71883250841	148.81275828732	33.219944488
621	DALYs (Disability-Adjusted Life Years)	Tropical Latin America	Both	Age-standardized	Colon and rectum cancer	Dietary risks	Rate	2002	99.3673021865	151.82084265818	33.53235808087
622	DALYs (Disability-Adjusted Life Years)	Tropical Latin America	Both	Age-standardized	Colon and rectum cancer	Dietary risks	Rate	2003	99.89750221611	152.47646243149	33.38495903409
623	DALYs (Disability-Adjusted Life Years)	Tropical Latin America	Both	Age-standardized	Colon and rectum cancer	Dietary risks	Rate	2004	100.67750712983	153.8249590257	33.15418700346
624	DALYs (Disability-Adjusted Life Years)	Tropical Latin America	Both	Age-standardized	Colon and rectum cancer	Dietary risks	Rate	2005	100.2419046687	153.35820248219	32.72952435459
625	DALYs (Disability-Adjusted Life Years)	Tropical Latin America	Both	Age-standardized	Colon and rectum cancer	Dietary risks	Rate	2006	100.27719292798	154.51161608891	32.3509418836
626	DALYs (Disability-Adjusted Life Years)	Tropical Latin America	Both	Age-standardized	Colon and rectum cancer	Dietary risks	Rate	2007	100.32561856483	155.56596146652	32.03150890989
627	DALYs (Disability-Adjusted Life Years)	Tropical Latin America	Both	Age-standardized	Colon and rectum cancer	Dietary risks	Rate	2008	101.14479081801	156.73368285297	31.80214657453
628	DALYs (Disability-Adjusted Life Years)	Tropical Latin America	Both	Age-standardized	Colon and rectum cancer	Dietary risks	Rate	2009	101.19734399115	157.91053504195	31.61662044739
629	DALYs (Disability-Adjusted Life Years)	Tropical Latin America	Both	Age-standardized	Colon and rectum cancer	Dietary risks	Rate	2010	101.59446851111	158.71341338801	31.4969072941
630	DALYs (Disability-Adjusted Life Years)	Tropical Latin America	Both	Age-standardized	Colon and rectum cancer	Dietary risks	Rate	2011	102.46915185851	159.4889334272	31.62561572513
631	DALYs (Disability-Adjusted Life Years)	Tropical Latin America	Both	Age-standardized	Colon and rectum cancer	Dietary risks	Rate	2012	101.83668857204	158.41094016634	31.33214830481
632	DALYs (Disability-Adjusted Life Years)	Tropical Latin America	Both	Age-standardized	Colon and rectum cancer	Dietary risks	Rate	2013	101.9712185748	158.48034638462	31.34642724153
633	DALYs (Disability-Adjusted Life Years)	Tropical Latin America	Both	Age-standardized	Colon and rectum cancer	Dietary risks	Rate	2014	101.91872333924	157.46177370694	31.49524277771
634	DALYs (Disability-Adjusted Life Years)	Tropical Latin America	Both	Age-standardized	Colon and rectum cancer	Dietary risks	Rate	2015	101.98729148775	157.40514230754	31.39317133398
635	DALYs (Disability-Adjusted Life Years)	Tropical Latin America	Both	Age-standardized	Colon and rectum cancer	Dietary risks	Rate	2016	104.5556198392	160.71026481816	32.27275858469
636	DALYs (Disability-Adjusted Life Years)	Tropical Latin America	Both	Age-standardized	Colon and rectum cancer	Dietary risks	Rate	2017	103.55928499403	160.09330935521	32.09139329149
637	DALYs (Disability-Adjusted Life Years)	Tropical Latin America	Both	Age-standardized	Colon and rectum cancer	Dietary risks	Rate	2018	104.02672377356	160.19217734971	32.11440940567
638	DALYs (Disability-Adjusted Life Years)	Tropical Latin America	Both	Age-standardized	Colon and rectum cancer	Dietary risks	Rate	2019	105.48516533298	163.17617107147	32.5329243018
639	DALYs (Disability-Adjusted Life Years)	Tropical Latin America	Both	Age-standardized	Colon and rectum cancer	Dietary risks	Rate	2020	105.81730693895	164.3556951261	32.91887050388
640	DALYs (Disability-Adjusted Life Years)	Tropical Latin America	Both	Age-standardized	Colon and rectum cancer	Dietary risks	Rate	2021	105.30079551626	163.10623948432	32.16638731748
641	DALYs (Disability-Adjusted Life Years)	Western Sub-Saharan Africa	Both	Age-standardized	Colon and rectum cancer	Dietary risks	Rate	1990	59.96753348164999	82.45774973514	33.5982108333
642	DALYs (Disability-Adjusted Life Years)	Western Sub-Saharan Africa	Both	Age-standardized	Colon and rectum cancer	Dietary risks	Rate	1991	59.7538608037	80.91422360298	32.86814387348
643	DALYs (Disability-Adjusted Life Years)	Western Sub-Saharan Africa	Both	Age-standardized	Colon and rectum cancer	Dietary risks	Rate	1992	59.73775953684	82.95906912082	33.62134884656
644	DALYs (Disability-Adjusted Life Years)	Western Sub-Saharan Africa	Both	Age-standardized	Colon and rectum cancer	Dietary risks	Rate	1993	59.66532249381999	82.94136419068	33.17711864209
645	DALYs (Disability-Adjusted Life Years)	Western Sub-Saharan Africa	Both	Age-standardized	Colon and rectum cancer	Dietary risks	Rate	1994	59.61639516451	82.68726207566	33.48890554481
646	DALYs (Disability-Adjusted Life Years)	Western Sub-Saharan Africa	Both	Age-standardized	Colon and rectum cancer	Dietary risks	Rate	1995	59.38681770700001	81.9168415959	34.71161862992
647	DALYs (Disability-Adjusted Life Years)	Western Sub-Saharan Africa	Both	Age-standardized	Colon and rectum cancer	Dietary risks	Rate	1996	58.85985300466999	81.75953704564999	33.33241576818
648	DALYs (Disability-Adjusted Life Years)	Western Sub-Saharan Africa	Both	Age-standardized	Colon and rectum cancer	Dietary risks	Rate	1997	58.48636017149001	80.26194332704999	32.91287523234
649	DALYs (Disability-Adjusted Life Years)	Western Sub-Saharan Africa	Both	Age-standardized	Colon and rectum cancer	Dietary risks	Rate	1998	58.25548161944	80.08661751577999	31.88467700648
650	DALYs (Disability-Adjusted Life Years)	Western Sub-Saharan Africa	Both	Age-standardized	Colon and rectum cancer	Dietary risks	Rate	1999	57.96731543296001	79.80071588014	32.40918863499
651	DALYs (Disability-Adjusted Life Years)	Western Sub-Saharan Africa	Both	Age-standardized	Colon and rectum cancer	Dietary risks	Rate	2000	57.86173266602	81.38581150332	30.64324294888
652	DALYs (Disability-Adjusted Life Years)	Western Sub-Saharan Africa	Both	Age-standardized	Colon and rectum cancer	Dietary risks	Rate	2001	58.02987129781999	80.79944395937	31.17545426322
653	DALYs (Disability-Adjusted Life Years)	Western Sub-Saharan Africa	Both	Age-standardized	Colon and rectum cancer	Dietary risks	Rate	2002	58.45273203868	81.50143264346	31.07035195478
654	DALYs (Disability-Adjusted Life Years)	Western Sub-Saharan Africa	Both	Age-standardized	Colon and rectum cancer	Dietary risks	Rate	2003	58.44435445007	80.77335641024	31.32644535916
655	DALYs (Disability-Adjusted Life Years)	Western Sub-Saharan Africa	Both	Age-standardized	Colon and rectum cancer	Dietary risks	Rate	2004	58.54760828875	82.67532380992999	29.93999843426
656	DALYs (Disability-Adjusted Life Years)	Western Sub-Saharan Africa	Both	Age-standardized	Colon and rectum cancer	Dietary risks	Rate	2005	58.43542653163	81.65417542036	30.51425583796
657	DALYs (Disability-Adjusted Life Years)	Western Sub-Saharan Africa	Both	Age-standardized	Colon and rectum cancer	Dietary risks	Rate	2006	58.43358849388	82.62577537427	30.57892875684
658	DALYs (Disability-Adjusted Life Years)	Western Sub-Saharan Africa	Both	Age-standardized	Colon and rectum cancer	Dietary risks	Rate	2007	58.31858346103999	83.70718685645001	28.81704043175
659	DALYs (Disability-Adjusted Life Years)	Western Sub-Saharan Africa	Both	Age-standardized	Colon and rectum cancer	Dietary risks	Rate	2008	58.11305765457	83.13156916289999	29.28030382063
660	DALYs (Disability-Adjusted Life Years)	Western Sub-Saharan Africa	Both	Age-standardized	Colon and rectum cancer	Dietary risks	Rate	2009	58.31178621225	83.13407915185	29.79920390231
661	DALYs (Disability-Adjusted Life Years)	Western Sub-Saharan Africa	Both	Age-standardized	Colon and rectum cancer	Dietary risks	Rate	2010	58.79839156358	83.13947102726	28.88896677534
662	DALYs (Disability-Adjusted Life Years)	Western Sub-Saharan Africa	Both	Age-standardized	Colon and rectum cancer	Dietary risks	Rate	2011	59.27071121018999	83.95020429841999	28.84661920654
663	DALYs (Disability-Adjusted Life Years)	Western Sub-Saharan Africa	Both	Age-standardized	Colon and rectum cancer	Dietary risks	Rate	2012	59.68637099669	83.69516823879	29.29145452721
664	DALYs (Disability-Adjusted Life Years)	Western Sub-Saharan Africa	Both	Age-standardized	Colon and rectum cancer	Dietary risks	Rate	2013	60.21214853512001	85.68306192952001	29.54717855203
665	DALYs (Disability-Adjusted Life Years)	Western Sub-Saharan Africa	Both	Age-standardized	Colon and rectum cancer	Dietary risks	Rate	2014	60.4254672994	85.49701765884	30.14683386072
666	DALYs (Disability-Adjusted Life Years)	Western Sub-Saharan Africa	Both	Age-standardized	Colon and rectum cancer	Dietary risks	Rate	2015	59.9716632137	85.59421762557	29.72647919486
667	DALYs (Disability-Adjusted Life Years)	Western Sub-Saharan Africa	Both	Age-standardized	Colon and rectum cancer	Dietary risks	Rate	2016	60.17972021562	85.64778386281	29.45722942822
668	DALYs (Disability-Adjusted Life Years)	Western Sub-Saharan Africa	Both	Age-standardized	Colon and rectum cancer	Dietary risks	Rate	2017	59.93691477508	84.56701221152	28.87928463904
669	DALYs (Disability-Adjusted Life Years)	Western Sub-Saharan Africa	Both	Age-standardized	Colon and rectum cancer	Dietary risks	Rate	2018	59.58746085177	86.24880644062	28.23311209739
670	DALYs (Disability-Adjusted Life Years)	Western Sub-Saharan Africa	Both	Age-standardized	Colon and rectum cancer	Dietary risks	Rate	2019	59.23439226708	85.39835607187	27.79168182226
671	DALYs (Disability-Adjusted Life Years)	Western Sub-Saharan Africa	Both	Age-standardized	Colon and rectum cancer	Dietary risks	Rate	2020	58.8134943453	83.47694290177999	28.01690684977
672	DALYs (Disability-Adjusted Life Years)	Western Sub-Saharan Africa	Both	Age-standardized	Colon and rectum cancer	Dietary risks	Rate	2021	58.66163303619	82.69111452429	27.40887465192
