# Supplementary material for: Global impact of dietary risks on cancers: burdens across regions from 1990 to 2021 and the projection to 2035
Source: Front Nutr. 2025 Jul 4;12:1585305. doi: 10.3389/fnut.2025.1585305 (PMC12271164; doi:10.3389/fnut.2025.1585305)
Supplement: Supplementary file 1 [file Data_Sheet_1.zip › Supplementary data/Fig 8/Fig 8I.csv]

	measure_name	location_name	sex_name	age_name	cause_name	rei_name	metric_name	year	val	upper	lower
1	Deaths	East Asia	Both	Age-standardized	Tracheal, bronchus, and lung cancer	Dietary risks	Rate	1990	2.12112881542	3.21969882418	1.03992989955
2	Deaths	East Asia	Both	Age-standardized	Tracheal, bronchus, and lung cancer	Dietary risks	Rate	1991	2.0865448138	3.10345519547	1.04289943498
3	Deaths	East Asia	Both	Age-standardized	Tracheal, bronchus, and lung cancer	Dietary risks	Rate	1992	2.04665711066	2.98310909237	1.03226094439
4	Deaths	East Asia	Both	Age-standardized	Tracheal, bronchus, and lung cancer	Dietary risks	Rate	1993	2.00707248268	2.95561546268	1.02650997451
5	Deaths	East Asia	Both	Age-standardized	Tracheal, bronchus, and lung cancer	Dietary risks	Rate	1994	1.96748849988	2.90043442247	0.96353047837
6	Deaths	East Asia	Both	Age-standardized	Tracheal, bronchus, and lung cancer	Dietary risks	Rate	1995	1.93362580202	2.82094017436	0.95310084209
7	Deaths	East Asia	Both	Age-standardized	Tracheal, bronchus, and lung cancer	Dietary risks	Rate	1996	1.89122855609	2.83150011912	0.94122020976
8	Deaths	East Asia	Both	Age-standardized	Tracheal, bronchus, and lung cancer	Dietary risks	Rate	1997	1.84683980702	2.76291272286	0.97195603405
9	Deaths	East Asia	Both	Age-standardized	Tracheal, bronchus, and lung cancer	Dietary risks	Rate	1998	1.81135134888	2.6646025609	0.93364343636
10	Deaths	East Asia	Both	Age-standardized	Tracheal, bronchus, and lung cancer	Dietary risks	Rate	1999	1.78458895775	2.64611639063	0.92047187584
11	Deaths	East Asia	Both	Age-standardized	Tracheal, bronchus, and lung cancer	Dietary risks	Rate	2000	1.78497435809	2.64451858517	0.94622273654
12	Deaths	East Asia	Both	Age-standardized	Tracheal, bronchus, and lung cancer	Dietary risks	Rate	2001	1.75774722954	2.62417559355	0.92543181077
13	Deaths	East Asia	Both	Age-standardized	Tracheal, bronchus, and lung cancer	Dietary risks	Rate	2002	1.70711639079	2.49607695221	0.89136380543
14	Deaths	East Asia	Both	Age-standardized	Tracheal, bronchus, and lung cancer	Dietary risks	Rate	2003	1.6698642174	2.4674059294	0.8565918507600001
15	Deaths	East Asia	Both	Age-standardized	Tracheal, bronchus, and lung cancer	Dietary risks	Rate	2004	1.63238239549	2.43415558268	0.85676616708
16	Deaths	East Asia	Both	Age-standardized	Tracheal, bronchus, and lung cancer	Dietary risks	Rate	2005	1.55709308276	2.28436036764	0.8099848180899999
17	Deaths	East Asia	Both	Age-standardized	Tracheal, bronchus, and lung cancer	Dietary risks	Rate	2006	1.42783033731	2.10809584137	0.73326629025
18	Deaths	East Asia	Both	Age-standardized	Tracheal, bronchus, and lung cancer	Dietary risks	Rate	2007	1.35055071767	2.02718275696	0.68523285357
19	Deaths	East Asia	Both	Age-standardized	Tracheal, bronchus, and lung cancer	Dietary risks	Rate	2008	1.30827044537	1.92550858025	0.67980945686
20	Deaths	East Asia	Both	Age-standardized	Tracheal, bronchus, and lung cancer	Dietary risks	Rate	2009	1.26876855696	1.89481950835	0.67760695882
21	Deaths	East Asia	Both	Age-standardized	Tracheal, bronchus, and lung cancer	Dietary risks	Rate	2010	1.23612659778	1.86261066653	0.6365541259799999
22	Deaths	East Asia	Both	Age-standardized	Tracheal, bronchus, and lung cancer	Dietary risks	Rate	2011	1.1937936628	1.77959419224	0.62587810959
23	Deaths	East Asia	Both	Age-standardized	Tracheal, bronchus, and lung cancer	Dietary risks	Rate	2012	1.13966679263	1.71344118255	0.59707471784
24	Deaths	East Asia	Both	Age-standardized	Tracheal, bronchus, and lung cancer	Dietary risks	Rate	2013	1.08821758067	1.59943282036	0.58422428989
25	Deaths	East Asia	Both	Age-standardized	Tracheal, bronchus, and lung cancer	Dietary risks	Rate	2014	1.04160169985	1.54419815705	0.55428945047
26	Deaths	East Asia	Both	Age-standardized	Tracheal, bronchus, and lung cancer	Dietary risks	Rate	2015	1.01507577432	1.49284744344	0.5202889204
27	Deaths	East Asia	Both	Age-standardized	Tracheal, bronchus, and lung cancer	Dietary risks	Rate	2016	0.99782710072	1.50624781961	0.53422355169
28	Deaths	East Asia	Both	Age-standardized	Tracheal, bronchus, and lung cancer	Dietary risks	Rate	2017	0.97043039719	1.48191329967	0.4915280065
29	Deaths	East Asia	Both	Age-standardized	Tracheal, bronchus, and lung cancer	Dietary risks	Rate	2018	0.95126483206	1.47222104203	0.48625801466
30	Deaths	East Asia	Both	Age-standardized	Tracheal, bronchus, and lung cancer	Dietary risks	Rate	2019	0.94056714357	1.43587220143	0.48125271175
31	Deaths	East Asia	Both	Age-standardized	Tracheal, bronchus, and lung cancer	Dietary risks	Rate	2020	0.93147267166	1.43754531018	0.4729517522
32	Deaths	East Asia	Both	Age-standardized	Tracheal, bronchus, and lung cancer	Dietary risks	Rate	2021	0.92039404002	1.43900733369	0.47021379647
33	Deaths	Southeast Asia	Both	Age-standardized	Tracheal, bronchus, and lung cancer	Dietary risks	Rate	1990	1.37585541003	2.06874422991	0.69856377806
34	Deaths	Southeast Asia	Both	Age-standardized	Tracheal, bronchus, and lung cancer	Dietary risks	Rate	1991	1.36127515445	2.06123457106	0.68834524014
35	Deaths	Southeast Asia	Both	Age-standardized	Tracheal, bronchus, and lung cancer	Dietary risks	Rate	1992	1.34284438204	2.00995861852	0.68453161542
36	Deaths	Southeast Asia	Both	Age-standardized	Tracheal, bronchus, and lung cancer	Dietary risks	Rate	1993	1.31718636564	1.97084905397	0.6695984498700001
37	Deaths	Southeast Asia	Both	Age-standardized	Tracheal, bronchus, and lung cancer	Dietary risks	Rate	1994	1.28697004837	1.90199608319	0.66589595454
38	Deaths	Southeast Asia	Both	Age-standardized	Tracheal, bronchus, and lung cancer	Dietary risks	Rate	1995	1.2518168247	1.84695247821	0.62814618184
39	Deaths	Southeast Asia	Both	Age-standardized	Tracheal, bronchus, and lung cancer	Dietary risks	Rate	1996	1.20972858945	1.76128310098	0.60172036865
40	Deaths	Southeast Asia	Both	Age-standardized	Tracheal, bronchus, and lung cancer	Dietary risks	Rate	1997	1.16613060425	1.71851304971	0.5884359781599999
41	Deaths	Southeast Asia	Both	Age-standardized	Tracheal, bronchus, and lung cancer	Dietary risks	Rate	1998	1.13748080538	1.66012447425	0.57734741677
42	Deaths	Southeast Asia	Both	Age-standardized	Tracheal, bronchus, and lung cancer	Dietary risks	Rate	1999	1.11102356744	1.63021625999	0.56719738592
43	Deaths	Southeast Asia	Both	Age-standardized	Tracheal, bronchus, and lung cancer	Dietary risks	Rate	2000	1.0795019116	1.56957959968	0.54587560934
44	Deaths	Southeast Asia	Both	Age-standardized	Tracheal, bronchus, and lung cancer	Dietary risks	Rate	2001	1.04487482724	1.53279883337	0.53383564656
45	Deaths	Southeast Asia	Both	Age-standardized	Tracheal, bronchus, and lung cancer	Dietary risks	Rate	2002	1.01225913166	1.45954270579	0.51837257143
46	Deaths	Southeast Asia	Both	Age-standardized	Tracheal, bronchus, and lung cancer	Dietary risks	Rate	2003	0.9810512253	1.44320797072	0.50386514859
47	Deaths	Southeast Asia	Both	Age-standardized	Tracheal, bronchus, and lung cancer	Dietary risks	Rate	2004	0.95046516922	1.38339624527	0.49052434532
48	Deaths	Southeast Asia	Both	Age-standardized	Tracheal, bronchus, and lung cancer	Dietary risks	Rate	2005	0.92169406455	1.3288319148	0.46900390533
49	Deaths	Southeast Asia	Both	Age-standardized	Tracheal, bronchus, and lung cancer	Dietary risks	Rate	2006	0.88976068081	1.29617945396	0.45849608477
50	Deaths	Southeast Asia	Both	Age-standardized	Tracheal, bronchus, and lung cancer	Dietary risks	Rate	2007	0.8618868477400001	1.2542560503	0.44789473741
51	Deaths	Southeast Asia	Both	Age-standardized	Tracheal, bronchus, and lung cancer	Dietary risks	Rate	2008	0.8383996181	1.2096677844	0.42972847701
52	Deaths	Southeast Asia	Both	Age-standardized	Tracheal, bronchus, and lung cancer	Dietary risks	Rate	2009	0.81766468288	1.20067514696	0.42199828507
53	Deaths	Southeast Asia	Both	Age-standardized	Tracheal, bronchus, and lung cancer	Dietary risks	Rate	2010	0.7979999130600001	1.16470614063	0.41119452218
54	Deaths	Southeast Asia	Both	Age-standardized	Tracheal, bronchus, and lung cancer	Dietary risks	Rate	2011	0.7790418071799999	1.1503692935	0.39720823384
55	Deaths	Southeast Asia	Both	Age-standardized	Tracheal, bronchus, and lung cancer	Dietary risks	Rate	2012	0.75768990447	1.11713598084	0.38194365982
56	Deaths	Southeast Asia	Both	Age-standardized	Tracheal, bronchus, and lung cancer	Dietary risks	Rate	2013	0.7403201916600001	1.07945473308	0.38065283111
57	Deaths	Southeast Asia	Both	Age-standardized	Tracheal, bronchus, and lung cancer	Dietary risks	Rate	2014	0.7262790114700001	1.06117458213	0.37674239715
58	Deaths	Southeast Asia	Both	Age-standardized	Tracheal, bronchus, and lung cancer	Dietary risks	Rate	2015	0.71741733609	1.04835976186	0.36066165384
59	Deaths	Southeast Asia	Both	Age-standardized	Tracheal, bronchus, and lung cancer	Dietary risks	Rate	2016	0.70797329252	1.04085229045	0.36645586473
60	Deaths	Southeast Asia	Both	Age-standardized	Tracheal, bronchus, and lung cancer	Dietary risks	Rate	2017	0.69856785877	1.02250855956	0.36015136644
61	Deaths	Southeast Asia	Both	Age-standardized	Tracheal, bronchus, and lung cancer	Dietary risks	Rate	2018	0.69358582394	1.02800358249	0.35683936434
62	Deaths	Southeast Asia	Both	Age-standardized	Tracheal, bronchus, and lung cancer	Dietary risks	Rate	2019	0.6907654196	1.02822404249	0.34850779353
63	Deaths	Southeast Asia	Both	Age-standardized	Tracheal, bronchus, and lung cancer	Dietary risks	Rate	2020	0.68396456561	1.01096222208	0.33688092397
64	Deaths	Southeast Asia	Both	Age-standardized	Tracheal, bronchus, and lung cancer	Dietary risks	Rate	2021	0.6808299977300001	1.03121613403	0.3335874749
65	Deaths	High-income North America	Both	Age-standardized	Tracheal, bronchus, and lung cancer	Dietary risks	Rate	1990	1.37470273469	2.00992149885	0.70347620055
66	Deaths	High-income North America	Both	Age-standardized	Tracheal, bronchus, and lung cancer	Dietary risks	Rate	1991	1.34820747613	1.96817435856	0.68832872703
67	Deaths	High-income North America	Both	Age-standardized	Tracheal, bronchus, and lung cancer	Dietary risks	Rate	1992	1.31767716748	1.92294217029	0.6715846623499999
68	Deaths	High-income North America	Both	Age-standardized	Tracheal, bronchus, and lung cancer	Dietary risks	Rate	1993	1.30223080032	1.8980784044	0.6609871226499999
69	Deaths	High-income North America	Both	Age-standardized	Tracheal, bronchus, and lung cancer	Dietary risks	Rate	1994	1.26990053806	1.85305770974	0.6421695523
70	Deaths	High-income North America	Both	Age-standardized	Tracheal, bronchus, and lung cancer	Dietary risks	Rate	1995	1.24936911975	1.82007915951	0.62974555192
71	Deaths	High-income North America	Both	Age-standardized	Tracheal, bronchus, and lung cancer	Dietary risks	Rate	1996	1.20598192407	1.75574497577	0.60841582281
72	Deaths	High-income North America	Both	Age-standardized	Tracheal, bronchus, and lung cancer	Dietary risks	Rate	1997	1.16383476878	1.6977214254	0.58571854767
73	Deaths	High-income North America	Both	Age-standardized	Tracheal, bronchus, and lung cancer	Dietary risks	Rate	1998	1.13182125719	1.64953341006	0.56974690287
74	Deaths	High-income North America	Both	Age-standardized	Tracheal, bronchus, and lung cancer	Dietary risks	Rate	1999	1.10468937315	1.6102927602	0.55530806464
75	Deaths	High-income North America	Both	Age-standardized	Tracheal, bronchus, and lung cancer	Dietary risks	Rate	2000	1.07878477546	1.57114067455	0.5428786411200001
76	Deaths	High-income North America	Both	Age-standardized	Tracheal, bronchus, and lung cancer	Dietary risks	Rate	2001	1.05960814958	1.54456873531	0.5342214722299999
77	Deaths	High-income North America	Both	Age-standardized	Tracheal, bronchus, and lung cancer	Dietary risks	Rate	2002	1.04569985987	1.5255414679	0.52870825533
78	Deaths	High-income North America	Both	Age-standardized	Tracheal, bronchus, and lung cancer	Dietary risks	Rate	2003	1.02810853704	1.5022263532	0.51933558625
79	Deaths	High-income North America	Both	Age-standardized	Tracheal, bronchus, and lung cancer	Dietary risks	Rate	2004	1.01255477951	1.47828144383	0.51077968037
80	Deaths	High-income North America	Both	Age-standardized	Tracheal, bronchus, and lung cancer	Dietary risks	Rate	2005	0.98863202414	1.44841827093	0.49880782911
81	Deaths	High-income North America	Both	Age-standardized	Tracheal, bronchus, and lung cancer	Dietary risks	Rate	2006	0.97919453457	1.43716984152	0.49192538671
82	Deaths	High-income North America	Both	Age-standardized	Tracheal, bronchus, and lung cancer	Dietary risks	Rate	2007	0.96052038705	1.41966418501	0.48068658816
83	Deaths	High-income North America	Both	Age-standardized	Tracheal, bronchus, and lung cancer	Dietary risks	Rate	2008	0.94651015734	1.40612400076	0.4717511395
84	Deaths	High-income North America	Both	Age-standardized	Tracheal, bronchus, and lung cancer	Dietary risks	Rate	2009	0.94157568712	1.38918412756	0.47014746797
85	Deaths	High-income North America	Both	Age-standardized	Tracheal, bronchus, and lung cancer	Dietary risks	Rate	2010	0.90330101184	1.34133331016	0.45078612827
86	Deaths	High-income North America	Both	Age-standardized	Tracheal, bronchus, and lung cancer	Dietary risks	Rate	2011	0.89626014873	1.32477401391	0.44532246346
87	Deaths	High-income North America	Both	Age-standardized	Tracheal, bronchus, and lung cancer	Dietary risks	Rate	2012	0.88226659806	1.30339109016	0.43734242347
88	Deaths	High-income North America	Both	Age-standardized	Tracheal, bronchus, and lung cancer	Dietary risks	Rate	2013	0.8610231932300001	1.27804899255	0.42519162576
89	Deaths	High-income North America	Both	Age-standardized	Tracheal, bronchus, and lung cancer	Dietary risks	Rate	2014	0.84750012754	1.26762584742	0.4165659746
90	Deaths	High-income North America	Both	Age-standardized	Tracheal, bronchus, and lung cancer	Dietary risks	Rate	2015	0.8097051440099999	1.21397889282	0.39788439146
91	Deaths	High-income North America	Both	Age-standardized	Tracheal, bronchus, and lung cancer	Dietary risks	Rate	2016	0.79133620985	1.18864243808	0.38847672173
92	Deaths	High-income North America	Both	Age-standardized	Tracheal, bronchus, and lung cancer	Dietary risks	Rate	2017	0.76215976411	1.14890206728	0.37400641782
93	Deaths	High-income North America	Both	Age-standardized	Tracheal, bronchus, and lung cancer	Dietary risks	Rate	2018	0.7290403952100001	1.10347425978	0.35787877922
94	Deaths	High-income North America	Both	Age-standardized	Tracheal, bronchus, and lung cancer	Dietary risks	Rate	2019	0.7063065359599999	1.07516955803	0.34671551069
95	Deaths	High-income North America	Both	Age-standardized	Tracheal, bronchus, and lung cancer	Dietary risks	Rate	2020	0.69384854155	1.06000840449	0.34277245142
96	Deaths	High-income North America	Both	Age-standardized	Tracheal, bronchus, and lung cancer	Dietary risks	Rate	2021	0.6999427179400001	1.07328786012	0.34927296731
97	Deaths	Central Asia	Both	Age-standardized	Tracheal, bronchus, and lung cancer	Dietary risks	Rate	1990	1.7782041207	2.59200055728	0.90204694114
98	Deaths	Central Asia	Both	Age-standardized	Tracheal, bronchus, and lung cancer	Dietary risks	Rate	1991	1.70776381862	2.49201805872	0.85767109579
99	Deaths	Central Asia	Both	Age-standardized	Tracheal, bronchus, and lung cancer	Dietary risks	Rate	1992	1.66296413192	2.41126624136	0.83221762737
100	Deaths	Central Asia	Both	Age-standardized	Tracheal, bronchus, and lung cancer	Dietary risks	Rate	1993	1.62462863167	2.35184662728	0.80655258052
101	Deaths	Central Asia	Both	Age-standardized	Tracheal, bronchus, and lung cancer	Dietary risks	Rate	1994	1.53601935889	2.23826531098	0.77405491713
102	Deaths	Central Asia	Both	Age-standardized	Tracheal, bronchus, and lung cancer	Dietary risks	Rate	1995	1.56023967208	2.30163434674	0.77207649294
103	Deaths	Central Asia	Both	Age-standardized	Tracheal, bronchus, and lung cancer	Dietary risks	Rate	1996	1.50087443559	2.20141878279	0.7465587109
104	Deaths	Central Asia	Both	Age-standardized	Tracheal, bronchus, and lung cancer	Dietary risks	Rate	1997	1.4252248724	2.10567668976	0.71362647486
105	Deaths	Central Asia	Both	Age-standardized	Tracheal, bronchus, and lung cancer	Dietary risks	Rate	1998	1.35726493277	2.00273339456	0.68112394107
106	Deaths	Central Asia	Both	Age-standardized	Tracheal, bronchus, and lung cancer	Dietary risks	Rate	1999	1.28086587966	1.89466479212	0.64629418881
107	Deaths	Central Asia	Both	Age-standardized	Tracheal, bronchus, and lung cancer	Dietary risks	Rate	2000	1.23861235337	1.83736693915	0.618951229
108	Deaths	Central Asia	Both	Age-standardized	Tracheal, bronchus, and lung cancer	Dietary risks	Rate	2001	1.1634581158	1.72021744859	0.58029240865
109	Deaths	Central Asia	Both	Age-standardized	Tracheal, bronchus, and lung cancer	Dietary risks	Rate	2002	1.10370851682	1.61365608855	0.55280269699
110	Deaths	Central Asia	Both	Age-standardized	Tracheal, bronchus, and lung cancer	Dietary risks	Rate	2003	1.04937220616	1.5308675427	0.52241878693
111	Deaths	Central Asia	Both	Age-standardized	Tracheal, bronchus, and lung cancer	Dietary risks	Rate	2004	0.96615205976	1.40421615666	0.47760133128
112	Deaths	Central Asia	Both	Age-standardized	Tracheal, bronchus, and lung cancer	Dietary risks	Rate	2005	0.90220235111	1.30676686229	0.4426057195200001
113	Deaths	Central Asia	Both	Age-standardized	Tracheal, bronchus, and lung cancer	Dietary risks	Rate	2006	0.8219858270699999	1.19026958499	0.40244064066
114	Deaths	Central Asia	Both	Age-standardized	Tracheal, bronchus, and lung cancer	Dietary risks	Rate	2007	0.7553566367100001	1.08885136954	0.37807724651
115	Deaths	Central Asia	Both	Age-standardized	Tracheal, bronchus, and lung cancer	Dietary risks	Rate	2008	0.72000983189	1.03428354618	0.36314355142
116	Deaths	Central Asia	Both	Age-standardized	Tracheal, bronchus, and lung cancer	Dietary risks	Rate	2009	0.68744127304	0.98676129824	0.34502042071
117	Deaths	Central Asia	Both	Age-standardized	Tracheal, bronchus, and lung cancer	Dietary risks	Rate	2010	0.65828125941	0.94620025902	0.32891299224
118	Deaths	Central Asia	Both	Age-standardized	Tracheal, bronchus, and lung cancer	Dietary risks	Rate	2011	0.6348045771299999	0.91356929308	0.32108041465
119	Deaths	Central Asia	Both	Age-standardized	Tracheal, bronchus, and lung cancer	Dietary risks	Rate	2012	0.61102711463	0.8833900949	0.30962707918
120	Deaths	Central Asia	Both	Age-standardized	Tracheal, bronchus, and lung cancer	Dietary risks	Rate	2013	0.58022815181	0.84560091694	0.29372557814
121	Deaths	Central Asia	Both	Age-standardized	Tracheal, bronchus, and lung cancer	Dietary risks	Rate	2014	0.56012065223	0.8158290910399999	0.2844933649
122	Deaths	Central Asia	Both	Age-standardized	Tracheal, bronchus, and lung cancer	Dietary risks	Rate	2015	0.5429045233500001	0.7847479676	0.27812862223
123	Deaths	Central Asia	Both	Age-standardized	Tracheal, bronchus, and lung cancer	Dietary risks	Rate	2016	0.5372003892	0.7828465351399999	0.27493685173
124	Deaths	Central Asia	Both	Age-standardized	Tracheal, bronchus, and lung cancer	Dietary risks	Rate	2017	0.50937749004	0.73300836767	0.2617495288
125	Deaths	Central Asia	Both	Age-standardized	Tracheal, bronchus, and lung cancer	Dietary risks	Rate	2018	0.49489652284	0.71838829297	0.25197389927
126	Deaths	Central Asia	Both	Age-standardized	Tracheal, bronchus, and lung cancer	Dietary risks	Rate	2019	0.48487557544	0.71214978996	0.24661571899
127	Deaths	Central Asia	Both	Age-standardized	Tracheal, bronchus, and lung cancer	Dietary risks	Rate	2020	0.47593999913	0.68942898426	0.24397436812
128	Deaths	Central Asia	Both	Age-standardized	Tracheal, bronchus, and lung cancer	Dietary risks	Rate	2021	0.46273282177	0.6772123222599999	0.23909168467
129	Deaths	Caribbean	Both	Age-standardized	Tracheal, bronchus, and lung cancer	Dietary risks	Rate	1990	0.48681691838	0.72481938663	0.24209915536
130	Deaths	Caribbean	Both	Age-standardized	Tracheal, bronchus, and lung cancer	Dietary risks	Rate	1991	0.47328347595	0.70290736745	0.23556250945
131	Deaths	Caribbean	Both	Age-standardized	Tracheal, bronchus, and lung cancer	Dietary risks	Rate	1992	0.46797412569	0.69408560668	0.23312031395
132	Deaths	Caribbean	Both	Age-standardized	Tracheal, bronchus, and lung cancer	Dietary risks	Rate	1993	0.45419669053	0.67228571368	0.22626855288
133	Deaths	Caribbean	Both	Age-standardized	Tracheal, bronchus, and lung cancer	Dietary risks	Rate	1994	0.44550472376	0.65782561768	0.22165619924
134	Deaths	Caribbean	Both	Age-standardized	Tracheal, bronchus, and lung cancer	Dietary risks	Rate	1995	0.4476195663100001	0.66093114352	0.22498802905
135	Deaths	Caribbean	Both	Age-standardized	Tracheal, bronchus, and lung cancer	Dietary risks	Rate	1996	0.44039964947	0.65012976645	0.22185532827
136	Deaths	Caribbean	Both	Age-standardized	Tracheal, bronchus, and lung cancer	Dietary risks	Rate	1997	0.42353841201	0.62829681459	0.21505886674
137	Deaths	Caribbean	Both	Age-standardized	Tracheal, bronchus, and lung cancer	Dietary risks	Rate	1998	0.41804339066	0.61486247717	0.21383938781
138	Deaths	Caribbean	Both	Age-standardized	Tracheal, bronchus, and lung cancer	Dietary risks	Rate	1999	0.40502646603	0.5966476014500001	0.20562563109
139	Deaths	Caribbean	Both	Age-standardized	Tracheal, bronchus, and lung cancer	Dietary risks	Rate	2000	0.39593932199	0.5820817675400001	0.20183694214
140	Deaths	Caribbean	Both	Age-standardized	Tracheal, bronchus, and lung cancer	Dietary risks	Rate	2001	0.38554276761	0.57194442389	0.19148431054
141	Deaths	Caribbean	Both	Age-standardized	Tracheal, bronchus, and lung cancer	Dietary risks	Rate	2002	0.37323054793	0.55362404279	0.18725272999
142	Deaths	Caribbean	Both	Age-standardized	Tracheal, bronchus, and lung cancer	Dietary risks	Rate	2003	0.37198345514	0.55582494995	0.18530497656
143	Deaths	Caribbean	Both	Age-standardized	Tracheal, bronchus, and lung cancer	Dietary risks	Rate	2004	0.36889743639	0.5514699759	0.18284594077
144	Deaths	Caribbean	Both	Age-standardized	Tracheal, bronchus, and lung cancer	Dietary risks	Rate	2005	0.36631907962	0.54617310482	0.1824339632
145	Deaths	Caribbean	Both	Age-standardized	Tracheal, bronchus, and lung cancer	Dietary risks	Rate	2006	0.35684799714	0.52925666757	0.17664543302
146	Deaths	Caribbean	Both	Age-standardized	Tracheal, bronchus, and lung cancer	Dietary risks	Rate	2007	0.35811479558	0.52775393177	0.17978423115
147	Deaths	Caribbean	Both	Age-standardized	Tracheal, bronchus, and lung cancer	Dietary risks	Rate	2008	0.35520478386	0.5190379777	0.17497322288
148	Deaths	Caribbean	Both	Age-standardized	Tracheal, bronchus, and lung cancer	Dietary risks	Rate	2009	0.3642057	0.5364127305399999	0.17908472856
149	Deaths	Caribbean	Both	Age-standardized	Tracheal, bronchus, and lung cancer	Dietary risks	Rate	2010	0.34475642797	0.50736264012	0.16970954827
150	Deaths	Caribbean	Both	Age-standardized	Tracheal, bronchus, and lung cancer	Dietary risks	Rate	2011	0.33921295887	0.50209958131	0.16717940653
151	Deaths	Caribbean	Both	Age-standardized	Tracheal, bronchus, and lung cancer	Dietary risks	Rate	2012	0.33374577597	0.49270970273	0.16297852024
152	Deaths	Caribbean	Both	Age-standardized	Tracheal, bronchus, and lung cancer	Dietary risks	Rate	2013	0.33206450305	0.49130122844	0.16274415486
153	Deaths	Caribbean	Both	Age-standardized	Tracheal, bronchus, and lung cancer	Dietary risks	Rate	2014	0.33127786095	0.49280637044	0.16176797006
154	Deaths	Caribbean	Both	Age-standardized	Tracheal, bronchus, and lung cancer	Dietary risks	Rate	2015	0.32840537125	0.48706589859	0.16073856962
155	Deaths	Caribbean	Both	Age-standardized	Tracheal, bronchus, and lung cancer	Dietary risks	Rate	2016	0.32454349071	0.48479346816	0.15849613974
156	Deaths	Caribbean	Both	Age-standardized	Tracheal, bronchus, and lung cancer	Dietary risks	Rate	2017	0.32431682723	0.48377468502	0.16064488952
157	Deaths	Caribbean	Both	Age-standardized	Tracheal, bronchus, and lung cancer	Dietary risks	Rate	2018	0.31875715574	0.46943883538	0.15787937996
158	Deaths	Caribbean	Both	Age-standardized	Tracheal, bronchus, and lung cancer	Dietary risks	Rate	2019	0.31831230908	0.4654076054	0.15781958978
159	Deaths	Caribbean	Both	Age-standardized	Tracheal, bronchus, and lung cancer	Dietary risks	Rate	2020	0.31326142593	0.45928589567	0.15566596113
160	Deaths	Caribbean	Both	Age-standardized	Tracheal, bronchus, and lung cancer	Dietary risks	Rate	2021	0.30910374313	0.45915714487	0.14915503505
161	Deaths	Andean Latin America	Both	Age-standardized	Tracheal, bronchus, and lung cancer	Dietary risks	Rate	1990	0.39524056192	0.61724730728	0.19828971775
162	Deaths	Andean Latin America	Both	Age-standardized	Tracheal, bronchus, and lung cancer	Dietary risks	Rate	1991	0.3667782425	0.55634909874	0.18352699237
163	Deaths	Andean Latin America	Both	Age-standardized	Tracheal, bronchus, and lung cancer	Dietary risks	Rate	1992	0.3829735178000001	0.5790252237	0.18987771143
164	Deaths	Andean Latin America	Both	Age-standardized	Tracheal, bronchus, and lung cancer	Dietary risks	Rate	1993	0.38286630125	0.58786387219	0.18623612007
165	Deaths	Andean Latin America	Both	Age-standardized	Tracheal, bronchus, and lung cancer	Dietary risks	Rate	1994	0.37687066433	0.5590922943400001	0.18548576434
166	Deaths	Andean Latin America	Both	Age-standardized	Tracheal, bronchus, and lung cancer	Dietary risks	Rate	1995	0.37465312031	0.55999514989	0.1837651849
167	Deaths	Andean Latin America	Both	Age-standardized	Tracheal, bronchus, and lung cancer	Dietary risks	Rate	1996	0.35289201401	0.52353477387	0.17875143875
168	Deaths	Andean Latin America	Both	Age-standardized	Tracheal, bronchus, and lung cancer	Dietary risks	Rate	1997	0.34259540541	0.50604768015	0.16780389233
169	Deaths	Andean Latin America	Both	Age-standardized	Tracheal, bronchus, and lung cancer	Dietary risks	Rate	1998	0.33046593917	0.48569192915	0.15999117974
170	Deaths	Andean Latin America	Both	Age-standardized	Tracheal, bronchus, and lung cancer	Dietary risks	Rate	1999	0.29065193711	0.42916266414	0.13992480132
171	Deaths	Andean Latin America	Both	Age-standardized	Tracheal, bronchus, and lung cancer	Dietary risks	Rate	2000	0.28799419075	0.42365304949	0.14160044347
172	Deaths	Andean Latin America	Both	Age-standardized	Tracheal, bronchus, and lung cancer	Dietary risks	Rate	2001	0.27778727206	0.40664055813	0.13963124247
173	Deaths	Andean Latin America	Both	Age-standardized	Tracheal, bronchus, and lung cancer	Dietary risks	Rate	2002	0.27940961362	0.4143567110900001	0.14016517854
174	Deaths	Andean Latin America	Both	Age-standardized	Tracheal, bronchus, and lung cancer	Dietary risks	Rate	2003	0.27747439569	0.40659038051	0.13616240345
175	Deaths	Andean Latin America	Both	Age-standardized	Tracheal, bronchus, and lung cancer	Dietary risks	Rate	2004	0.26858534622	0.39575434993	0.13105710044
176	Deaths	Andean Latin America	Both	Age-standardized	Tracheal, bronchus, and lung cancer	Dietary risks	Rate	2005	0.26166816187	0.3830397387	0.12904974763
177	Deaths	Andean Latin America	Both	Age-standardized	Tracheal, bronchus, and lung cancer	Dietary risks	Rate	2006	0.25281204543	0.36765865933	0.12520300556
178	Deaths	Andean Latin America	Both	Age-standardized	Tracheal, bronchus, and lung cancer	Dietary risks	Rate	2007	0.24470803422	0.36401448989	0.12028226988
179	Deaths	Andean Latin America	Both	Age-standardized	Tracheal, bronchus, and lung cancer	Dietary risks	Rate	2008	0.24147767251	0.36138011753	0.11813205606
180	Deaths	Andean Latin America	Both	Age-standardized	Tracheal, bronchus, and lung cancer	Dietary risks	Rate	2009	0.25045080836	0.36680498571	0.12101994752
181	Deaths	Andean Latin America	Both	Age-standardized	Tracheal, bronchus, and lung cancer	Dietary risks	Rate	2010	0.24737356802	0.36502349142	0.11900493302
182	Deaths	Andean Latin America	Both	Age-standardized	Tracheal, bronchus, and lung cancer	Dietary risks	Rate	2011	0.23986973799	0.35269648084	0.11642287569
183	Deaths	Andean Latin America	Both	Age-standardized	Tracheal, bronchus, and lung cancer	Dietary risks	Rate	2012	0.23113964839	0.33982716199	0.11260924287
184	Deaths	Andean Latin America	Both	Age-standardized	Tracheal, bronchus, and lung cancer	Dietary risks	Rate	2013	0.22126083374	0.33462506844	0.10913360727
185	Deaths	Andean Latin America	Both	Age-standardized	Tracheal, bronchus, and lung cancer	Dietary risks	Rate	2014	0.21229021554	0.31588316706	0.10501015433
186	Deaths	Andean Latin America	Both	Age-standardized	Tracheal, bronchus, and lung cancer	Dietary risks	Rate	2015	0.20617396465	0.30632953006	0.0992270929
187	Deaths	Andean Latin America	Both	Age-standardized	Tracheal, bronchus, and lung cancer	Dietary risks	Rate	2016	0.20777149031	0.3085245895	0.10245510165
188	Deaths	Andean Latin America	Both	Age-standardized	Tracheal, bronchus, and lung cancer	Dietary risks	Rate	2017	0.21817761264	0.32592682666	0.10804030485
189	Deaths	Andean Latin America	Both	Age-standardized	Tracheal, bronchus, and lung cancer	Dietary risks	Rate	2018	0.22435562588	0.33681176915	0.10838151694
190	Deaths	Andean Latin America	Both	Age-standardized	Tracheal, bronchus, and lung cancer	Dietary risks	Rate	2019	0.2351677295	0.35562618445	0.1119321103
191	Deaths	Andean Latin America	Both	Age-standardized	Tracheal, bronchus, and lung cancer	Dietary risks	Rate	2020	0.22529427046	0.34824345519	0.10847846673
192	Deaths	Andean Latin America	Both	Age-standardized	Tracheal, bronchus, and lung cancer	Dietary risks	Rate	2021	0.22117978923	0.34475298919	0.10661424043
193	Deaths	Eastern Europe	Both	Age-standardized	Tracheal, bronchus, and lung cancer	Dietary risks	Rate	1990	1.97221404156	2.86921210889	1.02448543635
194	Deaths	Eastern Europe	Both	Age-standardized	Tracheal, bronchus, and lung cancer	Dietary risks	Rate	1991	1.946472369	2.82990130732	1.00909812491
195	Deaths	Eastern Europe	Both	Age-standardized	Tracheal, bronchus, and lung cancer	Dietary risks	Rate	1992	1.97187689593	2.87014469911	1.01691007694
196	Deaths	Eastern Europe	Both	Age-standardized	Tracheal, bronchus, and lung cancer	Dietary risks	Rate	1993	2.07788512971	3.02324823538	1.06918832403
197	Deaths	Eastern Europe	Both	Age-standardized	Tracheal, bronchus, and lung cancer	Dietary risks	Rate	1994	2.10345106492	3.06737820084	1.07893180882
198	Deaths	Eastern Europe	Both	Age-standardized	Tracheal, bronchus, and lung cancer	Dietary risks	Rate	1995	2.04874684252	2.98980324502	1.04834527893
199	Deaths	Eastern Europe	Both	Age-standardized	Tracheal, bronchus, and lung cancer	Dietary risks	Rate	1996	1.92761342446	2.803048863	0.99003574722
200	Deaths	Eastern Europe	Both	Age-standardized	Tracheal, bronchus, and lung cancer	Dietary risks	Rate	1997	1.83620580266	2.66610573083	0.94406074038
201	Deaths	Eastern Europe	Both	Age-standardized	Tracheal, bronchus, and lung cancer	Dietary risks	Rate	1998	1.77716706448	2.57148801495	0.90812587473
202	Deaths	Eastern Europe	Both	Age-standardized	Tracheal, bronchus, and lung cancer	Dietary risks	Rate	1999	1.79055841458	2.5809883861	0.91546521921
203	Deaths	Eastern Europe	Both	Age-standardized	Tracheal, bronchus, and lung cancer	Dietary risks	Rate	2000	1.78891175611	2.58455623586	0.91494250726
204	Deaths	Eastern Europe	Both	Age-standardized	Tracheal, bronchus, and lung cancer	Dietary risks	Rate	2001	1.68520437552	2.43618280288	0.85951406707
205	Deaths	Eastern Europe	Both	Age-standardized	Tracheal, bronchus, and lung cancer	Dietary risks	Rate	2002	1.60826930371	2.32509951086	0.8201195470300001
206	Deaths	Eastern Europe	Both	Age-standardized	Tracheal, bronchus, and lung cancer	Dietary risks	Rate	2003	1.51931569091	2.19762542741	0.7716978452500001
207	Deaths	Eastern Europe	Both	Age-standardized	Tracheal, bronchus, and lung cancer	Dietary risks	Rate	2004	1.43048421145	2.06725690222	0.72746664795
208	Deaths	Eastern Europe	Both	Age-standardized	Tracheal, bronchus, and lung cancer	Dietary risks	Rate	2005	1.37689269727	1.99355049424	0.7020469727599999
209	Deaths	Eastern Europe	Both	Age-standardized	Tracheal, bronchus, and lung cancer	Dietary risks	Rate	2006	1.23565480217	1.78804884747	0.6314617071
210	Deaths	Eastern Europe	Both	Age-standardized	Tracheal, bronchus, and lung cancer	Dietary risks	Rate	2007	1.15829801453	1.68701849841	0.59027443007
211	Deaths	Eastern Europe	Both	Age-standardized	Tracheal, bronchus, and lung cancer	Dietary risks	Rate	2008	1.12009117383	1.63546466396	0.57129072795
212	Deaths	Eastern Europe	Both	Age-standardized	Tracheal, bronchus, and lung cancer	Dietary risks	Rate	2009	1.04776290718	1.52358295815	0.53238381049
213	Deaths	Eastern Europe	Both	Age-standardized	Tracheal, bronchus, and lung cancer	Dietary risks	Rate	2010	1.04270429103	1.5229476479	0.53153788544
214	Deaths	Eastern Europe	Both	Age-standardized	Tracheal, bronchus, and lung cancer	Dietary risks	Rate	2011	0.97912179735	1.42406733196	0.49864142618
215	Deaths	Eastern Europe	Both	Age-standardized	Tracheal, bronchus, and lung cancer	Dietary risks	Rate	2012	0.94193550144	1.36817318525	0.4821406965
216	Deaths	Eastern Europe	Both	Age-standardized	Tracheal, bronchus, and lung cancer	Dietary risks	Rate	2013	0.91177784039	1.32541695573	0.46620712048
217	Deaths	Eastern Europe	Both	Age-standardized	Tracheal, bronchus, and lung cancer	Dietary risks	Rate	2014	0.89722762836	1.30728076399	0.46165501774
218	Deaths	Eastern Europe	Both	Age-standardized	Tracheal, bronchus, and lung cancer	Dietary risks	Rate	2015	0.8789126009999999	1.2819063826	0.45668863224
219	Deaths	Eastern Europe	Both	Age-standardized	Tracheal, bronchus, and lung cancer	Dietary risks	Rate	2016	0.8706694474400001	1.26935845748	0.4547109811
220	Deaths	Eastern Europe	Both	Age-standardized	Tracheal, bronchus, and lung cancer	Dietary risks	Rate	2017	0.84084126608	1.21354478542	0.44367372235
221	Deaths	Eastern Europe	Both	Age-standardized	Tracheal, bronchus, and lung cancer	Dietary risks	Rate	2018	0.8431149471700001	1.23271797181	0.44278704487
222	Deaths	Eastern Europe	Both	Age-standardized	Tracheal, bronchus, and lung cancer	Dietary risks	Rate	2019	0.83149303999	1.23004132958	0.43143691338
223	Deaths	Eastern Europe	Both	Age-standardized	Tracheal, bronchus, and lung cancer	Dietary risks	Rate	2020	0.8121577321700001	1.19480679906	0.42582683362
224	Deaths	Eastern Europe	Both	Age-standardized	Tracheal, bronchus, and lung cancer	Dietary risks	Rate	2021	0.80031524347	1.17217320337	0.41175706228
225	Deaths	Central Latin America	Both	Age-standardized	Tracheal, bronchus, and lung cancer	Dietary risks	Rate	1990	0.31694954293	0.45827176177	0.15937156208
226	Deaths	Central Latin America	Both	Age-standardized	Tracheal, bronchus, and lung cancer	Dietary risks	Rate	1991	0.31814253878	0.45925094945	0.16046917673
227	Deaths	Central Latin America	Both	Age-standardized	Tracheal, bronchus, and lung cancer	Dietary risks	Rate	1992	0.31564902714	0.45676251956	0.15958263337
228	Deaths	Central Latin America	Both	Age-standardized	Tracheal, bronchus, and lung cancer	Dietary risks	Rate	1993	0.31047181452	0.45007399111	0.15710311729
229	Deaths	Central Latin America	Both	Age-standardized	Tracheal, bronchus, and lung cancer	Dietary risks	Rate	1994	0.30688542809	0.44366541666	0.15529902933
230	Deaths	Central Latin America	Both	Age-standardized	Tracheal, bronchus, and lung cancer	Dietary risks	Rate	1995	0.30030727621	0.43832702115	0.15187973483
231	Deaths	Central Latin America	Both	Age-standardized	Tracheal, bronchus, and lung cancer	Dietary risks	Rate	1996	0.29183469678	0.42497492242	0.14748334822
232	Deaths	Central Latin America	Both	Age-standardized	Tracheal, bronchus, and lung cancer	Dietary risks	Rate	1997	0.28648845367	0.4170535970199999	0.14452659722
233	Deaths	Central Latin America	Both	Age-standardized	Tracheal, bronchus, and lung cancer	Dietary risks	Rate	1998	0.27650112158	0.40325874683	0.1388837431
234	Deaths	Central Latin America	Both	Age-standardized	Tracheal, bronchus, and lung cancer	Dietary risks	Rate	1999	0.27087099241	0.3959975751	0.13617777493
235	Deaths	Central Latin America	Both	Age-standardized	Tracheal, bronchus, and lung cancer	Dietary risks	Rate	2000	0.26591162011	0.38766227888	0.13380586208
236	Deaths	Central Latin America	Both	Age-standardized	Tracheal, bronchus, and lung cancer	Dietary risks	Rate	2001	0.26339417509	0.38427275726	0.13259776486
237	Deaths	Central Latin America	Both	Age-standardized	Tracheal, bronchus, and lung cancer	Dietary risks	Rate	2002	0.26371901734	0.3854442954	0.1336283402
238	Deaths	Central Latin America	Both	Age-standardized	Tracheal, bronchus, and lung cancer	Dietary risks	Rate	2003	0.26647649059	0.38852313048	0.13525470217
239	Deaths	Central Latin America	Both	Age-standardized	Tracheal, bronchus, and lung cancer	Dietary risks	Rate	2004	0.26274705626	0.38309409709	0.13295537924
240	Deaths	Central Latin America	Both	Age-standardized	Tracheal, bronchus, and lung cancer	Dietary risks	Rate	2005	0.25889435517	0.37726611007	0.1322165157
241	Deaths	Central Latin America	Both	Age-standardized	Tracheal, bronchus, and lung cancer	Dietary risks	Rate	2006	0.25200177034	0.36770209987	0.12925385892
242	Deaths	Central Latin America	Both	Age-standardized	Tracheal, bronchus, and lung cancer	Dietary risks	Rate	2007	0.24165195639	0.35178224865	0.12410964975
243	Deaths	Central Latin America	Both	Age-standardized	Tracheal, bronchus, and lung cancer	Dietary risks	Rate	2008	0.23918951563	0.34838414433	0.12330508146
244	Deaths	Central Latin America	Both	Age-standardized	Tracheal, bronchus, and lung cancer	Dietary risks	Rate	2009	0.23875200419	0.34960994191	0.12256992876
245	Deaths	Central Latin America	Both	Age-standardized	Tracheal, bronchus, and lung cancer	Dietary risks	Rate	2010	0.23030087507	0.33811153108	0.11767634287
246	Deaths	Central Latin America	Both	Age-standardized	Tracheal, bronchus, and lung cancer	Dietary risks	Rate	2011	0.22210044952	0.32650887303	0.11336880196
247	Deaths	Central Latin America	Both	Age-standardized	Tracheal, bronchus, and lung cancer	Dietary risks	Rate	2012	0.21678754572	0.32053165877	0.11057233849
248	Deaths	Central Latin America	Both	Age-standardized	Tracheal, bronchus, and lung cancer	Dietary risks	Rate	2013	0.21428563328	0.31662203539	0.10857112366
249	Deaths	Central Latin America	Both	Age-standardized	Tracheal, bronchus, and lung cancer	Dietary risks	Rate	2014	0.20920921553	0.30936877307	0.10541751547
250	Deaths	Central Latin America	Both	Age-standardized	Tracheal, bronchus, and lung cancer	Dietary risks	Rate	2015	0.20448149131	0.30251482076	0.10312602332
251	Deaths	Central Latin America	Both	Age-standardized	Tracheal, bronchus, and lung cancer	Dietary risks	Rate	2016	0.20619004124	0.30577186533	0.10365378321
252	Deaths	Central Latin America	Both	Age-standardized	Tracheal, bronchus, and lung cancer	Dietary risks	Rate	2017	0.20047655846	0.29689745481	0.10051210655
253	Deaths	Central Latin America	Both	Age-standardized	Tracheal, bronchus, and lung cancer	Dietary risks	Rate	2018	0.19832277291	0.28951376343	0.10085210854
254	Deaths	Central Latin America	Both	Age-standardized	Tracheal, bronchus, and lung cancer	Dietary risks	Rate	2019	0.19483828165	0.28390747731	0.09849521578
255	Deaths	Central Latin America	Both	Age-standardized	Tracheal, bronchus, and lung cancer	Dietary risks	Rate	2020	0.1956429790400001	0.28951640019	0.09949523203
256	Deaths	Central Latin America	Both	Age-standardized	Tracheal, bronchus, and lung cancer	Dietary risks	Rate	2021	0.19660574184	0.28924761413	0.09922248542
257	Deaths	Oceania	Both	Age-standardized	Tracheal, bronchus, and lung cancer	Dietary risks	Rate	1990	0.95274266039	1.62824626592	0.43566294296
258	Deaths	Oceania	Both	Age-standardized	Tracheal, bronchus, and lung cancer	Dietary risks	Rate	1991	0.95009614808	1.61635951933	0.43733919105
259	Deaths	Oceania	Both	Age-standardized	Tracheal, bronchus, and lung cancer	Dietary risks	Rate	1992	0.93788312811	1.58258502047	0.43211519975
260	Deaths	Oceania	Both	Age-standardized	Tracheal, bronchus, and lung cancer	Dietary risks	Rate	1993	0.92409773753	1.56730683774	0.42598299514
261	Deaths	Oceania	Both	Age-standardized	Tracheal, bronchus, and lung cancer	Dietary risks	Rate	1994	0.90695414561	1.53445370946	0.41712558438
262	Deaths	Oceania	Both	Age-standardized	Tracheal, bronchus, and lung cancer	Dietary risks	Rate	1995	0.90050942519	1.52849639976	0.41943658014
263	Deaths	Oceania	Both	Age-standardized	Tracheal, bronchus, and lung cancer	Dietary risks	Rate	1996	0.89196771837	1.51553884063	0.4157717761600001
264	Deaths	Oceania	Both	Age-standardized	Tracheal, bronchus, and lung cancer	Dietary risks	Rate	1997	0.87887936184	1.4839953306	0.4091886192100001
265	Deaths	Oceania	Both	Age-standardized	Tracheal, bronchus, and lung cancer	Dietary risks	Rate	1998	0.86570687925	1.47023762884	0.40540947383
266	Deaths	Oceania	Both	Age-standardized	Tracheal, bronchus, and lung cancer	Dietary risks	Rate	1999	0.8644789771700001	1.48780893194	0.40477525456
267	Deaths	Oceania	Both	Age-standardized	Tracheal, bronchus, and lung cancer	Dietary risks	Rate	2000	0.86892839275	1.49084047157	0.40986392628
268	Deaths	Oceania	Both	Age-standardized	Tracheal, bronchus, and lung cancer	Dietary risks	Rate	2001	0.8598949047200001	1.48076396481	0.4071599708600001
269	Deaths	Oceania	Both	Age-standardized	Tracheal, bronchus, and lung cancer	Dietary risks	Rate	2002	0.85555500356	1.45827566935	0.39694454031
270	Deaths	Oceania	Both	Age-standardized	Tracheal, bronchus, and lung cancer	Dietary risks	Rate	2003	0.85355956204	1.47437114153	0.39528230816
271	Deaths	Oceania	Both	Age-standardized	Tracheal, bronchus, and lung cancer	Dietary risks	Rate	2004	0.84389106127	1.45125659834	0.39440244359
272	Deaths	Oceania	Both	Age-standardized	Tracheal, bronchus, and lung cancer	Dietary risks	Rate	2005	0.84323228006	1.43804308796	0.3905544244500001
273	Deaths	Oceania	Both	Age-standardized	Tracheal, bronchus, and lung cancer	Dietary risks	Rate	2006	0.84724693513	1.44296633133	0.39019747009
274	Deaths	Oceania	Both	Age-standardized	Tracheal, bronchus, and lung cancer	Dietary risks	Rate	2007	0.83903632367	1.4142855002	0.39135941557
275	Deaths	Oceania	Both	Age-standardized	Tracheal, bronchus, and lung cancer	Dietary risks	Rate	2008	0.83362340389	1.40485346774	0.3903714960800001
276	Deaths	Oceania	Both	Age-standardized	Tracheal, bronchus, and lung cancer	Dietary risks	Rate	2009	0.8266780293	1.385085446	0.39336490303
277	Deaths	Oceania	Both	Age-standardized	Tracheal, bronchus, and lung cancer	Dietary risks	Rate	2010	0.83404223882	1.37534257571	0.39554219129
278	Deaths	Oceania	Both	Age-standardized	Tracheal, bronchus, and lung cancer	Dietary risks	Rate	2011	0.8436659548200001	1.39083820933	0.39893967199
279	Deaths	Oceania	Both	Age-standardized	Tracheal, bronchus, and lung cancer	Dietary risks	Rate	2012	0.8424512540999999	1.39225535551	0.4024396057
280	Deaths	Oceania	Both	Age-standardized	Tracheal, bronchus, and lung cancer	Dietary risks	Rate	2013	0.83828068824	1.37472704139	0.39516466465
281	Deaths	Oceania	Both	Age-standardized	Tracheal, bronchus, and lung cancer	Dietary risks	Rate	2014	0.83627310663	1.37445025005	0.3931972950899999
282	Deaths	Oceania	Both	Age-standardized	Tracheal, bronchus, and lung cancer	Dietary risks	Rate	2015	0.84037055606	1.3926584521	0.3941941074400001
283	Deaths	Oceania	Both	Age-standardized	Tracheal, bronchus, and lung cancer	Dietary risks	Rate	2016	0.83267343406	1.3958269402	0.38603166982
284	Deaths	Oceania	Both	Age-standardized	Tracheal, bronchus, and lung cancer	Dietary risks	Rate	2017	0.8308391955700001	1.3923958959	0.37701559669
285	Deaths	Oceania	Both	Age-standardized	Tracheal, bronchus, and lung cancer	Dietary risks	Rate	2018	0.82769418417	1.39785518247	0.37096951712
286	Deaths	Oceania	Both	Age-standardized	Tracheal, bronchus, and lung cancer	Dietary risks	Rate	2019	0.82887972407	1.36864734026	0.37468715299
287	Deaths	Oceania	Both	Age-standardized	Tracheal, bronchus, and lung cancer	Dietary risks	Rate	2020	0.8252637623	1.37463879399	0.36858294987
288	Deaths	Oceania	Both	Age-standardized	Tracheal, bronchus, and lung cancer	Dietary risks	Rate	2021	0.8161739704400001	1.3616394019	0.37547771687
289	Deaths	Tropical Latin America	Both	Age-standardized	Tracheal, bronchus, and lung cancer	Dietary risks	Rate	1990	0.35874367752	0.5362207893	0.18217033811
290	Deaths	Tropical Latin America	Both	Age-standardized	Tracheal, bronchus, and lung cancer	Dietary risks	Rate	1991	0.35368741265	0.5292895628000001	0.179505765
291	Deaths	Tropical Latin America	Both	Age-standardized	Tracheal, bronchus, and lung cancer	Dietary risks	Rate	1992	0.35243058608	0.52565944849	0.17900396318
292	Deaths	Tropical Latin America	Both	Age-standardized	Tracheal, bronchus, and lung cancer	Dietary risks	Rate	1993	0.35126444491	0.52052920914	0.17914672925
293	Deaths	Tropical Latin America	Both	Age-standardized	Tracheal, bronchus, and lung cancer	Dietary risks	Rate	1994	0.34522275644	0.51037145114	0.17499603021
294	Deaths	Tropical Latin America	Both	Age-standardized	Tracheal, bronchus, and lung cancer	Dietary risks	Rate	1995	0.33904557127	0.50023486906	0.17217173572
295	Deaths	Tropical Latin America	Both	Age-standardized	Tracheal, bronchus, and lung cancer	Dietary risks	Rate	1996	0.32639317237	0.4783711262400001	0.16582247722
296	Deaths	Tropical Latin America	Both	Age-standardized	Tracheal, bronchus, and lung cancer	Dietary risks	Rate	1997	0.31588652163	0.4650069089	0.16101434703
297	Deaths	Tropical Latin America	Both	Age-standardized	Tracheal, bronchus, and lung cancer	Dietary risks	Rate	1998	0.30961860046	0.4566417451900001	0.15787411602
298	Deaths	Tropical Latin America	Both	Age-standardized	Tracheal, bronchus, and lung cancer	Dietary risks	Rate	1999	0.30596136576	0.44944623063	0.15681769944
299	Deaths	Tropical Latin America	Both	Age-standardized	Tracheal, bronchus, and lung cancer	Dietary risks	Rate	2000	0.3029818339	0.44677326396	0.15444098302
300	Deaths	Tropical Latin America	Both	Age-standardized	Tracheal, bronchus, and lung cancer	Dietary risks	Rate	2001	0.29811489171	0.43787505431	0.15068251567
301	Deaths	Tropical Latin America	Both	Age-standardized	Tracheal, bronchus, and lung cancer	Dietary risks	Rate	2002	0.29208190798	0.4273888539	0.14792432984
302	Deaths	Tropical Latin America	Both	Age-standardized	Tracheal, bronchus, and lung cancer	Dietary risks	Rate	2003	0.29081473402	0.4260497801299999	0.14744801056
303	Deaths	Tropical Latin America	Both	Age-standardized	Tracheal, bronchus, and lung cancer	Dietary risks	Rate	2004	0.28942345791	0.4246292839499999	0.14657823834
304	Deaths	Tropical Latin America	Both	Age-standardized	Tracheal, bronchus, and lung cancer	Dietary risks	Rate	2005	0.28450279902	0.42034757877	0.14436620309
305	Deaths	Tropical Latin America	Both	Age-standardized	Tracheal, bronchus, and lung cancer	Dietary risks	Rate	2006	0.28007574368	0.41331896305	0.14281218898
306	Deaths	Tropical Latin America	Both	Age-standardized	Tracheal, bronchus, and lung cancer	Dietary risks	Rate	2007	0.27708394796	0.40821289536	0.1416368677
307	Deaths	Tropical Latin America	Both	Age-standardized	Tracheal, bronchus, and lung cancer	Dietary risks	Rate	2008	0.27133692238	0.40095897027	0.13887355552
308	Deaths	Tropical Latin America	Both	Age-standardized	Tracheal, bronchus, and lung cancer	Dietary risks	Rate	2009	0.26314181635	0.39088355869	0.13515850808
309	Deaths	Tropical Latin America	Both	Age-standardized	Tracheal, bronchus, and lung cancer	Dietary risks	Rate	2010	0.25573181021	0.38193590196	0.13243400231
310	Deaths	Tropical Latin America	Both	Age-standardized	Tracheal, bronchus, and lung cancer	Dietary risks	Rate	2011	0.24780524459	0.37229156376	0.12844491328
311	Deaths	Tropical Latin America	Both	Age-standardized	Tracheal, bronchus, and lung cancer	Dietary risks	Rate	2012	0.24124090376	0.36205856813	0.12402900655
312	Deaths	Tropical Latin America	Both	Age-standardized	Tracheal, bronchus, and lung cancer	Dietary risks	Rate	2013	0.23595061718	0.35352941766	0.12074854228
313	Deaths	Tropical Latin America	Both	Age-standardized	Tracheal, bronchus, and lung cancer	Dietary risks	Rate	2014	0.23271544038	0.34647311794	0.11843162816
314	Deaths	Tropical Latin America	Both	Age-standardized	Tracheal, bronchus, and lung cancer	Dietary risks	Rate	2015	0.2326093212	0.34877861551	0.11788282278
315	Deaths	Tropical Latin America	Both	Age-standardized	Tracheal, bronchus, and lung cancer	Dietary risks	Rate	2016	0.23495875769	0.34901890982	0.11964432504
316	Deaths	Tropical Latin America	Both	Age-standardized	Tracheal, bronchus, and lung cancer	Dietary risks	Rate	2017	0.2305598102600001	0.34113222879	0.11715284964
317	Deaths	Tropical Latin America	Both	Age-standardized	Tracheal, bronchus, and lung cancer	Dietary risks	Rate	2018	0.22935052405	0.33700773898	0.11642345595
318	Deaths	Tropical Latin America	Both	Age-standardized	Tracheal, bronchus, and lung cancer	Dietary risks	Rate	2019	0.22972787212	0.33866492449	0.11722269861
319	Deaths	Tropical Latin America	Both	Age-standardized	Tracheal, bronchus, and lung cancer	Dietary risks	Rate	2020	0.23027603696	0.34149570021	0.11800798472
320	Deaths	Tropical Latin America	Both	Age-standardized	Tracheal, bronchus, and lung cancer	Dietary risks	Rate	2021	0.22635239068	0.33652647555	0.11657482472
321	Deaths	Central Europe	Both	Age-standardized	Tracheal, bronchus, and lung cancer	Dietary risks	Rate	1990	1.37188427194	1.98610734467	0.69778759805
322	Deaths	Central Europe	Both	Age-standardized	Tracheal, bronchus, and lung cancer	Dietary risks	Rate	1991	1.39551713137	2.02056644308	0.70857515968
323	Deaths	Central Europe	Both	Age-standardized	Tracheal, bronchus, and lung cancer	Dietary risks	Rate	1992	1.41265561693	2.05242141977	0.71715880259
324	Deaths	Central Europe	Both	Age-standardized	Tracheal, bronchus, and lung cancer	Dietary risks	Rate	1993	1.41892366672	2.06200769395	0.72109193112
325	Deaths	Central Europe	Both	Age-standardized	Tracheal, bronchus, and lung cancer	Dietary risks	Rate	1994	1.43389140451	2.0822611891	0.72548247001
326	Deaths	Central Europe	Both	Age-standardized	Tracheal, bronchus, and lung cancer	Dietary risks	Rate	1995	1.4769335694	2.15180220344	0.74640875063
327	Deaths	Central Europe	Both	Age-standardized	Tracheal, bronchus, and lung cancer	Dietary risks	Rate	1996	1.4486520891	2.11539822555	0.73165236343
328	Deaths	Central Europe	Both	Age-standardized	Tracheal, bronchus, and lung cancer	Dietary risks	Rate	1997	1.45573578033	2.12846794862	0.7337531403700001
329	Deaths	Central Europe	Both	Age-standardized	Tracheal, bronchus, and lung cancer	Dietary risks	Rate	1998	1.45371191992	2.12555319821	0.73293248262
330	Deaths	Central Europe	Both	Age-standardized	Tracheal, bronchus, and lung cancer	Dietary risks	Rate	1999	1.45389331539	2.12189171504	0.73340726695
331	Deaths	Central Europe	Both	Age-standardized	Tracheal, bronchus, and lung cancer	Dietary risks	Rate	2000	1.44923065903	2.11133583434	0.72979829509
332	Deaths	Central Europe	Both	Age-standardized	Tracheal, bronchus, and lung cancer	Dietary risks	Rate	2001	1.44547738757	2.10408149264	0.72448168392
333	Deaths	Central Europe	Both	Age-standardized	Tracheal, bronchus, and lung cancer	Dietary risks	Rate	2002	1.43892142665	2.09890170506	0.7214507323699999
334	Deaths	Central Europe	Both	Age-standardized	Tracheal, bronchus, and lung cancer	Dietary risks	Rate	2003	1.42573349638	2.07349320719	0.71548570255
335	Deaths	Central Europe	Both	Age-standardized	Tracheal, bronchus, and lung cancer	Dietary risks	Rate	2004	1.41508324593	2.06542944758	0.70880653748
336	Deaths	Central Europe	Both	Age-standardized	Tracheal, bronchus, and lung cancer	Dietary risks	Rate	2005	1.40008782243	2.04318919319	0.70083357494
337	Deaths	Central Europe	Both	Age-standardized	Tracheal, bronchus, and lung cancer	Dietary risks	Rate	2006	1.37269050478	1.99786364931	0.6888441886700001
338	Deaths	Central Europe	Both	Age-standardized	Tracheal, bronchus, and lung cancer	Dietary risks	Rate	2007	1.35874614703	1.97028429684	0.6809713011299999
339	Deaths	Central Europe	Both	Age-standardized	Tracheal, bronchus, and lung cancer	Dietary risks	Rate	2008	1.32539558974	1.92407642265	0.66368640678
340	Deaths	Central Europe	Both	Age-standardized	Tracheal, bronchus, and lung cancer	Dietary risks	Rate	2009	1.29486148078	1.87069677736	0.64852246861
341	Deaths	Central Europe	Both	Age-standardized	Tracheal, bronchus, and lung cancer	Dietary risks	Rate	2010	1.24580795547	1.81318815261	0.6231620772600001
342	Deaths	Central Europe	Both	Age-standardized	Tracheal, bronchus, and lung cancer	Dietary risks	Rate	2011	1.21410480994	1.76207508336	0.60831701864
343	Deaths	Central Europe	Both	Age-standardized	Tracheal, bronchus, and lung cancer	Dietary risks	Rate	2012	1.19964691956	1.73915094817	0.59947714192
344	Deaths	Central Europe	Both	Age-standardized	Tracheal, bronchus, and lung cancer	Dietary risks	Rate	2013	1.16620015634	1.69673782681	0.58329789624
345	Deaths	Central Europe	Both	Age-standardized	Tracheal, bronchus, and lung cancer	Dietary risks	Rate	2014	1.15537844973	1.69610888568	0.57723872444
346	Deaths	Central Europe	Both	Age-standardized	Tracheal, bronchus, and lung cancer	Dietary risks	Rate	2015	1.14096600962	1.67719462895	0.57167287268
347	Deaths	Central Europe	Both	Age-standardized	Tracheal, bronchus, and lung cancer	Dietary risks	Rate	2016	1.11366302561	1.63700149135	0.5599988743400001
348	Deaths	Central Europe	Both	Age-standardized	Tracheal, bronchus, and lung cancer	Dietary risks	Rate	2017	1.0885049627	1.58723544236	0.55098207056
349	Deaths	Central Europe	Both	Age-standardized	Tracheal, bronchus, and lung cancer	Dietary risks	Rate	2018	1.06868553343	1.55329587665	0.54467293074
350	Deaths	Central Europe	Both	Age-standardized	Tracheal, bronchus, and lung cancer	Dietary risks	Rate	2019	1.03310489667	1.50773435355	0.52803615465
351	Deaths	Central Europe	Both	Age-standardized	Tracheal, bronchus, and lung cancer	Dietary risks	Rate	2020	1.01133474054	1.49647374924	0.51752078066
352	Deaths	Central Europe	Both	Age-standardized	Tracheal, bronchus, and lung cancer	Dietary risks	Rate	2021	0.99598848939	1.47122588948	0.5076330890799999
353	Deaths	Australasia	Both	Age-standardized	Tracheal, bronchus, and lung cancer	Dietary risks	Rate	1990	1.00855976863	1.47047840227	0.5027659921900001
354	Deaths	Australasia	Both	Age-standardized	Tracheal, bronchus, and lung cancer	Dietary risks	Rate	1991	0.9744853425	1.41286607272	0.49018086705
355	Deaths	Australasia	Both	Age-standardized	Tracheal, bronchus, and lung cancer	Dietary risks	Rate	1992	0.95669634916	1.39094163908	0.48104647703
356	Deaths	Australasia	Both	Age-standardized	Tracheal, bronchus, and lung cancer	Dietary risks	Rate	1993	0.93553456493	1.36112739744	0.47193268772
357	Deaths	Australasia	Both	Age-standardized	Tracheal, bronchus, and lung cancer	Dietary risks	Rate	1994	0.93128313346	1.36521944884	0.47013387509
358	Deaths	Australasia	Both	Age-standardized	Tracheal, bronchus, and lung cancer	Dietary risks	Rate	1995	0.92074219036	1.35000307353	0.46502217187
359	Deaths	Australasia	Both	Age-standardized	Tracheal, bronchus, and lung cancer	Dietary risks	Rate	1996	0.90117354194	1.32353230092	0.45887005335
360	Deaths	Australasia	Both	Age-standardized	Tracheal, bronchus, and lung cancer	Dietary risks	Rate	1997	0.87743626748	1.28537568228	0.44890611501
361	Deaths	Australasia	Both	Age-standardized	Tracheal, bronchus, and lung cancer	Dietary risks	Rate	1998	0.8581514088000001	1.26163806286	0.43721050683
362	Deaths	Australasia	Both	Age-standardized	Tracheal, bronchus, and lung cancer	Dietary risks	Rate	1999	0.83857019509	1.23280995986	0.42689159395
363	Deaths	Australasia	Both	Age-standardized	Tracheal, bronchus, and lung cancer	Dietary risks	Rate	2000	0.8236619784899999	1.20690344212	0.41888700379
364	Deaths	Australasia	Both	Age-standardized	Tracheal, bronchus, and lung cancer	Dietary risks	Rate	2001	0.80425476987	1.17360719094	0.4085946217000001
365	Deaths	Australasia	Both	Age-standardized	Tracheal, bronchus, and lung cancer	Dietary risks	Rate	2002	0.7922010825900001	1.14907437222	0.40091636123
366	Deaths	Australasia	Both	Age-standardized	Tracheal, bronchus, and lung cancer	Dietary risks	Rate	2003	0.77253599185	1.12201065158	0.39076453619
367	Deaths	Australasia	Both	Age-standardized	Tracheal, bronchus, and lung cancer	Dietary risks	Rate	2004	0.77030638777	1.12024133077	0.38807598101
368	Deaths	Australasia	Both	Age-standardized	Tracheal, bronchus, and lung cancer	Dietary risks	Rate	2005	0.7467801314	1.0821169265	0.37478673201
369	Deaths	Australasia	Both	Age-standardized	Tracheal, bronchus, and lung cancer	Dietary risks	Rate	2006	0.73269377153	1.05845531148	0.36840586941
370	Deaths	Australasia	Both	Age-standardized	Tracheal, bronchus, and lung cancer	Dietary risks	Rate	2007	0.73118373886	1.05506107403	0.366803982
371	Deaths	Australasia	Both	Age-standardized	Tracheal, bronchus, and lung cancer	Dietary risks	Rate	2008	0.72726036482	1.05135692352	0.36525041004
372	Deaths	Australasia	Both	Age-standardized	Tracheal, bronchus, and lung cancer	Dietary risks	Rate	2009	0.72234129954	1.04215654608	0.36326841197
373	Deaths	Australasia	Both	Age-standardized	Tracheal, bronchus, and lung cancer	Dietary risks	Rate	2010	0.69440594443	1.0093229619	0.34801907024
374	Deaths	Australasia	Both	Age-standardized	Tracheal, bronchus, and lung cancer	Dietary risks	Rate	2011	0.68367367253	0.99414070286	0.34086676684
375	Deaths	Australasia	Both	Age-standardized	Tracheal, bronchus, and lung cancer	Dietary risks	Rate	2012	0.66979181725	0.97383971989	0.33265141125
376	Deaths	Australasia	Both	Age-standardized	Tracheal, bronchus, and lung cancer	Dietary risks	Rate	2013	0.6579206230000001	0.9615185683	0.32814961497
377	Deaths	Australasia	Both	Age-standardized	Tracheal, bronchus, and lung cancer	Dietary risks	Rate	2014	0.6556367399599999	0.95865237723	0.32728209312
378	Deaths	Australasia	Both	Age-standardized	Tracheal, bronchus, and lung cancer	Dietary risks	Rate	2015	0.63843424231	0.93130917542	0.31925125416
379	Deaths	Australasia	Both	Age-standardized	Tracheal, bronchus, and lung cancer	Dietary risks	Rate	2016	0.63363848079	0.92714002658	0.31887896789
380	Deaths	Australasia	Both	Age-standardized	Tracheal, bronchus, and lung cancer	Dietary risks	Rate	2017	0.61766094042	0.9155536625	0.31086979369
381	Deaths	Australasia	Both	Age-standardized	Tracheal, bronchus, and lung cancer	Dietary risks	Rate	2018	0.61061110976	0.90685931266	0.31028670606
382	Deaths	Australasia	Both	Age-standardized	Tracheal, bronchus, and lung cancer	Dietary risks	Rate	2019	0.61651859719	0.91837635699	0.3133776393
383	Deaths	Australasia	Both	Age-standardized	Tracheal, bronchus, and lung cancer	Dietary risks	Rate	2020	0.57840920777	0.85655838658	0.29657528791
384	Deaths	Australasia	Both	Age-standardized	Tracheal, bronchus, and lung cancer	Dietary risks	Rate	2021	0.59337445951	0.8820443541399999	0.30744233291
385	Deaths	Southern Sub-Saharan Africa	Both	Age-standardized	Tracheal, bronchus, and lung cancer	Dietary risks	Rate	1990	1.70382504067	2.58149942207	0.8951600611
386	Deaths	Southern Sub-Saharan Africa	Both	Age-standardized	Tracheal, bronchus, and lung cancer	Dietary risks	Rate	1991	1.71305903934	2.54348371956	0.89588804503
387	Deaths	Southern Sub-Saharan Africa	Both	Age-standardized	Tracheal, bronchus, and lung cancer	Dietary risks	Rate	1992	1.74703309895	2.60095770363	0.92325335176
388	Deaths	Southern Sub-Saharan Africa	Both	Age-standardized	Tracheal, bronchus, and lung cancer	Dietary risks	Rate	1993	1.71406212686	2.57040147065	0.90770967715
389	Deaths	Southern Sub-Saharan Africa	Both	Age-standardized	Tracheal, bronchus, and lung cancer	Dietary risks	Rate	1994	1.78566893885	2.65434188592	0.94290132177
390	Deaths	Southern Sub-Saharan Africa	Both	Age-standardized	Tracheal, bronchus, and lung cancer	Dietary risks	Rate	1995	1.84757162195	2.76455550914	0.9592729698
391	Deaths	Southern Sub-Saharan Africa	Both	Age-standardized	Tracheal, bronchus, and lung cancer	Dietary risks	Rate	1996	1.95536597462	2.92395811717	1.00447519367
392	Deaths	Southern Sub-Saharan Africa	Both	Age-standardized	Tracheal, bronchus, and lung cancer	Dietary risks	Rate	1997	2.13448702491	3.10455062246	1.09663930846
393	Deaths	Southern Sub-Saharan Africa	Both	Age-standardized	Tracheal, bronchus, and lung cancer	Dietary risks	Rate	1998	2.19774111736	3.19465969368	1.12803638546
394	Deaths	Southern Sub-Saharan Africa	Both	Age-standardized	Tracheal, bronchus, and lung cancer	Dietary risks	Rate	1999	2.15010216941	3.11895426454	1.10939106073
395	Deaths	Southern Sub-Saharan Africa	Both	Age-standardized	Tracheal, bronchus, and lung cancer	Dietary risks	Rate	2000	2.18293193376	3.15030998038	1.1409096236
396	Deaths	Southern Sub-Saharan Africa	Both	Age-standardized	Tracheal, bronchus, and lung cancer	Dietary risks	Rate	2001	2.19078908861	3.15579998938	1.15081897456
397	Deaths	Southern Sub-Saharan Africa	Both	Age-standardized	Tracheal, bronchus, and lung cancer	Dietary risks	Rate	2002	2.2413248389	3.21723897355	1.17760836354
398	Deaths	Southern Sub-Saharan Africa	Both	Age-standardized	Tracheal, bronchus, and lung cancer	Dietary risks	Rate	2003	2.28533557336	3.29969768863	1.20841661467
399	Deaths	Southern Sub-Saharan Africa	Both	Age-standardized	Tracheal, bronchus, and lung cancer	Dietary risks	Rate	2004	2.27926464105	3.29819458074	1.19881621125
400	Deaths	Southern Sub-Saharan Africa	Both	Age-standardized	Tracheal, bronchus, and lung cancer	Dietary risks	Rate	2005	2.26460530051	3.28629572485	1.18259371209
401	Deaths	Southern Sub-Saharan Africa	Both	Age-standardized	Tracheal, bronchus, and lung cancer	Dietary risks	Rate	2006	2.26359026807	3.26182942683	1.17622879682
402	Deaths	Southern Sub-Saharan Africa	Both	Age-standardized	Tracheal, bronchus, and lung cancer	Dietary risks	Rate	2007	2.21653919581	3.20877524841	1.16064535566
403	Deaths	Southern Sub-Saharan Africa	Both	Age-standardized	Tracheal, bronchus, and lung cancer	Dietary risks	Rate	2008	2.19719914421	3.15927469202	1.14405120301
404	Deaths	Southern Sub-Saharan Africa	Both	Age-standardized	Tracheal, bronchus, and lung cancer	Dietary risks	Rate	2009	2.17591992033	3.12519163197	1.14109924651
405	Deaths	Southern Sub-Saharan Africa	Both	Age-standardized	Tracheal, bronchus, and lung cancer	Dietary risks	Rate	2010	2.14067909486	3.07144918568	1.12053777083
406	Deaths	Southern Sub-Saharan Africa	Both	Age-standardized	Tracheal, bronchus, and lung cancer	Dietary risks	Rate	2011	2.11376933012	3.03890381852	1.11774830243
407	Deaths	Southern Sub-Saharan Africa	Both	Age-standardized	Tracheal, bronchus, and lung cancer	Dietary risks	Rate	2012	2.08304052396	3.00955823221	1.09060898355
408	Deaths	Southern Sub-Saharan Africa	Both	Age-standardized	Tracheal, bronchus, and lung cancer	Dietary risks	Rate	2013	2.04731961032	2.95448386891	1.0643310747
409	Deaths	Southern Sub-Saharan Africa	Both	Age-standardized	Tracheal, bronchus, and lung cancer	Dietary risks	Rate	2014	2.04104791456	2.96778629012	1.05588694286
410	Deaths	Southern Sub-Saharan Africa	Both	Age-standardized	Tracheal, bronchus, and lung cancer	Dietary risks	Rate	2015	2.05381815383	2.97080255269	1.07027045312
411	Deaths	Southern Sub-Saharan Africa	Both	Age-standardized	Tracheal, bronchus, and lung cancer	Dietary risks	Rate	2016	2.0298297861	2.94608283914	1.0472217249
412	Deaths	Southern Sub-Saharan Africa	Both	Age-standardized	Tracheal, bronchus, and lung cancer	Dietary risks	Rate	2017	1.95768041624	2.84187970451	1.01256296141
413	Deaths	Southern Sub-Saharan Africa	Both	Age-standardized	Tracheal, bronchus, and lung cancer	Dietary risks	Rate	2018	1.90879277523	2.78747903634	0.98409170919
414	Deaths	Southern Sub-Saharan Africa	Both	Age-standardized	Tracheal, bronchus, and lung cancer	Dietary risks	Rate	2019	1.84742760528	2.69577203492	0.96774676548
415	Deaths	Southern Sub-Saharan Africa	Both	Age-standardized	Tracheal, bronchus, and lung cancer	Dietary risks	Rate	2020	1.86790401934	2.70286152532	0.96130355152
416	Deaths	Southern Sub-Saharan Africa	Both	Age-standardized	Tracheal, bronchus, and lung cancer	Dietary risks	Rate	2021	1.85774744715	2.68156418402	0.94516761821
417	Deaths	Western Europe	Both	Age-standardized	Tracheal, bronchus, and lung cancer	Dietary risks	Rate	1990	0.92248938735	1.33743687767	0.46680830144
418	Deaths	Western Europe	Both	Age-standardized	Tracheal, bronchus, and lung cancer	Dietary risks	Rate	1991	0.90720969325	1.31522293375	0.46167479046
419	Deaths	Western Europe	Both	Age-standardized	Tracheal, bronchus, and lung cancer	Dietary risks	Rate	1992	0.8968039629	1.29794298582	0.45743387893
420	Deaths	Western Europe	Both	Age-standardized	Tracheal, bronchus, and lung cancer	Dietary risks	Rate	1993	0.8890296580499999	1.28505117135	0.45230320323
421	Deaths	Western Europe	Both	Age-standardized	Tracheal, bronchus, and lung cancer	Dietary risks	Rate	1994	0.87241777189	1.26197799741	0.44256187988
422	Deaths	Western Europe	Both	Age-standardized	Tracheal, bronchus, and lung cancer	Dietary risks	Rate	1995	0.86501267113	1.24812816486	0.4386537298200001
423	Deaths	Western Europe	Both	Age-standardized	Tracheal, bronchus, and lung cancer	Dietary risks	Rate	1996	0.84667697298	1.21985671523	0.43011969368
424	Deaths	Western Europe	Both	Age-standardized	Tracheal, bronchus, and lung cancer	Dietary risks	Rate	1997	0.8283144311999999	1.19467395035	0.4215159303
425	Deaths	Western Europe	Both	Age-standardized	Tracheal, bronchus, and lung cancer	Dietary risks	Rate	1998	0.8189074531999999	1.1804292008	0.41651684501
426	Deaths	Western Europe	Both	Age-standardized	Tracheal, bronchus, and lung cancer	Dietary risks	Rate	1999	0.8024130081999999	1.15665506061	0.40736092747
427	Deaths	Western Europe	Both	Age-standardized	Tracheal, bronchus, and lung cancer	Dietary risks	Rate	2000	0.78904662438	1.14382019459	0.40137110707
428	Deaths	Western Europe	Both	Age-standardized	Tracheal, bronchus, and lung cancer	Dietary risks	Rate	2001	0.7707412834699999	1.12088500474	0.39178061977
429	Deaths	Western Europe	Both	Age-standardized	Tracheal, bronchus, and lung cancer	Dietary risks	Rate	2002	0.7600012071100001	1.10560222321	0.385897242
430	Deaths	Western Europe	Both	Age-standardized	Tracheal, bronchus, and lung cancer	Dietary risks	Rate	2003	0.74818812471	1.09246685248	0.37982009642
431	Deaths	Western Europe	Both	Age-standardized	Tracheal, bronchus, and lung cancer	Dietary risks	Rate	2004	0.7359859453900001	1.07620093218	0.37354762591
432	Deaths	Western Europe	Both	Age-standardized	Tracheal, bronchus, and lung cancer	Dietary risks	Rate	2005	0.72268508796	1.05702334617	0.36598818207
433	Deaths	Western Europe	Both	Age-standardized	Tracheal, bronchus, and lung cancer	Dietary risks	Rate	2006	0.7191629546	1.0537164053	0.36471702195
434	Deaths	Western Europe	Both	Age-standardized	Tracheal, bronchus, and lung cancer	Dietary risks	Rate	2007	0.71482782923	1.04435913253	0.36320238272
435	Deaths	Western Europe	Both	Age-standardized	Tracheal, bronchus, and lung cancer	Dietary risks	Rate	2008	0.71355697459	1.04059440612	0.36183510125
436	Deaths	Western Europe	Both	Age-standardized	Tracheal, bronchus, and lung cancer	Dietary risks	Rate	2009	0.71519691603	1.04351810919	0.36164862914
437	Deaths	Western Europe	Both	Age-standardized	Tracheal, bronchus, and lung cancer	Dietary risks	Rate	2010	0.7011620429700001	1.02388588202	0.35525039818
438	Deaths	Western Europe	Both	Age-standardized	Tracheal, bronchus, and lung cancer	Dietary risks	Rate	2011	0.70267981698	1.02978354263	0.35620669247
439	Deaths	Western Europe	Both	Age-standardized	Tracheal, bronchus, and lung cancer	Dietary risks	Rate	2012	0.70201941287	1.03097221036	0.35634056258
440	Deaths	Western Europe	Both	Age-standardized	Tracheal, bronchus, and lung cancer	Dietary risks	Rate	2013	0.7030704385	1.03376549089	0.35725490959
441	Deaths	Western Europe	Both	Age-standardized	Tracheal, bronchus, and lung cancer	Dietary risks	Rate	2014	0.6981717007899999	1.02932606585	0.35439053479
442	Deaths	Western Europe	Both	Age-standardized	Tracheal, bronchus, and lung cancer	Dietary risks	Rate	2015	0.68600060161	1.01567331275	0.34858591743
443	Deaths	Western Europe	Both	Age-standardized	Tracheal, bronchus, and lung cancer	Dietary risks	Rate	2016	0.68310076045	1.01355388418	0.34746644455
444	Deaths	Western Europe	Both	Age-standardized	Tracheal, bronchus, and lung cancer	Dietary risks	Rate	2017	0.6698716376	0.9921710234	0.34089939896
445	Deaths	Western Europe	Both	Age-standardized	Tracheal, bronchus, and lung cancer	Dietary risks	Rate	2018	0.6563735354	0.96670841542	0.33281733901
446	Deaths	Western Europe	Both	Age-standardized	Tracheal, bronchus, and lung cancer	Dietary risks	Rate	2019	0.63785496415	0.93512114672	0.32378243461
447	Deaths	Western Europe	Both	Age-standardized	Tracheal, bronchus, and lung cancer	Dietary risks	Rate	2020	0.6108585966600001	0.89331540974	0.30908662843
448	Deaths	Western Europe	Both	Age-standardized	Tracheal, bronchus, and lung cancer	Dietary risks	Rate	2021	0.60081072887	0.8742650150700001	0.3044192363
449	Deaths	High-income Asia Pacific	Both	Age-standardized	Tracheal, bronchus, and lung cancer	Dietary risks	Rate	1990	1.03737139837	1.49477540185	0.53508924953
450	Deaths	High-income Asia Pacific	Both	Age-standardized	Tracheal, bronchus, and lung cancer	Dietary risks	Rate	1991	1.02567983883	1.47708343357	0.52732344535
451	Deaths	High-income Asia Pacific	Both	Age-standardized	Tracheal, bronchus, and lung cancer	Dietary risks	Rate	1992	1.01024236485	1.45359709894	0.51574366148
452	Deaths	High-income Asia Pacific	Both	Age-standardized	Tracheal, bronchus, and lung cancer	Dietary risks	Rate	1993	0.99142470784	1.43158030504	0.50538841072
453	Deaths	High-income Asia Pacific	Both	Age-standardized	Tracheal, bronchus, and lung cancer	Dietary risks	Rate	1994	0.96845149472	1.39940346933	0.49102662366
454	Deaths	High-income Asia Pacific	Both	Age-standardized	Tracheal, bronchus, and lung cancer	Dietary risks	Rate	1995	0.96794656944	1.40450775285	0.48934036402
455	Deaths	High-income Asia Pacific	Both	Age-standardized	Tracheal, bronchus, and lung cancer	Dietary risks	Rate	1996	0.9533384702	1.39571078255	0.48085214256
456	Deaths	High-income Asia Pacific	Both	Age-standardized	Tracheal, bronchus, and lung cancer	Dietary risks	Rate	1997	0.9362343376	1.37237100569	0.47306146156
457	Deaths	High-income Asia Pacific	Both	Age-standardized	Tracheal, bronchus, and lung cancer	Dietary risks	Rate	1998	0.94628298591	1.38702359217	0.47960527453
458	Deaths	High-income Asia Pacific	Both	Age-standardized	Tracheal, bronchus, and lung cancer	Dietary risks	Rate	1999	0.94809971099	1.39712239203	0.47985400064
459	Deaths	High-income Asia Pacific	Both	Age-standardized	Tracheal, bronchus, and lung cancer	Dietary risks	Rate	2000	0.95728439168	1.41078289822	0.48591321627
460	Deaths	High-income Asia Pacific	Both	Age-standardized	Tracheal, bronchus, and lung cancer	Dietary risks	Rate	2001	0.95206300728	1.40107653704	0.4847296051
461	Deaths	High-income Asia Pacific	Both	Age-standardized	Tracheal, bronchus, and lung cancer	Dietary risks	Rate	2002	0.94796104945	1.39086141148	0.48531105827
462	Deaths	High-income Asia Pacific	Both	Age-standardized	Tracheal, bronchus, and lung cancer	Dietary risks	Rate	2003	0.95028290084	1.39431251843	0.48700992261
463	Deaths	High-income Asia Pacific	Both	Age-standardized	Tracheal, bronchus, and lung cancer	Dietary risks	Rate	2004	0.96518418556	1.42424621555	0.49310788042
464	Deaths	High-income Asia Pacific	Both	Age-standardized	Tracheal, bronchus, and lung cancer	Dietary risks	Rate	2005	0.97322605625	1.4326179493	0.49327304954
465	Deaths	High-income Asia Pacific	Both	Age-standardized	Tracheal, bronchus, and lung cancer	Dietary risks	Rate	2006	0.96908475826	1.42253632246	0.49006290136
466	Deaths	High-income Asia Pacific	Both	Age-standardized	Tracheal, bronchus, and lung cancer	Dietary risks	Rate	2007	0.96328293947	1.41830445854	0.48701811571
467	Deaths	High-income Asia Pacific	Both	Age-standardized	Tracheal, bronchus, and lung cancer	Dietary risks	Rate	2008	0.95423603396	1.40268575221	0.48052596843
468	Deaths	High-income Asia Pacific	Both	Age-standardized	Tracheal, bronchus, and lung cancer	Dietary risks	Rate	2009	0.94605929813	1.39285652652	0.47604202303
469	Deaths	High-income Asia Pacific	Both	Age-standardized	Tracheal, bronchus, and lung cancer	Dietary risks	Rate	2010	0.92790102984	1.36089075201	0.46852646859
470	Deaths	High-income Asia Pacific	Both	Age-standardized	Tracheal, bronchus, and lung cancer	Dietary risks	Rate	2011	0.91592706193	1.34222067601	0.4619325016
471	Deaths	High-income Asia Pacific	Both	Age-standardized	Tracheal, bronchus, and lung cancer	Dietary risks	Rate	2012	0.89233199357	1.30668285754	0.44952973714
472	Deaths	High-income Asia Pacific	Both	Age-standardized	Tracheal, bronchus, and lung cancer	Dietary risks	Rate	2013	0.8696478076999999	1.27241306263	0.43729987168
473	Deaths	High-income Asia Pacific	Both	Age-standardized	Tracheal, bronchus, and lung cancer	Dietary risks	Rate	2014	0.8460727720100001	1.24076049063	0.42296022895
474	Deaths	High-income Asia Pacific	Both	Age-standardized	Tracheal, bronchus, and lung cancer	Dietary risks	Rate	2015	0.8156384767000001	1.20105594066	0.4059464803
475	Deaths	High-income Asia Pacific	Both	Age-standardized	Tracheal, bronchus, and lung cancer	Dietary risks	Rate	2016	0.7954673480600001	1.17016144784	0.39404448795
476	Deaths	High-income Asia Pacific	Both	Age-standardized	Tracheal, bronchus, and lung cancer	Dietary risks	Rate	2017	0.7664205558	1.12644569936	0.38220707434
477	Deaths	High-income Asia Pacific	Both	Age-standardized	Tracheal, bronchus, and lung cancer	Dietary risks	Rate	2018	0.74835610854	1.10125565991	0.37552759126
478	Deaths	High-income Asia Pacific	Both	Age-standardized	Tracheal, bronchus, and lung cancer	Dietary risks	Rate	2019	0.73439337359	1.08573631261	0.36883580383
479	Deaths	High-income Asia Pacific	Both	Age-standardized	Tracheal, bronchus, and lung cancer	Dietary risks	Rate	2020	0.71187764409	1.04974985459	0.35801575595
480	Deaths	High-income Asia Pacific	Both	Age-standardized	Tracheal, bronchus, and lung cancer	Dietary risks	Rate	2021	0.71780902338	1.0625665004	0.36435079844
481	Deaths	North Africa and Middle East	Both	Age-standardized	Tracheal, bronchus, and lung cancer	Dietary risks	Rate	1990	0.2815130189	0.43904390106	0.13839173348
482	Deaths	North Africa and Middle East	Both	Age-standardized	Tracheal, bronchus, and lung cancer	Dietary risks	Rate	1991	0.28142480787	0.43952142906	0.13868376398
483	Deaths	North Africa and Middle East	Both	Age-standardized	Tracheal, bronchus, and lung cancer	Dietary risks	Rate	1992	0.27946409937	0.4351180262100001	0.13814104696
484	Deaths	North Africa and Middle East	Both	Age-standardized	Tracheal, bronchus, and lung cancer	Dietary risks	Rate	1993	0.27770305897	0.42742832546	0.13655436378
485	Deaths	North Africa and Middle East	Both	Age-standardized	Tracheal, bronchus, and lung cancer	Dietary risks	Rate	1994	0.27535262394	0.4226540875000001	0.13466802843
486	Deaths	North Africa and Middle East	Both	Age-standardized	Tracheal, bronchus, and lung cancer	Dietary risks	Rate	1995	0.27194367423	0.41592313379	0.1331138151
487	Deaths	North Africa and Middle East	Both	Age-standardized	Tracheal, bronchus, and lung cancer	Dietary risks	Rate	1996	0.26459727977	0.40456341688	0.12984342901
488	Deaths	North Africa and Middle East	Both	Age-standardized	Tracheal, bronchus, and lung cancer	Dietary risks	Rate	1997	0.25747368076	0.3914973811900001	0.12758105458
489	Deaths	North Africa and Middle East	Both	Age-standardized	Tracheal, bronchus, and lung cancer	Dietary risks	Rate	1998	0.24906849106	0.3813945078	0.12274938406
490	Deaths	North Africa and Middle East	Both	Age-standardized	Tracheal, bronchus, and lung cancer	Dietary risks	Rate	1999	0.24173707211	0.37390111797	0.11875994199
491	Deaths	North Africa and Middle East	Both	Age-standardized	Tracheal, bronchus, and lung cancer	Dietary risks	Rate	2000	0.23270243383	0.36094893119	0.11486910218
492	Deaths	North Africa and Middle East	Both	Age-standardized	Tracheal, bronchus, and lung cancer	Dietary risks	Rate	2001	0.22635164243	0.35116392453	0.11211808179
493	Deaths	North Africa and Middle East	Both	Age-standardized	Tracheal, bronchus, and lung cancer	Dietary risks	Rate	2002	0.22254335435	0.34168082565	0.11053779167
494	Deaths	North Africa and Middle East	Both	Age-standardized	Tracheal, bronchus, and lung cancer	Dietary risks	Rate	2003	0.2211894068	0.33547847736	0.11036723667
495	Deaths	North Africa and Middle East	Both	Age-standardized	Tracheal, bronchus, and lung cancer	Dietary risks	Rate	2004	0.21824073118	0.33176316137	0.11050069163
496	Deaths	North Africa and Middle East	Both	Age-standardized	Tracheal, bronchus, and lung cancer	Dietary risks	Rate	2005	0.21579377612	0.32383137972	0.10932941492
497	Deaths	North Africa and Middle East	Both	Age-standardized	Tracheal, bronchus, and lung cancer	Dietary risks	Rate	2006	0.21234200039	0.31964483646	0.10622486669
498	Deaths	North Africa and Middle East	Both	Age-standardized	Tracheal, bronchus, and lung cancer	Dietary risks	Rate	2007	0.20829602977	0.31316185244	0.103819153
499	Deaths	North Africa and Middle East	Both	Age-standardized	Tracheal, bronchus, and lung cancer	Dietary risks	Rate	2008	0.20643495812	0.3081680402	0.10374762154
500	Deaths	North Africa and Middle East	Both	Age-standardized	Tracheal, bronchus, and lung cancer	Dietary risks	Rate	2009	0.20648638131	0.30775423049	0.10387536473
501	Deaths	North Africa and Middle East	Both	Age-standardized	Tracheal, bronchus, and lung cancer	Dietary risks	Rate	2010	0.20340612611	0.30318223247	0.10285572959
502	Deaths	North Africa and Middle East	Both	Age-standardized	Tracheal, bronchus, and lung cancer	Dietary risks	Rate	2011	0.20005545444	0.29597386031	0.10072672011
503	Deaths	North Africa and Middle East	Both	Age-standardized	Tracheal, bronchus, and lung cancer	Dietary risks	Rate	2012	0.19759373224	0.2937381193	0.09841742012000002
504	Deaths	North Africa and Middle East	Both	Age-standardized	Tracheal, bronchus, and lung cancer	Dietary risks	Rate	2013	0.19566087902	0.29434860612	0.09780222115
505	Deaths	North Africa and Middle East	Both	Age-standardized	Tracheal, bronchus, and lung cancer	Dietary risks	Rate	2014	0.19451157084	0.29372855464	0.09731809873
506	Deaths	North Africa and Middle East	Both	Age-standardized	Tracheal, bronchus, and lung cancer	Dietary risks	Rate	2015	0.19398666524	0.29317299026	0.09666547274
507	Deaths	North Africa and Middle East	Both	Age-standardized	Tracheal, bronchus, and lung cancer	Dietary risks	Rate	2016	0.19250263068	0.29186316661	0.09681246796
508	Deaths	North Africa and Middle East	Both	Age-standardized	Tracheal, bronchus, and lung cancer	Dietary risks	Rate	2017	0.19012635627	0.28894724568	0.09573070896
509	Deaths	North Africa and Middle East	Both	Age-standardized	Tracheal, bronchus, and lung cancer	Dietary risks	Rate	2018	0.18925715825	0.28794732613	0.09616463745
510	Deaths	North Africa and Middle East	Both	Age-standardized	Tracheal, bronchus, and lung cancer	Dietary risks	Rate	2019	0.190893675	0.29144939644	0.09753682731
511	Deaths	North Africa and Middle East	Both	Age-standardized	Tracheal, bronchus, and lung cancer	Dietary risks	Rate	2020	0.19186639285	0.29175448623	0.09773270666000002
512	Deaths	North Africa and Middle East	Both	Age-standardized	Tracheal, bronchus, and lung cancer	Dietary risks	Rate	2021	0.19080958457	0.28991610316	0.09635170313
513	Deaths	Eastern Sub-Saharan Africa	Both	Age-standardized	Tracheal, bronchus, and lung cancer	Dietary risks	Rate	1990	0.91059067503	1.39761658441	0.48010149382
514	Deaths	Eastern Sub-Saharan Africa	Both	Age-standardized	Tracheal, bronchus, and lung cancer	Dietary risks	Rate	1991	0.90707230963	1.40029675109	0.46637054506
515	Deaths	Eastern Sub-Saharan Africa	Both	Age-standardized	Tracheal, bronchus, and lung cancer	Dietary risks	Rate	1992	0.90091960813	1.40309837151	0.4808362196
516	Deaths	Eastern Sub-Saharan Africa	Both	Age-standardized	Tracheal, bronchus, and lung cancer	Dietary risks	Rate	1993	0.89192651857	1.38614105894	0.4758392174
517	Deaths	Eastern Sub-Saharan Africa	Both	Age-standardized	Tracheal, bronchus, and lung cancer	Dietary risks	Rate	1994	0.88433404383	1.3900393545	0.4704825692
518	Deaths	Eastern Sub-Saharan Africa	Both	Age-standardized	Tracheal, bronchus, and lung cancer	Dietary risks	Rate	1995	0.88348575216	1.37892312203	0.46425483667
519	Deaths	Eastern Sub-Saharan Africa	Both	Age-standardized	Tracheal, bronchus, and lung cancer	Dietary risks	Rate	1996	0.87072751429	1.36481016904	0.4495379924
520	Deaths	Eastern Sub-Saharan Africa	Both	Age-standardized	Tracheal, bronchus, and lung cancer	Dietary risks	Rate	1997	0.85680422496	1.33600094404	0.447823081
521	Deaths	Eastern Sub-Saharan Africa	Both	Age-standardized	Tracheal, bronchus, and lung cancer	Dietary risks	Rate	1998	0.8398111745700001	1.2815643627	0.42902652786
522	Deaths	Eastern Sub-Saharan Africa	Both	Age-standardized	Tracheal, bronchus, and lung cancer	Dietary risks	Rate	1999	0.82204077156	1.25411445791	0.43077428341
523	Deaths	Eastern Sub-Saharan Africa	Both	Age-standardized	Tracheal, bronchus, and lung cancer	Dietary risks	Rate	2000	0.80422649353	1.19698484013	0.40196359207
524	Deaths	Eastern Sub-Saharan Africa	Both	Age-standardized	Tracheal, bronchus, and lung cancer	Dietary risks	Rate	2001	0.7801848226	1.18647173231	0.4072866896
525	Deaths	Eastern Sub-Saharan Africa	Both	Age-standardized	Tracheal, bronchus, and lung cancer	Dietary risks	Rate	2002	0.7596226726799999	1.12203408099	0.38751865243
526	Deaths	Eastern Sub-Saharan Africa	Both	Age-standardized	Tracheal, bronchus, and lung cancer	Dietary risks	Rate	2003	0.74329104042	1.1091819956	0.38063630649
527	Deaths	Eastern Sub-Saharan Africa	Both	Age-standardized	Tracheal, bronchus, and lung cancer	Dietary risks	Rate	2004	0.7306723753400001	1.08274682193	0.37961129188
528	Deaths	Eastern Sub-Saharan Africa	Both	Age-standardized	Tracheal, bronchus, and lung cancer	Dietary risks	Rate	2005	0.71581777797	1.05230482941	0.36783363051
529	Deaths	Eastern Sub-Saharan Africa	Both	Age-standardized	Tracheal, bronchus, and lung cancer	Dietary risks	Rate	2006	0.70495023104	1.03831568301	0.36343604014
530	Deaths	Eastern Sub-Saharan Africa	Both	Age-standardized	Tracheal, bronchus, and lung cancer	Dietary risks	Rate	2007	0.69117658495	1.02230409259	0.3666519785
531	Deaths	Eastern Sub-Saharan Africa	Both	Age-standardized	Tracheal, bronchus, and lung cancer	Dietary risks	Rate	2008	0.68194771554	1.01742018492	0.36379908406
532	Deaths	Eastern Sub-Saharan Africa	Both	Age-standardized	Tracheal, bronchus, and lung cancer	Dietary risks	Rate	2009	0.67434641991	0.98636815476	0.35482758958
533	Deaths	Eastern Sub-Saharan Africa	Both	Age-standardized	Tracheal, bronchus, and lung cancer	Dietary risks	Rate	2010	0.67028135391	0.96269779563	0.35434060861
534	Deaths	Eastern Sub-Saharan Africa	Both	Age-standardized	Tracheal, bronchus, and lung cancer	Dietary risks	Rate	2011	0.66656579248	0.95314835478	0.35037585724
535	Deaths	Eastern Sub-Saharan Africa	Both	Age-standardized	Tracheal, bronchus, and lung cancer	Dietary risks	Rate	2012	0.65760689578	0.94302604944	0.34322810307
536	Deaths	Eastern Sub-Saharan Africa	Both	Age-standardized	Tracheal, bronchus, and lung cancer	Dietary risks	Rate	2013	0.65409316336	0.93359890958	0.34200930634
537	Deaths	Eastern Sub-Saharan Africa	Both	Age-standardized	Tracheal, bronchus, and lung cancer	Dietary risks	Rate	2014	0.65141605999	0.93351508701	0.34561650234
538	Deaths	Eastern Sub-Saharan Africa	Both	Age-standardized	Tracheal, bronchus, and lung cancer	Dietary risks	Rate	2015	0.64444680584	0.92777325396	0.33490082434
539	Deaths	Eastern Sub-Saharan Africa	Both	Age-standardized	Tracheal, bronchus, and lung cancer	Dietary risks	Rate	2016	0.65144840895	0.94497527988	0.33770641104
540	Deaths	Eastern Sub-Saharan Africa	Both	Age-standardized	Tracheal, bronchus, and lung cancer	Dietary risks	Rate	2017	0.65196765615	0.93037360399	0.34486367294
541	Deaths	Eastern Sub-Saharan Africa	Both	Age-standardized	Tracheal, bronchus, and lung cancer	Dietary risks	Rate	2018	0.65345566775	0.95340262875	0.34089112985
542	Deaths	Eastern Sub-Saharan Africa	Both	Age-standardized	Tracheal, bronchus, and lung cancer	Dietary risks	Rate	2019	0.65556351661	0.95089686433	0.34721087194
543	Deaths	Eastern Sub-Saharan Africa	Both	Age-standardized	Tracheal, bronchus, and lung cancer	Dietary risks	Rate	2020	0.65594251653	0.93986336904	0.34591887673
544	Deaths	Eastern Sub-Saharan Africa	Both	Age-standardized	Tracheal, bronchus, and lung cancer	Dietary risks	Rate	2021	0.65022249075	0.92945791105	0.33224887071
545	Deaths	South Asia	Both	Age-standardized	Tracheal, bronchus, and lung cancer	Dietary risks	Rate	1990	1.05822540628	1.55501666243	0.56646090689
546	Deaths	South Asia	Both	Age-standardized	Tracheal, bronchus, and lung cancer	Dietary risks	Rate	1991	1.05722055206	1.56964925773	0.55765792574
547	Deaths	South Asia	Both	Age-standardized	Tracheal, bronchus, and lung cancer	Dietary risks	Rate	1992	1.06806332152	1.55538606317	0.56656779333
548	Deaths	South Asia	Both	Age-standardized	Tracheal, bronchus, and lung cancer	Dietary risks	Rate	1993	1.06799779126	1.5788360101	0.56742350794
549	Deaths	South Asia	Both	Age-standardized	Tracheal, bronchus, and lung cancer	Dietary risks	Rate	1994	1.08437189027	1.60033652717	0.56618844225
550	Deaths	South Asia	Both	Age-standardized	Tracheal, bronchus, and lung cancer	Dietary risks	Rate	1995	1.10202170624	1.62206529385	0.59552024906
551	Deaths	South Asia	Both	Age-standardized	Tracheal, bronchus, and lung cancer	Dietary risks	Rate	1996	1.10492866485	1.61643731923	0.58343227992
552	Deaths	South Asia	Both	Age-standardized	Tracheal, bronchus, and lung cancer	Dietary risks	Rate	1997	1.11071207388	1.62465270935	0.59597650082
553	Deaths	South Asia	Both	Age-standardized	Tracheal, bronchus, and lung cancer	Dietary risks	Rate	1998	1.11058636766	1.64232686477	0.60921914448
554	Deaths	South Asia	Both	Age-standardized	Tracheal, bronchus, and lung cancer	Dietary risks	Rate	1999	1.07348861472	1.55193668783	0.57827003643
555	Deaths	South Asia	Both	Age-standardized	Tracheal, bronchus, and lung cancer	Dietary risks	Rate	2000	1.06764950742	1.55358831301	0.56036719402
556	Deaths	South Asia	Both	Age-standardized	Tracheal, bronchus, and lung cancer	Dietary risks	Rate	2001	1.06902349579	1.54865865343	0.5699989466500001
557	Deaths	South Asia	Both	Age-standardized	Tracheal, bronchus, and lung cancer	Dietary risks	Rate	2002	1.05682065832	1.52788060597	0.56819914518
558	Deaths	South Asia	Both	Age-standardized	Tracheal, bronchus, and lung cancer	Dietary risks	Rate	2003	1.05968781993	1.53788521435	0.56567020781
559	Deaths	South Asia	Both	Age-standardized	Tracheal, bronchus, and lung cancer	Dietary risks	Rate	2004	1.04537484187	1.51842412414	0.54813906393
560	Deaths	South Asia	Both	Age-standardized	Tracheal, bronchus, and lung cancer	Dietary risks	Rate	2005	1.03863770645	1.48690955053	0.54776697103
561	Deaths	South Asia	Both	Age-standardized	Tracheal, bronchus, and lung cancer	Dietary risks	Rate	2006	1.0285000049	1.48154188522	0.5411276675600001
562	Deaths	South Asia	Both	Age-standardized	Tracheal, bronchus, and lung cancer	Dietary risks	Rate	2007	1.04165349845	1.50287531029	0.53971087351
563	Deaths	South Asia	Both	Age-standardized	Tracheal, bronchus, and lung cancer	Dietary risks	Rate	2008	1.03638011665	1.48955615599	0.5475803755399999
564	Deaths	South Asia	Both	Age-standardized	Tracheal, bronchus, and lung cancer	Dietary risks	Rate	2009	1.03021030171	1.49029822328	0.53813355154
565	Deaths	South Asia	Both	Age-standardized	Tracheal, bronchus, and lung cancer	Dietary risks	Rate	2010	1.04512018022	1.51659557607	0.55313467021
566	Deaths	South Asia	Both	Age-standardized	Tracheal, bronchus, and lung cancer	Dietary risks	Rate	2011	1.05941301467	1.52061205879	0.55608154146
567	Deaths	South Asia	Both	Age-standardized	Tracheal, bronchus, and lung cancer	Dietary risks	Rate	2012	1.05555689457	1.52303686349	0.56092876946
568	Deaths	South Asia	Both	Age-standardized	Tracheal, bronchus, and lung cancer	Dietary risks	Rate	2013	1.06357025986	1.52194268506	0.55428161721
569	Deaths	South Asia	Both	Age-standardized	Tracheal, bronchus, and lung cancer	Dietary risks	Rate	2014	1.07724146676	1.53773727162	0.56799114595
570	Deaths	South Asia	Both	Age-standardized	Tracheal, bronchus, and lung cancer	Dietary risks	Rate	2015	1.08659788986	1.54128553386	0.5922253994200001
571	Deaths	South Asia	Both	Age-standardized	Tracheal, bronchus, and lung cancer	Dietary risks	Rate	2016	1.09303316483	1.54328639127	0.58732042983
572	Deaths	South Asia	Both	Age-standardized	Tracheal, bronchus, and lung cancer	Dietary risks	Rate	2017	1.11198381562	1.55906111789	0.5920641638999999
573	Deaths	South Asia	Both	Age-standardized	Tracheal, bronchus, and lung cancer	Dietary risks	Rate	2018	1.13759281572	1.61195047255	0.61153821828
574	Deaths	South Asia	Both	Age-standardized	Tracheal, bronchus, and lung cancer	Dietary risks	Rate	2019	1.14350734835	1.62480046828	0.6071306885500001
575	Deaths	South Asia	Both	Age-standardized	Tracheal, bronchus, and lung cancer	Dietary risks	Rate	2020	1.13048326609	1.59506355926	0.61217581953
576	Deaths	South Asia	Both	Age-standardized	Tracheal, bronchus, and lung cancer	Dietary risks	Rate	2021	1.12475820331	1.60759155005	0.5810547812
577	Deaths	Western Sub-Saharan Africa	Both	Age-standardized	Tracheal, bronchus, and lung cancer	Dietary risks	Rate	1990	0.27983755505	0.41705120238	0.14120629952
578	Deaths	Western Sub-Saharan Africa	Both	Age-standardized	Tracheal, bronchus, and lung cancer	Dietary risks	Rate	1991	0.27637372814	0.40833298197	0.13957834476
579	Deaths	Western Sub-Saharan Africa	Both	Age-standardized	Tracheal, bronchus, and lung cancer	Dietary risks	Rate	1992	0.27475164165	0.40921895903	0.14065520882
580	Deaths	Western Sub-Saharan Africa	Both	Age-standardized	Tracheal, bronchus, and lung cancer	Dietary risks	Rate	1993	0.273591782	0.40752040675	0.13892987473
581	Deaths	Western Sub-Saharan Africa	Both	Age-standardized	Tracheal, bronchus, and lung cancer	Dietary risks	Rate	1994	0.27212789427	0.40645532905	0.13824931663
582	Deaths	Western Sub-Saharan Africa	Both	Age-standardized	Tracheal, bronchus, and lung cancer	Dietary risks	Rate	1995	0.26988529929	0.40073140414	0.13747275335
583	Deaths	Western Sub-Saharan Africa	Both	Age-standardized	Tracheal, bronchus, and lung cancer	Dietary risks	Rate	1996	0.26772709982	0.40119821176	0.1364050873
584	Deaths	Western Sub-Saharan Africa	Both	Age-standardized	Tracheal, bronchus, and lung cancer	Dietary risks	Rate	1997	0.26606129947	0.3973708143600001	0.13533414413
585	Deaths	Western Sub-Saharan Africa	Both	Age-standardized	Tracheal, bronchus, and lung cancer	Dietary risks	Rate	1998	0.26486482944	0.3986142982899999	0.13477321083
586	Deaths	Western Sub-Saharan Africa	Both	Age-standardized	Tracheal, bronchus, and lung cancer	Dietary risks	Rate	1999	0.26291943108	0.39719290759	0.13402533053
587	Deaths	Western Sub-Saharan Africa	Both	Age-standardized	Tracheal, bronchus, and lung cancer	Dietary risks	Rate	2000	0.26268632735	0.39900495434	0.13432022297
588	Deaths	Western Sub-Saharan Africa	Both	Age-standardized	Tracheal, bronchus, and lung cancer	Dietary risks	Rate	2001	0.26450259133	0.40324571905	0.1341847173
589	Deaths	Western Sub-Saharan Africa	Both	Age-standardized	Tracheal, bronchus, and lung cancer	Dietary risks	Rate	2002	0.26819644335	0.41272130068	0.13598116142
590	Deaths	Western Sub-Saharan Africa	Both	Age-standardized	Tracheal, bronchus, and lung cancer	Dietary risks	Rate	2003	0.27068904213	0.4081082860199999	0.13691955421
591	Deaths	Western Sub-Saharan Africa	Both	Age-standardized	Tracheal, bronchus, and lung cancer	Dietary risks	Rate	2004	0.27364905754	0.41610533175	0.13790251844
592	Deaths	Western Sub-Saharan Africa	Both	Age-standardized	Tracheal, bronchus, and lung cancer	Dietary risks	Rate	2005	0.27572991163	0.41057933969	0.14162299718
593	Deaths	Western Sub-Saharan Africa	Both	Age-standardized	Tracheal, bronchus, and lung cancer	Dietary risks	Rate	2006	0.27820489288	0.41747793224	0.14240761905
594	Deaths	Western Sub-Saharan Africa	Both	Age-standardized	Tracheal, bronchus, and lung cancer	Dietary risks	Rate	2007	0.27988209361	0.42173196378	0.14269898753
595	Deaths	Western Sub-Saharan Africa	Both	Age-standardized	Tracheal, bronchus, and lung cancer	Dietary risks	Rate	2008	0.28223404789	0.42125462352	0.14303562923
596	Deaths	Western Sub-Saharan Africa	Both	Age-standardized	Tracheal, bronchus, and lung cancer	Dietary risks	Rate	2009	0.28567476683	0.42695195594	0.14482624505
597	Deaths	Western Sub-Saharan Africa	Both	Age-standardized	Tracheal, bronchus, and lung cancer	Dietary risks	Rate	2010	0.28849915076	0.42537588338	0.14773670444
598	Deaths	Western Sub-Saharan Africa	Both	Age-standardized	Tracheal, bronchus, and lung cancer	Dietary risks	Rate	2011	0.29240400799	0.43503545908	0.14836737195
599	Deaths	Western Sub-Saharan Africa	Both	Age-standardized	Tracheal, bronchus, and lung cancer	Dietary risks	Rate	2012	0.2956815127	0.43846392583	0.14842672727
600	Deaths	Western Sub-Saharan Africa	Both	Age-standardized	Tracheal, bronchus, and lung cancer	Dietary risks	Rate	2013	0.29856183977	0.44667376771	0.1517531828
601	Deaths	Western Sub-Saharan Africa	Both	Age-standardized	Tracheal, bronchus, and lung cancer	Dietary risks	Rate	2014	0.3000817512	0.45023203276	0.15007003164
602	Deaths	Western Sub-Saharan Africa	Both	Age-standardized	Tracheal, bronchus, and lung cancer	Dietary risks	Rate	2015	0.30075609001	0.44714368375	0.15101001217
603	Deaths	Western Sub-Saharan Africa	Both	Age-standardized	Tracheal, bronchus, and lung cancer	Dietary risks	Rate	2016	0.30257264504	0.45252683181	0.1526489817
604	Deaths	Western Sub-Saharan Africa	Both	Age-standardized	Tracheal, bronchus, and lung cancer	Dietary risks	Rate	2017	0.30296938055	0.45406643603	0.15185614631
605	Deaths	Western Sub-Saharan Africa	Both	Age-standardized	Tracheal, bronchus, and lung cancer	Dietary risks	Rate	2018	0.30184302682	0.4497043443499999	0.15019548686
606	Deaths	Western Sub-Saharan Africa	Both	Age-standardized	Tracheal, bronchus, and lung cancer	Dietary risks	Rate	2019	0.30159279842	0.44621782529	0.15195081118
607	Deaths	Western Sub-Saharan Africa	Both	Age-standardized	Tracheal, bronchus, and lung cancer	Dietary risks	Rate	2020	0.30010056512	0.44844947925	0.14847721304
608	Deaths	Western Sub-Saharan Africa	Both	Age-standardized	Tracheal, bronchus, and lung cancer	Dietary risks	Rate	2021	0.29822736287	0.4459366366000001	0.14795128986
609	Deaths	Central Sub-Saharan Africa	Both	Age-standardized	Tracheal, bronchus, and lung cancer	Dietary risks	Rate	1990	0.38952585522	0.68039479107	0.17578819637
610	Deaths	Central Sub-Saharan Africa	Both	Age-standardized	Tracheal, bronchus, and lung cancer	Dietary risks	Rate	1991	0.39480023403	0.6858362903199999	0.18003316239
611	Deaths	Central Sub-Saharan Africa	Both	Age-standardized	Tracheal, bronchus, and lung cancer	Dietary risks	Rate	1992	0.3986328796	0.68718804927	0.18399610777
612	Deaths	Central Sub-Saharan Africa	Both	Age-standardized	Tracheal, bronchus, and lung cancer	Dietary risks	Rate	1993	0.40491500617	0.69842703987	0.18671925852
613	Deaths	Central Sub-Saharan Africa	Both	Age-standardized	Tracheal, bronchus, and lung cancer	Dietary risks	Rate	1994	0.4152120462	0.70653932377	0.19444206922
614	Deaths	Central Sub-Saharan Africa	Both	Age-standardized	Tracheal, bronchus, and lung cancer	Dietary risks	Rate	1995	0.42590890385	0.7385821826200001	0.19815065957
615	Deaths	Central Sub-Saharan Africa	Both	Age-standardized	Tracheal, bronchus, and lung cancer	Dietary risks	Rate	1996	0.43514392545	0.76709014589	0.20090945667
616	Deaths	Central Sub-Saharan Africa	Both	Age-standardized	Tracheal, bronchus, and lung cancer	Dietary risks	Rate	1997	0.4369134891300001	0.77887970651	0.1996691330399999
617	Deaths	Central Sub-Saharan Africa	Both	Age-standardized	Tracheal, bronchus, and lung cancer	Dietary risks	Rate	1998	0.44704981045	0.8005923993499999	0.20779433145
618	Deaths	Central Sub-Saharan Africa	Both	Age-standardized	Tracheal, bronchus, and lung cancer	Dietary risks	Rate	1999	0.45487043438	0.8291193027999999	0.20729298934
619	Deaths	Central Sub-Saharan Africa	Both	Age-standardized	Tracheal, bronchus, and lung cancer	Dietary risks	Rate	2000	0.46275162954	0.8558527393700001	0.20500248339
620	Deaths	Central Sub-Saharan Africa	Both	Age-standardized	Tracheal, bronchus, and lung cancer	Dietary risks	Rate	2001	0.46528462021	0.87755245332	0.20580250967
621	Deaths	Central Sub-Saharan Africa	Both	Age-standardized	Tracheal, bronchus, and lung cancer	Dietary risks	Rate	2002	0.4611237577	0.88055865925	0.20175184787
622	Deaths	Central Sub-Saharan Africa	Both	Age-standardized	Tracheal, bronchus, and lung cancer	Dietary risks	Rate	2003	0.4662036786800001	0.90205908359	0.20244632668
623	Deaths	Central Sub-Saharan Africa	Both	Age-standardized	Tracheal, bronchus, and lung cancer	Dietary risks	Rate	2004	0.46429513342	0.8948069048799999	0.19967391731
624	Deaths	Central Sub-Saharan Africa	Both	Age-standardized	Tracheal, bronchus, and lung cancer	Dietary risks	Rate	2005	0.45730496732	0.89854382939	0.19565012708
625	Deaths	Central Sub-Saharan Africa	Both	Age-standardized	Tracheal, bronchus, and lung cancer	Dietary risks	Rate	2006	0.45537859463	0.88972819332	0.1910999092
626	Deaths	Central Sub-Saharan Africa	Both	Age-standardized	Tracheal, bronchus, and lung cancer	Dietary risks	Rate	2007	0.45190604104	0.88768204227	0.19109092773
627	Deaths	Central Sub-Saharan Africa	Both	Age-standardized	Tracheal, bronchus, and lung cancer	Dietary risks	Rate	2008	0.45340039467	0.89004447417	0.19071682266
628	Deaths	Central Sub-Saharan Africa	Both	Age-standardized	Tracheal, bronchus, and lung cancer	Dietary risks	Rate	2009	0.45549600165	0.89488925343	0.18813984832
629	Deaths	Central Sub-Saharan Africa	Both	Age-standardized	Tracheal, bronchus, and lung cancer	Dietary risks	Rate	2010	0.45798566593	0.90430468303	0.18639403302
630	Deaths	Central Sub-Saharan Africa	Both	Age-standardized	Tracheal, bronchus, and lung cancer	Dietary risks	Rate	2011	0.4607856322	0.90259815277	0.18918640708
631	Deaths	Central Sub-Saharan Africa	Both	Age-standardized	Tracheal, bronchus, and lung cancer	Dietary risks	Rate	2012	0.46246204206	0.88806069425	0.18851295348
632	Deaths	Central Sub-Saharan Africa	Both	Age-standardized	Tracheal, bronchus, and lung cancer	Dietary risks	Rate	2013	0.46294515304	0.88111317243	0.18626082199
633	Deaths	Central Sub-Saharan Africa	Both	Age-standardized	Tracheal, bronchus, and lung cancer	Dietary risks	Rate	2014	0.46216317077	0.87526308923	0.18899604503
634	Deaths	Central Sub-Saharan Africa	Both	Age-standardized	Tracheal, bronchus, and lung cancer	Dietary risks	Rate	2015	0.46171317141	0.86517522444	0.1875663972
635	Deaths	Central Sub-Saharan Africa	Both	Age-standardized	Tracheal, bronchus, and lung cancer	Dietary risks	Rate	2016	0.46079567461	0.85480318955	0.1857340331
636	Deaths	Central Sub-Saharan Africa	Both	Age-standardized	Tracheal, bronchus, and lung cancer	Dietary risks	Rate	2017	0.4602138933	0.8404674679699999	0.18347168814
637	Deaths	Central Sub-Saharan Africa	Both	Age-standardized	Tracheal, bronchus, and lung cancer	Dietary risks	Rate	2018	0.46028934855	0.83125567008	0.18444525406
638	Deaths	Central Sub-Saharan Africa	Both	Age-standardized	Tracheal, bronchus, and lung cancer	Dietary risks	Rate	2019	0.46134272451	0.8242047844	0.18530234263
639	Deaths	Central Sub-Saharan Africa	Both	Age-standardized	Tracheal, bronchus, and lung cancer	Dietary risks	Rate	2020	0.46404595705	0.83143219616	0.18566561479
640	Deaths	Central Sub-Saharan Africa	Both	Age-standardized	Tracheal, bronchus, and lung cancer	Dietary risks	Rate	2021	0.46260845249	0.8389021733300001	0.1864169016
641	Deaths	Southern Latin America	Both	Age-standardized	Tracheal, bronchus, and lung cancer	Dietary risks	Rate	1990	0.70404108112	1.02800430115	0.35461813141
642	Deaths	Southern Latin America	Both	Age-standardized	Tracheal, bronchus, and lung cancer	Dietary risks	Rate	1991	0.6966430919	1.01805636276	0.34991906774
643	Deaths	Southern Latin America	Both	Age-standardized	Tracheal, bronchus, and lung cancer	Dietary risks	Rate	1992	0.67808865321	0.9920011974	0.34339720038
644	Deaths	Southern Latin America	Both	Age-standardized	Tracheal, bronchus, and lung cancer	Dietary risks	Rate	1993	0.65717672586	0.96448146106	0.33287348299
645	Deaths	Southern Latin America	Both	Age-standardized	Tracheal, bronchus, and lung cancer	Dietary risks	Rate	1994	0.63442091713	0.92988001938	0.31951375171
646	Deaths	Southern Latin America	Both	Age-standardized	Tracheal, bronchus, and lung cancer	Dietary risks	Rate	1995	0.61315381615	0.89826103501	0.30841933056
647	Deaths	Southern Latin America	Both	Age-standardized	Tracheal, bronchus, and lung cancer	Dietary risks	Rate	1996	0.59334180591	0.8630239239499999	0.29850887638
648	Deaths	Southern Latin America	Both	Age-standardized	Tracheal, bronchus, and lung cancer	Dietary risks	Rate	1997	0.56416979024	0.8184938026299999	0.28091795829
649	Deaths	Southern Latin America	Both	Age-standardized	Tracheal, bronchus, and lung cancer	Dietary risks	Rate	1998	0.54076988506	0.7811565304099999	0.27044469257
650	Deaths	Southern Latin America	Both	Age-standardized	Tracheal, bronchus, and lung cancer	Dietary risks	Rate	1999	0.52211284448	0.75381158947	0.25976268685
651	Deaths	Southern Latin America	Both	Age-standardized	Tracheal, bronchus, and lung cancer	Dietary risks	Rate	2000	0.49302232131	0.7234238318	0.24413303121
652	Deaths	Southern Latin America	Both	Age-standardized	Tracheal, bronchus, and lung cancer	Dietary risks	Rate	2001	0.47968820178	0.70224848215	0.23768219543
653	Deaths	Southern Latin America	Both	Age-standardized	Tracheal, bronchus, and lung cancer	Dietary risks	Rate	2002	0.47491555699	0.69530107509	0.23563537203
654	Deaths	Southern Latin America	Both	Age-standardized	Tracheal, bronchus, and lung cancer	Dietary risks	Rate	2003	0.46503938579	0.6836092756500001	0.2295356323
655	Deaths	Southern Latin America	Both	Age-standardized	Tracheal, bronchus, and lung cancer	Dietary risks	Rate	2004	0.45642754039	0.67412277705	0.22503422722
656	Deaths	Southern Latin America	Both	Age-standardized	Tracheal, bronchus, and lung cancer	Dietary risks	Rate	2005	0.44466673987	0.6540368076699999	0.21856753985
657	Deaths	Southern Latin America	Both	Age-standardized	Tracheal, bronchus, and lung cancer	Dietary risks	Rate	2006	0.43633793644	0.64332043175	0.21338860381
658	Deaths	Southern Latin America	Both	Age-standardized	Tracheal, bronchus, and lung cancer	Dietary risks	Rate	2007	0.42830442522	0.63143625147	0.21020725607
659	Deaths	Southern Latin America	Both	Age-standardized	Tracheal, bronchus, and lung cancer	Dietary risks	Rate	2008	0.4136167897	0.6073114253499999	0.20234910559
660	Deaths	Southern Latin America	Both	Age-standardized	Tracheal, bronchus, and lung cancer	Dietary risks	Rate	2009	0.4065063866000001	0.59664628839	0.19931753257
661	Deaths	Southern Latin America	Both	Age-standardized	Tracheal, bronchus, and lung cancer	Dietary risks	Rate	2010	0.39203613287	0.57446324592	0.19224630398
662	Deaths	Southern Latin America	Both	Age-standardized	Tracheal, bronchus, and lung cancer	Dietary risks	Rate	2011	0.38465848062	0.56489513285	0.18893226436
663	Deaths	Southern Latin America	Both	Age-standardized	Tracheal, bronchus, and lung cancer	Dietary risks	Rate	2012	0.37475163978	0.55133298698	0.18558131177
664	Deaths	Southern Latin America	Both	Age-standardized	Tracheal, bronchus, and lung cancer	Dietary risks	Rate	2013	0.36880950202	0.54626611305	0.18235999315
665	Deaths	Southern Latin America	Both	Age-standardized	Tracheal, bronchus, and lung cancer	Dietary risks	Rate	2014	0.36137402167	0.53211955809	0.17900599417
666	Deaths	Southern Latin America	Both	Age-standardized	Tracheal, bronchus, and lung cancer	Dietary risks	Rate	2015	0.35502812123	0.52622628736	0.17642615254
667	Deaths	Southern Latin America	Both	Age-standardized	Tracheal, bronchus, and lung cancer	Dietary risks	Rate	2016	0.3519795066	0.52358896588	0.17549971415
668	Deaths	Southern Latin America	Both	Age-standardized	Tracheal, bronchus, and lung cancer	Dietary risks	Rate	2017	0.34603869482	0.51781291249	0.17253439693
669	Deaths	Southern Latin America	Both	Age-standardized	Tracheal, bronchus, and lung cancer	Dietary risks	Rate	2018	0.34261508502	0.51134025839	0.17179625697
670	Deaths	Southern Latin America	Both	Age-standardized	Tracheal, bronchus, and lung cancer	Dietary risks	Rate	2019	0.34016402233	0.50710986715	0.16945866302
671	Deaths	Southern Latin America	Both	Age-standardized	Tracheal, bronchus, and lung cancer	Dietary risks	Rate	2020	0.32770776189	0.49184055324	0.16513966355
672	Deaths	Southern Latin America	Both	Age-standardized	Tracheal, bronchus, and lung cancer	Dietary risks	Rate	2021	0.31754364289	0.47741183996	0.16111249005
