# Supplementary material for: Global impact of dietary risks on cancers: burdens across regions from 1990 to 2021 and the projection to 2035
Source: Front Nutr. 2025 Jul 4;12:1585305. doi: 10.3389/fnut.2025.1585305 (PMC12271164; doi:10.3389/fnut.2025.1585305)
Supplement: Supplementary file 1 [file Data_Sheet_1.zip › Supplementary data/Fig 8/Fig 8J.csv]

	measure_name	location_name	sex_name	age_name	cause_name	rei_name	metric_name	year	val	upper	lower
1	DALYs (Disability-Adjusted Life Years)	Southeast Asia	Both	Age-standardized	Tracheal, bronchus, and lung cancer	Dietary risks	Rate	1990	35.59730752216	53.72507752681999	18.13906884427
2	DALYs (Disability-Adjusted Life Years)	Southeast Asia	Both	Age-standardized	Tracheal, bronchus, and lung cancer	Dietary risks	Rate	1991	35.14374193504	52.85603226096	17.91297421293
3	DALYs (Disability-Adjusted Life Years)	Southeast Asia	Both	Age-standardized	Tracheal, bronchus, and lung cancer	Dietary risks	Rate	1992	34.60100689824	51.41586376638001	17.6117198311
4	DALYs (Disability-Adjusted Life Years)	Southeast Asia	Both	Age-standardized	Tracheal, bronchus, and lung cancer	Dietary risks	Rate	1993	33.87190067371	50.6343634726	17.1954069744
5	DALYs (Disability-Adjusted Life Years)	Southeast Asia	Both	Age-standardized	Tracheal, bronchus, and lung cancer	Dietary risks	Rate	1994	33.00989529815	48.92576839724	17.0422058529
6	DALYs (Disability-Adjusted Life Years)	Southeast Asia	Both	Age-standardized	Tracheal, bronchus, and lung cancer	Dietary risks	Rate	1995	32.0235117972	47.29006089033	15.94761112431
7	DALYs (Disability-Adjusted Life Years)	Southeast Asia	Both	Age-standardized	Tracheal, bronchus, and lung cancer	Dietary risks	Rate	1996	30.83986455164	44.9228002304	15.35382226583
8	DALYs (Disability-Adjusted Life Years)	Southeast Asia	Both	Age-standardized	Tracheal, bronchus, and lung cancer	Dietary risks	Rate	1997	29.64757002637	43.58010090112001	15.05294254362
9	DALYs (Disability-Adjusted Life Years)	Southeast Asia	Both	Age-standardized	Tracheal, bronchus, and lung cancer	Dietary risks	Rate	1998	28.83681471616	41.95045474596	14.7809203934
10	DALYs (Disability-Adjusted Life Years)	Southeast Asia	Both	Age-standardized	Tracheal, bronchus, and lung cancer	Dietary risks	Rate	1999	28.12854210178	41.20891281501	14.39222589177
11	DALYs (Disability-Adjusted Life Years)	Southeast Asia	Both	Age-standardized	Tracheal, bronchus, and lung cancer	Dietary risks	Rate	2000	27.27978261888	39.5246546514	13.74513046889
12	DALYs (Disability-Adjusted Life Years)	Southeast Asia	Both	Age-standardized	Tracheal, bronchus, and lung cancer	Dietary risks	Rate	2001	26.33927700178	38.58556772626	13.38452600864
13	DALYs (Disability-Adjusted Life Years)	Southeast Asia	Both	Age-standardized	Tracheal, bronchus, and lung cancer	Dietary risks	Rate	2002	25.47639554637	36.69742057332	13.07153613648
14	DALYs (Disability-Adjusted Life Years)	Southeast Asia	Both	Age-standardized	Tracheal, bronchus, and lung cancer	Dietary risks	Rate	2003	24.652438408	36.05965280415	12.65796103429
15	DALYs (Disability-Adjusted Life Years)	Southeast Asia	Both	Age-standardized	Tracheal, bronchus, and lung cancer	Dietary risks	Rate	2004	23.84061533085	34.61144325067	12.44640981859
16	DALYs (Disability-Adjusted Life Years)	Southeast Asia	Both	Age-standardized	Tracheal, bronchus, and lung cancer	Dietary risks	Rate	2005	23.06437187438	33.23281605762	11.8961882457
17	DALYs (Disability-Adjusted Life Years)	Southeast Asia	Both	Age-standardized	Tracheal, bronchus, and lung cancer	Dietary risks	Rate	2006	22.21446700433	32.05120706343	11.53186671931
18	DALYs (Disability-Adjusted Life Years)	Southeast Asia	Both	Age-standardized	Tracheal, bronchus, and lung cancer	Dietary risks	Rate	2007	21.48735020508	31.1459358868	11.16778555456
19	DALYs (Disability-Adjusted Life Years)	Southeast Asia	Both	Age-standardized	Tracheal, bronchus, and lung cancer	Dietary risks	Rate	2008	20.87340244776	30.01627431505	10.57979697136
20	DALYs (Disability-Adjusted Life Years)	Southeast Asia	Both	Age-standardized	Tracheal, bronchus, and lung cancer	Dietary risks	Rate	2009	20.33359834372	29.9240550616	10.47682137756
21	DALYs (Disability-Adjusted Life Years)	Southeast Asia	Both	Age-standardized	Tracheal, bronchus, and lung cancer	Dietary risks	Rate	2010	19.81645879286	28.84579436769	10.1600142312
22	DALYs (Disability-Adjusted Life Years)	Southeast Asia	Both	Age-standardized	Tracheal, bronchus, and lung cancer	Dietary risks	Rate	2011	19.34723862476	28.44734036292	9.76617198684
23	DALYs (Disability-Adjusted Life Years)	Southeast Asia	Both	Age-standardized	Tracheal, bronchus, and lung cancer	Dietary risks	Rate	2012	18.80934633441	27.79804138164	9.46984854207
24	DALYs (Disability-Adjusted Life Years)	Southeast Asia	Both	Age-standardized	Tracheal, bronchus, and lung cancer	Dietary risks	Rate	2013	18.38176879931	26.73191631335	9.37466649583
25	DALYs (Disability-Adjusted Life Years)	Southeast Asia	Both	Age-standardized	Tracheal, bronchus, and lung cancer	Dietary risks	Rate	2014	18.02995789867	26.282719638	9.33575249995
26	DALYs (Disability-Adjusted Life Years)	Southeast Asia	Both	Age-standardized	Tracheal, bronchus, and lung cancer	Dietary risks	Rate	2015	17.81447124766	25.94955639634	8.90818488079
27	DALYs (Disability-Adjusted Life Years)	Southeast Asia	Both	Age-standardized	Tracheal, bronchus, and lung cancer	Dietary risks	Rate	2016	17.58821628595	25.98183573052	9.05235158603
28	DALYs (Disability-Adjusted Life Years)	Southeast Asia	Both	Age-standardized	Tracheal, bronchus, and lung cancer	Dietary risks	Rate	2017	17.34788408434	25.30309151019	8.94175439902
29	DALYs (Disability-Adjusted Life Years)	Southeast Asia	Both	Age-standardized	Tracheal, bronchus, and lung cancer	Dietary risks	Rate	2018	17.20543010049	25.56480587161	8.80175737042
30	DALYs (Disability-Adjusted Life Years)	Southeast Asia	Both	Age-standardized	Tracheal, bronchus, and lung cancer	Dietary risks	Rate	2019	17.12262497715	25.97313825449	8.693841762029999
31	DALYs (Disability-Adjusted Life Years)	Southeast Asia	Both	Age-standardized	Tracheal, bronchus, and lung cancer	Dietary risks	Rate	2020	16.95723809501	25.23976878529	8.32019018725
32	DALYs (Disability-Adjusted Life Years)	Southeast Asia	Both	Age-standardized	Tracheal, bronchus, and lung cancer	Dietary risks	Rate	2021	16.86900894804	25.47866497708	8.237225050000001
33	DALYs (Disability-Adjusted Life Years)	East Asia	Both	Age-standardized	Tracheal, bronchus, and lung cancer	Dietary risks	Rate	1990	54.7839611337	82.71039984895	26.76143583804
34	DALYs (Disability-Adjusted Life Years)	East Asia	Both	Age-standardized	Tracheal, bronchus, and lung cancer	Dietary risks	Rate	1991	53.76799511709	80.11121586358999	26.62165422081
35	DALYs (Disability-Adjusted Life Years)	East Asia	Both	Age-standardized	Tracheal, bronchus, and lung cancer	Dietary risks	Rate	1992	52.47069098068	77.17578633328	26.72512570117
36	DALYs (Disability-Adjusted Life Years)	East Asia	Both	Age-standardized	Tracheal, bronchus, and lung cancer	Dietary risks	Rate	1993	51.23292168453001	75.1462384171	26.55041219602
37	DALYs (Disability-Adjusted Life Years)	East Asia	Both	Age-standardized	Tracheal, bronchus, and lung cancer	Dietary risks	Rate	1994	49.97130125974	72.96141133338999	24.47152668038
38	DALYs (Disability-Adjusted Life Years)	East Asia	Both	Age-standardized	Tracheal, bronchus, and lung cancer	Dietary risks	Rate	1995	48.85174214662	71.45648413321	23.91614690188
39	DALYs (Disability-Adjusted Life Years)	East Asia	Both	Age-standardized	Tracheal, bronchus, and lung cancer	Dietary risks	Rate	1996	47.48030422719	70.80600115462	23.45220002983
40	DALYs (Disability-Adjusted Life Years)	East Asia	Both	Age-standardized	Tracheal, bronchus, and lung cancer	Dietary risks	Rate	1997	46.02005313614	68.15248031073	23.98956314956
41	DALYs (Disability-Adjusted Life Years)	East Asia	Both	Age-standardized	Tracheal, bronchus, and lung cancer	Dietary risks	Rate	1998	44.83311228259	65.92022544246	23.22448309404
42	DALYs (Disability-Adjusted Life Years)	East Asia	Both	Age-standardized	Tracheal, bronchus, and lung cancer	Dietary risks	Rate	1999	43.84724227903	65.56273955108999	22.23785005226
43	DALYs (Disability-Adjusted Life Years)	East Asia	Both	Age-standardized	Tracheal, bronchus, and lung cancer	Dietary risks	Rate	2000	43.41853979516	64.60253542843	22.8311842268
44	DALYs (Disability-Adjusted Life Years)	East Asia	Both	Age-standardized	Tracheal, bronchus, and lung cancer	Dietary risks	Rate	2001	42.31805396923	62.93348623023	21.94895273937
45	DALYs (Disability-Adjusted Life Years)	East Asia	Both	Age-standardized	Tracheal, bronchus, and lung cancer	Dietary risks	Rate	2002	40.92995083174	60.1098133278	21.2822520345
46	DALYs (Disability-Adjusted Life Years)	East Asia	Both	Age-standardized	Tracheal, bronchus, and lung cancer	Dietary risks	Rate	2003	39.60786622371	58.60872286858	20.18168974874
47	DALYs (Disability-Adjusted Life Years)	East Asia	Both	Age-standardized	Tracheal, bronchus, and lung cancer	Dietary risks	Rate	2004	38.42601034681	56.53256153858	19.94949581073
48	DALYs (Disability-Adjusted Life Years)	East Asia	Both	Age-standardized	Tracheal, bronchus, and lung cancer	Dietary risks	Rate	2005	36.40524146215	53.54950522057	18.95464382055
49	DALYs (Disability-Adjusted Life Years)	East Asia	Both	Age-standardized	Tracheal, bronchus, and lung cancer	Dietary risks	Rate	2006	33.46924899184	49.65391261536	17.08574663509
50	DALYs (Disability-Adjusted Life Years)	East Asia	Both	Age-standardized	Tracheal, bronchus, and lung cancer	Dietary risks	Rate	2007	31.51659086848	47.05425373457	15.94566909832
51	DALYs (Disability-Adjusted Life Years)	East Asia	Both	Age-standardized	Tracheal, bronchus, and lung cancer	Dietary risks	Rate	2008	30.31030625737	44.37929881334	15.78693267892
52	DALYs (Disability-Adjusted Life Years)	East Asia	Both	Age-standardized	Tracheal, bronchus, and lung cancer	Dietary risks	Rate	2009	29.12454144563	43.4322458408	15.41434980453
53	DALYs (Disability-Adjusted Life Years)	East Asia	Both	Age-standardized	Tracheal, bronchus, and lung cancer	Dietary risks	Rate	2010	28.14719604759	42.38280477629	14.44522694429
54	DALYs (Disability-Adjusted Life Years)	East Asia	Both	Age-standardized	Tracheal, bronchus, and lung cancer	Dietary risks	Rate	2011	27.04762220838	40.16386123117	14.06972356524
55	DALYs (Disability-Adjusted Life Years)	East Asia	Both	Age-standardized	Tracheal, bronchus, and lung cancer	Dietary risks	Rate	2012	25.80754101546	39.00010048541	13.50916940378
56	DALYs (Disability-Adjusted Life Years)	East Asia	Both	Age-standardized	Tracheal, bronchus, and lung cancer	Dietary risks	Rate	2013	24.57972292424	36.1914671349	13.30221867084
57	DALYs (Disability-Adjusted Life Years)	East Asia	Both	Age-standardized	Tracheal, bronchus, and lung cancer	Dietary risks	Rate	2014	23.50661559355	35.07942283031	12.38337749522
58	DALYs (Disability-Adjusted Life Years)	East Asia	Both	Age-standardized	Tracheal, bronchus, and lung cancer	Dietary risks	Rate	2015	22.84479396241	33.81047539724	11.79776978417
59	DALYs (Disability-Adjusted Life Years)	East Asia	Both	Age-standardized	Tracheal, bronchus, and lung cancer	Dietary risks	Rate	2016	22.38750472146	33.70831054678	11.95149310713
60	DALYs (Disability-Adjusted Life Years)	East Asia	Both	Age-standardized	Tracheal, bronchus, and lung cancer	Dietary risks	Rate	2017	21.81824786946	33.2872588035	11.03560431981
61	DALYs (Disability-Adjusted Life Years)	East Asia	Both	Age-standardized	Tracheal, bronchus, and lung cancer	Dietary risks	Rate	2018	21.4043151697	32.965088752	11.01573564933
62	DALYs (Disability-Adjusted Life Years)	East Asia	Both	Age-standardized	Tracheal, bronchus, and lung cancer	Dietary risks	Rate	2019	21.13987813283	32.16720539051	10.75860038933
63	DALYs (Disability-Adjusted Life Years)	East Asia	Both	Age-standardized	Tracheal, bronchus, and lung cancer	Dietary risks	Rate	2020	20.93679412747	32.38398500278	10.6002047368
64	DALYs (Disability-Adjusted Life Years)	East Asia	Both	Age-standardized	Tracheal, bronchus, and lung cancer	Dietary risks	Rate	2021	20.71836242632	32.50021772128	10.47547611265
65	DALYs (Disability-Adjusted Life Years)	Central Asia	Both	Age-standardized	Tracheal, bronchus, and lung cancer	Dietary risks	Rate	1990	52.05195101951	75.81184513229	26.46998234597
66	DALYs (Disability-Adjusted Life Years)	Central Asia	Both	Age-standardized	Tracheal, bronchus, and lung cancer	Dietary risks	Rate	1991	49.78339713702	72.63390712002	24.98128296411
67	DALYs (Disability-Adjusted Life Years)	Central Asia	Both	Age-standardized	Tracheal, bronchus, and lung cancer	Dietary risks	Rate	1992	48.3246307354	69.88249765687	24.1546265651
68	DALYs (Disability-Adjusted Life Years)	Central Asia	Both	Age-standardized	Tracheal, bronchus, and lung cancer	Dietary risks	Rate	1993	47.2662697237	68.86639331904999	23.47802954742
69	DALYs (Disability-Adjusted Life Years)	Central Asia	Both	Age-standardized	Tracheal, bronchus, and lung cancer	Dietary risks	Rate	1994	44.91943232793	65.40428944371999	22.68834671528
70	DALYs (Disability-Adjusted Life Years)	Central Asia	Both	Age-standardized	Tracheal, bronchus, and lung cancer	Dietary risks	Rate	1995	45.69618656616	67.61094674069	22.62273411723
71	DALYs (Disability-Adjusted Life Years)	Central Asia	Both	Age-standardized	Tracheal, bronchus, and lung cancer	Dietary risks	Rate	1996	43.82499352831	64.33730414706	21.88272908437
72	DALYs (Disability-Adjusted Life Years)	Central Asia	Both	Age-standardized	Tracheal, bronchus, and lung cancer	Dietary risks	Rate	1997	41.34180693802	61.06301834848	20.77329230514
73	DALYs (Disability-Adjusted Life Years)	Central Asia	Both	Age-standardized	Tracheal, bronchus, and lung cancer	Dietary risks	Rate	1998	39.13872085240001	57.70746256462	19.70194560072
74	DALYs (Disability-Adjusted Life Years)	Central Asia	Both	Age-standardized	Tracheal, bronchus, and lung cancer	Dietary risks	Rate	1999	36.82931221919	54.39650564757	18.62362761755
75	DALYs (Disability-Adjusted Life Years)	Central Asia	Both	Age-standardized	Tracheal, bronchus, and lung cancer	Dietary risks	Rate	2000	35.57848325607	52.80545894432	17.89187432933
76	DALYs (Disability-Adjusted Life Years)	Central Asia	Both	Age-standardized	Tracheal, bronchus, and lung cancer	Dietary risks	Rate	2001	33.22837983042	49.06112836451999	16.68134229773
77	DALYs (Disability-Adjusted Life Years)	Central Asia	Both	Age-standardized	Tracheal, bronchus, and lung cancer	Dietary risks	Rate	2002	31.28648924543	45.74379646631	15.66811899983
78	DALYs (Disability-Adjusted Life Years)	Central Asia	Both	Age-standardized	Tracheal, bronchus, and lung cancer	Dietary risks	Rate	2003	29.57822756535	43.13857978166	14.70118426771
79	DALYs (Disability-Adjusted Life Years)	Central Asia	Both	Age-standardized	Tracheal, bronchus, and lung cancer	Dietary risks	Rate	2004	27.17759544428	39.37953059646	13.39378676692
80	DALYs (Disability-Adjusted Life Years)	Central Asia	Both	Age-standardized	Tracheal, bronchus, and lung cancer	Dietary risks	Rate	2005	25.20081521564	36.44628945134	12.33023576818
81	DALYs (Disability-Adjusted Life Years)	Central Asia	Both	Age-standardized	Tracheal, bronchus, and lung cancer	Dietary risks	Rate	2006	22.87103262532	33.09408393807	11.12490241008
82	DALYs (Disability-Adjusted Life Years)	Central Asia	Both	Age-standardized	Tracheal, bronchus, and lung cancer	Dietary risks	Rate	2007	20.97268307475	30.24322447376	10.46325993905
83	DALYs (Disability-Adjusted Life Years)	Central Asia	Both	Age-standardized	Tracheal, bronchus, and lung cancer	Dietary risks	Rate	2008	19.80155542554	28.40757285612	9.94759183195
84	DALYs (Disability-Adjusted Life Years)	Central Asia	Both	Age-standardized	Tracheal, bronchus, and lung cancer	Dietary risks	Rate	2009	18.71828104892	26.82893745974	9.35184082756
85	DALYs (Disability-Adjusted Life Years)	Central Asia	Both	Age-standardized	Tracheal, bronchus, and lung cancer	Dietary risks	Rate	2010	17.81165536005	25.5560007175	8.95820279169
86	DALYs (Disability-Adjusted Life Years)	Central Asia	Both	Age-standardized	Tracheal, bronchus, and lung cancer	Dietary risks	Rate	2011	17.00343988497	24.48551942608	8.61342868889
87	DALYs (Disability-Adjusted Life Years)	Central Asia	Both	Age-standardized	Tracheal, bronchus, and lung cancer	Dietary risks	Rate	2012	16.33720855566	23.65147989426	8.35657660433
88	DALYs (Disability-Adjusted Life Years)	Central Asia	Both	Age-standardized	Tracheal, bronchus, and lung cancer	Dietary risks	Rate	2013	15.5298405808	22.60769712075	7.877385127769999
89	DALYs (Disability-Adjusted Life Years)	Central Asia	Both	Age-standardized	Tracheal, bronchus, and lung cancer	Dietary risks	Rate	2014	14.93064866243	21.75160604462	7.56665551029
90	DALYs (Disability-Adjusted Life Years)	Central Asia	Both	Age-standardized	Tracheal, bronchus, and lung cancer	Dietary risks	Rate	2015	14.37490622229	20.77762588987	7.35461399388
91	DALYs (Disability-Adjusted Life Years)	Central Asia	Both	Age-standardized	Tracheal, bronchus, and lung cancer	Dietary risks	Rate	2016	14.17083914443	20.61316151221	7.21839164849
92	DALYs (Disability-Adjusted Life Years)	Central Asia	Both	Age-standardized	Tracheal, bronchus, and lung cancer	Dietary risks	Rate	2017	13.44683973405	19.38989323247	6.8798258342
93	DALYs (Disability-Adjusted Life Years)	Central Asia	Both	Age-standardized	Tracheal, bronchus, and lung cancer	Dietary risks	Rate	2018	13.06989975795	18.97014507765	6.62283705572
94	DALYs (Disability-Adjusted Life Years)	Central Asia	Both	Age-standardized	Tracheal, bronchus, and lung cancer	Dietary risks	Rate	2019	12.80069779015	18.77523854538	6.481694185629999
95	DALYs (Disability-Adjusted Life Years)	Central Asia	Both	Age-standardized	Tracheal, bronchus, and lung cancer	Dietary risks	Rate	2020	12.45521402333	17.99218985662	6.39937639699
96	DALYs (Disability-Adjusted Life Years)	Central Asia	Both	Age-standardized	Tracheal, bronchus, and lung cancer	Dietary risks	Rate	2021	12.1349230337	17.81359840828	6.24340995907
97	DALYs (Disability-Adjusted Life Years)	Oceania	Both	Age-standardized	Tracheal, bronchus, and lung cancer	Dietary risks	Rate	1990	23.55546611824	40.03790404597	10.69570684981
98	DALYs (Disability-Adjusted Life Years)	Oceania	Both	Age-standardized	Tracheal, bronchus, and lung cancer	Dietary risks	Rate	1991	23.48004980843	39.70026935732	10.66614275941
99	DALYs (Disability-Adjusted Life Years)	Oceania	Both	Age-standardized	Tracheal, bronchus, and lung cancer	Dietary risks	Rate	1992	23.14414803214	39.29700223923999	10.47241501689
100	DALYs (Disability-Adjusted Life Years)	Oceania	Both	Age-standardized	Tracheal, bronchus, and lung cancer	Dietary risks	Rate	1993	22.78670701268	38.80887365781	10.37026921364
101	DALYs (Disability-Adjusted Life Years)	Oceania	Both	Age-standardized	Tracheal, bronchus, and lung cancer	Dietary risks	Rate	1994	22.35194662757	38.14903712564	10.2349968928
102	DALYs (Disability-Adjusted Life Years)	Oceania	Both	Age-standardized	Tracheal, bronchus, and lung cancer	Dietary risks	Rate	1995	22.18410926295	37.78478516642	10.18213718567
103	DALYs (Disability-Adjusted Life Years)	Oceania	Both	Age-standardized	Tracheal, bronchus, and lung cancer	Dietary risks	Rate	1996	21.97962848656	37.29548670746	10.25337979901
104	DALYs (Disability-Adjusted Life Years)	Oceania	Both	Age-standardized	Tracheal, bronchus, and lung cancer	Dietary risks	Rate	1997	21.63593996188	36.4740514212	10.02731017267
105	DALYs (Disability-Adjusted Life Years)	Oceania	Both	Age-standardized	Tracheal, bronchus, and lung cancer	Dietary risks	Rate	1998	21.2856350063	36.57151138225	9.83480602901
106	DALYs (Disability-Adjusted Life Years)	Oceania	Both	Age-standardized	Tracheal, bronchus, and lung cancer	Dietary risks	Rate	1999	21.25579966878	36.59783015334	9.85335679175
107	DALYs (Disability-Adjusted Life Years)	Oceania	Both	Age-standardized	Tracheal, bronchus, and lung cancer	Dietary risks	Rate	2000	21.36393749394	36.81088114937	10.1010721581
108	DALYs (Disability-Adjusted Life Years)	Oceania	Both	Age-standardized	Tracheal, bronchus, and lung cancer	Dietary risks	Rate	2001	21.08259548523	35.85352513415	10.00211952546
109	DALYs (Disability-Adjusted Life Years)	Oceania	Both	Age-standardized	Tracheal, bronchus, and lung cancer	Dietary risks	Rate	2002	20.94086384621	35.6171698923	9.77899120841
110	DALYs (Disability-Adjusted Life Years)	Oceania	Both	Age-standardized	Tracheal, bronchus, and lung cancer	Dietary risks	Rate	2003	20.85946256109	35.87130643605	9.66451639502
111	DALYs (Disability-Adjusted Life Years)	Oceania	Both	Age-standardized	Tracheal, bronchus, and lung cancer	Dietary risks	Rate	2004	20.60875632131	35.49325869269	9.48891059929
112	DALYs (Disability-Adjusted Life Years)	Oceania	Both	Age-standardized	Tracheal, bronchus, and lung cancer	Dietary risks	Rate	2005	20.63848818202	35.14347677687	9.33884875529
113	DALYs (Disability-Adjusted Life Years)	Oceania	Both	Age-standardized	Tracheal, bronchus, and lung cancer	Dietary risks	Rate	2006	20.69005305882	35.2374027212	9.32144034076
114	DALYs (Disability-Adjusted Life Years)	Oceania	Both	Age-standardized	Tracheal, bronchus, and lung cancer	Dietary risks	Rate	2007	20.52092842213	34.69191286699	9.475670887
115	DALYs (Disability-Adjusted Life Years)	Oceania	Both	Age-standardized	Tracheal, bronchus, and lung cancer	Dietary risks	Rate	2008	20.36062595699	34.24773992009	9.64031097863
116	DALYs (Disability-Adjusted Life Years)	Oceania	Both	Age-standardized	Tracheal, bronchus, and lung cancer	Dietary risks	Rate	2009	20.16161110378	33.52719466684	9.65938873986
117	DALYs (Disability-Adjusted Life Years)	Oceania	Both	Age-standardized	Tracheal, bronchus, and lung cancer	Dietary risks	Rate	2010	20.40471079549	33.44331579897	9.70901551685
118	DALYs (Disability-Adjusted Life Years)	Oceania	Both	Age-standardized	Tracheal, bronchus, and lung cancer	Dietary risks	Rate	2011	20.62377201229	33.63975777402	9.77513000913
119	DALYs (Disability-Adjusted Life Years)	Oceania	Both	Age-standardized	Tracheal, bronchus, and lung cancer	Dietary risks	Rate	2012	20.60326627474	33.8005499436	9.69203051504
120	DALYs (Disability-Adjusted Life Years)	Oceania	Both	Age-standardized	Tracheal, bronchus, and lung cancer	Dietary risks	Rate	2013	20.44316555715	33.36557988088	9.58678116942
121	DALYs (Disability-Adjusted Life Years)	Oceania	Both	Age-standardized	Tracheal, bronchus, and lung cancer	Dietary risks	Rate	2014	20.39182042634	33.30882571419	9.48459833831
122	DALYs (Disability-Adjusted Life Years)	Oceania	Both	Age-standardized	Tracheal, bronchus, and lung cancer	Dietary risks	Rate	2015	20.53434201782	33.91956550442	9.5569896481
123	DALYs (Disability-Adjusted Life Years)	Oceania	Both	Age-standardized	Tracheal, bronchus, and lung cancer	Dietary risks	Rate	2016	20.25712499669	34.02204686515	9.40741036801
124	DALYs (Disability-Adjusted Life Years)	Oceania	Both	Age-standardized	Tracheal, bronchus, and lung cancer	Dietary risks	Rate	2017	20.22595580982	33.99133446593	9.21011397769
125	DALYs (Disability-Adjusted Life Years)	Oceania	Both	Age-standardized	Tracheal, bronchus, and lung cancer	Dietary risks	Rate	2018	20.14639658373	34.05355494371	9.11538572854
126	DALYs (Disability-Adjusted Life Years)	Oceania	Both	Age-standardized	Tracheal, bronchus, and lung cancer	Dietary risks	Rate	2019	20.23018853295	33.92563992297	9.15630645006
127	DALYs (Disability-Adjusted Life Years)	Oceania	Both	Age-standardized	Tracheal, bronchus, and lung cancer	Dietary risks	Rate	2020	20.14995025088	33.69178330805	9.03758262571
128	DALYs (Disability-Adjusted Life Years)	Oceania	Both	Age-standardized	Tracheal, bronchus, and lung cancer	Dietary risks	Rate	2021	19.9209300231	33.59174638457	9.06874468503
129	DALYs (Disability-Adjusted Life Years)	Central Europe	Both	Age-standardized	Tracheal, bronchus, and lung cancer	Dietary risks	Rate	1990	38.5530342547	55.5396572975	19.68500648295
130	DALYs (Disability-Adjusted Life Years)	Central Europe	Both	Age-standardized	Tracheal, bronchus, and lung cancer	Dietary risks	Rate	1991	39.32566726224	56.93319656873	20.12672039044
131	DALYs (Disability-Adjusted Life Years)	Central Europe	Both	Age-standardized	Tracheal, bronchus, and lung cancer	Dietary risks	Rate	1992	39.69349222163	57.47361066228	20.28033210548
132	DALYs (Disability-Adjusted Life Years)	Central Europe	Both	Age-standardized	Tracheal, bronchus, and lung cancer	Dietary risks	Rate	1993	39.66240976658001	57.54674810638	20.32151977755
133	DALYs (Disability-Adjusted Life Years)	Central Europe	Both	Age-standardized	Tracheal, bronchus, and lung cancer	Dietary risks	Rate	1994	40.03892946856	58.19996854423	20.41968572529
134	DALYs (Disability-Adjusted Life Years)	Central Europe	Both	Age-standardized	Tracheal, bronchus, and lung cancer	Dietary risks	Rate	1995	41.19651347226	60.06470590268999	20.97662730794
135	DALYs (Disability-Adjusted Life Years)	Central Europe	Both	Age-standardized	Tracheal, bronchus, and lung cancer	Dietary risks	Rate	1996	40.3141972402	58.98686544952	20.48076969538
136	DALYs (Disability-Adjusted Life Years)	Central Europe	Both	Age-standardized	Tracheal, bronchus, and lung cancer	Dietary risks	Rate	1997	40.45466034733	59.1685858181	20.51411578359
137	DALYs (Disability-Adjusted Life Years)	Central Europe	Both	Age-standardized	Tracheal, bronchus, and lung cancer	Dietary risks	Rate	1998	40.11168377124	58.27674925578	20.29865157259
138	DALYs (Disability-Adjusted Life Years)	Central Europe	Both	Age-standardized	Tracheal, bronchus, and lung cancer	Dietary risks	Rate	1999	39.96797197491	58.0642290507	20.23401793707
139	DALYs (Disability-Adjusted Life Years)	Central Europe	Both	Age-standardized	Tracheal, bronchus, and lung cancer	Dietary risks	Rate	2000	39.63734708099999	57.516384663	20.10086002811
140	DALYs (Disability-Adjusted Life Years)	Central Europe	Both	Age-standardized	Tracheal, bronchus, and lung cancer	Dietary risks	Rate	2001	39.40906800857	57.11803587945	19.89962578595
141	DALYs (Disability-Adjusted Life Years)	Central Europe	Both	Age-standardized	Tracheal, bronchus, and lung cancer	Dietary risks	Rate	2002	39.0754726496	56.59039328274	19.74797080217
142	DALYs (Disability-Adjusted Life Years)	Central Europe	Both	Age-standardized	Tracheal, bronchus, and lung cancer	Dietary risks	Rate	2003	38.60043546799	55.92955937913	19.52237716707
143	DALYs (Disability-Adjusted Life Years)	Central Europe	Both	Age-standardized	Tracheal, bronchus, and lung cancer	Dietary risks	Rate	2004	38.22227279355	55.46436289064	19.28367008719
144	DALYs (Disability-Adjusted Life Years)	Central Europe	Both	Age-standardized	Tracheal, bronchus, and lung cancer	Dietary risks	Rate	2005	37.82153798163	54.90719721982001	19.0679200432
145	DALYs (Disability-Adjusted Life Years)	Central Europe	Both	Age-standardized	Tracheal, bronchus, and lung cancer	Dietary risks	Rate	2006	36.9610118296	53.56806144348	18.62507944222
146	DALYs (Disability-Adjusted Life Years)	Central Europe	Both	Age-standardized	Tracheal, bronchus, and lung cancer	Dietary risks	Rate	2007	36.47039628082	52.94308263168001	18.40561508047
147	DALYs (Disability-Adjusted Life Years)	Central Europe	Both	Age-standardized	Tracheal, bronchus, and lung cancer	Dietary risks	Rate	2008	35.36711703756	51.41003657229	17.80878869953
148	DALYs (Disability-Adjusted Life Years)	Central Europe	Both	Age-standardized	Tracheal, bronchus, and lung cancer	Dietary risks	Rate	2009	34.36643705531	49.81384226660001	17.29009121827
149	DALYs (Disability-Adjusted Life Years)	Central Europe	Both	Age-standardized	Tracheal, bronchus, and lung cancer	Dietary risks	Rate	2010	32.83897600834	47.95020220389	16.54085865051
150	DALYs (Disability-Adjusted Life Years)	Central Europe	Both	Age-standardized	Tracheal, bronchus, and lung cancer	Dietary risks	Rate	2011	31.85145481903	46.38223847392	16.02442053209
151	DALYs (Disability-Adjusted Life Years)	Central Europe	Both	Age-standardized	Tracheal, bronchus, and lung cancer	Dietary risks	Rate	2012	31.28476336469	45.50518550084	15.72169137833
152	DALYs (Disability-Adjusted Life Years)	Central Europe	Both	Age-standardized	Tracheal, bronchus, and lung cancer	Dietary risks	Rate	2013	30.18458958425	43.91408714625	15.07889764765
153	DALYs (Disability-Adjusted Life Years)	Central Europe	Both	Age-standardized	Tracheal, bronchus, and lung cancer	Dietary risks	Rate	2014	29.71990777166	43.36998975189	14.82189121256
154	DALYs (Disability-Adjusted Life Years)	Central Europe	Both	Age-standardized	Tracheal, bronchus, and lung cancer	Dietary risks	Rate	2015	29.18284348406	42.53229005112	14.59667076092
155	DALYs (Disability-Adjusted Life Years)	Central Europe	Both	Age-standardized	Tracheal, bronchus, and lung cancer	Dietary risks	Rate	2016	28.26070787399	41.15390689791	14.11650879876
156	DALYs (Disability-Adjusted Life Years)	Central Europe	Both	Age-standardized	Tracheal, bronchus, and lung cancer	Dietary risks	Rate	2017	27.43434953737	39.80228703315	13.78103493679
157	DALYs (Disability-Adjusted Life Years)	Central Europe	Both	Age-standardized	Tracheal, bronchus, and lung cancer	Dietary risks	Rate	2018	26.75147505761	39.01814485613	13.52334747842
158	DALYs (Disability-Adjusted Life Years)	Central Europe	Both	Age-standardized	Tracheal, bronchus, and lung cancer	Dietary risks	Rate	2019	25.71306776634	37.5373581387	13.04879787222
159	DALYs (Disability-Adjusted Life Years)	Central Europe	Both	Age-standardized	Tracheal, bronchus, and lung cancer	Dietary risks	Rate	2020	24.93987762514	36.71699927614	12.70038898976
160	DALYs (Disability-Adjusted Life Years)	Central Europe	Both	Age-standardized	Tracheal, bronchus, and lung cancer	Dietary risks	Rate	2021	24.62425854861	36.25755441176	12.50103108284
161	DALYs (Disability-Adjusted Life Years)	High-income Asia Pacific	Both	Age-standardized	Tracheal, bronchus, and lung cancer	Dietary risks	Rate	1990	23.24500641944	33.66139321502	11.95214315257
162	DALYs (Disability-Adjusted Life Years)	High-income Asia Pacific	Both	Age-standardized	Tracheal, bronchus, and lung cancer	Dietary risks	Rate	1991	22.97201928458	33.1539704079	11.79433185277
163	DALYs (Disability-Adjusted Life Years)	High-income Asia Pacific	Both	Age-standardized	Tracheal, bronchus, and lung cancer	Dietary risks	Rate	1992	22.59711289749	32.50150981941	11.525598307
164	DALYs (Disability-Adjusted Life Years)	High-income Asia Pacific	Both	Age-standardized	Tracheal, bronchus, and lung cancer	Dietary risks	Rate	1993	22.13936506554	31.93692408879	11.27857736234
165	DALYs (Disability-Adjusted Life Years)	High-income Asia Pacific	Both	Age-standardized	Tracheal, bronchus, and lung cancer	Dietary risks	Rate	1994	21.49683818289	31.1956174296	10.90424999349
166	DALYs (Disability-Adjusted Life Years)	High-income Asia Pacific	Both	Age-standardized	Tracheal, bronchus, and lung cancer	Dietary risks	Rate	1995	21.42900491683	31.26537056927	10.86036799916
167	DALYs (Disability-Adjusted Life Years)	High-income Asia Pacific	Both	Age-standardized	Tracheal, bronchus, and lung cancer	Dietary risks	Rate	1996	21.13000403156	30.88868482406	10.69654866537
168	DALYs (Disability-Adjusted Life Years)	High-income Asia Pacific	Both	Age-standardized	Tracheal, bronchus, and lung cancer	Dietary risks	Rate	1997	20.72323585873	30.29210995233	10.51794505217
169	DALYs (Disability-Adjusted Life Years)	High-income Asia Pacific	Both	Age-standardized	Tracheal, bronchus, and lung cancer	Dietary risks	Rate	1998	20.9009858245	30.65729707872	10.608403317
170	DALYs (Disability-Adjusted Life Years)	High-income Asia Pacific	Both	Age-standardized	Tracheal, bronchus, and lung cancer	Dietary risks	Rate	1999	20.86047001724	30.54974834424	10.5948317635
171	DALYs (Disability-Adjusted Life Years)	High-income Asia Pacific	Both	Age-standardized	Tracheal, bronchus, and lung cancer	Dietary risks	Rate	2000	21.1278447435	31.02069961841	10.77396120366
172	DALYs (Disability-Adjusted Life Years)	High-income Asia Pacific	Both	Age-standardized	Tracheal, bronchus, and lung cancer	Dietary risks	Rate	2001	21.01099244392	30.8629064274	10.71567219879
173	DALYs (Disability-Adjusted Life Years)	High-income Asia Pacific	Both	Age-standardized	Tracheal, bronchus, and lung cancer	Dietary risks	Rate	2002	20.89824660313	30.59631404999	10.71984704111
174	DALYs (Disability-Adjusted Life Years)	High-income Asia Pacific	Both	Age-standardized	Tracheal, bronchus, and lung cancer	Dietary risks	Rate	2003	20.93032823449	30.60528786622	10.72232137751
175	DALYs (Disability-Adjusted Life Years)	High-income Asia Pacific	Both	Age-standardized	Tracheal, bronchus, and lung cancer	Dietary risks	Rate	2004	21.30080517758	31.2759401275	10.93342241304
176	DALYs (Disability-Adjusted Life Years)	High-income Asia Pacific	Both	Age-standardized	Tracheal, bronchus, and lung cancer	Dietary risks	Rate	2005	21.5098688892	31.49456758602	10.92556413085
177	DALYs (Disability-Adjusted Life Years)	High-income Asia Pacific	Both	Age-standardized	Tracheal, bronchus, and lung cancer	Dietary risks	Rate	2006	21.47220654976	31.47288097317	10.88801601913
178	DALYs (Disability-Adjusted Life Years)	High-income Asia Pacific	Both	Age-standardized	Tracheal, bronchus, and lung cancer	Dietary risks	Rate	2007	21.34393557699	31.36600925724	10.82640880577
179	DALYs (Disability-Adjusted Life Years)	High-income Asia Pacific	Both	Age-standardized	Tracheal, bronchus, and lung cancer	Dietary risks	Rate	2008	21.20778789379	31.14838912219	10.78574766115
180	DALYs (Disability-Adjusted Life Years)	High-income Asia Pacific	Both	Age-standardized	Tracheal, bronchus, and lung cancer	Dietary risks	Rate	2009	20.97093148881	30.76168050285	10.67574983567
181	DALYs (Disability-Adjusted Life Years)	High-income Asia Pacific	Both	Age-standardized	Tracheal, bronchus, and lung cancer	Dietary risks	Rate	2010	20.50662197368	30.02320464075	10.49127709691
182	DALYs (Disability-Adjusted Life Years)	High-income Asia Pacific	Both	Age-standardized	Tracheal, bronchus, and lung cancer	Dietary risks	Rate	2011	20.23832238292	29.58334338638	10.33997467201
183	DALYs (Disability-Adjusted Life Years)	High-income Asia Pacific	Both	Age-standardized	Tracheal, bronchus, and lung cancer	Dietary risks	Rate	2012	19.73366668427	28.8093908935	10.13819806156
184	DALYs (Disability-Adjusted Life Years)	High-income Asia Pacific	Both	Age-standardized	Tracheal, bronchus, and lung cancer	Dietary risks	Rate	2013	19.21157760444	28.0645539356	9.84878560036
185	DALYs (Disability-Adjusted Life Years)	High-income Asia Pacific	Both	Age-standardized	Tracheal, bronchus, and lung cancer	Dietary risks	Rate	2014	18.6048095095	27.15120789733	9.55436588188
186	DALYs (Disability-Adjusted Life Years)	High-income Asia Pacific	Both	Age-standardized	Tracheal, bronchus, and lung cancer	Dietary risks	Rate	2015	17.79030397018	25.86497717535	9.12319436775
187	DALYs (Disability-Adjusted Life Years)	High-income Asia Pacific	Both	Age-standardized	Tracheal, bronchus, and lung cancer	Dietary risks	Rate	2016	17.1914248924	25.0752657428	8.77611378213
188	DALYs (Disability-Adjusted Life Years)	High-income Asia Pacific	Both	Age-standardized	Tracheal, bronchus, and lung cancer	Dietary risks	Rate	2017	16.38859472289	24.08018818317	8.36174744278
189	DALYs (Disability-Adjusted Life Years)	High-income Asia Pacific	Both	Age-standardized	Tracheal, bronchus, and lung cancer	Dietary risks	Rate	2018	15.89502443824	23.37858460655	8.05742725995
190	DALYs (Disability-Adjusted Life Years)	High-income Asia Pacific	Both	Age-standardized	Tracheal, bronchus, and lung cancer	Dietary risks	Rate	2019	15.47847500413	22.78130878455	7.820463416350001
191	DALYs (Disability-Adjusted Life Years)	High-income Asia Pacific	Both	Age-standardized	Tracheal, bronchus, and lung cancer	Dietary risks	Rate	2020	15.03063907779	22.05966519672	7.590661495490001
192	DALYs (Disability-Adjusted Life Years)	High-income Asia Pacific	Both	Age-standardized	Tracheal, bronchus, and lung cancer	Dietary risks	Rate	2021	15.0196220152	22.07713710749	7.64940723277
193	DALYs (Disability-Adjusted Life Years)	Western Europe	Both	Age-standardized	Tracheal, bronchus, and lung cancer	Dietary risks	Rate	1990	22.91428766623	33.11272301297	11.5849184678
194	DALYs (Disability-Adjusted Life Years)	Western Europe	Both	Age-standardized	Tracheal, bronchus, and lung cancer	Dietary risks	Rate	1991	22.51873612615	32.55769791631	11.44229841731
195	DALYs (Disability-Adjusted Life Years)	Western Europe	Both	Age-standardized	Tracheal, bronchus, and lung cancer	Dietary risks	Rate	1992	22.19952116032	32.04700141555	11.30364680324
196	DALYs (Disability-Adjusted Life Years)	Western Europe	Both	Age-standardized	Tracheal, bronchus, and lung cancer	Dietary risks	Rate	1993	21.97744511779	31.69601010317	11.17798899476
197	DALYs (Disability-Adjusted Life Years)	Western Europe	Both	Age-standardized	Tracheal, bronchus, and lung cancer	Dietary risks	Rate	1994	21.57223301558	31.13572916627	10.95656651896
198	DALYs (Disability-Adjusted Life Years)	Western Europe	Both	Age-standardized	Tracheal, bronchus, and lung cancer	Dietary risks	Rate	1995	21.37261998856	30.7839366158	10.84102876656
199	DALYs (Disability-Adjusted Life Years)	Western Europe	Both	Age-standardized	Tracheal, bronchus, and lung cancer	Dietary risks	Rate	1996	20.92533720362	30.06892789311	10.59230211376
200	DALYs (Disability-Adjusted Life Years)	Western Europe	Both	Age-standardized	Tracheal, bronchus, and lung cancer	Dietary risks	Rate	1997	20.44935510767	29.38000766925	10.39162198724
201	DALYs (Disability-Adjusted Life Years)	Western Europe	Both	Age-standardized	Tracheal, bronchus, and lung cancer	Dietary risks	Rate	1998	20.22061751991	29.07586970672	10.2685413423
202	DALYs (Disability-Adjusted Life Years)	Western Europe	Both	Age-standardized	Tracheal, bronchus, and lung cancer	Dietary risks	Rate	1999	19.80304254014	28.49865072058	10.03506574095
203	DALYs (Disability-Adjusted Life Years)	Western Europe	Both	Age-standardized	Tracheal, bronchus, and lung cancer	Dietary risks	Rate	2000	19.50596970768	28.1509547937	9.90408752898
204	DALYs (Disability-Adjusted Life Years)	Western Europe	Both	Age-standardized	Tracheal, bronchus, and lung cancer	Dietary risks	Rate	2001	19.06653976837	27.53663462435	9.66732693919
205	DALYs (Disability-Adjusted Life Years)	Western Europe	Both	Age-standardized	Tracheal, bronchus, and lung cancer	Dietary risks	Rate	2002	18.79142987624	27.19926936376	9.52945202588
206	DALYs (Disability-Adjusted Life Years)	Western Europe	Both	Age-standardized	Tracheal, bronchus, and lung cancer	Dietary risks	Rate	2003	18.47853868848	26.8486373607	9.36504478875
207	DALYs (Disability-Adjusted Life Years)	Western Europe	Both	Age-standardized	Tracheal, bronchus, and lung cancer	Dietary risks	Rate	2004	18.1716374676	26.4413414107	9.21001572062
208	DALYs (Disability-Adjusted Life Years)	Western Europe	Both	Age-standardized	Tracheal, bronchus, and lung cancer	Dietary risks	Rate	2005	17.81670699637	25.89768703417	9.007049178980001
209	DALYs (Disability-Adjusted Life Years)	Western Europe	Both	Age-standardized	Tracheal, bronchus, and lung cancer	Dietary risks	Rate	2006	17.68314770052	25.69831268834	8.94474935458
210	DALYs (Disability-Adjusted Life Years)	Western Europe	Both	Age-standardized	Tracheal, bronchus, and lung cancer	Dietary risks	Rate	2007	17.50831945218	25.44216634564	8.87233886262
211	DALYs (Disability-Adjusted Life Years)	Western Europe	Both	Age-standardized	Tracheal, bronchus, and lung cancer	Dietary risks	Rate	2008	17.40639740133	25.29592702125	8.811916115279999
212	DALYs (Disability-Adjusted Life Years)	Western Europe	Both	Age-standardized	Tracheal, bronchus, and lung cancer	Dietary risks	Rate	2009	17.41983337188	25.28376616743	8.79502408537
213	DALYs (Disability-Adjusted Life Years)	Western Europe	Both	Age-standardized	Tracheal, bronchus, and lung cancer	Dietary risks	Rate	2010	17.03506392058	24.71305471803	8.61416499164
214	DALYs (Disability-Adjusted Life Years)	Western Europe	Both	Age-standardized	Tracheal, bronchus, and lung cancer	Dietary risks	Rate	2011	16.98765447708	24.66274095839	8.598695940459999
215	DALYs (Disability-Adjusted Life Years)	Western Europe	Both	Age-standardized	Tracheal, bronchus, and lung cancer	Dietary risks	Rate	2012	16.8952401272	24.59846273487	8.56010240088
216	DALYs (Disability-Adjusted Life Years)	Western Europe	Both	Age-standardized	Tracheal, bronchus, and lung cancer	Dietary risks	Rate	2013	16.85598814661	24.56824472427	8.55423159918
217	DALYs (Disability-Adjusted Life Years)	Western Europe	Both	Age-standardized	Tracheal, bronchus, and lung cancer	Dietary risks	Rate	2014	16.68485580618	24.38790305195	8.46964954633
218	DALYs (Disability-Adjusted Life Years)	Western Europe	Both	Age-standardized	Tracheal, bronchus, and lung cancer	Dietary risks	Rate	2015	16.33664928012	23.94309497585	8.2943241518
219	DALYs (Disability-Adjusted Life Years)	Western Europe	Both	Age-standardized	Tracheal, bronchus, and lung cancer	Dietary risks	Rate	2016	16.17166004279	23.70402975322	8.221477447929999
220	DALYs (Disability-Adjusted Life Years)	Western Europe	Both	Age-standardized	Tracheal, bronchus, and lung cancer	Dietary risks	Rate	2017	15.7928514313	23.1354010631	8.03851901196
221	DALYs (Disability-Adjusted Life Years)	Western Europe	Both	Age-standardized	Tracheal, bronchus, and lung cancer	Dietary risks	Rate	2018	15.42168242511	22.45082843143	7.83115015025
222	DALYs (Disability-Adjusted Life Years)	Western Europe	Both	Age-standardized	Tracheal, bronchus, and lung cancer	Dietary risks	Rate	2019	14.92736593692	21.69939038108	7.57481349131
223	DALYs (Disability-Adjusted Life Years)	Western Europe	Both	Age-standardized	Tracheal, bronchus, and lung cancer	Dietary risks	Rate	2020	14.18001302054	20.5741691995	7.188005409870001
224	DALYs (Disability-Adjusted Life Years)	Western Europe	Both	Age-standardized	Tracheal, bronchus, and lung cancer	Dietary risks	Rate	2021	13.97298878894	20.23588657798	7.06281641005
225	DALYs (Disability-Adjusted Life Years)	Australasia	Both	Age-standardized	Tracheal, bronchus, and lung cancer	Dietary risks	Rate	1990	24.37226977288	35.55185060383	12.2156378222
226	DALYs (Disability-Adjusted Life Years)	Australasia	Both	Age-standardized	Tracheal, bronchus, and lung cancer	Dietary risks	Rate	1991	23.50634720867	34.25275579899	11.82226873189
227	DALYs (Disability-Adjusted Life Years)	Australasia	Both	Age-standardized	Tracheal, bronchus, and lung cancer	Dietary risks	Rate	1992	22.84591697649	33.20335682196	11.40116330871
228	DALYs (Disability-Adjusted Life Years)	Australasia	Both	Age-standardized	Tracheal, bronchus, and lung cancer	Dietary risks	Rate	1993	22.15686824079	32.165228672	11.06859987656
229	DALYs (Disability-Adjusted Life Years)	Australasia	Both	Age-standardized	Tracheal, bronchus, and lung cancer	Dietary risks	Rate	1994	21.84289568873	31.74334008069	10.90992022918
230	DALYs (Disability-Adjusted Life Years)	Australasia	Both	Age-standardized	Tracheal, bronchus, and lung cancer	Dietary risks	Rate	1995	21.54131348584	31.29314649256	10.78101675922
231	DALYs (Disability-Adjusted Life Years)	Australasia	Both	Age-standardized	Tracheal, bronchus, and lung cancer	Dietary risks	Rate	1996	21.03825427293	30.62826599899	10.62810039797
232	DALYs (Disability-Adjusted Life Years)	Australasia	Both	Age-standardized	Tracheal, bronchus, and lung cancer	Dietary risks	Rate	1997	20.41967749408	29.75758570406	10.3520567234
233	DALYs (Disability-Adjusted Life Years)	Australasia	Both	Age-standardized	Tracheal, bronchus, and lung cancer	Dietary risks	Rate	1998	19.89778368904	29.21316489829	10.02676550293
234	DALYs (Disability-Adjusted Life Years)	Australasia	Both	Age-standardized	Tracheal, bronchus, and lung cancer	Dietary risks	Rate	1999	19.33202565925	28.29585475453	9.81839189337
235	DALYs (Disability-Adjusted Life Years)	Australasia	Both	Age-standardized	Tracheal, bronchus, and lung cancer	Dietary risks	Rate	2000	18.94431705821	27.78487383733	9.61117658321
236	DALYs (Disability-Adjusted Life Years)	Australasia	Both	Age-standardized	Tracheal, bronchus, and lung cancer	Dietary risks	Rate	2001	18.48731442447	27.15263255725	9.37148163321
237	DALYs (Disability-Adjusted Life Years)	Australasia	Both	Age-standardized	Tracheal, bronchus, and lung cancer	Dietary risks	Rate	2002	18.1046747326	26.47047730674	9.1715453467
238	DALYs (Disability-Adjusted Life Years)	Australasia	Both	Age-standardized	Tracheal, bronchus, and lung cancer	Dietary risks	Rate	2003	17.59542678364	25.6877190433	8.91157235956
239	DALYs (Disability-Adjusted Life Years)	Australasia	Both	Age-standardized	Tracheal, bronchus, and lung cancer	Dietary risks	Rate	2004	17.53122728623	25.56508021676	8.863318119599999
240	DALYs (Disability-Adjusted Life Years)	Australasia	Both	Age-standardized	Tracheal, bronchus, and lung cancer	Dietary risks	Rate	2005	16.91332167797	24.58462947161	8.54069549811
241	DALYs (Disability-Adjusted Life Years)	Australasia	Both	Age-standardized	Tracheal, bronchus, and lung cancer	Dietary risks	Rate	2006	16.59208062185	24.00019487221	8.384717727830001
242	DALYs (Disability-Adjusted Life Years)	Australasia	Both	Age-standardized	Tracheal, bronchus, and lung cancer	Dietary risks	Rate	2007	16.47686165998	23.76079349616	8.290491200369999
243	DALYs (Disability-Adjusted Life Years)	Australasia	Both	Age-standardized	Tracheal, bronchus, and lung cancer	Dietary risks	Rate	2008	16.28219444387	23.34518753396	8.2048351802
244	DALYs (Disability-Adjusted Life Years)	Australasia	Both	Age-standardized	Tracheal, bronchus, and lung cancer	Dietary risks	Rate	2009	16.13280712183	23.18708478176	8.17052456823
245	DALYs (Disability-Adjusted Life Years)	Australasia	Both	Age-standardized	Tracheal, bronchus, and lung cancer	Dietary risks	Rate	2010	15.45468388852	22.40568097823	7.831450546889999
246	DALYs (Disability-Adjusted Life Years)	Australasia	Both	Age-standardized	Tracheal, bronchus, and lung cancer	Dietary risks	Rate	2011	15.18663566863	21.92228482594	7.68872177957
247	DALYs (Disability-Adjusted Life Years)	Australasia	Both	Age-standardized	Tracheal, bronchus, and lung cancer	Dietary risks	Rate	2012	14.80888294176	21.54720938449	7.472289055379999
248	DALYs (Disability-Adjusted Life Years)	Australasia	Both	Age-standardized	Tracheal, bronchus, and lung cancer	Dietary risks	Rate	2013	14.55639100134	21.28190586192	7.35215321111
249	DALYs (Disability-Adjusted Life Years)	Australasia	Both	Age-standardized	Tracheal, bronchus, and lung cancer	Dietary risks	Rate	2014	14.53048122477	21.30147950396	7.349429497409999
250	DALYs (Disability-Adjusted Life Years)	Australasia	Both	Age-standardized	Tracheal, bronchus, and lung cancer	Dietary risks	Rate	2015	14.14094822388	20.7572620291	7.17462616198
251	DALYs (Disability-Adjusted Life Years)	Australasia	Both	Age-standardized	Tracheal, bronchus, and lung cancer	Dietary risks	Rate	2016	13.93723757797	20.37197415405	7.10776212229
252	DALYs (Disability-Adjusted Life Years)	Australasia	Both	Age-standardized	Tracheal, bronchus, and lung cancer	Dietary risks	Rate	2017	13.55865996948	19.76307636981	6.928782235800001
253	DALYs (Disability-Adjusted Life Years)	Australasia	Both	Age-standardized	Tracheal, bronchus, and lung cancer	Dietary risks	Rate	2018	13.44159852376	19.68324969208	6.903459816350001
254	DALYs (Disability-Adjusted Life Years)	Australasia	Both	Age-standardized	Tracheal, bronchus, and lung cancer	Dietary risks	Rate	2019	13.63757447164	19.90622658108	7.034628891670001
255	DALYs (Disability-Adjusted Life Years)	Australasia	Both	Age-standardized	Tracheal, bronchus, and lung cancer	Dietary risks	Rate	2020	12.82206423493	18.88055231263	6.62778105693
256	DALYs (Disability-Adjusted Life Years)	Australasia	Both	Age-standardized	Tracheal, bronchus, and lung cancer	Dietary risks	Rate	2021	13.06206832965	19.32177327488	6.83126777955
257	DALYs (Disability-Adjusted Life Years)	Eastern Europe	Both	Age-standardized	Tracheal, bronchus, and lung cancer	Dietary risks	Rate	1990	57.59445308338	83.49998711610999	30.05889151687
258	DALYs (Disability-Adjusted Life Years)	Eastern Europe	Both	Age-standardized	Tracheal, bronchus, and lung cancer	Dietary risks	Rate	1991	56.71481873016	82.1922061946	29.57690309702
259	DALYs (Disability-Adjusted Life Years)	Eastern Europe	Both	Age-standardized	Tracheal, bronchus, and lung cancer	Dietary risks	Rate	1992	57.41630358230999	83.25423350824	29.75928289913
260	DALYs (Disability-Adjusted Life Years)	Eastern Europe	Both	Age-standardized	Tracheal, bronchus, and lung cancer	Dietary risks	Rate	1993	60.71412966936	88.54494971416	31.41188482858
261	DALYs (Disability-Adjusted Life Years)	Eastern Europe	Both	Age-standardized	Tracheal, bronchus, and lung cancer	Dietary risks	Rate	1994	61.60631780391	90.17184240834	31.73405925752
262	DALYs (Disability-Adjusted Life Years)	Eastern Europe	Both	Age-standardized	Tracheal, bronchus, and lung cancer	Dietary risks	Rate	1995	59.78602890685	87.6594857769	30.71590047401
263	DALYs (Disability-Adjusted Life Years)	Eastern Europe	Both	Age-standardized	Tracheal, bronchus, and lung cancer	Dietary risks	Rate	1996	55.94070335247999	81.48195470270001	28.84710305386
264	DALYs (Disability-Adjusted Life Years)	Eastern Europe	Both	Age-standardized	Tracheal, bronchus, and lung cancer	Dietary risks	Rate	1997	52.82859114476	76.35611059623	27.25388914619
265	DALYs (Disability-Adjusted Life Years)	Eastern Europe	Both	Age-standardized	Tracheal, bronchus, and lung cancer	Dietary risks	Rate	1998	50.82463548531999	73.45427365793	26.04499994128
266	DALYs (Disability-Adjusted Life Years)	Eastern Europe	Both	Age-standardized	Tracheal, bronchus, and lung cancer	Dietary risks	Rate	1999	51.16739175418	73.88949010916001	26.23322030846
267	DALYs (Disability-Adjusted Life Years)	Eastern Europe	Both	Age-standardized	Tracheal, bronchus, and lung cancer	Dietary risks	Rate	2000	50.99062589999001	73.75682823777	26.14789781595
268	DALYs (Disability-Adjusted Life Years)	Eastern Europe	Both	Age-standardized	Tracheal, bronchus, and lung cancer	Dietary risks	Rate	2001	47.87954768894	69.17909176804	24.52710042499
269	DALYs (Disability-Adjusted Life Years)	Eastern Europe	Both	Age-standardized	Tracheal, bronchus, and lung cancer	Dietary risks	Rate	2002	45.53297540982	65.64388211114	23.34801814198
270	DALYs (Disability-Adjusted Life Years)	Eastern Europe	Both	Age-standardized	Tracheal, bronchus, and lung cancer	Dietary risks	Rate	2003	42.87688277453	61.73471777429	21.92009346921
271	DALYs (Disability-Adjusted Life Years)	Eastern Europe	Both	Age-standardized	Tracheal, bronchus, and lung cancer	Dietary risks	Rate	2004	40.23704467739	57.90105624467	20.52567512641
272	DALYs (Disability-Adjusted Life Years)	Eastern Europe	Both	Age-standardized	Tracheal, bronchus, and lung cancer	Dietary risks	Rate	2005	38.57251194752	55.59083668243	19.71053079969
273	DALYs (Disability-Adjusted Life Years)	Eastern Europe	Both	Age-standardized	Tracheal, bronchus, and lung cancer	Dietary risks	Rate	2006	34.30980400244	49.41206599568	17.60265016023
274	DALYs (Disability-Adjusted Life Years)	Eastern Europe	Both	Age-standardized	Tracheal, bronchus, and lung cancer	Dietary risks	Rate	2007	31.87410290742	46.18577042985	16.36029192295
275	DALYs (Disability-Adjusted Life Years)	Eastern Europe	Both	Age-standardized	Tracheal, bronchus, and lung cancer	Dietary risks	Rate	2008	30.67132393537	44.54250535797	15.77469029514
276	DALYs (Disability-Adjusted Life Years)	Eastern Europe	Both	Age-standardized	Tracheal, bronchus, and lung cancer	Dietary risks	Rate	2009	28.47397286688	41.23147180802	14.58023537505
277	DALYs (Disability-Adjusted Life Years)	Eastern Europe	Both	Age-standardized	Tracheal, bronchus, and lung cancer	Dietary risks	Rate	2010	28.23662118275	40.87563351281	14.51685434738
278	DALYs (Disability-Adjusted Life Years)	Eastern Europe	Both	Age-standardized	Tracheal, bronchus, and lung cancer	Dietary risks	Rate	2011	26.3973566427	37.98958666621	13.55424457421
279	DALYs (Disability-Adjusted Life Years)	Eastern Europe	Both	Age-standardized	Tracheal, bronchus, and lung cancer	Dietary risks	Rate	2012	25.37212048907	36.45234919886	12.99707252524
280	DALYs (Disability-Adjusted Life Years)	Eastern Europe	Both	Age-standardized	Tracheal, bronchus, and lung cancer	Dietary risks	Rate	2013	24.50781883985	35.3307269862	12.57348973661
281	DALYs (Disability-Adjusted Life Years)	Eastern Europe	Both	Age-standardized	Tracheal, bronchus, and lung cancer	Dietary risks	Rate	2014	24.04878312355	34.59728869182999	12.45742839108
282	DALYs (Disability-Adjusted Life Years)	Eastern Europe	Both	Age-standardized	Tracheal, bronchus, and lung cancer	Dietary risks	Rate	2015	23.44460173635	33.73634325781	12.27378559824
283	DALYs (Disability-Adjusted Life Years)	Eastern Europe	Both	Age-standardized	Tracheal, bronchus, and lung cancer	Dietary risks	Rate	2016	23.16022951013	33.37888121935	12.17147391005
284	DALYs (Disability-Adjusted Life Years)	Eastern Europe	Both	Age-standardized	Tracheal, bronchus, and lung cancer	Dietary risks	Rate	2017	22.40317518207	32.15653571396	11.86016765069
285	DALYs (Disability-Adjusted Life Years)	Eastern Europe	Both	Age-standardized	Tracheal, bronchus, and lung cancer	Dietary risks	Rate	2018	22.44711370471	32.74253345754	11.82093732917
286	DALYs (Disability-Adjusted Life Years)	Eastern Europe	Both	Age-standardized	Tracheal, bronchus, and lung cancer	Dietary risks	Rate	2019	22.07286777875	32.54882907532	11.47827209646
287	DALYs (Disability-Adjusted Life Years)	Eastern Europe	Both	Age-standardized	Tracheal, bronchus, and lung cancer	Dietary risks	Rate	2020	21.52903597349	31.77526672473	11.27095064482
288	DALYs (Disability-Adjusted Life Years)	Eastern Europe	Both	Age-standardized	Tracheal, bronchus, and lung cancer	Dietary risks	Rate	2021	21.23812744756	31.10683420868	10.8992603586
289	DALYs (Disability-Adjusted Life Years)	Southern Latin America	Both	Age-standardized	Tracheal, bronchus, and lung cancer	Dietary risks	Rate	1990	18.75256025423	27.41097630955	9.48658449215
290	DALYs (Disability-Adjusted Life Years)	Southern Latin America	Both	Age-standardized	Tracheal, bronchus, and lung cancer	Dietary risks	Rate	1991	18.43761612521	27.01822680139	9.30426566901
291	DALYs (Disability-Adjusted Life Years)	Southern Latin America	Both	Age-standardized	Tracheal, bronchus, and lung cancer	Dietary risks	Rate	1992	17.89857225231	26.3430783004	9.02524536033
292	DALYs (Disability-Adjusted Life Years)	Southern Latin America	Both	Age-standardized	Tracheal, bronchus, and lung cancer	Dietary risks	Rate	1993	17.32626884483	25.52880647974	8.80527338239
293	DALYs (Disability-Adjusted Life Years)	Southern Latin America	Both	Age-standardized	Tracheal, bronchus, and lung cancer	Dietary risks	Rate	1994	16.66160576143	24.56068635868	8.4623871991
294	DALYs (Disability-Adjusted Life Years)	Southern Latin America	Both	Age-standardized	Tracheal, bronchus, and lung cancer	Dietary risks	Rate	1995	16.01715346046	23.56459901523	8.11940136062
295	DALYs (Disability-Adjusted Life Years)	Southern Latin America	Both	Age-standardized	Tracheal, bronchus, and lung cancer	Dietary risks	Rate	1996	15.46799335629	22.59090042197	7.85514479811
296	DALYs (Disability-Adjusted Life Years)	Southern Latin America	Both	Age-standardized	Tracheal, bronchus, and lung cancer	Dietary risks	Rate	1997	14.62825981669	21.40529841482	7.33711817115
297	DALYs (Disability-Adjusted Life Years)	Southern Latin America	Both	Age-standardized	Tracheal, bronchus, and lung cancer	Dietary risks	Rate	1998	13.93451679642	20.19939265101	7.015921401699999
298	DALYs (Disability-Adjusted Life Years)	Southern Latin America	Both	Age-standardized	Tracheal, bronchus, and lung cancer	Dietary risks	Rate	1999	13.39334079656	19.42235092704	6.75923098551
299	DALYs (Disability-Adjusted Life Years)	Southern Latin America	Both	Age-standardized	Tracheal, bronchus, and lung cancer	Dietary risks	Rate	2000	12.55889064597	18.33855347173	6.295320256079999
300	DALYs (Disability-Adjusted Life Years)	Southern Latin America	Both	Age-standardized	Tracheal, bronchus, and lung cancer	Dietary risks	Rate	2001	12.20009996329	17.80064919958	6.10562782249
301	DALYs (Disability-Adjusted Life Years)	Southern Latin America	Both	Age-standardized	Tracheal, bronchus, and lung cancer	Dietary risks	Rate	2002	12.03888243473	17.61606898016	6.02416799008
302	DALYs (Disability-Adjusted Life Years)	Southern Latin America	Both	Age-standardized	Tracheal, bronchus, and lung cancer	Dietary risks	Rate	2003	11.72454983307	17.28926624642	5.823688843719999
303	DALYs (Disability-Adjusted Life Years)	Southern Latin America	Both	Age-standardized	Tracheal, bronchus, and lung cancer	Dietary risks	Rate	2004	11.44530546505	16.89811668618	5.684358481779999
304	DALYs (Disability-Adjusted Life Years)	Southern Latin America	Both	Age-standardized	Tracheal, bronchus, and lung cancer	Dietary risks	Rate	2005	11.12483641204	16.37187893929	5.46611733595
305	DALYs (Disability-Adjusted Life Years)	Southern Latin America	Both	Age-standardized	Tracheal, bronchus, and lung cancer	Dietary risks	Rate	2006	10.81963671222	15.97008482577	5.30226762595
306	DALYs (Disability-Adjusted Life Years)	Southern Latin America	Both	Age-standardized	Tracheal, bronchus, and lung cancer	Dietary risks	Rate	2007	10.58584272973	15.6864697618	5.2174161841
307	DALYs (Disability-Adjusted Life Years)	Southern Latin America	Both	Age-standardized	Tracheal, bronchus, and lung cancer	Dietary risks	Rate	2008	10.19443643679	15.02441988561	5.019465607
308	DALYs (Disability-Adjusted Life Years)	Southern Latin America	Both	Age-standardized	Tracheal, bronchus, and lung cancer	Dietary risks	Rate	2009	9.95196492624	14.64261230085	4.911211456019999
309	DALYs (Disability-Adjusted Life Years)	Southern Latin America	Both	Age-standardized	Tracheal, bronchus, and lung cancer	Dietary risks	Rate	2010	9.52629818379	14.04613285827	4.68380026567
310	DALYs (Disability-Adjusted Life Years)	Southern Latin America	Both	Age-standardized	Tracheal, bronchus, and lung cancer	Dietary risks	Rate	2011	9.30692271834	13.72360834661	4.57874791853
311	DALYs (Disability-Adjusted Life Years)	Southern Latin America	Both	Age-standardized	Tracheal, bronchus, and lung cancer	Dietary risks	Rate	2012	9.01140205329	13.27542248823	4.4718430509
312	DALYs (Disability-Adjusted Life Years)	Southern Latin America	Both	Age-standardized	Tracheal, bronchus, and lung cancer	Dietary risks	Rate	2013	8.81203062213	13.0194772851	4.371114635190001
313	DALYs (Disability-Adjusted Life Years)	Southern Latin America	Both	Age-standardized	Tracheal, bronchus, and lung cancer	Dietary risks	Rate	2014	8.58757883793	12.66093930061	4.23651606326
314	DALYs (Disability-Adjusted Life Years)	Southern Latin America	Both	Age-standardized	Tracheal, bronchus, and lung cancer	Dietary risks	Rate	2015	8.394880983430001	12.46352494621	4.17369665675
315	DALYs (Disability-Adjusted Life Years)	Southern Latin America	Both	Age-standardized	Tracheal, bronchus, and lung cancer	Dietary risks	Rate	2016	8.27514481414	12.25885496852	4.1235094556
316	DALYs (Disability-Adjusted Life Years)	Southern Latin America	Both	Age-standardized	Tracheal, bronchus, and lung cancer	Dietary risks	Rate	2017	8.09488344602	12.02528875429	4.050742899739999
317	DALYs (Disability-Adjusted Life Years)	Southern Latin America	Both	Age-standardized	Tracheal, bronchus, and lung cancer	Dietary risks	Rate	2018	8.01977099836	11.97641680349	4.03343793359
318	DALYs (Disability-Adjusted Life Years)	Southern Latin America	Both	Age-standardized	Tracheal, bronchus, and lung cancer	Dietary risks	Rate	2019	7.96281563853	11.87623889729	4.00755452716
319	DALYs (Disability-Adjusted Life Years)	Southern Latin America	Both	Age-standardized	Tracheal, bronchus, and lung cancer	Dietary risks	Rate	2020	7.696907227700001	11.50812728364	3.89298568849
320	DALYs (Disability-Adjusted Life Years)	Southern Latin America	Both	Age-standardized	Tracheal, bronchus, and lung cancer	Dietary risks	Rate	2021	7.47267315087	11.22858565785	3.75255223482
321	DALYs (Disability-Adjusted Life Years)	High-income North America	Both	Age-standardized	Tracheal, bronchus, and lung cancer	Dietary risks	Rate	1990	34.99299600523	50.97148284593	17.78299958089
322	DALYs (Disability-Adjusted Life Years)	High-income North America	Both	Age-standardized	Tracheal, bronchus, and lung cancer	Dietary risks	Rate	1991	34.10275291968	49.68589412921	17.30887723531
323	DALYs (Disability-Adjusted Life Years)	High-income North America	Both	Age-standardized	Tracheal, bronchus, and lung cancer	Dietary risks	Rate	1992	33.14266086511	48.23431338245	16.8085886128
324	DALYs (Disability-Adjusted Life Years)	High-income North America	Both	Age-standardized	Tracheal, bronchus, and lung cancer	Dietary risks	Rate	1993	32.56161454893	47.1940008698	16.45324847393
325	DALYs (Disability-Adjusted Life Years)	High-income North America	Both	Age-standardized	Tracheal, bronchus, and lung cancer	Dietary risks	Rate	1994	31.56413273333	45.55468680779	15.89743041056
326	DALYs (Disability-Adjusted Life Years)	High-income North America	Both	Age-standardized	Tracheal, bronchus, and lung cancer	Dietary risks	Rate	1995	30.92342585011	44.77731208903	15.50371043317
327	DALYs (Disability-Adjusted Life Years)	High-income North America	Both	Age-standardized	Tracheal, bronchus, and lung cancer	Dietary risks	Rate	1996	29.70518984991	43.09692061094	14.85964015811
328	DALYs (Disability-Adjusted Life Years)	High-income North America	Both	Age-standardized	Tracheal, bronchus, and lung cancer	Dietary risks	Rate	1997	28.46370922308	41.47688830686	14.20388871525
329	DALYs (Disability-Adjusted Life Years)	High-income North America	Both	Age-standardized	Tracheal, bronchus, and lung cancer	Dietary risks	Rate	1998	27.53250100951	40.24311875977	13.74932977521
330	DALYs (Disability-Adjusted Life Years)	High-income North America	Both	Age-standardized	Tracheal, bronchus, and lung cancer	Dietary risks	Rate	1999	26.73688955825	39.09817064319	13.34083184401
331	DALYs (Disability-Adjusted Life Years)	High-income North America	Both	Age-standardized	Tracheal, bronchus, and lung cancer	Dietary risks	Rate	2000	26.02805454462	37.89136336183	13.02310727018
332	DALYs (Disability-Adjusted Life Years)	High-income North America	Both	Age-standardized	Tracheal, bronchus, and lung cancer	Dietary risks	Rate	2001	25.4654430463	36.84199489118	12.79492043354
333	DALYs (Disability-Adjusted Life Years)	High-income North America	Both	Age-standardized	Tracheal, bronchus, and lung cancer	Dietary risks	Rate	2002	25.01364959289	36.23834322063	12.58965974573
334	DALYs (Disability-Adjusted Life Years)	High-income North America	Both	Age-standardized	Tracheal, bronchus, and lung cancer	Dietary risks	Rate	2003	24.47723213151	35.59025635066	12.27204409531
335	DALYs (Disability-Adjusted Life Years)	High-income North America	Both	Age-standardized	Tracheal, bronchus, and lung cancer	Dietary risks	Rate	2004	23.97107467025	34.86431496015	12.00612520885
336	DALYs (Disability-Adjusted Life Years)	High-income North America	Both	Age-standardized	Tracheal, bronchus, and lung cancer	Dietary risks	Rate	2005	23.29962723671	33.9730753787	11.71856989172
337	DALYs (Disability-Adjusted Life Years)	High-income North America	Both	Age-standardized	Tracheal, bronchus, and lung cancer	Dietary risks	Rate	2006	22.92046983168	33.50623307074	11.48562909874
338	DALYs (Disability-Adjusted Life Years)	High-income North America	Both	Age-standardized	Tracheal, bronchus, and lung cancer	Dietary risks	Rate	2007	22.32030418168	32.69044664582	11.19340159861
339	DALYs (Disability-Adjusted Life Years)	High-income North America	Both	Age-standardized	Tracheal, bronchus, and lung cancer	Dietary risks	Rate	2008	21.87306729309	32.05301100038	10.93466862552
340	DALYs (Disability-Adjusted Life Years)	High-income North America	Both	Age-standardized	Tracheal, bronchus, and lung cancer	Dietary risks	Rate	2009	21.65665738647	31.68916582312	10.79880154356
341	DALYs (Disability-Adjusted Life Years)	High-income North America	Both	Age-standardized	Tracheal, bronchus, and lung cancer	Dietary risks	Rate	2010	20.64347879296	30.25580564214	10.30467614645
342	DALYs (Disability-Adjusted Life Years)	High-income North America	Both	Age-standardized	Tracheal, bronchus, and lung cancer	Dietary risks	Rate	2011	20.3550018228	29.80846717616	10.11767437551
343	DALYs (Disability-Adjusted Life Years)	High-income North America	Both	Age-standardized	Tracheal, bronchus, and lung cancer	Dietary risks	Rate	2012	19.94886310674	29.25676371756	9.92320441254
344	DALYs (Disability-Adjusted Life Years)	High-income North America	Both	Age-standardized	Tracheal, bronchus, and lung cancer	Dietary risks	Rate	2013	19.41316325217	28.61750050592	9.65496396098
345	DALYs (Disability-Adjusted Life Years)	High-income North America	Both	Age-standardized	Tracheal, bronchus, and lung cancer	Dietary risks	Rate	2014	19.00025947284	28.1986651837	9.42445996415
346	DALYs (Disability-Adjusted Life Years)	High-income North America	Both	Age-standardized	Tracheal, bronchus, and lung cancer	Dietary risks	Rate	2015	18.09912989609	26.90130423282	8.98281779127
347	DALYs (Disability-Adjusted Life Years)	High-income North America	Both	Age-standardized	Tracheal, bronchus, and lung cancer	Dietary risks	Rate	2016	17.58736212692	26.205375382	8.70866454188
348	DALYs (Disability-Adjusted Life Years)	High-income North America	Both	Age-standardized	Tracheal, bronchus, and lung cancer	Dietary risks	Rate	2017	16.85969621905	25.24697734529	8.34614935922
349	DALYs (Disability-Adjusted Life Years)	High-income North America	Both	Age-standardized	Tracheal, bronchus, and lung cancer	Dietary risks	Rate	2018	16.08388845253	24.21683321153	7.93735837923
350	DALYs (Disability-Adjusted Life Years)	High-income North America	Both	Age-standardized	Tracheal, bronchus, and lung cancer	Dietary risks	Rate	2019	15.50330971486	23.46587031297	7.663811266670001
351	DALYs (Disability-Adjusted Life Years)	High-income North America	Both	Age-standardized	Tracheal, bronchus, and lung cancer	Dietary risks	Rate	2020	15.23725170667	23.16645419733	7.57344287623
352	DALYs (Disability-Adjusted Life Years)	High-income North America	Both	Age-standardized	Tracheal, bronchus, and lung cancer	Dietary risks	Rate	2021	15.31444673113	23.29625362514	7.672398079210001
353	DALYs (Disability-Adjusted Life Years)	Caribbean	Both	Age-standardized	Tracheal, bronchus, and lung cancer	Dietary risks	Rate	1990	11.61086506775	17.41646242037	5.77003019141
354	DALYs (Disability-Adjusted Life Years)	Caribbean	Both	Age-standardized	Tracheal, bronchus, and lung cancer	Dietary risks	Rate	1991	11.3805337161	16.97000880788	5.650854879210001
355	DALYs (Disability-Adjusted Life Years)	Caribbean	Both	Age-standardized	Tracheal, bronchus, and lung cancer	Dietary risks	Rate	1992	11.28085780097	16.75846931119	5.59642365579
356	DALYs (Disability-Adjusted Life Years)	Caribbean	Both	Age-standardized	Tracheal, bronchus, and lung cancer	Dietary risks	Rate	1993	11.02716726749	16.35650892405	5.44700575109
357	DALYs (Disability-Adjusted Life Years)	Caribbean	Both	Age-standardized	Tracheal, bronchus, and lung cancer	Dietary risks	Rate	1994	10.88166674368	16.17354508608	5.40501084629
358	DALYs (Disability-Adjusted Life Years)	Caribbean	Both	Age-standardized	Tracheal, bronchus, and lung cancer	Dietary risks	Rate	1995	10.93345384776	16.10467848993	5.43810821259
359	DALYs (Disability-Adjusted Life Years)	Caribbean	Both	Age-standardized	Tracheal, bronchus, and lung cancer	Dietary risks	Rate	1996	10.69518671982	15.85132316584	5.33493036079
360	DALYs (Disability-Adjusted Life Years)	Caribbean	Both	Age-standardized	Tracheal, bronchus, and lung cancer	Dietary risks	Rate	1997	10.28223341472	15.24217955968	5.16042682189
361	DALYs (Disability-Adjusted Life Years)	Caribbean	Both	Age-standardized	Tracheal, bronchus, and lung cancer	Dietary risks	Rate	1998	10.17150082758	14.98760930575	5.14709396599
362	DALYs (Disability-Adjusted Life Years)	Caribbean	Both	Age-standardized	Tracheal, bronchus, and lung cancer	Dietary risks	Rate	1999	9.85747492057	14.50994282645	4.93492469934
363	DALYs (Disability-Adjusted Life Years)	Caribbean	Both	Age-standardized	Tracheal, bronchus, and lung cancer	Dietary risks	Rate	2000	9.62632356156	14.13559486681	4.86391529099
364	DALYs (Disability-Adjusted Life Years)	Caribbean	Both	Age-standardized	Tracheal, bronchus, and lung cancer	Dietary risks	Rate	2001	9.38324206034	13.87741400239	4.66437167934
365	DALYs (Disability-Adjusted Life Years)	Caribbean	Both	Age-standardized	Tracheal, bronchus, and lung cancer	Dietary risks	Rate	2002	9.06013341149	13.38103733158	4.54427340349
366	DALYs (Disability-Adjusted Life Years)	Caribbean	Both	Age-standardized	Tracheal, bronchus, and lung cancer	Dietary risks	Rate	2003	9.00123798772	13.36482838465	4.45360241797
367	DALYs (Disability-Adjusted Life Years)	Caribbean	Both	Age-standardized	Tracheal, bronchus, and lung cancer	Dietary risks	Rate	2004	8.86865379777	13.15706031594	4.378036388
368	DALYs (Disability-Adjusted Life Years)	Caribbean	Both	Age-standardized	Tracheal, bronchus, and lung cancer	Dietary risks	Rate	2005	8.79316332316	13.07148194659	4.35851044023
369	DALYs (Disability-Adjusted Life Years)	Caribbean	Both	Age-standardized	Tracheal, bronchus, and lung cancer	Dietary risks	Rate	2006	8.566573037720001	12.60479003376	4.26185200922
370	DALYs (Disability-Adjusted Life Years)	Caribbean	Both	Age-standardized	Tracheal, bronchus, and lung cancer	Dietary risks	Rate	2007	8.58082972611	12.65832316813	4.30410421955
371	DALYs (Disability-Adjusted Life Years)	Caribbean	Both	Age-standardized	Tracheal, bronchus, and lung cancer	Dietary risks	Rate	2008	8.45453332548	12.37776632042	4.19453038866
372	DALYs (Disability-Adjusted Life Years)	Caribbean	Both	Age-standardized	Tracheal, bronchus, and lung cancer	Dietary risks	Rate	2009	8.67344487547	12.66914798997	4.28023223382
373	DALYs (Disability-Adjusted Life Years)	Caribbean	Both	Age-standardized	Tracheal, bronchus, and lung cancer	Dietary risks	Rate	2010	8.20451553163	11.95147094314	4.05082077639
374	DALYs (Disability-Adjusted Life Years)	Caribbean	Both	Age-standardized	Tracheal, bronchus, and lung cancer	Dietary risks	Rate	2011	8.086349855509999	11.82297106697	3.96261078112
375	DALYs (Disability-Adjusted Life Years)	Caribbean	Both	Age-standardized	Tracheal, bronchus, and lung cancer	Dietary risks	Rate	2012	7.93480849741	11.64486459476	3.85283561559
376	DALYs (Disability-Adjusted Life Years)	Caribbean	Both	Age-standardized	Tracheal, bronchus, and lung cancer	Dietary risks	Rate	2013	7.88282139725	11.59247919889	3.84265380194
377	DALYs (Disability-Adjusted Life Years)	Caribbean	Both	Age-standardized	Tracheal, bronchus, and lung cancer	Dietary risks	Rate	2014	7.88080951247	11.69305436041	3.84829487257
378	DALYs (Disability-Adjusted Life Years)	Caribbean	Both	Age-standardized	Tracheal, bronchus, and lung cancer	Dietary risks	Rate	2015	7.82397426608	11.61977563915	3.83757221945
379	DALYs (Disability-Adjusted Life Years)	Caribbean	Both	Age-standardized	Tracheal, bronchus, and lung cancer	Dietary risks	Rate	2016	7.734216787629999	11.56705179912	3.78044261559
380	DALYs (Disability-Adjusted Life Years)	Caribbean	Both	Age-standardized	Tracheal, bronchus, and lung cancer	Dietary risks	Rate	2017	7.684919718980001	11.45605721824	3.8097094401
381	DALYs (Disability-Adjusted Life Years)	Caribbean	Both	Age-standardized	Tracheal, bronchus, and lung cancer	Dietary risks	Rate	2018	7.577208843060001	11.19541007625	3.75865902526
382	DALYs (Disability-Adjusted Life Years)	Caribbean	Both	Age-standardized	Tracheal, bronchus, and lung cancer	Dietary risks	Rate	2019	7.58815332835	11.06433087565	3.78819979854
383	DALYs (Disability-Adjusted Life Years)	Caribbean	Both	Age-standardized	Tracheal, bronchus, and lung cancer	Dietary risks	Rate	2020	7.44563612902	10.8789048294	3.70879877626
384	DALYs (Disability-Adjusted Life Years)	Caribbean	Both	Age-standardized	Tracheal, bronchus, and lung cancer	Dietary risks	Rate	2021	7.34632647731	10.89263955739	3.51729103617
385	DALYs (Disability-Adjusted Life Years)	Andean Latin America	Both	Age-standardized	Tracheal, bronchus, and lung cancer	Dietary risks	Rate	1990	9.59035340133	14.87381513496	4.85784342811
386	DALYs (Disability-Adjusted Life Years)	Andean Latin America	Both	Age-standardized	Tracheal, bronchus, and lung cancer	Dietary risks	Rate	1991	8.86359120387	13.55340352911	4.44529901685
387	DALYs (Disability-Adjusted Life Years)	Andean Latin America	Both	Age-standardized	Tracheal, bronchus, and lung cancer	Dietary risks	Rate	1992	9.23746817051	13.84993981174	4.52580592779
388	DALYs (Disability-Adjusted Life Years)	Andean Latin America	Both	Age-standardized	Tracheal, bronchus, and lung cancer	Dietary risks	Rate	1993	9.20283972159	14.01222835586	4.48893260057
389	DALYs (Disability-Adjusted Life Years)	Andean Latin America	Both	Age-standardized	Tracheal, bronchus, and lung cancer	Dietary risks	Rate	1994	9.0316159909	13.41828201178	4.50539811362
390	DALYs (Disability-Adjusted Life Years)	Andean Latin America	Both	Age-standardized	Tracheal, bronchus, and lung cancer	Dietary risks	Rate	1995	8.938416539230001	13.39628019952	4.340786738559999
391	DALYs (Disability-Adjusted Life Years)	Andean Latin America	Both	Age-standardized	Tracheal, bronchus, and lung cancer	Dietary risks	Rate	1996	8.37455030279	12.47242675247	4.196879100969999
392	DALYs (Disability-Adjusted Life Years)	Andean Latin America	Both	Age-standardized	Tracheal, bronchus, and lung cancer	Dietary risks	Rate	1997	8.07958905325	12.02656222904	3.94137557995
393	DALYs (Disability-Adjusted Life Years)	Andean Latin America	Both	Age-standardized	Tracheal, bronchus, and lung cancer	Dietary risks	Rate	1998	7.72057573201	11.45729943808	3.7495386097
394	DALYs (Disability-Adjusted Life Years)	Andean Latin America	Both	Age-standardized	Tracheal, bronchus, and lung cancer	Dietary risks	Rate	1999	6.73614285262	9.95174492409	3.27665160372
395	DALYs (Disability-Adjusted Life Years)	Andean Latin America	Both	Age-standardized	Tracheal, bronchus, and lung cancer	Dietary risks	Rate	2000	6.64397442608	9.74308742993	3.2958813082
396	DALYs (Disability-Adjusted Life Years)	Andean Latin America	Both	Age-standardized	Tracheal, bronchus, and lung cancer	Dietary risks	Rate	2001	6.36686950056	9.35579825989	3.17864354371
397	DALYs (Disability-Adjusted Life Years)	Andean Latin America	Both	Age-standardized	Tracheal, bronchus, and lung cancer	Dietary risks	Rate	2002	6.378251619319999	9.40351656732	3.15895566621
398	DALYs (Disability-Adjusted Life Years)	Andean Latin America	Both	Age-standardized	Tracheal, bronchus, and lung cancer	Dietary risks	Rate	2003	6.30939737421	9.30417318879	3.0690512027
399	DALYs (Disability-Adjusted Life Years)	Andean Latin America	Both	Age-standardized	Tracheal, bronchus, and lung cancer	Dietary risks	Rate	2004	6.08257668243	8.95796343106	2.95316734823
400	DALYs (Disability-Adjusted Life Years)	Andean Latin America	Both	Age-standardized	Tracheal, bronchus, and lung cancer	Dietary risks	Rate	2005	5.93482781717	8.661134689079999	2.92375127021
401	DALYs (Disability-Adjusted Life Years)	Andean Latin America	Both	Age-standardized	Tracheal, bronchus, and lung cancer	Dietary risks	Rate	2006	5.71636071151	8.26799707309	2.84018973357
402	DALYs (Disability-Adjusted Life Years)	Andean Latin America	Both	Age-standardized	Tracheal, bronchus, and lung cancer	Dietary risks	Rate	2007	5.51488888842	8.1807624387	2.69637609044
403	DALYs (Disability-Adjusted Life Years)	Andean Latin America	Both	Age-standardized	Tracheal, bronchus, and lung cancer	Dietary risks	Rate	2008	5.4637166173	8.185347068350001	2.64957668386
404	DALYs (Disability-Adjusted Life Years)	Andean Latin America	Both	Age-standardized	Tracheal, bronchus, and lung cancer	Dietary risks	Rate	2009	5.687238680879999	8.31233553572	2.71451635995
405	DALYs (Disability-Adjusted Life Years)	Andean Latin America	Both	Age-standardized	Tracheal, bronchus, and lung cancer	Dietary risks	Rate	2010	5.602078364350001	8.19566821225	2.70620476012
406	DALYs (Disability-Adjusted Life Years)	Andean Latin America	Both	Age-standardized	Tracheal, bronchus, and lung cancer	Dietary risks	Rate	2011	5.421921851730001	8.048700936540001	2.63150500703
407	DALYs (Disability-Adjusted Life Years)	Andean Latin America	Both	Age-standardized	Tracheal, bronchus, and lung cancer	Dietary risks	Rate	2012	5.21521317271	7.678079876270001	2.51864529275
408	DALYs (Disability-Adjusted Life Years)	Andean Latin America	Both	Age-standardized	Tracheal, bronchus, and lung cancer	Dietary risks	Rate	2013	4.98469478681	7.49908880415	2.45108164592
409	DALYs (Disability-Adjusted Life Years)	Andean Latin America	Both	Age-standardized	Tracheal, bronchus, and lung cancer	Dietary risks	Rate	2014	4.78608147557	7.12704290921	2.38218031637
410	DALYs (Disability-Adjusted Life Years)	Andean Latin America	Both	Age-standardized	Tracheal, bronchus, and lung cancer	Dietary risks	Rate	2015	4.64605847028	6.87728957169	2.23612483171
411	DALYs (Disability-Adjusted Life Years)	Andean Latin America	Both	Age-standardized	Tracheal, bronchus, and lung cancer	Dietary risks	Rate	2016	4.66410528817	6.93777268148	2.31382047417
412	DALYs (Disability-Adjusted Life Years)	Andean Latin America	Both	Age-standardized	Tracheal, bronchus, and lung cancer	Dietary risks	Rate	2017	4.9065799461	7.30167017429	2.43931790515
413	DALYs (Disability-Adjusted Life Years)	Andean Latin America	Both	Age-standardized	Tracheal, bronchus, and lung cancer	Dietary risks	Rate	2018	5.06566007275	7.599149097960001	2.46375887527
414	DALYs (Disability-Adjusted Life Years)	Andean Latin America	Both	Age-standardized	Tracheal, bronchus, and lung cancer	Dietary risks	Rate	2019	5.308441785429999	7.98540951776	2.52936759019
415	DALYs (Disability-Adjusted Life Years)	Andean Latin America	Both	Age-standardized	Tracheal, bronchus, and lung cancer	Dietary risks	Rate	2020	5.12080564387	7.86430699037	2.4494711875
416	DALYs (Disability-Adjusted Life Years)	Andean Latin America	Both	Age-standardized	Tracheal, bronchus, and lung cancer	Dietary risks	Rate	2021	5.06460050372	7.85971725065	2.41747463474
417	DALYs (Disability-Adjusted Life Years)	Central Latin America	Both	Age-standardized	Tracheal, bronchus, and lung cancer	Dietary risks	Rate	1990	7.56474609478	10.97339884606	3.79941366385
418	DALYs (Disability-Adjusted Life Years)	Central Latin America	Both	Age-standardized	Tracheal, bronchus, and lung cancer	Dietary risks	Rate	1991	7.56669976862	10.98852620025	3.80122266525
419	DALYs (Disability-Adjusted Life Years)	Central Latin America	Both	Age-standardized	Tracheal, bronchus, and lung cancer	Dietary risks	Rate	1992	7.50265567227	10.89460231489	3.77667051956
420	DALYs (Disability-Adjusted Life Years)	Central Latin America	Both	Age-standardized	Tracheal, bronchus, and lung cancer	Dietary risks	Rate	1993	7.36829305337	10.67445714096	3.70416263918
421	DALYs (Disability-Adjusted Life Years)	Central Latin America	Both	Age-standardized	Tracheal, bronchus, and lung cancer	Dietary risks	Rate	1994	7.26500889209	10.49103170765	3.65477344336
422	DALYs (Disability-Adjusted Life Years)	Central Latin America	Both	Age-standardized	Tracheal, bronchus, and lung cancer	Dietary risks	Rate	1995	7.065624253319999	10.29805604362	3.55876387119
423	DALYs (Disability-Adjusted Life Years)	Central Latin America	Both	Age-standardized	Tracheal, bronchus, and lung cancer	Dietary risks	Rate	1996	6.85586306711	9.92012066346	3.45171752884
424	DALYs (Disability-Adjusted Life Years)	Central Latin America	Both	Age-standardized	Tracheal, bronchus, and lung cancer	Dietary risks	Rate	1997	6.736857583180001	9.76278686444	3.38338561604
425	DALYs (Disability-Adjusted Life Years)	Central Latin America	Both	Age-standardized	Tracheal, bronchus, and lung cancer	Dietary risks	Rate	1998	6.51281094521	9.46004308638	3.25452780949
426	DALYs (Disability-Adjusted Life Years)	Central Latin America	Both	Age-standardized	Tracheal, bronchus, and lung cancer	Dietary risks	Rate	1999	6.36837152285	9.26395836593	3.18703752111
427	DALYs (Disability-Adjusted Life Years)	Central Latin America	Both	Age-standardized	Tracheal, bronchus, and lung cancer	Dietary risks	Rate	2000	6.23356990059	9.08972713916	3.12084824409
428	DALYs (Disability-Adjusted Life Years)	Central Latin America	Both	Age-standardized	Tracheal, bronchus, and lung cancer	Dietary risks	Rate	2001	6.157936866600001	8.99287862622	3.08228834579
429	DALYs (Disability-Adjusted Life Years)	Central Latin America	Both	Age-standardized	Tracheal, bronchus, and lung cancer	Dietary risks	Rate	2002	6.17019571791	8.99960498615	3.11006637237
430	DALYs (Disability-Adjusted Life Years)	Central Latin America	Both	Age-standardized	Tracheal, bronchus, and lung cancer	Dietary risks	Rate	2003	6.237928038840001	9.09745141692	3.146440526
431	DALYs (Disability-Adjusted Life Years)	Central Latin America	Both	Age-standardized	Tracheal, bronchus, and lung cancer	Dietary risks	Rate	2004	6.139386139869999	8.94135507707	3.09234292631
432	DALYs (Disability-Adjusted Life Years)	Central Latin America	Both	Age-standardized	Tracheal, bronchus, and lung cancer	Dietary risks	Rate	2005	6.04658781859	8.80585883176	3.06441614241
433	DALYs (Disability-Adjusted Life Years)	Central Latin America	Both	Age-standardized	Tracheal, bronchus, and lung cancer	Dietary risks	Rate	2006	5.8933669014	8.60272853435	3.00116099065
434	DALYs (Disability-Adjusted Life Years)	Central Latin America	Both	Age-standardized	Tracheal, bronchus, and lung cancer	Dietary risks	Rate	2007	5.62663816424	8.18389394965	2.8706864639
435	DALYs (Disability-Adjusted Life Years)	Central Latin America	Both	Age-standardized	Tracheal, bronchus, and lung cancer	Dietary risks	Rate	2008	5.56946356515	8.09736667295	2.85121218873
436	DALYs (Disability-Adjusted Life Years)	Central Latin America	Both	Age-standardized	Tracheal, bronchus, and lung cancer	Dietary risks	Rate	2009	5.54661009379	8.07328305871	2.81471303823
437	DALYs (Disability-Adjusted Life Years)	Central Latin America	Both	Age-standardized	Tracheal, bronchus, and lung cancer	Dietary risks	Rate	2010	5.35383341409	7.80321449555	2.70593454272
438	DALYs (Disability-Adjusted Life Years)	Central Latin America	Both	Age-standardized	Tracheal, bronchus, and lung cancer	Dietary risks	Rate	2011	5.17335663532	7.54930953138	2.6111380502
439	DALYs (Disability-Adjusted Life Years)	Central Latin America	Both	Age-standardized	Tracheal, bronchus, and lung cancer	Dietary risks	Rate	2012	5.0400650209	7.38154397743	2.54399741828
440	DALYs (Disability-Adjusted Life Years)	Central Latin America	Both	Age-standardized	Tracheal, bronchus, and lung cancer	Dietary risks	Rate	2013	4.975495039769999	7.270664819419999	2.49926383184
441	DALYs (Disability-Adjusted Life Years)	Central Latin America	Both	Age-standardized	Tracheal, bronchus, and lung cancer	Dietary risks	Rate	2014	4.85288261353	7.0887987818	2.42547695693
442	DALYs (Disability-Adjusted Life Years)	Central Latin America	Both	Age-standardized	Tracheal, bronchus, and lung cancer	Dietary risks	Rate	2015	4.750605917080001	6.951435896970001	2.37550526201
443	DALYs (Disability-Adjusted Life Years)	Central Latin America	Both	Age-standardized	Tracheal, bronchus, and lung cancer	Dietary risks	Rate	2016	4.8063023243	7.050034461139999	2.39530859303
444	DALYs (Disability-Adjusted Life Years)	Central Latin America	Both	Age-standardized	Tracheal, bronchus, and lung cancer	Dietary risks	Rate	2017	4.67400175027	6.86753082307	2.3255400173
445	DALYs (Disability-Adjusted Life Years)	Central Latin America	Both	Age-standardized	Tracheal, bronchus, and lung cancer	Dietary risks	Rate	2018	4.63865008939	6.80931768327	2.33968701326
446	DALYs (Disability-Adjusted Life Years)	Central Latin America	Both	Age-standardized	Tracheal, bronchus, and lung cancer	Dietary risks	Rate	2019	4.55247672762	6.71142891125	2.28013995484
447	DALYs (Disability-Adjusted Life Years)	Central Latin America	Both	Age-standardized	Tracheal, bronchus, and lung cancer	Dietary risks	Rate	2020	4.59264467474	6.79468887348	2.32176967021
448	DALYs (Disability-Adjusted Life Years)	Central Latin America	Both	Age-standardized	Tracheal, bronchus, and lung cancer	Dietary risks	Rate	2021	4.62062907615	6.82122560378	2.32995825585
449	DALYs (Disability-Adjusted Life Years)	Tropical Latin America	Both	Age-standardized	Tracheal, bronchus, and lung cancer	Dietary risks	Rate	1990	9.13854944089	13.55849060252	4.59844636575
450	DALYs (Disability-Adjusted Life Years)	Tropical Latin America	Both	Age-standardized	Tracheal, bronchus, and lung cancer	Dietary risks	Rate	1991	9.00154208324	13.39435079946	4.53293197211
451	DALYs (Disability-Adjusted Life Years)	Tropical Latin America	Both	Age-standardized	Tracheal, bronchus, and lung cancer	Dietary risks	Rate	1992	8.94462836227	13.26345013599	4.5335460112
452	DALYs (Disability-Adjusted Life Years)	Tropical Latin America	Both	Age-standardized	Tracheal, bronchus, and lung cancer	Dietary risks	Rate	1993	8.88845678372	13.12472605281	4.51622002853
453	DALYs (Disability-Adjusted Life Years)	Tropical Latin America	Both	Age-standardized	Tracheal, bronchus, and lung cancer	Dietary risks	Rate	1994	8.71726507734	12.88000660605	4.42431254456
454	DALYs (Disability-Adjusted Life Years)	Tropical Latin America	Both	Age-standardized	Tracheal, bronchus, and lung cancer	Dietary risks	Rate	1995	8.52491515119	12.58435403798	4.31882097914
455	DALYs (Disability-Adjusted Life Years)	Tropical Latin America	Both	Age-standardized	Tracheal, bronchus, and lung cancer	Dietary risks	Rate	1996	8.20849900808	12.02963653663	4.15741734894
456	DALYs (Disability-Adjusted Life Years)	Tropical Latin America	Both	Age-standardized	Tracheal, bronchus, and lung cancer	Dietary risks	Rate	1997	7.93360317527	11.57747948015	4.03994558528
457	DALYs (Disability-Adjusted Life Years)	Tropical Latin America	Both	Age-standardized	Tracheal, bronchus, and lung cancer	Dietary risks	Rate	1998	7.77077332075	11.32779522032	3.96418434159
458	DALYs (Disability-Adjusted Life Years)	Tropical Latin America	Both	Age-standardized	Tracheal, bronchus, and lung cancer	Dietary risks	Rate	1999	7.67878602053	11.14494026928	3.92677111124
459	DALYs (Disability-Adjusted Life Years)	Tropical Latin America	Both	Age-standardized	Tracheal, bronchus, and lung cancer	Dietary risks	Rate	2000	7.53767127231	10.94401986324	3.8442519051
460	DALYs (Disability-Adjusted Life Years)	Tropical Latin America	Both	Age-standardized	Tracheal, bronchus, and lung cancer	Dietary risks	Rate	2001	7.38815514825	10.73052944778	3.74111935906
461	DALYs (Disability-Adjusted Life Years)	Tropical Latin America	Both	Age-standardized	Tracheal, bronchus, and lung cancer	Dietary risks	Rate	2002	7.222403525	10.48372456304	3.66294119341
462	DALYs (Disability-Adjusted Life Years)	Tropical Latin America	Both	Age-standardized	Tracheal, bronchus, and lung cancer	Dietary risks	Rate	2003	7.18299554863	10.44441195322	3.63752898608
463	DALYs (Disability-Adjusted Life Years)	Tropical Latin America	Both	Age-standardized	Tracheal, bronchus, and lung cancer	Dietary risks	Rate	2004	7.128781465749999	10.38531772399	3.60751932242
464	DALYs (Disability-Adjusted Life Years)	Tropical Latin America	Both	Age-standardized	Tracheal, bronchus, and lung cancer	Dietary risks	Rate	2005	6.972549603999999	10.24107540741	3.53391883793
465	DALYs (Disability-Adjusted Life Years)	Tropical Latin America	Both	Age-standardized	Tracheal, bronchus, and lung cancer	Dietary risks	Rate	2006	6.85128897164	10.07869556625	3.45792337202
466	DALYs (Disability-Adjusted Life Years)	Tropical Latin America	Both	Age-standardized	Tracheal, bronchus, and lung cancer	Dietary risks	Rate	2007	6.75438732152	9.94766647055	3.42686328197
467	DALYs (Disability-Adjusted Life Years)	Tropical Latin America	Both	Age-standardized	Tracheal, bronchus, and lung cancer	Dietary risks	Rate	2008	6.610108660420001	9.7564227953	3.35543556334
468	DALYs (Disability-Adjusted Life Years)	Tropical Latin America	Both	Age-standardized	Tracheal, bronchus, and lung cancer	Dietary risks	Rate	2009	6.40177658511	9.47173629424	3.27020727841
469	DALYs (Disability-Adjusted Life Years)	Tropical Latin America	Both	Age-standardized	Tracheal, bronchus, and lung cancer	Dietary risks	Rate	2010	6.17816709993	9.17272004874	3.15111421647
470	DALYs (Disability-Adjusted Life Years)	Tropical Latin America	Both	Age-standardized	Tracheal, bronchus, and lung cancer	Dietary risks	Rate	2011	5.96677576824	8.83607369511	3.04901215029
471	DALYs (Disability-Adjusted Life Years)	Tropical Latin America	Both	Age-standardized	Tracheal, bronchus, and lung cancer	Dietary risks	Rate	2012	5.785112277200001	8.59591806653	2.94985938288
472	DALYs (Disability-Adjusted Life Years)	Tropical Latin America	Both	Age-standardized	Tracheal, bronchus, and lung cancer	Dietary risks	Rate	2013	5.64222806613	8.31668458078	2.86754873742
473	DALYs (Disability-Adjusted Life Years)	Tropical Latin America	Both	Age-standardized	Tracheal, bronchus, and lung cancer	Dietary risks	Rate	2014	5.539096167199999	8.16310803515	2.81874642135
474	DALYs (Disability-Adjusted Life Years)	Tropical Latin America	Both	Age-standardized	Tracheal, bronchus, and lung cancer	Dietary risks	Rate	2015	5.49497145965	8.1085481641	2.80391888422
475	DALYs (Disability-Adjusted Life Years)	Tropical Latin America	Both	Age-standardized	Tracheal, bronchus, and lung cancer	Dietary risks	Rate	2016	5.51730466288	8.20826873227	2.80667261472
476	DALYs (Disability-Adjusted Life Years)	Tropical Latin America	Both	Age-standardized	Tracheal, bronchus, and lung cancer	Dietary risks	Rate	2017	5.39450151009	8.02580097945	2.76570314422
477	DALYs (Disability-Adjusted Life Years)	Tropical Latin America	Both	Age-standardized	Tracheal, bronchus, and lung cancer	Dietary risks	Rate	2018	5.34432109487	7.92247410664	2.75229066244
478	DALYs (Disability-Adjusted Life Years)	Tropical Latin America	Both	Age-standardized	Tracheal, bronchus, and lung cancer	Dietary risks	Rate	2019	5.32600158137	7.859043382079999	2.74686952819
479	DALYs (Disability-Adjusted Life Years)	Tropical Latin America	Both	Age-standardized	Tracheal, bronchus, and lung cancer	Dietary risks	Rate	2020	5.36660455786	7.963258165449999	2.78903718899
480	DALYs (Disability-Adjusted Life Years)	Tropical Latin America	Both	Age-standardized	Tracheal, bronchus, and lung cancer	Dietary risks	Rate	2021	5.34439779966	8.00794499053	2.76291329394
481	DALYs (Disability-Adjusted Life Years)	North Africa and Middle East	Both	Age-standardized	Tracheal, bronchus, and lung cancer	Dietary risks	Rate	1990	7.25131400881	11.34536730918	3.56167591701
482	DALYs (Disability-Adjusted Life Years)	North Africa and Middle East	Both	Age-standardized	Tracheal, bronchus, and lung cancer	Dietary risks	Rate	1991	7.24859228938	11.33438916127	3.57067135417
483	DALYs (Disability-Adjusted Life Years)	North Africa and Middle East	Both	Age-standardized	Tracheal, bronchus, and lung cancer	Dietary risks	Rate	1992	7.19991325722	11.20933164018	3.5544687673
484	DALYs (Disability-Adjusted Life Years)	North Africa and Middle East	Both	Age-standardized	Tracheal, bronchus, and lung cancer	Dietary risks	Rate	1993	7.15571444849	10.99901135572	3.49227593539
485	DALYs (Disability-Adjusted Life Years)	North Africa and Middle East	Both	Age-standardized	Tracheal, bronchus, and lung cancer	Dietary risks	Rate	1994	7.09951970198	10.84970251715	3.433022259359999
486	DALYs (Disability-Adjusted Life Years)	North Africa and Middle East	Both	Age-standardized	Tracheal, bronchus, and lung cancer	Dietary risks	Rate	1995	7.00542948151	10.69455138644	3.38704412862
487	DALYs (Disability-Adjusted Life Years)	North Africa and Middle East	Both	Age-standardized	Tracheal, bronchus, and lung cancer	Dietary risks	Rate	1996	6.81281764456	10.36747320852	3.316228362119999
488	DALYs (Disability-Adjusted Life Years)	North Africa and Middle East	Both	Age-standardized	Tracheal, bronchus, and lung cancer	Dietary risks	Rate	1997	6.627207666239999	10.07164599225	3.2472830797
489	DALYs (Disability-Adjusted Life Years)	North Africa and Middle East	Both	Age-standardized	Tracheal, bronchus, and lung cancer	Dietary risks	Rate	1998	6.3994277415	9.71226643657	3.09411940587
490	DALYs (Disability-Adjusted Life Years)	North Africa and Middle East	Both	Age-standardized	Tracheal, bronchus, and lung cancer	Dietary risks	Rate	1999	6.204431335330001	9.56628025104	2.98958528987
491	DALYs (Disability-Adjusted Life Years)	North Africa and Middle East	Both	Age-standardized	Tracheal, bronchus, and lung cancer	Dietary risks	Rate	2000	5.955532607619999	9.18189981694	2.89070692628
492	DALYs (Disability-Adjusted Life Years)	North Africa and Middle East	Both	Age-standardized	Tracheal, bronchus, and lung cancer	Dietary risks	Rate	2001	5.78505247801	8.92700517816	2.82536503829
493	DALYs (Disability-Adjusted Life Years)	North Africa and Middle East	Both	Age-standardized	Tracheal, bronchus, and lung cancer	Dietary risks	Rate	2002	5.673437202090001	8.68744543776	2.78440599812
494	DALYs (Disability-Adjusted Life Years)	North Africa and Middle East	Both	Age-standardized	Tracheal, bronchus, and lung cancer	Dietary risks	Rate	2003	5.6360308169	8.530059174109999	2.78421680258
495	DALYs (Disability-Adjusted Life Years)	North Africa and Middle East	Both	Age-standardized	Tracheal, bronchus, and lung cancer	Dietary risks	Rate	2004	5.5566570844	8.36269267133	2.77375127315
496	DALYs (Disability-Adjusted Life Years)	North Africa and Middle East	Both	Age-standardized	Tracheal, bronchus, and lung cancer	Dietary risks	Rate	2005	5.48295816531	8.244578232179999	2.74478010137
497	DALYs (Disability-Adjusted Life Years)	North Africa and Middle East	Both	Age-standardized	Tracheal, bronchus, and lung cancer	Dietary risks	Rate	2006	5.38711782842	7.99746754294	2.68020128088
498	DALYs (Disability-Adjusted Life Years)	North Africa and Middle East	Both	Age-standardized	Tracheal, bronchus, and lung cancer	Dietary risks	Rate	2007	5.26952632328	7.79759478124	2.61700941416
499	DALYs (Disability-Adjusted Life Years)	North Africa and Middle East	Both	Age-standardized	Tracheal, bronchus, and lung cancer	Dietary risks	Rate	2008	5.205972141919999	7.65789726149	2.61784499251
500	DALYs (Disability-Adjusted Life Years)	North Africa and Middle East	Both	Age-standardized	Tracheal, bronchus, and lung cancer	Dietary risks	Rate	2009	5.193472413419999	7.627183158189999	2.61191743778
501	DALYs (Disability-Adjusted Life Years)	North Africa and Middle East	Both	Age-standardized	Tracheal, bronchus, and lung cancer	Dietary risks	Rate	2010	5.10454437527	7.51823382873	2.58157406831
502	DALYs (Disability-Adjusted Life Years)	North Africa and Middle East	Both	Age-standardized	Tracheal, bronchus, and lung cancer	Dietary risks	Rate	2011	5.01171900953	7.32340875274	2.53511693205
503	DALYs (Disability-Adjusted Life Years)	North Africa and Middle East	Both	Age-standardized	Tracheal, bronchus, and lung cancer	Dietary risks	Rate	2012	4.94326473396	7.272677814220001	2.48764519228
504	DALYs (Disability-Adjusted Life Years)	North Africa and Middle East	Both	Age-standardized	Tracheal, bronchus, and lung cancer	Dietary risks	Rate	2013	4.88102766487	7.299328168670001	2.42799467185
505	DALYs (Disability-Adjusted Life Years)	North Africa and Middle East	Both	Age-standardized	Tracheal, bronchus, and lung cancer	Dietary risks	Rate	2014	4.84044737866	7.256202247429999	2.40346463555
506	DALYs (Disability-Adjusted Life Years)	North Africa and Middle East	Both	Age-standardized	Tracheal, bronchus, and lung cancer	Dietary risks	Rate	2015	4.810910629429999	7.26244405969	2.37510082926
507	DALYs (Disability-Adjusted Life Years)	North Africa and Middle East	Both	Age-standardized	Tracheal, bronchus, and lung cancer	Dietary risks	Rate	2016	4.75663380607	7.16196724873	2.37449808202
508	DALYs (Disability-Adjusted Life Years)	North Africa and Middle East	Both	Age-standardized	Tracheal, bronchus, and lung cancer	Dietary risks	Rate	2017	4.69178505656	7.113199448810001	2.35438209923
509	DALYs (Disability-Adjusted Life Years)	North Africa and Middle East	Both	Age-standardized	Tracheal, bronchus, and lung cancer	Dietary risks	Rate	2018	4.67160104953	7.11852930258	2.34836057961
510	DALYs (Disability-Adjusted Life Years)	North Africa and Middle East	Both	Age-standardized	Tracheal, bronchus, and lung cancer	Dietary risks	Rate	2019	4.70199639908	7.1986422875	2.38631538152
511	DALYs (Disability-Adjusted Life Years)	North Africa and Middle East	Both	Age-standardized	Tracheal, bronchus, and lung cancer	Dietary risks	Rate	2020	4.71302715881	7.116711137739999	2.38441634822
512	DALYs (Disability-Adjusted Life Years)	North Africa and Middle East	Both	Age-standardized	Tracheal, bronchus, and lung cancer	Dietary risks	Rate	2021	4.70377696133	7.10336019229	2.35662240192
513	DALYs (Disability-Adjusted Life Years)	South Asia	Both	Age-standardized	Tracheal, bronchus, and lung cancer	Dietary risks	Rate	1990	28.60813649204	41.85453426842	15.38831591024
514	DALYs (Disability-Adjusted Life Years)	South Asia	Both	Age-standardized	Tracheal, bronchus, and lung cancer	Dietary risks	Rate	1991	28.5886830594	42.33762855607	15.07740841002
515	DALYs (Disability-Adjusted Life Years)	South Asia	Both	Age-standardized	Tracheal, bronchus, and lung cancer	Dietary risks	Rate	1992	28.79350209529	41.70236108796	15.36137502861
516	DALYs (Disability-Adjusted Life Years)	South Asia	Both	Age-standardized	Tracheal, bronchus, and lung cancer	Dietary risks	Rate	1993	28.76360617146	42.49601082515	15.19314806525
517	DALYs (Disability-Adjusted Life Years)	South Asia	Both	Age-standardized	Tracheal, bronchus, and lung cancer	Dietary risks	Rate	1994	29.04207335861	42.68687586769	15.1801041484
518	DALYs (Disability-Adjusted Life Years)	South Asia	Both	Age-standardized	Tracheal, bronchus, and lung cancer	Dietary risks	Rate	1995	29.32001240704	42.94655505364	15.85918355335
519	DALYs (Disability-Adjusted Life Years)	South Asia	Both	Age-standardized	Tracheal, bronchus, and lung cancer	Dietary risks	Rate	1996	29.42909085295	42.77335005899999	15.4362900501
520	DALYs (Disability-Adjusted Life Years)	South Asia	Both	Age-standardized	Tracheal, bronchus, and lung cancer	Dietary risks	Rate	1997	29.68223511633	43.42913194706	15.90676688315
521	DALYs (Disability-Adjusted Life Years)	South Asia	Both	Age-standardized	Tracheal, bronchus, and lung cancer	Dietary risks	Rate	1998	29.66493944389	43.68542246587	16.31063480367
522	DALYs (Disability-Adjusted Life Years)	South Asia	Both	Age-standardized	Tracheal, bronchus, and lung cancer	Dietary risks	Rate	1999	28.86841806675	41.52046218196	15.61209911921
523	DALYs (Disability-Adjusted Life Years)	South Asia	Both	Age-standardized	Tracheal, bronchus, and lung cancer	Dietary risks	Rate	2000	28.73932164222	41.66468681798	15.08865315567
524	DALYs (Disability-Adjusted Life Years)	South Asia	Both	Age-standardized	Tracheal, bronchus, and lung cancer	Dietary risks	Rate	2001	28.67960787626	41.2435268498	15.37861783896
525	DALYs (Disability-Adjusted Life Years)	South Asia	Both	Age-standardized	Tracheal, bronchus, and lung cancer	Dietary risks	Rate	2002	28.34906368541	40.6071274043	15.28342912369
526	DALYs (Disability-Adjusted Life Years)	South Asia	Both	Age-standardized	Tracheal, bronchus, and lung cancer	Dietary risks	Rate	2003	28.2646828948	40.60042945671	15.05810228562
527	DALYs (Disability-Adjusted Life Years)	South Asia	Both	Age-standardized	Tracheal, bronchus, and lung cancer	Dietary risks	Rate	2004	27.72343220331	39.82748094516	14.58884731533
528	DALYs (Disability-Adjusted Life Years)	South Asia	Both	Age-standardized	Tracheal, bronchus, and lung cancer	Dietary risks	Rate	2005	27.54404701645	39.40678934615	14.49202741036
529	DALYs (Disability-Adjusted Life Years)	South Asia	Both	Age-standardized	Tracheal, bronchus, and lung cancer	Dietary risks	Rate	2006	27.31948157005	39.37755351535	14.39781093987
530	DALYs (Disability-Adjusted Life Years)	South Asia	Both	Age-standardized	Tracheal, bronchus, and lung cancer	Dietary risks	Rate	2007	27.59195438648	39.81577924255	14.21515699174
531	DALYs (Disability-Adjusted Life Years)	South Asia	Both	Age-standardized	Tracheal, bronchus, and lung cancer	Dietary risks	Rate	2008	27.49808411891	39.65726067202	14.4605897772
532	DALYs (Disability-Adjusted Life Years)	South Asia	Both	Age-standardized	Tracheal, bronchus, and lung cancer	Dietary risks	Rate	2009	27.45322996176	39.53952129816999	14.38293280554
533	DALYs (Disability-Adjusted Life Years)	South Asia	Both	Age-standardized	Tracheal, bronchus, and lung cancer	Dietary risks	Rate	2010	27.87595426506	40.33890135251	14.76105940912
534	DALYs (Disability-Adjusted Life Years)	South Asia	Both	Age-standardized	Tracheal, bronchus, and lung cancer	Dietary risks	Rate	2011	28.29766193901	40.85654185132	14.8811468331
535	DALYs (Disability-Adjusted Life Years)	South Asia	Both	Age-standardized	Tracheal, bronchus, and lung cancer	Dietary risks	Rate	2012	28.29628306066	40.56910608756	15.10874163311
536	DALYs (Disability-Adjusted Life Years)	South Asia	Both	Age-standardized	Tracheal, bronchus, and lung cancer	Dietary risks	Rate	2013	28.19935826124	40.13890978681	14.76969945994
537	DALYs (Disability-Adjusted Life Years)	South Asia	Both	Age-standardized	Tracheal, bronchus, and lung cancer	Dietary risks	Rate	2014	28.23030823332	40.22439823928	14.83735871235
538	DALYs (Disability-Adjusted Life Years)	South Asia	Both	Age-standardized	Tracheal, bronchus, and lung cancer	Dietary risks	Rate	2015	28.65732592458	40.68423160888	15.59871993084
539	DALYs (Disability-Adjusted Life Years)	South Asia	Both	Age-standardized	Tracheal, bronchus, and lung cancer	Dietary risks	Rate	2016	28.96181361446	40.88911488868	15.5374522461
540	DALYs (Disability-Adjusted Life Years)	South Asia	Both	Age-standardized	Tracheal, bronchus, and lung cancer	Dietary risks	Rate	2017	29.44958250176	41.47321673609	15.66414580164
541	DALYs (Disability-Adjusted Life Years)	South Asia	Both	Age-standardized	Tracheal, bronchus, and lung cancer	Dietary risks	Rate	2018	30.05264121402	42.44080386014	16.16790810368
542	DALYs (Disability-Adjusted Life Years)	South Asia	Both	Age-standardized	Tracheal, bronchus, and lung cancer	Dietary risks	Rate	2019	30.13504396912	42.83287264719	15.96308836049
543	DALYs (Disability-Adjusted Life Years)	South Asia	Both	Age-standardized	Tracheal, bronchus, and lung cancer	Dietary risks	Rate	2020	29.7772201038	41.97077847701	16.22865254223
544	DALYs (Disability-Adjusted Life Years)	South Asia	Both	Age-standardized	Tracheal, bronchus, and lung cancer	Dietary risks	Rate	2021	29.6164303627	42.44568247662	15.24022448579
545	DALYs (Disability-Adjusted Life Years)	Central Sub-Saharan Africa	Both	Age-standardized	Tracheal, bronchus, and lung cancer	Dietary risks	Rate	1990	10.18382013608	17.95557687902	4.62669268278
546	DALYs (Disability-Adjusted Life Years)	Central Sub-Saharan Africa	Both	Age-standardized	Tracheal, bronchus, and lung cancer	Dietary risks	Rate	1991	10.34070517442	18.10870693748	4.734578082300001
547	DALYs (Disability-Adjusted Life Years)	Central Sub-Saharan Africa	Both	Age-standardized	Tracheal, bronchus, and lung cancer	Dietary risks	Rate	1992	10.44755757195	18.13977218602	4.781843537019999
548	DALYs (Disability-Adjusted Life Years)	Central Sub-Saharan Africa	Both	Age-standardized	Tracheal, bronchus, and lung cancer	Dietary risks	Rate	1993	10.62795977928	18.33405087751	4.85389601941
549	DALYs (Disability-Adjusted Life Years)	Central Sub-Saharan Africa	Both	Age-standardized	Tracheal, bronchus, and lung cancer	Dietary risks	Rate	1994	10.91117938093	18.54754931274	5.070109576269999
550	DALYs (Disability-Adjusted Life Years)	Central Sub-Saharan Africa	Both	Age-standardized	Tracheal, bronchus, and lung cancer	Dietary risks	Rate	1995	11.19837177295	19.44248845694	5.1742421257
551	DALYs (Disability-Adjusted Life Years)	Central Sub-Saharan Africa	Both	Age-standardized	Tracheal, bronchus, and lung cancer	Dietary risks	Rate	1996	11.41681787104	19.92145804013	5.21860367248
552	DALYs (Disability-Adjusted Life Years)	Central Sub-Saharan Africa	Both	Age-standardized	Tracheal, bronchus, and lung cancer	Dietary risks	Rate	1997	11.43418897362	20.03874706288	5.15896846757
553	DALYs (Disability-Adjusted Life Years)	Central Sub-Saharan Africa	Both	Age-standardized	Tracheal, bronchus, and lung cancer	Dietary risks	Rate	1998	11.71686974493	20.91753851502	5.355420996529999
554	DALYs (Disability-Adjusted Life Years)	Central Sub-Saharan Africa	Both	Age-standardized	Tracheal, bronchus, and lung cancer	Dietary risks	Rate	1999	11.93195925607	21.60647578105	5.42876665882
555	DALYs (Disability-Adjusted Life Years)	Central Sub-Saharan Africa	Both	Age-standardized	Tracheal, bronchus, and lung cancer	Dietary risks	Rate	2000	12.12712583421	22.27355831556	5.39463591147
556	DALYs (Disability-Adjusted Life Years)	Central Sub-Saharan Africa	Both	Age-standardized	Tracheal, bronchus, and lung cancer	Dietary risks	Rate	2001	12.17080564089	22.6873413976	5.49006300097
557	DALYs (Disability-Adjusted Life Years)	Central Sub-Saharan Africa	Both	Age-standardized	Tracheal, bronchus, and lung cancer	Dietary risks	Rate	2002	12.01773461786	22.55245637968	5.33536496479
558	DALYs (Disability-Adjusted Life Years)	Central Sub-Saharan Africa	Both	Age-standardized	Tracheal, bronchus, and lung cancer	Dietary risks	Rate	2003	12.15953698804	23.03848615543	5.33750288653
559	DALYs (Disability-Adjusted Life Years)	Central Sub-Saharan Africa	Both	Age-standardized	Tracheal, bronchus, and lung cancer	Dietary risks	Rate	2004	12.09952839173	23.28750041591	5.27110075893
560	DALYs (Disability-Adjusted Life Years)	Central Sub-Saharan Africa	Both	Age-standardized	Tracheal, bronchus, and lung cancer	Dietary risks	Rate	2005	11.90085907804	23.27031657086	5.113575776219999
561	DALYs (Disability-Adjusted Life Years)	Central Sub-Saharan Africa	Both	Age-standardized	Tracheal, bronchus, and lung cancer	Dietary risks	Rate	2006	11.84468052011	23.20942723486	5.08322788776
562	DALYs (Disability-Adjusted Life Years)	Central Sub-Saharan Africa	Both	Age-standardized	Tracheal, bronchus, and lung cancer	Dietary risks	Rate	2007	11.74982341377	23.06396640828	5.06802499114
563	DALYs (Disability-Adjusted Life Years)	Central Sub-Saharan Africa	Both	Age-standardized	Tracheal, bronchus, and lung cancer	Dietary risks	Rate	2008	11.78414024166	23.15933096668	5.046873932
564	DALYs (Disability-Adjusted Life Years)	Central Sub-Saharan Africa	Both	Age-standardized	Tracheal, bronchus, and lung cancer	Dietary risks	Rate	2009	11.83927179233	23.30020178562	4.96076647766
565	DALYs (Disability-Adjusted Life Years)	Central Sub-Saharan Africa	Both	Age-standardized	Tracheal, bronchus, and lung cancer	Dietary risks	Rate	2010	11.90167969721	23.35239142557	4.90771748364
566	DALYs (Disability-Adjusted Life Years)	Central Sub-Saharan Africa	Both	Age-standardized	Tracheal, bronchus, and lung cancer	Dietary risks	Rate	2011	11.97941834142	23.64486879302	4.90613206048
567	DALYs (Disability-Adjusted Life Years)	Central Sub-Saharan Africa	Both	Age-standardized	Tracheal, bronchus, and lung cancer	Dietary risks	Rate	2012	12.03023651888	23.32718005316	4.838369590869999
568	DALYs (Disability-Adjusted Life Years)	Central Sub-Saharan Africa	Both	Age-standardized	Tracheal, bronchus, and lung cancer	Dietary risks	Rate	2013	12.03861839716	22.99132303572	4.818883881250001
569	DALYs (Disability-Adjusted Life Years)	Central Sub-Saharan Africa	Both	Age-standardized	Tracheal, bronchus, and lung cancer	Dietary risks	Rate	2014	12.01744326593	22.94437706777	4.85069609414
570	DALYs (Disability-Adjusted Life Years)	Central Sub-Saharan Africa	Both	Age-standardized	Tracheal, bronchus, and lung cancer	Dietary risks	Rate	2015	11.98003278284	22.66226932722	4.91703495475
571	DALYs (Disability-Adjusted Life Years)	Central Sub-Saharan Africa	Both	Age-standardized	Tracheal, bronchus, and lung cancer	Dietary risks	Rate	2016	11.95185040732	22.36435412669	4.873126767750001
572	DALYs (Disability-Adjusted Life Years)	Central Sub-Saharan Africa	Both	Age-standardized	Tracheal, bronchus, and lung cancer	Dietary risks	Rate	2017	11.92558315005	21.96470111833	4.824443739029999
573	DALYs (Disability-Adjusted Life Years)	Central Sub-Saharan Africa	Both	Age-standardized	Tracheal, bronchus, and lung cancer	Dietary risks	Rate	2018	11.91230119867	21.6812009947	4.829911669239999
574	DALYs (Disability-Adjusted Life Years)	Central Sub-Saharan Africa	Both	Age-standardized	Tracheal, bronchus, and lung cancer	Dietary risks	Rate	2019	11.91260009294	21.77256264202	4.804047327919999
575	DALYs (Disability-Adjusted Life Years)	Central Sub-Saharan Africa	Both	Age-standardized	Tracheal, bronchus, and lung cancer	Dietary risks	Rate	2020	11.96601266305	21.92902023556	4.78870252334
576	DALYs (Disability-Adjusted Life Years)	Central Sub-Saharan Africa	Both	Age-standardized	Tracheal, bronchus, and lung cancer	Dietary risks	Rate	2021	11.94152159499	22.04285284708	4.779302357360001
577	DALYs (Disability-Adjusted Life Years)	Eastern Sub-Saharan Africa	Both	Age-standardized	Tracheal, bronchus, and lung cancer	Dietary risks	Rate	1990	24.44663573708	37.65772454258001	12.76700924905
578	DALYs (Disability-Adjusted Life Years)	Eastern Sub-Saharan Africa	Both	Age-standardized	Tracheal, bronchus, and lung cancer	Dietary risks	Rate	1991	24.28957195591	38.20316291675	12.40743858183
579	DALYs (Disability-Adjusted Life Years)	Eastern Sub-Saharan Africa	Both	Age-standardized	Tracheal, bronchus, and lung cancer	Dietary risks	Rate	1992	24.06534774988	38.27713151117	12.77610610384
580	DALYs (Disability-Adjusted Life Years)	Eastern Sub-Saharan Africa	Both	Age-standardized	Tracheal, bronchus, and lung cancer	Dietary risks	Rate	1993	23.75677859228	37.61793901859	12.60233595189
581	DALYs (Disability-Adjusted Life Years)	Eastern Sub-Saharan Africa	Both	Age-standardized	Tracheal, bronchus, and lung cancer	Dietary risks	Rate	1994	23.49875211156	37.10260851655	12.45913681911
582	DALYs (Disability-Adjusted Life Years)	Eastern Sub-Saharan Africa	Both	Age-standardized	Tracheal, bronchus, and lung cancer	Dietary risks	Rate	1995	23.42585205073	36.98531069756	12.24354639473
583	DALYs (Disability-Adjusted Life Years)	Eastern Sub-Saharan Africa	Both	Age-standardized	Tracheal, bronchus, and lung cancer	Dietary risks	Rate	1996	22.98216386924	36.33821099097	11.79766428089
584	DALYs (Disability-Adjusted Life Years)	Eastern Sub-Saharan Africa	Both	Age-standardized	Tracheal, bronchus, and lung cancer	Dietary risks	Rate	1997	22.50568027184	35.82886096115	11.71752764826
585	DALYs (Disability-Adjusted Life Years)	Eastern Sub-Saharan Africa	Both	Age-standardized	Tracheal, bronchus, and lung cancer	Dietary risks	Rate	1998	21.95688461169	33.60867801781	11.16535643693
586	DALYs (Disability-Adjusted Life Years)	Eastern Sub-Saharan Africa	Both	Age-standardized	Tracheal, bronchus, and lung cancer	Dietary risks	Rate	1999	21.39272028904	32.64107278967	11.15227395399
587	DALYs (Disability-Adjusted Life Years)	Eastern Sub-Saharan Africa	Both	Age-standardized	Tracheal, bronchus, and lung cancer	Dietary risks	Rate	2000	20.82671018206	30.99512960171	10.40034040803
588	DALYs (Disability-Adjusted Life Years)	Eastern Sub-Saharan Africa	Both	Age-standardized	Tracheal, bronchus, and lung cancer	Dietary risks	Rate	2001	20.10897190355	30.68366851474	10.39872587431
589	DALYs (Disability-Adjusted Life Years)	Eastern Sub-Saharan Africa	Both	Age-standardized	Tracheal, bronchus, and lung cancer	Dietary risks	Rate	2002	19.45622203094	29.01009201875	9.80595260757
590	DALYs (Disability-Adjusted Life Years)	Eastern Sub-Saharan Africa	Both	Age-standardized	Tracheal, bronchus, and lung cancer	Dietary risks	Rate	2003	18.94801649107	28.14039979708	9.6967777446
591	DALYs (Disability-Adjusted Life Years)	Eastern Sub-Saharan Africa	Both	Age-standardized	Tracheal, bronchus, and lung cancer	Dietary risks	Rate	2004	18.53808947176	27.7175929724	9.58954914193
592	DALYs (Disability-Adjusted Life Years)	Eastern Sub-Saharan Africa	Both	Age-standardized	Tracheal, bronchus, and lung cancer	Dietary risks	Rate	2005	18.0756648264	26.72122115802	9.21959730631
593	DALYs (Disability-Adjusted Life Years)	Eastern Sub-Saharan Africa	Both	Age-standardized	Tracheal, bronchus, and lung cancer	Dietary risks	Rate	2006	17.72334255426	26.3288255649	9.0639920847
594	DALYs (Disability-Adjusted Life Years)	Eastern Sub-Saharan Africa	Both	Age-standardized	Tracheal, bronchus, and lung cancer	Dietary risks	Rate	2007	17.31366852622	25.61662472875	9.12235910932
595	DALYs (Disability-Adjusted Life Years)	Eastern Sub-Saharan Africa	Both	Age-standardized	Tracheal, bronchus, and lung cancer	Dietary risks	Rate	2008	17.01081716137	25.43442740382	8.97724092098
596	DALYs (Disability-Adjusted Life Years)	Eastern Sub-Saharan Africa	Both	Age-standardized	Tracheal, bronchus, and lung cancer	Dietary risks	Rate	2009	16.75000134581	24.42396151353	8.80672361509
597	DALYs (Disability-Adjusted Life Years)	Eastern Sub-Saharan Africa	Both	Age-standardized	Tracheal, bronchus, and lung cancer	Dietary risks	Rate	2010	16.5826016273	23.92355500746	8.71294995743
598	DALYs (Disability-Adjusted Life Years)	Eastern Sub-Saharan Africa	Both	Age-standardized	Tracheal, bronchus, and lung cancer	Dietary risks	Rate	2011	16.4303338553	23.5961966704	8.64281417612
599	DALYs (Disability-Adjusted Life Years)	Eastern Sub-Saharan Africa	Both	Age-standardized	Tracheal, bronchus, and lung cancer	Dietary risks	Rate	2012	16.13446203009	23.11709808331	8.49258411435
600	DALYs (Disability-Adjusted Life Years)	Eastern Sub-Saharan Africa	Both	Age-standardized	Tracheal, bronchus, and lung cancer	Dietary risks	Rate	2013	15.97802153957	22.91844817414	8.346402329970001
601	DALYs (Disability-Adjusted Life Years)	Eastern Sub-Saharan Africa	Both	Age-standardized	Tracheal, bronchus, and lung cancer	Dietary risks	Rate	2014	15.84501943824	22.9517568823	8.33584175106
602	DALYs (Disability-Adjusted Life Years)	Eastern Sub-Saharan Africa	Both	Age-standardized	Tracheal, bronchus, and lung cancer	Dietary risks	Rate	2015	15.57507435883	22.24353402705	8.04895033869
603	DALYs (Disability-Adjusted Life Years)	Eastern Sub-Saharan Africa	Both	Age-standardized	Tracheal, bronchus, and lung cancer	Dietary risks	Rate	2016	15.74520788953	22.85036298694	8.108768930730001
604	DALYs (Disability-Adjusted Life Years)	Eastern Sub-Saharan Africa	Both	Age-standardized	Tracheal, bronchus, and lung cancer	Dietary risks	Rate	2017	15.72105174449	22.53014903188	8.234924523750001
605	DALYs (Disability-Adjusted Life Years)	Eastern Sub-Saharan Africa	Both	Age-standardized	Tracheal, bronchus, and lung cancer	Dietary risks	Rate	2018	15.72187193247	22.98578355162	8.12089682394
606	DALYs (Disability-Adjusted Life Years)	Eastern Sub-Saharan Africa	Both	Age-standardized	Tracheal, bronchus, and lung cancer	Dietary risks	Rate	2019	15.73062119479	22.74882616119	8.40005894845
607	DALYs (Disability-Adjusted Life Years)	Eastern Sub-Saharan Africa	Both	Age-standardized	Tracheal, bronchus, and lung cancer	Dietary risks	Rate	2020	15.72554315455	22.679033511	8.45266476022
608	DALYs (Disability-Adjusted Life Years)	Eastern Sub-Saharan Africa	Both	Age-standardized	Tracheal, bronchus, and lung cancer	Dietary risks	Rate	2021	15.64546670839	22.36307188347	7.97272676719
609	DALYs (Disability-Adjusted Life Years)	Southern Sub-Saharan Africa	Both	Age-standardized	Tracheal, bronchus, and lung cancer	Dietary risks	Rate	1990	46.05151613422	69.57114630682	24.06770811023
610	DALYs (Disability-Adjusted Life Years)	Southern Sub-Saharan Africa	Both	Age-standardized	Tracheal, bronchus, and lung cancer	Dietary risks	Rate	1991	46.27320207941	68.10717126227999	24.13662237331
611	DALYs (Disability-Adjusted Life Years)	Southern Sub-Saharan Africa	Both	Age-standardized	Tracheal, bronchus, and lung cancer	Dietary risks	Rate	1992	47.18732654497001	69.84641819598	24.69541615249
612	DALYs (Disability-Adjusted Life Years)	Southern Sub-Saharan Africa	Both	Age-standardized	Tracheal, bronchus, and lung cancer	Dietary risks	Rate	1993	45.84350153901	68.753266954	24.0037032167
613	DALYs (Disability-Adjusted Life Years)	Southern Sub-Saharan Africa	Both	Age-standardized	Tracheal, bronchus, and lung cancer	Dietary risks	Rate	1994	47.64711914168	70.42824501256	25.09936084207
614	DALYs (Disability-Adjusted Life Years)	Southern Sub-Saharan Africa	Both	Age-standardized	Tracheal, bronchus, and lung cancer	Dietary risks	Rate	1995	49.20399613282	73.02499910339999	25.57744444386
615	DALYs (Disability-Adjusted Life Years)	Southern Sub-Saharan Africa	Both	Age-standardized	Tracheal, bronchus, and lung cancer	Dietary risks	Rate	1996	51.60301314133	76.95959044289	26.42267782339
616	DALYs (Disability-Adjusted Life Years)	Southern Sub-Saharan Africa	Both	Age-standardized	Tracheal, bronchus, and lung cancer	Dietary risks	Rate	1997	56.48421630665	82.28267111992001	28.97804212373
617	DALYs (Disability-Adjusted Life Years)	Southern Sub-Saharan Africa	Both	Age-standardized	Tracheal, bronchus, and lung cancer	Dietary risks	Rate	1998	58.26645102613	85.13317899007	30.06767484468
618	DALYs (Disability-Adjusted Life Years)	Southern Sub-Saharan Africa	Both	Age-standardized	Tracheal, bronchus, and lung cancer	Dietary risks	Rate	1999	56.8768907499	82.16551483495	29.40848439414
619	DALYs (Disability-Adjusted Life Years)	Southern Sub-Saharan Africa	Both	Age-standardized	Tracheal, bronchus, and lung cancer	Dietary risks	Rate	2000	58.10239569220001	83.12187423813	30.10367510769
620	DALYs (Disability-Adjusted Life Years)	Southern Sub-Saharan Africa	Both	Age-standardized	Tracheal, bronchus, and lung cancer	Dietary risks	Rate	2001	58.20154932107999	83.88604960028	30.36346187117
621	DALYs (Disability-Adjusted Life Years)	Southern Sub-Saharan Africa	Both	Age-standardized	Tracheal, bronchus, and lung cancer	Dietary risks	Rate	2002	59.64310575448	85.7588747233	31.20046943789
622	DALYs (Disability-Adjusted Life Years)	Southern Sub-Saharan Africa	Both	Age-standardized	Tracheal, bronchus, and lung cancer	Dietary risks	Rate	2003	60.93602132514	87.83312896561999	32.08560250925
623	DALYs (Disability-Adjusted Life Years)	Southern Sub-Saharan Africa	Both	Age-standardized	Tracheal, bronchus, and lung cancer	Dietary risks	Rate	2004	60.91064642445001	88.05347016336	31.77362625958
624	DALYs (Disability-Adjusted Life Years)	Southern Sub-Saharan Africa	Both	Age-standardized	Tracheal, bronchus, and lung cancer	Dietary risks	Rate	2005	60.58510862347	88.11552049811999	31.42896385204
625	DALYs (Disability-Adjusted Life Years)	Southern Sub-Saharan Africa	Both	Age-standardized	Tracheal, bronchus, and lung cancer	Dietary risks	Rate	2006	60.51062060171	87.66329591984	31.48507130777
626	DALYs (Disability-Adjusted Life Years)	Southern Sub-Saharan Africa	Both	Age-standardized	Tracheal, bronchus, and lung cancer	Dietary risks	Rate	2007	58.92346046228	85.57595758652	30.73051151767
627	DALYs (Disability-Adjusted Life Years)	Southern Sub-Saharan Africa	Both	Age-standardized	Tracheal, bronchus, and lung cancer	Dietary risks	Rate	2008	58.27426340174	83.94159343019	30.34351361789
628	DALYs (Disability-Adjusted Life Years)	Southern Sub-Saharan Africa	Both	Age-standardized	Tracheal, bronchus, and lung cancer	Dietary risks	Rate	2009	57.50074547441	83.10109476799	29.82189059272
629	DALYs (Disability-Adjusted Life Years)	Southern Sub-Saharan Africa	Both	Age-standardized	Tracheal, bronchus, and lung cancer	Dietary risks	Rate	2010	56.27550982978	80.73528859299	29.15827295656
630	DALYs (Disability-Adjusted Life Years)	Southern Sub-Saharan Africa	Both	Age-standardized	Tracheal, bronchus, and lung cancer	Dietary risks	Rate	2011	55.32575944051001	79.30712367576	28.71100609965
631	DALYs (Disability-Adjusted Life Years)	Southern Sub-Saharan Africa	Both	Age-standardized	Tracheal, bronchus, and lung cancer	Dietary risks	Rate	2012	54.39658471614	78.84859661764	28.20214336215
632	DALYs (Disability-Adjusted Life Years)	Southern Sub-Saharan Africa	Both	Age-standardized	Tracheal, bronchus, and lung cancer	Dietary risks	Rate	2013	53.30861052622	76.37373239669	27.54525210956
633	DALYs (Disability-Adjusted Life Years)	Southern Sub-Saharan Africa	Both	Age-standardized	Tracheal, bronchus, and lung cancer	Dietary risks	Rate	2014	52.99253042482	77.02064440061	27.2911065813
634	DALYs (Disability-Adjusted Life Years)	Southern Sub-Saharan Africa	Both	Age-standardized	Tracheal, bronchus, and lung cancer	Dietary risks	Rate	2015	53.18135897767	76.55687566952	27.48385991636
635	DALYs (Disability-Adjusted Life Years)	Southern Sub-Saharan Africa	Both	Age-standardized	Tracheal, bronchus, and lung cancer	Dietary risks	Rate	2016	52.40499393212	75.52931768399	26.83943117122
636	DALYs (Disability-Adjusted Life Years)	Southern Sub-Saharan Africa	Both	Age-standardized	Tracheal, bronchus, and lung cancer	Dietary risks	Rate	2017	50.30930310285	72.8604911597	25.86044263037
637	DALYs (Disability-Adjusted Life Years)	Southern Sub-Saharan Africa	Both	Age-standardized	Tracheal, bronchus, and lung cancer	Dietary risks	Rate	2018	49.01694945026001	71.19296587048001	25.19914164434
638	DALYs (Disability-Adjusted Life Years)	Southern Sub-Saharan Africa	Both	Age-standardized	Tracheal, bronchus, and lung cancer	Dietary risks	Rate	2019	47.49145851242	68.94710717285	24.83284793037
639	DALYs (Disability-Adjusted Life Years)	Southern Sub-Saharan Africa	Both	Age-standardized	Tracheal, bronchus, and lung cancer	Dietary risks	Rate	2020	48.14483288597	69.8677655439	24.95683278658
640	DALYs (Disability-Adjusted Life Years)	Southern Sub-Saharan Africa	Both	Age-standardized	Tracheal, bronchus, and lung cancer	Dietary risks	Rate	2021	48.06338727652	69.83853048181	24.39732992984
641	DALYs (Disability-Adjusted Life Years)	Western Sub-Saharan Africa	Both	Age-standardized	Tracheal, bronchus, and lung cancer	Dietary risks	Rate	1990	6.84906479831	10.14068631994	3.44663978467
642	DALYs (Disability-Adjusted Life Years)	Western Sub-Saharan Africa	Both	Age-standardized	Tracheal, bronchus, and lung cancer	Dietary risks	Rate	1991	6.75300390982	10.00530641452	3.40552350029
643	DALYs (Disability-Adjusted Life Years)	Western Sub-Saharan Africa	Both	Age-standardized	Tracheal, bronchus, and lung cancer	Dietary risks	Rate	1992	6.70422797347	9.9935664192	3.418120177380001
644	DALYs (Disability-Adjusted Life Years)	Western Sub-Saharan Africa	Both	Age-standardized	Tracheal, bronchus, and lung cancer	Dietary risks	Rate	1993	6.668245296609999	9.92626714259	3.38053379235
645	DALYs (Disability-Adjusted Life Years)	Western Sub-Saharan Africa	Both	Age-standardized	Tracheal, bronchus, and lung cancer	Dietary risks	Rate	1994	6.62483332549	9.90448047743	3.36111273192
646	DALYs (Disability-Adjusted Life Years)	Western Sub-Saharan Africa	Both	Age-standardized	Tracheal, bronchus, and lung cancer	Dietary risks	Rate	1995	6.563340073830001	9.73152268585	3.34171814982
647	DALYs (Disability-Adjusted Life Years)	Western Sub-Saharan Africa	Both	Age-standardized	Tracheal, bronchus, and lung cancer	Dietary risks	Rate	1996	6.50748227188	9.75640372862	3.28131683961
648	DALYs (Disability-Adjusted Life Years)	Western Sub-Saharan Africa	Both	Age-standardized	Tracheal, bronchus, and lung cancer	Dietary risks	Rate	1997	6.46153977299	9.67290804078	3.27342320232
649	DALYs (Disability-Adjusted Life Years)	Western Sub-Saharan Africa	Both	Age-standardized	Tracheal, bronchus, and lung cancer	Dietary risks	Rate	1998	6.43004575966	9.69572190548	3.25678394784
650	DALYs (Disability-Adjusted Life Years)	Western Sub-Saharan Africa	Both	Age-standardized	Tracheal, bronchus, and lung cancer	Dietary risks	Rate	1999	6.376839644119999	9.68036865214	3.23430905419
651	DALYs (Disability-Adjusted Life Years)	Western Sub-Saharan Africa	Both	Age-standardized	Tracheal, bronchus, and lung cancer	Dietary risks	Rate	2000	6.33897375705	9.70276515066	3.22602093056
652	DALYs (Disability-Adjusted Life Years)	Western Sub-Saharan Africa	Both	Age-standardized	Tracheal, bronchus, and lung cancer	Dietary risks	Rate	2001	6.397552535509999	9.74126820829	3.23299698238
653	DALYs (Disability-Adjusted Life Years)	Western Sub-Saharan Africa	Both	Age-standardized	Tracheal, bronchus, and lung cancer	Dietary risks	Rate	2002	6.453100082340001	9.87060973432	3.25535497117
654	DALYs (Disability-Adjusted Life Years)	Western Sub-Saharan Africa	Both	Age-standardized	Tracheal, bronchus, and lung cancer	Dietary risks	Rate	2003	6.50898344041	9.83968631195	3.27730786733
655	DALYs (Disability-Adjusted Life Years)	Western Sub-Saharan Africa	Both	Age-standardized	Tracheal, bronchus, and lung cancer	Dietary risks	Rate	2004	6.56349988556	9.94020151444	3.29081674068
656	DALYs (Disability-Adjusted Life Years)	Western Sub-Saharan Africa	Both	Age-standardized	Tracheal, bronchus, and lung cancer	Dietary risks	Rate	2005	6.596678298580001	9.85598378762	3.38067968996
657	DALYs (Disability-Adjusted Life Years)	Western Sub-Saharan Africa	Both	Age-standardized	Tracheal, bronchus, and lung cancer	Dietary risks	Rate	2006	6.623347019740001	9.97186686679	3.384419280269999
658	DALYs (Disability-Adjusted Life Years)	Western Sub-Saharan Africa	Both	Age-standardized	Tracheal, bronchus, and lung cancer	Dietary risks	Rate	2007	6.66979438069	10.01862771014	3.38817256801
659	DALYs (Disability-Adjusted Life Years)	Western Sub-Saharan Africa	Both	Age-standardized	Tracheal, bronchus, and lung cancer	Dietary risks	Rate	2008	6.69732885385	10.00449498571	3.40056133306
660	DALYs (Disability-Adjusted Life Years)	Western Sub-Saharan Africa	Both	Age-standardized	Tracheal, bronchus, and lung cancer	Dietary risks	Rate	2009	6.776007023280001	10.10772468146	3.43032778941
661	DALYs (Disability-Adjusted Life Years)	Western Sub-Saharan Africa	Both	Age-standardized	Tracheal, bronchus, and lung cancer	Dietary risks	Rate	2010	6.8326280845	10.11784662072	3.49776805121
662	DALYs (Disability-Adjusted Life Years)	Western Sub-Saharan Africa	Both	Age-standardized	Tracheal, bronchus, and lung cancer	Dietary risks	Rate	2011	6.91403624058	10.27424930406	3.50358195943
663	DALYs (Disability-Adjusted Life Years)	Western Sub-Saharan Africa	Both	Age-standardized	Tracheal, bronchus, and lung cancer	Dietary risks	Rate	2012	6.992620197930001	10.32368385353	3.51336922346
664	DALYs (Disability-Adjusted Life Years)	Western Sub-Saharan Africa	Both	Age-standardized	Tracheal, bronchus, and lung cancer	Dietary risks	Rate	2013	7.05894309425	10.53174375693	3.59639327023
665	DALYs (Disability-Adjusted Life Years)	Western Sub-Saharan Africa	Both	Age-standardized	Tracheal, bronchus, and lung cancer	Dietary risks	Rate	2014	7.11487834679	10.62802995173	3.56100913727
666	DALYs (Disability-Adjusted Life Years)	Western Sub-Saharan Africa	Both	Age-standardized	Tracheal, bronchus, and lung cancer	Dietary risks	Rate	2015	7.10199336644	10.64504068168	3.55076461119
667	DALYs (Disability-Adjusted Life Years)	Western Sub-Saharan Africa	Both	Age-standardized	Tracheal, bronchus, and lung cancer	Dietary risks	Rate	2016	7.14997131168	10.75665355921	3.55627947591
668	DALYs (Disability-Adjusted Life Years)	Western Sub-Saharan Africa	Both	Age-standardized	Tracheal, bronchus, and lung cancer	Dietary risks	Rate	2017	7.15098129771	10.69012796681	3.54759846683
669	DALYs (Disability-Adjusted Life Years)	Western Sub-Saharan Africa	Both	Age-standardized	Tracheal, bronchus, and lung cancer	Dietary risks	Rate	2018	7.10239092599	10.55919852907	3.4973266923
670	DALYs (Disability-Adjusted Life Years)	Western Sub-Saharan Africa	Both	Age-standardized	Tracheal, bronchus, and lung cancer	Dietary risks	Rate	2019	7.087206879769999	10.48644284189	3.53242920844
671	DALYs (Disability-Adjusted Life Years)	Western Sub-Saharan Africa	Both	Age-standardized	Tracheal, bronchus, and lung cancer	Dietary risks	Rate	2020	7.05217604049	10.56934443711	3.44660120739
672	DALYs (Disability-Adjusted Life Years)	Western Sub-Saharan Africa	Both	Age-standardized	Tracheal, bronchus, and lung cancer	Dietary risks	Rate	2021	7.00534349421	10.46332429155	3.42833688188
