# Supplementary material for: Global impact of dietary risks on cancers: burdens across regions from 1990 to 2021 and the projection to 2035
Source: Front Nutr. 2025 Jul 4;12:1585305. doi: 10.3389/fnut.2025.1585305 (PMC12271164; doi:10.3389/fnut.2025.1585305)
Supplement: Supplementary file 1 [file Data_Sheet_1.zip › Supplementary data/Fig 8/Fig 8K.csv]

	measure_name	location_name	sex_name	age_name	cause_name	rei_name	metric_name	year	val	upper	lower
1	Deaths	East Asia	Both	Age-standardized	Breast cancer	Dietary risks	Rate	2008	0.62698929956	1.34413378308	-0.00020193134
2	Deaths	East Asia	Both	Age-standardized	Breast cancer	Dietary risks	Rate	2009	0.62101264231	1.36266623665	-0.00019954625
3	Deaths	East Asia	Both	Age-standardized	Breast cancer	Dietary risks	Rate	2010	0.62282926892	1.33687726289	-0.0001802578
4	Deaths	East Asia	Both	Age-standardized	Breast cancer	Dietary risks	Rate	2011	0.61921919992	1.32772421689	-0.0001926591
5	Deaths	East Asia	Both	Age-standardized	Breast cancer	Dietary risks	Rate	2012	0.60326742117	1.28379998606	-0.00020200387
6	Deaths	East Asia	Both	Age-standardized	Breast cancer	Dietary risks	Rate	2013	0.58643189573	1.24909812246	-0.00021860925999999
7	Deaths	East Asia	Both	Age-standardized	Breast cancer	Dietary risks	Rate	2014	0.57620464258	1.26709921109	-0.00024007975
8	Deaths	East Asia	Both	Age-standardized	Breast cancer	Dietary risks	Rate	2015	0.5703652046500001	1.19004907487	-0.00022043320999999
9	Deaths	East Asia	Both	Age-standardized	Breast cancer	Dietary risks	Rate	2016	0.57652654673	1.2261663302	-0.00020417046999999
10	Deaths	East Asia	Both	Age-standardized	Breast cancer	Dietary risks	Rate	2017	0.58245645857	1.24834710982	-0.00023980481999999
11	Deaths	East Asia	Both	Age-standardized	Breast cancer	Dietary risks	Rate	2018	0.59268676674	1.29082154812	-0.00026108433999999
12	Deaths	East Asia	Both	Age-standardized	Breast cancer	Dietary risks	Rate	2019	0.6002114750199999	1.34794504383	-0.00025402093
13	Deaths	East Asia	Both	Age-standardized	Breast cancer	Dietary risks	Rate	2020	0.61004658949	1.36383079259	-0.00030007322
14	Deaths	East Asia	Both	Age-standardized	Breast cancer	Dietary risks	Rate	2021	0.61138454778	1.33102959503	-0.00028829459999999
15	Deaths	Southeast Asia	Both	Age-standardized	Breast cancer	Dietary risks	Rate	2008	0.97459496401	2.11429681461	-0.00027864129
16	Deaths	Southeast Asia	Both	Age-standardized	Breast cancer	Dietary risks	Rate	2009	0.98764449158	2.15605113755	-0.00029361478
17	Deaths	Southeast Asia	Both	Age-standardized	Breast cancer	Dietary risks	Rate	2010	1.00017709989	2.16100852094	-0.00028475066
18	Deaths	Southeast Asia	Both	Age-standardized	Breast cancer	Dietary risks	Rate	2011	1.01302652247	2.18601124675	-0.00033014848
19	Deaths	Southeast Asia	Both	Age-standardized	Breast cancer	Dietary risks	Rate	2012	1.01997751378	2.20964775436	-0.00028744193
20	Deaths	Southeast Asia	Both	Age-standardized	Breast cancer	Dietary risks	Rate	2013	1.02804759436	2.18869988871	-0.00029979453
21	Deaths	Southeast Asia	Both	Age-standardized	Breast cancer	Dietary risks	Rate	2014	1.03736340834	2.25198923517	-0.00034653802
22	Deaths	Southeast Asia	Both	Age-standardized	Breast cancer	Dietary risks	Rate	2015	1.05412357499	2.289609464	-0.00034540564
23	Deaths	Southeast Asia	Both	Age-standardized	Breast cancer	Dietary risks	Rate	2016	1.06470844182	2.34037671016	-0.00035117383
24	Deaths	Southeast Asia	Both	Age-standardized	Breast cancer	Dietary risks	Rate	2017	1.07318984535	2.39520834704	-0.00033775974
25	Deaths	Southeast Asia	Both	Age-standardized	Breast cancer	Dietary risks	Rate	2018	1.08502812221	2.36582697061	-0.00032973573999999
26	Deaths	Southeast Asia	Both	Age-standardized	Breast cancer	Dietary risks	Rate	2019	1.09504747537	2.42300910115	-0.00031323992
27	Deaths	Southeast Asia	Both	Age-standardized	Breast cancer	Dietary risks	Rate	2020	1.0912911633	2.4361507315	-0.00030076775
28	Deaths	Southeast Asia	Both	Age-standardized	Breast cancer	Dietary risks	Rate	2021	1.09570450732	2.45428748944	-0.00027629396999999
29	Deaths	Oceania	Both	Age-standardized	Breast cancer	Dietary risks	Rate	2008	1.31931931092	2.88177860479	-0.00038430277999999
30	Deaths	Oceania	Both	Age-standardized	Breast cancer	Dietary risks	Rate	2009	1.31766858587	2.89204437699	-0.00038235369999999
31	Deaths	Oceania	Both	Age-standardized	Breast cancer	Dietary risks	Rate	2010	1.34735839364	2.99428739454	-0.00049326639
32	Deaths	Oceania	Both	Age-standardized	Breast cancer	Dietary risks	Rate	2011	1.37419087918	3.04990667715	-0.00045984772
33	Deaths	Oceania	Both	Age-standardized	Breast cancer	Dietary risks	Rate	2012	1.38259094801	3.04586382187	-0.00045497800999999
34	Deaths	Oceania	Both	Age-standardized	Breast cancer	Dietary risks	Rate	2013	1.37627158192	3.01174263185	-0.00045896475
35	Deaths	Oceania	Both	Age-standardized	Breast cancer	Dietary risks	Rate	2014	1.3926193382	3.06528816725	-0.00051076998
36	Deaths	Oceania	Both	Age-standardized	Breast cancer	Dietary risks	Rate	2015	1.4185345608	3.09208554966	-0.00052487607
37	Deaths	Oceania	Both	Age-standardized	Breast cancer	Dietary risks	Rate	2016	1.41956579071	3.02709378744	-0.00058098508
38	Deaths	Oceania	Both	Age-standardized	Breast cancer	Dietary risks	Rate	2017	1.4400394489	3.09257250708	-0.00059373667
39	Deaths	Oceania	Both	Age-standardized	Breast cancer	Dietary risks	Rate	2018	1.44525367597	3.14104978225	-0.00053608657
40	Deaths	Oceania	Both	Age-standardized	Breast cancer	Dietary risks	Rate	2019	1.46600618288	3.18780011475	-0.00054492477
41	Deaths	Oceania	Both	Age-standardized	Breast cancer	Dietary risks	Rate	2020	1.4526248624	3.19157210297	-0.0005685979
42	Deaths	Oceania	Both	Age-standardized	Breast cancer	Dietary risks	Rate	2021	1.44895155468	3.1980217723	-0.00045514835
43	Deaths	East Asia	Both	Age-standardized	Breast cancer	Dietary risks	Rate	1990	0.63721884855	1.39838408443	-0.00017956497
44	Deaths	East Asia	Both	Age-standardized	Breast cancer	Dietary risks	Rate	1991	0.63778998397	1.41504319658	-0.00019262328
45	Deaths	East Asia	Both	Age-standardized	Breast cancer	Dietary risks	Rate	1992	0.6389634105299999	1.39263718943	-0.00020179257
46	Deaths	East Asia	Both	Age-standardized	Breast cancer	Dietary risks	Rate	1993	0.64396823903	1.38802819225	-0.00019081743
47	Deaths	East Asia	Both	Age-standardized	Breast cancer	Dietary risks	Rate	1994	0.65302602521	1.43575189843	-0.00020244708
48	Deaths	East Asia	Both	Age-standardized	Breast cancer	Dietary risks	Rate	1995	0.65690368199	1.43426648567	-0.00022831555
49	Deaths	East Asia	Both	Age-standardized	Breast cancer	Dietary risks	Rate	1996	0.65939596345	1.41878825978	-0.00022679128
50	Deaths	East Asia	Both	Age-standardized	Breast cancer	Dietary risks	Rate	1997	0.65960141861	1.43521804569	-0.00022771207999999
51	Deaths	East Asia	Both	Age-standardized	Breast cancer	Dietary risks	Rate	1998	0.66159201506	1.40748830685	-0.00023511546
52	Deaths	East Asia	Both	Age-standardized	Breast cancer	Dietary risks	Rate	1999	0.66731199204	1.47188083998	-0.00023996247
53	Deaths	East Asia	Both	Age-standardized	Breast cancer	Dietary risks	Rate	2000	0.6655687342800001	1.45237241873	-0.00020446012
54	Deaths	East Asia	Both	Age-standardized	Breast cancer	Dietary risks	Rate	2001	0.66661647938	1.46862313443	-0.00019169752
55	Deaths	East Asia	Both	Age-standardized	Breast cancer	Dietary risks	Rate	2002	0.65575122443	1.40904309497	-0.00018687043
56	Deaths	East Asia	Both	Age-standardized	Breast cancer	Dietary risks	Rate	2003	0.65114825112	1.41767067293	-0.00018333706
57	Deaths	East Asia	Both	Age-standardized	Breast cancer	Dietary risks	Rate	2004	0.65050724267	1.41196391585	-0.00019933891
58	Deaths	East Asia	Both	Age-standardized	Breast cancer	Dietary risks	Rate	2005	0.64890028449	1.41920524473	-0.0001986867
59	Deaths	East Asia	Both	Age-standardized	Breast cancer	Dietary risks	Rate	2006	0.63716797691	1.37794760303	-0.00019067612
60	Deaths	East Asia	Both	Age-standardized	Breast cancer	Dietary risks	Rate	2007	0.63213735309	1.37454750963	-0.00020069262999999
61	Deaths	Central Asia	Both	Age-standardized	Breast cancer	Dietary risks	Rate	2008	1.21555608685	2.55595314954	-0.0004413017
62	Deaths	Central Asia	Both	Age-standardized	Breast cancer	Dietary risks	Rate	2009	1.20882378078	2.55679025321	-0.00045174029
63	Deaths	Central Asia	Both	Age-standardized	Breast cancer	Dietary risks	Rate	2010	1.21198955215	2.55880450059	-0.00048878203
64	Deaths	Central Asia	Both	Age-standardized	Breast cancer	Dietary risks	Rate	2011	1.2129918754	2.56659677477	-0.00050585932
65	Deaths	Central Asia	Both	Age-standardized	Breast cancer	Dietary risks	Rate	2012	1.21860789289	2.57499005378	-0.00053414744
66	Deaths	Central Asia	Both	Age-standardized	Breast cancer	Dietary risks	Rate	2013	1.16711518547	2.47024695785	-0.00055006882
67	Deaths	Central Asia	Both	Age-standardized	Breast cancer	Dietary risks	Rate	2014	1.14915523202	2.4197294078	-0.00058491894
68	Deaths	Central Asia	Both	Age-standardized	Breast cancer	Dietary risks	Rate	2015	1.16906345453	2.49423802239	-0.00057119249
69	Deaths	Central Asia	Both	Age-standardized	Breast cancer	Dietary risks	Rate	2016	1.16550247084	2.46911873782	-0.00051179727
70	Deaths	Central Asia	Both	Age-standardized	Breast cancer	Dietary risks	Rate	2017	1.14055661359	2.42187804926	-0.00051059732
71	Deaths	Central Asia	Both	Age-standardized	Breast cancer	Dietary risks	Rate	2018	1.11903617158	2.36722371119	-0.00056501218
72	Deaths	Central Asia	Both	Age-standardized	Breast cancer	Dietary risks	Rate	2019	1.08951153437	2.30008449378	-0.00053269315
73	Deaths	Central Asia	Both	Age-standardized	Breast cancer	Dietary risks	Rate	2020	1.07875952382	2.31604370651	-0.00052513081
74	Deaths	Central Asia	Both	Age-standardized	Breast cancer	Dietary risks	Rate	2021	1.05833281183	2.30913719034	-0.00051657261
75	Deaths	Southeast Asia	Both	Age-standardized	Breast cancer	Dietary risks	Rate	1990	0.7465348925099999	1.64184382467	-0.00012613362
76	Deaths	Southeast Asia	Both	Age-standardized	Breast cancer	Dietary risks	Rate	1991	0.76083987598	1.68667269905	-0.00012523212
77	Deaths	Southeast Asia	Both	Age-standardized	Breast cancer	Dietary risks	Rate	1992	0.77921063603	1.69163973201	-0.00012486367
78	Deaths	Southeast Asia	Both	Age-standardized	Breast cancer	Dietary risks	Rate	1993	0.79792463919	1.73807907964	-0.00011706540999999
79	Deaths	Southeast Asia	Both	Age-standardized	Breast cancer	Dietary risks	Rate	1994	0.8133671834299999	1.75439098079	-0.00014985452
80	Deaths	Southeast Asia	Both	Age-standardized	Breast cancer	Dietary risks	Rate	1995	0.82892782327	1.76641092218	-0.00016864115
81	Deaths	Southeast Asia	Both	Age-standardized	Breast cancer	Dietary risks	Rate	1996	0.84506142022	1.84450371419	-0.00016276289
82	Deaths	Southeast Asia	Both	Age-standardized	Breast cancer	Dietary risks	Rate	1997	0.8516803135700001	1.85172898497	-0.00016903285
83	Deaths	Southeast Asia	Both	Age-standardized	Breast cancer	Dietary risks	Rate	1998	0.86322756121	1.84013526458	-0.00017296128
84	Deaths	Southeast Asia	Both	Age-standardized	Breast cancer	Dietary risks	Rate	1999	0.8798582344599999	1.92413635598	-0.00015759436
85	Deaths	Southeast Asia	Both	Age-standardized	Breast cancer	Dietary risks	Rate	2000	0.89024119145	1.94991979872	-0.00015363607
86	Deaths	Southeast Asia	Both	Age-standardized	Breast cancer	Dietary risks	Rate	2001	0.89589988394	1.95102192135	-0.00016174522
87	Deaths	Southeast Asia	Both	Age-standardized	Breast cancer	Dietary risks	Rate	2002	0.90970418865	1.95609674196	-0.00016732609
88	Deaths	Southeast Asia	Both	Age-standardized	Breast cancer	Dietary risks	Rate	2003	0.92196698917	1.97357311094	-0.00018821852
89	Deaths	Southeast Asia	Both	Age-standardized	Breast cancer	Dietary risks	Rate	2004	0.93215431648	2.01622834998	-0.00022304573
90	Deaths	Southeast Asia	Both	Age-standardized	Breast cancer	Dietary risks	Rate	2005	0.93845205487	2.03308882991	-0.00023225869
91	Deaths	Southeast Asia	Both	Age-standardized	Breast cancer	Dietary risks	Rate	2006	0.94959224675	2.06162372443	-0.00022941829
92	Deaths	Southeast Asia	Both	Age-standardized	Breast cancer	Dietary risks	Rate	2007	0.96150782545	2.05691994682	-0.00024560138
93	Deaths	Oceania	Both	Age-standardized	Breast cancer	Dietary risks	Rate	1990	1.30073219916	2.81109139728	-0.00034853158
94	Deaths	Oceania	Both	Age-standardized	Breast cancer	Dietary risks	Rate	1991	1.31735250404	2.83524081839	-0.00033687007
95	Deaths	Oceania	Both	Age-standardized	Breast cancer	Dietary risks	Rate	1992	1.31687289903	2.84574088156	-0.00035815692
96	Deaths	Oceania	Both	Age-standardized	Breast cancer	Dietary risks	Rate	1993	1.31735615339	2.82726621384	-0.00037387764
97	Deaths	Oceania	Both	Age-standardized	Breast cancer	Dietary risks	Rate	1994	1.31654250784	2.82243505626	-0.00038798251
98	Deaths	Oceania	Both	Age-standardized	Breast cancer	Dietary risks	Rate	1995	1.32250217027	2.85977178313	-0.00040821597
99	Deaths	Oceania	Both	Age-standardized	Breast cancer	Dietary risks	Rate	1996	1.33869290601	2.90361170961	-0.00035312508
100	Deaths	Oceania	Both	Age-standardized	Breast cancer	Dietary risks	Rate	1997	1.33248750698	2.89285626405	-0.00033925555
101	Deaths	Oceania	Both	Age-standardized	Breast cancer	Dietary risks	Rate	1998	1.32772628373	2.87422538106	-0.00033274764
102	Deaths	Oceania	Both	Age-standardized	Breast cancer	Dietary risks	Rate	1999	1.33387503542	2.87424498111	-0.00033104479
103	Deaths	Oceania	Both	Age-standardized	Breast cancer	Dietary risks	Rate	2000	1.33706558161	2.87828247869	-0.00039709798
104	Deaths	Oceania	Both	Age-standardized	Breast cancer	Dietary risks	Rate	2001	1.32032624108	2.87020473081	-0.00039898591
105	Deaths	Oceania	Both	Age-standardized	Breast cancer	Dietary risks	Rate	2002	1.3103135122	2.86280547857	-0.00062592691
106	Deaths	Oceania	Both	Age-standardized	Breast cancer	Dietary risks	Rate	2003	1.30456497306	2.82951045505	-0.00064690266
107	Deaths	Oceania	Both	Age-standardized	Breast cancer	Dietary risks	Rate	2004	1.28939071323	2.76969378412	-0.00063222898
108	Deaths	Oceania	Both	Age-standardized	Breast cancer	Dietary risks	Rate	2005	1.29498303301	2.77389288616	-0.00057192989
109	Deaths	Oceania	Both	Age-standardized	Breast cancer	Dietary risks	Rate	2006	1.30394977726	2.79875083769	-0.00059687606
110	Deaths	Oceania	Both	Age-standardized	Breast cancer	Dietary risks	Rate	2007	1.31473796462	2.8279411796	-0.00049951021
111	Deaths	Eastern Europe	Both	Age-standardized	Breast cancer	Dietary risks	Rate	2016	1.48299791418	3.14643147422	-0.00047622778
112	Deaths	Eastern Europe	Both	Age-standardized	Breast cancer	Dietary risks	Rate	2017	1.43030614094	3.05959207628	-0.0005016687
113	Deaths	Eastern Europe	Both	Age-standardized	Breast cancer	Dietary risks	Rate	2018	1.44277440893	3.04835162086	-0.00049772717
114	Deaths	Eastern Europe	Both	Age-standardized	Breast cancer	Dietary risks	Rate	2019	1.4284103473	3.03424428164	-0.00045651006999999
115	Deaths	Eastern Europe	Both	Age-standardized	Breast cancer	Dietary risks	Rate	2020	1.39842122606	2.95050848317	-0.00047838113
116	Deaths	Eastern Europe	Both	Age-standardized	Breast cancer	Dietary risks	Rate	2021	1.43816946848	3.05344529897	-0.00055557465
117	Deaths	Central Asia	Both	Age-standardized	Breast cancer	Dietary risks	Rate	1990	1.46153164733	3.08504033425	-0.00067611211
118	Deaths	Central Asia	Both	Age-standardized	Breast cancer	Dietary risks	Rate	1991	1.33084293421	2.82845077952	-0.00067643057
119	Deaths	Central Asia	Both	Age-standardized	Breast cancer	Dietary risks	Rate	1992	1.31241781266	2.81123458919	-0.0006657531
120	Deaths	Central Asia	Both	Age-standardized	Breast cancer	Dietary risks	Rate	1993	1.30723924679	2.79983560726	-0.00071714945
121	Deaths	Central Asia	Both	Age-standardized	Breast cancer	Dietary risks	Rate	1994	1.30865754657	2.79740141143	-0.00064841474
122	Deaths	Central Asia	Both	Age-standardized	Breast cancer	Dietary risks	Rate	1995	1.31629706813	2.79459151498	-0.0006591475
123	Deaths	Central Asia	Both	Age-standardized	Breast cancer	Dietary risks	Rate	1996	1.33580803777	2.8651448601	-0.0006589966
124	Deaths	Central Asia	Both	Age-standardized	Breast cancer	Dietary risks	Rate	1997	1.32993708606	2.80891659146	-0.00063453725
125	Deaths	Central Asia	Both	Age-standardized	Breast cancer	Dietary risks	Rate	1998	1.3139249848	2.79100364133	-0.00056366136
126	Deaths	Central Asia	Both	Age-standardized	Breast cancer	Dietary risks	Rate	1999	1.31176420456	2.8060408981	-0.00054590773
127	Deaths	Central Asia	Both	Age-standardized	Breast cancer	Dietary risks	Rate	2000	1.30505541767	2.76621380311	-0.00049156429
128	Deaths	Central Asia	Both	Age-standardized	Breast cancer	Dietary risks	Rate	2001	1.28732550002	2.74080997357	-0.00042923929
129	Deaths	Central Asia	Both	Age-standardized	Breast cancer	Dietary risks	Rate	2002	1.28042402151	2.73042067375	-0.00051838719
130	Deaths	Central Asia	Both	Age-standardized	Breast cancer	Dietary risks	Rate	2003	1.28775251679	2.74961558328	-0.00060434153
131	Deaths	Central Asia	Both	Age-standardized	Breast cancer	Dietary risks	Rate	2004	1.26018213775	2.67179305047	-0.00063035252
132	Deaths	Central Asia	Both	Age-standardized	Breast cancer	Dietary risks	Rate	2005	1.24771302264	2.64102432529	-0.00061038215
133	Deaths	Central Asia	Both	Age-standardized	Breast cancer	Dietary risks	Rate	2006	1.21480018761	2.56908746006	-0.00053332218
134	Deaths	Central Asia	Both	Age-standardized	Breast cancer	Dietary risks	Rate	2007	1.19912159077	2.54043776216	-0.00039934704
135	Deaths	Central Europe	Both	Age-standardized	Breast cancer	Dietary risks	Rate	2008	1.68684597047	3.55223372783	-0.00060462888
136	Deaths	Central Europe	Both	Age-standardized	Breast cancer	Dietary risks	Rate	2009	1.66900355275	3.50531763418	-0.00067062989
137	Deaths	Central Europe	Both	Age-standardized	Breast cancer	Dietary risks	Rate	2010	1.62424414169	3.40936884407	-0.00064270111999999
138	Deaths	Central Europe	Both	Age-standardized	Breast cancer	Dietary risks	Rate	2011	1.61539510588	3.40025242323	-0.00066782860999999
139	Deaths	Central Europe	Both	Age-standardized	Breast cancer	Dietary risks	Rate	2012	1.61610894178	3.42772794212	-0.00071217148
140	Deaths	Central Europe	Both	Age-standardized	Breast cancer	Dietary risks	Rate	2013	1.60455296193	3.41460740335	-0.00078427113
141	Deaths	Central Europe	Both	Age-standardized	Breast cancer	Dietary risks	Rate	2014	1.61908035268	3.44595199845	-0.00076693188
142	Deaths	Central Europe	Both	Age-standardized	Breast cancer	Dietary risks	Rate	2015	1.64171536722	3.48493402919	-0.00080586884
143	Deaths	Central Europe	Both	Age-standardized	Breast cancer	Dietary risks	Rate	2016	1.62480395528	3.4562141287	-0.0008206584
144	Deaths	Central Europe	Both	Age-standardized	Breast cancer	Dietary risks	Rate	2017	1.62913539778	3.45326850082	-0.00075227799
145	Deaths	Central Europe	Both	Age-standardized	Breast cancer	Dietary risks	Rate	2018	1.62697483696	3.46360760994	-0.00075598519
146	Deaths	Central Europe	Both	Age-standardized	Breast cancer	Dietary risks	Rate	2019	1.60860198748	3.4341865469	-0.00069945233
147	Deaths	Central Europe	Both	Age-standardized	Breast cancer	Dietary risks	Rate	2020	1.57272040348	3.34896153762	-0.00071189791
148	Deaths	Central Europe	Both	Age-standardized	Breast cancer	Dietary risks	Rate	2021	1.58432995874	3.36714017333	-0.00068709352
149	Deaths	High-income Asia Pacific	Both	Age-standardized	Breast cancer	Dietary risks	Rate	2014	0.67049734402	1.4435342526	-0.00023898641
150	Deaths	High-income Asia Pacific	Both	Age-standardized	Breast cancer	Dietary risks	Rate	2015	0.67157805116	1.43782708355	-0.00025296012
151	Deaths	High-income Asia Pacific	Both	Age-standardized	Breast cancer	Dietary risks	Rate	2016	0.68284678216	1.46517300924	-0.00020742713
152	Deaths	High-income Asia Pacific	Both	Age-standardized	Breast cancer	Dietary risks	Rate	2017	0.6780128668500001	1.45406590799	-0.00022253168
153	Deaths	High-income Asia Pacific	Both	Age-standardized	Breast cancer	Dietary risks	Rate	2018	0.67937043625	1.46554728068	-0.00022482889
154	Deaths	High-income Asia Pacific	Both	Age-standardized	Breast cancer	Dietary risks	Rate	2019	0.6766726936299999	1.46241478449	-0.00021016857999999
155	Deaths	High-income Asia Pacific	Both	Age-standardized	Breast cancer	Dietary risks	Rate	2020	0.65611673244	1.41585323241	-0.00019628302
156	Deaths	High-income Asia Pacific	Both	Age-standardized	Breast cancer	Dietary risks	Rate	2021	0.6541942110100001	1.40646100529	-0.00019979389999999
157	Deaths	Western Europe	Both	Age-standardized	Breast cancer	Dietary risks	Rate	2008	1.71228146831	3.66311862577	-0.0004455188
158	Deaths	Western Europe	Both	Age-standardized	Breast cancer	Dietary risks	Rate	2009	1.67400619729	3.57801828042	-0.00061356113
159	Deaths	Western Europe	Both	Age-standardized	Breast cancer	Dietary risks	Rate	2010	1.63584739162	3.50418760002	-0.0005827139
160	Deaths	Western Europe	Both	Age-standardized	Breast cancer	Dietary risks	Rate	2011	1.60165650295	3.42848433797	-0.00055893612
161	Deaths	Western Europe	Both	Age-standardized	Breast cancer	Dietary risks	Rate	2012	1.57448440444	3.36552504945	-0.00065125520999999
162	Deaths	Western Europe	Both	Age-standardized	Breast cancer	Dietary risks	Rate	2013	1.55180262835	3.30828559632	-0.00065662217
163	Deaths	Western Europe	Both	Age-standardized	Breast cancer	Dietary risks	Rate	2014	1.51688611057	3.23717557619	-0.00066221606
164	Deaths	Western Europe	Both	Age-standardized	Breast cancer	Dietary risks	Rate	2015	1.51164849943	3.23686299623	-0.00064116231
165	Deaths	Western Europe	Both	Age-standardized	Breast cancer	Dietary risks	Rate	2016	1.50757234728	3.22999324354	-0.00062589576
166	Deaths	Western Europe	Both	Age-standardized	Breast cancer	Dietary risks	Rate	2017	1.48424098373	3.17554543418	-0.0006071647
167	Deaths	Western Europe	Both	Age-standardized	Breast cancer	Dietary risks	Rate	2018	1.47194761634	3.14794158136	-0.00062577212
168	Deaths	Western Europe	Both	Age-standardized	Breast cancer	Dietary risks	Rate	2019	1.43724333938	3.06767142827	-0.00061378292
169	Deaths	Western Europe	Both	Age-standardized	Breast cancer	Dietary risks	Rate	2020	1.37684542186	2.93883205299	-0.00057790749
170	Deaths	Western Europe	Both	Age-standardized	Breast cancer	Dietary risks	Rate	2021	1.35539514493	2.90110835583	-0.00057699282
171	Deaths	Southern Latin America	Both	Age-standardized	Breast cancer	Dietary risks	Rate	2010	1.94702174995	4.15863558594	-0.00122994626
172	Deaths	Southern Latin America	Both	Age-standardized	Breast cancer	Dietary risks	Rate	2011	1.91739128684	4.09576040199	-0.00124676633
173	Deaths	Southern Latin America	Both	Age-standardized	Breast cancer	Dietary risks	Rate	2012	1.89087117674	4.05060127231	-0.00148754623
174	Deaths	Southern Latin America	Both	Age-standardized	Breast cancer	Dietary risks	Rate	2013	1.86548382505	3.98655194191	-0.00143328394
175	Deaths	Southern Latin America	Both	Age-standardized	Breast cancer	Dietary risks	Rate	2014	1.83576846521	3.92039649966	-0.00140060594
176	Deaths	Southern Latin America	Both	Age-standardized	Breast cancer	Dietary risks	Rate	2015	1.8314984332	3.92135034718	-0.00127911096
177	Deaths	Southern Latin America	Both	Age-standardized	Breast cancer	Dietary risks	Rate	2016	1.8171398626	3.89632000021	-0.00127858186
178	Deaths	Southern Latin America	Both	Age-standardized	Breast cancer	Dietary risks	Rate	2017	1.79032550226	3.83571392777	-0.00125115355
179	Deaths	Southern Latin America	Both	Age-standardized	Breast cancer	Dietary risks	Rate	2018	1.74604251793	3.72931616283	-0.00121646211
180	Deaths	Southern Latin America	Both	Age-standardized	Breast cancer	Dietary risks	Rate	2019	1.73918882482	3.70416130377	-0.00120813809
181	Deaths	Southern Latin America	Both	Age-standardized	Breast cancer	Dietary risks	Rate	2020	1.66281952463	3.54948635151	-0.00104901017
182	Deaths	Southern Latin America	Both	Age-standardized	Breast cancer	Dietary risks	Rate	2021	1.59020608807	3.439695377080001	-0.00099200718
183	Deaths	Australasia	Both	Age-standardized	Breast cancer	Dietary risks	Rate	1990	1.98168372696	4.2399781095	-0.00127872341
184	Deaths	Australasia	Both	Age-standardized	Breast cancer	Dietary risks	Rate	1991	1.95616566254	4.16548208591	-0.00132779204
185	Deaths	Australasia	Both	Age-standardized	Breast cancer	Dietary risks	Rate	1992	1.90769987888	4.05555685636	-0.00130314292
186	Deaths	Australasia	Both	Age-standardized	Breast cancer	Dietary risks	Rate	1993	1.92082596284	4.064300396879999	-0.00125195249
187	Deaths	Australasia	Both	Age-standardized	Breast cancer	Dietary risks	Rate	1994	1.91482085394	4.056794661370001	-0.00125629014
188	Deaths	Australasia	Both	Age-standardized	Breast cancer	Dietary risks	Rate	1995	1.86818674725	3.974426280949999	-0.00121833756
189	Deaths	Australasia	Both	Age-standardized	Breast cancer	Dietary risks	Rate	1996	1.812680162	3.86842828054	-0.00119667298
190	Deaths	Australasia	Both	Age-standardized	Breast cancer	Dietary risks	Rate	1997	1.76030849008	3.7704926923	-0.00090460215
191	Deaths	Australasia	Both	Age-standardized	Breast cancer	Dietary risks	Rate	1998	1.71825782951	3.68811351867	-0.00090236423
192	Deaths	Australasia	Both	Age-standardized	Breast cancer	Dietary risks	Rate	1999	1.66889594752	3.58021237755	-0.00107488754
193	Deaths	Australasia	Both	Age-standardized	Breast cancer	Dietary risks	Rate	2000	1.63991776848	3.50885074848	-0.00129152306999999
194	Deaths	Australasia	Both	Age-standardized	Breast cancer	Dietary risks	Rate	2001	1.61190163584	3.45957569268	-0.00123135598
195	Deaths	Australasia	Both	Age-standardized	Breast cancer	Dietary risks	Rate	2002	1.59977230664	3.42555793204	-0.00123885661
196	Deaths	Australasia	Both	Age-standardized	Breast cancer	Dietary risks	Rate	2003	1.55835855035	3.31877257767	-0.00120255083
197	Deaths	Australasia	Both	Age-standardized	Breast cancer	Dietary risks	Rate	2004	1.51983678354	3.23249486827	-0.00120634858
198	Deaths	Australasia	Both	Age-standardized	Breast cancer	Dietary risks	Rate	2005	1.47298946382	3.13154278814	-0.00117144081
199	Deaths	Australasia	Both	Age-standardized	Breast cancer	Dietary risks	Rate	2006	1.427707817	3.04235073285	-0.00092888551
200	Deaths	Australasia	Both	Age-standardized	Breast cancer	Dietary risks	Rate	2007	1.40986383696	3.00789967431	-0.00086260505
201	Deaths	Australasia	Both	Age-standardized	Breast cancer	Dietary risks	Rate	2008	1.40176355089	2.98311572692	-0.00089051577
202	Deaths	Australasia	Both	Age-standardized	Breast cancer	Dietary risks	Rate	2009	1.3841064129	2.93469320977	-0.00086299712
203	Deaths	Australasia	Both	Age-standardized	Breast cancer	Dietary risks	Rate	2010	1.36978499105	2.90816408167	-0.0010604277
204	Deaths	Australasia	Both	Age-standardized	Breast cancer	Dietary risks	Rate	2011	1.34809652509	2.85578637367	-0.00103164446
205	Deaths	Australasia	Both	Age-standardized	Breast cancer	Dietary risks	Rate	2012	1.31316426452	2.78068196848	-0.00101136462
206	Deaths	Australasia	Both	Age-standardized	Breast cancer	Dietary risks	Rate	2013	1.30448977675	2.76809015246	-0.0010109684
207	Deaths	Australasia	Both	Age-standardized	Breast cancer	Dietary risks	Rate	2014	1.28146723344	2.70542214511	-0.00098485011
208	Deaths	Australasia	Both	Age-standardized	Breast cancer	Dietary risks	Rate	2015	1.27075641522	2.67767939476	-0.00084099018
209	Deaths	Australasia	Both	Age-standardized	Breast cancer	Dietary risks	Rate	2016	1.24326307292	2.62071961761	-0.00090381606999999
210	Deaths	Australasia	Both	Age-standardized	Breast cancer	Dietary risks	Rate	2017	1.1993204928	2.522487439	-0.00088654747
211	Deaths	Australasia	Both	Age-standardized	Breast cancer	Dietary risks	Rate	2018	1.19105993633	2.49679793196	-0.00072590873999999
212	Deaths	Australasia	Both	Age-standardized	Breast cancer	Dietary risks	Rate	2019	1.19725543058	2.5267581245	-0.00075290780999999
213	Deaths	Australasia	Both	Age-standardized	Breast cancer	Dietary risks	Rate	2020	1.11971959393	2.36921285406	-0.00072653573
214	Deaths	Australasia	Both	Age-standardized	Breast cancer	Dietary risks	Rate	2021	1.13994733384	2.414505448	-0.00076350393
215	Deaths	Tropical Latin America	Both	Age-standardized	Breast cancer	Dietary risks	Rate	2010	1.2586536082	2.6624332762	-0.00065276585
216	Deaths	Tropical Latin America	Both	Age-standardized	Breast cancer	Dietary risks	Rate	2011	1.26132696697	2.67277497004	-0.00070318925
217	Deaths	Tropical Latin America	Both	Age-standardized	Breast cancer	Dietary risks	Rate	2012	1.25023149695	2.65158243007	-0.0007235861
218	Deaths	Tropical Latin America	Both	Age-standardized	Breast cancer	Dietary risks	Rate	2013	1.24341990935	2.63288004387	-0.00073181347
219	Deaths	Tropical Latin America	Both	Age-standardized	Breast cancer	Dietary risks	Rate	2014	1.23605980041	2.62092823952	-0.00074419878
220	Deaths	Tropical Latin America	Both	Age-standardized	Breast cancer	Dietary risks	Rate	2015	1.24910387263	2.65183998802	-0.00071812873
221	Deaths	Tropical Latin America	Both	Age-standardized	Breast cancer	Dietary risks	Rate	2016	1.26837932181	2.70896914674	-0.00068252648
222	Deaths	Tropical Latin America	Both	Age-standardized	Breast cancer	Dietary risks	Rate	2017	1.25212922456	2.65754979751	-0.00066813936
223	Deaths	Tropical Latin America	Both	Age-standardized	Breast cancer	Dietary risks	Rate	2018	1.25953512706	2.66606136609	-0.00074893021
224	Deaths	Tropical Latin America	Both	Age-standardized	Breast cancer	Dietary risks	Rate	2019	1.26924286573	2.67984568768	-0.0007522572
225	Deaths	Tropical Latin America	Both	Age-standardized	Breast cancer	Dietary risks	Rate	2020	1.27666914587	2.68832104423	-0.00074833479
226	Deaths	Tropical Latin America	Both	Age-standardized	Breast cancer	Dietary risks	Rate	2021	1.28800701948	2.76491034523	-0.00076409352
227	Deaths	Caribbean	Both	Age-standardized	Breast cancer	Dietary risks	Rate	2008	1.41236245788	3.00088863739	-0.00057486194
228	Deaths	Caribbean	Both	Age-standardized	Breast cancer	Dietary risks	Rate	2009	1.42671775569	3.04311197869	-0.00060954283
229	Deaths	Caribbean	Both	Age-standardized	Breast cancer	Dietary risks	Rate	2010	1.42170591102	2.99623022347	-0.00064468303
230	Deaths	Caribbean	Both	Age-standardized	Breast cancer	Dietary risks	Rate	2011	1.4133207305	2.99091453955	-0.00058577318
231	Deaths	Caribbean	Both	Age-standardized	Breast cancer	Dietary risks	Rate	2012	1.42225589705	2.97689393461	-0.00051615953
232	Deaths	Caribbean	Both	Age-standardized	Breast cancer	Dietary risks	Rate	2013	1.41951346123	2.97878960631	-0.00057128089
233	Deaths	Caribbean	Both	Age-standardized	Breast cancer	Dietary risks	Rate	2014	1.432001774	3.01853054898	-0.00060628268999999
234	Deaths	Caribbean	Both	Age-standardized	Breast cancer	Dietary risks	Rate	2015	1.42757358402	3.03070390457	-0.00063530256
235	Deaths	Caribbean	Both	Age-standardized	Breast cancer	Dietary risks	Rate	2016	1.41528061519	3.00603945422	-0.00066341596
236	Deaths	Caribbean	Both	Age-standardized	Breast cancer	Dietary risks	Rate	2017	1.40133126895	3.01718733702	-0.00065842363999999
237	Deaths	Caribbean	Both	Age-standardized	Breast cancer	Dietary risks	Rate	2018	1.39421189655	2.9942980083	-0.00056365521
238	Deaths	Caribbean	Both	Age-standardized	Breast cancer	Dietary risks	Rate	2019	1.40718252551	3.03057213531	-0.00055378763
239	Deaths	Caribbean	Both	Age-standardized	Breast cancer	Dietary risks	Rate	2020	1.38064468533	3.01289946705	-0.00050779792
240	Deaths	Caribbean	Both	Age-standardized	Breast cancer	Dietary risks	Rate	2021	1.3818952746	3.03689285502	-0.00048617218
241	Deaths	High-income Asia Pacific	Both	Age-standardized	Breast cancer	Dietary risks	Rate	1990	0.51570585916	1.0922884797	-0.00020272724
242	Deaths	High-income Asia Pacific	Both	Age-standardized	Breast cancer	Dietary risks	Rate	1991	0.53158633256	1.12880733775	-0.00021074894
243	Deaths	High-income Asia Pacific	Both	Age-standardized	Breast cancer	Dietary risks	Rate	1992	0.53932573248	1.1458819677	-0.00021615616
244	Deaths	High-income Asia Pacific	Both	Age-standardized	Breast cancer	Dietary risks	Rate	1993	0.54971228115	1.17013873413	-0.00022147825
245	Deaths	High-income Asia Pacific	Both	Age-standardized	Breast cancer	Dietary risks	Rate	1994	0.56302802533	1.20080435737	-0.00022123756
246	Deaths	High-income Asia Pacific	Both	Age-standardized	Breast cancer	Dietary risks	Rate	1995	0.5818425218300001	1.24282146729	-0.00023660049999999
247	Deaths	High-income Asia Pacific	Both	Age-standardized	Breast cancer	Dietary risks	Rate	1996	0.58928944365	1.25640253292	-0.00021186797
248	Deaths	High-income Asia Pacific	Both	Age-standardized	Breast cancer	Dietary risks	Rate	1997	0.5991208407	1.27407744723	-0.00020237724999999
249	Deaths	High-income Asia Pacific	Both	Age-standardized	Breast cancer	Dietary risks	Rate	1998	0.60780610013	1.29479729824	-0.00020413066
250	Deaths	High-income Asia Pacific	Both	Age-standardized	Breast cancer	Dietary risks	Rate	1999	0.61587134029	1.30649476108	-0.0002257679
251	Deaths	High-income Asia Pacific	Both	Age-standardized	Breast cancer	Dietary risks	Rate	2000	0.62241198922	1.31574165873	-0.00021211074
252	Deaths	High-income Asia Pacific	Both	Age-standardized	Breast cancer	Dietary risks	Rate	2001	0.62979335404	1.33405919517	-0.00021538485
253	Deaths	High-income Asia Pacific	Both	Age-standardized	Breast cancer	Dietary risks	Rate	2002	0.62378532516	1.32054866145	-0.00021788402
254	Deaths	High-income Asia Pacific	Both	Age-standardized	Breast cancer	Dietary risks	Rate	2003	0.62610547706	1.32497402775	-0.00022570938
255	Deaths	High-income Asia Pacific	Both	Age-standardized	Breast cancer	Dietary risks	Rate	2004	0.6438503815000001	1.36290326606	-0.00021260685999999
256	Deaths	High-income Asia Pacific	Both	Age-standardized	Breast cancer	Dietary risks	Rate	2005	0.64926984376	1.37555689513	-0.00022316783
257	Deaths	High-income Asia Pacific	Both	Age-standardized	Breast cancer	Dietary risks	Rate	2006	0.65599629499	1.39091903117	-0.00022614962
258	Deaths	High-income Asia Pacific	Both	Age-standardized	Breast cancer	Dietary risks	Rate	2007	0.65626539057	1.3970660136	-0.00021300904
259	Deaths	High-income Asia Pacific	Both	Age-standardized	Breast cancer	Dietary risks	Rate	2008	0.66223503208	1.41073451806	-0.00022672493
260	Deaths	High-income Asia Pacific	Both	Age-standardized	Breast cancer	Dietary risks	Rate	2009	0.66320087905	1.41129120482	-0.00021547598
261	Deaths	High-income Asia Pacific	Both	Age-standardized	Breast cancer	Dietary risks	Rate	2010	0.67182612289	1.43338188197	-0.00023418136
262	Deaths	High-income Asia Pacific	Both	Age-standardized	Breast cancer	Dietary risks	Rate	2011	0.6794375825100001	1.45013360198	-0.0002265108
263	Deaths	High-income Asia Pacific	Both	Age-standardized	Breast cancer	Dietary risks	Rate	2012	0.66626341107	1.419886991	-0.00023367007999999
264	Deaths	High-income Asia Pacific	Both	Age-standardized	Breast cancer	Dietary risks	Rate	2013	0.67162183327	1.43740322646	-0.00024046985
265	Deaths	Southern Latin America	Both	Age-standardized	Breast cancer	Dietary risks	Rate	1990	2.16097514615	4.610166785240001	-0.00155009313
266	Deaths	Southern Latin America	Both	Age-standardized	Breast cancer	Dietary risks	Rate	1991	2.16767593949	4.61446253965	-0.00124698462
267	Deaths	Southern Latin America	Both	Age-standardized	Breast cancer	Dietary risks	Rate	1992	2.15975328713	4.58488109903	-0.00120792392
268	Deaths	Southern Latin America	Both	Age-standardized	Breast cancer	Dietary risks	Rate	1993	2.17000126769	4.62349351499	-0.00133303163
269	Deaths	Southern Latin America	Both	Age-standardized	Breast cancer	Dietary risks	Rate	1994	2.16624863488	4.62592481347	-0.00106608218
270	Deaths	Southern Latin America	Both	Age-standardized	Breast cancer	Dietary risks	Rate	1995	2.17716386385	4.66302459209	-0.00129982073
271	Deaths	Southern Latin America	Both	Age-standardized	Breast cancer	Dietary risks	Rate	1996	2.21248203882	4.74181213129	-0.0013116998
272	Deaths	Southern Latin America	Both	Age-standardized	Breast cancer	Dietary risks	Rate	1997	2.20942873429	4.70912454451	-0.00132294055
273	Deaths	Southern Latin America	Both	Age-standardized	Breast cancer	Dietary risks	Rate	1998	2.20744538466	4.701011429729999	-0.0013232882
274	Deaths	Southern Latin America	Both	Age-standardized	Breast cancer	Dietary risks	Rate	1999	2.18062787357	4.625830075270001	-0.00132370725
275	Deaths	Southern Latin America	Both	Age-standardized	Breast cancer	Dietary risks	Rate	2000	2.15633267043	4.56737123061	-0.00156236536
276	Deaths	Southern Latin America	Both	Age-standardized	Breast cancer	Dietary risks	Rate	2001	2.14281488217	4.55367340929	-0.00152059931
277	Deaths	Southern Latin America	Both	Age-standardized	Breast cancer	Dietary risks	Rate	2002	2.13813585932	4.5635118475	-0.0015119205
278	Deaths	Southern Latin America	Both	Age-standardized	Breast cancer	Dietary risks	Rate	2003	2.15796239161	4.6194217326	-0.00154367963
279	Deaths	Southern Latin America	Both	Age-standardized	Breast cancer	Dietary risks	Rate	2004	2.11759290583	4.53270192175	-0.00160489291
280	Deaths	Southern Latin America	Both	Age-standardized	Breast cancer	Dietary risks	Rate	2005	2.09177755793	4.47093476986	-0.00147107537999999
281	Deaths	Southern Latin America	Both	Age-standardized	Breast cancer	Dietary risks	Rate	2006	2.05523942317	4.41528413948	-0.0011456064
282	Deaths	Southern Latin America	Both	Age-standardized	Breast cancer	Dietary risks	Rate	2007	2.02595696197	4.3894297494	-0.00122304043
283	Deaths	Southern Latin America	Both	Age-standardized	Breast cancer	Dietary risks	Rate	2008	1.9682503976	4.255943086309999	-0.00121731857
284	Deaths	Southern Latin America	Both	Age-standardized	Breast cancer	Dietary risks	Rate	2009	1.97863410428	4.24543740607	-0.00124902448
285	Deaths	Tropical Latin America	Both	Age-standardized	Breast cancer	Dietary risks	Rate	1990	1.22520610484	2.60634221348	-0.00042516121
286	Deaths	Tropical Latin America	Both	Age-standardized	Breast cancer	Dietary risks	Rate	1991	1.21783818037	2.59433548611	-0.00038404533
287	Deaths	Tropical Latin America	Both	Age-standardized	Breast cancer	Dietary risks	Rate	1992	1.24567391513	2.64339952097	-0.00041676241
288	Deaths	Tropical Latin America	Both	Age-standardized	Breast cancer	Dietary risks	Rate	1993	1.28198133513	2.72268717636	-0.00044505303
289	Deaths	Tropical Latin America	Both	Age-standardized	Breast cancer	Dietary risks	Rate	1994	1.29442846681	2.7399529108	-0.00041044989
290	Deaths	Tropical Latin America	Both	Age-standardized	Breast cancer	Dietary risks	Rate	1995	1.28684421642	2.72421459359	-0.00043153436999999
291	Deaths	Tropical Latin America	Both	Age-standardized	Breast cancer	Dietary risks	Rate	1996	1.28069842074	2.72281433775	-0.00043656353999999
292	Deaths	Tropical Latin America	Both	Age-standardized	Breast cancer	Dietary risks	Rate	1997	1.274711859	2.70737994821	-0.00047013918
293	Deaths	Tropical Latin America	Both	Age-standardized	Breast cancer	Dietary risks	Rate	1998	1.29551114619	2.75102878831	-0.00053524265
294	Deaths	Tropical Latin America	Both	Age-standardized	Breast cancer	Dietary risks	Rate	1999	1.29954506893	2.75904619877	-0.00051888001
295	Deaths	Tropical Latin America	Both	Age-standardized	Breast cancer	Dietary risks	Rate	2000	1.29359062658	2.74499679045	-0.0005770017
296	Deaths	Tropical Latin America	Both	Age-standardized	Breast cancer	Dietary risks	Rate	2001	1.29281603221	2.7500283406	-0.00065482525
297	Deaths	Tropical Latin America	Both	Age-standardized	Breast cancer	Dietary risks	Rate	2002	1.2939078825	2.77094829966	-0.00068327504
298	Deaths	Tropical Latin America	Both	Age-standardized	Breast cancer	Dietary risks	Rate	2003	1.2902170065	2.74647031071	-0.00070987531
299	Deaths	Tropical Latin America	Both	Age-standardized	Breast cancer	Dietary risks	Rate	2004	1.28932952052	2.75307129171	-0.0007255138
300	Deaths	Tropical Latin America	Both	Age-standardized	Breast cancer	Dietary risks	Rate	2005	1.26778307036	2.69556608985	-0.00063061075
301	Deaths	Tropical Latin America	Both	Age-standardized	Breast cancer	Dietary risks	Rate	2006	1.27431368115	2.71965883977	-0.00071230058999999
302	Deaths	Tropical Latin America	Both	Age-standardized	Breast cancer	Dietary risks	Rate	2007	1.25968359556	2.67742161957	-0.00068302687
303	Deaths	Tropical Latin America	Both	Age-standardized	Breast cancer	Dietary risks	Rate	2008	1.26309178524	2.67309065283	-0.00068113235
304	Deaths	Tropical Latin America	Both	Age-standardized	Breast cancer	Dietary risks	Rate	2009	1.2580814614	2.66826451095	-0.00070449334
305	Deaths	Western Europe	Both	Age-standardized	Breast cancer	Dietary risks	Rate	1990	2.27292135972	4.83974129077	-0.00080076323
306	Deaths	Western Europe	Both	Age-standardized	Breast cancer	Dietary risks	Rate	1991	2.26673262448	4.82402683776	-0.00078886885
307	Deaths	Western Europe	Both	Age-standardized	Breast cancer	Dietary risks	Rate	1992	2.25447983345	4.78983223093	-0.00083036260999999
308	Deaths	Western Europe	Both	Age-standardized	Breast cancer	Dietary risks	Rate	1993	2.24730578314	4.76967842795	-0.00084326623
309	Deaths	Western Europe	Both	Age-standardized	Breast cancer	Dietary risks	Rate	1994	2.2134628897	4.69135676631	-0.00081499328
310	Deaths	Western Europe	Both	Age-standardized	Breast cancer	Dietary risks	Rate	1995	2.18815620654	4.63514591548	-0.00080735705
311	Deaths	Western Europe	Both	Age-standardized	Breast cancer	Dietary risks	Rate	1996	2.1509468982	4.55835617103	-0.00079753445999999
312	Deaths	Western Europe	Both	Age-standardized	Breast cancer	Dietary risks	Rate	1997	2.09577053297	4.45258674921	-0.00077506623999999
313	Deaths	Western Europe	Both	Age-standardized	Breast cancer	Dietary risks	Rate	1998	2.05378371356	4.37463752032	-0.00070893833999999
314	Deaths	Western Europe	Both	Age-standardized	Breast cancer	Dietary risks	Rate	1999	2.01647816411	4.29672127864	-0.00072281919
315	Deaths	Western Europe	Both	Age-standardized	Breast cancer	Dietary risks	Rate	2000	1.98902934806	4.242927598090001	-0.00061526164
316	Deaths	Western Europe	Both	Age-standardized	Breast cancer	Dietary risks	Rate	2001	1.95702277733	4.1803300505	-0.00054420024
317	Deaths	Western Europe	Both	Age-standardized	Breast cancer	Dietary risks	Rate	2002	1.92876676367	4.11281715456	-0.00053214566
318	Deaths	Western Europe	Both	Age-standardized	Breast cancer	Dietary risks	Rate	2003	1.88720538307	4.02033762473	-0.00059251988
319	Deaths	Western Europe	Both	Age-standardized	Breast cancer	Dietary risks	Rate	2004	1.83058648861	3.914530066	-0.00053388992
320	Deaths	Western Europe	Both	Age-standardized	Breast cancer	Dietary risks	Rate	2005	1.78870170637	3.82450502045	-0.00056396105
321	Deaths	Western Europe	Both	Age-standardized	Breast cancer	Dietary risks	Rate	2006	1.75418002315	3.75515898785	-0.00049954051
322	Deaths	Western Europe	Both	Age-standardized	Breast cancer	Dietary risks	Rate	2007	1.72459929294	3.690156542430001	-0.00051607342
323	Deaths	High-income North America	Both	Age-standardized	Breast cancer	Dietary risks	Rate	1990	2.16518525244	4.62704482849	-0.00093432899999999
324	Deaths	High-income North America	Both	Age-standardized	Breast cancer	Dietary risks	Rate	1991	2.14895772084	4.601535380310001	-0.00094868606
325	Deaths	High-income North America	Both	Age-standardized	Breast cancer	Dietary risks	Rate	1992	2.10536026608	4.51409826041	-0.00083299797999999
326	Deaths	High-income North America	Both	Age-standardized	Breast cancer	Dietary risks	Rate	1993	2.09600959669	4.50480463303	-0.00079630184999999
327	Deaths	High-income North America	Both	Age-standardized	Breast cancer	Dietary risks	Rate	1994	2.07611091489	4.45111080657	-0.00078872111999999
328	Deaths	High-income North America	Both	Age-standardized	Breast cancer	Dietary risks	Rate	1995	2.04230804335	4.37290119287	-0.00080590187
329	Deaths	High-income North America	Both	Age-standardized	Breast cancer	Dietary risks	Rate	1996	1.98348994926	4.24204636136	-0.00079525286
330	Deaths	High-income North America	Both	Age-standardized	Breast cancer	Dietary risks	Rate	1997	1.91780935328	4.10365708176	-0.00081219882
331	Deaths	High-income North America	Both	Age-standardized	Breast cancer	Dietary risks	Rate	1998	1.86222466771	3.97972737549	-0.00072683286
332	Deaths	High-income North America	Both	Age-standardized	Breast cancer	Dietary risks	Rate	1999	1.83801470469	3.9285367737	-0.00070379016
333	Deaths	High-income North America	Both	Age-standardized	Breast cancer	Dietary risks	Rate	2000	1.80952261486	3.862233952	-0.00070111697
334	Deaths	High-income North America	Both	Age-standardized	Breast cancer	Dietary risks	Rate	2001	1.78404141109	3.80151123375	-0.00070736509
335	Deaths	High-income North America	Both	Age-standardized	Breast cancer	Dietary risks	Rate	2002	1.75304195726	3.73170064806	-0.00068466088
336	Deaths	High-income North America	Both	Age-standardized	Breast cancer	Dietary risks	Rate	2003	1.71954742879	3.66715894322	-0.00066742284
337	Deaths	High-income North America	Both	Age-standardized	Breast cancer	Dietary risks	Rate	2004	1.66574969107	3.55174570592	-0.00065768188
338	Deaths	High-income North America	Both	Age-standardized	Breast cancer	Dietary risks	Rate	2005	1.63022960095	3.48071557395	-0.00063871806
339	Deaths	High-income North America	Both	Age-standardized	Breast cancer	Dietary risks	Rate	2006	1.59771867782	3.40888855517	-0.00064413482
340	Deaths	High-income North America	Both	Age-standardized	Breast cancer	Dietary risks	Rate	2007	1.55802729475	3.32547241903	-0.00066003937
341	Deaths	High-income North America	Both	Age-standardized	Breast cancer	Dietary risks	Rate	2008	1.52747466471	3.25913280004	-0.00062220932
342	Deaths	High-income North America	Both	Age-standardized	Breast cancer	Dietary risks	Rate	2009	1.50769413335	3.21946050375	-0.00063034801
343	Deaths	High-income North America	Both	Age-standardized	Breast cancer	Dietary risks	Rate	2010	1.47193713138	3.13609263576	-0.00062193008
344	Deaths	High-income North America	Both	Age-standardized	Breast cancer	Dietary risks	Rate	2011	1.45186946405	3.10292781867	-0.00063749295
345	Deaths	High-income North America	Both	Age-standardized	Breast cancer	Dietary risks	Rate	2012	1.42430646709	3.0430419597	-0.00067317095
346	Deaths	High-income North America	Both	Age-standardized	Breast cancer	Dietary risks	Rate	2013	1.39025590881	2.97295336054	-0.00065931367
347	Deaths	High-income North America	Both	Age-standardized	Breast cancer	Dietary risks	Rate	2014	1.37887992386	2.94953830234	-0.00068639638
348	Deaths	High-income North America	Both	Age-standardized	Breast cancer	Dietary risks	Rate	2015	1.35763885478	2.89938946868	-0.00066084789
349	Deaths	High-income North America	Both	Age-standardized	Breast cancer	Dietary risks	Rate	2016	1.35205180934	2.88038948368	-0.0006595332
350	Deaths	High-income North America	Both	Age-standardized	Breast cancer	Dietary risks	Rate	2017	1.33470940609	2.84171243217	-0.00065720663
351	Deaths	High-income North America	Both	Age-standardized	Breast cancer	Dietary risks	Rate	2018	1.30964943027	2.79503840819	-0.00062499521
352	Deaths	High-income North America	Both	Age-standardized	Breast cancer	Dietary risks	Rate	2019	1.2861680929	2.75068325007	-0.00059975284
353	Deaths	High-income North America	Both	Age-standardized	Breast cancer	Dietary risks	Rate	2020	1.26700778879	2.70841987709	-0.00054541787
354	Deaths	High-income North America	Both	Age-standardized	Breast cancer	Dietary risks	Rate	2021	1.2743727877	2.73356647983	-0.00055108198
355	Deaths	Central Europe	Both	Age-standardized	Breast cancer	Dietary risks	Rate	1990	1.66996546305	3.54378970234	-0.00056372839
356	Deaths	Central Europe	Both	Age-standardized	Breast cancer	Dietary risks	Rate	1991	1.69402998319	3.58840312355	-0.00058389279
357	Deaths	Central Europe	Both	Age-standardized	Breast cancer	Dietary risks	Rate	1992	1.71490965185	3.6374947667	-0.00060537628
358	Deaths	Central Europe	Both	Age-standardized	Breast cancer	Dietary risks	Rate	1993	1.7194300467	3.62351128695	-0.000643478
359	Deaths	Central Europe	Both	Age-standardized	Breast cancer	Dietary risks	Rate	1994	1.74027390289	3.65151177581	-0.00067620704
360	Deaths	Central Europe	Both	Age-standardized	Breast cancer	Dietary risks	Rate	1995	1.76865963204	3.72520495358	-0.0007169654
361	Deaths	Central Europe	Both	Age-standardized	Breast cancer	Dietary risks	Rate	1996	1.76709762468	3.73096691711	-0.00072581843
362	Deaths	Central Europe	Both	Age-standardized	Breast cancer	Dietary risks	Rate	1997	1.78884607	3.78560937117	-0.00071183893999999
363	Deaths	Central Europe	Both	Age-standardized	Breast cancer	Dietary risks	Rate	1998	1.78224304594	3.76513836586	-0.00076709081
364	Deaths	Central Europe	Both	Age-standardized	Breast cancer	Dietary risks	Rate	1999	1.80477305515	3.82424300251	-0.00077610949
365	Deaths	Central Europe	Both	Age-standardized	Breast cancer	Dietary risks	Rate	2000	1.78035179932	3.77768290786	-0.00070988983
366	Deaths	Central Europe	Both	Age-standardized	Breast cancer	Dietary risks	Rate	2001	1.77390315091	3.76342758614	-0.00081207182
367	Deaths	Central Europe	Both	Age-standardized	Breast cancer	Dietary risks	Rate	2002	1.7614908173	3.729578466980001	-0.0007383605
368	Deaths	Central Europe	Both	Age-standardized	Breast cancer	Dietary risks	Rate	2003	1.77177151105	3.76980327189	-0.00072312155
369	Deaths	Central Europe	Both	Age-standardized	Breast cancer	Dietary risks	Rate	2004	1.75600123345	3.72203237139	-0.00073677466
370	Deaths	Central Europe	Both	Age-standardized	Breast cancer	Dietary risks	Rate	2005	1.75744590422	3.73065500163	-0.00068877241
371	Deaths	Central Europe	Both	Age-standardized	Breast cancer	Dietary risks	Rate	2006	1.72421867874	3.65633271637	-0.00070955851
372	Deaths	Central Europe	Both	Age-standardized	Breast cancer	Dietary risks	Rate	2007	1.70668255581	3.60820013995	-0.00072461313
373	Deaths	Caribbean	Both	Age-standardized	Breast cancer	Dietary risks	Rate	1990	1.33147917764	2.82588184607	-0.00066005088999999
374	Deaths	Caribbean	Both	Age-standardized	Breast cancer	Dietary risks	Rate	1991	1.32981368957	2.8189470379	-0.00064698698
375	Deaths	Caribbean	Both	Age-standardized	Breast cancer	Dietary risks	Rate	1992	1.34687683978	2.84795231486	-0.00062237206
376	Deaths	Caribbean	Both	Age-standardized	Breast cancer	Dietary risks	Rate	1993	1.35726027515	2.85335087089	-0.00055978632
377	Deaths	Caribbean	Both	Age-standardized	Breast cancer	Dietary risks	Rate	1994	1.34796379538	2.83556918715	-0.00059386116
378	Deaths	Caribbean	Both	Age-standardized	Breast cancer	Dietary risks	Rate	1995	1.34140189091	2.84574708049	-0.00058567218
379	Deaths	Caribbean	Both	Age-standardized	Breast cancer	Dietary risks	Rate	1996	1.36249462714	2.87800459515	-0.00060418833
380	Deaths	Caribbean	Both	Age-standardized	Breast cancer	Dietary risks	Rate	1997	1.31408731304	2.7637518461	-0.00053029744
381	Deaths	Caribbean	Both	Age-standardized	Breast cancer	Dietary risks	Rate	1998	1.31465424397	2.76974295514	-0.00053910848
382	Deaths	Caribbean	Both	Age-standardized	Breast cancer	Dietary risks	Rate	1999	1.33078147758	2.82165527725	-0.00054993055
383	Deaths	Caribbean	Both	Age-standardized	Breast cancer	Dietary risks	Rate	2000	1.33164664225	2.8239070546	-0.00051785048
384	Deaths	Caribbean	Both	Age-standardized	Breast cancer	Dietary risks	Rate	2001	1.35368709637	2.87757106362	-0.00056611788
385	Deaths	Caribbean	Both	Age-standardized	Breast cancer	Dietary risks	Rate	2002	1.34087318342	2.8508657054	-0.00054706391
386	Deaths	Caribbean	Both	Age-standardized	Breast cancer	Dietary risks	Rate	2003	1.36255287362	2.90729697813	-0.0006355459
387	Deaths	Caribbean	Both	Age-standardized	Breast cancer	Dietary risks	Rate	2004	1.37497033601	2.93940990665	-0.00066926059
388	Deaths	Caribbean	Both	Age-standardized	Breast cancer	Dietary risks	Rate	2005	1.36285892762	2.88712104065	-0.00066486539
389	Deaths	Caribbean	Both	Age-standardized	Breast cancer	Dietary risks	Rate	2006	1.34806666649	2.87077001315	-0.00059525836
390	Deaths	Caribbean	Both	Age-standardized	Breast cancer	Dietary risks	Rate	2007	1.38655071117	2.97437633727	-0.00059460877
391	Deaths	Eastern Europe	Both	Age-standardized	Breast cancer	Dietary risks	Rate	1990	1.50365255148	3.1968195385	-0.00047131571
392	Deaths	Eastern Europe	Both	Age-standardized	Breast cancer	Dietary risks	Rate	1991	1.53997754388	3.2552799591	-0.00049845264
393	Deaths	Eastern Europe	Both	Age-standardized	Breast cancer	Dietary risks	Rate	1992	1.59569024811	3.37694544918	-0.00052013977
394	Deaths	Eastern Europe	Both	Age-standardized	Breast cancer	Dietary risks	Rate	1993	1.71066434115	3.6280978976	-0.00066482592
395	Deaths	Eastern Europe	Both	Age-standardized	Breast cancer	Dietary risks	Rate	1994	1.76342720093	3.74017770258	-0.00069103886
396	Deaths	Eastern Europe	Both	Age-standardized	Breast cancer	Dietary risks	Rate	1995	1.7456395698	3.71014214978	-0.00084259103
397	Deaths	Eastern Europe	Both	Age-standardized	Breast cancer	Dietary risks	Rate	1996	1.71453538384	3.63868084642	-0.00071523694
398	Deaths	Eastern Europe	Both	Age-standardized	Breast cancer	Dietary risks	Rate	1997	1.70362265664	3.61277910243	-0.00078438887
399	Deaths	Eastern Europe	Both	Age-standardized	Breast cancer	Dietary risks	Rate	1998	1.7010953144	3.59748066537	-0.00074901168
400	Deaths	Eastern Europe	Both	Age-standardized	Breast cancer	Dietary risks	Rate	1999	1.77823695074	3.75840911946	-0.00090857597
401	Deaths	Eastern Europe	Both	Age-standardized	Breast cancer	Dietary risks	Rate	2000	1.79215096835	3.78173095403	-0.00092017943999999
402	Deaths	Eastern Europe	Both	Age-standardized	Breast cancer	Dietary risks	Rate	2001	1.78139081445	3.76577646478	-0.00083551202999999
403	Deaths	Eastern Europe	Both	Age-standardized	Breast cancer	Dietary risks	Rate	2002	1.78119280571	3.76695348076	-0.00086659869
404	Deaths	Eastern Europe	Both	Age-standardized	Breast cancer	Dietary risks	Rate	2003	1.79464905938	3.785404643	-0.00083804586
405	Deaths	Eastern Europe	Both	Age-standardized	Breast cancer	Dietary risks	Rate	2004	1.76615448951	3.73043333999	-0.00082619318999999
406	Deaths	Eastern Europe	Both	Age-standardized	Breast cancer	Dietary risks	Rate	2005	1.75313886707	3.72058017753	-0.00077830557
407	Deaths	Eastern Europe	Both	Age-standardized	Breast cancer	Dietary risks	Rate	2006	1.66390069814	3.52683825722	-0.00072234004
408	Deaths	Eastern Europe	Both	Age-standardized	Breast cancer	Dietary risks	Rate	2007	1.63307827683	3.4524393736	-0.00066730083
409	Deaths	Eastern Europe	Both	Age-standardized	Breast cancer	Dietary risks	Rate	2008	1.65419823417	3.49716848047	-0.00070527617
410	Deaths	Eastern Europe	Both	Age-standardized	Breast cancer	Dietary risks	Rate	2009	1.62400562632	3.43785442498	-0.00070264501
411	Deaths	Eastern Europe	Both	Age-standardized	Breast cancer	Dietary risks	Rate	2010	1.63421809125	3.45533974946	-0.00071474282
412	Deaths	Eastern Europe	Both	Age-standardized	Breast cancer	Dietary risks	Rate	2011	1.57976988038	3.34510277198	-0.00075747535999999
413	Deaths	Eastern Europe	Both	Age-standardized	Breast cancer	Dietary risks	Rate	2012	1.55721956852	3.30316123584	-0.00075390943
414	Deaths	Eastern Europe	Both	Age-standardized	Breast cancer	Dietary risks	Rate	2013	1.54571026304	3.27093288713	-0.00065450367
415	Deaths	Eastern Europe	Both	Age-standardized	Breast cancer	Dietary risks	Rate	2014	1.53009507244	3.24284075582	-0.00061612942
416	Deaths	Eastern Europe	Both	Age-standardized	Breast cancer	Dietary risks	Rate	2015	1.51064634738	3.20245929858	-0.00055983623
417	Deaths	Andean Latin America	Both	Age-standardized	Breast cancer	Dietary risks	Rate	1990	0.81908257404	1.76617797635	-0.00037204343
418	Deaths	Andean Latin America	Both	Age-standardized	Breast cancer	Dietary risks	Rate	1991	0.8234773864599999	1.74546294257	-0.00033100728
419	Deaths	Andean Latin America	Both	Age-standardized	Breast cancer	Dietary risks	Rate	1992	0.85447088602	1.82505482337	-0.00034266590999999
420	Deaths	Andean Latin America	Both	Age-standardized	Breast cancer	Dietary risks	Rate	1993	0.8517120610400001	1.8074002097	-0.0003250565
421	Deaths	Andean Latin America	Both	Age-standardized	Breast cancer	Dietary risks	Rate	1994	0.8773786278	1.8965377186	-0.00029759367
422	Deaths	Andean Latin America	Both	Age-standardized	Breast cancer	Dietary risks	Rate	1995	0.90475280512	1.97222706998	-0.00028154901
423	Deaths	Andean Latin America	Both	Age-standardized	Breast cancer	Dietary risks	Rate	1996	0.903951917	1.95798718868	-0.00032239515
424	Deaths	Andean Latin America	Both	Age-standardized	Breast cancer	Dietary risks	Rate	1997	0.90461024522	1.95168455962	-0.00032863033
425	Deaths	Andean Latin America	Both	Age-standardized	Breast cancer	Dietary risks	Rate	1998	0.89937333675	1.95262517827	-0.00033799784
426	Deaths	Andean Latin America	Both	Age-standardized	Breast cancer	Dietary risks	Rate	1999	0.88882342498	1.92837877009	-0.00034456582
427	Deaths	Andean Latin America	Both	Age-standardized	Breast cancer	Dietary risks	Rate	2000	0.88449138799	1.88307071717	-0.00037958104999999
428	Deaths	Andean Latin America	Both	Age-standardized	Breast cancer	Dietary risks	Rate	2001	0.88507677438	1.82556298888	-0.00040644768
429	Deaths	Andean Latin America	Both	Age-standardized	Breast cancer	Dietary risks	Rate	2002	0.89489675447	1.87008287558	-0.00035035289
430	Deaths	Andean Latin America	Both	Age-standardized	Breast cancer	Dietary risks	Rate	2003	0.9042501113	1.9418059295	-0.00038660310999999
431	Deaths	Andean Latin America	Both	Age-standardized	Breast cancer	Dietary risks	Rate	2004	0.87883526707	1.88169825325	-0.00036393123999999
432	Deaths	Andean Latin America	Both	Age-standardized	Breast cancer	Dietary risks	Rate	2005	0.8765948876399999	1.87769777911	-0.00040932332
433	Deaths	Andean Latin America	Both	Age-standardized	Breast cancer	Dietary risks	Rate	2006	0.87276806625	1.85836668731	-0.00042447967
434	Deaths	Andean Latin America	Both	Age-standardized	Breast cancer	Dietary risks	Rate	2007	0.8479250978499999	1.83769867871	-0.00039248964
435	Deaths	Andean Latin America	Both	Age-standardized	Breast cancer	Dietary risks	Rate	2008	0.85838264165	1.85999068807	-0.00041803685
436	Deaths	Andean Latin America	Both	Age-standardized	Breast cancer	Dietary risks	Rate	2009	0.8905271125900001	1.91860591246	-0.00042571174
437	Deaths	Andean Latin America	Both	Age-standardized	Breast cancer	Dietary risks	Rate	2010	0.8906464253899999	1.93258882615	-0.00045682435999999
438	Deaths	Andean Latin America	Both	Age-standardized	Breast cancer	Dietary risks	Rate	2011	0.86738502872	1.83795022181	-0.0004561252
439	Deaths	Andean Latin America	Both	Age-standardized	Breast cancer	Dietary risks	Rate	2012	0.8826047904900001	1.87212293116	-0.00049383042
440	Deaths	Andean Latin America	Both	Age-standardized	Breast cancer	Dietary risks	Rate	2013	0.87340071185	1.85853149682	-0.00051131414
441	Deaths	Andean Latin America	Both	Age-standardized	Breast cancer	Dietary risks	Rate	2014	0.85564728089	1.81981687034	-0.00047313791
442	Deaths	Andean Latin America	Both	Age-standardized	Breast cancer	Dietary risks	Rate	2015	0.8432914695600001	1.81974098642	-0.00050600802
443	Deaths	Andean Latin America	Both	Age-standardized	Breast cancer	Dietary risks	Rate	2016	0.85604955171	1.85167845666	-0.00043972371
444	Deaths	Andean Latin America	Both	Age-standardized	Breast cancer	Dietary risks	Rate	2017	0.89103416003	1.89001693665	-0.00045926404
445	Deaths	Andean Latin America	Both	Age-standardized	Breast cancer	Dietary risks	Rate	2018	0.92190606396	2.02335251915	-0.000420589
446	Deaths	Andean Latin America	Both	Age-standardized	Breast cancer	Dietary risks	Rate	2019	0.94817456728	2.09109705135	-0.00037196106
447	Deaths	Andean Latin America	Both	Age-standardized	Breast cancer	Dietary risks	Rate	2020	0.90693887984	1.99090950625	-0.00030315782999999
448	Deaths	Andean Latin America	Both	Age-standardized	Breast cancer	Dietary risks	Rate	2021	0.90820907934	2.00570291992	-0.00029621437
449	Deaths	South Asia	Both	Age-standardized	Breast cancer	Dietary risks	Rate	2008	0.36397837154	0.80890753688	-0.00004367489
450	Deaths	South Asia	Both	Age-standardized	Breast cancer	Dietary risks	Rate	2009	0.36616317428	0.8335776271299999	-0.00004384392
451	Deaths	South Asia	Both	Age-standardized	Breast cancer	Dietary risks	Rate	2010	0.37035921851	0.83578059254	-0.00004176547
452	Deaths	South Asia	Both	Age-standardized	Breast cancer	Dietary risks	Rate	2011	0.37666965541	0.8556197365399999	-0.00004380332
453	Deaths	South Asia	Both	Age-standardized	Breast cancer	Dietary risks	Rate	2012	0.38372000771	0.85277110804	-0.00004075896000000001
454	Deaths	South Asia	Both	Age-standardized	Breast cancer	Dietary risks	Rate	2013	0.39423778836	0.87230004469	-0.00004304104
455	Deaths	South Asia	Both	Age-standardized	Breast cancer	Dietary risks	Rate	2014	0.40384156605	0.91685992996	-0.00004428078
456	Deaths	South Asia	Both	Age-standardized	Breast cancer	Dietary risks	Rate	2015	0.41863073219	0.92239258251	-0.00005003754
457	Deaths	South Asia	Both	Age-standardized	Breast cancer	Dietary risks	Rate	2016	0.42839497576	0.94272303816	-0.00006041409
458	Deaths	South Asia	Both	Age-standardized	Breast cancer	Dietary risks	Rate	2017	0.44179524858	0.9741989159	-0.00006343452
459	Deaths	South Asia	Both	Age-standardized	Breast cancer	Dietary risks	Rate	2018	0.44904705168	1.00890619879	-0.00004733407
460	Deaths	South Asia	Both	Age-standardized	Breast cancer	Dietary risks	Rate	2019	0.45575020693	0.98208768791	-0.0000456004
461	Deaths	South Asia	Both	Age-standardized	Breast cancer	Dietary risks	Rate	2020	0.4575723786200001	1.02931873715	-0.00005606056999999999
462	Deaths	South Asia	Both	Age-standardized	Breast cancer	Dietary risks	Rate	2021	0.4595377845899999	1.01528083141	-0.00005062397
463	Deaths	Central Sub-Saharan Africa	Both	Age-standardized	Breast cancer	Dietary risks	Rate	2008	0.6990429859	1.5529684142	-0.00015118977
464	Deaths	Central Sub-Saharan Africa	Both	Age-standardized	Breast cancer	Dietary risks	Rate	2009	0.71004149234	1.5711953702	-0.00014558395
465	Deaths	Central Sub-Saharan Africa	Both	Age-standardized	Breast cancer	Dietary risks	Rate	2010	0.7254060720100001	1.60234525153	-0.0001960867
466	Deaths	Central Sub-Saharan Africa	Both	Age-standardized	Breast cancer	Dietary risks	Rate	2011	0.74031353784	1.65155352331	-0.00022883293999999
467	Deaths	Central Sub-Saharan Africa	Both	Age-standardized	Breast cancer	Dietary risks	Rate	2012	0.75565244163	1.70969685687	-0.00018917851999999
468	Deaths	Central Sub-Saharan Africa	Both	Age-standardized	Breast cancer	Dietary risks	Rate	2013	0.77393783686	1.748466989	-0.00020388686
469	Deaths	Central Sub-Saharan Africa	Both	Age-standardized	Breast cancer	Dietary risks	Rate	2014	0.7903771053800001	1.80360312669	-0.00018682009
470	Deaths	Central Sub-Saharan Africa	Both	Age-standardized	Breast cancer	Dietary risks	Rate	2015	0.8086928518000001	1.83987287749	-0.00022478274
471	Deaths	Central Sub-Saharan Africa	Both	Age-standardized	Breast cancer	Dietary risks	Rate	2016	0.82642583885	1.91192419691	-0.00024303856
472	Deaths	Central Sub-Saharan Africa	Both	Age-standardized	Breast cancer	Dietary risks	Rate	2017	0.84482957456	1.9621187152	-0.00026696552999999
473	Deaths	Central Sub-Saharan Africa	Both	Age-standardized	Breast cancer	Dietary risks	Rate	2018	0.8621458135100001	1.99830149982	-0.00022356931999999
474	Deaths	Central Sub-Saharan Africa	Both	Age-standardized	Breast cancer	Dietary risks	Rate	2019	0.8813706189199999	2.06879814885	-0.00019605555
475	Deaths	Central Sub-Saharan Africa	Both	Age-standardized	Breast cancer	Dietary risks	Rate	2020	0.90011592598	2.09048781145	-0.00019622583
476	Deaths	Central Sub-Saharan Africa	Both	Age-standardized	Breast cancer	Dietary risks	Rate	2021	0.91128273757	2.13699857821	-0.00020390635
477	Deaths	Western Sub-Saharan Africa	Both	Age-standardized	Breast cancer	Dietary risks	Rate	2008	1.1005952675	2.48348297166	-0.00022993156
478	Deaths	Western Sub-Saharan Africa	Both	Age-standardized	Breast cancer	Dietary risks	Rate	2009	1.11952041868	2.47312531798	-0.00025110347
479	Deaths	Western Sub-Saharan Africa	Both	Age-standardized	Breast cancer	Dietary risks	Rate	2010	1.15895117046	2.55340427686	-0.00024688291
480	Deaths	Western Sub-Saharan Africa	Both	Age-standardized	Breast cancer	Dietary risks	Rate	2011	1.20128600217	2.65408742255	-0.00026507822
481	Deaths	Western Sub-Saharan Africa	Both	Age-standardized	Breast cancer	Dietary risks	Rate	2012	1.22993210435	2.65978798571	-0.00031583844
482	Deaths	Western Sub-Saharan Africa	Both	Age-standardized	Breast cancer	Dietary risks	Rate	2013	1.28095791479	2.87648229893	-0.00032274837
483	Deaths	Western Sub-Saharan Africa	Both	Age-standardized	Breast cancer	Dietary risks	Rate	2014	1.31036784267	2.82747595029	-0.0003416434
484	Deaths	Western Sub-Saharan Africa	Both	Age-standardized	Breast cancer	Dietary risks	Rate	2015	1.32189994856	2.92507796827	-0.00030388193999999
485	Deaths	Western Sub-Saharan Africa	Both	Age-standardized	Breast cancer	Dietary risks	Rate	2016	1.35125688437	3.02046761475	-0.00030621337
486	Deaths	Western Sub-Saharan Africa	Both	Age-standardized	Breast cancer	Dietary risks	Rate	2017	1.37240641499	3.04295566883	-0.00030074318
487	Deaths	Western Sub-Saharan Africa	Both	Age-standardized	Breast cancer	Dietary risks	Rate	2018	1.38494644363	3.0282398753	-0.00029127935
488	Deaths	Western Sub-Saharan Africa	Both	Age-standardized	Breast cancer	Dietary risks	Rate	2019	1.40069197968	3.11202179237	-0.00031634856
489	Deaths	Western Sub-Saharan Africa	Both	Age-standardized	Breast cancer	Dietary risks	Rate	2020	1.4187481711	3.14192030383	-0.00031310232
490	Deaths	Western Sub-Saharan Africa	Both	Age-standardized	Breast cancer	Dietary risks	Rate	2021	1.44433613032	3.14066051087	-0.00025948867
491	Deaths	Central Latin America	Both	Age-standardized	Breast cancer	Dietary risks	Rate	1990	0.85235205644	1.82119513023	-0.00031191711
492	Deaths	Central Latin America	Both	Age-standardized	Breast cancer	Dietary risks	Rate	1991	0.86100384518	1.83432142541	-0.00038211158
493	Deaths	Central Latin America	Both	Age-standardized	Breast cancer	Dietary risks	Rate	1992	0.88167779974	1.88032801393	-0.00041643148
494	Deaths	Central Latin America	Both	Age-standardized	Breast cancer	Dietary risks	Rate	1993	0.8881922935	1.89786435896	-0.00042324586
495	Deaths	Central Latin America	Both	Age-standardized	Breast cancer	Dietary risks	Rate	1994	0.89757199294	1.91521204955	-0.00043819443999999
496	Deaths	Central Latin America	Both	Age-standardized	Breast cancer	Dietary risks	Rate	1995	0.90125016579	1.91582571675	-0.00050253721
497	Deaths	Central Latin America	Both	Age-standardized	Breast cancer	Dietary risks	Rate	1996	0.8902316964	1.90444193666	-0.00046691655
498	Deaths	Central Latin America	Both	Age-standardized	Breast cancer	Dietary risks	Rate	1997	0.88335528991	1.89338620884	-0.00047805679
499	Deaths	Central Latin America	Both	Age-standardized	Breast cancer	Dietary risks	Rate	1998	0.8852801418499999	1.89314425799	-0.00046137256
500	Deaths	Central Latin America	Both	Age-standardized	Breast cancer	Dietary risks	Rate	1999	0.87577581397	1.87670994296	-0.00046391718999999
501	Deaths	Central Latin America	Both	Age-standardized	Breast cancer	Dietary risks	Rate	2000	0.86893323653	1.85548475623	-0.00038104355
502	Deaths	Central Latin America	Both	Age-standardized	Breast cancer	Dietary risks	Rate	2001	0.8725934910800001	1.86532051388	-0.00036707287
503	Deaths	Central Latin America	Both	Age-standardized	Breast cancer	Dietary risks	Rate	2002	0.89395402593	1.9093314977	-0.00041921391
504	Deaths	Central Latin America	Both	Age-standardized	Breast cancer	Dietary risks	Rate	2003	0.90290162499	1.92034582353	-0.00044354083
505	Deaths	Central Latin America	Both	Age-standardized	Breast cancer	Dietary risks	Rate	2004	0.8928920576799999	1.89963916919	-0.00043618485
506	Deaths	Central Latin America	Both	Age-standardized	Breast cancer	Dietary risks	Rate	2005	0.88618183809	1.89350894753	-0.00037953402
507	Deaths	Central Latin America	Both	Age-standardized	Breast cancer	Dietary risks	Rate	2006	0.88687185486	1.88638899542	-0.00032252463999999
508	Deaths	Central Latin America	Both	Age-standardized	Breast cancer	Dietary risks	Rate	2007	0.8772178553100001	1.87845403694	-0.00028713203
509	Deaths	Central Latin America	Both	Age-standardized	Breast cancer	Dietary risks	Rate	2008	0.8901946209299999	1.90540157565	-0.00035640143
510	Deaths	Central Latin America	Both	Age-standardized	Breast cancer	Dietary risks	Rate	2009	0.91427898352	1.95976943436	-0.00035608505
511	Deaths	Central Latin America	Both	Age-standardized	Breast cancer	Dietary risks	Rate	2010	0.91116577845	1.94885712926	-0.00037522091
512	Deaths	Central Latin America	Both	Age-standardized	Breast cancer	Dietary risks	Rate	2011	0.90890933271	1.94239371876	-0.00044456929
513	Deaths	Central Latin America	Both	Age-standardized	Breast cancer	Dietary risks	Rate	2012	0.92686952631	1.97440807307	-0.00044243224999999
514	Deaths	Central Latin America	Both	Age-standardized	Breast cancer	Dietary risks	Rate	2013	0.934220669	1.98817102586	-0.00041222915
515	Deaths	Central Latin America	Both	Age-standardized	Breast cancer	Dietary risks	Rate	2014	0.94916175906	2.01682532697	-0.00045009171
516	Deaths	Central Latin America	Both	Age-standardized	Breast cancer	Dietary risks	Rate	2015	0.95068872117	2.01904717601	-0.00046283935999999
517	Deaths	Central Latin America	Both	Age-standardized	Breast cancer	Dietary risks	Rate	2016	0.98625729181	2.09573468587	-0.00046007273
518	Deaths	Central Latin America	Both	Age-standardized	Breast cancer	Dietary risks	Rate	2017	0.98613466831	2.09886687162	-0.00043730908999999
519	Deaths	Central Latin America	Both	Age-standardized	Breast cancer	Dietary risks	Rate	2018	1.00124481127	2.13497723023	-0.00042574899
520	Deaths	Central Latin America	Both	Age-standardized	Breast cancer	Dietary risks	Rate	2019	1.01089354239	2.16666756631	-0.00043423724
521	Deaths	Central Latin America	Both	Age-standardized	Breast cancer	Dietary risks	Rate	2020	1.01389437458	2.1412489916	-0.00040837408999999
522	Deaths	Central Latin America	Both	Age-standardized	Breast cancer	Dietary risks	Rate	2021	1.02998570763	2.19964624438	-0.00044476046
523	Deaths	Southern Sub-Saharan Africa	Both	Age-standardized	Breast cancer	Dietary risks	Rate	2008	1.96716042121	4.13555296976	-0.00083623858999999
524	Deaths	Southern Sub-Saharan Africa	Both	Age-standardized	Breast cancer	Dietary risks	Rate	2009	2.00167816299	4.2087771873	-0.00081514756
525	Deaths	Southern Sub-Saharan Africa	Both	Age-standardized	Breast cancer	Dietary risks	Rate	2010	2.02701058368	4.23231399601	-0.00076843085
526	Deaths	Southern Sub-Saharan Africa	Both	Age-standardized	Breast cancer	Dietary risks	Rate	2011	2.03878783706	4.27175476096	-0.00071867673
527	Deaths	Southern Sub-Saharan Africa	Both	Age-standardized	Breast cancer	Dietary risks	Rate	2012	2.04383996092	4.30751444919	-0.00071211597
528	Deaths	Southern Sub-Saharan Africa	Both	Age-standardized	Breast cancer	Dietary risks	Rate	2013	2.05849398455	4.35444540429	-0.00072818629999999
529	Deaths	Southern Sub-Saharan Africa	Both	Age-standardized	Breast cancer	Dietary risks	Rate	2014	2.09594659151	4.45743971394	-0.00077421891
530	Deaths	Southern Sub-Saharan Africa	Both	Age-standardized	Breast cancer	Dietary risks	Rate	2015	2.11429538625	4.50252435485	-0.00079971197
531	Deaths	Southern Sub-Saharan Africa	Both	Age-standardized	Breast cancer	Dietary risks	Rate	2016	2.09970182238	4.44169798026	-0.00069896975999999
532	Deaths	Southern Sub-Saharan Africa	Both	Age-standardized	Breast cancer	Dietary risks	Rate	2017	2.05457837143	4.35495916949	-0.00065825311
533	Deaths	Southern Sub-Saharan Africa	Both	Age-standardized	Breast cancer	Dietary risks	Rate	2018	2.02128128533	4.33417318892	-0.0005830659
534	Deaths	Southern Sub-Saharan Africa	Both	Age-standardized	Breast cancer	Dietary risks	Rate	2019	1.98022779994	4.263571439260001	-0.00065364864
535	Deaths	Southern Sub-Saharan Africa	Both	Age-standardized	Breast cancer	Dietary risks	Rate	2020	2.02370476268	4.33055924281	-0.00072585909
536	Deaths	Southern Sub-Saharan Africa	Both	Age-standardized	Breast cancer	Dietary risks	Rate	2021	2.00561317055	4.38385708459	-0.00062284702
537	Deaths	Eastern Sub-Saharan Africa	Both	Age-standardized	Breast cancer	Dietary risks	Rate	2008	1.11390858519	2.45434255578	-0.00009993891
538	Deaths	Eastern Sub-Saharan Africa	Both	Age-standardized	Breast cancer	Dietary risks	Rate	2009	1.12837230811	2.47886126989	-0.00010620048
539	Deaths	Eastern Sub-Saharan Africa	Both	Age-standardized	Breast cancer	Dietary risks	Rate	2010	1.14999744204	2.51173079946	-0.00012375767
540	Deaths	Eastern Sub-Saharan Africa	Both	Age-standardized	Breast cancer	Dietary risks	Rate	2011	1.16592442469	2.58042042084	-0.00014702367
541	Deaths	Eastern Sub-Saharan Africa	Both	Age-standardized	Breast cancer	Dietary risks	Rate	2012	1.18302378881	2.60066109675	-0.0001563647
542	Deaths	Eastern Sub-Saharan Africa	Both	Age-standardized	Breast cancer	Dietary risks	Rate	2013	1.20430158579	2.63106789739	-0.00016913042
543	Deaths	Eastern Sub-Saharan Africa	Both	Age-standardized	Breast cancer	Dietary risks	Rate	2014	1.22599916023	2.65471133764	-0.00017647879
544	Deaths	Eastern Sub-Saharan Africa	Both	Age-standardized	Breast cancer	Dietary risks	Rate	2015	1.2435532758	2.7203040537	-0.00020381388
545	Deaths	Eastern Sub-Saharan Africa	Both	Age-standardized	Breast cancer	Dietary risks	Rate	2016	1.26554437721	2.77647433293	-0.00021820940999999
546	Deaths	Eastern Sub-Saharan Africa	Both	Age-standardized	Breast cancer	Dietary risks	Rate	2017	1.28871155602	2.84145244702	-0.0002334307
547	Deaths	Eastern Sub-Saharan Africa	Both	Age-standardized	Breast cancer	Dietary risks	Rate	2018	1.30934903404	2.895393054	-0.00024840243
548	Deaths	Eastern Sub-Saharan Africa	Both	Age-standardized	Breast cancer	Dietary risks	Rate	2019	1.33377778899	2.97943257344	-0.0002486423
549	Deaths	Eastern Sub-Saharan Africa	Both	Age-standardized	Breast cancer	Dietary risks	Rate	2020	1.3534045068	3.03616852191	-0.00025294729
550	Deaths	Eastern Sub-Saharan Africa	Both	Age-standardized	Breast cancer	Dietary risks	Rate	2021	1.36552365295	3.03561617369	-0.00027204366
551	Deaths	South Asia	Both	Age-standardized	Breast cancer	Dietary risks	Rate	1990	0.29867160506	0.6584388355399999	-0.00003537663
552	Deaths	South Asia	Both	Age-standardized	Breast cancer	Dietary risks	Rate	1991	0.30308908351	0.67697739541	-0.00003491508
553	Deaths	South Asia	Both	Age-standardized	Breast cancer	Dietary risks	Rate	1992	0.31224484252	0.69515933207	-0.0000373347
554	Deaths	South Asia	Both	Age-standardized	Breast cancer	Dietary risks	Rate	1993	0.3184684425	0.71597922333	-0.00004099566
555	Deaths	South Asia	Both	Age-standardized	Breast cancer	Dietary risks	Rate	1994	0.3317233154	0.74078991643	-0.00004956715
556	Deaths	South Asia	Both	Age-standardized	Breast cancer	Dietary risks	Rate	1995	0.34288162411	0.76813864604	-0.00005107731999999999
557	Deaths	South Asia	Both	Age-standardized	Breast cancer	Dietary risks	Rate	1996	0.34508855484	0.763196713	-0.00004028132
558	Deaths	South Asia	Both	Age-standardized	Breast cancer	Dietary risks	Rate	1997	0.34729254943	0.77590492447	-0.00003738785
559	Deaths	South Asia	Both	Age-standardized	Breast cancer	Dietary risks	Rate	1998	0.35048022358	0.7946801848099999	-0.00003702805
560	Deaths	South Asia	Both	Age-standardized	Breast cancer	Dietary risks	Rate	1999	0.35019440811	0.7656541933700001	-0.00003728957
561	Deaths	South Asia	Both	Age-standardized	Breast cancer	Dietary risks	Rate	2000	0.35091461113	0.7822073135	-0.00003217971
562	Deaths	South Asia	Both	Age-standardized	Breast cancer	Dietary risks	Rate	2001	0.35247846703	0.78603901712	-0.00004880644
563	Deaths	South Asia	Both	Age-standardized	Breast cancer	Dietary risks	Rate	2002	0.35277428836	0.7961602856100001	-0.0000433098
564	Deaths	South Asia	Both	Age-standardized	Breast cancer	Dietary risks	Rate	2003	0.35348945697	0.8090977471099999	-0.00004156066
565	Deaths	South Asia	Both	Age-standardized	Breast cancer	Dietary risks	Rate	2004	0.35086710975	0.7807576222000001	-0.00003575097
566	Deaths	South Asia	Both	Age-standardized	Breast cancer	Dietary risks	Rate	2005	0.35232674705	0.79624243725	-0.00003987846
567	Deaths	South Asia	Both	Age-standardized	Breast cancer	Dietary risks	Rate	2006	0.35595113252	0.78730269359	-0.00003781057
568	Deaths	South Asia	Both	Age-standardized	Breast cancer	Dietary risks	Rate	2007	0.36034257515	0.80334626533	-0.00004580703
569	Deaths	Central Sub-Saharan Africa	Both	Age-standardized	Breast cancer	Dietary risks	Rate	1990	0.75412097009	1.69811688564	-0.00010481476
570	Deaths	Central Sub-Saharan Africa	Both	Age-standardized	Breast cancer	Dietary risks	Rate	1991	0.75100304677	1.68645569678	-0.00010123525
571	Deaths	Central Sub-Saharan Africa	Both	Age-standardized	Breast cancer	Dietary risks	Rate	1992	0.74083796627	1.67623476706	-0.00009492129
572	Deaths	Central Sub-Saharan Africa	Both	Age-standardized	Breast cancer	Dietary risks	Rate	1993	0.73156995999	1.63871490164	-0.00009725189
573	Deaths	Central Sub-Saharan Africa	Both	Age-standardized	Breast cancer	Dietary risks	Rate	1994	0.72388851466	1.63475435753	-0.00010845924
574	Deaths	Central Sub-Saharan Africa	Both	Age-standardized	Breast cancer	Dietary risks	Rate	1995	0.7160813017000001	1.63438698712	-0.00011555133
575	Deaths	Central Sub-Saharan Africa	Both	Age-standardized	Breast cancer	Dietary risks	Rate	1996	0.70746471272	1.6170993281	-0.00010272987999999
576	Deaths	Central Sub-Saharan Africa	Both	Age-standardized	Breast cancer	Dietary risks	Rate	1997	0.68405501724	1.53934597329	-0.00011672317
577	Deaths	Central Sub-Saharan Africa	Both	Age-standardized	Breast cancer	Dietary risks	Rate	1998	0.67992256011	1.53279964065	-0.000100144
578	Deaths	Central Sub-Saharan Africa	Both	Age-standardized	Breast cancer	Dietary risks	Rate	1999	0.67712377821	1.52494207056	-0.00010319187
579	Deaths	Central Sub-Saharan Africa	Both	Age-standardized	Breast cancer	Dietary risks	Rate	2000	0.67223713395	1.50924235255	-0.00010663063999999
580	Deaths	Central Sub-Saharan Africa	Both	Age-standardized	Breast cancer	Dietary risks	Rate	2001	0.66272686552	1.47601683632	-0.00011184203
581	Deaths	Central Sub-Saharan Africa	Both	Age-standardized	Breast cancer	Dietary risks	Rate	2002	0.6605291468400001	1.46011949179	-0.00011712431
582	Deaths	Central Sub-Saharan Africa	Both	Age-standardized	Breast cancer	Dietary risks	Rate	2003	0.66816283554	1.48547423624	-0.00011830467999999
583	Deaths	Central Sub-Saharan Africa	Both	Age-standardized	Breast cancer	Dietary risks	Rate	2004	0.67209115975	1.48463215537	-0.00013690371
584	Deaths	Central Sub-Saharan Africa	Both	Age-standardized	Breast cancer	Dietary risks	Rate	2005	0.67443075818	1.48549271137	-0.00011691561999999
585	Deaths	Central Sub-Saharan Africa	Both	Age-standardized	Breast cancer	Dietary risks	Rate	2006	0.6814425079	1.48693364493	-0.00010674234999999
586	Deaths	Central Sub-Saharan Africa	Both	Age-standardized	Breast cancer	Dietary risks	Rate	2007	0.68681186458	1.50831335833	-0.00013166605
587	Deaths	Eastern Sub-Saharan Africa	Both	Age-standardized	Breast cancer	Dietary risks	Rate	1990	0.99710688307	2.24899356301	-0.0001393991
588	Deaths	Eastern Sub-Saharan Africa	Both	Age-standardized	Breast cancer	Dietary risks	Rate	1991	1.00393050028	2.22380815159	-0.00012696369
589	Deaths	Eastern Sub-Saharan Africa	Both	Age-standardized	Breast cancer	Dietary risks	Rate	1992	1.00544870773	2.24867922113	-0.00014253504
590	Deaths	Eastern Sub-Saharan Africa	Both	Age-standardized	Breast cancer	Dietary risks	Rate	1993	1.01276955105	2.28259278646	-0.00012536795
591	Deaths	Eastern Sub-Saharan Africa	Both	Age-standardized	Breast cancer	Dietary risks	Rate	1994	1.01825463168	2.26707583138	-0.00013097336
592	Deaths	Eastern Sub-Saharan Africa	Both	Age-standardized	Breast cancer	Dietary risks	Rate	1995	1.02434296202	2.27053858357	-0.00011987339
593	Deaths	Eastern Sub-Saharan Africa	Both	Age-standardized	Breast cancer	Dietary risks	Rate	1996	1.02877026041	2.26825073973	-0.00013112878
594	Deaths	Eastern Sub-Saharan Africa	Both	Age-standardized	Breast cancer	Dietary risks	Rate	1997	1.03761312262	2.28238190056	-0.00014834278
595	Deaths	Eastern Sub-Saharan Africa	Both	Age-standardized	Breast cancer	Dietary risks	Rate	1998	1.04675857483	2.32729587829	-0.00014002246
596	Deaths	Eastern Sub-Saharan Africa	Both	Age-standardized	Breast cancer	Dietary risks	Rate	1999	1.05155303968	2.30361344862	-0.00011418409
597	Deaths	Eastern Sub-Saharan Africa	Both	Age-standardized	Breast cancer	Dietary risks	Rate	2000	1.06033336405	2.33980623154	-0.0001235201
598	Deaths	Eastern Sub-Saharan Africa	Both	Age-standardized	Breast cancer	Dietary risks	Rate	2001	1.05790089933	2.3417768495	-0.00010708141
599	Deaths	Eastern Sub-Saharan Africa	Both	Age-standardized	Breast cancer	Dietary risks	Rate	2002	1.06177889554	2.3327501366	-0.00012722126
600	Deaths	Eastern Sub-Saharan Africa	Both	Age-standardized	Breast cancer	Dietary risks	Rate	2003	1.07021784545	2.35478385252	-0.00012264869
601	Deaths	Eastern Sub-Saharan Africa	Both	Age-standardized	Breast cancer	Dietary risks	Rate	2004	1.08002970933	2.3732280056	-0.00011190737
602	Deaths	Eastern Sub-Saharan Africa	Both	Age-standardized	Breast cancer	Dietary risks	Rate	2005	1.08722898421	2.37103747633	-0.00012180919
603	Deaths	Eastern Sub-Saharan Africa	Both	Age-standardized	Breast cancer	Dietary risks	Rate	2006	1.0945350245	2.38278382185	-0.00011684911999999
604	Deaths	Eastern Sub-Saharan Africa	Both	Age-standardized	Breast cancer	Dietary risks	Rate	2007	1.1025629863	2.42947185267	-0.00011838754
605	Deaths	Western Sub-Saharan Africa	Both	Age-standardized	Breast cancer	Dietary risks	Rate	1990	0.92514554589	1.94358674243	-0.00016701788
606	Deaths	Western Sub-Saharan Africa	Both	Age-standardized	Breast cancer	Dietary risks	Rate	1991	0.93251551504	2.0280351168	-0.00015575289
607	Deaths	Western Sub-Saharan Africa	Both	Age-standardized	Breast cancer	Dietary risks	Rate	1992	0.9348902661	1.99118312916	-0.00014941176
608	Deaths	Western Sub-Saharan Africa	Both	Age-standardized	Breast cancer	Dietary risks	Rate	1993	0.94187977021	2.0150391381	-0.00013675352
609	Deaths	Western Sub-Saharan Africa	Both	Age-standardized	Breast cancer	Dietary risks	Rate	1994	0.94369806454	2.05306535242	-0.00012743097
610	Deaths	Western Sub-Saharan Africa	Both	Age-standardized	Breast cancer	Dietary risks	Rate	1995	0.95375238692	2.08009884668	-0.00014277824
611	Deaths	Western Sub-Saharan Africa	Both	Age-standardized	Breast cancer	Dietary risks	Rate	1996	0.9547546893	2.06109874886	-0.00015032193999999
612	Deaths	Western Sub-Saharan Africa	Both	Age-standardized	Breast cancer	Dietary risks	Rate	1997	0.95690421396	2.01530378169	-0.00015895973
613	Deaths	Western Sub-Saharan Africa	Both	Age-standardized	Breast cancer	Dietary risks	Rate	1998	0.96699772014	2.07193405929	-0.00017063613
614	Deaths	Western Sub-Saharan Africa	Both	Age-standardized	Breast cancer	Dietary risks	Rate	1999	0.97580530116	2.08837383041	-0.00017953199
615	Deaths	Western Sub-Saharan Africa	Both	Age-standardized	Breast cancer	Dietary risks	Rate	2000	0.98653817444	2.16250514445	-0.00018807468
616	Deaths	Western Sub-Saharan Africa	Both	Age-standardized	Breast cancer	Dietary risks	Rate	2001	1.0021694928	2.19387550039	-0.00018554425
617	Deaths	Western Sub-Saharan Africa	Both	Age-standardized	Breast cancer	Dietary risks	Rate	2002	1.01196579128	2.22500199452	-0.00021045208
618	Deaths	Western Sub-Saharan Africa	Both	Age-standardized	Breast cancer	Dietary risks	Rate	2003	1.01677345872	2.20839268169	-0.00021566622
619	Deaths	Western Sub-Saharan Africa	Both	Age-standardized	Breast cancer	Dietary risks	Rate	2004	1.03847705656	2.21013827589	-0.00022676165
620	Deaths	Western Sub-Saharan Africa	Both	Age-standardized	Breast cancer	Dietary risks	Rate	2005	1.04997535399	2.24540750037	-0.00023153380999999
621	Deaths	Western Sub-Saharan Africa	Both	Age-standardized	Breast cancer	Dietary risks	Rate	2006	1.06491941591	2.35970248164	-0.00022635658999999
622	Deaths	Western Sub-Saharan Africa	Both	Age-standardized	Breast cancer	Dietary risks	Rate	2007	1.08232157701	2.40667223135	-0.00023926159999999
623	Deaths	Southern Sub-Saharan Africa	Both	Age-standardized	Breast cancer	Dietary risks	Rate	1990	1.33162303377	2.94225783772	-0.00049942176
624	Deaths	Southern Sub-Saharan Africa	Both	Age-standardized	Breast cancer	Dietary risks	Rate	1991	1.32656091126	2.9896079017	-0.0005295105
625	Deaths	Southern Sub-Saharan Africa	Both	Age-standardized	Breast cancer	Dietary risks	Rate	1992	1.38055413719	3.09108189589	-0.00059255742
626	Deaths	Southern Sub-Saharan Africa	Both	Age-standardized	Breast cancer	Dietary risks	Rate	1993	1.33348647013	2.96570655396	-0.00055073333
627	Deaths	Southern Sub-Saharan Africa	Both	Age-standardized	Breast cancer	Dietary risks	Rate	1994	1.37546319313	3.06253280135	-0.00054183485
628	Deaths	Southern Sub-Saharan Africa	Both	Age-standardized	Breast cancer	Dietary risks	Rate	1995	1.32856795629	2.96520985555	-0.00052167009
629	Deaths	Southern Sub-Saharan Africa	Both	Age-standardized	Breast cancer	Dietary risks	Rate	1996	1.36079569044	3.00369728774	-0.00055328681
630	Deaths	Southern Sub-Saharan Africa	Both	Age-standardized	Breast cancer	Dietary risks	Rate	1997	1.46681130669	3.19180869439	-0.0005938956
631	Deaths	Southern Sub-Saharan Africa	Both	Age-standardized	Breast cancer	Dietary risks	Rate	1998	1.48723181055	3.18800868264	-0.00060495669999999
632	Deaths	Southern Sub-Saharan Africa	Both	Age-standardized	Breast cancer	Dietary risks	Rate	1999	1.5128284218	3.29911439743	-0.00058024331
633	Deaths	Southern Sub-Saharan Africa	Both	Age-standardized	Breast cancer	Dietary risks	Rate	2000	1.58813187602	3.40820626789	-0.00059973731
634	Deaths	Southern Sub-Saharan Africa	Both	Age-standardized	Breast cancer	Dietary risks	Rate	2001	1.61579920584	3.45080302739	-0.00062629441
635	Deaths	Southern Sub-Saharan Africa	Both	Age-standardized	Breast cancer	Dietary risks	Rate	2002	1.68295394286	3.56396079831	-0.00067119361
636	Deaths	Southern Sub-Saharan Africa	Both	Age-standardized	Breast cancer	Dietary risks	Rate	2003	1.76440391995	3.72899117535	-0.00062133758
637	Deaths	Southern Sub-Saharan Africa	Both	Age-standardized	Breast cancer	Dietary risks	Rate	2004	1.82833209795	3.868323302	-0.00068952847
638	Deaths	Southern Sub-Saharan Africa	Both	Age-standardized	Breast cancer	Dietary risks	Rate	2005	1.86817754487	3.97971213015	-0.00069842179
639	Deaths	Southern Sub-Saharan Africa	Both	Age-standardized	Breast cancer	Dietary risks	Rate	2006	1.909241386	4.01558006333	-0.00070844304
640	Deaths	Southern Sub-Saharan Africa	Both	Age-standardized	Breast cancer	Dietary risks	Rate	2007	1.92887387424	4.06382914408	-0.00077061542999999
641	Deaths	North Africa and Middle East	Both	Age-standardized	Breast cancer	Dietary risks	Rate	1990	0.48909393716	1.04736768734	-0.00015840728
642	Deaths	North Africa and Middle East	Both	Age-standardized	Breast cancer	Dietary risks	Rate	1991	0.49327642977	1.0532921394	-0.00018009137
643	Deaths	North Africa and Middle East	Both	Age-standardized	Breast cancer	Dietary risks	Rate	1992	0.49736083318	1.0555158777	-0.0001839752
644	Deaths	North Africa and Middle East	Both	Age-standardized	Breast cancer	Dietary risks	Rate	1993	0.50252497973	1.07122353437	-0.00018124158
645	Deaths	North Africa and Middle East	Both	Age-standardized	Breast cancer	Dietary risks	Rate	1994	0.5058492073299999	1.07998147997	-0.0001797579
646	Deaths	North Africa and Middle East	Both	Age-standardized	Breast cancer	Dietary risks	Rate	1995	0.50747962803	1.07918117883	-0.00018411424
647	Deaths	North Africa and Middle East	Both	Age-standardized	Breast cancer	Dietary risks	Rate	1996	0.5102035797	1.08543225119	-0.00018222348
648	Deaths	North Africa and Middle East	Both	Age-standardized	Breast cancer	Dietary risks	Rate	1997	0.51222414743	1.09281711462	-0.00018484486
649	Deaths	North Africa and Middle East	Both	Age-standardized	Breast cancer	Dietary risks	Rate	1998	0.51215443683	1.10131764413	-0.00018324877
650	Deaths	North Africa and Middle East	Both	Age-standardized	Breast cancer	Dietary risks	Rate	1999	0.5117295604900001	1.11030635691	-0.00016513176
651	Deaths	North Africa and Middle East	Both	Age-standardized	Breast cancer	Dietary risks	Rate	2000	0.50919502458	1.09950756543	-0.0001647426
652	Deaths	North Africa and Middle East	Both	Age-standardized	Breast cancer	Dietary risks	Rate	2001	0.51378246266	1.10897665708	-0.00017080596
653	Deaths	North Africa and Middle East	Both	Age-standardized	Breast cancer	Dietary risks	Rate	2002	0.52971439866	1.14225822595	-0.00016924235
654	Deaths	North Africa and Middle East	Both	Age-standardized	Breast cancer	Dietary risks	Rate	2003	0.5711699521	1.2365745333	-0.00016341161
655	Deaths	North Africa and Middle East	Both	Age-standardized	Breast cancer	Dietary risks	Rate	2004	0.60705036905	1.30752226386	-0.00019071708
656	Deaths	North Africa and Middle East	Both	Age-standardized	Breast cancer	Dietary risks	Rate	2005	0.6413652400000001	1.38993275864	-0.00019512756
657	Deaths	North Africa and Middle East	Both	Age-standardized	Breast cancer	Dietary risks	Rate	2006	0.66785727606	1.45180192575	-0.00020663122
658	Deaths	North Africa and Middle East	Both	Age-standardized	Breast cancer	Dietary risks	Rate	2007	0.6867088794599999	1.50071254984	-0.00023334695
659	Deaths	North Africa and Middle East	Both	Age-standardized	Breast cancer	Dietary risks	Rate	2008	0.70714771792	1.54089235514	-0.00022255276
660	Deaths	North Africa and Middle East	Both	Age-standardized	Breast cancer	Dietary risks	Rate	2009	0.72608948252	1.57172692477	-0.00024346218
661	Deaths	North Africa and Middle East	Both	Age-standardized	Breast cancer	Dietary risks	Rate	2010	0.73615623686	1.60199686106	-0.00025365287
662	Deaths	North Africa and Middle East	Both	Age-standardized	Breast cancer	Dietary risks	Rate	2011	0.74185469394	1.61148442785	-0.00027413411
663	Deaths	North Africa and Middle East	Both	Age-standardized	Breast cancer	Dietary risks	Rate	2012	0.75460072212	1.63485735451	-0.00024731435
664	Deaths	North Africa and Middle East	Both	Age-standardized	Breast cancer	Dietary risks	Rate	2013	0.76367311158	1.65367340368	-0.00025134593999999
665	Deaths	North Africa and Middle East	Both	Age-standardized	Breast cancer	Dietary risks	Rate	2014	0.78129958553	1.67893060116	-0.00025352759
666	Deaths	North Africa and Middle East	Both	Age-standardized	Breast cancer	Dietary risks	Rate	2015	0.79259857458	1.69491807661	-0.00029894472
667	Deaths	North Africa and Middle East	Both	Age-standardized	Breast cancer	Dietary risks	Rate	2016	0.79536014126	1.68744197403	-0.00028610073
668	Deaths	North Africa and Middle East	Both	Age-standardized	Breast cancer	Dietary risks	Rate	2017	0.78896031156	1.66889508206	-0.00028870189
669	Deaths	North Africa and Middle East	Both	Age-standardized	Breast cancer	Dietary risks	Rate	2018	0.7879283797100001	1.65205076624	-0.00027054943
670	Deaths	North Africa and Middle East	Both	Age-standardized	Breast cancer	Dietary risks	Rate	2019	0.79233648289	1.65997044409	-0.00026741585
671	Deaths	North Africa and Middle East	Both	Age-standardized	Breast cancer	Dietary risks	Rate	2020	0.78681705747	1.69522706319	-0.00025597552
672	Deaths	North Africa and Middle East	Both	Age-standardized	Breast cancer	Dietary risks	Rate	2021	0.78693819346	1.68573542375	-0.00024568321
