# Supplementary material for: Global impact of dietary risks on cancers: burdens across regions from 1990 to 2021 and the projection to 2035
Source: Front Nutr. 2025 Jul 4;12:1585305. doi: 10.3389/fnut.2025.1585305 (PMC12271164; doi:10.3389/fnut.2025.1585305)
Supplement: Supplementary file 1 [file Data_Sheet_1.zip › Supplementary data/Fig 8/Fig 8L.csv]

	measure_name	location_name	sex_name	age_name	cause_name	rei_name	metric_name	year	val	upper	lower
1	DALYs (Disability-Adjusted Life Years)	Southeast Asia	Both	Age-standardized	Breast cancer	Dietary risks	Rate	1990	24.579641419	54.20665856763	-0.00448501323
2	DALYs (Disability-Adjusted Life Years)	Southeast Asia	Both	Age-standardized	Breast cancer	Dietary risks	Rate	1991	25.03152629105	55.86154741564	-0.00436892183
3	DALYs (Disability-Adjusted Life Years)	Southeast Asia	Both	Age-standardized	Breast cancer	Dietary risks	Rate	1992	25.62221834082	56.5408766883	-0.00430214188
4	DALYs (Disability-Adjusted Life Years)	Southeast Asia	Both	Age-standardized	Breast cancer	Dietary risks	Rate	1993	26.23822936359	57.77011797512001	-0.00406781833
5	DALYs (Disability-Adjusted Life Years)	Southeast Asia	Both	Age-standardized	Breast cancer	Dietary risks	Rate	1994	26.68510340884	58.46461124147	-0.00536827367
6	DALYs (Disability-Adjusted Life Years)	Southeast Asia	Both	Age-standardized	Breast cancer	Dietary risks	Rate	1995	27.15324524557	58.1954079852	-0.00608254091
7	DALYs (Disability-Adjusted Life Years)	Southeast Asia	Both	Age-standardized	Breast cancer	Dietary risks	Rate	1996	27.65290122024	60.28538033504	-0.00583357651
8	DALYs (Disability-Adjusted Life Years)	Southeast Asia	Both	Age-standardized	Breast cancer	Dietary risks	Rate	1997	27.83715866422	60.50908024925	-0.0062683523
9	DALYs (Disability-Adjusted Life Years)	Southeast Asia	Both	Age-standardized	Breast cancer	Dietary risks	Rate	1998	28.20593877501	60.63209688096	-0.0061792833
10	DALYs (Disability-Adjusted Life Years)	Southeast Asia	Both	Age-standardized	Breast cancer	Dietary risks	Rate	1999	28.74604816582	62.71769685435	-0.00545318284
11	DALYs (Disability-Adjusted Life Years)	Southeast Asia	Both	Age-standardized	Breast cancer	Dietary risks	Rate	2000	29.08980529767	62.7285317974	-0.00522609925
12	DALYs (Disability-Adjusted Life Years)	Southeast Asia	Both	Age-standardized	Breast cancer	Dietary risks	Rate	2001	29.26507298819	63.65982184523	-0.00567808628
13	DALYs (Disability-Adjusted Life Years)	Southeast Asia	Both	Age-standardized	Breast cancer	Dietary risks	Rate	2002	29.69601804059	64.21552909194	-0.00595311971
14	DALYs (Disability-Adjusted Life Years)	Southeast Asia	Both	Age-standardized	Breast cancer	Dietary risks	Rate	2003	30.05942552671	64.29377566827	-0.00678618755
15	DALYs (Disability-Adjusted Life Years)	Southeast Asia	Both	Age-standardized	Breast cancer	Dietary risks	Rate	2004	30.33031747797	64.92290438016	-0.00815016029
16	DALYs (Disability-Adjusted Life Years)	Southeast Asia	Both	Age-standardized	Breast cancer	Dietary risks	Rate	2005	30.43073782437	65.97394596875999	-0.00850882236999999
17	DALYs (Disability-Adjusted Life Years)	Southeast Asia	Both	Age-standardized	Breast cancer	Dietary risks	Rate	2006	30.72553232285	67.69858044386	-0.0081848037
18	DALYs (Disability-Adjusted Life Years)	Southeast Asia	Both	Age-standardized	Breast cancer	Dietary risks	Rate	2007	31.06079427037	66.72589900887	-0.00952192990999999
19	DALYs (Disability-Adjusted Life Years)	Southeast Asia	Both	Age-standardized	Breast cancer	Dietary risks	Rate	2008	31.41219172901	67.9798136006	-0.00980076478
20	DALYs (Disability-Adjusted Life Years)	Southeast Asia	Both	Age-standardized	Breast cancer	Dietary risks	Rate	2009	31.78329981145	69.22577394294001	-0.01043544918
21	DALYs (Disability-Adjusted Life Years)	Southeast Asia	Both	Age-standardized	Breast cancer	Dietary risks	Rate	2010	32.13172623453	69.5370961131	-0.00941282672999999
22	DALYs (Disability-Adjusted Life Years)	Southeast Asia	Both	Age-standardized	Breast cancer	Dietary risks	Rate	2011	32.53315294662	70.34479224313	-0.01081777295
23	DALYs (Disability-Adjusted Life Years)	Southeast Asia	Both	Age-standardized	Breast cancer	Dietary risks	Rate	2012	32.7373445461	70.78444794218	-0.00968450543
24	DALYs (Disability-Adjusted Life Years)	Southeast Asia	Both	Age-standardized	Breast cancer	Dietary risks	Rate	2013	33.00636052925	70.31437480082	-0.01043593900999999
25	DALYs (Disability-Adjusted Life Years)	Southeast Asia	Both	Age-standardized	Breast cancer	Dietary risks	Rate	2014	33.30910794886	72.2575810237	-0.01168947
26	DALYs (Disability-Adjusted Life Years)	Southeast Asia	Both	Age-standardized	Breast cancer	Dietary risks	Rate	2015	33.86459713306	73.84618150793	-0.01172977668
27	DALYs (Disability-Adjusted Life Years)	Southeast Asia	Both	Age-standardized	Breast cancer	Dietary risks	Rate	2016	34.1950021692	75.15203394031	-0.01191130043
28	DALYs (Disability-Adjusted Life Years)	Southeast Asia	Both	Age-standardized	Breast cancer	Dietary risks	Rate	2017	34.42762464234	77.23970635644	-0.01145788365
29	DALYs (Disability-Adjusted Life Years)	Southeast Asia	Both	Age-standardized	Breast cancer	Dietary risks	Rate	2018	34.7615960303	75.55046188650999	-0.01104020053
30	DALYs (Disability-Adjusted Life Years)	Southeast Asia	Both	Age-standardized	Breast cancer	Dietary risks	Rate	2019	35.0475686808	77.91366926911	-0.01021811802
31	DALYs (Disability-Adjusted Life Years)	Southeast Asia	Both	Age-standardized	Breast cancer	Dietary risks	Rate	2020	34.97999609036	78.6188593122	-0.00979607058999999
32	DALYs (Disability-Adjusted Life Years)	Southeast Asia	Both	Age-standardized	Breast cancer	Dietary risks	Rate	2021	35.04698132847	78.79728824522	-0.00900228078999999
33	DALYs (Disability-Adjusted Life Years)	East Asia	Both	Age-standardized	Breast cancer	Dietary risks	Rate	1990	20.56718331329	45.30004846985	-0.00643818849
34	DALYs (Disability-Adjusted Life Years)	East Asia	Both	Age-standardized	Breast cancer	Dietary risks	Rate	1991	20.52844106687	45.55097917943	-0.00710986306
35	DALYs (Disability-Adjusted Life Years)	East Asia	Both	Age-standardized	Breast cancer	Dietary risks	Rate	1992	20.48762870738	44.73766162204	-0.00760814070999999
36	DALYs (Disability-Adjusted Life Years)	East Asia	Both	Age-standardized	Breast cancer	Dietary risks	Rate	1993	20.60887193071	44.98692406461	-0.00730225844
37	DALYs (Disability-Adjusted Life Years)	East Asia	Both	Age-standardized	Breast cancer	Dietary risks	Rate	1994	20.87409116368	46.06773554311	-0.00757822856
38	DALYs (Disability-Adjusted Life Years)	East Asia	Both	Age-standardized	Breast cancer	Dietary risks	Rate	1995	20.93370599037	45.90911246341	-0.00856304663
39	DALYs (Disability-Adjusted Life Years)	East Asia	Both	Age-standardized	Breast cancer	Dietary risks	Rate	1996	21.00517540694	45.03383517201	-0.0084716621
40	DALYs (Disability-Adjusted Life Years)	East Asia	Both	Age-standardized	Breast cancer	Dietary risks	Rate	1997	20.98494859276	45.48225870772	-0.0084886293
41	DALYs (Disability-Adjusted Life Years)	East Asia	Both	Age-standardized	Breast cancer	Dietary risks	Rate	1998	21.04357808236	44.7109470605	-0.00855957157
42	DALYs (Disability-Adjusted Life Years)	East Asia	Both	Age-standardized	Breast cancer	Dietary risks	Rate	1999	21.21077237541	47.01032412454	-0.00855997387
43	DALYs (Disability-Adjusted Life Years)	East Asia	Both	Age-standardized	Breast cancer	Dietary risks	Rate	2000	21.13727214906	46.24768260727	-0.00709118679
44	DALYs (Disability-Adjusted Life Years)	East Asia	Both	Age-standardized	Breast cancer	Dietary risks	Rate	2001	21.15120065794	47.19446476036	-0.00650348129
45	DALYs (Disability-Adjusted Life Years)	East Asia	Both	Age-standardized	Breast cancer	Dietary risks	Rate	2002	20.9554036949	44.98424094846	-0.00639186453
46	DALYs (Disability-Adjusted Life Years)	East Asia	Both	Age-standardized	Breast cancer	Dietary risks	Rate	2003	20.94070105866	45.57021183888	-0.00583206743
47	DALYs (Disability-Adjusted Life Years)	East Asia	Both	Age-standardized	Breast cancer	Dietary risks	Rate	2004	20.9471736711	45.4115437679	-0.00642401435
48	DALYs (Disability-Adjusted Life Years)	East Asia	Both	Age-standardized	Breast cancer	Dietary risks	Rate	2005	20.85402777263	45.72572225979	-0.00610605832
49	DALYs (Disability-Adjusted Life Years)	East Asia	Both	Age-standardized	Breast cancer	Dietary risks	Rate	2006	20.56448413123	44.60082177042	-0.00647432069
50	DALYs (Disability-Adjusted Life Years)	East Asia	Both	Age-standardized	Breast cancer	Dietary risks	Rate	2007	20.42432562119	44.54750113066	-0.00687195198
51	DALYs (Disability-Adjusted Life Years)	East Asia	Both	Age-standardized	Breast cancer	Dietary risks	Rate	2008	20.26501846438	43.64720926945	-0.007122967
52	DALYs (Disability-Adjusted Life Years)	East Asia	Both	Age-standardized	Breast cancer	Dietary risks	Rate	2009	20.1228794329	44.23291492392	-0.00705146163999999
53	DALYs (Disability-Adjusted Life Years)	East Asia	Both	Age-standardized	Breast cancer	Dietary risks	Rate	2010	20.19247507886	43.25716034023	-0.00631672656
54	DALYs (Disability-Adjusted Life Years)	East Asia	Both	Age-standardized	Breast cancer	Dietary risks	Rate	2011	20.02570095345	42.66410102535	-0.00683409615
55	DALYs (Disability-Adjusted Life Years)	East Asia	Both	Age-standardized	Breast cancer	Dietary risks	Rate	2012	19.5579795157	41.39330667234	-0.00707649733
56	DALYs (Disability-Adjusted Life Years)	East Asia	Both	Age-standardized	Breast cancer	Dietary risks	Rate	2013	19.18945909948	40.7660979771	-0.00764281438
57	DALYs (Disability-Adjusted Life Years)	East Asia	Both	Age-standardized	Breast cancer	Dietary risks	Rate	2014	19.00614880906	41.36154207142999	-0.00871557037999999
58	DALYs (Disability-Adjusted Life Years)	East Asia	Both	Age-standardized	Breast cancer	Dietary risks	Rate	2015	18.76295689717	39.53677914209	-0.00810490998999999
59	DALYs (Disability-Adjusted Life Years)	East Asia	Both	Age-standardized	Breast cancer	Dietary risks	Rate	2016	18.93577104035	40.5055127107	-0.00740374133
60	DALYs (Disability-Adjusted Life Years)	East Asia	Both	Age-standardized	Breast cancer	Dietary risks	Rate	2017	19.23952621517	41.04806602686	-0.00883092544999999
61	DALYs (Disability-Adjusted Life Years)	East Asia	Both	Age-standardized	Breast cancer	Dietary risks	Rate	2018	19.62238143297	42.76255714154	-0.00987504125
62	DALYs (Disability-Adjusted Life Years)	East Asia	Both	Age-standardized	Breast cancer	Dietary risks	Rate	2019	19.83091746958	44.33649607684	-0.00943893981
63	DALYs (Disability-Adjusted Life Years)	East Asia	Both	Age-standardized	Breast cancer	Dietary risks	Rate	2020	20.16647006888	45.34631202447	-0.01112661595
64	DALYs (Disability-Adjusted Life Years)	East Asia	Both	Age-standardized	Breast cancer	Dietary risks	Rate	2021	20.24593193303	44.58573148636	-0.01067101899
65	DALYs (Disability-Adjusted Life Years)	Central Asia	Both	Age-standardized	Breast cancer	Dietary risks	Rate	1990	46.29481333507	98.3120453234	-0.02180722553
66	DALYs (Disability-Adjusted Life Years)	Central Asia	Both	Age-standardized	Breast cancer	Dietary risks	Rate	1991	42.63670439068	90.65069288165	-0.02220864985
67	DALYs (Disability-Adjusted Life Years)	Central Asia	Both	Age-standardized	Breast cancer	Dietary risks	Rate	1992	42.2156409711	90.58513423903	-0.02125707282
68	DALYs (Disability-Adjusted Life Years)	Central Asia	Both	Age-standardized	Breast cancer	Dietary risks	Rate	1993	42.29775562317	90.56305731353	-0.02320750509999999
69	DALYs (Disability-Adjusted Life Years)	Central Asia	Both	Age-standardized	Breast cancer	Dietary risks	Rate	1994	42.57882535384	90.72985289092	-0.02067079098
70	DALYs (Disability-Adjusted Life Years)	Central Asia	Both	Age-standardized	Breast cancer	Dietary risks	Rate	1995	42.87767854174	90.86588742156	-0.02053688439
71	DALYs (Disability-Adjusted Life Years)	Central Asia	Both	Age-standardized	Breast cancer	Dietary risks	Rate	1996	43.31639218801	92.48734761989	-0.02014777533
72	DALYs (Disability-Adjusted Life Years)	Central Asia	Both	Age-standardized	Breast cancer	Dietary risks	Rate	1997	43.01167913886	90.52745596532	-0.01973238863
73	DALYs (Disability-Adjusted Life Years)	Central Asia	Both	Age-standardized	Breast cancer	Dietary risks	Rate	1998	42.4619844288	89.94832573938001	-0.01795012801
74	DALYs (Disability-Adjusted Life Years)	Central Asia	Both	Age-standardized	Breast cancer	Dietary risks	Rate	1999	42.19998354427	89.62861618421	-0.01735101728
75	DALYs (Disability-Adjusted Life Years)	Central Asia	Both	Age-standardized	Breast cancer	Dietary risks	Rate	2000	41.83236657705	88.59215762888	-0.0147883247
76	DALYs (Disability-Adjusted Life Years)	Central Asia	Both	Age-standardized	Breast cancer	Dietary risks	Rate	2001	41.14648373708	87.91611472185001	-0.01284494043
77	DALYs (Disability-Adjusted Life Years)	Central Asia	Both	Age-standardized	Breast cancer	Dietary risks	Rate	2002	40.76581288349	86.61484591659	-0.01531277348999999
78	DALYs (Disability-Adjusted Life Years)	Central Asia	Both	Age-standardized	Breast cancer	Dietary risks	Rate	2003	40.75740467422001	86.75970217791	-0.01798144405
79	DALYs (Disability-Adjusted Life Years)	Central Asia	Both	Age-standardized	Breast cancer	Dietary risks	Rate	2004	39.80044782739	84.64613510051001	-0.01886193296
80	DALYs (Disability-Adjusted Life Years)	Central Asia	Both	Age-standardized	Breast cancer	Dietary risks	Rate	2005	39.58492420428	84.18155256215	-0.01892191377
81	DALYs (Disability-Adjusted Life Years)	Central Asia	Both	Age-standardized	Breast cancer	Dietary risks	Rate	2006	38.53406601424	81.91644235758	-0.01645027766
82	DALYs (Disability-Adjusted Life Years)	Central Asia	Both	Age-standardized	Breast cancer	Dietary risks	Rate	2007	37.89557168833	80.68608533836	-0.01155356326
83	DALYs (Disability-Adjusted Life Years)	Central Asia	Both	Age-standardized	Breast cancer	Dietary risks	Rate	2008	38.05622558363	80.06737319905	-0.01278662746
84	DALYs (Disability-Adjusted Life Years)	Central Asia	Both	Age-standardized	Breast cancer	Dietary risks	Rate	2009	37.42902323271	78.68336279303	-0.012784339
85	DALYs (Disability-Adjusted Life Years)	Central Asia	Both	Age-standardized	Breast cancer	Dietary risks	Rate	2010	37.19333139677	78.56052986696	-0.01387008685999999
86	DALYs (Disability-Adjusted Life Years)	Central Asia	Both	Age-standardized	Breast cancer	Dietary risks	Rate	2011	36.90741587077	77.55810274197	-0.01353996339
87	DALYs (Disability-Adjusted Life Years)	Central Asia	Both	Age-standardized	Breast cancer	Dietary risks	Rate	2012	36.89513626564	77.32374623998	-0.0141432681
88	DALYs (Disability-Adjusted Life Years)	Central Asia	Both	Age-standardized	Breast cancer	Dietary risks	Rate	2013	35.62151503715	75.12999313788	-0.01549008832
89	DALYs (Disability-Adjusted Life Years)	Central Asia	Both	Age-standardized	Breast cancer	Dietary risks	Rate	2014	35.06479621088999	73.31607199685	-0.01791702734
90	DALYs (Disability-Adjusted Life Years)	Central Asia	Both	Age-standardized	Breast cancer	Dietary risks	Rate	2015	35.52551639761001	75.38243845871	-0.01709058817
91	DALYs (Disability-Adjusted Life Years)	Central Asia	Both	Age-standardized	Breast cancer	Dietary risks	Rate	2016	35.3153914415	74.54130620251	-0.01513287426
92	DALYs (Disability-Adjusted Life Years)	Central Asia	Both	Age-standardized	Breast cancer	Dietary risks	Rate	2017	34.74648472537	73.41861522419	-0.0158611883
93	DALYs (Disability-Adjusted Life Years)	Central Asia	Both	Age-standardized	Breast cancer	Dietary risks	Rate	2018	34.18874628527	71.96985672573	-0.01828081509
94	DALYs (Disability-Adjusted Life Years)	Central Asia	Both	Age-standardized	Breast cancer	Dietary risks	Rate	2019	33.16055379736	69.47782417485	-0.01660598026
95	DALYs (Disability-Adjusted Life Years)	Central Asia	Both	Age-standardized	Breast cancer	Dietary risks	Rate	2020	32.51828989176	69.20979848788	-0.01612708115
96	DALYs (Disability-Adjusted Life Years)	Central Asia	Both	Age-standardized	Breast cancer	Dietary risks	Rate	2021	32.10766165759	69.57319334229	-0.01600903775999999
97	DALYs (Disability-Adjusted Life Years)	Oceania	Both	Age-standardized	Breast cancer	Dietary risks	Rate	1990	41.53474384189001	90.40519128314	-0.01364774659
98	DALYs (Disability-Adjusted Life Years)	Oceania	Both	Age-standardized	Breast cancer	Dietary risks	Rate	1991	42.06395239491	91.06028843704	-0.01333584287
99	DALYs (Disability-Adjusted Life Years)	Oceania	Both	Age-standardized	Breast cancer	Dietary risks	Rate	1992	42.09210946582	90.78566622373	-0.01407087318
100	DALYs (Disability-Adjusted Life Years)	Oceania	Both	Age-standardized	Breast cancer	Dietary risks	Rate	1993	42.17364239366	91.12598370856	-0.01392189749
101	DALYs (Disability-Adjusted Life Years)	Oceania	Both	Age-standardized	Breast cancer	Dietary risks	Rate	1994	42.18632617351	89.99608659317	-0.01405283952999999
102	DALYs (Disability-Adjusted Life Years)	Oceania	Both	Age-standardized	Breast cancer	Dietary risks	Rate	1995	42.3420226304	92.44749579403	-0.01399737582
103	DALYs (Disability-Adjusted Life Years)	Oceania	Both	Age-standardized	Breast cancer	Dietary risks	Rate	1996	42.90362648064	93.34887763911	-0.01431787184
104	DALYs (Disability-Adjusted Life Years)	Oceania	Both	Age-standardized	Breast cancer	Dietary risks	Rate	1997	42.67379671508	92.77871749463	-0.01367020449
105	DALYs (Disability-Adjusted Life Years)	Oceania	Both	Age-standardized	Breast cancer	Dietary risks	Rate	1998	42.56623497648	91.41522401977	-0.01297590211
106	DALYs (Disability-Adjusted Life Years)	Oceania	Both	Age-standardized	Breast cancer	Dietary risks	Rate	1999	42.84414211718	92.14013066225	-0.01302328202
107	DALYs (Disability-Adjusted Life Years)	Oceania	Both	Age-standardized	Breast cancer	Dietary risks	Rate	2000	43.01463580542	92.52173071015	-0.01519862957
108	DALYs (Disability-Adjusted Life Years)	Oceania	Both	Age-standardized	Breast cancer	Dietary risks	Rate	2001	42.44317947	92.5018404328	-0.01492231550999999
109	DALYs (Disability-Adjusted Life Years)	Oceania	Both	Age-standardized	Breast cancer	Dietary risks	Rate	2002	42.22438212646	91.40893758884	-0.01912757637
110	DALYs (Disability-Adjusted Life Years)	Oceania	Both	Age-standardized	Breast cancer	Dietary risks	Rate	2003	41.96695682892	90.27786416025	-0.01878174689
111	DALYs (Disability-Adjusted Life Years)	Oceania	Both	Age-standardized	Breast cancer	Dietary risks	Rate	2004	41.45887630331	88.41352638715	-0.01834002187
112	DALYs (Disability-Adjusted Life Years)	Oceania	Both	Age-standardized	Breast cancer	Dietary risks	Rate	2005	41.70022035599	89.31624101537	-0.01692511589
113	DALYs (Disability-Adjusted Life Years)	Oceania	Both	Age-standardized	Breast cancer	Dietary risks	Rate	2006	41.88437211865	89.4898527375	-0.01852983464
114	DALYs (Disability-Adjusted Life Years)	Oceania	Both	Age-standardized	Breast cancer	Dietary risks	Rate	2007	42.29474286546	90.7472998722	-0.01773408269
115	DALYs (Disability-Adjusted Life Years)	Oceania	Both	Age-standardized	Breast cancer	Dietary risks	Rate	2008	42.2906225812	91.54255336615	-0.01223203822
116	DALYs (Disability-Adjusted Life Years)	Oceania	Both	Age-standardized	Breast cancer	Dietary risks	Rate	2009	42.09280405343	92.57448557617	-0.01220874059999999
117	DALYs (Disability-Adjusted Life Years)	Oceania	Both	Age-standardized	Breast cancer	Dietary risks	Rate	2010	43.26229607537	96.35645241848	-0.01531578632
118	DALYs (Disability-Adjusted Life Years)	Oceania	Both	Age-standardized	Breast cancer	Dietary risks	Rate	2011	44.17818853042	98.38950627294	-0.01578234127
119	DALYs (Disability-Adjusted Life Years)	Oceania	Both	Age-standardized	Breast cancer	Dietary risks	Rate	2012	44.49944292976	98.50988846606	-0.01599357921
120	DALYs (Disability-Adjusted Life Years)	Oceania	Both	Age-standardized	Breast cancer	Dietary risks	Rate	2013	44.13516776435	97.02593519322	-0.01611549702
121	DALYs (Disability-Adjusted Life Years)	Oceania	Both	Age-standardized	Breast cancer	Dietary risks	Rate	2014	44.72885074283	98.50041709677	-0.0195988933
122	DALYs (Disability-Adjusted Life Years)	Oceania	Both	Age-standardized	Breast cancer	Dietary risks	Rate	2015	45.80333956109	98.76045781659	-0.0195100805
123	DALYs (Disability-Adjusted Life Years)	Oceania	Both	Age-standardized	Breast cancer	Dietary risks	Rate	2016	45.60854751393	97.44264911849	-0.02061132083
124	DALYs (Disability-Adjusted Life Years)	Oceania	Both	Age-standardized	Breast cancer	Dietary risks	Rate	2017	46.37478433297	99.85639413112	-0.02166322872
125	DALYs (Disability-Adjusted Life Years)	Oceania	Both	Age-standardized	Breast cancer	Dietary risks	Rate	2018	46.51579642087	101.60749526172	-0.01834046203999999
126	DALYs (Disability-Adjusted Life Years)	Oceania	Both	Age-standardized	Breast cancer	Dietary risks	Rate	2019	47.35461450154	102.8766925382	-0.01874000567
127	DALYs (Disability-Adjusted Life Years)	Oceania	Both	Age-standardized	Breast cancer	Dietary risks	Rate	2020	47.02819514759	102.48471695407	-0.02071824719
128	DALYs (Disability-Adjusted Life Years)	Oceania	Both	Age-standardized	Breast cancer	Dietary risks	Rate	2021	46.72476799587	102.97974896352	-0.01454841467
129	DALYs (Disability-Adjusted Life Years)	Eastern Europe	Both	Age-standardized	Breast cancer	Dietary risks	Rate	1990	47.41293715242	101.32335368205	-0.01431011916
130	DALYs (Disability-Adjusted Life Years)	Eastern Europe	Both	Age-standardized	Breast cancer	Dietary risks	Rate	1991	48.5416807643	103.09577233278	-0.01525339285
131	DALYs (Disability-Adjusted Life Years)	Eastern Europe	Both	Age-standardized	Breast cancer	Dietary risks	Rate	1992	50.11120611717001	106.60435885537	-0.0168338443
132	DALYs (Disability-Adjusted Life Years)	Eastern Europe	Both	Age-standardized	Breast cancer	Dietary risks	Rate	1993	53.80647949479	114.75730497472	-0.0202645532
133	DALYs (Disability-Adjusted Life Years)	Eastern Europe	Both	Age-standardized	Breast cancer	Dietary risks	Rate	1994	55.68914709589	118.70620437837	-0.02428870733999999
134	DALYs (Disability-Adjusted Life Years)	Eastern Europe	Both	Age-standardized	Breast cancer	Dietary risks	Rate	1995	54.99664727942999	117.49426276007	-0.02468655885
135	DALYs (Disability-Adjusted Life Years)	Eastern Europe	Both	Age-standardized	Breast cancer	Dietary risks	Rate	1996	53.79214483228	114.70622093304	-0.02421368903
136	DALYs (Disability-Adjusted Life Years)	Eastern Europe	Both	Age-standardized	Breast cancer	Dietary risks	Rate	1997	52.93361557865	112.70540219978	-0.02380293975
137	DALYs (Disability-Adjusted Life Years)	Eastern Europe	Both	Age-standardized	Breast cancer	Dietary risks	Rate	1998	52.46180007208	110.96794972173	-0.02371994794
138	DALYs (Disability-Adjusted Life Years)	Eastern Europe	Both	Age-standardized	Breast cancer	Dietary risks	Rate	1999	54.69110713737	116.11045305641	-0.02868062803
139	DALYs (Disability-Adjusted Life Years)	Eastern Europe	Both	Age-standardized	Breast cancer	Dietary risks	Rate	2000	54.60845466871	115.64134708282	-0.02790057423
140	DALYs (Disability-Adjusted Life Years)	Eastern Europe	Both	Age-standardized	Breast cancer	Dietary risks	Rate	2001	54.01805397006999	114.51136417401	-0.02486277382
141	DALYs (Disability-Adjusted Life Years)	Eastern Europe	Both	Age-standardized	Breast cancer	Dietary risks	Rate	2002	53.88412133327	114.50019142265	-0.02512196988
142	DALYs (Disability-Adjusted Life Years)	Eastern Europe	Both	Age-standardized	Breast cancer	Dietary risks	Rate	2003	54.30440842643	114.97247426412	-0.02434175469
143	DALYs (Disability-Adjusted Life Years)	Eastern Europe	Both	Age-standardized	Breast cancer	Dietary risks	Rate	2004	53.4722674755	113.2844713914	-0.02390693169
144	DALYs (Disability-Adjusted Life Years)	Eastern Europe	Both	Age-standardized	Breast cancer	Dietary risks	Rate	2005	53.07944833592	113.15371271987	-0.0237611308
145	DALYs (Disability-Adjusted Life Years)	Eastern Europe	Both	Age-standardized	Breast cancer	Dietary risks	Rate	2006	49.90340071164	106.12430735608	-0.02178624819
146	DALYs (Disability-Adjusted Life Years)	Eastern Europe	Both	Age-standardized	Breast cancer	Dietary risks	Rate	2007	48.69764987518001	103.4060119443	-0.02010967303
147	DALYs (Disability-Adjusted Life Years)	Eastern Europe	Both	Age-standardized	Breast cancer	Dietary risks	Rate	2008	49.24327172032	104.60120715158	-0.02189620833
148	DALYs (Disability-Adjusted Life Years)	Eastern Europe	Both	Age-standardized	Breast cancer	Dietary risks	Rate	2009	48.00249192341	102.04736959089	-0.02131853117
149	DALYs (Disability-Adjusted Life Years)	Eastern Europe	Both	Age-standardized	Breast cancer	Dietary risks	Rate	2010	48.17083578676	102.0141575555	-0.02168329164
150	DALYs (Disability-Adjusted Life Years)	Eastern Europe	Both	Age-standardized	Breast cancer	Dietary risks	Rate	2011	46.30394795002	98.47976019582	-0.02277301914
151	DALYs (Disability-Adjusted Life Years)	Eastern Europe	Both	Age-standardized	Breast cancer	Dietary risks	Rate	2012	45.54113569563	96.88761333954	-0.02275210974
152	DALYs (Disability-Adjusted Life Years)	Eastern Europe	Both	Age-standardized	Breast cancer	Dietary risks	Rate	2013	45.06972868733	95.86654134716	-0.01861592083
153	DALYs (Disability-Adjusted Life Years)	Eastern Europe	Both	Age-standardized	Breast cancer	Dietary risks	Rate	2014	44.668873588	95.21305445235	-0.01744853831
154	DALYs (Disability-Adjusted Life Years)	Eastern Europe	Both	Age-standardized	Breast cancer	Dietary risks	Rate	2015	43.96887738021	93.453716857	-0.01535827455
155	DALYs (Disability-Adjusted Life Years)	Eastern Europe	Both	Age-standardized	Breast cancer	Dietary risks	Rate	2016	43.08686611401	91.32325689355	-0.01278234009
156	DALYs (Disability-Adjusted Life Years)	Eastern Europe	Both	Age-standardized	Breast cancer	Dietary risks	Rate	2017	41.52737520294	88.00818537425	-0.0133076599
157	DALYs (Disability-Adjusted Life Years)	Eastern Europe	Both	Age-standardized	Breast cancer	Dietary risks	Rate	2018	41.92503869984	88.57991876237	-0.01322450548
158	DALYs (Disability-Adjusted Life Years)	Eastern Europe	Both	Age-standardized	Breast cancer	Dietary risks	Rate	2019	41.39786569161	87.23843252120001	-0.01242717051
159	DALYs (Disability-Adjusted Life Years)	Eastern Europe	Both	Age-standardized	Breast cancer	Dietary risks	Rate	2020	40.48776133644	85.30205091298	-0.01303523324
160	DALYs (Disability-Adjusted Life Years)	Eastern Europe	Both	Age-standardized	Breast cancer	Dietary risks	Rate	2021	41.51202760288	89.36918348847	-0.01580972011
161	DALYs (Disability-Adjusted Life Years)	Central Europe	Both	Age-standardized	Breast cancer	Dietary risks	Rate	1990	48.515050847	102.62834838073	-0.01615467834
162	DALYs (Disability-Adjusted Life Years)	Central Europe	Both	Age-standardized	Breast cancer	Dietary risks	Rate	1991	49.2109638044	103.96277103378	-0.01680064756
163	DALYs (Disability-Adjusted Life Years)	Central Europe	Both	Age-standardized	Breast cancer	Dietary risks	Rate	1992	49.58672519266	105.48336326295	-0.01793913743
164	DALYs (Disability-Adjusted Life Years)	Central Europe	Both	Age-standardized	Breast cancer	Dietary risks	Rate	1993	49.42793681597	104.49950015699	-0.01831676518
165	DALYs (Disability-Adjusted Life Years)	Central Europe	Both	Age-standardized	Breast cancer	Dietary risks	Rate	1994	50.03512694651	105.69563664337	-0.01927879261
166	DALYs (Disability-Adjusted Life Years)	Central Europe	Both	Age-standardized	Breast cancer	Dietary risks	Rate	1995	50.81449037956	107.13736730776	-0.02136634131
167	DALYs (Disability-Adjusted Life Years)	Central Europe	Both	Age-standardized	Breast cancer	Dietary risks	Rate	1996	50.39839271787	106.03257257102	-0.02070242942
168	DALYs (Disability-Adjusted Life Years)	Central Europe	Both	Age-standardized	Breast cancer	Dietary risks	Rate	1997	51.13437651225	107.97592567596	-0.01951950957
169	DALYs (Disability-Adjusted Life Years)	Central Europe	Both	Age-standardized	Breast cancer	Dietary risks	Rate	1998	50.67091051999	107.4536991136	-0.02124568515
170	DALYs (Disability-Adjusted Life Years)	Central Europe	Both	Age-standardized	Breast cancer	Dietary risks	Rate	1999	51.28512644267	108.53599911704	-0.02138159054
171	DALYs (Disability-Adjusted Life Years)	Central Europe	Both	Age-standardized	Breast cancer	Dietary risks	Rate	2000	50.45798339419	106.20197323021	-0.01880483885
172	DALYs (Disability-Adjusted Life Years)	Central Europe	Both	Age-standardized	Breast cancer	Dietary risks	Rate	2001	50.12881432195	105.65233574899	-0.02227048514
173	DALYs (Disability-Adjusted Life Years)	Central Europe	Both	Age-standardized	Breast cancer	Dietary risks	Rate	2002	49.57700670865	104.20455214019	-0.0198859644
174	DALYs (Disability-Adjusted Life Years)	Central Europe	Both	Age-standardized	Breast cancer	Dietary risks	Rate	2003	49.72708855189001	105.09561948092	-0.0195566494
175	DALYs (Disability-Adjusted Life Years)	Central Europe	Both	Age-standardized	Breast cancer	Dietary risks	Rate	2004	49.13592392313001	103.40868886542	-0.01892832622
176	DALYs (Disability-Adjusted Life Years)	Central Europe	Both	Age-standardized	Breast cancer	Dietary risks	Rate	2005	49.22992718628	104.25523754104	-0.01744843571
177	DALYs (Disability-Adjusted Life Years)	Central Europe	Both	Age-standardized	Breast cancer	Dietary risks	Rate	2006	48.25524834936	101.95378019393	-0.01878071946
178	DALYs (Disability-Adjusted Life Years)	Central Europe	Both	Age-standardized	Breast cancer	Dietary risks	Rate	2007	47.63203888622	100.58787682249	-0.01895228394
179	DALYs (Disability-Adjusted Life Years)	Central Europe	Both	Age-standardized	Breast cancer	Dietary risks	Rate	2008	46.87971295444	99.19541103242	-0.01485576124
180	DALYs (Disability-Adjusted Life Years)	Central Europe	Both	Age-standardized	Breast cancer	Dietary risks	Rate	2009	46.40702453202	98.234398514	-0.01624377873
181	DALYs (Disability-Adjusted Life Years)	Central Europe	Both	Age-standardized	Breast cancer	Dietary risks	Rate	2010	45.08837276909	95.62224787021	-0.01561314206
182	DALYs (Disability-Adjusted Life Years)	Central Europe	Both	Age-standardized	Breast cancer	Dietary risks	Rate	2011	44.77294610739	94.9494205984	-0.01644089964
183	DALYs (Disability-Adjusted Life Years)	Central Europe	Both	Age-standardized	Breast cancer	Dietary risks	Rate	2012	44.66139847798	95.01743684708	-0.01766330298
184	DALYs (Disability-Adjusted Life Years)	Central Europe	Both	Age-standardized	Breast cancer	Dietary risks	Rate	2013	44.15625113561	94.12645317862	-0.0204039841
185	DALYs (Disability-Adjusted Life Years)	Central Europe	Both	Age-standardized	Breast cancer	Dietary risks	Rate	2014	44.45503463276	95.01611275022	-0.0204397433
186	DALYs (Disability-Adjusted Life Years)	Central Europe	Both	Age-standardized	Breast cancer	Dietary risks	Rate	2015	44.74715319618	94.93761833705	-0.0212702715
187	DALYs (Disability-Adjusted Life Years)	Central Europe	Both	Age-standardized	Breast cancer	Dietary risks	Rate	2016	44.19812576656	93.81841525497	-0.0219388728
188	DALYs (Disability-Adjusted Life Years)	Central Europe	Both	Age-standardized	Breast cancer	Dietary risks	Rate	2017	44.25883075124	93.78446489413	-0.02112770168
189	DALYs (Disability-Adjusted Life Years)	Central Europe	Both	Age-standardized	Breast cancer	Dietary risks	Rate	2018	43.81405258758	92.69479547387	-0.02083353485
190	DALYs (Disability-Adjusted Life Years)	Central Europe	Both	Age-standardized	Breast cancer	Dietary risks	Rate	2019	43.16606013561	91.31206700874	-0.01923746072
191	DALYs (Disability-Adjusted Life Years)	Central Europe	Both	Age-standardized	Breast cancer	Dietary risks	Rate	2020	41.67232473262001	88.14762136552001	-0.01938110995
192	DALYs (Disability-Adjusted Life Years)	Central Europe	Both	Age-standardized	Breast cancer	Dietary risks	Rate	2021	42.09658657647	90.21154232097	-0.01839495496
193	DALYs (Disability-Adjusted Life Years)	High-income Asia Pacific	Both	Age-standardized	Breast cancer	Dietary risks	Rate	1990	18.51670569835	39.34926249969	-0.00783363592
194	DALYs (Disability-Adjusted Life Years)	High-income Asia Pacific	Both	Age-standardized	Breast cancer	Dietary risks	Rate	1991	19.02189200378	40.45334318274	-0.00823937479
195	DALYs (Disability-Adjusted Life Years)	High-income Asia Pacific	Both	Age-standardized	Breast cancer	Dietary risks	Rate	1992	19.26684020259	40.96753054186	-0.00846811652
196	DALYs (Disability-Adjusted Life Years)	High-income Asia Pacific	Both	Age-standardized	Breast cancer	Dietary risks	Rate	1993	19.58183031928	41.50879484346	-0.00860985011
197	DALYs (Disability-Adjusted Life Years)	High-income Asia Pacific	Both	Age-standardized	Breast cancer	Dietary risks	Rate	1994	20.05026846941	42.26268063509	-0.00847600776
198	DALYs (Disability-Adjusted Life Years)	High-income Asia Pacific	Both	Age-standardized	Breast cancer	Dietary risks	Rate	1995	20.75437186727	43.76442881333	-0.00899300595
199	DALYs (Disability-Adjusted Life Years)	High-income Asia Pacific	Both	Age-standardized	Breast cancer	Dietary risks	Rate	1996	21.05073719995	44.36718083401	-0.00786138878
200	DALYs (Disability-Adjusted Life Years)	High-income Asia Pacific	Both	Age-standardized	Breast cancer	Dietary risks	Rate	1997	21.49300130831	45.07388787063	-0.00744293965
201	DALYs (Disability-Adjusted Life Years)	High-income Asia Pacific	Both	Age-standardized	Breast cancer	Dietary risks	Rate	1998	21.7711920742	45.80031943694	-0.00760151001
202	DALYs (Disability-Adjusted Life Years)	High-income Asia Pacific	Both	Age-standardized	Breast cancer	Dietary risks	Rate	1999	21.91157115799	46.09209307227	-0.00838127216999999
203	DALYs (Disability-Adjusted Life Years)	High-income Asia Pacific	Both	Age-standardized	Breast cancer	Dietary risks	Rate	2000	22.13631023305	46.67275321346	-0.00777194643
204	DALYs (Disability-Adjusted Life Years)	High-income Asia Pacific	Both	Age-standardized	Breast cancer	Dietary risks	Rate	2001	22.39768298539	47.41679956773	-0.00780782676
205	DALYs (Disability-Adjusted Life Years)	High-income Asia Pacific	Both	Age-standardized	Breast cancer	Dietary risks	Rate	2002	22.09516541923	46.77011359706	-0.00765002054999999
206	DALYs (Disability-Adjusted Life Years)	High-income Asia Pacific	Both	Age-standardized	Breast cancer	Dietary risks	Rate	2003	22.16290394228	46.87310961368	-0.00786278281
207	DALYs (Disability-Adjusted Life Years)	High-income Asia Pacific	Both	Age-standardized	Breast cancer	Dietary risks	Rate	2004	22.6929012812	48.06698437803	-0.00745707903
208	DALYs (Disability-Adjusted Life Years)	High-income Asia Pacific	Both	Age-standardized	Breast cancer	Dietary risks	Rate	2005	22.89629317761	48.58413443463	-0.00783239854
209	DALYs (Disability-Adjusted Life Years)	High-income Asia Pacific	Both	Age-standardized	Breast cancer	Dietary risks	Rate	2006	23.07549160951	49.01063136993	-0.00780697358999999
210	DALYs (Disability-Adjusted Life Years)	High-income Asia Pacific	Both	Age-standardized	Breast cancer	Dietary risks	Rate	2007	23.08062937304	48.98769533677	-0.00744700092999999
211	DALYs (Disability-Adjusted Life Years)	High-income Asia Pacific	Both	Age-standardized	Breast cancer	Dietary risks	Rate	2008	23.23502274752	49.52758313588001	-0.00769007561
212	DALYs (Disability-Adjusted Life Years)	High-income Asia Pacific	Both	Age-standardized	Breast cancer	Dietary risks	Rate	2009	23.17508413174	49.25492886921	-0.00727980092
213	DALYs (Disability-Adjusted Life Years)	High-income Asia Pacific	Both	Age-standardized	Breast cancer	Dietary risks	Rate	2010	23.32560056012	49.63338841106	-0.00818454156
214	DALYs (Disability-Adjusted Life Years)	High-income Asia Pacific	Both	Age-standardized	Breast cancer	Dietary risks	Rate	2011	23.43235097052	49.9605988517	-0.00813083282
215	DALYs (Disability-Adjusted Life Years)	High-income Asia Pacific	Both	Age-standardized	Breast cancer	Dietary risks	Rate	2012	22.86859693473	48.48951592423	-0.00878558669
216	DALYs (Disability-Adjusted Life Years)	High-income Asia Pacific	Both	Age-standardized	Breast cancer	Dietary risks	Rate	2013	23.00588619591	48.8836942906	-0.00918842308
217	DALYs (Disability-Adjusted Life Years)	High-income Asia Pacific	Both	Age-standardized	Breast cancer	Dietary risks	Rate	2014	22.86267590096	48.70690288999	-0.00909132057
218	DALYs (Disability-Adjusted Life Years)	High-income Asia Pacific	Both	Age-standardized	Breast cancer	Dietary risks	Rate	2015	22.84270290222	48.46808051859	-0.00963983117
219	DALYs (Disability-Adjusted Life Years)	High-income Asia Pacific	Both	Age-standardized	Breast cancer	Dietary risks	Rate	2016	23.11377500664	49.28537171876	-0.00770280395
220	DALYs (Disability-Adjusted Life Years)	High-income Asia Pacific	Both	Age-standardized	Breast cancer	Dietary risks	Rate	2017	22.86628047234	48.67930764682	-0.00858302993
221	DALYs (Disability-Adjusted Life Years)	High-income Asia Pacific	Both	Age-standardized	Breast cancer	Dietary risks	Rate	2018	22.79232232299	48.92740499735	-0.00875223719999999
222	DALYs (Disability-Adjusted Life Years)	High-income Asia Pacific	Both	Age-standardized	Breast cancer	Dietary risks	Rate	2019	22.64359046056	48.62137450268	-0.00784551693
223	DALYs (Disability-Adjusted Life Years)	High-income Asia Pacific	Both	Age-standardized	Breast cancer	Dietary risks	Rate	2020	22.16245727103	47.50337962544	-0.00738712853999999
224	DALYs (Disability-Adjusted Life Years)	High-income Asia Pacific	Both	Age-standardized	Breast cancer	Dietary risks	Rate	2021	21.91499002061	46.74139855751	-0.00757599432
225	DALYs (Disability-Adjusted Life Years)	Western Europe	Both	Age-standardized	Breast cancer	Dietary risks	Rate	1990	64.42183941789	135.83953270558	-0.0260493689
226	DALYs (Disability-Adjusted Life Years)	Western Europe	Both	Age-standardized	Breast cancer	Dietary risks	Rate	1991	64.11942253856	135.18568140281	-0.02561654282
227	DALYs (Disability-Adjusted Life Years)	Western Europe	Both	Age-standardized	Breast cancer	Dietary risks	Rate	1992	63.66725072225	134.24520198092	-0.02627300951
228	DALYs (Disability-Adjusted Life Years)	Western Europe	Both	Age-standardized	Breast cancer	Dietary risks	Rate	1993	63.52818816224	134.4036066238	-0.02735486246
229	DALYs (Disability-Adjusted Life Years)	Western Europe	Both	Age-standardized	Breast cancer	Dietary risks	Rate	1994	62.66532583812	132.781590032	-0.02563848513
230	DALYs (Disability-Adjusted Life Years)	Western Europe	Both	Age-standardized	Breast cancer	Dietary risks	Rate	1995	62.14926822712	131.31709792048	-0.02500544226999999
231	DALYs (Disability-Adjusted Life Years)	Western Europe	Both	Age-standardized	Breast cancer	Dietary risks	Rate	1996	61.03556310286	128.84729817807	-0.02429609122999999
232	DALYs (Disability-Adjusted Life Years)	Western Europe	Both	Age-standardized	Breast cancer	Dietary risks	Rate	1997	59.44300851254	125.83264626724	-0.02358392085
233	DALYs (Disability-Adjusted Life Years)	Western Europe	Both	Age-standardized	Breast cancer	Dietary risks	Rate	1998	58.15890736924	123.31322856264	-0.02211454103
234	DALYs (Disability-Adjusted Life Years)	Western Europe	Both	Age-standardized	Breast cancer	Dietary risks	Rate	1999	57.05139215221	120.8957948941	-0.02224249661
235	DALYs (Disability-Adjusted Life Years)	Western Europe	Both	Age-standardized	Breast cancer	Dietary risks	Rate	2000	56.27761598033999	119.20746778704	-0.01854480755
236	DALYs (Disability-Adjusted Life Years)	Western Europe	Both	Age-standardized	Breast cancer	Dietary risks	Rate	2001	55.23420525317	117.02810153454	-0.01646485264
237	DALYs (Disability-Adjusted Life Years)	Western Europe	Both	Age-standardized	Breast cancer	Dietary risks	Rate	2002	54.28104626426001	115.00951912903	-0.01618395719
238	DALYs (Disability-Adjusted Life Years)	Western Europe	Both	Age-standardized	Breast cancer	Dietary risks	Rate	2003	53.10413303608	112.86698232976	-0.01910431025
239	DALYs (Disability-Adjusted Life Years)	Western Europe	Both	Age-standardized	Breast cancer	Dietary risks	Rate	2004	51.62980571905	110.05158822796	-0.01792349814999999
240	DALYs (Disability-Adjusted Life Years)	Western Europe	Both	Age-standardized	Breast cancer	Dietary risks	Rate	2005	50.64680196723	107.95613089131	-0.01872650835
241	DALYs (Disability-Adjusted Life Years)	Western Europe	Both	Age-standardized	Breast cancer	Dietary risks	Rate	2006	49.71771284483	105.93307579296	-0.01576052288
242	DALYs (Disability-Adjusted Life Years)	Western Europe	Both	Age-standardized	Breast cancer	Dietary risks	Rate	2007	48.84416290813	104.10766483766	-0.01671797017
243	DALYs (Disability-Adjusted Life Years)	Western Europe	Both	Age-standardized	Breast cancer	Dietary risks	Rate	2008	48.38776534228	103.12737498953	-0.01504036746
244	DALYs (Disability-Adjusted Life Years)	Western Europe	Both	Age-standardized	Breast cancer	Dietary risks	Rate	2009	47.30984988848	100.81537500644	-0.02024193253
245	DALYs (Disability-Adjusted Life Years)	Western Europe	Both	Age-standardized	Breast cancer	Dietary risks	Rate	2010	46.16816201276	98.20569869716	-0.01877111529
246	DALYs (Disability-Adjusted Life Years)	Western Europe	Both	Age-standardized	Breast cancer	Dietary risks	Rate	2011	45.15977121213	96.10762566895	-0.01791767105
247	DALYs (Disability-Adjusted Life Years)	Western Europe	Both	Age-standardized	Breast cancer	Dietary risks	Rate	2012	44.21909308905	94.10032242264	-0.01998065231
248	DALYs (Disability-Adjusted Life Years)	Western Europe	Both	Age-standardized	Breast cancer	Dietary risks	Rate	2013	43.47960733358	92.24636160392	-0.02006628777
249	DALYs (Disability-Adjusted Life Years)	Western Europe	Both	Age-standardized	Breast cancer	Dietary risks	Rate	2014	42.41934514494	90.25326966739	-0.01994813092
250	DALYs (Disability-Adjusted Life Years)	Western Europe	Both	Age-standardized	Breast cancer	Dietary risks	Rate	2015	42.0623117219	89.68411205395	-0.01913806927
251	DALYs (Disability-Adjusted Life Years)	Western Europe	Both	Age-standardized	Breast cancer	Dietary risks	Rate	2016	41.9839191846	89.53106963585	-0.02047331957
252	DALYs (Disability-Adjusted Life Years)	Western Europe	Both	Age-standardized	Breast cancer	Dietary risks	Rate	2017	41.27320975926	88.21995038031	-0.01965020471999999
253	DALYs (Disability-Adjusted Life Years)	Western Europe	Both	Age-standardized	Breast cancer	Dietary risks	Rate	2018	40.88300577793	87.39645138053001	-0.02056001055999999
254	DALYs (Disability-Adjusted Life Years)	Western Europe	Both	Age-standardized	Breast cancer	Dietary risks	Rate	2019	39.93732977842	85.54855701344	-0.02018303624
255	DALYs (Disability-Adjusted Life Years)	Western Europe	Both	Age-standardized	Breast cancer	Dietary risks	Rate	2020	37.71342780918	80.59902915838	-0.01854198513999999
256	DALYs (Disability-Adjusted Life Years)	Western Europe	Both	Age-standardized	Breast cancer	Dietary risks	Rate	2021	37.42346563245	80.11852935558001	-0.01850053439
257	DALYs (Disability-Adjusted Life Years)	Australasia	Both	Age-standardized	Breast cancer	Dietary risks	Rate	1990	57.73129001482	124.05786433606	-0.03792030885
258	DALYs (Disability-Adjusted Life Years)	Australasia	Both	Age-standardized	Breast cancer	Dietary risks	Rate	1991	57.23796677644999	122.27925319305	-0.03654253382
259	DALYs (Disability-Adjusted Life Years)	Australasia	Both	Age-standardized	Breast cancer	Dietary risks	Rate	1992	55.7633748685	119.1778786899	-0.03510326903
260	DALYs (Disability-Adjusted Life Years)	Australasia	Both	Age-standardized	Breast cancer	Dietary risks	Rate	1993	56.05440430275	119.74882588991	-0.03689820933
261	DALYs (Disability-Adjusted Life Years)	Australasia	Both	Age-standardized	Breast cancer	Dietary risks	Rate	1994	55.98984012604	119.79266893903	-0.03686295151
262	DALYs (Disability-Adjusted Life Years)	Australasia	Both	Age-standardized	Breast cancer	Dietary risks	Rate	1995	54.611048262	116.62076284473	-0.03596782446
263	DALYs (Disability-Adjusted Life Years)	Australasia	Both	Age-standardized	Breast cancer	Dietary risks	Rate	1996	53.48899363566999	114.50681212909	-0.03482304689
264	DALYs (Disability-Adjusted Life Years)	Australasia	Both	Age-standardized	Breast cancer	Dietary risks	Rate	1997	52.26777115908	112.55444431357	-0.03682289667
265	DALYs (Disability-Adjusted Life Years)	Australasia	Both	Age-standardized	Breast cancer	Dietary risks	Rate	1998	50.97919887288	109.76610018172	-0.03625793821
266	DALYs (Disability-Adjusted Life Years)	Australasia	Both	Age-standardized	Breast cancer	Dietary risks	Rate	1999	49.74512454629	107.45431263255	-0.03488519338
267	DALYs (Disability-Adjusted Life Years)	Australasia	Both	Age-standardized	Breast cancer	Dietary risks	Rate	2000	48.70933100548	104.52781912374	-0.02614153523999999
268	DALYs (Disability-Adjusted Life Years)	Australasia	Both	Age-standardized	Breast cancer	Dietary risks	Rate	2001	47.78076103214	102.87441046178	-0.02740611459
269	DALYs (Disability-Adjusted Life Years)	Australasia	Both	Age-standardized	Breast cancer	Dietary risks	Rate	2002	47.4200858724	102.43066399968	-0.02677309751
270	DALYs (Disability-Adjusted Life Years)	Australasia	Both	Age-standardized	Breast cancer	Dietary risks	Rate	2003	46.20366376259	99.22808245916	-0.02628351426
271	DALYs (Disability-Adjusted Life Years)	Australasia	Both	Age-standardized	Breast cancer	Dietary risks	Rate	2004	45.12136655646	96.53242681281	-0.02485607647
272	DALYs (Disability-Adjusted Life Years)	Australasia	Both	Age-standardized	Breast cancer	Dietary risks	Rate	2005	43.88780470988	93.31014698527	-0.02394294923
273	DALYs (Disability-Adjusted Life Years)	Australasia	Both	Age-standardized	Breast cancer	Dietary risks	Rate	2006	42.49136355759	90.91722976357	-0.03111327172
274	DALYs (Disability-Adjusted Life Years)	Australasia	Both	Age-standardized	Breast cancer	Dietary risks	Rate	2007	41.88287158846	90.07979894953	-0.03157108639
275	DALYs (Disability-Adjusted Life Years)	Australasia	Both	Age-standardized	Breast cancer	Dietary risks	Rate	2008	41.54943688693	88.99602826027	-0.03134041536
276	DALYs (Disability-Adjusted Life Years)	Australasia	Both	Age-standardized	Breast cancer	Dietary risks	Rate	2009	41.01810520657001	87.60644365089	-0.03103423353999999
277	DALYs (Disability-Adjusted Life Years)	Australasia	Both	Age-standardized	Breast cancer	Dietary risks	Rate	2010	40.46612518053	86.08710122803	-0.0210802642
278	DALYs (Disability-Adjusted Life Years)	Australasia	Both	Age-standardized	Breast cancer	Dietary risks	Rate	2011	39.81780981932	84.46318168245	-0.0206463665
279	DALYs (Disability-Adjusted Life Years)	Australasia	Both	Age-standardized	Breast cancer	Dietary risks	Rate	2012	38.85453536987	82.58069853083	-0.02050045449
280	DALYs (Disability-Adjusted Life Years)	Australasia	Both	Age-standardized	Breast cancer	Dietary risks	Rate	2013	38.62159561605	81.76124513854	-0.0218515517
281	DALYs (Disability-Adjusted Life Years)	Australasia	Both	Age-standardized	Breast cancer	Dietary risks	Rate	2014	37.85104022313	79.72155913787999	-0.02057397719
282	DALYs (Disability-Adjusted Life Years)	Australasia	Both	Age-standardized	Breast cancer	Dietary risks	Rate	2015	37.41047042544	79.16189875911	-0.02557852583999999
283	DALYs (Disability-Adjusted Life Years)	Australasia	Both	Age-standardized	Breast cancer	Dietary risks	Rate	2016	36.60656349444	78.11283923896	-0.02054228405
284	DALYs (Disability-Adjusted Life Years)	Australasia	Both	Age-standardized	Breast cancer	Dietary risks	Rate	2017	35.10628097004	74.56300184009	-0.02010897620999999
285	DALYs (Disability-Adjusted Life Years)	Australasia	Both	Age-standardized	Breast cancer	Dietary risks	Rate	2018	34.84768824399	73.64908500408	-0.01662557381
286	DALYs (Disability-Adjusted Life Years)	Australasia	Both	Age-standardized	Breast cancer	Dietary risks	Rate	2019	35.10981988633	74.67268007413	-0.01869970685999999
287	DALYs (Disability-Adjusted Life Years)	Australasia	Both	Age-standardized	Breast cancer	Dietary risks	Rate	2020	33.05798893245	69.54726216628	-0.01885644205
288	DALYs (Disability-Adjusted Life Years)	Australasia	Both	Age-standardized	Breast cancer	Dietary risks	Rate	2021	33.40101615418	70.75677819978	-0.02008120656
289	DALYs (Disability-Adjusted Life Years)	Caribbean	Both	Age-standardized	Breast cancer	Dietary risks	Rate	1990	40.02212291501	85.65237063021999	-0.02093492067
290	DALYs (Disability-Adjusted Life Years)	Caribbean	Both	Age-standardized	Breast cancer	Dietary risks	Rate	1991	40.08649568735	85.08080525961	-0.0205490593
291	DALYs (Disability-Adjusted Life Years)	Caribbean	Both	Age-standardized	Breast cancer	Dietary risks	Rate	1992	40.37641714394	84.90239048838001	-0.02012361662
292	DALYs (Disability-Adjusted Life Years)	Caribbean	Both	Age-standardized	Breast cancer	Dietary risks	Rate	1993	40.82040254982	85.92627670145	-0.01797828433
293	DALYs (Disability-Adjusted Life Years)	Caribbean	Both	Age-standardized	Breast cancer	Dietary risks	Rate	1994	40.71893764366	85.95341434055001	-0.01957736261
294	DALYs (Disability-Adjusted Life Years)	Caribbean	Both	Age-standardized	Breast cancer	Dietary risks	Rate	1995	40.64717702475	86.30510997408	-0.01962851797
295	DALYs (Disability-Adjusted Life Years)	Caribbean	Both	Age-standardized	Breast cancer	Dietary risks	Rate	1996	41.07557139526	85.96261022571	-0.01949614843
296	DALYs (Disability-Adjusted Life Years)	Caribbean	Both	Age-standardized	Breast cancer	Dietary risks	Rate	1997	39.95087668549	84.59167991522	-0.01713733329
297	DALYs (Disability-Adjusted Life Years)	Caribbean	Both	Age-standardized	Breast cancer	Dietary risks	Rate	1998	40.10022388563	85.37901583688	-0.01768864972
298	DALYs (Disability-Adjusted Life Years)	Caribbean	Both	Age-standardized	Breast cancer	Dietary risks	Rate	1999	40.37494196035	86.19607465645001	-0.01901446718
299	DALYs (Disability-Adjusted Life Years)	Caribbean	Both	Age-standardized	Breast cancer	Dietary risks	Rate	2000	40.18052029254	85.55592979961	-0.01847995833999999
300	DALYs (Disability-Adjusted Life Years)	Caribbean	Both	Age-standardized	Breast cancer	Dietary risks	Rate	2001	40.73912141738	87.07866076895	-0.02018372065
301	DALYs (Disability-Adjusted Life Years)	Caribbean	Both	Age-standardized	Breast cancer	Dietary risks	Rate	2002	40.183048003	85.75669374703	-0.0172625328
302	DALYs (Disability-Adjusted Life Years)	Caribbean	Both	Age-standardized	Breast cancer	Dietary risks	Rate	2003	40.73796728924	87.02593345197	-0.01988666522
303	DALYs (Disability-Adjusted Life Years)	Caribbean	Both	Age-standardized	Breast cancer	Dietary risks	Rate	2004	40.97027415307	87.19668461306999	-0.02158635809999999
304	DALYs (Disability-Adjusted Life Years)	Caribbean	Both	Age-standardized	Breast cancer	Dietary risks	Rate	2005	40.70454572761	86.11132732089	-0.02113807098
305	DALYs (Disability-Adjusted Life Years)	Caribbean	Both	Age-standardized	Breast cancer	Dietary risks	Rate	2006	40.28816912751	85.57168628181	-0.01926498097
306	DALYs (Disability-Adjusted Life Years)	Caribbean	Both	Age-standardized	Breast cancer	Dietary risks	Rate	2007	41.12515999309	88.02655617462999	-0.01878632291
307	DALYs (Disability-Adjusted Life Years)	Caribbean	Both	Age-standardized	Breast cancer	Dietary risks	Rate	2008	41.89842509663	89.27557605145	-0.01824938287999999
308	DALYs (Disability-Adjusted Life Years)	Caribbean	Both	Age-standardized	Breast cancer	Dietary risks	Rate	2009	42.32345562012	90.21501517636	-0.01884368248
309	DALYs (Disability-Adjusted Life Years)	Caribbean	Both	Age-standardized	Breast cancer	Dietary risks	Rate	2010	41.98893976532	88.45376282989	-0.02066951381
310	DALYs (Disability-Adjusted Life Years)	Caribbean	Both	Age-standardized	Breast cancer	Dietary risks	Rate	2011	41.88527675207	88.48839258085	-0.01818232499
311	DALYs (Disability-Adjusted Life Years)	Caribbean	Both	Age-standardized	Breast cancer	Dietary risks	Rate	2012	42.08164586322	88.38463800418	-0.01671178679
312	DALYs (Disability-Adjusted Life Years)	Caribbean	Both	Age-standardized	Breast cancer	Dietary risks	Rate	2013	42.1834633155	88.87574678244	-0.01864328476
313	DALYs (Disability-Adjusted Life Years)	Caribbean	Both	Age-standardized	Breast cancer	Dietary risks	Rate	2014	42.68326177551	90.28352629683	-0.02070920055
314	DALYs (Disability-Adjusted Life Years)	Caribbean	Both	Age-standardized	Breast cancer	Dietary risks	Rate	2015	42.66180685868	90.37079395278	-0.02220351428
315	DALYs (Disability-Adjusted Life Years)	Caribbean	Both	Age-standardized	Breast cancer	Dietary risks	Rate	2016	42.3472036614	90.56342835522	-0.02310071339
316	DALYs (Disability-Adjusted Life Years)	Caribbean	Both	Age-standardized	Breast cancer	Dietary risks	Rate	2017	41.83775944230999	89.81276104580999	-0.0210749514
317	DALYs (Disability-Adjusted Life Years)	Caribbean	Both	Age-standardized	Breast cancer	Dietary risks	Rate	2018	41.68421001865	89.52551380954	-0.02040285817
318	DALYs (Disability-Adjusted Life Years)	Caribbean	Both	Age-standardized	Breast cancer	Dietary risks	Rate	2019	42.16591359239001	90.43383093671	-0.01807367608
319	DALYs (Disability-Adjusted Life Years)	Caribbean	Both	Age-standardized	Breast cancer	Dietary risks	Rate	2020	41.14595164347	90.39944141558	-0.01597636962
320	DALYs (Disability-Adjusted Life Years)	Caribbean	Both	Age-standardized	Breast cancer	Dietary risks	Rate	2021	41.05472355244	90.27962796013	-0.01540188779
321	DALYs (Disability-Adjusted Life Years)	Southern Latin America	Both	Age-standardized	Breast cancer	Dietary risks	Rate	1990	60.16305393238	128.37960236798	-0.03534876659
322	DALYs (Disability-Adjusted Life Years)	Southern Latin America	Both	Age-standardized	Breast cancer	Dietary risks	Rate	1991	60.29763000744	128.67929184963	-0.04405564123
323	DALYs (Disability-Adjusted Life Years)	Southern Latin America	Both	Age-standardized	Breast cancer	Dietary risks	Rate	1992	59.61347913349	126.79874797832	-0.04395093829
324	DALYs (Disability-Adjusted Life Years)	Southern Latin America	Both	Age-standardized	Breast cancer	Dietary risks	Rate	1993	59.57923932930999	126.42947468788	-0.04406912481
325	DALYs (Disability-Adjusted Life Years)	Southern Latin America	Both	Age-standardized	Breast cancer	Dietary risks	Rate	1994	59.59021894597	126.1805680649	-0.03876585049
326	DALYs (Disability-Adjusted Life Years)	Southern Latin America	Both	Age-standardized	Breast cancer	Dietary risks	Rate	1995	59.98759321546	127.36021522987	-0.04480890297
327	DALYs (Disability-Adjusted Life Years)	Southern Latin America	Both	Age-standardized	Breast cancer	Dietary risks	Rate	1996	60.599944942	128.23206277116	-0.04457761662
328	DALYs (Disability-Adjusted Life Years)	Southern Latin America	Both	Age-standardized	Breast cancer	Dietary risks	Rate	1997	60.2634408642	127.75403497465	-0.04486963857
329	DALYs (Disability-Adjusted Life Years)	Southern Latin America	Both	Age-standardized	Breast cancer	Dietary risks	Rate	1998	59.70597860276001	126.54054139022	-0.04463437052
330	DALYs (Disability-Adjusted Life Years)	Southern Latin America	Both	Age-standardized	Breast cancer	Dietary risks	Rate	1999	59.11899054523001	125.63202484486	-0.04467538002999999
331	DALYs (Disability-Adjusted Life Years)	Southern Latin America	Both	Age-standardized	Breast cancer	Dietary risks	Rate	2000	58.34560437939	124.40453680043	-0.03900456359
332	DALYs (Disability-Adjusted Life Years)	Southern Latin America	Both	Age-standardized	Breast cancer	Dietary risks	Rate	2001	57.83653859457001	123.56809422967	-0.03869613226
333	DALYs (Disability-Adjusted Life Years)	Southern Latin America	Both	Age-standardized	Breast cancer	Dietary risks	Rate	2002	57.53658997274999	123.27712814538	-0.03940333854
334	DALYs (Disability-Adjusted Life Years)	Southern Latin America	Both	Age-standardized	Breast cancer	Dietary risks	Rate	2003	57.5937389812	124.09652128877	-0.04010609508
335	DALYs (Disability-Adjusted Life Years)	Southern Latin America	Both	Age-standardized	Breast cancer	Dietary risks	Rate	2004	56.46615895676	121.15078696344	-0.04077826794
336	DALYs (Disability-Adjusted Life Years)	Southern Latin America	Both	Age-standardized	Breast cancer	Dietary risks	Rate	2005	55.75491357164999	119.48251347967	-0.03099200496
337	DALYs (Disability-Adjusted Life Years)	Southern Latin America	Both	Age-standardized	Breast cancer	Dietary risks	Rate	2006	54.70932415016	116.80079885586	-0.03736770296
338	DALYs (Disability-Adjusted Life Years)	Southern Latin America	Both	Age-standardized	Breast cancer	Dietary risks	Rate	2007	54.05427738488	115.59272240047	-0.03933771163
339	DALYs (Disability-Adjusted Life Years)	Southern Latin America	Both	Age-standardized	Breast cancer	Dietary risks	Rate	2008	52.68478825767	112.27669126958	-0.03873558988
340	DALYs (Disability-Adjusted Life Years)	Southern Latin America	Both	Age-standardized	Breast cancer	Dietary risks	Rate	2009	52.97610787375	112.92351373918	-0.03982603667999999
341	DALYs (Disability-Adjusted Life Years)	Southern Latin America	Both	Age-standardized	Breast cancer	Dietary risks	Rate	2010	52.09754818542	110.9639584931	-0.03896379696
342	DALYs (Disability-Adjusted Life Years)	Southern Latin America	Both	Age-standardized	Breast cancer	Dietary risks	Rate	2011	51.23073181270001	108.87728244863	-0.039683149
343	DALYs (Disability-Adjusted Life Years)	Southern Latin America	Both	Age-standardized	Breast cancer	Dietary risks	Rate	2012	50.68189827966	107.96325953558	-0.03419463667
344	DALYs (Disability-Adjusted Life Years)	Southern Latin America	Both	Age-standardized	Breast cancer	Dietary risks	Rate	2013	49.8723589599	106.4360643737	-0.03209591091
345	DALYs (Disability-Adjusted Life Years)	Southern Latin America	Both	Age-standardized	Breast cancer	Dietary risks	Rate	2014	49.04952052645	104.77222707929	-0.03126740306
346	DALYs (Disability-Adjusted Life Years)	Southern Latin America	Both	Age-standardized	Breast cancer	Dietary risks	Rate	2015	48.9104397975	104.76773208345	-0.0368102379
347	DALYs (Disability-Adjusted Life Years)	Southern Latin America	Both	Age-standardized	Breast cancer	Dietary risks	Rate	2016	48.76131174249	103.78871170155	-0.03491493452
348	DALYs (Disability-Adjusted Life Years)	Southern Latin America	Both	Age-standardized	Breast cancer	Dietary risks	Rate	2017	48.18336498141	102.92773368012	-0.03216956744
349	DALYs (Disability-Adjusted Life Years)	Southern Latin America	Both	Age-standardized	Breast cancer	Dietary risks	Rate	2018	47.30087687385	101.55375778427	-0.03110396948
350	DALYs (Disability-Adjusted Life Years)	Southern Latin America	Both	Age-standardized	Breast cancer	Dietary risks	Rate	2019	47.17547418862	100.96816276138	-0.03106777957
351	DALYs (Disability-Adjusted Life Years)	Southern Latin America	Both	Age-standardized	Breast cancer	Dietary risks	Rate	2020	45.20991852483	96.73524912208	-0.0319533534
352	DALYs (Disability-Adjusted Life Years)	Southern Latin America	Both	Age-standardized	Breast cancer	Dietary risks	Rate	2021	43.2907224195	92.42254801819	-0.03015271576
353	DALYs (Disability-Adjusted Life Years)	High-income North America	Both	Age-standardized	Breast cancer	Dietary risks	Rate	1990	65.48629702228	139.70845865386	-0.02993458723
354	DALYs (Disability-Adjusted Life Years)	High-income North America	Both	Age-standardized	Breast cancer	Dietary risks	Rate	1991	64.87146621662001	138.41255877195	-0.03031913653
355	DALYs (Disability-Adjusted Life Years)	High-income North America	Both	Age-standardized	Breast cancer	Dietary risks	Rate	1992	63.31487535423	135.10956036849	-0.02612271078
356	DALYs (Disability-Adjusted Life Years)	High-income North America	Both	Age-standardized	Breast cancer	Dietary risks	Rate	1993	62.75401442208999	134.44275547112	-0.02448463389
357	DALYs (Disability-Adjusted Life Years)	High-income North America	Both	Age-standardized	Breast cancer	Dietary risks	Rate	1994	62.20497296384	132.99833750762	-0.02481427836
358	DALYs (Disability-Adjusted Life Years)	High-income North America	Both	Age-standardized	Breast cancer	Dietary risks	Rate	1995	61.36102333098	130.91252915859	-0.025192742
359	DALYs (Disability-Adjusted Life Years)	High-income North America	Both	Age-standardized	Breast cancer	Dietary risks	Rate	1996	59.52181632917001	126.6994380109	-0.02486147213
360	DALYs (Disability-Adjusted Life Years)	High-income North America	Both	Age-standardized	Breast cancer	Dietary risks	Rate	1997	57.53863377447001	122.62060030433	-0.02551732906
361	DALYs (Disability-Adjusted Life Years)	High-income North America	Both	Age-standardized	Breast cancer	Dietary risks	Rate	1998	55.59260455803	118.33994450637	-0.02246942624
362	DALYs (Disability-Adjusted Life Years)	High-income North America	Both	Age-standardized	Breast cancer	Dietary risks	Rate	1999	54.48547857714	116.1361740304	-0.02237580068
363	DALYs (Disability-Adjusted Life Years)	High-income North America	Both	Age-standardized	Breast cancer	Dietary risks	Rate	2000	53.70630511267	114.13486567782	-0.02226438499
364	DALYs (Disability-Adjusted Life Years)	High-income North America	Both	Age-standardized	Breast cancer	Dietary risks	Rate	2001	53.15368454014001	112.82733919385	-0.02223692201
365	DALYs (Disability-Adjusted Life Years)	High-income North America	Both	Age-standardized	Breast cancer	Dietary risks	Rate	2002	52.09664607087	110.55487177271	-0.02202176237
366	DALYs (Disability-Adjusted Life Years)	High-income North America	Both	Age-standardized	Breast cancer	Dietary risks	Rate	2003	51.09673213412	108.48736673335	-0.02215094687999999
367	DALYs (Disability-Adjusted Life Years)	High-income North America	Both	Age-standardized	Breast cancer	Dietary risks	Rate	2004	49.47624978161	104.86906555053	-0.02198602716
368	DALYs (Disability-Adjusted Life Years)	High-income North America	Both	Age-standardized	Breast cancer	Dietary risks	Rate	2005	48.42816325231	102.9010682399	-0.02178709717
369	DALYs (Disability-Adjusted Life Years)	High-income North America	Both	Age-standardized	Breast cancer	Dietary risks	Rate	2006	47.35588235045	100.65501231559	-0.02176710645
370	DALYs (Disability-Adjusted Life Years)	High-income North America	Both	Age-standardized	Breast cancer	Dietary risks	Rate	2007	46.02929217251	97.96965248922	-0.02236594269
371	DALYs (Disability-Adjusted Life Years)	High-income North America	Both	Age-standardized	Breast cancer	Dietary risks	Rate	2008	45.18543213412	96.24386555456	-0.02138618622
372	DALYs (Disability-Adjusted Life Years)	High-income North America	Both	Age-standardized	Breast cancer	Dietary risks	Rate	2009	44.68024481635	95.27454941706	-0.02161890286
373	DALYs (Disability-Adjusted Life Years)	High-income North America	Both	Age-standardized	Breast cancer	Dietary risks	Rate	2010	43.45733221296	92.83425506014	-0.02078303441
374	DALYs (Disability-Adjusted Life Years)	High-income North America	Both	Age-standardized	Breast cancer	Dietary risks	Rate	2011	42.80706748782	91.79862224859	-0.02134026945
375	DALYs (Disability-Adjusted Life Years)	High-income North America	Both	Age-standardized	Breast cancer	Dietary risks	Rate	2012	41.9785055336	90.21342101081	-0.02142233394
376	DALYs (Disability-Adjusted Life Years)	High-income North America	Both	Age-standardized	Breast cancer	Dietary risks	Rate	2013	40.97781987614	87.94855086973	-0.02101703759
377	DALYs (Disability-Adjusted Life Years)	High-income North America	Both	Age-standardized	Breast cancer	Dietary risks	Rate	2014	40.57569054211	87.1690391068	-0.01971358769
378	DALYs (Disability-Adjusted Life Years)	High-income North America	Both	Age-standardized	Breast cancer	Dietary risks	Rate	2015	40.09624129692	86.06882754409	-0.01847999091999999
379	DALYs (Disability-Adjusted Life Years)	High-income North America	Both	Age-standardized	Breast cancer	Dietary risks	Rate	2016	39.97700739312	85.6942353215	-0.01814483327
380	DALYs (Disability-Adjusted Life Years)	High-income North America	Both	Age-standardized	Breast cancer	Dietary risks	Rate	2017	39.32665932072	84.35680148386	-0.0183404211
381	DALYs (Disability-Adjusted Life Years)	High-income North America	Both	Age-standardized	Breast cancer	Dietary risks	Rate	2018	38.47079238057	82.63485606882	-0.01740654065
382	DALYs (Disability-Adjusted Life Years)	High-income North America	Both	Age-standardized	Breast cancer	Dietary risks	Rate	2019	37.85646775161	81.04375022760999	-0.01664526036999999
383	DALYs (Disability-Adjusted Life Years)	High-income North America	Both	Age-standardized	Breast cancer	Dietary risks	Rate	2020	37.29667552462	79.63500910561	-0.01620792191
384	DALYs (Disability-Adjusted Life Years)	High-income North America	Both	Age-standardized	Breast cancer	Dietary risks	Rate	2021	37.3480185583	80.2495060685	-0.01631292278
385	DALYs (Disability-Adjusted Life Years)	Andean Latin America	Both	Age-standardized	Breast cancer	Dietary risks	Rate	1990	25.56606270732	55.46184168693	-0.01260553365
386	DALYs (Disability-Adjusted Life Years)	Andean Latin America	Both	Age-standardized	Breast cancer	Dietary risks	Rate	1991	25.60779833974	54.8153903768	-0.01161159179
387	DALYs (Disability-Adjusted Life Years)	Andean Latin America	Both	Age-standardized	Breast cancer	Dietary risks	Rate	1992	26.56547748461	56.70537972852	-0.01148181974
388	DALYs (Disability-Adjusted Life Years)	Andean Latin America	Both	Age-standardized	Breast cancer	Dietary risks	Rate	1993	26.5545338482	56.4300499689	-0.01133191718
389	DALYs (Disability-Adjusted Life Years)	Andean Latin America	Both	Age-standardized	Breast cancer	Dietary risks	Rate	1994	27.28722506954	58.87004568949	-0.01065515455
390	DALYs (Disability-Adjusted Life Years)	Andean Latin America	Both	Age-standardized	Breast cancer	Dietary risks	Rate	1995	27.99111073408	61.09555857502	-0.0098563071
391	DALYs (Disability-Adjusted Life Years)	Andean Latin America	Both	Age-standardized	Breast cancer	Dietary risks	Rate	1996	27.94866834619	60.11146137354999	-0.01104828998
392	DALYs (Disability-Adjusted Life Years)	Andean Latin America	Both	Age-standardized	Breast cancer	Dietary risks	Rate	1997	27.91265514135	59.97002309712	-0.01138516611
393	DALYs (Disability-Adjusted Life Years)	Andean Latin America	Both	Age-standardized	Breast cancer	Dietary risks	Rate	1998	27.82876728378	61.07358527358	-0.01213763939
394	DALYs (Disability-Adjusted Life Years)	Andean Latin America	Both	Age-standardized	Breast cancer	Dietary risks	Rate	1999	27.39230987082	58.74704034917	-0.01194706737
395	DALYs (Disability-Adjusted Life Years)	Andean Latin America	Both	Age-standardized	Breast cancer	Dietary risks	Rate	2000	27.24949438934	57.80069508464	-0.01287391803
396	DALYs (Disability-Adjusted Life Years)	Andean Latin America	Both	Age-standardized	Breast cancer	Dietary risks	Rate	2001	27.21742406814	56.11252564228	-0.01377222396
397	DALYs (Disability-Adjusted Life Years)	Andean Latin America	Both	Age-standardized	Breast cancer	Dietary risks	Rate	2002	27.57950638746	57.57845000247	-0.01092223652
398	DALYs (Disability-Adjusted Life Years)	Andean Latin America	Both	Age-standardized	Breast cancer	Dietary risks	Rate	2003	27.89938237321	59.55130808793	-0.01242037016
399	DALYs (Disability-Adjusted Life Years)	Andean Latin America	Both	Age-standardized	Breast cancer	Dietary risks	Rate	2004	27.08591694899	57.54255455921999	-0.01146233453
400	DALYs (Disability-Adjusted Life Years)	Andean Latin America	Both	Age-standardized	Breast cancer	Dietary risks	Rate	2005	27.05337709385	57.66341524883	-0.01270161594
401	DALYs (Disability-Adjusted Life Years)	Andean Latin America	Both	Age-standardized	Breast cancer	Dietary risks	Rate	2006	26.70693147561	56.71628897875001	-0.01334991533
402	DALYs (Disability-Adjusted Life Years)	Andean Latin America	Both	Age-standardized	Breast cancer	Dietary risks	Rate	2007	25.83676723179	55.7971431774	-0.01209135645
403	DALYs (Disability-Adjusted Life Years)	Andean Latin America	Both	Age-standardized	Breast cancer	Dietary risks	Rate	2008	26.26644685673	56.94348559844	-0.01346650552
404	DALYs (Disability-Adjusted Life Years)	Andean Latin America	Both	Age-standardized	Breast cancer	Dietary risks	Rate	2009	27.31874586191	58.57878415667	-0.01390103128
405	DALYs (Disability-Adjusted Life Years)	Andean Latin America	Both	Age-standardized	Breast cancer	Dietary risks	Rate	2010	27.27891681307	59.12391718981001	-0.01505463922
406	DALYs (Disability-Adjusted Life Years)	Andean Latin America	Both	Age-standardized	Breast cancer	Dietary risks	Rate	2011	26.47652928433	56.43447672348	-0.01592335133
407	DALYs (Disability-Adjusted Life Years)	Andean Latin America	Both	Age-standardized	Breast cancer	Dietary risks	Rate	2012	26.84153322311	56.88600603084	-0.01573513193
408	DALYs (Disability-Adjusted Life Years)	Andean Latin America	Both	Age-standardized	Breast cancer	Dietary risks	Rate	2013	26.61728909887	56.52120320363	-0.01618755816999999
409	DALYs (Disability-Adjusted Life Years)	Andean Latin America	Both	Age-standardized	Breast cancer	Dietary risks	Rate	2014	26.08574317075	55.70071835711001	-0.01473267826
410	DALYs (Disability-Adjusted Life Years)	Andean Latin America	Both	Age-standardized	Breast cancer	Dietary risks	Rate	2015	25.74841461366	55.1003467994	-0.01640856488
411	DALYs (Disability-Adjusted Life Years)	Andean Latin America	Both	Age-standardized	Breast cancer	Dietary risks	Rate	2016	26.13134340226	56.54538667262	-0.01469174256
412	DALYs (Disability-Adjusted Life Years)	Andean Latin America	Both	Age-standardized	Breast cancer	Dietary risks	Rate	2017	27.15130372732	58.17870585000001	-0.01506752503
413	DALYs (Disability-Adjusted Life Years)	Andean Latin America	Both	Age-standardized	Breast cancer	Dietary risks	Rate	2018	28.027876991	60.56523675234	-0.01321391274
414	DALYs (Disability-Adjusted Life Years)	Andean Latin America	Both	Age-standardized	Breast cancer	Dietary risks	Rate	2019	28.84974767253	62.98827573327	-0.01080288376
415	DALYs (Disability-Adjusted Life Years)	Andean Latin America	Both	Age-standardized	Breast cancer	Dietary risks	Rate	2020	27.57432606208	59.05227196674	-0.00930158159
416	DALYs (Disability-Adjusted Life Years)	Andean Latin America	Both	Age-standardized	Breast cancer	Dietary risks	Rate	2021	27.65365015688	60.09700398379	-0.00926915921
417	DALYs (Disability-Adjusted Life Years)	North Africa and Middle East	Both	Age-standardized	Breast cancer	Dietary risks	Rate	1990	16.31728613183	34.90192838897	-0.00616356375
418	DALYs (Disability-Adjusted Life Years)	North Africa and Middle East	Both	Age-standardized	Breast cancer	Dietary risks	Rate	1991	16.49438460361	35.18172944659	-0.00680349613999999
419	DALYs (Disability-Adjusted Life Years)	North Africa and Middle East	Both	Age-standardized	Breast cancer	Dietary risks	Rate	1992	16.65752417949	35.64207641983	-0.00651354727
420	DALYs (Disability-Adjusted Life Years)	North Africa and Middle East	Both	Age-standardized	Breast cancer	Dietary risks	Rate	1993	16.84755376697	35.91938013935999	-0.00642984446
421	DALYs (Disability-Adjusted Life Years)	North Africa and Middle East	Both	Age-standardized	Breast cancer	Dietary risks	Rate	1994	16.97926655369	36.07830377102	-0.00637357317
422	DALYs (Disability-Adjusted Life Years)	North Africa and Middle East	Both	Age-standardized	Breast cancer	Dietary risks	Rate	1995	17.01310060977	35.97423514062	-0.00652400049
423	DALYs (Disability-Adjusted Life Years)	North Africa and Middle East	Both	Age-standardized	Breast cancer	Dietary risks	Rate	1996	17.11478457296	36.63413811891	-0.00686049905
424	DALYs (Disability-Adjusted Life Years)	North Africa and Middle East	Both	Age-standardized	Breast cancer	Dietary risks	Rate	1997	17.18831988206	36.96156725422	-0.00691982156
425	DALYs (Disability-Adjusted Life Years)	North Africa and Middle East	Both	Age-standardized	Breast cancer	Dietary risks	Rate	1998	17.17615787381	37.10467884786	-0.00683335047
426	DALYs (Disability-Adjusted Life Years)	North Africa and Middle East	Both	Age-standardized	Breast cancer	Dietary risks	Rate	1999	17.17169565526	37.4119679968	-0.00633336755
427	DALYs (Disability-Adjusted Life Years)	North Africa and Middle East	Both	Age-standardized	Breast cancer	Dietary risks	Rate	2000	17.05398154637	36.9097233146	-0.00620389133
428	DALYs (Disability-Adjusted Life Years)	North Africa and Middle East	Both	Age-standardized	Breast cancer	Dietary risks	Rate	2001	17.22600364926	37.11977637584	-0.00648731652
429	DALYs (Disability-Adjusted Life Years)	North Africa and Middle East	Both	Age-standardized	Breast cancer	Dietary risks	Rate	2002	17.73713085731	38.5415203746	-0.00635568563
430	DALYs (Disability-Adjusted Life Years)	North Africa and Middle East	Both	Age-standardized	Breast cancer	Dietary risks	Rate	2003	19.01880951509	41.38519875706	-0.00602772759
431	DALYs (Disability-Adjusted Life Years)	North Africa and Middle East	Both	Age-standardized	Breast cancer	Dietary risks	Rate	2004	20.10591314243	43.31984057512	-0.00710688991
432	DALYs (Disability-Adjusted Life Years)	North Africa and Middle East	Both	Age-standardized	Breast cancer	Dietary risks	Rate	2005	21.12894372144	45.82996471373	-0.00707828669
433	DALYs (Disability-Adjusted Life Years)	North Africa and Middle East	Both	Age-standardized	Breast cancer	Dietary risks	Rate	2006	21.90965919016	47.39827377386	-0.00750231789
434	DALYs (Disability-Adjusted Life Years)	North Africa and Middle East	Both	Age-standardized	Breast cancer	Dietary risks	Rate	2007	22.4067043803	48.5148862847	-0.00848575412
435	DALYs (Disability-Adjusted Life Years)	North Africa and Middle East	Both	Age-standardized	Breast cancer	Dietary risks	Rate	2008	22.96852454485	49.80759473826001	-0.00813059184
436	DALYs (Disability-Adjusted Life Years)	North Africa and Middle East	Both	Age-standardized	Breast cancer	Dietary risks	Rate	2009	23.47556701886	50.91191260412	-0.00915196393999999
437	DALYs (Disability-Adjusted Life Years)	North Africa and Middle East	Both	Age-standardized	Breast cancer	Dietary risks	Rate	2010	23.79388812838	51.91087740847	-0.00963520425
438	DALYs (Disability-Adjusted Life Years)	North Africa and Middle East	Both	Age-standardized	Breast cancer	Dietary risks	Rate	2011	24.00332424484	52.24589402786	-0.0103936789
439	DALYs (Disability-Adjusted Life Years)	North Africa and Middle East	Both	Age-standardized	Breast cancer	Dietary risks	Rate	2012	24.43993243989	53.10619682735999	-0.00943565186
440	DALYs (Disability-Adjusted Life Years)	North Africa and Middle East	Both	Age-standardized	Breast cancer	Dietary risks	Rate	2013	24.66357935278	53.78112155534	-0.00961175978
441	DALYs (Disability-Adjusted Life Years)	North Africa and Middle East	Both	Age-standardized	Breast cancer	Dietary risks	Rate	2014	25.10128612251	53.59025366824	-0.00960608167
442	DALYs (Disability-Adjusted Life Years)	North Africa and Middle East	Both	Age-standardized	Breast cancer	Dietary risks	Rate	2015	25.36268736944	53.88408470175001	-0.01088102627
443	DALYs (Disability-Adjusted Life Years)	North Africa and Middle East	Both	Age-standardized	Breast cancer	Dietary risks	Rate	2016	25.41544004532	54.06804651819	-0.01037373737
444	DALYs (Disability-Adjusted Life Years)	North Africa and Middle East	Both	Age-standardized	Breast cancer	Dietary risks	Rate	2017	25.22398917324	53.64047378939001	-0.01010522311
445	DALYs (Disability-Adjusted Life Years)	North Africa and Middle East	Both	Age-standardized	Breast cancer	Dietary risks	Rate	2018	25.28174393495	53.500388624	-0.00919242063999999
446	DALYs (Disability-Adjusted Life Years)	North Africa and Middle East	Both	Age-standardized	Breast cancer	Dietary risks	Rate	2019	25.41173264108	54.22604924897	-0.00918633021
447	DALYs (Disability-Adjusted Life Years)	North Africa and Middle East	Both	Age-standardized	Breast cancer	Dietary risks	Rate	2020	25.1679102716	54.22327797664	-0.00873563517
448	DALYs (Disability-Adjusted Life Years)	North Africa and Middle East	Both	Age-standardized	Breast cancer	Dietary risks	Rate	2021	25.23726926793	53.9508815702	-0.00843393969
449	DALYs (Disability-Adjusted Life Years)	Central Latin America	Both	Age-standardized	Breast cancer	Dietary risks	Rate	1990	26.26826768058	55.65064747256	-0.00911734018
450	DALYs (Disability-Adjusted Life Years)	Central Latin America	Both	Age-standardized	Breast cancer	Dietary risks	Rate	1991	26.56529261076	56.23055936351	-0.01112067482
451	DALYs (Disability-Adjusted Life Years)	Central Latin America	Both	Age-standardized	Breast cancer	Dietary risks	Rate	1992	27.27979964547	58.13677685947999	-0.01236924669
452	DALYs (Disability-Adjusted Life Years)	Central Latin America	Both	Age-standardized	Breast cancer	Dietary risks	Rate	1993	27.62900575862	58.69056342941	-0.01303270129
453	DALYs (Disability-Adjusted Life Years)	Central Latin America	Both	Age-standardized	Breast cancer	Dietary risks	Rate	1994	27.87327090958	59.34805139658999	-0.01508192276999999
454	DALYs (Disability-Adjusted Life Years)	Central Latin America	Both	Age-standardized	Breast cancer	Dietary risks	Rate	1995	27.94000625624	59.45265633961	-0.01574145988
455	DALYs (Disability-Adjusted Life Years)	Central Latin America	Both	Age-standardized	Breast cancer	Dietary risks	Rate	1996	27.66335499093	58.85962360518	-0.01461492993
456	DALYs (Disability-Adjusted Life Years)	Central Latin America	Both	Age-standardized	Breast cancer	Dietary risks	Rate	1997	27.62159706032	58.82725193425	-0.01460525831
457	DALYs (Disability-Adjusted Life Years)	Central Latin America	Both	Age-standardized	Breast cancer	Dietary risks	Rate	1998	27.77673618512	59.41605021827	-0.01407254161
458	DALYs (Disability-Adjusted Life Years)	Central Latin America	Both	Age-standardized	Breast cancer	Dietary risks	Rate	1999	27.58871474221	58.93332500475999	-0.01433086249
459	DALYs (Disability-Adjusted Life Years)	Central Latin America	Both	Age-standardized	Breast cancer	Dietary risks	Rate	2000	27.36001226294	58.41771651514	-0.01356700118999999
460	DALYs (Disability-Adjusted Life Years)	Central Latin America	Both	Age-standardized	Breast cancer	Dietary risks	Rate	2001	27.419411954	58.56955442592999	-0.01335868845999999
461	DALYs (Disability-Adjusted Life Years)	Central Latin America	Both	Age-standardized	Breast cancer	Dietary risks	Rate	2002	28.12302769683	60.03281083343	-0.01302104739
462	DALYs (Disability-Adjusted Life Years)	Central Latin America	Both	Age-standardized	Breast cancer	Dietary risks	Rate	2003	28.36743398094	60.26072800915	-0.01343278710999999
463	DALYs (Disability-Adjusted Life Years)	Central Latin America	Both	Age-standardized	Breast cancer	Dietary risks	Rate	2004	28.072000199	59.76750884062	-0.01286335586999999
464	DALYs (Disability-Adjusted Life Years)	Central Latin America	Both	Age-standardized	Breast cancer	Dietary risks	Rate	2005	27.8395536452	59.38535505924	-0.01169964536
465	DALYs (Disability-Adjusted Life Years)	Central Latin America	Both	Age-standardized	Breast cancer	Dietary risks	Rate	2006	27.96338601011	59.89859432278	-0.00976754018
466	DALYs (Disability-Adjusted Life Years)	Central Latin America	Both	Age-standardized	Breast cancer	Dietary risks	Rate	2007	27.55220475612	59.06261796783	-0.00873272300999999
467	DALYs (Disability-Adjusted Life Years)	Central Latin America	Both	Age-standardized	Breast cancer	Dietary risks	Rate	2008	28.00623962858	59.85932288859001	-0.01064764168
468	DALYs (Disability-Adjusted Life Years)	Central Latin America	Both	Age-standardized	Breast cancer	Dietary risks	Rate	2009	28.74804869225	61.73238480241	-0.01034661244999999
469	DALYs (Disability-Adjusted Life Years)	Central Latin America	Both	Age-standardized	Breast cancer	Dietary risks	Rate	2010	28.58276361469	61.14111773626001	-0.0104907848
470	DALYs (Disability-Adjusted Life Years)	Central Latin America	Both	Age-standardized	Breast cancer	Dietary risks	Rate	2011	28.54611148149	60.76002601115	-0.01333849102
471	DALYs (Disability-Adjusted Life Years)	Central Latin America	Both	Age-standardized	Breast cancer	Dietary risks	Rate	2012	29.13227354466	62.17395848847	-0.01317348891
472	DALYs (Disability-Adjusted Life Years)	Central Latin America	Both	Age-standardized	Breast cancer	Dietary risks	Rate	2013	29.30834146639	62.57489195385	-0.01203927497
473	DALYs (Disability-Adjusted Life Years)	Central Latin America	Both	Age-standardized	Breast cancer	Dietary risks	Rate	2014	29.76018010371	63.78728329579	-0.013594266
474	DALYs (Disability-Adjusted Life Years)	Central Latin America	Both	Age-standardized	Breast cancer	Dietary risks	Rate	2015	29.76971614412	63.91389647974	-0.01420633718
475	DALYs (Disability-Adjusted Life Years)	Central Latin America	Both	Age-standardized	Breast cancer	Dietary risks	Rate	2016	31.01990836249	66.60011119413001	-0.01457056499
476	DALYs (Disability-Adjusted Life Years)	Central Latin America	Both	Age-standardized	Breast cancer	Dietary risks	Rate	2017	31.11529046835	67.02209901562	-0.01416052747
477	DALYs (Disability-Adjusted Life Years)	Central Latin America	Both	Age-standardized	Breast cancer	Dietary risks	Rate	2018	31.61630468245	67.99327276458	-0.01355586151
478	DALYs (Disability-Adjusted Life Years)	Central Latin America	Both	Age-standardized	Breast cancer	Dietary risks	Rate	2019	31.8758587331	68.72640753566	-0.01391734924
479	DALYs (Disability-Adjusted Life Years)	Central Latin America	Both	Age-standardized	Breast cancer	Dietary risks	Rate	2020	32.13781553711	68.22148034628	-0.01249447255999999
480	DALYs (Disability-Adjusted Life Years)	Central Latin America	Both	Age-standardized	Breast cancer	Dietary risks	Rate	2021	32.62364433745	69.31250883720999	-0.01379532816
481	DALYs (Disability-Adjusted Life Years)	Tropical Latin America	Both	Age-standardized	Breast cancer	Dietary risks	Rate	1990	36.52784235732	77.44258114031	-0.01404235676
482	DALYs (Disability-Adjusted Life Years)	Tropical Latin America	Both	Age-standardized	Breast cancer	Dietary risks	Rate	1991	36.30199854675	76.81432678227	-0.01228399942
483	DALYs (Disability-Adjusted Life Years)	Tropical Latin America	Both	Age-standardized	Breast cancer	Dietary risks	Rate	1992	37.27923470746	78.56786412175	-0.01293090689999999
484	DALYs (Disability-Adjusted Life Years)	Tropical Latin America	Both	Age-standardized	Breast cancer	Dietary risks	Rate	1993	38.24207573964	80.8621096155	-0.01343580294999999
485	DALYs (Disability-Adjusted Life Years)	Tropical Latin America	Both	Age-standardized	Breast cancer	Dietary risks	Rate	1994	38.69495047367	81.84286834926	-0.01245255847
486	DALYs (Disability-Adjusted Life Years)	Tropical Latin America	Both	Age-standardized	Breast cancer	Dietary risks	Rate	1995	38.46265796881	81.48030394525	-0.01305997776
487	DALYs (Disability-Adjusted Life Years)	Tropical Latin America	Both	Age-standardized	Breast cancer	Dietary risks	Rate	1996	38.20894156658	81.20639678052001	-0.01297448268
488	DALYs (Disability-Adjusted Life Years)	Tropical Latin America	Both	Age-standardized	Breast cancer	Dietary risks	Rate	1997	38.07771870284	80.92658787076	-0.0147160759
489	DALYs (Disability-Adjusted Life Years)	Tropical Latin America	Both	Age-standardized	Breast cancer	Dietary risks	Rate	1998	38.66845131921	82.35127733163	-0.01694446452
490	DALYs (Disability-Adjusted Life Years)	Tropical Latin America	Both	Age-standardized	Breast cancer	Dietary risks	Rate	1999	38.79748307797	82.81104039789	-0.01790409247
491	DALYs (Disability-Adjusted Life Years)	Tropical Latin America	Both	Age-standardized	Breast cancer	Dietary risks	Rate	2000	38.64677646454	82.00009475681	-0.01917405158999999
492	DALYs (Disability-Adjusted Life Years)	Tropical Latin America	Both	Age-standardized	Breast cancer	Dietary risks	Rate	2001	38.62149572523	82.00914469311	-0.01982232612
493	DALYs (Disability-Adjusted Life Years)	Tropical Latin America	Both	Age-standardized	Breast cancer	Dietary risks	Rate	2002	38.64375674785	82.5771798011	-0.02244032661
494	DALYs (Disability-Adjusted Life Years)	Tropical Latin America	Both	Age-standardized	Breast cancer	Dietary risks	Rate	2003	38.34253980998	81.38335708546	-0.02299335905
495	DALYs (Disability-Adjusted Life Years)	Tropical Latin America	Both	Age-standardized	Breast cancer	Dietary risks	Rate	2004	38.41828458234	81.4798295092	-0.02369856329
496	DALYs (Disability-Adjusted Life Years)	Tropical Latin America	Both	Age-standardized	Breast cancer	Dietary risks	Rate	2005	37.7164608782	79.77145516347	-0.02119254471
497	DALYs (Disability-Adjusted Life Years)	Tropical Latin America	Both	Age-standardized	Breast cancer	Dietary risks	Rate	2006	37.89147461084	80.19877838976001	-0.02198033439
498	DALYs (Disability-Adjusted Life Years)	Tropical Latin America	Both	Age-standardized	Breast cancer	Dietary risks	Rate	2007	37.49194703112	79.2208070606	-0.01955846878
499	DALYs (Disability-Adjusted Life Years)	Tropical Latin America	Both	Age-standardized	Breast cancer	Dietary risks	Rate	2008	37.75657725687	79.47082136322	-0.02018809332
500	DALYs (Disability-Adjusted Life Years)	Tropical Latin America	Both	Age-standardized	Breast cancer	Dietary risks	Rate	2009	37.66822802484	79.33717398322	-0.02073712454
501	DALYs (Disability-Adjusted Life Years)	Tropical Latin America	Both	Age-standardized	Breast cancer	Dietary risks	Rate	2010	37.59167703529	79.1241523356	-0.01863894135
502	DALYs (Disability-Adjusted Life Years)	Tropical Latin America	Both	Age-standardized	Breast cancer	Dietary risks	Rate	2011	37.67112272057	79.14547198692	-0.02047072281
503	DALYs (Disability-Adjusted Life Years)	Tropical Latin America	Both	Age-standardized	Breast cancer	Dietary risks	Rate	2012	37.33309624997	79.07703648203001	-0.02147448342
504	DALYs (Disability-Adjusted Life Years)	Tropical Latin America	Both	Age-standardized	Breast cancer	Dietary risks	Rate	2013	37.23092289373	78.32685059718999	-0.02234409746
505	DALYs (Disability-Adjusted Life Years)	Tropical Latin America	Both	Age-standardized	Breast cancer	Dietary risks	Rate	2014	36.95874506901	77.56352331285	-0.02335042092
506	DALYs (Disability-Adjusted Life Years)	Tropical Latin America	Both	Age-standardized	Breast cancer	Dietary risks	Rate	2015	37.27676680136	78.47553723021	-0.0224591739
507	DALYs (Disability-Adjusted Life Years)	Tropical Latin America	Both	Age-standardized	Breast cancer	Dietary risks	Rate	2016	37.96109799509	79.97158746814	-0.02026542196
508	DALYs (Disability-Adjusted Life Years)	Tropical Latin America	Both	Age-standardized	Breast cancer	Dietary risks	Rate	2017	37.33568112711	78.26454964986	-0.01926703476
509	DALYs (Disability-Adjusted Life Years)	Tropical Latin America	Both	Age-standardized	Breast cancer	Dietary risks	Rate	2018	37.44455999362	78.72633981993	-0.02105698392
510	DALYs (Disability-Adjusted Life Years)	Tropical Latin America	Both	Age-standardized	Breast cancer	Dietary risks	Rate	2019	37.82056574466	79.60322725137	-0.02079012966
511	DALYs (Disability-Adjusted Life Years)	Tropical Latin America	Both	Age-standardized	Breast cancer	Dietary risks	Rate	2020	38.29281344332	80.75967403138999	-0.02133540099
512	DALYs (Disability-Adjusted Life Years)	Tropical Latin America	Both	Age-standardized	Breast cancer	Dietary risks	Rate	2021	39.19340027053	83.61254524048	-0.02230851495
513	DALYs (Disability-Adjusted Life Years)	South Asia	Both	Age-standardized	Breast cancer	Dietary risks	Rate	1990	9.47720141083	20.73827094286	-0.00113572729
514	DALYs (Disability-Adjusted Life Years)	South Asia	Both	Age-standardized	Breast cancer	Dietary risks	Rate	1991	9.63636911535	21.27599834903	-0.00116968726
515	DALYs (Disability-Adjusted Life Years)	South Asia	Both	Age-standardized	Breast cancer	Dietary risks	Rate	1992	9.91159906864	22.03646603715	-0.00128012298
516	DALYs (Disability-Adjusted Life Years)	South Asia	Both	Age-standardized	Breast cancer	Dietary risks	Rate	1993	10.10323935558	22.40338046844	-0.00136375771
517	DALYs (Disability-Adjusted Life Years)	South Asia	Both	Age-standardized	Breast cancer	Dietary risks	Rate	1994	10.38767844026	22.73149100908	-0.00155094068999999
518	DALYs (Disability-Adjusted Life Years)	South Asia	Both	Age-standardized	Breast cancer	Dietary risks	Rate	1995	10.66366605707	23.31489488742	-0.00157622093
519	DALYs (Disability-Adjusted Life Years)	South Asia	Both	Age-standardized	Breast cancer	Dietary risks	Rate	1996	10.76881147964	23.65139566915	-0.00110332897
520	DALYs (Disability-Adjusted Life Years)	South Asia	Both	Age-standardized	Breast cancer	Dietary risks	Rate	1997	10.90346264582	24.16376235333	-0.0012058152
521	DALYs (Disability-Adjusted Life Years)	South Asia	Both	Age-standardized	Breast cancer	Dietary risks	Rate	1998	11.01385915981	24.86631951135	-0.00121048556
522	DALYs (Disability-Adjusted Life Years)	South Asia	Both	Age-standardized	Breast cancer	Dietary risks	Rate	1999	11.04396622495	24.33090500152	-0.00123614279
523	DALYs (Disability-Adjusted Life Years)	South Asia	Both	Age-standardized	Breast cancer	Dietary risks	Rate	2000	11.09406804926	24.54694901977	-0.00092838263
524	DALYs (Disability-Adjusted Life Years)	South Asia	Both	Age-standardized	Breast cancer	Dietary risks	Rate	2001	11.14939928417	24.71578481179	-0.00159017715
525	DALYs (Disability-Adjusted Life Years)	South Asia	Both	Age-standardized	Breast cancer	Dietary risks	Rate	2002	11.15653316965	25.27069402232	-0.00136782828
526	DALYs (Disability-Adjusted Life Years)	South Asia	Both	Age-standardized	Breast cancer	Dietary risks	Rate	2003	11.15334308829	25.34717043259	-0.00134256587
527	DALYs (Disability-Adjusted Life Years)	South Asia	Both	Age-standardized	Breast cancer	Dietary risks	Rate	2004	11.04301970838	24.57782017954	-0.0013094159
528	DALYs (Disability-Adjusted Life Years)	South Asia	Both	Age-standardized	Breast cancer	Dietary risks	Rate	2005	11.07285690945	24.73451428811	-0.00141958999
529	DALYs (Disability-Adjusted Life Years)	South Asia	Both	Age-standardized	Breast cancer	Dietary risks	Rate	2006	11.15358171912	24.53586620967	-0.00132998617
530	DALYs (Disability-Adjusted Life Years)	South Asia	Both	Age-standardized	Breast cancer	Dietary risks	Rate	2007	11.27176683757	24.90186749119	-0.0017138033
531	DALYs (Disability-Adjusted Life Years)	South Asia	Both	Age-standardized	Breast cancer	Dietary risks	Rate	2008	11.40299400794	25.3309096025	-0.00163899775
532	DALYs (Disability-Adjusted Life Years)	South Asia	Both	Age-standardized	Breast cancer	Dietary risks	Rate	2009	11.51699814302	26.34004118857	-0.00165496102999999
533	DALYs (Disability-Adjusted Life Years)	South Asia	Both	Age-standardized	Breast cancer	Dietary risks	Rate	2010	11.66576805069	26.4128859517	-0.00156717436
534	DALYs (Disability-Adjusted Life Years)	South Asia	Both	Age-standardized	Breast cancer	Dietary risks	Rate	2011	11.85501480346	27.01889482872	-0.00163917776
535	DALYs (Disability-Adjusted Life Years)	South Asia	Both	Age-standardized	Breast cancer	Dietary risks	Rate	2012	12.0912203034	26.96431550462	-0.00147844721
536	DALYs (Disability-Adjusted Life Years)	South Asia	Both	Age-standardized	Breast cancer	Dietary risks	Rate	2013	12.42458885021	27.45581088148	-0.00155105133999999
537	DALYs (Disability-Adjusted Life Years)	South Asia	Both	Age-standardized	Breast cancer	Dietary risks	Rate	2014	12.70802232886	28.70256192165	-0.00161392677
538	DALYs (Disability-Adjusted Life Years)	South Asia	Both	Age-standardized	Breast cancer	Dietary risks	Rate	2015	13.20008917789	28.84354808367	-0.00170141003
539	DALYs (Disability-Adjusted Life Years)	South Asia	Both	Age-standardized	Breast cancer	Dietary risks	Rate	2016	13.539296931	30.15761557556	-0.00215456201
540	DALYs (Disability-Adjusted Life Years)	South Asia	Both	Age-standardized	Breast cancer	Dietary risks	Rate	2017	13.9790840753	30.86551074357	-0.0023664613
541	DALYs (Disability-Adjusted Life Years)	South Asia	Both	Age-standardized	Breast cancer	Dietary risks	Rate	2018	14.2028086528	31.69258092459	-0.0015811614
542	DALYs (Disability-Adjusted Life Years)	South Asia	Both	Age-standardized	Breast cancer	Dietary risks	Rate	2019	14.42547130432	31.22821345038	-0.00153405682
543	DALYs (Disability-Adjusted Life Years)	South Asia	Both	Age-standardized	Breast cancer	Dietary risks	Rate	2020	14.56738819774	32.52358592379	-0.00188938948
544	DALYs (Disability-Adjusted Life Years)	South Asia	Both	Age-standardized	Breast cancer	Dietary risks	Rate	2021	14.67007407308	32.36559209614	-0.00186660357
545	DALYs (Disability-Adjusted Life Years)	Eastern Sub-Saharan Africa	Both	Age-standardized	Breast cancer	Dietary risks	Rate	1990	29.96275507782	67.38858508734	-0.00470671148999999
546	DALYs (Disability-Adjusted Life Years)	Eastern Sub-Saharan Africa	Both	Age-standardized	Breast cancer	Dietary risks	Rate	1991	30.22237809221	67.5533218639	-0.00430367916
547	DALYs (Disability-Adjusted Life Years)	Eastern Sub-Saharan Africa	Both	Age-standardized	Breast cancer	Dietary risks	Rate	1992	30.25710432433	66.8047965119	-0.00490056621
548	DALYs (Disability-Adjusted Life Years)	Eastern Sub-Saharan Africa	Both	Age-standardized	Breast cancer	Dietary risks	Rate	1993	30.50361252575	68.1322091137	-0.00425953352
549	DALYs (Disability-Adjusted Life Years)	Eastern Sub-Saharan Africa	Both	Age-standardized	Breast cancer	Dietary risks	Rate	1994	30.67700051633	68.77927644017001	-0.00461930962999999
550	DALYs (Disability-Adjusted Life Years)	Eastern Sub-Saharan Africa	Both	Age-standardized	Breast cancer	Dietary risks	Rate	1995	30.89759459705	69.27095703465	-0.00431112632
551	DALYs (Disability-Adjusted Life Years)	Eastern Sub-Saharan Africa	Both	Age-standardized	Breast cancer	Dietary risks	Rate	1996	31.01248172018	68.99063187965001	-0.00478966035
552	DALYs (Disability-Adjusted Life Years)	Eastern Sub-Saharan Africa	Both	Age-standardized	Breast cancer	Dietary risks	Rate	1997	31.25046987147	68.13972907861	-0.0054020102
553	DALYs (Disability-Adjusted Life Years)	Eastern Sub-Saharan Africa	Both	Age-standardized	Breast cancer	Dietary risks	Rate	1998	31.5056411779	69.69643722116	-0.00506954116
554	DALYs (Disability-Adjusted Life Years)	Eastern Sub-Saharan Africa	Both	Age-standardized	Breast cancer	Dietary risks	Rate	1999	31.59459247563	68.58439017386	-0.00438052885
555	DALYs (Disability-Adjusted Life Years)	Eastern Sub-Saharan Africa	Both	Age-standardized	Breast cancer	Dietary risks	Rate	2000	31.78749578211	69.48095244077	-0.00469236087999999
556	DALYs (Disability-Adjusted Life Years)	Eastern Sub-Saharan Africa	Both	Age-standardized	Breast cancer	Dietary risks	Rate	2001	31.63825761763	69.86604850685	-0.00407244463
557	DALYs (Disability-Adjusted Life Years)	Eastern Sub-Saharan Africa	Both	Age-standardized	Breast cancer	Dietary risks	Rate	2002	31.59547209819	69.31278784132	-0.00464370342
558	DALYs (Disability-Adjusted Life Years)	Eastern Sub-Saharan Africa	Both	Age-standardized	Breast cancer	Dietary risks	Rate	2003	31.75708033552	69.89921413454	-0.00448718964
559	DALYs (Disability-Adjusted Life Years)	Eastern Sub-Saharan Africa	Both	Age-standardized	Breast cancer	Dietary risks	Rate	2004	31.9733307589	69.51874428617	-0.00419539709
560	DALYs (Disability-Adjusted Life Years)	Eastern Sub-Saharan Africa	Both	Age-standardized	Breast cancer	Dietary risks	Rate	2005	32.10072062474	69.60714477956999	-0.00440775639
561	DALYs (Disability-Adjusted Life Years)	Eastern Sub-Saharan Africa	Both	Age-standardized	Breast cancer	Dietary risks	Rate	2006	32.23489534273001	69.58425175332	-0.00415138722
562	DALYs (Disability-Adjusted Life Years)	Eastern Sub-Saharan Africa	Both	Age-standardized	Breast cancer	Dietary risks	Rate	2007	32.45384096061	70.74664522454	-0.00410558514
563	DALYs (Disability-Adjusted Life Years)	Eastern Sub-Saharan Africa	Both	Age-standardized	Breast cancer	Dietary risks	Rate	2008	32.70167038454	71.57851153301999	-0.00346452307
564	DALYs (Disability-Adjusted Life Years)	Eastern Sub-Saharan Africa	Both	Age-standardized	Breast cancer	Dietary risks	Rate	2009	33.07314805058	72.50636570644001	-0.00371639022
565	DALYs (Disability-Adjusted Life Years)	Eastern Sub-Saharan Africa	Both	Age-standardized	Breast cancer	Dietary risks	Rate	2010	33.63471565236	73.24509721512	-0.00430466091
566	DALYs (Disability-Adjusted Life Years)	Eastern Sub-Saharan Africa	Both	Age-standardized	Breast cancer	Dietary risks	Rate	2011	34.0619124223	75.42178648501	-0.00523521632999999
567	DALYs (Disability-Adjusted Life Years)	Eastern Sub-Saharan Africa	Both	Age-standardized	Breast cancer	Dietary risks	Rate	2012	34.51832885747	75.51729046036	-0.0055761323
568	DALYs (Disability-Adjusted Life Years)	Eastern Sub-Saharan Africa	Both	Age-standardized	Breast cancer	Dietary risks	Rate	2013	35.07797552478	76.86830402419	-0.00614657061
569	DALYs (Disability-Adjusted Life Years)	Eastern Sub-Saharan Africa	Both	Age-standardized	Breast cancer	Dietary risks	Rate	2014	35.6984854818	76.76930680175	-0.00637003324
570	DALYs (Disability-Adjusted Life Years)	Eastern Sub-Saharan Africa	Both	Age-standardized	Breast cancer	Dietary risks	Rate	2015	36.15922976103	78.54689546403	-0.00750017495
571	DALYs (Disability-Adjusted Life Years)	Eastern Sub-Saharan Africa	Both	Age-standardized	Breast cancer	Dietary risks	Rate	2016	36.80881089386	80.9680010836	-0.00793627528
572	DALYs (Disability-Adjusted Life Years)	Eastern Sub-Saharan Africa	Both	Age-standardized	Breast cancer	Dietary risks	Rate	2017	37.45530720408	82.69898255141999	-0.00850313454
573	DALYs (Disability-Adjusted Life Years)	Eastern Sub-Saharan Africa	Both	Age-standardized	Breast cancer	Dietary risks	Rate	2018	38.0121508188	83.51240248117	-0.00896836337
574	DALYs (Disability-Adjusted Life Years)	Eastern Sub-Saharan Africa	Both	Age-standardized	Breast cancer	Dietary risks	Rate	2019	38.6840450576	85.61664613895	-0.00884683381
575	DALYs (Disability-Adjusted Life Years)	Eastern Sub-Saharan Africa	Both	Age-standardized	Breast cancer	Dietary risks	Rate	2020	39.2146807596	87.67060001332	-0.00897200162
576	DALYs (Disability-Adjusted Life Years)	Eastern Sub-Saharan Africa	Both	Age-standardized	Breast cancer	Dietary risks	Rate	2021	39.62304921041	88.37068046168	-0.00959073033
577	DALYs (Disability-Adjusted Life Years)	Central Sub-Saharan Africa	Both	Age-standardized	Breast cancer	Dietary risks	Rate	1990	23.44592457285	52.35665813971	-0.00311871011999999
578	DALYs (Disability-Adjusted Life Years)	Central Sub-Saharan Africa	Both	Age-standardized	Breast cancer	Dietary risks	Rate	1991	23.34260266086	52.51304258529	-0.00298133245999999
579	DALYs (Disability-Adjusted Life Years)	Central Sub-Saharan Africa	Both	Age-standardized	Breast cancer	Dietary risks	Rate	1992	22.95443129841	52.34251388692999	-0.00285588673
580	DALYs (Disability-Adjusted Life Years)	Central Sub-Saharan Africa	Both	Age-standardized	Breast cancer	Dietary risks	Rate	1993	22.60779907894	51.82983048756	-0.00293198711
581	DALYs (Disability-Adjusted Life Years)	Central Sub-Saharan Africa	Both	Age-standardized	Breast cancer	Dietary risks	Rate	1994	22.32229971036	50.76844726036001	-0.0033912175
582	DALYs (Disability-Adjusted Life Years)	Central Sub-Saharan Africa	Both	Age-standardized	Breast cancer	Dietary risks	Rate	1995	22.0474002327	50.59380770748	-0.00357970801
583	DALYs (Disability-Adjusted Life Years)	Central Sub-Saharan Africa	Both	Age-standardized	Breast cancer	Dietary risks	Rate	1996	21.69543073476	51.30233364239	-0.00311082141
584	DALYs (Disability-Adjusted Life Years)	Central Sub-Saharan Africa	Both	Age-standardized	Breast cancer	Dietary risks	Rate	1997	20.87336485964	49.16221311673001	-0.00359051189
585	DALYs (Disability-Adjusted Life Years)	Central Sub-Saharan Africa	Both	Age-standardized	Breast cancer	Dietary risks	Rate	1998	20.77560508191	48.92552561404	-0.00323190871
586	DALYs (Disability-Adjusted Life Years)	Central Sub-Saharan Africa	Both	Age-standardized	Breast cancer	Dietary risks	Rate	1999	20.74373311938	48.33772513032	-0.00338430943
587	DALYs (Disability-Adjusted Life Years)	Central Sub-Saharan Africa	Both	Age-standardized	Breast cancer	Dietary risks	Rate	2000	20.57563613083	47.63639081451	-0.00348861091
588	DALYs (Disability-Adjusted Life Years)	Central Sub-Saharan Africa	Both	Age-standardized	Breast cancer	Dietary risks	Rate	2001	20.2516022187	46.54639666741	-0.00399968056
589	DALYs (Disability-Adjusted Life Years)	Central Sub-Saharan Africa	Both	Age-standardized	Breast cancer	Dietary risks	Rate	2002	20.16462370293	45.5360149833	-0.00398141579
590	DALYs (Disability-Adjusted Life Years)	Central Sub-Saharan Africa	Both	Age-standardized	Breast cancer	Dietary risks	Rate	2003	20.41124042192	46.58426952184	-0.00385258222999999
591	DALYs (Disability-Adjusted Life Years)	Central Sub-Saharan Africa	Both	Age-standardized	Breast cancer	Dietary risks	Rate	2004	20.50465280741	46.39207963996	-0.00446174238
592	DALYs (Disability-Adjusted Life Years)	Central Sub-Saharan Africa	Both	Age-standardized	Breast cancer	Dietary risks	Rate	2005	20.53599880411	46.16605262295	-0.00356512717
593	DALYs (Disability-Adjusted Life Years)	Central Sub-Saharan Africa	Both	Age-standardized	Breast cancer	Dietary risks	Rate	2006	20.72575420755	46.51597927745	-0.00329276468999999
594	DALYs (Disability-Adjusted Life Years)	Central Sub-Saharan Africa	Both	Age-standardized	Breast cancer	Dietary risks	Rate	2007	20.85725528679	47.28935056872	-0.00416355968
595	DALYs (Disability-Adjusted Life Years)	Central Sub-Saharan Africa	Both	Age-standardized	Breast cancer	Dietary risks	Rate	2008	21.19952382643	48.18853659407	-0.00460247047
596	DALYs (Disability-Adjusted Life Years)	Central Sub-Saharan Africa	Both	Age-standardized	Breast cancer	Dietary risks	Rate	2009	21.50878557997	48.01883124699	-0.00485492516
597	DALYs (Disability-Adjusted Life Years)	Central Sub-Saharan Africa	Both	Age-standardized	Breast cancer	Dietary risks	Rate	2010	21.954657045	49.1946001856	-0.00670796685
598	DALYs (Disability-Adjusted Life Years)	Central Sub-Saharan Africa	Both	Age-standardized	Breast cancer	Dietary risks	Rate	2011	22.38562465335	51.19417410038	-0.00762966575999999
599	DALYs (Disability-Adjusted Life Years)	Central Sub-Saharan Africa	Both	Age-standardized	Breast cancer	Dietary risks	Rate	2012	22.82768358241	51.9025694517	-0.00627760231
600	DALYs (Disability-Adjusted Life Years)	Central Sub-Saharan Africa	Both	Age-standardized	Breast cancer	Dietary risks	Rate	2013	23.36130423368	53.52376889931	-0.0066534547
601	DALYs (Disability-Adjusted Life Years)	Central Sub-Saharan Africa	Both	Age-standardized	Breast cancer	Dietary risks	Rate	2014	23.83706951189	54.64824227544	-0.00617049483
602	DALYs (Disability-Adjusted Life Years)	Central Sub-Saharan Africa	Both	Age-standardized	Breast cancer	Dietary risks	Rate	2015	24.35111030603	55.51625715753	-0.00779971989
603	DALYs (Disability-Adjusted Life Years)	Central Sub-Saharan Africa	Both	Age-standardized	Breast cancer	Dietary risks	Rate	2016	24.88409045604	57.26395284901	-0.00821730678
604	DALYs (Disability-Adjusted Life Years)	Central Sub-Saharan Africa	Both	Age-standardized	Breast cancer	Dietary risks	Rate	2017	25.44304646713	58.51469931714	-0.00880307077
605	DALYs (Disability-Adjusted Life Years)	Central Sub-Saharan Africa	Both	Age-standardized	Breast cancer	Dietary risks	Rate	2018	25.95961752945	59.90706476166	-0.0070057917
606	DALYs (Disability-Adjusted Life Years)	Central Sub-Saharan Africa	Both	Age-standardized	Breast cancer	Dietary risks	Rate	2019	26.52355034965	62.20904934298	-0.00593360322
607	DALYs (Disability-Adjusted Life Years)	Central Sub-Saharan Africa	Both	Age-standardized	Breast cancer	Dietary risks	Rate	2020	27.08325243526	63.38380825877	-0.00590155008
608	DALYs (Disability-Adjusted Life Years)	Central Sub-Saharan Africa	Both	Age-standardized	Breast cancer	Dietary risks	Rate	2021	27.44117424604	64.56358884024999	-0.00618169223
609	DALYs (Disability-Adjusted Life Years)	Southern Sub-Saharan Africa	Both	Age-standardized	Breast cancer	Dietary risks	Rate	1990	38.57170299919	85.41786209194001	-0.01559963669
610	DALYs (Disability-Adjusted Life Years)	Southern Sub-Saharan Africa	Both	Age-standardized	Breast cancer	Dietary risks	Rate	1991	38.27384611052999	86.07631793126	-0.016621204
611	DALYs (Disability-Adjusted Life Years)	Southern Sub-Saharan Africa	Both	Age-standardized	Breast cancer	Dietary risks	Rate	1992	39.79328542574	88.78890276661	-0.01895601205
612	DALYs (Disability-Adjusted Life Years)	Southern Sub-Saharan Africa	Both	Age-standardized	Breast cancer	Dietary risks	Rate	1993	37.71352097555	82.78189379275	-0.01807639179
613	DALYs (Disability-Adjusted Life Years)	Southern Sub-Saharan Africa	Both	Age-standardized	Breast cancer	Dietary risks	Rate	1994	38.57292054244	85.58032818472	-0.01581090710999999
614	DALYs (Disability-Adjusted Life Years)	Southern Sub-Saharan Africa	Both	Age-standardized	Breast cancer	Dietary risks	Rate	1995	36.43590603852	80.46378365802	-0.01460526732
615	DALYs (Disability-Adjusted Life Years)	Southern Sub-Saharan Africa	Both	Age-standardized	Breast cancer	Dietary risks	Rate	1996	36.2494511227	80.21712657856	-0.01537187677999999
616	DALYs (Disability-Adjusted Life Years)	Southern Sub-Saharan Africa	Both	Age-standardized	Breast cancer	Dietary risks	Rate	1997	38.92704230647	84.52239187170001	-0.01535407611
617	DALYs (Disability-Adjusted Life Years)	Southern Sub-Saharan Africa	Both	Age-standardized	Breast cancer	Dietary risks	Rate	1998	39.14349863385	84.04295206569	-0.01569200878
618	DALYs (Disability-Adjusted Life Years)	Southern Sub-Saharan Africa	Both	Age-standardized	Breast cancer	Dietary risks	Rate	1999	39.82757206907	87.03996750296	-0.01468677888
619	DALYs (Disability-Adjusted Life Years)	Southern Sub-Saharan Africa	Both	Age-standardized	Breast cancer	Dietary risks	Rate	2000	42.55994281934	91.4325472377	-0.01546071515
620	DALYs (Disability-Adjusted Life Years)	Southern Sub-Saharan Africa	Both	Age-standardized	Breast cancer	Dietary risks	Rate	2001	43.49062046589	93.10001149641	-0.01647038584
621	DALYs (Disability-Adjusted Life Years)	Southern Sub-Saharan Africa	Both	Age-standardized	Breast cancer	Dietary risks	Rate	2002	45.9368446392	98.25327712953	-0.01781644936
622	DALYs (Disability-Adjusted Life Years)	Southern Sub-Saharan Africa	Both	Age-standardized	Breast cancer	Dietary risks	Rate	2003	48.86799131163	104.74984040071	-0.01739793326
623	DALYs (Disability-Adjusted Life Years)	Southern Sub-Saharan Africa	Both	Age-standardized	Breast cancer	Dietary risks	Rate	2004	51.28635337687	109.53034807642	-0.01878274498
624	DALYs (Disability-Adjusted Life Years)	Southern Sub-Saharan Africa	Both	Age-standardized	Breast cancer	Dietary risks	Rate	2005	52.47150568844999	112.52511898638	-0.02002779176
625	DALYs (Disability-Adjusted Life Years)	Southern Sub-Saharan Africa	Both	Age-standardized	Breast cancer	Dietary risks	Rate	2006	53.57581081108	114.42645597892	-0.01953406178
626	DALYs (Disability-Adjusted Life Years)	Southern Sub-Saharan Africa	Both	Age-standardized	Breast cancer	Dietary risks	Rate	2007	53.76885521174	114.71146886688	-0.02057986877
627	DALYs (Disability-Adjusted Life Years)	Southern Sub-Saharan Africa	Both	Age-standardized	Breast cancer	Dietary risks	Rate	2008	54.91150955004	116.24916948819	-0.02171826162
628	DALYs (Disability-Adjusted Life Years)	Southern Sub-Saharan Africa	Both	Age-standardized	Breast cancer	Dietary risks	Rate	2009	55.87570981602001	119.03929375067	-0.02072376367
629	DALYs (Disability-Adjusted Life Years)	Southern Sub-Saharan Africa	Both	Age-standardized	Breast cancer	Dietary risks	Rate	2010	56.53412432289	118.39847321076	-0.018801393
630	DALYs (Disability-Adjusted Life Years)	Southern Sub-Saharan Africa	Both	Age-standardized	Breast cancer	Dietary risks	Rate	2011	56.73978124692	118.49670371838	-0.01791740847999999
631	DALYs (Disability-Adjusted Life Years)	Southern Sub-Saharan Africa	Both	Age-standardized	Breast cancer	Dietary risks	Rate	2012	56.83866545679	119.36623277601	-0.01886961274
632	DALYs (Disability-Adjusted Life Years)	Southern Sub-Saharan Africa	Both	Age-standardized	Breast cancer	Dietary risks	Rate	2013	57.29226281058001	120.48178708192	-0.01907661737
633	DALYs (Disability-Adjusted Life Years)	Southern Sub-Saharan Africa	Both	Age-standardized	Breast cancer	Dietary risks	Rate	2014	58.42179324191	123.14168409357	-0.02037368824
634	DALYs (Disability-Adjusted Life Years)	Southern Sub-Saharan Africa	Both	Age-standardized	Breast cancer	Dietary risks	Rate	2015	58.81578726411	125.88176369976	-0.02155545927999999
635	DALYs (Disability-Adjusted Life Years)	Southern Sub-Saharan Africa	Both	Age-standardized	Breast cancer	Dietary risks	Rate	2016	58.36844760154	122.96212603601	-0.02049794547
636	DALYs (Disability-Adjusted Life Years)	Southern Sub-Saharan Africa	Both	Age-standardized	Breast cancer	Dietary risks	Rate	2017	56.94610384542	121.49173940498	-0.02027210072
637	DALYs (Disability-Adjusted Life Years)	Southern Sub-Saharan Africa	Both	Age-standardized	Breast cancer	Dietary risks	Rate	2018	56.00686620617	121.50104330671	-0.01715127008
638	DALYs (Disability-Adjusted Life Years)	Southern Sub-Saharan Africa	Both	Age-standardized	Breast cancer	Dietary risks	Rate	2019	55.08596096557	117.35200275213	-0.0191924119
639	DALYs (Disability-Adjusted Life Years)	Southern Sub-Saharan Africa	Both	Age-standardized	Breast cancer	Dietary risks	Rate	2020	56.02653577752	120.6600070876	-0.0210886866
640	DALYs (Disability-Adjusted Life Years)	Southern Sub-Saharan Africa	Both	Age-standardized	Breast cancer	Dietary risks	Rate	2021	55.65252883515	121.23110036017	-0.01951898526
641	DALYs (Disability-Adjusted Life Years)	Western Sub-Saharan Africa	Both	Age-standardized	Breast cancer	Dietary risks	Rate	1990	27.26445554032	57.25166817041	-0.0058273961
642	DALYs (Disability-Adjusted Life Years)	Western Sub-Saharan Africa	Both	Age-standardized	Breast cancer	Dietary risks	Rate	1991	27.53763631858	59.50866070389	-0.00552178673999999
643	DALYs (Disability-Adjusted Life Years)	Western Sub-Saharan Africa	Both	Age-standardized	Breast cancer	Dietary risks	Rate	1992	27.57978315536	58.61850621634	-0.00522924771
644	DALYs (Disability-Adjusted Life Years)	Western Sub-Saharan Africa	Both	Age-standardized	Breast cancer	Dietary risks	Rate	1993	27.76465585302	59.74403437945	-0.00484543271
645	DALYs (Disability-Adjusted Life Years)	Western Sub-Saharan Africa	Both	Age-standardized	Breast cancer	Dietary risks	Rate	1994	27.79279452371	60.06287210887	-0.00456360264
646	DALYs (Disability-Adjusted Life Years)	Western Sub-Saharan Africa	Both	Age-standardized	Breast cancer	Dietary risks	Rate	1995	28.09256565221	61.17956466371	-0.00505930711
647	DALYs (Disability-Adjusted Life Years)	Western Sub-Saharan Africa	Both	Age-standardized	Breast cancer	Dietary risks	Rate	1996	28.1195352769	61.91039095522	-0.00524857222
648	DALYs (Disability-Adjusted Life Years)	Western Sub-Saharan Africa	Both	Age-standardized	Breast cancer	Dietary risks	Rate	1997	28.18121031642	59.18904349848999	-0.00549233313
649	DALYs (Disability-Adjusted Life Years)	Western Sub-Saharan Africa	Both	Age-standardized	Breast cancer	Dietary risks	Rate	1998	28.49896602688	61.65562885348999	-0.00583158979
650	DALYs (Disability-Adjusted Life Years)	Western Sub-Saharan Africa	Both	Age-standardized	Breast cancer	Dietary risks	Rate	1999	28.78975864132	61.54321677394	-0.00601676811
651	DALYs (Disability-Adjusted Life Years)	Western Sub-Saharan Africa	Both	Age-standardized	Breast cancer	Dietary risks	Rate	2000	29.04607543724	63.62198571058	-0.00634485476
652	DALYs (Disability-Adjusted Life Years)	Western Sub-Saharan Africa	Both	Age-standardized	Breast cancer	Dietary risks	Rate	2001	29.62976392417	65.11514111804	-0.0063540245
653	DALYs (Disability-Adjusted Life Years)	Western Sub-Saharan Africa	Both	Age-standardized	Breast cancer	Dietary risks	Rate	2002	29.80972085042	65.85823490336	-0.00720790717
654	DALYs (Disability-Adjusted Life Years)	Western Sub-Saharan Africa	Both	Age-standardized	Breast cancer	Dietary risks	Rate	2003	29.94833428809	64.77234712175999	-0.00744134419999999
655	DALYs (Disability-Adjusted Life Years)	Western Sub-Saharan Africa	Both	Age-standardized	Breast cancer	Dietary risks	Rate	2004	30.55404846131	65.40520847933999	-0.00763916097
656	DALYs (Disability-Adjusted Life Years)	Western Sub-Saharan Africa	Both	Age-standardized	Breast cancer	Dietary risks	Rate	2005	30.84302900809	67.42399267325	-0.00791406131
657	DALYs (Disability-Adjusted Life Years)	Western Sub-Saharan Africa	Both	Age-standardized	Breast cancer	Dietary risks	Rate	2006	31.1422277963	68.93725227534	-0.00778361333999999
658	DALYs (Disability-Adjusted Life Years)	Western Sub-Saharan Africa	Both	Age-standardized	Breast cancer	Dietary risks	Rate	2007	31.73693918445	70.06835432248	-0.00808881216
659	DALYs (Disability-Adjusted Life Years)	Western Sub-Saharan Africa	Both	Age-standardized	Breast cancer	Dietary risks	Rate	2008	32.13201957971	72.79646316561	-0.00799423424
660	DALYs (Disability-Adjusted Life Years)	Western Sub-Saharan Africa	Both	Age-standardized	Breast cancer	Dietary risks	Rate	2009	32.70030567313	74.32359407647	-0.00851697137
661	DALYs (Disability-Adjusted Life Years)	Western Sub-Saharan Africa	Both	Age-standardized	Breast cancer	Dietary risks	Rate	2010	33.93862586814	75.20895430112	-0.00835361538
662	DALYs (Disability-Adjusted Life Years)	Western Sub-Saharan Africa	Both	Age-standardized	Breast cancer	Dietary risks	Rate	2011	35.23445476678	79.06026808605	-0.00913396642
663	DALYs (Disability-Adjusted Life Years)	Western Sub-Saharan Africa	Both	Age-standardized	Breast cancer	Dietary risks	Rate	2012	36.11179517913	79.16185525663	-0.01131272901
664	DALYs (Disability-Adjusted Life Years)	Western Sub-Saharan Africa	Both	Age-standardized	Breast cancer	Dietary risks	Rate	2013	37.71921219598	84.61825956157999	-0.01153911088
665	DALYs (Disability-Adjusted Life Years)	Western Sub-Saharan Africa	Both	Age-standardized	Breast cancer	Dietary risks	Rate	2014	38.73202995929	84.2517989835	-0.01202564893
666	DALYs (Disability-Adjusted Life Years)	Western Sub-Saharan Africa	Both	Age-standardized	Breast cancer	Dietary risks	Rate	2015	38.99391442622	85.63267388973	-0.01060028046999999
667	DALYs (Disability-Adjusted Life Years)	Western Sub-Saharan Africa	Both	Age-standardized	Breast cancer	Dietary risks	Rate	2016	39.91770257044	90.51329511405	-0.01082218067
668	DALYs (Disability-Adjusted Life Years)	Western Sub-Saharan Africa	Both	Age-standardized	Breast cancer	Dietary risks	Rate	2017	40.51315682719	90.47787450561	-0.01072131887
669	DALYs (Disability-Adjusted Life Years)	Western Sub-Saharan Africa	Both	Age-standardized	Breast cancer	Dietary risks	Rate	2018	40.79123470705	89.99609863495	-0.01028878104
670	DALYs (Disability-Adjusted Life Years)	Western Sub-Saharan Africa	Both	Age-standardized	Breast cancer	Dietary risks	Rate	2019	41.17708127725	91.19886199743	-0.01113797591
671	DALYs (Disability-Adjusted Life Years)	Western Sub-Saharan Africa	Both	Age-standardized	Breast cancer	Dietary risks	Rate	2020	41.67019269126	92.27866595388	-0.01097828184
672	DALYs (Disability-Adjusted Life Years)	Western Sub-Saharan Africa	Both	Age-standardized	Breast cancer	Dietary risks	Rate	2021	42.35379478377	92.52209719219	-0.00902222331
