# Supplementary material for: Global impact of dietary risks on cancers: burdens across regions from 1990 to 2021 and the projection to 2035
Source: Front Nutr. 2025 Jul 4;12:1585305. doi: 10.3389/fnut.2025.1585305 (PMC12271164; doi:10.3389/fnut.2025.1585305)
Supplement: Supplementary file 1 [file Data_Sheet_1.zip › Supplementary data/Fig 9/DALY.csv]

	age	val	low	up	type	sex_name	location_name	location_id
1	27.5	57.06777055240612	55.48987475329804	58.69053499041294	Age effect	Both	Global	1
2	32.5	112.5532996539905	110.2507699843436	114.9039164515581	Age effect	Both	Global	1
3	37.5	187.071414830489	183.9839710953296	190.2106691052352	Age effect	Both	Global	1
4	42.5	293.3725145276937	289.3056347038929	297.4965640347542	Age effect	Both	Global	1
5	47.5	428.7421671726352	423.5303402991431	434.0181290956733	Age effect	Both	Global	1
6	52.5	604.8699804353497	598.6926487880982	611.1110500061542	Age effect	Both	Global	1
7	57.5	755.7392140077911	748.5857383876786	762.9610481482753	Age effect	Both	Global	1
8	62.5	860.2551515258901	852.4029301497878	868.1797065113201	Age effect	Both	Global	1
9	67.5	947.5807823807395	938.8972682788631	956.344607097744	Age effect	Both	Global	1
10	72.5	1012.015618846686	1002.25917835266	1021.867032909593	Age effect	Both	Global	1
11	77.5	1014.476924874734	1003.618833799942	1025.452488975955	Age effect	Both	Global	1
12	82.5	1006.31388524094	992.7473465108772	1020.06581955404	Age effect	Both	Global	1
13	87.5	1028.03137723719	1010.358813480704	1046.013058413705	Age effect	Both	Global	1
14	92.5	1129.378128699702	1101.379963412869	1158.088034970999	Age effect	Both	Global	1
15	97.5	1175.552992055626	1125.719386196931	1227.592643491337	Age effect	Both	Global	1
16	1897	1.55491489133532	1.34336701967872	1.799776445214922	Cohort RR	Both	Global	1
17	1902	1.518884901225841	1.425080887323955	1.618863436940751	Cohort RR	Both	Global	1
18	1907	1.491744543954359	1.439576594017626	1.545802976837197	Cohort RR	Both	Global	1
19	1912	1.5037965818822	1.468961642322028	1.539457596800094	Cohort RR	Both	Global	1
20	1917	1.439173292112582	1.413688782192113	1.465117210252221	Cohort RR	Both	Global	1
21	1922	1.419252064320798	1.399752172723362	1.439023608129049	Cohort RR	Both	Global	1
22	1927	1.339379021045273	1.323768783231102	1.355173338985598	Cohort RR	Both	Global	1
23	1932	1.228168342044443	1.215151821296213	1.241324293775221	Cohort RR	Both	Global	1
24	1937	1.112133385548472	1.101028139627594	1.123350641764569	Cohort RR	Both	Global	1
25	1942	1	1	1	Cohort RR	Both	Global	1
26	1947	0.9118796967571303	0.9028729493916123	0.9209762923102155	Cohort RR	Both	Global	1
27	1952	0.8431078355644532	0.8345524216629673	0.8517509552889958	Cohort RR	Both	Global	1
28	1957	0.7621513452282426	0.7538015099563649	0.7705936713589825	Cohort RR	Both	Global	1
29	1962	0.6858668279934639	0.6775543226283963	0.6942813144737522	Cohort RR	Both	Global	1
30	1967	0.6301549512010975	0.6214694654111068	0.6389618229442311	Cohort RR	Both	Global	1
31	1972	0.5783518949732412	0.5688013690110739	0.5880627801594249	Cohort RR	Both	Global	1
32	1977	0.5327634740911156	0.5218851768648741	0.5438685211002371	Cohort RR	Both	Global	1
33	1982	0.4997514781094097	0.4867447364595015	0.5131057845415854	Cohort RR	Both	Global	1
34	1987	0.4783247306911386	0.4615528313457922	0.4957060870445381	Cohort RR	Both	Global	1
35	1992	0.4403327106253189	0.4144830216907467	0.4677945438047589	Cohort RR	Both	Global	1
36	1994.5	1.193981379920961	1.184018730582525	1.204027857647644	Period RR	Both	Global	1
37	1999.5	1.080664118119648	1.071864984704184	1.089535485211898	Period RR	Both	Global	1
38	2004.5	1	1	1	Period RR	Both	Global	1
39	2009.5	0.8996791082894428	0.8924436026453991	0.9069732759506376	Period RR	Both	Global	1
40	2014.5	0.8377745547017983	0.8309249518520483	0.8446806212058104	Period RR	Both	Global	1
41	2019.5	0.8151031611098112	0.8082725011974615	0.8219915464981223	Period RR	Both	Global	1
42	27.5	-1.376619734148476	-1.562084678884879	-1.190805358548841	Local Drifts	Both	Global	1
43	32.5	-1.463267222345532	-1.57636708924469	-1.35003739092957	Local Drifts	Both	Global	1
44	37.5	-1.673705057582531	-1.757777153601725	-1.589561015742857	Local Drifts	Both	Global	1
45	42.5	-1.816270318911428	-1.882376471601477	-1.750119627602664	Local Drifts	Both	Global	1
46	47.5	-1.843076245633535	-1.897541270328496	-1.788580982767651	Local Drifts	Both	Global	1
47	52.5	-1.848064878606115	-1.895586112639591	-1.800520625550406	Local Drifts	Both	Global	1
48	57.5	-1.873655141851982	-1.917348186465861	-1.829942633223702	Local Drifts	Both	Global	1
49	62.5	-1.872946249568519	-1.915112653217899	-1.830761718706619	Local Drifts	Both	Global	1
50	67.5	-1.875854668253729	-1.91886135141317	-1.83282912749515	Local Drifts	Both	Global	1
51	72.5	-1.805080068077769	-1.852834094516709	-1.757302806662864	Local Drifts	Both	Global	1
52	77.5	-1.496447986481064	-1.554947072449064	-1.437914138552376	Local Drifts	Both	Global	1
53	82.5	-1.160145165280857	-1.235060844674296	-1.085172660468736	Local Drifts	Both	Global	1
54	87.5	-0.7590538229300892	-0.8701089504884019	-0.6478742804125082	Local Drifts	Both	Global	1
55	92.5	-0.4687406339318523	-0.6635217445321473	-0.2735775923258243	Local Drifts	Both	Global	1
56	97.5	-0.3480386977257055	-0.7827697634660846	0.08859718937552774	Local Drifts	Both	Global	1
57	1	-1.574970280479671	-1.607557101739532	-1.542372666714931	Net drift	Both	Global	1
