# Supplementary material for: Global impact of dietary risks on cancers: burdens across regions from 1990 to 2021 and the projection to 2035
Source: Front Nutr. 2025 Jul 4;12:1585305. doi: 10.3389/fnut.2025.1585305 (PMC12271164; doi:10.3389/fnut.2025.1585305)
Supplement: Supplementary file 1 [file Data_Sheet_1.zip › Supplementary data/Fig 9/Death.csv]

	age	val	low	up	type	sex_name	location_name	location_id
1	27.5	0.9074430164025338	0.8725130504044405	0.9437713597934493	Age effect	Both	Global	1
2	32.5	1.934952035818486	1.882829387089586	1.988517603661112	Age effect	Both	Global	1
3	37.5	3.503518292061019	3.431514339567644	3.577033113710581	Age effect	Both	Global	1
4	42.5	6.031813589655519	5.933346742608982	6.131914543115838	Age effect	Both	Global	1
5	47.5	9.791550756685487	9.658635467402654	9.926295131886798	Age effect	Both	Global	1
6	52.5	15.5095174094002	15.33894750428141	15.68198406085861	Age effect	Both	Global	1
7	57.5	22.00436540371574	21.79121726451723	22.21959842549297	Age effect	Both	Global	1
8	62.5	28.92308017509016	28.66625789956555	29.18220333276815	Age effect	Both	Global	1
9	67.5	37.6474679252864	37.32896811056536	37.96868525771853	Age effect	Both	Global	1
10	72.5	48.62528319193381	48.21683735447547	49.03718898262199	Age effect	Both	Global	1
11	77.5	60.60484007344527	60.07919834988477	61.13508071358815	Age effect	Both	Global	1
12	82.5	76.47902246941949	75.69197820575452	77.27425040971244	Age effect	Both	Global	1
13	87.5	97.88248504209487	96.72686149247673	99.0519151576227	Age effect	Both	Global	1
14	92.5	124.64429392823	122.7496232102493	126.5682093561796	Age effect	Both	Global	1
15	97.5	140.3911018988564	137.062394669243	143.8006503529882	Age effect	Both	Global	1
16	1897	1.553410462841433	1.436755153503929	1.679537435575056	Cohort RR	Both	Global	1
17	1902	1.536401265272969	1.482989891381969	1.591736303564854	Cohort RR	Both	Global	1
18	1907	1.511746806868753	1.479835234439458	1.544346529188799	Cohort RR	Both	Global	1
19	1912	1.521877064509191	1.4984287988192	1.54569226199087	Cohort RR	Both	Global	1
20	1917	1.456869637857835	1.438221757983666	1.475759304801257	Cohort RR	Both	Global	1
21	1922	1.433660246707869	1.418198802077761	1.449290254637918	Cohort RR	Both	Global	1
22	1927	1.350298268763223	1.337166722124723	1.363558772781731	Cohort RR	Both	Global	1
23	1932	1.238863464365597	1.227437698467321	1.250395588514501	Cohort RR	Both	Global	1
24	1937	1.115940415818475	1.105904389297295	1.126067518773847	Cohort RR	Both	Global	1
25	1942	1	1	1	Cohort RR	Both	Global	1
26	1947	0.9055643024513408	0.8969347196715082	0.9142769121196644	Cohort RR	Both	Global	1
27	1952	0.8371334004287622	0.8286205322003231	0.8457337259704811	Cohort RR	Both	Global	1
28	1957	0.7575225744508554	0.7488428272341435	0.7663029275744492	Cohort RR	Both	Global	1
29	1962	0.6785563325316551	0.6695525406059978	0.6876812027359002	Cohort RR	Both	Global	1
30	1967	0.6214642918783729	0.6116401412419329	0.6314462378085154	Cohort RR	Both	Global	1
31	1972	0.569204521999226	0.5578717084057597	0.5807675545875062	Cohort RR	Both	Global	1
32	1977	0.5236242622069318	0.5100478052065339	0.5375620974601173	Cohort RR	Both	Global	1
33	1982	0.4896399494259588	0.4726885017499767	0.507199306067883	Cohort RR	Both	Global	1
34	1987	0.4675412431731545	0.444831144622143	0.4914107672329954	Cohort RR	Both	Global	1
35	1992	0.4298703236028235	0.3936790943535836	0.4693886410651719	Cohort RR	Both	Global	1
36	1994.5	1.199248969181709	1.189736070880603	1.208837930768027	Period RR	Both	Global	1
37	1999.5	1.081977597565725	1.073740851689705	1.090277528131532	Period RR	Both	Global	1
38	2004.5	1	1	1	Period RR	Both	Global	1
39	2009.5	0.89724565287078	0.8905678630223102	0.9039735151271054	Period RR	Both	Global	1
40	2014.5	0.8335928091795487	0.8273424316786839	0.8398904068124983	Period RR	Both	Global	1
41	2019.5	0.8090469965971231	0.8029703101569862	0.815169669940667	Period RR	Both	Global	1
42	27.5	-1.418604536258161	-1.688289309727553	-1.148179974247499	Local Drifts	Both	Global	1
43	32.5	-1.509119491639688	-1.667808721284547	-1.350174168122842	Local Drifts	Both	Global	1
44	37.5	-1.726259618130643	-1.839621439415795	-1.612766879435501	Local Drifts	Both	Global	1
45	42.5	-1.863209282968981	-1.948339864130277	-1.778004789587939	Local Drifts	Both	Global	1
46	47.5	-1.882284216403851	-1.948635328585824	-1.815888204590932	Local Drifts	Both	Global	1
47	52.5	-1.892764541030711	-1.947127741354293	-1.838371200258593	Local Drifts	Both	Global	1
48	57.5	-1.923604798021328	-1.970419364068821	-1.876767875420038	Local Drifts	Both	Global	1
49	62.5	-1.935922254614564	-1.977748251955569	-1.894078410162081	Local Drifts	Both	Global	1
50	67.5	-1.946720902826482	-1.985747388462344	-1.907678877954844	Local Drifts	Both	Global	1
51	72.5	-1.86951079610107	-1.908622007675698	-1.830383990017503	Local Drifts	Both	Global	1
52	77.5	-1.541808421734858	-1.584435105151882	-1.499163275444204	Local Drifts	Both	Global	1
53	82.5	-1.191376122375187	-1.240353391861537	-1.142374563890158	Local Drifts	Both	Global	1
54	87.5	-0.7799557161475512	-0.8457990228273315	-0.7140686862468493	Local Drifts	Both	Global	1
55	92.5	-0.4835961256901	-0.5914004731952804	-0.3756748690101008	Local Drifts	Both	Global	1
56	97.5	-0.3160081102719925	-0.5484087269487237	-0.08306441483765248	Local Drifts	Both	Global	1
57	1	-1.620327200602256	-1.6503927577315	-1.59025245240707	Net drift	Both	Global	1
